# Supplementary material for: ATPase activity of DFCP1 controls selective autophagy
Source: Nat Commun. 2023 Jul 8;14:4051. doi: 10.1038/s41467-023-39641-9 (PMC10329651; doi:10.1038/s41467-023-39641-9)
Supplement: Supplementary file 11 — Supplementary Data [file 41467_2023_39641_MOESM11_ESM.zip]

Archive with 20 entries (17 files):
- StructuralPredictions/
- StructuralPredictions/Alphafold_output/
- StructuralPredictions/Alphafold_output/ZF1_HUMAN.a3m
- StructuralPredictions/Alphafold_output/ZF1_HUMAN.log
- StructuralPredictions/Alphafold_output/ZF1_HUMAN_lDDT.png
- StructuralPredictions/Alphafold_output/ZF1_HUMAN_msa_coverage.png
- StructuralPredictions/Alphafold_output/ZF1_HUMAN_relaxed_model_1.pdb
- StructuralPredictions/Alphafold_output/ZF1_HUMAN_relaxed_model_2.pdb
- StructuralPredictions/Alphafold_output/ZF1_HUMAN_relaxed_model_3.pdb
- StructuralPredictions/Alphafold_output/ZF1_HUMAN_relaxed_model_4.pdb
- StructuralPredictions/Alphafold_output/ZF1_HUMAN_relaxed_model_5.pdb
- StructuralPredictions/Alphafold_output/ZF1_HUMAN_unrelaxed_model_1.pdb
- StructuralPredictions/Alphafold_output/ZF1_HUMAN_unrelaxed_model_2.pdb
- StructuralPredictions/Alphafold_output/ZF1_HUMAN_unrelaxed_model_3.pdb
- StructuralPredictions/Alphafold_output/ZF1_HUMAN_unrelaxed_model_4.pdb
- StructuralPredictions/Alphafold_output/ZF1_HUMAN_unrelaxed_model_5.pdb
- StructuralPredictions/Phyre_output/
- StructuralPredictions/Phyre_output/DFCP1_Phyre_Atlastin.pdb
- StructuralPredictions/Phyre_output/DFCP1_Phyre_Gbp1.pdb
- StructuralPredictions/Phyre_output/DFCP1_PHYRE__report.pdf
