# Supplementary material for: ATPase activity of DFCP1 controls selective autophagy
Source: Nat Commun. 2023 Jul 8;14:4051. doi: 10.1038/s41467-023-39641-9 (PMC10329651; doi:10.1038/s41467-023-39641-9)
Supplement: Supplementary file 11 — Supplementary Data [file 41467_2023_39641_MOESM11_ESM.zip › StructuralPredictions/Alphafold_output/ZF1_HUMAN.a3m]

>1
MSAQTSPAEKGLNPGLMCQESYACSGTDEAIFECDECCSLQCLRCEEELHRQERLRNHERIRLKPGHVPYCDLCKGLSGHLPGVRQRAIVRCQTCKINLCLECQKRTHSGGNKRRHPVTVYNVSNLQESLEAEEMDEETKRKKMTEKVVSFLLVDENEEIQVTNEEDFIRKLDCKPDQHLKVVSIFGNTGDGKSHTLNHTFFYGREVFKTSPTQESCTVGVWAAYDPVHKVAVIDTEGLLGATVNLSQRTRLLLKVLAISDLVIYRTHADRLHNDLFKFLGDASEAYLKHFTKELKATTARCGLDVPLSTLGPAVIIFHETVHTQLLGSDHPSEVPEKLIQDRFRKLGRFPEAFSSIHYKGTRTYNPPTDFSGLRRALEQLLENNTTRSPRHPGVIFKALKALSDRFSGEIPDDQMAHSSFFPDEYFTCSSLCLSCGVGCKKSMNHGKEGVPHEAKSRCRYSHQYDNRVYTCKACYERGEEVSVVPKTSASTDSPWMGLAKYAWSGYVIECPNCGVVYRSRQYWFGNQDPVDTVVRTEIVHVWPGTDGFLKDNNNAAQRLLDGMNFMAQSVSELSLGPTKAVTSWLTDQIAPAYWRPNSQILSCNKCATSFKDNDTKHHCRACGEGFCDSCSSKTRPVPERGWGPAPVRVCDNCYEARNVQLAVTEAQVDDEGGTLIARKVGEAVQNTLGAVVTAIDIPLGLVKDAARPAYWVPDHEILHCHNCRKEFSIKLSKHHCRACGQGFCDECSHDRRAVPSRGWDHPVRVCFNCNKKPGDL
>UniRef100_A0A6I8N1A8
--------DRGAPPGLACQESYACGGTERAAFECDECGSLQCPRCEEELHRQDRLRDHERTPIRADHVPYCDPCKGADGf-SPAARPRAAVRCQACKVNLCGDCQKRSHAGGSKRRHPLTVyr------PRGDqAPPDAAD-EetGRRRMTEKVVSFLLVDETEEIQVEDEEDFIRKLDCKPEQPLKVVSIFGNTGDGKSHTLNHTFFYGREVFKTSPAQESCTVGVWAAYDPVHRAAVIDTEGLLGATVNLSQRTRLLLKVLAISDLVIYRTHADRLHNDLFKFLGDASEAYLKHFTKELKATTARCGLDVPLSTLGPAVIIFHETMHTKLLGSDHPPDMAEKLIQERFRQLSRFPEAFSSIHYKGTRTYNPPTDFSGLRRAVELQLDNTTTRSPRPPGVVYKALKALSDRFSGEIPDDQMAHSSFFPDEYFTCSSICLSCGSGCKNSMNHGKEGVPHEAKNRCRYSNQYDNRVYTCKACYEGGKEVNVVPKTSASTDSPWMGLAKYAWSGYVIECPNCGVVYRSRQYWFGNQDPVDTVVRTEIEHVWPGMDGFLKDNNNAAQRLLDGMNFMAQSVSELGLGPTKAVTSWLTDQIAPAYWRPNSQILNCSKCSASFKENDTKHHCRACGEGFCDGCSSKTRPVPERGWGPAPVRVCDTCYNARSVQPDVQEAQ-------------------------------------------------------------------------------------------------------------
>UniRef100_UPI0011260E9A
--------DKGLNTSLLCQESYVCGGTNEAIFDCDECSSLQCQRCEEELHKQERRRNHERIRIRPGHVPYCDSCKGANGSviygsTTDTRQRAAIRCQACKTNLCIDCQKRSHSGGNKRKhpvtt-------YHThKTWEQQEGNgmD-EETKRKVMTEKVVSFLLVDETEEIQVEDEEEFIKKLDCKPDDHLKVVSIFGNTGDGKSHTLNHTFFCGREVFKTSPAQESCTVGVWAAYDPVHKVVVIDTEGLLGATVNLSQRTRLLLKVLAISDLIIYRTHADRLHNDLFKFLGDASEAYLKHFTKELKATTARCGLDVPLSTLGPGVVIFHETMHTKLLGSEHPSEMPEKLIQERFRKLSRFPEAFSSIDYKGTRTYNPPTDFSGLRRTVEHHLENNTTRSPRHPGVIYKALKALSDRFSGEIPDDHMAHSCFFPDEYFTCSSVCLSCGAGCKNSMNHSKEGLPHEAQSRCRYSHQYDNRVFTCKTCYESGKEVNVIPKTSASSDSPWIGLAKYAWSGYVIECPNCGVIYRSRQYWFGNQDPVDTVVRTEIEHVWPGTDGFLKDNNNAAQRLLDGMNFMAQSVSELSIGPTKAVTSWLTDQIAPGYWRPNSQIMKCNKCGVIFKDNDTKHHCRACGEGFCDGCSSKTCPVPERGWGPSPVRVCDSCYDQKA----------------------------------------------------------------------------------------------------------------------
>UniRef100_UPI0008541E7F
MSTQGATVEKSVVSGLTCQENFACSGNNEAVFECDECNTLQCQRCEEALHKQEKLQNHERNRIGPGYVPFCSSCKGANTM-HGstnvTRQRAVVRCASCKIDLCADCQKRTHSGGNKRKHPlty------YQTMnSPEPQEGAKtdEETRRKRMTEKVVSFLLVDETEQIQVENEHEFVKKLDCSTEDLLKVVSVFGNTGDGKSHTLNHTFFYGREVFKTSPAQESCTVGVWAAFDPVHKVVVIDTEGLLGATVNLSQRTRLLLKVLAISDLVVYRTHADRLHNDLFKFLGDASEAYLKHFTKELKATTARCGLDVPLSTLGPGVIIFHETIHTKLLGSEKASEIPEKVIQDRFRRLGRFPEAFSSIHYKGTRTYNPPTDFSGLRRAVEQQLENNTTRSSRHPGVIFKALKALSDRFSGEIPDDQMIHSCFFPDEYFTCSALCLSCGAGCKNSMNHSKEVLPHETPRRCRYSHQFDNRVFTCKACYESGREVNVVPKTSASTDSPWLGLAKYAWSGYVIECPNCGVIYRSRQYWFGNQDPVDTVVRTEIQHVWPGADGFLKDNNNAAQRLLDGMNFMAQSVTEMGIGPTKAVTSWLTDQIAPAYWKPNSQILECSKCRISFKENDTKHHCRACGEGFCDSCSSKSRPVPERGWGLSPVRVCDCCYDLRGTENAVP----------------------------------------------------------------------------------------------------------------
>UniRef100_UPI0013F19F86
MSAHTQTVEKGQNTTLLCQESYVCSGTDEAIFECDECRSLQCQRCEEELHQPERLRNHERTRIRPGHVPYCDSCKGANGNimhasMTGSRQIAAVRCQVCKINLCVECQKRTHAGGNRRKhpvtv-------YHAgKAQEQEEEEgmD-EDTKRRKMTEKVVSFLLVDETEEIqcmegfiftlccesqrsgalgqhgsghsfgnvsplhiqqKVRNEEDFIKKLDCSPDQHLKVVSIFGNTGDGKSHTLNHTFFYGREVFKTSPAQESCTVGVWAAYDPVRKVVVIDTEGLLGATVNLSQRTRLLLKVLAISDLVIYRTRADRLHNDLFKFLGDASEAYLKHFTKELKATTARCGLDVPLSTLGPGVIIFHETVYTKLLGSDHPSEVPEKLIQDRFRKLSCFPEAFSSIHYKGTRTYNPPTDFSGLRRAVEQQLENNTTRSPRQPGVIYKALKALSDRFSGEIPDDQMAHSSFFPDEYFTCSSVCLSCGCGCKKSMNHAKEGVPHESKSRCRYSHQYDNRVYTCKACYERGMEVSVVPKTSASTDSPWLGLAKYAWSGYVIECPNCGVVYRSRQYWFGNQDPVNTVVRTEIEHVWPGTDGFLKDNNNAAQRLLDGMNFMAQSVSELSLGPTKAVTSWLTDQIAPAYWRPNSQILSCKKCNTPFKDNDTKHHCRACG----EGFCDGcsSKTRPVPERGWGPAPVRVCDN--------------------------------------------------------------------------------------------------------------------------
>UniRef100_UPI0015AC6431
MSGQGPSSEKGVNTNLVCQESYACGGSEEAVFECDECGSLQCVRCELELHRQERLANHERIRIGPGHVPFCDSCKGANGSpVIGGRQRAVVRCQGCKINLCLDCQKRTHSGVNKRKHPLTnypppkPVEASSGA-------GVDEaeAWKARVLEKVCSFLLVDENEEMQVKDEEIFVKKLDCNPEQLLKVVSIFGNTGEGKSHTLNHTFFLGREVFKTSPTQESCTVGVWAALDPVHMVVVIDTEGLLGASSNQGQRTRLLLKVLAISDLVIYRTHADRLHDDLFKFLGDASEAYLKHFTKELKATTARCGLDVPLSSLGPAVIIFHETVHTKLLGSDKPSEPVERLLQERFRKLGRFPEAFSSIQYRGTRTYNPPTDFSGLLRSVEQQLDNNTTRSPRSSRVIFKALQALSDRFSGDIPDEHLAHSSFFPDEYFTCSSLCLSCGSGCRNSMNHLREDVCHEAKHRCRYSVHYDNRVYTCKACYEGGKEVIVVPKTSASSDSPWLGLARYAWSGYVIECPNCGVIYRSRQYWYGNQDPVDTVVRTEIQHIWPGSDGFLKDNSNAAQRLLDGVSFMAQSVSELSVKPAKAVTSWLTDQIAPAYWKPNSLILACHRCSEIFQDNDTKHHCRACGEGFCDNCSSKTRPVPERGWGLAPVRVCDVCFEQ------------------------------------------------------------------------------------------------------------------------
>UniRef100_UPI001560BEA4
MSAQAPSSEKGVNTGLVCQESYACGGSEEALFECDECGSLQCQRCELELHRQDRLKNHERVRIGPGHVPYCDTCKGASGSlg-FGHRQRAAIRCQGCKTNLCAVCQKRTHSGVNKRKHPISayp-------PSNaTEGAAAVDEgeAQKRRLLERVHCFLLVDENEEIQVGDEEEFAKKLDCKQDEHLKVVSIFGNTGEGKSHTLNHTFFMGREVFQTSPAQESCTVGVWAALDPLHRVVVMDTEGLLGTSSNLGQRTRLLLKVLAVSDLVIYRTHADRLHDDLFKFLGDASDAYLKYFTKELKATTARFGLDVPLSTLGPAVIIFHETVHTTLLGSDKPSDSPEKLLQERFRKLGRFPEAFSSVQYRGTRTYNPPTDFSGLLRTVEQQLSNNTMRSPRPPRVIYKALQALSERFSGEILDEHMAHSSFFPDEYFTCSSLCLGCGSGCKNSMNHVREGVCHEAKQRCRYSPQYDNRIYTCKACYEAGKEVIVVPKTSASCDSPWLGLAIYAWSGYVIECPNCGVIYRSRQYWFGNQDPVDTVVRTEIEHIWPGSDGFLKDNNNAAQRLLDGVNFMAQSVSELSVKPAKVVTSWLTDQIAPAYWRPNSEILKCHKCDCPFQDNDTKHHCRACGEGFCDNCSSKSRPVPERGWGLGPVRVCDVCFEQRGARQDLQEA--------------------------------------------------------------------------------------------------------------
>UniRef100_A0A3Q3JSH0
MSRQGPAVDKGMNTILVCQESYACGGSDEAAFECDECGSLQCARCELELHRQERMKNHDRVRIAPGHIPFCDSCKGDGSCsv-NGGRLRAVVRCHGCKINLCLDCQKRTHSGANKRKHPLTpyppvkTPQENSVTA------GESEieILKA-KLEKVSSFLLVNEKEEMQVNDEEDFVSRLGCRPDELLKVVSIFGNTGEGKSHTLNHTFFLGREVFKTSPTQESCTVGVWAAMDPVHWVVVIDTEGLLGAGANQGQRTRLLLKVLAISDIVIYRTHADRLHDDLFKFLGDASDAYMKHFTRELKATTTRCGLDVPLSTLGPAVIIFHETVHTKLLGSDKPSESAERLLQERFRKLGLFPEAFSSIQYRGTRTYNPPTDFSGLLRSLEQQLDNNTTRSPRSASVIYKALQALSERFSGDIPDEHMTSNSFFPDEYFTCSSICLSCGSGCKRSMNHLKEGLEHEAKHRCRYSAQYDNRIYTCKACYEGGKKVIVVPKTTASSDSPWFGLAIYAWSGYVIECSNCGVIYRSRQYWYGNQDPVETVVRTEIQHIWPGSHGFLKDNNNAAQRLLDGVKYISQSVSELSVKPAKAVTSWLTDQIAPAYWKPNSLILKCHKCGEEFQPNDTKHHCRACGEGFCDSCSSKTRPVPERGWGLAPVRVCDACFHNRELLDAALEE----EGG--TliARKVGEAVQNTLGAVVGA--IdiPLGLVKD------------------------------------------------------------------------
>UniRef100_A0A4W3JZZ5
-----------------CQENYACSGS-EAAFECDECGSLQCARCEEELHRQPRFTEHERSRIQPGHVPYCDQCnRAGPA-NSHSRQRAAVRCESCKLNLCAECQRRNH--SNKRKHPVTGypqPRANGL---EdPEQREAEQVslRNKRLTQSVRSFLLVDENEEIQVEDEEEFIRNLDCKPDKNLKVVSIFGNTGDGKSHTLNHTFFYGREVFKTCPTQESCTVGVWAAYDPVHQVVVIDTEGLLGATVNLSQRTRLLLKVLAISDTIIYRTRADRLHNDLFKFLGDASEAYLKHFTKELKATTARCGLDVPLSTLGPSVIIFHETVHTKLLGSDRPSEMPEKLLQERFRKLDRFPEAFCSIQYKGTRTYNPPTDFSGLLQTIEHHLNNNTTRSPRPPGIIFKALKALSERFSGEIADDQMAHSSFFPDEYFTCSCLCLSCGNGCKNSMNHAKDGIPHESPSRCSYSHQYDNRVYTCKACYERGKEVIVVPKTSASTDSPWLGLARYAWSGYVIECPNCGIIYRSRQYWFGNQDPVDTVVRTEIEHVWSGADGFLKDNNNAAQRLLDGVNFMAQSVSDFSAKPTKAVTAWLTDQIAPAYWRPNSQIINCQKCNKPFEEQETKHHCRACGEGFCDVCSSKSKPVPERGWGVAPVRVCDGCF--------------------------------------------------------------------------------------------------------------------------
>UniRef100_UPI0010A08265
MSVSSGSLEPDESTKLMCQESYACGGSTEAHFECDECKSLQCDRCELELHRQERLRNHERIRISPGHVPYCDACKVVEGGlRASERQRAVVRCQGCKINLCAECQRRSHSSTNKRKHPLSayp-------PCRaLPAGAMQDQgaAEKKKLLERICSFLLVNENEEIQVQGEEDFVKKLDCHSEDLLKVVSIFGNTGEGKSHTLNHTFFQGREVFQTSPAQESCTVGVWAALDPLHGVVVMDTEGLLGASANMGQRTRLLLKVLAVSDVVIYRTHADRLHDDLFKFLSDASDAYLKHFTKELKATTARCGLDVPLSTLGPTVIIFHETIHTKLLGSDKPADSPERLLQERFRKLGRFPEAFSSIQYRGTRTYNPPTDFSGLLLTLEQQLSNNSTRSPRSPRVIYKALQALSERFSGEIPDEQVAHSSFFPDEYFTCSSICLSCGSGCKNSMNHLKEGVSHETQNRCRYSAQYDNRVFTCKSCYEGGKEVIVIPKTSASSDSPWLGLARYAWSGYVIECPNCGVIYRSRQYWYGNQDPVDTVVRTEIEHIWPGSDGLLKDNNNAAQRLLDGVNFMAQSVSELSVKPAKVVTSWLTDQIAPAYWKPNSQIQKCHQCGTAFQDNDAKHHCRACGEGFCDSCSMKSRPVPERGWGLVPVRVCDRCFETRGI---------------------------------------------------------------------------------------------------------------------
>UniRef100_A0A2U9CLD4
MSGHGSSSEKGVNTSLICQESYACGGSEEAAFECVECKSLQCVRCELELHSQERLRNHERVQIGPGHVPYCDNCKGGNGD-AGKRHRSVVRCQSCKVNLCPDCQKRTHSGGSKKKHQLTSYpppppkpaEVNSVQTSVQpAVQIADEIKsqRAKLLEKVSSFLLVDENEEMQIKDEASFMKSLICAPDQLLKVVSIFGNTGEGKSHTLNHTFFTGREVFKTSPTQESCTVGVWAAFDPIRKVVVIDTEGLLGNSSKQGQRTRLLLKVLAISDLIIYRTHADRLHDDLFKFLGDASDAYLRHFTKELKAATARCGLDVPLSTLGPAVVIFHETVHTKLLGSDQSSESVDRLLSERFRKLSRFPEAFSSVQYWGTQTLNPPTDFRGLQNKLEQLLDNNATRSPRTPVVIFKALQALSERFSGEISGELVAHSCFFPDEYFTCSSLCLSCGSGCKNSMNHLDEGVCHEAKQRCRYSAQYDNRIYTCKACYEGGKEVVVVPKTSASSDSPWLGLAKYAWSGYVIECPNCGVIYRSRQYWYGNQDPVETVVRTEIQHVWPGSNGFLKDNSNAAQRLLDGVNLVAQSMSELSVKPAKAVTSWLTDQIAPAYWKPNSLILVCHKCHIVFQDNDTKHHCRACGEGFCDGCSSKAAPVPERGWGLAPVRVCDVCFDQRASYEGVSAGQM----YTYPARcwRKKRRLHNTTDPRLGIYGLQLdgGLMSKDTLPA-------------------------------------------------------------------
>UniRef100_A0A5A9NI63
MSGKGSSVEKGLNGVLFCQESYACGGSDEAAFECDECGSLQCTRCELELHRQDRMRNHERIRISPGHVPYCDSCK-GDGV-NGGRLRAVVRCQGCKINLCLDCQKRTHSGVSKKKHPIAAypppkpa-EENPSTGDE----QLDALKa---SLEKVVSFLLVDEKEDMQMTDEHEFVRNLACSPDELLKVVSIFGNTGEGKSHTLNHTFFLGREVFKTSPTQESCTVGVWAALDPIHKVVVVDTEGLLGAGTHQGQRTRLLLKVLAVSDVVIYRTHADRLHDDLFKFLGDASDAYLKHFTKELKATTARCGLDVPLSTLGPAVIIFHETVHTKLLGSDKPSESAERLLQERFRKLGLFPEAFSSIQYRGTRTHNPPTDFSGLLRSLELQLDNNTTRSPRTACVIFKALQALSECFSGDIPDEHLASNSFFPDEYFTCSSICLSCGSGCKNSMNHLREVVTHEAKQRCRYSAHYDNRIYTCKACYESGKEVIVVPKTTASSDSPWFGLAIYAWSGYVIECPNCSVIYRSRQYWYGNQDPVDTVVRTEIQHVWPGSDGFLKDNNNAAQRLLDGVNYMAQSVSELSVKPAKAVTAWLTDQIAPGYWKPNSLIHRCYKCGESFQDNDTKHHCRACGDGFCDSCSSKTRPVPERGWGLAPVRVCDACFQN------------------------------------------------------------------------------------------------------------------------
>UniRef100_A0A674AZB2
MSGHG-SSEKEINTSLNCQESYACGGSEEAAFECDECRSLQCVRCEQELHSQEGLQNHERVAIGPWHVPYCDNCRGGKERpv-NGRRHRSVVRCQSCKVNLCQQCRKSTHNGGNKKKHPLTayppppkPAELNSTPpp-----------KPKTKLLEKVCSFLLVDANEEMQVKDDGAFVKKLNCKPDKLIKVVSVFGNTGEGKSHTLNHTFFIGREVFKTSPTQESCTVGVWAAFDPIHKVVVIDTEGLLGNSSNQGQRTRLLLKVLAISDLIIYRTHADRLHDDLFKFLCDASDAYLKHFTKELKATTARCGLDVPLSTLGPAVIIFHETVHTKLLGSDNSSESVDRLLLERFRKLGRFPEAFSSIQYRGTRTCSPPTDFGGLQRTLEQLLDNNATRSPRSPVVIFKALQALSERFNGEISDELIAHNCFFPDEYFTCSCLCLSCGSGCKNSMNHLGEGVCHEAKHRCRYSPQYDNRIYTCKACYEGGKEVVVVPKTSASSDSPWLGLARYAWSGYVIECPNCGVIYRSRQYWYGNQDPVDTVVRTEIQHIWPGADGFLKDNSNAAQRLLDGVNFMAQSVSELSVKPAKAVTSWLTDQIAPTYWKPNSLILTCLKCQEVFQDNDTKHHCRACGEGFCDTCSSKATPVPEKGWGLAPVRVCDTCYEQRAT---------------------------------------------------------------------------------------------------------------------
>UniRef100_A0A6J2V5K6
MSGNGPLAEKGVNTSLVCQENYSCGGSEEAVFECDECGSVQCTRCELELHQQERLKDHERVPIGPGHAPYCDNCKSVNGKggg-NGKRHRSVVRCQSCKINLCLDCQKRTHSGGNKKRHPLmpynppKLTEVNSSD-------GPDeaETQKAKLLDKVSSFLLVDENEEMQIKDEDEFVRMLTCQPNELLKVVSIFGNTGEGKSHTLNHTFFMGRQIFKTSPTQESCTVGVWAALDPFRRVVVIDTEGLMGNSSNQGQRTRLLLKVLAVSDVIIYRTHTDRLHDDLFKFLGDASDAYLKFFTKELKAATTRCGLDVPLSTLGPAVIIFHETVHTKPLGAERPGESVDRQLQERFRRLGRFPEAFSSVQYHGTHTHTPPTDFGGLQHCLNKQLDNNTTRSPRTPWVVFKALQALSERFNGEISDEVLAQNCFFPDEYFTCPSLCLSCGSGCKNSMNHLKEGIGHEAKHRCRYSGHYDNRVFTCKACYERGKEVIVVPKTSASSDSPWLGLARYAWSGYVIECPKCGVIYRSRQYWYGNQDPVDTVVRTEIQHIWPGSDGFLRDNSNAAQRLLDGVNFMAQSVSELSVKPAKAVTSWLTDQIAPAYWKPNSLILACRRCNKVFQDNDTKHHCRACGEGFCDACSSKSRPVPEKGWGLAPVRVCDACYEHRGS---------------------------------------------------------------------------------------------------------------------
>UniRef100_W5N3H9
MSGQGPSSEKGVNTSLVCQESYACGGSEEAVYECDECGSLQCVRCELELHRQERLRNHERTRVRPGHVPFCNSCKGGGAG-AGngGRQRAVVRCQGCKTNLCLDCQKRTHSGVNKRKHPLSlyppckspEAGPDAG---------EDDpeTRKAKLLEKVCSFLLVDDNEEIQVKDEEEFVKKLDCRPDDLLKVVSIFGNTGEGKSHTLNHTFFLGREVFKTSPTQDSCTVGVWAALDPIHGVVVIDTEGLLGASSKMGQRTRLLLKVLAVSDLVIYRTHADRLHDDLFKFLGDASDAYLKHFTKELKATTARCGLDVPLSTLGPAVIIFHETVHTKLLGSDKPSESVERLLQERFRKLGHFPEAFSSIQYRGTRCYSGICFVSNIFYDLHKV-------ICRCTVLV---DQALSERFNGEIPDDYLAHSSFFPDEYFTCSSLCLSCGSGCKNSMNHMKEGVPHEAKHRCRYSAQYDNRVFTCKACYEAGKEVIVVPKTSASSDSPWFGLARYAWSGYVIECPNCAVIYRSRQYWFGNMDPVDTVVRTEIQHIWPGSDGFLKDNNNAAQRLLDGVNFMAQSVSELSVKPAKAVTSWLTDQIAPAYWKPNSLILKCHKCSLVFQDNDTKHHCRACGEGFCDCCSAKSRPVPERGWGLAPVRVCDSCFEQRGIRPDLSEA--------------------------------------------------------------------------------------------------------------
>UniRef100_UPI0014035AAF
-----------VGPGLGCQESYACSGS-EAAFECDECGSLQCARCERQLHDQPRLANHERRRLQPGHIPYCDQCRGpgpapasasSSAASASARTRASARCQSCRLNLCTDCQRRSH--AnrrkhplvAYPS--------------PpaLDDGPGSQQQHRPPFEVINSFLLVDEKEEIRVAGEEEFIKKLTCKPDENLKVISIFGNTGDGKSHTLNHTFFHGREVFKTSPTQESCTVGVWAAYDPVHRVIVLDTEGLLGATTNLSQRTRLLLKVLAISDTIIYRTHADRLHNDLFKFLGDASEAYLKHFTKELKATTARCGLDVPLSTLGPSVIIFHETVHTKLLGSDGPSELPEKLLQERFHKLGRFPEAFCSIQYKGTRTYNPPTDFAGLLWTIEQQLNNNTTRSPRPPGIIFKALKALSERFCGEIADDRLAYSCFFPDEYFTCSCTCLSCGVGCKNSMNHAKDGIPHDSQSRCSYSHQYDNRVYTCKACYERGKEVIVVPKTSASTDSPWLGLAIYAWSGYVIECCNCGIIYRSRQYWFGNQDPVDTVVRTEIEHVWSGTDGFLKDNNNAARRLLDGVNFMAQSVSDFGAKPTKAVTAWLTDQIAPSYWRPNSQIINCHKCNKPFEDQETKHHCRSCGEGFCDSCSSKSKPVPERGWGLAPVRVCDEC-YERA----MIET--------------------------------------------------------------------------------------------------------------
>UniRef100_A0A1A8R809
MSSHGSSSEKGVNTSLICQERFSCGGSEEAAFECDGCKSLQCVRCELELHSQERLKNHERVLIGPGHVPHCDNCKGGNGD-SSKRHRSVVRCQNCKVNLCQDCQKRTHSGSSKKKHQLVSyppppkpa-EVNSVKTTVEhAIQINDEIDfqRTKLIEKVSSFLLVDENEEMQIKNEASFVKCLGCSPEQLLKVVSIFGNTGEGKSHTLNHTFFMGREVFKTSPTQESCTVGVWAALDPLRNVVVIDTEGLLGNSSKQGQRTRLLLKVLAISDLIIYRTHADRLHDDLFKFLGDASNAYLNHFTKELKATTARCGLDVPLSTLGPAVVIFHETVHTKLLGSEKSSESVERLLLERFRKLSRYPEAFSSVQYWGTQTLSPPTDFHGLQKKLEQLLDNNATRSPRTPLVVFKALQALSERFNGEISGELSVHSCFFPDEYFTCSSQCLSCGSKCKNSMNHLDEGAFHDAQQRCRYSAQYDNRIYTCKACYEGGKEVIVIPKTSASADSPWLGLARYAWSGYVIECPSCGVIYRSRQYWYGNQDPVDTAVRTEIQHVWAGSDGFLKDNSNAAQRLLDGVNLVAQSVSELSVKPAKAVTSWLTDQIAPSYWKPNSLILMCHKCHAVFQDNDTKHHCRACGEGFCDGCSSKAAPVPERGWGPAPVRVCDACFEQRTSHAEILASE-------------------------------------------------------------------------------------------------------------
>UniRef100_UPI0010A372CA
MSGHGPSLKKGVSTNPLCQEGYCCGGSEEAEFECDECGSLQCSLCEQKLHEQERLKHHERVLVGPDHVPFCDNCKNGGGKvva-DGKRQRSVVRCQTCKVNLCQDCQKRTHNGGGKKKHPLtpys---PHKTVQAdA-----PEDeaKKHKVKLLEKVCSFLLVDENEEMQIKSEAEFIKRLGCKPDELLKVVSIFGNTGEGKSHTLNHTFFTGREVFKTSPTQDSCTVGVWAAFDPAYKLVVLDTEGLLGNSSKPGQRTRLLLKVLAISDVIIYRTHTDRLHDDLFKFLGDASEAYLKYFTKELKATAMRFGLDVPLSSLGPAVIIFHETVHTKLLGSDKPLESVEKLLQERFKKLGCFPEAFSSIQYRGTHTSTPPTDFGGLQYSLERQLDNNTTRSPRSPLVIFKALQALCERFSGEISDALVSNSCFFPDEYFTCPSICLSCGSGCRNSMNHLREGIAHEAKHRCRYSNHYDNRVFTCKACYEGGKEEIVVPKTSASSDSPWLGLARYAWSGYVIECPNCGVIYRSRQYWYGNQDPVDTVVRTEIQHVWLGCDGFLKDNNNAAQRLLDGMSFMAQSVSELSVKPAKAVTSWLTDQIAPAYWKPNSLILACHTCRVAFQENDTKHHCRACGEGFCDNCSSKARPVPERGWGLAPVRVCDACYEQ------------------------------------------------------------------------------------------------------------------------
>UniRef100_A0A3B3ZZG9
MSGQGSCADKVMNTVLVCQESYACGGSDDAAFECDECGSLQCTRCELELHLQERMRNHDRVRIAPGHVPFCDSCKGDGSY-GGnsARLRAAVRCQGCKINLCLDCQKRTHGGVNKKKHPLTayp-----PVQTPkDDS--TADAeaERLRAALEKVSSFLLVDEKEEMQVRDEQDFVSRLGCGPEELLKVVSIFGNTGEGKSHTLNHTFFMGREVFQTSPAQDSCTVGVWAALDPVRNVVLIDTEGLLGAGANQGQRTRLLLKVLAVSDIVIYRTHADRLHDDLFKFLGDASEAYLKHFSRELKATTARCGLDVPLSTLGPAVVIFHETVHTKLLGSDKPLESAERLLQERFRKLGLFPEAFSSVQYKGTRTFNPPTDFTGLLRCLELQLDNNNTRSPRCATVIYKALQALSERFNGEIQDEHLNSTCFFPDEYFTCSSLCLSCGSGCRSSMNHLKEGLQHEAKHRCRYSAQYDNRIYTCKACYEGGKEVIVVPKTTASSDSPWFGLAIYAWSGYVIECPNCGVIYRSRQYWYGNQDPVETVVRTEIQHIWPGSDGFLKDHSNAAQRLLDGVKLISQSVSELSVTPAKAVTSWLTDQIAPAYWTRNCDILSCQSCKLDFGPNDTKHHCRACGGGVCASCSSKSRPVPERGWGLGPVRVCDQCFTN------------------------------------------------------------------------------------------------------------------------
>UniRef100_UPI0012ABF6F3
MSSHGPSQEKGVNTSLACQESYVCDGSEEAVFECHDCASLQCSLCELEVHQQERLRDHQRVPIGPGHVPGCDSCKGGNGkggSGSGKRNLSVVRCQTCKTNLCQDCQKRTHNGGGKKKHPlthypp-----PRSGQhSGQTGVSSGqdlAKAQQAELLEKVTSFLLVDENEEVQIQNEEEFVKRLDCHPDELLKVVSIFGNIGEGKSHTLNHTFFQGREVFKTSPTQESCTVGVWVAFDPAHRMVVIDTEGLQSNSSNQGQRTRLLLKVLAISDLIIYRTHADRLHDDLFRFLGDASEAYLKYFTKELKATAARFGLDVPLSTLGPSVIIFHETVHTSLLGSERSSEPVERLLQERFHKLGRFPEAFSCVRYCGTHTSAPPTDFRSLRNILESQLESHTTRSPRSPLVIYKALQALSERFSGEISDELISHSCFFPDEYFTCSSLCLSCGSSCRNSTNHLREDVPHEAKHRCRYSAHYDNRIFTCKACYEGGKEVVVVPKTSASSDSPWFGLARYAWSGYVIECPGCGVIYRSRQFWYGNQDPVNTVVRTEIQHIWPGCDSLLKDNSNAAQRLLDGVNLMAQSVSELSVKPAKAVTSWITDQIAPAYWKPNALILTCHKCAEVFQESGTKHHCRACGEGFCDQCSSRLRPVPERGWGLAPVRVCDACYDQ------------------------------------------------------------------------------------------------------------------------
>UniRef100_A0A6J3R8R8
MSAQTSPAEKGLNPGLLCQESYTCSGTDEAVSECDECCSLQCLRCXEKLQRQERLRNHERIRLKAGHVPYCDPCK-DPSgrSP-GMKQTADVRCQTCKINLCLECQXRTHSGGNKRRHPVTVYH-VAKVQALLEEEGMDEDTKTKKMtEKVVSFLLVDENEEIQVTNEEDFIRKLDANPXQHLKVVSIFGNTGDEKAHTLNHTFFCGREVFKTSPAQESCTVGVWAAYDPVHKVAVIDTEGLlw--ATENLSq-RTRLllkvlaisdlviyrth-adwl-------------------HNDLFKFLGDASEAYLKHFTKELKATTARCGLDVPLSTLGPAVIVFHEPVHTQLLDSNRPSEVPEKLIQDRFRKLGRFPEAFSSIRYKGTRTYNPPTDFSGLRRALEQQLENNNTRSPRHPGTIFKALKALSDRFSGELPDDEMAHGSLFPDEYFTCSVLGLSCGAACKNSMNHGKEGVPREAKSRCRYSHQYDNRVFTCKACNERGNEVSVVPKTAASTDsPWMGLAKYAWSGY-VIECPNCGVVYHSRQYWFGNQYPVDTVVQTEIVHVWPGTDGFLKDNNNAAQRLl-DGMNFMAQSVSELSLGPTKVVTSWLTDQIAPAYWRPNSQILSCNKC--------------------------------------------------------------------------------------------------------------------------------------------------------------------------
>UniRef100_UPI0002038077
MSAQPPTADKGLNTALLCQESYACSGTDEASFECDECGSLQCQRCEEELHRQERLRNHERTRIKAGHVPYCDACKVASGnimqnNIANSRQRAAVRCQACKINLCLECQKRTHAGGNKRKHPITVyh-CGKAQEQEAEEGMDEETKR-KKMTEKVVSFLLVDETEEIQVENEEEFIRKLDCKPDQHVKVVSIFGNTGDGKSHTLNHTFFYGREVFKTSPAQESCTVGVWAAYDPVHRMVVIDTEGLlga---TVNlsq---RTRLL-LKvLAISdli---IYRthadrlh-------NDLFKFLGDASEAYLKHFTKELKATTARCGLDVPLSTLGPGVIIFHETVYTQLLGADHPSEVPEKLIQERFRKLNLFPEAFSSIHYKGIRTQNPPTDFAGLRHTVEQQLENNTTRSPRPPGVIYKALKALSDRFCGEIPDDQMAHSSFFPDEYFTCSSVCLSCGCGCKNSMNHAKEGVPHEAKNRCRYTHQYDNRVFTCKACYERGNEVRVVPKTSASTds-PWMGLAKYAWS-GYVIECPNCGVVYRSRQYWFGNQDPVDTVVRTEIVHVWPGTDCSLKDNNNAAQrLI-DGMNFMAQSVSELSLGPTKAVTSWLTDQIAPAYWKPNSMILNCR----------------------------------------------------------------------------------------------------------------------------------------------------------------------------
>UniRef100_Q4RLS4
MSGHGSCSEKGVNTSLICQESYACGGSEEAAFECEDCRSLQCIRCELELHSQERLKNHERVQIGPGHVPYCDICKGGnNG-ESGKRHRSVVRCQNCKVNLCQDCLKRMHSGGNKKKHQLISyppssnpAVVSSAQTLAlQPLQIADEIktQRAKVLEKISSFLLVDENEEMQVKDETSFLKLLSCHPDQLLKVVSIFGNTGEGKSHTLNHTFFMGREVFKTSPAQESCTVGVWAALDPIHKVVVIDTEGLLGNSSKQGQRTRLLLKVLAVSDLIIYRTHADRLHDDLFKFLGDASDAYLKHFTKELKATTARCGLDVPLSTLGPAVVIFHETLHTKLLGSDKSSESIDRLLLERFKKLSRFPEAFSSVQYLGTQTLSPPTDFSGLQNKLEQLLDNNATRSPRTPVVIYKALQALSERFNGEITGELAANSCFFPDEYFTCSSLCLSCGSGCRNSMNHAGEGLHHEAKHRCRYSVQYDNRVYTCKACYEGGKEVIVVPKTSASSDSPWMGLAKYAWSgyaavtlglilrlhrgprfskticllRYVIECPNCGVIYRSRQYWYGNQDPVDTVVRTEIKHVWPgvktrrfpcfisrlyvqpwlQSDGFLKDNGNAAQRLLDGVNLVAQSVSELGVKPAKAVTSWLTDQIAPAYWKPNSLISVCHKCQAVFQDNDTKHHCRA----CGEGFCdgCSSKSAPVPERGWGLGPVRVCdvCFE-------------------------------------------------------------------------------------------------------------------------
>UniRef100_UPI00094F0BE7
MSGHGsSSSEKGVNTSLTCQESYVCGGSEQAAFDCQECSTLQCVRCDLELHNQKRFQNHERHQINPGHVPYCDNCKG--G-DNGKHSRSVVRCQSCKVNLCQECQKRTHSGGNKKKHQLISyllppkhTELKFVQASVqPAVQIADEQksLKAELLENVSSFLLVDENEEMQIKDDVAFVKKLNCGARQLLKVVSIFGNTGEGKSHTLNHTFFMGREVFKTSPTQESCTVGVWAAFDPFHNVVVIDTEGLLGNSSKQGQRTRLLLKVLAISDLIIYRTHADRLHDDLFKFLGDASEAYLKHFTKELKATTARCGLDVPLSTLGPAVIIFHETVHTKLLG--NSHESVDRLLLERFKKVSRFPEAFSSVQYWGTQTLTPPTDFCGLQNKLEQLLDNNATRSPRTPVVIFKALLALSERFSGEIGDDLVAHSCFFPDEYFTCSSLCLSCGSGCRNSMNHLGEGVCHEAKHRCRYSVQQDNRIFTCKACYEGGKEVIVIPKTSASSDSPWMGLAKYAWSGYVIECPNCGVIYRSRQYWYGNQDPVDTVVRTEIQHVWPGSEGFLKDNSNAAQRLLDGVNLVAQSVSELSVKPAKAVTSWLTDqsrnsnqhcnvidlicedvcfeqralhaaheeeeeeggtlarkvgeavtntigvvvtaidiplglvkdAARPAYWVPDQD----ILSCHIcrRELTAKLSKHHCRACGQGVCDdcSPERRAVP-S----------------------------------------------------------------------------------------------------------------------------------------
>UniRef100_UPI000CF7D30F
-----------------------------------------------------------------------------------------------------------------------------------------------------SFLLVNEKEEVQVTDEEDFVSRLGCKPDELLKVVSIFGNTGEGKSHTLNHTFFLGREVFKTLPTQESCTIGVWAALDPLHRVVVIDTEGLLGAGANQGQQTRLLLKVLAISDVIIYRTHNDRLHDDLFRFLGDASDAYLKHFTKELKATSNRCGLDVPLSTLGPAVIVFHETVHTKLLGsd--KQLESAECLLQERFQKLGLFPKAFSSLQY---CGtrtYNPPTDFSGLLRSLEHLLDNNSTRSPRSAGVIYKALQALSQRFSGEIPDEQSGANs-FFPEEYFTCCCVCLSCGSGCKQSMNHLKEGLDHEAKHRCCYSAQHDNHIYTCKACYEGGKEVIVVPKTTASSDSPWFGLAVYAWSGYVIECPHCGVIYRSRQYWYGNQDPV-ETVvRTEIQHVWPGSDGFLKDNNNAAQRLLDGVKLISQSVSELSVTPAKAVASWLTdqI--APPYWKPNSLILKCHKCSQEFQPNSTKHHCRACGEGFCDACSSKSRPVPERGWGPAPVRVCDACFHSPEIPNEVLEAVSEEERSSLIARKVGEAVQSTFGAVI------------------------------------------------------------------------------------
>UniRef100_A0A1S3M7I9
MSGQGPSVDKGMNTILVCQESYACGGSDEAAFECDECGSLQCVRCELELHRQERMRNHDRVRIAPGHVPFCDSCKGDSSgcGVNGGRLRAVVRCQGCKINLCLDCQKRTHSGVNKRKHPVTPYPPpgQVQDSSLEAGDGGEMEALKAKLEKVCSFLLVDAKEEMQLKDEEDFVSRLDCRPEELLKVVSIFGNTGEGKSHTLNHTFFQGREVFQTSPTQESCTVGVWAAMDPIHRVVVIDTEGLLGAgsnqgq------RTRLLLKVLAVSDLIIYRTHAdrl---HDDLFKFLGDASDAYLKHFTRELKATTARCGLDVPLSTLGPAVIIFHETVHTKLLGSDNPSESAERLLQERFRKLGLFPEAFSSIQYRGTRTYNPPTDFSGLLRSLEQQLDNNTTRSPRSANVIYRALQALSERFSGDIPEEHLASNSFFPDEYFTCSSICLSCGSGCMNSMNHLKEEVDHEATHRCRYSAQYDNRIYTCKACYEGGKEVIVIPKTTASSDsp-WFGLATYAWSGYV-IECPNCGVIYRSRQYWYGNQDPVDTVVRTEIQHIWPGSDGFLKDNNNAAQRLLdGVNYISQSVSELSVKPAKAVTSWLTDQIAPAYWKPNSLILKCSKCSE-------------------------------------------------------------------------------------------------------------------------------------------------------------------------
>UniRef100_A0A5F9DR81
MSAQTSPAEKGLNPGLLCQESYACSGADEAVFECDECCSLQCPRCEEELHRQERLRDHERLRLRAGHVPYCDLCKgpnGhsPGV-----RQRAAVRCQACKINLCLECQRRTHSGGNKRRHPVTVyl-VSKVQD-SLEAEEMDEETKRKKMTEKVVSFLLVDENEEIQVTNEEDFIRKLDCKPDQHLKVVSIFGNTGDGKSHTLNHTFFYGREVFKTSPAQESCTVGVWAAYDPVHKVAVIDTEGLlga---TVNlsq---RTRLL-LKvLAISdlv---IYRthadrlh-------NDLFKFLGDASEAYLKHFTKELKATTARCGLDVPLSTLGPAVIIFHETVHTQLLGSDHPSEVPEKLIQDRFRKLGRFPEAFSSIHYKGTRTYNPPTDFSGLRRALEQQLENNTTRSPRHPGVIFKALKALSDRFSGEIPDDQMAHSSFFPDEYFTCSSLCLSCGVGCKNSMNHGKEGVPHEAKSRCRYSHQYDNRVYTCKACYERGKEVSVVPKTSA------------STDSPW-----------------------MGLAKYAWSGYVIECPNCGVVYRSRQYWFGn-QDPVDTVVRTEIVHVWPGSDGFLKDNNNAAQRLLDGMNFMAQS----------------------------------------------------------------------------------------------------------------------------------------------------------------------------
>UniRef100_A0A3Q2XN44
MSSQSPAEDKTTNTPLVCQESYACGGSDEASFECDECSSLQCARCEMELHRQERMRNHDRVRIAPGHVPFCDSCKGDGGggSVTAGRVRAAVRCQGCKINLCLDCQKRTHSGGNKRKHPLTLYPQakSAQENSVSSGE-SELDIMKEQLDKVCSFLLVDEKEEMQVKNEEEFVNRLGCDPDELLKVVSIFGNTGEGKSHTLNHTFFLGREVFKTSPTQESCTLGVWAAMDPLHHVVVIDTEGLLGAgssqgq------RTRLllkvlaisdlviyrtra-d-----------------RLRDDLFKFLGDASEAYLRHFARELKATTTRCGLDVPLSTLGPAVIIFHETVHTKLLGSDKPSESADRLLQERFRKLAVFPEAFSSIQYRGTRTYNPPTDFTGLQRSLEQQLDNNATRSPRSAGVIYKALQALSERFSGDSPNEHITSNSFFPDEYFTCSCICLSCGSGCKRSMNHLKEGAEHEAKHQCRYSAQYDNRIYTCKACYEGGKEVIVVPKTTASSDsp-WFGLAVYAWSGYV-IECPNCGVIYRSRQYWYGNQDPVETVVRTEIQHIWPGSDGFLKDNHNAAQRLLdGVKYISQSVSELSVKPAKAVTSWLTDQIAPTYWTPNSLILKCHKCAA-------------------------------------------------------------------------------------------------------------------------------------------------------------------------
>UniRef100_A0A402F7U9
MSAQPPTADKGLNTALLCQESYACSGADEATFECDECGSLQCQRCEEELHRQDRLRNHERTRIKAGHVPYCDSCKGASGnimqsNATGSRQRAVVRCQACKTNLCVECQKKTHAGGNKRKHPITVyh-GGKPQEEE----EGLDEEAKKKKMtENVVSFLLVDETEEIQVADEEEFIRKLDCKPDQHLKVVSIFGNTGDGKSHTLNHTFFYGREVFKTSPAQESCTVGVWAAYDPVHKMVAIDTEGllga----TVnlsq----RTRLllkvlaisdVIIYrth------------ADRLHNDLFKFLGDASEAYLKHFTKELKATTARCGLDVPLSTLGPGVIIFHETVYTQLLGSDNPSEVPEKLIQDRFRKLGLFPEAFSSIHYKGTRTYNPPTDFSGLRHAVEQQLENNTTRSPRPPGVIYKALKALSDRFSGEIPDDQMAHSSFFPDEYFTCSSVCLSCGCGCKNSMNHVKEGVPHIAKSRCRYTHQYDNRVYTCKACYEHGNEVRVVPKTSAStds-PWMGLAKYAW-SGYVIECPNCGVVYRSRQYWFGNQDPVDTVVRTEIVHVWPGTDGFLKDNNNAAqRLID-GMNFMAQSVSELSLGPTKAVTSWLTDQIAPAYWKPNSQILNC------------------------------------------------------------------------------------------------------------------------------------------------------------------------------
>UniRef100_G1KSG3
MSAQPPTADKGLNTALLCQESYACSGTDEASFECDECGSLQCQRCEEELHRQERLRNHERTRIKAGHVPYCDACKVASGnimqnNIANSRQRAAVRCQACKINLCLECQKRTHAGGNKRKHPITVyh-CGKAQEQEAEEGMDEETKR-KKMTEKVVSFLLVDETEEIQVENEEEFIRKLDCKPDQHVKVVSIFGNTGDGKSHTLNHTFFYGREVFKTSPAQESCTVGVWAAYDPVHRMVVIDTEGLlga---TVNlsq---RTRLL-LKvLAISdli---IYRthadrlh-------NDLFKFLGDASEAYLKHFTKELKATTARCGLDVPLSTLGPGVIIFHETVYTQLLGADHPSEVPEKLIQERFRKLNLFPEAFSSIHYKGIRTQNPPTDFAGLRHTVEQQLENNTTRSPRPPGVIYKALKALSDRFCGEIPDDQMAHSSFFPDEYFTCSSVCLSCGCGCKNSMNHAKEGVPHEAKNRCRYTHQYDNRVFTCKACYERGNEVRVVPKTSASTdspwmgl-AKYAWsGYVIECPNCgVVYRSRQYWFGNQDPVDTVVRTEIVHVWPGTDCSLKDNNNAAQrLIDGMNFMAQ-SVSELSLGPTKAVTSWLTDQIAPAYWKPNSMILNCR------------------------------------------------------------------------------------------------------------------------------------------------------------------------------------
>UniRef100_A0A1S3F804
MSAQTSLAEKGLNPGLMCQESYACSGTDEAVFECDECCSLQCLRCEEELHRQERLRNHERIRLKAGHVPYCDPCKgpnGhsPGV-----RQRAAVRCQTCKINLCLECQKRTHSGGNKRRHPITVyh-VSKVQE-SLEAEEMDEETKGKRMTEKVVSFLLVDENEEIQVTNEEDFIRKLDCKPDQHLKVVSIFGNTGDGKSHTLNHTFFYGREVFKTSPAQESCTVGVWAAYDPVHKVAVIDTEGLlga---TVNlsq---RTRLL-LKvLAISdlv---IYRtha---DRLHNDLFKFLGDASEAYLKHFTKELKATTARCGLDVPLSTLGPAVIIFHETVHTQLLGSDHPSEVPEKLIQDRFRKLGRFPEAFSSIHYKGTRTYNPPTDFSGLRRALEQLLENNTTRSPRHPGVIFKALKALSDRFSGEIPDDQMAHSSFFPDEYFTCSSLCLSC-----------------------------------------------------------GAGCKNSMNHGKEGVPHEAKSRCRYSHQYDNRVYTCKACYERGKEVSVVPKTSASTDSPWMGLAKYAWSGYVIECPNCGVVYRSRQYWFGNQDPVDTVVRTEIVHVWPGTDAF-------------------------------------------------------------------------------------------------------------------------------------------------------------------------
>UniRef100_UPI000576BBD2
MSAQTSPAEKGLNPGLLCQESYTCSGTDEAVFECDECCSLQCLRCEEELHRQERLRNHERIRLKAGHVPYCDPCKgpnGhsPGV-----KQRAVVRCQTCKINLCLECQKRTHSGGNKRRHPITVyhVT-KVQE--LLEEEGMDEETKRKKMtEKVVSFLLVDENEEIQVTNEEDFIRKLDCKPDQHLKVVSIFGNTGDGKSHTLNHTFFYGREVFKTSPAQESCTVGVWAAYDPVHRVAMIDMEGqAYLKhftkelkattahcgld-v---------PLSTL------------------------------------------------------GPAVIIFHETVHTQLLGSDHPSEVPEKLIQDRFRKLGRFPEAFSSIHYKGTRTYNPPTDFSGLRRALEQQLENNTTRSPRHPGVIFKALKALSDRFSGEIPDDQMAHSSFFPDEYFTCSSLCLSCGAGCKNSMNHGKEGVPHEAKSRCRYSHQYDNRVFTCKACYERGNEVSVVPKTAASTDsPWMGLakYAWSGYVIECpNCGVVYRSRQYWFGNQDPVDTVVRT---EIVHVWPGTDGFL-KDNNNAAQRLLdGM----------------------------------------------------------------------------------------------------------------------------------------------------------------------------------------------------------------------
>UniRef100_A0A5N4E4E2
----------------MCQESYTCSGTEEAVFECDECCSLQCVRCEEELHRQERLRNHERIRLKAGHVPYCDSCKgpnGhsPGV-----KQRAVVRCQTCKINLCLECQKRTHSGGNKRRHPVTVyhVP-DVQEFLEE--EGMDEEAKRKKMtEKVVSFLLVDENEEIQVTNEEEFIRKLDCKPDQHLKVVSIFGNTGDGKSHTLNHTFFYGREVFKTSPAQESCTVGVWAAYDPVHKVAVIDTEGllga----TVnlsq----RTRL-LLKvLAIsdlviy-rthadrlhndlfkflgdasea---------YLKHFTKELKATTARCGLDVPLSTLGPAVIIFHETVHTQLLGSDFLILFHPVPFLDRGFLDHPSEVPEKLIQDRFRKLGRFPEAFSSIHYKGTRTYNPPTDFSGLRRALEQQLENNTTRSPRHPGVIFKALKALSDRFSGEIPDDQMAHSSFFPDEYFTCSSLCLSCGAGCKNSMNHGKEGVPHEAKSRCRYSHQYDNRVYTCKA---CYERGNEVSVVPK-TAAStDSPwmGLAKYAWSGYvIECPNCGVVYRSRQYWFGNQDPVDTVVRTEIVhVWPGTDGFLKDNNNAAQRLL-DGMNFMAQSVSEFSLGPTKAVTSWLT----------------------------------------------------------------------------------------------------------------------------------------------------------------------------------------------
>UniRef100_A0A341BNS0
MSAQTSPAEKGLKPGLLCQESYTCSGTDEGVSECDECCSLQCLRYEEKLQRQECLRNHEQIRLKSGHVPYCDPCKGPSGRSPGMKQTADVRCQTCKINLFLECQXRTHSGGNKRRHPVTVYH-VAKVQVLEEEGMDEDTKRKKMTEKVVSFLLVDENEKIQVTNXEDFIRKLDCKPYQHLKVVSIFGNTGDEKSHTLNHTFFCGREVFKTSPAQESCTVGVWAAYDPVHKVAVIDTEGLLGATVNISQRTRVLLKVLAIXDLVIYRTHADRLHNDLFKFLGDASEAYLKHFTKQLKATTAHCGLDVPLSTLGPAVIVFHETVHTQLLGSDHSSEVPEKLIQ--------------DRFRKLGCFPEASSSIRYKGTRTYNPPTDFSGLRRALEQQLENNTTRSPRHPGIIFKALKALSDHFSGEIPDDEMAHSSLFPDEYFTCSVLCLSCGAGCKNSMNHGKEGVPHEAKSRCRYSHQYDNRVFTCKACYERGne-VSVVPKTAASTDS-PWMGLAKYAWSGRQYWFGNQYPVDTVVQTEIVHVWPGTNGFLKDNNNAALRLLDGMNFMAQSVSELSLGPTKVVTSWLTYQIASAYWRPNSQILSCNKCA-------------------------------------------------------------------------------------------------------------------------------------------------------------------------
>UniRef100_F7I3Q6
MSAQTSSAEKGLNPGLTCQESYACSGTDQAIFECDECCSLQCLRCEEELHRQERLRNHERIRLKPGHVPYCDLCKglnGhsPGV-----RQRAIVRCQTCKINLCLECQKRTHSGGNKRRHPVTVynV--SNLQESLEAEAMDEESKRQKMTEKVVSFLLVDENEEIQVTNEEDFIRKLDCKPDQHLKVVSIFGNTGDGKSHTLNHTFFYGREVFKTSPTQESCTVGVWAAYDPVHKVAVIDTEGLlga---TVNlsq---RTRLL-LKvLAISdlv---IYRthadrlh-------NDLFKFLGDASEAYLKHFTKELKATTARCGLDVPLSTLGPAVIIFHETVHTQLLGSDHPSEVPEKLIQDRFRKLGRFPEAFSSIHYKGTRTYNPPTDFSGLRRALEQLLENNTTRSPRHPGVIFKALKALSDRFSGEIPDDQMAHSSFFPDEYFTCSSLCLSCG--VGCKNSMNHGKEGVPHEAQNRCRYSHQYDNRVYTCKACYE-RGEEVSVVPKTS---ASTDSPWMGLAKyaWSGYVIecpNCGVVYRSRQYWFGNQDPVDTVVRTEIVHVWPGTDGFLKDNNNaAQRL-LDGMNFMAQSVSELSLGPTKAVTSWLTDQIAPAYWRPNSQIL------------------------------------------------------------------------------------------------------------------------------------------------------------------------------
>UniRef100_UPI001459155C
MSAQTPTAEKGLNTALLCQESYVCGGTNEAIFDCDECSSLQCQRCEEELHKEERRRNHERTRIRPGHVPYCDSCKGASGnimygSTTDTRQRAAIRCQTCKTNLCVECQKRLHSGGNKRKHPVTMy----RVHKTWEQQGGAEMdEETKRKMmtEKIVSFLLVDETEEIQVKDEDEFIQKLDCKPDDHLKVVSIFGNTGDGKSHTLNHTFFCGREVFKTSPAQESCTVGVWAAYDPFHKVVVIDTegllga-tvnlsq-----------RT-Rlllkvl-------AISDlv-iyrtha-----DRLHNDLFKFLGDASEAYLKHFTKELKATTARCGLDVPLSTLGPGVIIFHETMHTKLLGSDHPSEMPEKLIQERFRKLSRFPEAFSSIDYKGTRTYNPPTDFSGLRRAVEQHLENNTTRSPRHPGVIYKALKALSDRFSGKIPDDQMAHSCFFPDEYFTCSSICLSCGAGCKNSMNHSKEGLPHEAQSRCRYSHQYDNRVFTCKACYESGKEVNVVPKTS---ASSdspwVGLAKY-AWSGYViECPNCGVIYRSRQYWFGNQDPVDTVVRTEIEHVWPGTDGFLKDNNNaAQRLLD-GMNFMAQSVSELSIGPTKAVTSWLTDQIAPAYWRPNSHIV--------------------------------------------------------------------------------------------------------------------------------------------------------------------------------
>UniRef100_A0A662YRP5
-----------------------------------------------------------------------------------------------------------------------------------------------------SFLLVDENENLQVQDELDFLERLDCRAVEGVKVLSVFGNTGDGKSHTLNHCLFGGEEVFPTSPLQDSCTVGVWAAFEPALGLVALDTEGLLGASGNQNQRMRLLLKVLAVSDVVVYRTRAERLHNDMFQFLGSASSAYLRHFTRELRALSSRCG------------------------------------------------------------------------------------------------LEALSERFCGEISDEKINLYCFFPDEYFTCSSVCLSCGVRCKNGMNHLRDNIPHLAEGLCQYAHQYNNKVLICKKCYEGGREVIVIPKTSASNENPWLGLAMYAWSGYVLECPCCGIIYRSRQYWIGNQDPESCVVRPEVKHVWPGSETFLTDHQNAAQRMLDGMNFVIQSVSDYSSGPTKAVTAWITDQVAPPYWRPNADITACSGCKKLFEEPERKHHCRACGEGFCQACSSKTMPVPERGWGSTLVRVCDSCYRQGGGGSDVPRT----EPVGLMARKVTEVAQSTVDFVSTAMDYPLehwvikgiedgfhtevcgmldlckgdrtGFVKGVARPDYWVPDHEIQQCGHCSKAFSARMSKHHCRACGGGYVLEC-----------------------------
>UniRef100_A0A4U1FA62
----------------------------------------------------------------------------------------------------------------------------LilgVQALLEEEGMDEDTKTKKMTEKVVSFLLVDENEEIQVTNEEDFIRKLDCKPYQHLKVVSIFGNTGDEKSHTLNHTFFCGREVFKTSPAQESCTVGVWAAYDPVHKVAVIDTEGLLGATVNISQRTRVLLKVLA--------IRPHRLHNDLFKFLGDASEAYLKHFTKELKATTARCGLDVPLSTLGPAVIVFHETVHAQLLGSDHP-SEVPEKLIQDRFRKLGRFpEVSSSIRYKGTRTYNPPTDFSGLRRALEQQLENNTTRSPRHPGIIFKALKALSDRFsgeIPD---DEMAHSSLFPDEYFTCSVLCLSCGAGCKNSMNHGKe-GVPHEAKSHCRYSHQYDNRVFTCKACYERGNEVSVVPKTAASTDSPWMGLAKYAWSGYVIECPNCSVVYCSRqYW-FGNQYPVDTVVQ-------------------------------------------------------------------------------------------------------------------------------------------------------------------------------------------------------------------------------------------------
>UniRef100_UPI000642F072
MSAQTSPAEKGLNPGLMCQESYACSGTDEAVFECDECCSLQCLRCEEELHRQERLRNHERIRLKPGHIPYCDLCKGPNGHLPGVRQRAVVRCQTCKINLCLECQKRTHSGGNKRRHPVTVYHVSNVQESLEAEEMDEETKRKKMTEKVVSFLLVDENEEIQVTNEEDFIRKLDCKPDQHLKVVSIFGNTGDGKSHTLNHTFFYGREVFKTSPAQESCTVGVWAAYDPVHKVAVIDTEGLLGATVNLSQRTRLLLKVLAISDLVIYRTHAdrlh----NDLFKFLGDASEAYLKHFTKELKATTARCGLDVPL------------------------------------------------------------------------STLGPAVIIFHETVHTQLLGTDHPSEVPEKLIQDRFRKLGRFPEAFSSIHYKGTRTYNPPTDFSGLRRALEQLLENNTTRSPRHPGVIFKALKALSDRFSGEIPDDQMAHSSFFP--DeyFTCSSVCLSCGVGCKNSMNHGKEGVPHEAKSRCRYSHQYDNRVYTCKTDGFLKDNNNAAQRLLDGMSFMAQSVSELSLGPTKAVTSWLTDQIAPAYWRPNSQILSCNKCA-------------------------------------------------------------------------------------------------------------------------------------------------------------------------
>UniRef100_UPI00064CF74E
MSALTSPAEKGLNPGLTCQESYACSGADEAVFECDECGSLQCLRCEEELHRQERLRNHERIRLKAGHVPYCDPCKGPNG----------------------------HSPGVRQRAAVT--------------------------------------------NEEDFIRKLDCKPDQHLKVVSIFGNTGDGKSHTLNHTFFYGREVFKTSPAQESCTVGVWAAYDPVHKVTVIDTEGLLGA-----------TVNLSQrtrlllkv-------LAISDLViyrtha-------------------DRLHNDLFKFLGDASEAYLKHFTKELKWKYEGRNIIPYHPSEAPEKLIQDRFRKLGRFPEAFSSIHYKGTRTYNPPTDFSGLRRALEQLLENNTTRSPRHPGVIFKALKALSDRFSGEIPDDQMAHSSFFPDEYFTCSSLCLSCGVGCKNSMNHGKEGVPHEAKSRCRYSHQYDNRVYTCKACYERGKEVSVVPKTSASTDSPwMGLakYAWSGYVIECpNCGVVY---RSRQYWFGNQDPV-DTVVRTEIVHVWPGTDAFLKDNNNAAQRLL-DGMNFMAQSVSELSLGPTKAVTsWLTDQIAPAYWRPNSQILSCNQCA-------------------------------------------------------------------------------------------------------------------------------------------------------------------------
>UniRef100_UPI00148B9732
-----------------------------------------------------------------------------------------------------------------------------------------------------SFLLVDEQENLQVRDESEFLDRLGCGDVAGVKVLSIFGNTGDGKSHTLNHILFGGNSVFYTSKSPSTCTVGVWAAYNPTLNLVALDTEGLLGAAANQNQRMRLLLKVLAVSDIVVYRTRAERLHNDMFHFLSSASGAYLKHFTPELRALSSRCGLDVPLSSLGPAVIIFQETTHTQLLGhdskva-----GHADTLLKKRFHDLALGTQAFSSVQyv--GTQTITPPTNYNTLLEAVTQQVKNTHTRs-PRQPGIVFHALEALSDRFCGELSDEKMTLHSFFPDEYFTCSAVCLSCTVRCKNGMNHLRDRVPHMADGLCQYAHQFNNKVLICKRCYEGGREVIVMPKTSASTDNPWFGLAKYAWSGFVLECASCGVIYRSRQYWVGNQDPESGVvRS-EVKHVWEGSDTFMTNHQNAAQRVLDGMNYMIQSVSEYSTGPTKAVTAWL--TDQvaPPYWRPNTDITACHGCQKVFEEPERKHHCRSCGEGFCHPCSSHRMPVPERGWGNGPVRVCKACHRQGGPADTVNTQVSKVEPRGLIARRVTEVAQSTLDMV-------------------------------------------------------------------------------------
>UniRef100_A0A3P9MKR9
-----------------------------------------------------------------------------------------------------------------------------------------------------SFLLVDEQENLQVNGEAEFVERLSCADVAGVKVLSIFGNTGDGKSHTLNHILFGGRTVFYTSKSPSSCTVGVWAAYDPHLRLIALDTEGLLGAAANQNQRMRLLLKVLAVSDIVVYRTRAERLHNDMFQFLSSASGAYLKHFTPELRALSSRCGLDVPLSSLGPAVIVFQETTHTQLLGhdsra----AGDADTLLQKRFHELGLGTEAFSSVQyv--GTQTITPPTDYGGLLKAVRHQAENSHTRs-PRQPAIVFQALEALSERFCGELSDEKMTLYCFFPDEYFTCSSLCLSCGTRCKNGMNHLRDRVPHMADGLCQYAHQFNNKVLICKRCYEGGREVIVIPKTSASNENPWFGLAKYAWSGYVLECGSCGVIYRSRQYWMGNQDPESSVvRS-EVKHVWEGSDAFLSNQQNAAQRVLDGMNFVIQSVSEYSSGPTKA---VT--AWLtdqvaPPYWRPNVEITACHGCQKLFEEAERKHHCRSCGEGFCHPCSSHRMPVPERGWGSTAVRVCKDCYRQPIQELRGPSRSMFLFPRGLIARKVTEAAQSTL----------------------------------------------------------------------------------------
>UniRef100_A0A3P8YYY8
----GPLVDKGINTVLVCQESYACGGSDEAAFECDECGSLQCLRCELELHRQERMRNHDRVRIAPGHVPFCDSCKGDGScGGNRGRLRAVVRCQGCKINLCLDCQKRTHSGVNKRKHPVTPYPPpgQAQDRSLEAEDGGEMEALKATLEKVCSFLLVDEKEEMQLRNEEDFVSRLGCRPEELLKVVSIFGNTGEGKSHTLNHTFFLGREVFKTSPTQESCTVGVWAAMDPIHRVVVIDTEGLLGSgsnqgq------RTRLLLKVLAVSDLViyrtha-dr-------LHDDLFKFLGDASDAYLKHFTRELKATTARCGLHVPLSTLGPAVIIFHETVHTKLLGSAKPTESAERLLQERFRKLGLFPEAFSSIQYCGTRTYNPPTDFSGLLRSLELQLDNNTTRSPRSATVIYRALQALSERFSGEIPEEHLASNSFFPDEYFTCSSICLSCGSGCKNSMNHLKEGVDHEAKHRCRYSAQQDNRIYTCKSCYEGGKEVIVVPKTTASSDSP---WFGLAIYAWSGYV-IECPNCGviYRsrqYWYGNQDPVDTVVRTEIQHIWPGSDGFLKDNNNAAQRLLdGVNYISQSVSELSVKPAKAVTSWLTDQIAPAYWKPNSLILKCHKCSE--------------------------------------------------------------------------------------------------------------------------------------------------------------------------
>UniRef100_H3AWP2
MSSQALALDKGLSTVPMCQESYACSGSDEAIFECDECASLQCQSCEKELHKQERLKNHERIRIGPGHIPYCDPCKGNNGnlvhsSAATARQRAAVRCLGCKINLCIECQKRTHSVVNKRKHPITVyr-VSKIQDQQ---EEGMDEETRKRKMsEKVRSFLLVDENEDIQVINEEEFILRLGCKPDENLKVVSIFGNTGDGKSHTINHTFFYGREVFKTSPAQESCTVGVWAAYDPVHRVVVLDTEGllga----TMnlsq----RTRL-LLKvLAIsdiiiy-rthadrlh-------------DDLFKFLGDASEAYLKHFTKELKATTARCGLDVPLSTLGPAVILFHETIHTKLLGSDKPSEQPEKLLQERFRKLGRFPEAFSSIQYKGTRTYNPPTDFSGLLRAVEQQLENNTTRSPRHAGVIYKALKALSDRFSGEISDDQTAQSSFFPDEYFTCSCVCLSCGAGCRNSMNHMKEGVAHVANSRCKYSSQYDNRVYTCKACYEGGKEVIVVPKTSAsTDSPWTGLVKYAW-SGYVlECPNCGVIYRSRQYWYGNLDPVDTVVRTEIEHIWQGMDGFLKDNNNAAqRLLD-GVNFMAQSVSELSVKPTKVVTSWITDQIAPAYWTPNSRITRC------------------------------------------------------------------------------------------------------------------------------------------------------------------------------
>UniRef100_A0A2I4BRT8
-----------------------------------------------------------------------------------------------------------------------------------------------------SFLLVDEQENLQVHDEEEFLNKLGCADVAGVKVLSIFGNTGDGKSHTLNHILFDGQSVFYTSKSPSSCTVGVWAAYNPSLSLLALDTEGLLGAAANQNQRMRLLLKVLAVSDIVVYRTRAERLHNDMFHFLSSASRAYLKHFSRELKALSSRCGLDVPLSCLGPSVIVFQETTHTQLLGh--DSKGHADTLLQKRFHDLGLGTEAFSSVEYv-GTQTVVPPTDYSRLLVAVRLQVKNTHTRSp-RQPGIVFRALEALSKRFCGELSDDKMTLF-SfFPDEYFTCSSVCLSCNIRCKNGMNHVRDRIPHMADGLCQFAHQYNNKVLICKRCYEGGREVIVVPKTSASSDNPWFGLAKYAWSGYVLECASCGVIYRSRQyw--LGNQDPESSVVRs-EIKHVWQDSDTFLTSHQNAAQRVLDGMSFVIQSVSEYS----TGPTKAVTA--WltdqvaPPYWRPNAEITACHECKKVFEEAERKHHCRSCGEGFCHPCSNNRMPVPERGWGSSPVRVCQACYRQGGPTDTNDKAACKVEPSGLIARRVTEVAQSTLD---------------------------------------------------------------------------------------
>UniRef100_A0A401P5X2
----------GAGELLRCQESYACSGS-EAAFECDECGSLQCVLCDRELHTQARLRDHERSRLQPGHIPYCDQCSSNPGp-GPSPRHRATSRCLSCKVNLCTECQRRSHS--SRRKHPLSSYPQLRPAEQGEAQSQQLD---KRLSQTVSSFLLVDEKEQIQVADEEEFIQKLDCKADENLKVVSVFGNTGDGKSHTLNHTFFYGREVFKTSPAQESCTVGVWAAYDPVHHVVVIDTEGLLGATVNLSQRTRLLLKVLAISDIVIYRTHADRLHNDLFKFLGDASEAYLKHFTKELKATTARCGLDVPLSTLGPSVIIFHETVHTKLLGSDRPSEIPEKLLQERFRKLDRFPEAFCSIQYKGTRTYNPPTDFSGVLRMIEQQLTNNTTRSPRPPAIIFKALKALSERF----------------------------------------------------------------------------------------------------------------------------------------------------------------------------------------------------------------------------------------------------------------------------------------------------------------------------------------------------------------------------------
>UniRef100_UPI000C6CE538
---------------------------------------------------------------------------------------------------------------------------------------------------------------------------------------------------------------------------------------------------------------VLAISDIVIYRTRSERLCNDLFTFLGDASQAYVQHFSRELRAASARCNFAGPLSSLGPAVIIFHETTHTNILTTEN-NKSPEDLLKLRFQKLGLSIDAFSALEYAGTRTIRPPTLFDALKIAIKKHLQNSSVRSCRPPGIIYQALKVLNEKFSGDI--DKTIPST-FPDQYFTCNAYCQSCGHENNKSpedllkLRFQKLGLSIDAFSALEYAgtrtirpptlfdalkiaikkhlqnssvrscrppgiiyqalkvlnekfsgdidktipSTFPDQYFTCNAycqscgctfqitenmnclfqsCYERGEEMVVNPKTCASSDMPWLGLAKYAWSGYVLECSNCGVIYRSRQYWYGNKDPWETVVRTEIHHIWPGDSLHPLGNQNAAQRVLDGVQYISETMSSISARPTKMLSSWMADKVAPSYWVPNSQITNCGQCKKLFEALDEKHHCRACGGGFCDDCSSNSKPVPDKGWGPSPVRVCDKCFK----EDSSSEIKSSDN-VEVTARKVSEVLQTTLGTVVSAIEYPIGFIKDSARPAYWIPDHEITQCAVCQTEFNSKLPIHHCRACGKGVCDQCSAARRPVPSRGWDHPVRIC----------
>UniRef100_A0A2K6FAK6
MSAQTSPAEKGLNPGLMCQESYACSGTDEAVFECDECCSLQCLRCEEELHRQERLRNHERIRLKPGHVPYCDLCKGPNGHLPGVRQRAVVRCQTCKINLCLECQKRTHSGGNKRRHPVTVYHVSNVQESLEAEEMDEETKRKKMTEKVVSFLLVDENEEIQVTNEEDFIRKLDCKPDQHLKVVSIFGNTGDGKSHTLNHTFFYGREVFKTSPAQESCTVGVWAAYDPVHKVAVIDTEGLLGATVNLSQRTRLllkvlaisdlv--------IYRTHa----------------------------------------------------------------------------DRLHNDLFKFLGDASEAYLKHFTKELKATTARCGLDVPLSTLGPAVIIFHETVHTQLLGTALSDRFSGEIPDDQMAHSSFFPDEYFTCSSVCLSCGVGCKNSMNHGKEGVPHEAKSRCRYSHQYDNRVYTCKACYERGKEVSVVPKTSASTDSPwMGLakYAWSGYVIECpNCGVVYRSRQYWFGNQDPVDTVVRTEIVHVWPGTDGFLKDNNNAAQRLLDGMS-F---MAQSVSELSLGPT-KAVTSWLTDQIAPAYWRPNSQILSCN---------------------------------------------------------------------------------------------------------------------------------------------------------------------------
>UniRef100_A0A4W5KXS0
MSGQGPSVDKGINAIPVCQESYACGGSDEAAFECDECGSLQCVRCELELHRQERMRNHDRVRIGPGHVPFCDSCKGDSSgvGVNGGRLRAVGRCQGCKINLCLDCQKRTHSGVNKRKHPVTPYLPpgKAQDSSLDTGDGGEMEALKAKLEKVCSFLLVDEKEEMQLKDEEDFVSRLDCRPEELLKVVSIFGNTGEGKSHTLNHTFFLGREVFQTSPTQESCTVGVWAAMDPIHRVVVIDTEGLLGA----------------------------------------GTQLYM-----------SKCGTGAG-NTLSTAV-------------REHSSE----------------------------------------------------------------------------------------------------GAQSGCVNSMNHLKEEVDHEAKHRCRYSAQYDNRIYTCKACYEGGKEVIVVPKTTASSDSPWFGLAIYAWSGYVIECPNCGVIYRSRQYWYGNQDPVDTVVRTEIEHIWPGSDGFLKDNNNAAQRLLDGVNYISQSVSELSVKPAKAVTSWLTDQIAPAYWKPNSLILECAKCSE------------------------------------------------------------------------------------------------------------------------------------------------------------------------
>UniRef100_UPI0004D0A7D4
MSAQTFPAEKGLNPGLMCQESYACSGTDEAVFECDECCSLQCLRCEEELHRQERLRNHERIRLKPGHVPYCDPCKGPNGHLLGVRQRAAVRCQTCKINLCLECQKRTHSGGNKRRHPVTVYHvs-KVQE-LLEAEEMDEETKRKKMTEKVVSFLLVDENEEIQVTNEEDFIRKLDCKPDQHLKVVSIFGNTGDGKSHTLNHTFFYGREVFKTSPAQESCTVGVWAAYDPVHKVAVIDTEGLLGATVNLSQRTRLLLKVLAISDLViyrtha----------------------------------------------------------------------DRLHNDLFKFLGDASEAYLKHFTKELKATTARCGLDVPLSTLGPAVIIFHETVHTQLLGSEPEFECPWALSDRFSGEIPDDQMAHSSFFPDEYFTCSSLCLSCGVGCKNSMNHGKEGVPHEAKSRCRYSHQYDNRVYTCKACYERGKEVSVVPKTSASTDSPwMGLakYAWSGYVIECpNCGVIYRSRQYWFGNQDPVDTVVRTEIVHVWPGTDGFLKDNSNAAQR---LLD-GMNFMAQSV-SELSLGPTKAVTSWLTDQIAPAYWRPNSQILSCNKCA------------------------------------------------------------------------------------------------------------------------------------------------------------------------
>UniRef100_A0A4W5K6J8
MSGQGPSVDKGMNTIPVCQESYACGGSDEAAFECDECGSLQCVRCEFELHRQERMRNHDRVRIAPGHVPFCDSCKGDSSgcGVNGGRLRAVVRCQGCKINLCLDCQKRTHSGVNKRKHPVTSYPPpgQVQDSSLEAGDGGEMEALKAKLEKVCSFLLVDEKEEMQLKDEEDFVSRLECRPEELLKVVSIFGNTGEGKSHTLNHTFFLGREVFQTSPTQESCTVGVWAAMDPIHRVVVIDTEGLLGAgsnqgq------RTRLLLKVLAVSDLVIYRTHAdrl---HDDLFKFLGDASDAYLKHFTRELKATTARCGLDVPLSTLGPAVIIFHETVHTKLLGSDNPSESAERLLQERFRKLGLFPEAFSSIQYRGTRTYNPPTDFSGLLRSLEQQLDNNTTRSPRSANVIYRALQALSERFSGDIPEEHLASNSFFPDEYFTCSSICLSCGSGCVNSMN------------------------------------HLKEEVDHEAKHRC---RY-----SAQYDN-RIYTCKAC-YEGGKEVIVVPKTTASSDSPWFGLATYAWSGYVIECPNCGVIYRsRQYWYGNQDPVDTVVRTEIQHIWPGSDGFLKDNNNAAQRLLDG-------------------------------------------------------------------------------------------------------------------------------------------------------------------------
>UniRef100_UPI001128C4E1
-----------------------------------------------------------------------------------------------------------------------------------------------------SFLLVDENENLQV-EEDEFLKRLGCRDPCPVKVLSIFGNTGDGKSHTLNQAFFGGREVFRTSPSQTSCTVGVWAAYDPALSLLLLDTEGLLGATERQNQRARLLLKVLAVSDLVVYRTRAERLHNDMFQFLGSASSAYLKFFTGELKTLASRCGLEVPLSSLGPAVIVFHETTRTSLLGnGSGTSGAAETQLQKRFHELHLSTEAFSSVRy--VGVQTVVPPSDFLGLQTVIKQQARDTSTR--SPRppGIVYRALKALSDRFSGEIPEEVGLVs-FFPDEYFTCPSTCLSCGVRCKNGMNHLKDGLPHQADGLCHFTHQYNNRVLICKRCYERGREVIVIPKTVASSDNPWLGLAKYAWSGFVLECHVCGIIYRSRQYWYGNQDPE-GAaVRQEVRHIWPGNGALCADHHNAARRVLDGMSVVMESMTEYS----AQPirtataW--LMDQVAPDYWRPNHEITACFGCKKPFDPEERKHHCRACGEGFCHGCSNQVMPVPERGWGARSVRVCKACYRAGRVQQLSEVALPREEEPGFLARRLTEVVQGT-----------------------------------------------------------------------------------------
>UniRef100_UPI00155FE7D9
-----------------------------------------------------------------------------------------------------------------------------------------------------SFLLVDENENLQVQDEQDFLERLDCRAVEGVKVLSVFGNTGDGKSHTLNHCLFGGEEVFPTSPLQDSCTVGVWAAFDPALGLVALDTEGLLGASGNQNQRMRLLLKVLAVSDVVVYRTRAERLHNDMFQFLGSASSAYVRHFTRELRALSSRCGLEVPLSSLGPAVIVFQETSRTRLLGwESSTPGQADILLQKRFHELGLSTEAFSSVQy-VGTQTVSPPTDYSGLLSALKQQVRNTATRs-PRPPAIVFSALQALSERFCGEISDEKINLYCFFPDEYFTCSSVCLSCGVRCKNGMNHLRDNIPHLAEGLCQYAHQYNNKVLICKKCYEGGREVIVIPKTSASNENPWLGLAMYAWSGYVLECPCCGIIYRSRQYWIGNQDPESCVvRP-EVKHVWPGSETFLTDHQNAAQRMLDGMNFVIQSVSDYSSGPTKAVTAWI--TDQ--VAPPYWRPNADITACSGCKKLFEELERKHHCRACGEGFCQACSSKTMPVPERGWGNAPVRVCDSCYRQGGGGSEVPRTEPVGLMARRVTEVAQSTVDFVS------------------------------------------------------------------------------------
>UniRef100_A0A0J7KWM9
-----------------------------------------------------------------------------------------------------------------------------------------------------SFLLLNGQENLQVSDAEEFLRKLNCvKEETKVKVVSIFGNTGDGKSHTMNQVFFKGEEIFQTSNEQDCCTLGVWAAFDPILNVICLDTEGLQGITNCKNKHTRLLLKVLAVSDIVIYEIYSERLNRDLFTFLGAASRAYSHHFKAALQTIGQQEGISNSLSTLGPNVIVLHETRHTIPL-TNNGSESAEDILRTRFAQMSLQIDAFNSIKYVGLQVVNDATDYKQLRSAIETELNNTTVRSARKAHLVYNTLRSLNDQFSSE---TENLSNTLFPHQYFTCPVKCLSCGNGCNNSMGHLREGKSHSSNARCKFQCQYENSIYICKRCYRNGNEVEVTRQYQEEDPYSWYSFAKNAWSGYIINCPHCGEIYRSRQYWYGN-NPEDIAIRKKITHVW-NTPNRSIASQNTAQRVIDSVSYITEAVTNVSLQPTKALKAWAADQVAPSYWRPNSEIKYCHQCKILFGPTDDKHHCRDCGEGFCAQCSSKTKCVPSRNW-YAPVRVCDTCFE-------------------------------------------------------------------------------------------------------------------------
>UniRef100_A0A654H9H4
-----------------------------------------------------------------------------------------------------------------------------------------------------SAKVIDADENLLFPDAVSLGQALGCPPELKLKSLAIVGNTGDGKSHTLNHAFCGGRDVFVTSASQNTCTLGVWAAYEPQRGYLLLDTEGLLGACTNPNRQRRLLLKVFAVADVLIYRTMSDRLHSDMFTFLADASDAFVEHFRPELENLAQRSQLPWSSSQLGPAVVIFQETQHTEPLDSdpssssagDSGISKCASFLAERFASLQRSADAFSSLRYVGVRTQDPPTDFSTLTRTVESLMQDTTVRVPRRLSHIFQVLASLNEHFATELP----ATSANtFVQEYFTCPAKCTSCQARCRLGVNHLREGLPHESRTEmgdgCQYNPSLQNKVYYCKACYANGKAVLLVPKVLDNGDSPLTGVVKYIWAGYVLKCPHHGTVYRSRAYWSGNPPPENTTgIQWQVVHVWPGETTLLQGAHPIGQLVLDGLTSVTNHVSQLTGPPARLIGDLITDSVAPPYWQPNSQIKYCaccnyefpsssssEPVVSSsvvtphtttpisawrpaepvpkstsskpadscppdsvtevettaeslppqqgqqplfaASDDAAKHHCRACGRGVCESCSKRRLPVPERGFTGEAVRVCDRCFESRTAGLSIgwdnssggpqrsshrnsssSSAAGDRAPPTNSGRRFIEMLSATANYISPVLTTPKEIVKSLARPDYWQPDEACISCPLCRVVFGSRAAIHHCRACGSGVCANCSGKRMPVAWRGLDRPSRVCDSCFKR----
>UniRef100_W5NB38
-----------------------------------------------------------------------------------------------------------------------------------------------------SFLLVDDRENLQVHSEAEFLDRLGCQGVQSVKVVSIFGNTGDGKSHTLNHVLFGGEEVFRTSALQDSCTVGVWAAFDPQLGLVALDTEGLLGAAANQNQRMRLLLKVLAVSDVVVYRTRAERLHNDMFQFLGSASGAYLRHFARELRALSSRCGLEVPLSSLGPAVVVFQETSRTKLLGcESSVSGQADTLLQKRFHDLGLTTEAFSSVQy-VGTQTVCPPTDYSGLQDTIRQQVKNTATRs-PRHPAIVYSALQALSERFCGEISDDKISLYSFFPDEYFTCPSLCLSCSVRCKNGMNHLKDSIPHMADGLCQYAHQFNNKVLICKKCYEGGREVIVIPKTSASSDNPWIGLAKYAWSGYVLECASCGIIYRSRQYWMGNQDPESSVvRP-EIKHVWPGNEVFLADHQNAAQRVLDGVNFVIQSVSEYStGPTKAVTAWL-TDQ--VAPPYWRPNAEITACHGCKKAFEEAERKHHCRSCGEGFCQSCSTHAMPVPERGWGSAPVRVCDTCYGQGGSAASGQGSEAEPRGLIARRVTEVAQSTL----------------------------------------------------------------------------------------
>UniRef100_UPI0013AECB74
-----------------------------------------------------------------------------------------------------------------------------------------------------SFLLVDEQENLQVRDESEFVDRLGCGDVAGVKVLSIFGNTGDGKSHTLNHILFGGESVFYTSKSPNSCTVGVWAAYDPSLSLVSLDTEGLLGAAANQNQRMRLLLKVLAVSDIVVYRTRAERLHNDMFQFLSNASGAYLKHFTPELRALSSRCGLDVPLSSLGPAIIVFQETTHTQLLGhdskva-----GHADMLLQKRFHDLSLGTEAFSSVQ-YVGtQTITPPTDYNRLLEAVRQQVKNTHTRs-PRQPGIVFHALEALSERFCGELLDDKMTPYSFFPDEYFTCSAVCLSCNIRCKNGMNHLRDRVPHMADGLCQYVHQYNNKVLICKRCYEGGREVIVLPKTTASTDNPWFGLAKYAWSGYVLECASCGVIYRSRQYWMGNQDPESGVvRS-EVKHVWEGSDTFLTNHQNAAQRVLDGMNFVIQSVSEYSTGPTKAVTAWl--TDQ--VAPQYWRPNTEITACHGCRKVFEEAERKHHCRSCGEGFCHPCSSHRMPVPERGWGSGPVRVCKACYQQGGPADSQVCKVEPRGLIARRVTEVAQSTMDMVT------------------------------------------------------------------------------------
>UniRef100_H2RXU7
-----------------------------------------------------------------------------------------------------------------------------------------------------SFLLVDEQENLQIRSESDFVDKLGCGDVAGVKVISVFGNTGDGKSHTLNSILFGGAEVFYTSKSPSSCTVGVWAAYDPDLSLIALDTEGLLGAATSQNQRMRLLLKVLAVSDIVIYRTRAERLHNDMFIFLSSASGAYLKHFTPELRALSSRCGLDVPLSSLGPAVIIFQETTHTQLLGheskva-----GSADTMLQRRFHDLSLGTEAFSSVQy-VGTQTITPPTDYTRLLEAVRQQVKNTHTRs-PRQPAIVFQALEALSDRFCGELADDKMTLYSFFPDEYFTCSAVCLSCNIRCKNGMNHLRDRVPHLADGLCQYAHQYNNKVLICKRCYEGGREVIVVPKTSASSDNPWFGLAKYAWSGFVLECVNCGVIYRSRQYWVGNQDPESGVvRS-EVKHVWEGSDTFLTTNQNAAQRVLDGMNYVIQSVSEYSTGPTKAvtAWL--TDQ--VAPPYWRPNTEITACHGCQKVFMEAERKHHCRSCGEGFCHPCSGHRMPVPERGWGSSPVRVCQTCYQQGAPAVDSQVCKAEPRGVIARRVTEVAQSTLDMVS------------------------------------------------------------------------------------
>UniRef100_UPI00109F89DF
-----------------------------------------------------------------------------------------------------------------------------------------------------SFLLLDESENLKVNNEAAFLDMLGCYTVDSIKVLSIFGNTGDGKSHTLNHCLFGGKELFHTSPLQDSCTVGIWAAYEPKLRLIVLDTEGLLGATANLNQRMRLLLKVLAVSDVVVYRTRAERLHNDMFQFLGNASSAYLRYFTPELRAVSSRCGLEVPLSSLGPAVVVFQETTRTNVLGsESDSPGQADILLQKRFHDLGLTTEAFNSVQ---YVGvqtIIPPTDYSGLHAAIQHQVKNTTTRs-PRHPSIVFSALQALSERFYGEIPDERLNTYSFFPDEYFTCSCVCLSCGVRCKNGMNHLKDHIPHLADGLCQYTHQYNNKVLICKKCYEGGREMIVIPKTSAASDNPWIGLAKYAWSGYVLECSNCGIIYRSRQy-WMGNQDPESSVvRS-EVRHVWPGNETFSINHQNAGRRVLDGVNFVIQSVTEYSSGPSKAVTAWL--TDQ--VAPPYWKPNADILVCKGCRKHFAPSQRKHHCRSCGEGFCQDCSSKTMPVPERGWGSVPVRVCNACYQQGPRISKESKVEPTGLIARKVTEVAQ-------------------------------------------------------------------------------------------
>UniRef100_A0A673IHD8
-----------------------------------------------------------------------------------------------------------------------------------------------------SFLLVDENESLQVKNEAQFLQKLGCSAAQGVKVLSIFGNTGDGKSHTLNHVLFDGEEVFATSPSPSSCTVGVWAAYEPLLNLIVLDTEGLLGAASQQNRRMRLLLKVLAVSDVAIYRTRAERLHNDMFQFLGSASAAYLKHFTPELRALSSRCGLDVPLSSLGPAVIVFQETFRTQLLGqdd--SVLGQADTLLQKRFHDLGQSTDAFSSVQy-MGTQTITPPTDYSQLLQIVNQQVNNTSQRa-PRQPAIVFSALQALSDRFCGEISDDKISICSFFPDEYFTCPSVCLSCNVRCKNGMNHQKDRVPHMADGLCQYAHQYNNKVIICKRCYESGREVIVIPKTSASSDNPWFGLAKYAWSGYVLECPSCGIIYRSRQy-WMGNQDPESSVvRP-EVKHVWQGTDAFQTDHQNAAQRVLDGMTCIIQSVTEYSSgpTKAVTAWL--TDQ--VAPPYWKPNAEIVECHGCKRAFEEAERKHHCRACGEGFCQACSTHSMPVPERGWGGTPVRVCDACYQQGGPQHTGQVAITEPRTLVARRVTEVAQSTLDMVS------------------------------------------------------------------------------------
>UniRef100_W6UWB0
-----------------------------------------------------------------------------------------------------------------------------------------------------SVKIIDANENFLFDDSVALAHALGCPPEMKLKTLAIVGNTGDGKSHTLNRAFCLegagdgAEDVFFTSSSQSNCTLGVWAAFEPQRGYLLLDTEGLLGTSANPNRQRRLLLKVFAVADVVVYRSMSDRLHTDMFTFLADASDAFVRHFQPHLEALAQQYELPWSARQLGPAVLIFQETRHTLPLVDDADGTA---FLKKRFASIHRNVDAFSNLRYVGIQTASGSTNFSPFVRVADELMLETSVRAPRRLEHIFRALLGLSQHFANDLPDaaATAATTLTFVQEYFTCPARCTVCHARCELGVNH--TGVPHQSRTRdlgdgCEYSPLLQNKIYYCKRCYAMGRPIVLVPKALEERENAVTGVMKYLWWGYVLSCPHHGVVYRSRAHWSGNPPPEDSpQIHWQVVHLWPGETSLLQGAHPFGQLVVDGLTSVSEQVSQLAGPPTRLLSDFIADSVAPAYWQPNSQIINYTAGAkVSPTDDAEKHHCRACGRGVCDSCSKHRIPVPDRGYVEAAVRVCDRCYASKthsNGSSSASTAMASRYSGSpdiprssagTSSRRVFELLSATAGYIAPVFSTPKQLVKAAVRPDYWQPDEECTQCVLCGGAFGARLSIHHCRACGRGVCAGCSSRRQPVPQRGLDWPNR------------
>UniRef100_C3ZQG0
-----------------CQEKFACTGSQaV--YECEECGTMQCESCEAQLHETAKFVFHDRRRLKegEPG--RCdLW--------CDPHNRAVLWCGQCRVNVCAACkKR-QLVKCT----------RRSHklvqlaPQDVEPPPvdpetvprldadd-------------VQSFLLVDEFEKLQVANENEFLDklGC--DSKALVKVVSIFGNTGDGKSHTMNAAFFHGCQVFNTSYHQSSCTVGVWAAFDPATLTITVDTe-GLLGVTSNQNQRTRLLLKVLAISDVIIYRTRADRLHNDLFRFLGDASCAYQQHFtqe---LRAVs-ERCRMDVPLSTLGPSVIIFHETQHTEilgADQprdCHGQPsKTPEMLLKERFKELKLHPDAFSSIEYIgt--RTKTPPTDFKGLQSAVKKHLSNGTVRSPRSPAVIFHALKVLne-kfsg--------DIERSVPSTFPDAYFTCGSTCMSCSARCSLSMSHEke--DIPHKSGDRCQYQHQYDNRIy-TCKECFHNGKQVVVVPKVAAASDSTWFGLAKYAWSGYVLECPNHGIIy-RSRQYWYGNTD-PVdsa--VRTEIRHVWPGVARVLQGTHNAARR--LidGVHHVAGTVGELSAKPSKMLGSWVADQIAPAYWVP--NAriTKCQGCKHEFEPTETKH--HCRacGQGFCDECSSRQLPVPERGWGEAPVRVcetCFKERKQAGT---KVipaeEGEG-GADKTVMVRKVGEVVQSTLGVAATAINYPlglmVD----AARPAYWIADSEIVFCHSCQVEFDPTMSKHHCRACGNG----------------------------------
>UniRef100_A0A2G8KKC2
-----------------------------------------------------------------------------------------------------------------------------------------------------GFLLVNENEELQVTSSEELFHMLGCSDQALVKVVSIFGNTGDGKSFTLNHTFFEGQEVFHTSDTQQSCTIGVWAAYHKGTNVVTIDTEGLLGTSSNENKRMRLLLKILAISDVVIYRTRAERLGRDMFQFLGDASKAFAKHFAKELESAMSKFGKRTgGLSSLGPAVIVFHETLHTKPLG------------------------------------------------------EDTAVRSPRSPSVVFQALKVLNEKFSGQITD---RLPATFPDEYFTCPQKCLSCDARCSHTMNH-SEKQGHRAETLCKYQHQFDNKVFLCMACSDKdGMKREVVPKTCSAADSSWFGLVKYAWSGYVLECPKCGIIYRSRERWYGNEEPNVTAVRSEIRHIWPGDNIVLQGTHNAARKLVDGISSVVDTISTVGAKPTKG----------------------CRKCGKRFSESEePIHHCRSCGEGVCDDCSQGKMPVPERGWGDAPVRVCDICYENKTRAGGMVSG--DDQ--VVTARKVGEVMQTTINTLG------------------------------------------------------------------------------------
>UniRef100_UPI0008751B65
-----------------------------------------------------------------------------------------------------------------------------------------------------SFLLVDEQENLQVRDESDFVDRLGCGDVAGVKVLSIFGNTGDGKSHTLNHILFGGESVFFTSKSPSSCTVGVWAAYDPDLSLVALDTEGLLGAAANQNQRMRLLLKVILVSDIVIYRTRAERLHNDMFHFLSSASRAYLKHFTPELRALSSRCGLDVPLSSLGPAVIVFQETTHTQLLGhds--KMAGHADTLLQKRFHDLDLGTEAFSSVQy-VGTQTIRPPTNYTSLLDAVKQQVKNTHTRs-PRQPGIVFHALEALSERFRGELSDDKMTLYSFFPDEYFTCSAVCLSCNIRCKNGMNHLRDRVPHMADGLCQYAHQFNNKVLICKRCYEGGREVIVVPKTSASTDNPWFGLAKYAWSGYVLECASCGVIYRSRQYWMGNQDPESSVvRS-EVKHVWEGSDTFLTNHQNAAQRVLDGMNFVIQSVSEYS----TGPTKAV--AAWltdqvAPPYWRPNTEITACHGCQKVFEEAERKHHCRSCGEGFCHPCSSHRMPVPERGWGTGPVRVCKACYRQGGPPDTNSQVCKVEPRGLIARRVTEVAQSTL----------------------------------------------------------------------------------------
>UniRef100_A0A087XUH9
-----------------------------------------------------------------------------------------------------------------------------------------------------SFLLVDEQENLKVKNDAEFVERLGCADVTGVKVLSIFGNTGDGKSHTLNHILFGGESVFYTSKSPSSCTVGVWAAYNPSLGLIALDTEGLLGAAANQNQRMRLLLKVLAVSDIVVYRTRAERLHNDMFQFLSSASRAYLKHFTRELKALSTRCGLDVPLSSLGPAVIVFQETTHTQLLGqds--EGPGFADTLLQKRFHDLGLGTEAFSSVQy-VGTQTITPPTDYSKLLEAVRQQVNNTHTRs-PRQPGIVFHALEALSERFSGELLDDKMTLYSFFPDEYFTCSSVCLSCNIRCKNGMNHLRDRLPHMADGLCQFAHQFNNKVLICKRCYEGGREVIVVPKTSASSDNPWFGLAKYAWSGYVLECASCGVIYRSRQYWMGNQDPESGVvRS-EVKHVWEDSDMFLTSHQNAAQRVLDGMNYVIQSVSEYGTGPtkAVTAWL--TdQ--VAPPYWRPNAEIIACHGCKTEFKEADRKHHCRSCGEGFCHPCSKYRMPVPQRGWGSSPVRVCQPCHEGRGPTDTNSQVSNVESHGLMARRVTEVAQSTVDMVT------------------------------------------------------------------------------------
>UniRef100_A0A1J1IRM7
-----------------------------------------------------------------------------------------------------------------------------------------------------SFVIIDSKENFVPTDMESFRKKLGLhNIDTKLKVVAIFGNSGDGKSHTMNNVFFNGDEIFKMSSEQNSCTMGVNCFHKKCfynHDILCIDTEGLQGVTQNENQQHRMLMKVLAISDIIIYRTRAERLNIDMYKFLATASKTYLKHFSPMLHAASS------TTSTKGPDVIIFHETHNTIPLTSNLNDESPERVIQEKFADMKQNIDAFNSLHYVGIRTSQTPTDYQPLRSILKKTIEaidEEKTRPIRTFRSIYEALLMLNEKFSGDI---DGAHYTFH-ELHFTCDMVCEACNQRCENTKNHTKDGIEHKNDSACQYQQILNNKIYLCKKCHINGNGRRIVRINDSCGDSTWMGLAKYAMSlgGTQIQkldCVSCGEIFRAK--WYGNKSPEEICVLAEAVHVWRDGSSRNQTATHSAQAILDGVSYISETISNIGAQPTKTLSSWVADNLVnPAYWRPNSEISCCKSCRINFQRNGLKiHHCRNCGEGFCSNCSRSRMAVPKRGWGTELVRVCNTCRDELQKNEngnSDNQENQDEEAKAVRVRKYGEVFANCVSSVASALEIPKEMIKDSVRPDYWAKDSESPCCALCKQIFGntddmnqsemfyressagsgssqnspihnvIDIRRHHCRGCGVAVCNKCSLNRQPVPEHGWN----------------
>UniRef100_A0A3B4EZX0
-----------------------------------------------------------------------------------------------------------------------------------------------------SFLLVDEQENLQVRDEAEFVERLGCADVAGVKVLSIFGNTGDGKSHTLNHVLFDGETVFYTSKSPSSCTVGVWAAYNPTLSLIALDTEGLLGAAANQNQRMRLLLKVLAVSDIVVYRTRAERLHNDMFQFLSSASGAYLKHFTPELRALSTRCGLDVPLSSLGPAVIIFQETTHTQLLGqds--KMAGYADTLLQKRFHDLGLGTEAFSSVQyv--GTQTITPPTDYSGLLEAIKQQVKNTHTRs-PRQPGIVFHALEALSERFCGELSDEKMTLYs-FFPDEYFTCSALCLSCNIRCKNGMNHLRDRVPHMADGLCQYAHQYNNKVLICKRCYEAGREVIVVPKTSASSDNPWFGLAKYAWSGYVLECASCGVIYRSRQYWMGNQDPESGVvRS-EVKHVWEDSDAFLTSHQNAAQRVLDGMNYVIQSVSEYGTG-----PTKA--VTA--WITDQVAPPYWRPNTEITACHGCQKEFKEAERKHHCRSCGEGFCHPCSSRRMPVPERGWGNSPVRVCEACYRQGVCKVEPRGLIARRVTEVAQSTLDMVT------------------------------------------------------------------------------------
>UniRef100_A0A3B4D361
-----------------------------------------------------------------------------------------------------------------------------------------------------SFLLVDENETLQEKDEAQFLQKLGCSPGQGVKVLSIFGNTGDGKSHTLNHVLFDGEEVFVTSPSPTSCTIGVWAAYDQHLGLVVLDTEGLLGASTQMNQRMRLLLKVLAVSDIAVYRTRAERLHNDLFQFLGTASAAYLKHFTPQLRALSSRCGLDVPLSNLGPAVVVFQETSRTQLLGh--DGTAPADVLLQKRFHDLGQSTEAFSSVQYv-GTQTVTPPTDYSQFLETIRQQVKNTASRAp-RQPAIVFSALQALSERFCGEISDDKVSMY-SfFPDEYFTCPSVCLSCNVRCKNGMNHQKDRVPHMADGLCQYAHQYSNKVLICKRCYEGGREVIVVPKTSASTDNPWFGLAKYAWSGYVLECPNCGIIYRSRQYw-MGNQDPESGVVRp-EVKHVWQGSEAFQTDHQNAAQRVLDGVNYVIQSMAEYS----AGPTKAvtawIT--DQVAPPYWRPNAEIIVCHGCNREFEEAERKHHCRSCGEGFCQACSTRSMPVPERGWGSSPVRVCEACHRQGGALQTVQVSQTEPRTLVARRVTEVAQ-------------------------------------------------------------------------------------------
>UniRef100_A0A2K5K8C8
MSAQTSPAEKGLNPGLMCQESYACSGTDEAIFECDECCSLQCLRCEEELHRQERLRNHERIRLKPGHVPYCDLCKGLSGHLPGVRQRAIVRCQTCKINLCLECQKRTHSGGNKRRHPVTVYNVSNLQGSLEAEEMDEETKRKKMTEKVVSFLLVDENEEVQVTNEEDFIRKLDCKPDQHLKVVSIFGNTGDGKSHTLNHTFFYGREVFKTSPTQESCTVGVWAAYDPVHKVAVIDTEGLLGATVNLSQRTRLLLKVLAISDLVIYRTHA------------------------------------------------------------------------DRLHNDLFKFLGDASEAYLKHFTKELKATTARCGLDVPLSTLGPAVIIFHETVHTQLLGSDHPSEVPEKLIQDRFRKLGRFPEAFSSIHYKGTRTYNPPTDFSGLRRALEQLLENNTTRSPRHPGVIFKALKACYERGEEVSVVPKTSASTDSPWMGLAKyawSGYVIECpNCGVVYRSRQYWFGNQDPVDTVVRTEIVHVWPGTDGFLKDNNNAAQRLLDGMN-F---MAQSVSELSLGPT-KAVTSWLTDQIAPAYWRPNSQILSCN---------------------------------------------------------------------------------------------------------------------------------------------------------------------------
>UniRef100_UPI0015D0BC12
-----------------------------------------------------------------------------------------------------------------------------------------------------SFLLVDENETLQVKDETHFLQMLGCSAGQGVKVLSIFGNTGDGKSHTLNHVLFDGDEVFVTSQSPTSCTIGVWAAYDPHLGLVVLDTEGLLGASTQQNQRMRLLLKVLAVSDIAVYRTRAERLHNDLFQFLGSASFAYLKHFTPQLRALSTRCGLDVPLSNLGPAVVVFQETSRTQLLGh--EGAAPADILLQKRFHDLGQSTEAFSSVQYv-GTQTVSPPTNYTQLRTLITQQVKSTASRVp-RQAAIVFSALQALSDRFCGEISDDKIGFC-SfFPDEYFTCPSVCLSCNIRCKNGMNHQKDRVPHMADGLCQYAHQYSNKVLICKRCYEGGREVIVVPKTSASTDNPWFGLAKFAWSGYVLECPHCGIIYRSRQYw-LGNQDPETSVVRp-EVKHVWQGSEVFQTDHQNAAQRLLDGVNFVIQSVSEYSSGPTKAVTTwLTD--QVA--PPYWRPNSEITVCHGCGHEFEEVERKHHCRACGEGFCQACSTHSMPVPEQGWGLSPVRVCDGCHRRGGAAHTMPAQTEPRALVARRVTEVAQ-------------------------------------------------------------------------------------------
>UniRef100_UPI0008544C09
-----------------------------------------------------------------------------------------------------------------------------------------------------SFLLVDEQENLQVKDVDDFINRLGCSPQEPVKVLSIFGNTGDGKSHTLNHMFFGGLEIFRTSPSQDSCTVGVWASYYPALSLVLLDTEGLLGATDKQNQRLRLLLKVLAVSDLVIYRTRAERLHNDMFQFLGNASKAYLKFFTPELKALSSRCGLEVTLSSLGPSLTVFHETSRTDLLGyGSKVRGQAETDLLKRFHELGTPPEAFSSIHy-VGTKTVVPPSDFSHLMDRVKKQVMDTSTR-S-SRPlsHVFTALQSLSERFSGDIPDDQVQIt-SFFPDEYFTCSLRCLSCRARCKNRMNHMKDGVPHQADGLCQFAHEYNNKVLICKRCYEGGRELIVIPKTVASIDSPWMGLAKYAWSGYVLECRVCGIIYRSRq-YWYGNKDPDGSlVRQ-EVRHVWSESDSYSLDQQNAAQRVLDGVNFVMQSVNEYSAGPTNMVTSW--LId--NVAPPYWRPNAEITMCHGCKKEFVPAERKHHCRSCGEGFCNSCSDQTMPVPERGWGPSPVRVCKKCHNKGPVKGRNTAQDDGRSLLPRKVTEIAQSSLEMMS------------------------------------------------------------------------------------
>UniRef100_A0A6J2VHT3
-----------------------------------------------------------------------------------------------------------------------------------------------------SFLLVDENESLQVRDEGQFLQKLGCRETDTIKVISIFGNTGDGKSHTLNHVLFEGEEVFATSPSQTSCTVGVWAAFDPHLGVVALDTEGLLGAATQQNRRMRLLLKVLAVSDVVIYRTRAERLHNDMFQFLGSASAAYLRHFTPELRALSSRCGLDVPLSNLGPAVIVFQETSRTQLLGhdn--CGSGQADTLLQKRFHDLNQSTEAFSSVQy-VGTQTITPPTDYSQLLVTVRQQVKNTATR--APRPpaIVFSALQALSDRFCGEISDDKITLy-SFFPDEYFTCPSVCLSCRMRCKHRMNHQKDGVPHMADGLCQYAHQYNNKVLICKRCYEGGREVIVVPKTSASADNPWLGLAKYAWSGYVLECASCGIIYRSRqy--WIGNQDPESSvVRP-EVKHVWQGSDSFQTDNQNAAQRVLDGVNYVIQSVSGYSTGptKAVTAW--LTD--QVAPPYWRPNTEITECHGCKKEFEEAERKHHCRSCGEGFCQACSTHTMPVPERGWGSAPVRVCDACHRHGGTSSSGQVAQMEPKNLVARRVTEVAQSTLDMIS------------------------------------------------------------------------------------
>UniRef100_A0A672LXD9
-----------------------------------------------------------------------------------------------------------------------------------------------------SFLLVDENESLQVKNEAEFLQKLGCSAAQGVKVLSIFGNTGDGKSHTLNHVLFSGEEVFVTSPSPSSCTVGVWAAYEPHLNLIVLDTEGLLGAASQQNRRMRLLLKVLAVSDVAIYRTRAERLHNDMFQFLGSASAAYLKHFTPELRALSSRCGLDVPLSSLGPAVIVFQETLRTQLLG---QGKSEQAVVRLRFHDLGQSTDAFSSVQYvgt---QTITPPTDYSQLLQIVNQQVNNTSQRA-PR-QpaIVFSALQALSNRFCGEISDDKISIC-SFfPDEYFTCPSVCLSCNVRCKNGMNHQKDGVSHMADGLCQYAHQYNNKVLICKRCYESGREVMVIPKTSASTDNQWFGLAKYAWSGYVLECASCGIIYRSRQywm---GNQDPESSVVRPEVKHVWQGTDAFQTDHQNAAQRVLDGMNYIIQSVTEYSSGptKVVTAWLTDQ--VAP--PYWKPNSEIIECRGCKRAFEEAERKHHCRACGEGFCQACSTHSMPVPERGWGGNPVRVCDACYRQGAPQHTGQVAVTEPRTLVARRVTEVAQSTLDMVS------------------------------------------------------------------------------------
>UniRef100_UPI000F50D44E
-----------------------------------------------------------------------------------------------------------------------------------------------------SFLLIDENESLQVEDEGRFLRKLGCSAAEGVKVLSIFGNTGDGKSHTLNHVLFDGEDVFATSPSPASCTIGVWAAYEPLLGLIVLDTEGLLGAATHQNQRMRLLLKVLAVSDVALYRTRAERLHNDMFHFFGSASAAYLKYFTPQLRALSSRCGLEVPLSNLGPAAVVFQETSRTQLLGhdtt-----VPADIVLQKRFHDLGLSTEAFSSVQYv-GTQTITPPTDFSQLKDTITKQVKSTASRAp-RQPNIVFSALQALSDRFCGDIADDKISMY-SfFPDEYFTCPSVCLSCSIRCKNGMNHQKDRVPHMADGLCQYTHQYNNKVLICKKCYEGGREVIVVPKTSASSDNPWFGLAKYAWSGYVLECPHCGIIYRSRQYw-MGN-QDPESTVVrTEVKHVWQGSEVFQADHQNAAQRVLDGVNYVLQSVSEYSSGPTKAVTTWITDqv-A--PPYWRPNTEITECHGCKRLFEEVERKHHCRACGEGFCQACSTRSMPVPERGWGKNPVRVCDSCHQRGSAPQAVKAAEQTEPKALVARRVTEVAQ-------------------------------------------------------------------------------------------
>UniRef100_UPI00105534CA
-----------------------------------------------------------------------------------------------------------------------------------------------------SFLLVDEQENLQVRDESEFLDRLGCADVAGVKVLSIFGNTGDGKSHTLNHILFNGETMFYTSKSPSSCTVGVWAAFNPTLSLVALDTEGLLGAAANQNQRMRLLLKVLAVSDIVVYRTRAERLHNDMFHFLSSASGAYLKHFTPELRALSSRCGLDVPLSCLGPAVIVFQETTHTQLLGhds--KAAGHADTLLQKRFHDLNLGTEAFSSVQy-VGTQTITPPTDYNKLLEAVGQQVKNTHTRs-PRQPGIVFRALEALSDRFCGELADDKMTLYSFFPDEYFTCSAVCLSCNIRCKKGMNHLRDRVPHMADGLCQFTHQYSNKVLICKKCYEGGREVIVVPKTSASSENPWLGLAKYAWSGYVLECASCGVIYRSRQYWMGNQDPESSVvRS-EIKHVWEGSDNFLSNHQNAAQRVLDGMNYMIQSVSEYS----TGPTKAV--TAWltdqvappy--WRANTEITACHGCQKLFEESDRKHHCRSCGEGFCHPCSSHRMPVPERGWGSSPVRVCQTCYRQGGAADTSTMVIASNVEPRGLIARRVTEVAQS------------------------------------------------------------------------------------------
>UniRef100_UPI0004970203
-----------------------------------------------------------------------------------------------------------------------------------------------------SFLLVDEQENLQVHDETEFVERLGCADVAGVKVLSIFGNTGDGKSHTLNHILFGGESVFYTSKSPSSCTVGVWAAYNPSLSLVALDTEGLLGAAANQNQRMRLLLKVLAVSDIVVYRTRAERLHNDMFHFLSSASGAYLRHFTPELRALSSRCGLDVPLSSLGPAVIVFQETTHTQLLGqdskvp-----GHADTLLQKRFHDLNLGTEAFSSVQy-VGTQTITPPTEYSRLLEAVEQQVKNTHTRs-PRQPGIVFHALEALSERFCGELSEDKMTLYSFFPDEYFTCSAVCLSCNIRCKNGMNHLRDRVPHMADGLCQYAHQFNNKVLICKRCYEGGREVIVVPKTSASTDNPWFGLAKYAWSGYVLECGSCGVIYRSRQYWMGNQDPESGVvRS-EVKHVWEGSDTFLTNHQNAAQRVLDGMNYMIQSVSEYG----TGPTKAV--TAW--LTDQVAPPYWRPNAEITACHGCQKVFEEAERKHHCRSCGEGFCHPCSSHRMPVPERGWGSGPVRVCKACYRQGGPADTNSQGETYAACRGINSNELAKVL------------------------------------------------------------------------------------
>UniRef100_A0A3Q3M3V5
-----------------------------------------------------------------------------------------------------------------------------------------------------SFLLVDEQENLQVRDESQFLDKLGCGDVEGVKVLSIFGNTGDGKSHTLNNILFDGESVFYTSKSPSSCTVGVWAAYDPTLSLLALDTEGLLGAAANQNQRMRLLLKVLAVSDIVVYRTRAERLHNDMFLFLSSASGAYLKHFTPELRALSSRCGLDVPLSSLGPAVIIFQETTHTQLLGydskva-----GHSDTLLQKRFHDLGLGTEAFSSVQy-VGTQTITPPTDYSRLLEAVRQQVKNTHTRs-PRQPGIVFHALEALSDRFCGELSDDKMTLYSFFPDEYFTCSAVCLSCNIRCKNGMNHLRDRVPHMADGLCQYAHQYNNKVLICKRCYEGGREVIVVPKTSASSDNPWFGLAKYAWSGYVLECASCGVIYRSRQYWVGNQDPESGVvRS-EVKHVWEGSDTFLSTHQNAAQMVLDGMNYMIQSVSEYS----TGPTKAVt-GW--LTDQVAPPYWRPNTEITACHGCQKVFAEAERKHHCRSCGEGFCHPCSSHRMPVPERGWGSGPVRVCKACHRQGGPTKHCVEPRGLIARRVTEVAQSTLDMVT------------------------------------------------------------------------------------
>UniRef100_A0A2D0SW58
-----------------------------------------------------------------------------------------------------------------------------------------------------SFLLIDENESLQVENEGHFLRKLGCSAAEGVKVLSIFGNTGDGKSHTLNHVLFDGEEVFATSPSPSSCTIGVWAAYEPRLGLIVLDTEGLLGAATQQNQRMRLLLKVLAVSDVAVYRTRAERLHNDMFHFFGSASAAYLKYFTPQLRALSNRCGLDVPLSNLGPAAVVFQETSRTQLLGhdtt-----VPADIVLQKRFHDLGLGTEAFSSVQYv-GTQTITPPTDFSQLKETITKQVKSTASRAp-RQPDIVFSALQALSDRFCGEISDDKISMY-SfFPDEYFTCPSVCLSCSIRCKNGMNHQKDRMPHMADGLCQYAHQYNNKVLICKKCYEGGREVIVVPKTSASTDNPWFGLAKYAWSGYVLECPYCGIIYRSRQYw-LGNQDPESTVVRt-EVKHVWQGSESFQADHQNAAQRVLDGVNYVLQSVSEYSSgpTKAVTAWITD--QVA--PPYWRPNAEITECHGCKRVFGEAERKHHCRACGEGFCQACSTRSMPVPERGWGRNPVRVCDACYQQGGAAQTVQVAQTEPKALVARRVTEMAQSTLDM--------------------------------------------------------------------------------------
>UniRef100_UPI0005F37913
MSAQTSPAEKGLNPGLMCQESYACSGTDEAIFECDECCSLQCLRCEEELHRQERLRNHERIRLKPGHVPYCDLCKGLSGHLPGVRQRAIVRCQTCKINLCLECQKRTHSGGNKRRHPVTVYNVSNLQGSLEAEEMDEETKRKKMTEKVVSFLLVDENEEVQVTNEEDFIRKLDCKPDQHLKVVSIFGNTGDGKSHTLNHTFFYGREVFKTSPTQESCTVGVWAAYDPVHKVAVIDTEGLLGATVNLSQRTRLLLKVLAISDLVIYRTHA------------------------------------------------------------DRLHNDLFKFLGDASEAYLKHFTKELKATTARCGLDVPLSTLGPAVIIFHETVHTQLLGSDHPSEVPEKLIQDRFRKLGRFPEAFSSIHYKGTRTYNPPTDFSGLRRALEQLLENNTTRSPRHPGVIFKALKTNNKLAECFLFQACYERGEEVSVVPKTSASTDSPWMGLAKyawSGYVIECpNCGVVYRSRQYWFGNQDPVDTVVRTEIVHVWPGTDGFLKDNNN---AAQRLLD-GMNFM-AQSVSELSLGPTKAVTSWLTDQIAPAYWRPNSQILSCNKCA------------------------------------------------------------------------------------------------------------------------------------------------------------------------
>UniRef100_A0A671TKK9
-----------------------------------------------------------------------------------------------------------------------------------------------------SFLLVDELENLQVRDESEFVDRLGCGDTAGVKVLSIFGNTGDGKSHTLNHILFGGESVFYTSKSPSSCTVGVWAAYDPSLSLVALDTEGLLGAAVNQNQRMRLLLKVLAVSDIVVYRTRAERLHNDMFLFLSSASGAYLKHFTPELRALSSRCGLDVPLSSLGPAVIVFQETTHTQLLD-SKVAGHADTLLQKRFHDLGLGTQAFSSVQYVgt--QTITPPTDYSRLLEAVKQQVKNTHTRSp-RQPGIVFHALEALSERFCGELSDEKMTPY-SfFPDEYFTCSAVCLSCNIRCKNGMNHLRDRVPHSADGLCQYAHQYNNKVLICKRCYEGGREVIVIPKTSASNENPWFGLAKYAWSGYVLECASCGVIYRSRQyw--MGNQDPESGVVRs-EVKHVWEGSDMFLTSHQNAAQRVLDGMNYMIQSVSEYS----TGPTKAVAawltdqvAPPYWRPNTEITACHGCEKVFAEAERKHHCRSCGEGFCHPCSSHRMPVPERGWGSGPVRVCKACYRQGGKTFSCTCVCFRLSHVEPRGLIARRVTEVAQS------------------------------------------------------------------------------------------
>UniRef100_A0A3B3R4I5
-----------------------------------------------------------------------------------------------------------------------------------------------------SFLLVDEHENLQVRDEGEFLRKLDCRELTGVKVLSIFGNTGDGKSHTLNHVLFGGEEVFKTSAQQTSCTVGVWAAFDPAMGIVALDTEGLLGASSNQNQRMRLLLKVLAVSDVVVYRTRAERLHNDMFHFLGSASEAYLRHFTPELRALSTRCGLEVPLSSLGPAVVVFQETSRTRLLGhNSSVPGEAEMLLQKRFHDLSLRTDAFSSVQy-VGAQTVAPPTDYSQLQNTVRQQVKNTASR-S-PRRpaVVYSALQALSDRFCGEISDDRVNIy-SFFPDEYFTCSSECLSCGTRCRNGMNHLKDGIPHSGDGLCQYAHQYNNKVLICKRCYEGGREVIVIPKTSASTDSPWIGLAKYAWSGYVLECASCGIIYRSRqy--WMGNQDPENSiVRP-EVKHVWLGNEAFLTDHQNAAQRVLDGMNYVIQTVSEYS----TGPTkavtS--WITDQVAPPYWRPNAEIIQCHSCRKPFDEAERKHHCRSCGEGFCQACSSRRMPVPEKGWGSTPVRVCEVCHRQGGGPTTTQVTSVDPRGLMARKVTEVAQSTL----------------------------------------------------------------------------------------
>UniRef100_S4RH93
------------------------------------------------------------------------------------------------------------------------------------------------------------------------------------------------------------------------------------------------------------------------------------------------------------------------------------------------------------------------------------------------------------------------------------------------------------------------------------------CYENGKEVIVVPKTSASNESPWFGLAKYAWSGYVLECPNCGVIYRSRQYWYGNQDPEDTVVRTELKHVWPGANGFIRENHNAAQRLLDGVNLVAQSVSDISSGPARAVSDWLTDQIAPAYWRPNAVVIACHNCNKQFEEKDTKHHCRACGEGFCGACSSRSRPVPERGWGPNPVRVCDACFQLarpQEQKQQAEGGE-EDESGKVMVRKVGEVVQNTLGAVATTFNYPLGLVKDVARPTYWVPDHEIASCQDCNKDMTsGKLAKHHCRACGKGFCNECSTARRPVPSRGWDHPVRVCNTCSKCKGE-
>UniRef100_UPI0010FAB199
-----------------------------------------------------------------------------------------------------------------------------------------------------SFLLVDEQENLQVHDETEFLEKLSCVDVPSVKVLSIFGNTGDGKSHTLNHVLFGGMEVFRTSNQQTSCTVGVWAAFDPVLRLVVLDTEGLLGAASNQNQRMRLLLKVLAVSDVVVYRTRAERLHNDMFQFLGSASGAYLRHFTPELRALSSRCGLEVPLSSLGPAVIIFQETSRTRLLGqds--NVPGEAEILLQKRFHDLGLCTEAFSSVQyv--GTVTITPPTDYSQLLEAIRQQVRNTASR--SARQpaIVYSALKALSDRFCGEISDEKVSLyS-FFPDEYFTCSSICLSCSARCKNGMNHQKDGVPHMADGLCQYTHQYNNKVLICKRCYEAGREMIVVPKTSASSDSPWIGLAKYAWSGYVLECSSCGIIYRSRq-YWLGNQDPESSvVRP-EVKHVWPGSEAFLTDHQNAAQRVLDSMNFVIQSVSEYS----TGPTKA--VAa-WltdqVAPPYWRPNAEITACHACRKPFEDTERKHHCRSCGEGFCQACSTRSMPVPERGWGSTPVRVCDACHRQGGAVTVNQVTQVEPRGLMARRVTEVAQ-------------------------------------------------------------------------------------------
>UniRef100_A7RWY7
---------------------------------------------------------------------------------------------------------------------------------------------------------------LQVQNAEEFINQLGCq-GQTSLKILSIFGNTGDGKSYTLNHTFFDGQEIFKTSASQLSCTVGVWASYDAVHHCIVLDTEGLLGmSGN-QNQRTRLLLKVLAISDIVIYRTRAERLHTDMFTFLGDASEAYLKHFTKELRAATERCnl--NVPLCSLGPALIIFHETQHTDVLGVstrNAN-----DILKQRFTDVGRIPQAFSSIMYIGTRTYsl--PTDFSALRKVIKQHLADSSVRSPRSPHVIFNALMFLNEKFNsd-leqt--------IPSTFPDEYFTCQSSCLSCGSRCQQSMNHTNQDQs-HTCETRCKYQAQYDNRYFTCKAc-FEKGKHVVIIPKMCSAGDSSWLGMVRYAWAGYVLECSECGIIYRSREy-WYGNRDPVETV-VRtelK-HVWP-GDNAAPLEPSNASRRLLDGV--KylSDTVGAYSTPSSRAMTAWIADRVAPDYWVP--NAQILACqsCDHVFSADEKKHHCRACgg--GFCDNCSANKKPVPERGWGMepVRVCDscfskr--ASTDEGIGRA---GSLVEQTLGPMAGRRVIEGVQSAVETLGFAMEYPRDIITDaarpGYW----VPDALITNCHHCKQEFKGSDRKHHCRSCGQGFCDECS----------------------------
>UniRef100_A0A1B6IC71
---------------------------------------------------------------------------------------------------------------------------------------------------------------------------------------------------------------------------------------------------------------------------------------------------------------------------------------------ESPEDVIRARFAQYNLEMDAFSSVRYIGTQTVNLPTNFKDLRAAITRELENTTVRSPRNPQLVFSTLKVLNEKFSGRMSDE---QTSLFPDQYFTCSVVCLACDRRCNGSMGHLNENLPHSNSYKCRFQHQFGNRMYICKTCHVNGKEVIVVPEYYSSNDASWFGIVKYAWSGYVIECPNCGEIYRSRQFLYGNAQPEAHAVRTEIHHVWPGSNCSALSSQNSAQRVVDGVSYLYDGVVTISSQPTKAFTSFLADQIAPKYWRPNSEIQDCIVCHKAFSATDTKHHCRACGEGVCEDCSNHNRPVPEKGWE-VPVKVCDKCYKAGGDASSESSSSLGADDAEVRARKYGETAVNAVSSVIqYVVEYPKAVIKDTVRPTYWVPDLDIKECCVCGVTFaPPRLKHHHCRDCGGGVCSKCSPTFRPVPHRGWPNPVRVCNNCAN-----
>UniRef100_A0A026WBB0
-----------------------------------------------------------------------------------------------------------------------------------------------------SFLLMNGQKTLHVPNVEEFLNKLSCtGNDTKIKVVSIFGNTGDGKRHTMNHVFFKGKEVFKTSNNHNCCALGIWAAFDPVLNVICLDTEGLQGVTSCESEQALLLVKVLAVSDIIIYGNHSERLNRDLFTFLGTASRAYSHYFKGALQAIGQIEGIsSSSLSTFGPSIIVFHETRDSKP-LTNNGAESVEDMLRTRLGEMALEIDAFSSIKYVGVQSVNNVMNYEQLRSAIETEVNNTTVRMARKPFLVYNTLKLLNEHLST---EKKKYCLPFFPEQYFTCPAKCLSCANRCNKSMGHHREAKPHSTSGRCKYECQYENAIYLCKKCYKNGKQIEVKRYQDGDQNSSWYGFATTVLSGYVLECSRCGVIYRSKQYWYG-NNPEDIAIRKKVTHV-WGVPNPPPVPQNTAQRVMDSVSYITEAVATVSLQPTKALKAWAADQVAPSYWRPNSEIKHCHKCKTVFGLARDKHHCRDCGEGFCDKCSSKTRCVPSRN-WYSPVRVCDTCY--------------------------------------------------------------------------------------------------------------------------
>UniRef100_A0A3Q3K5I2
-----------------------------------------------------------------------------------------------------------------------------------------------------SFLLVDEQENLQVPDESKFVDRLACGDVAGVKVLSIFGNTGDGKSHTLNHILFGGESVFYTSKSPSSCTIGVWAAYNPSLSLVALDTEGLLGAAANHNQRMRLLLKVLAVSDIVIYRTRAERLHNDMFHFLSSASAAYLKHFTPELRALSSRCGLDVPLSSLGPAVIVFQETTHTQLLGhds--KMAEHPDTLLQKRFHDLSLGTEAFSSVQ---YvgtQTIIPPTDYSKLVEAVTQQVKNTHTRs-PRQPGIVFQALEALSERFCGELSDDKTTPYSFFPDEYFTCSAVCLSCNIRCKNGMNHLRDRVPHMADGLCQYAHQYNNKVLICKRCYEGGREVIVVPKTSSSSDSPWFGLAKYAWSGYVLECSSCGVIYRSRQYWMGNQDPESGVvRS-EVKHVWEGSDTFLTTHQNAAQRVLDGMNYVIQSVSEYS----TGPTKA---VTA--WLTDQVAPPYWRPNTEITACHGCQKLFDEAERKHHCRSCGEGFCHPCSRHRMPVPERGWGSGPVRVCKACYRQGGPVEPHGLIARRVTEVAQSTLAMVTT------------------------------------------------------------------------------------
>UniRef100_UPI0010A5350C
-----------------------------------------------------------------------------------------------------------------------------------------------------SFLLVDEHENLQVRDDEHFLEKLGCGTSGSgVKVLSVFGNTGDGKSHTLNHVLFHGEEVFATSPSPTSCTVGVWAGYDPHLKLVVLDTEGLLGASTQQNRRMRLLLKVLAVSDVAVYRTRAERLHNDMFQFLGSASAAYLRHFTPELRALSSRCGLDv-PLSSLGPAVIVFQETSRTQLLgqds---SPPGQADTLLQKRFHDLGQSTEAFSSVqy--VGTQTIVPPTDYSKLLQTVQQQVKNTAT-R-APRQpaVVFSALQALSERFCGDICDDKISvY-SFFPDEYFTCPSVCLSCNIRCKNGMNHQKDGVPHRADGLCQYIHQYNNKVLICKRCYEGGREMIVVPKTSASTDSPWLGLAKYAWAGYVLECASCGIIYRSrq--YWMGNQDPEStVVRT-EVKHVWPGSELFQADHQNAAQRVLDGMNYVYQSVSEYSTGPTKVVTaWLT--DKVAPPYWRPNTEITECHGCRKPFEEAERKHHCRSCGEGFCQPCSTRTMPVPERGWGGAPVRVCDACYRQGGADAGSQVAVAAEPQGLIARKVTEVAQ-------------------------------------------------------------------------------------------
>UniRef100_A0A3B4A0R7
-----------------------------------------------------------------------------------------------------------------------------------------------------SFLLVDEQENLQVRDESEFLDRLGCGDVAGVKVLSIFGNTGDGKSHTLNHILFGGRSVFLTSKSPSSCTVGVWAAFDPALNLVALDTEGLLGAAANQNQRMRLLLKVLAVSDIVVYRTRAERLHNDMFQFLSSASGAYLKHFTPELRALSSRCGLDVPLSCLGPAVIVFQETTHTQLLGhdskvp-----GHADTLLQKRFHDLGLGTEAFSSVQyv--GAQTIAPPTDYSRLLDAVTQQVKNTHTRs-PRQPGIVFRALQALSERFCGELSDEKMTLYs-FFPDEYFTCSAVCLSCNIRCKNGMNHLRDRVPHMADGLCQYAHQFNNKVLICKRCYEAGREVIVVPKTSASGDNPWFGLAKYAWSGYVLECASCGVIYRSRQy-WMGNQDPESGVvRS-EVKHVWEGTDTFLTNHQNAAQRVLDGMNFVIQSVSEYS----TGPTKAV--TAWltDQVAPPYWRPNNDITVCYGCQKVFEEMERKHHCRSCGEGFCHPCSSHRMPVPERGWGSGPVRVCQSCYRQGGPADTSSQVEPRGLIARRVTEVAQSTLDMV-------------------------------------------------------------------------------------
>UniRef100_A0A4W4HMA9
-----------------------------------------------------------------------------------------------------------------------------------------------------SFLLVDENETLQVKDETHFLQMLGCSAGQGVKVLSIFGNTGDGKSHTLNHVLFDGDEVFVTSPSPTSCTIGVWAAYDPHLGLVVLDTEGLLGASTQQNQRMRLLLKVLAVSDIAVYRTRAERLHNDLFQFLGSASFAYLKHFTPQLRALSTRCGLDVPLSNLGPAVVVFQETSRTQLLGh--EGAAPADILLQKRFHDLGQSTEAFSSVQYv-GTQTVSPPTNYTQLRTLITQQVKSTASRVp-RQAAIVFSALQALSDRFCGEISDDKIGFC-SfFPDEYFTCPSVCLSCNIRCKNGMNHQKDRVPHMADGLCQYAHQYSNKVLICKRCYEGGREVIVVPKTSASTDNPWFGLAKFAWSGYVLECPHCGIIYRSRQYw-LGNQDPETSVVRp-EVKHVWQGSEVFQTDHQNAAQRLLDGVNFVIqSVSEYSSGPTKAVTTWLTD--QvapPYWRPNSEITVCHGCGHEFEEVERKHHCRACGEGFCQACSTHSMPVPEQGWGLSPVRRVCAGCHRRGGAAHTMPGESSQTTEPRALVARRVTEVAQ-------------------------------------------------------------------------------------------
>UniRef100_I3KIM9
-----------------------------------------------------------------------------------------------------------------------------------------------------SFLLVDEQENLQVRDEAEFVERLGCADVAGVKVLSIFGNTGDGKSHTLNHVLFDGETVFYTSKSPSSCTVGVWAAYNPTLSLIALDTEGLLGAAANQNQRMRLLLKVLAVSDIVVYRTRAERLHNDMFQFLSSASGAYLKHFTPELRALSTRCGLDVPLSSLGPAVIIFQETTHTQLLGqds--KMAGYADTLLQKRFHDLGLGTEAFSSVQyi--GTQTITPPTNYSGLLEAIKQQVKNTHTRs-PRQPAIVFHALEALSERFCGELSDEKMTLYs-FFPDEYFTCSALCLSCNIRCKNGMNHLRDRVPHMADGLCQYAHQYNNKVLICKRCYEAGREVIVVPKTSASSDNPWFGLAKYAWSGYVLECASCGVIYRSRQYWMGNQDPESGVvRS-EVKHVWEGSDTFLTSHQNAAQRVLDGMNYVIQSVSEYG----TGPTKAV--TG--------------------------WITDQVAPPYWRPNTEITACHGCQKEFKEAERKHHCRSCGEGFCHPCSSHRMPVPERGWGSSPVRVCEACYRQGGPP------------------------------------------------------------------------------------
>UniRef100_UPI001261AB52
MSTQTSLAEKGLNPGLMCQESYACSGTDEAIFECDECCSLQCLRCEEELHRQERLRNHERIRLKAGHVPYCDPCKgpnGhsPGV-----RQRAAVRCQTCKINLCLECQKRTHSGGNKRRHPITVyh-VSKVQE-SLEGEEMDEETKRKKMTERVVSFLLVDENEEIQVTNEEDFIRKLDCKPDQHLKVVSIFGNTGDGKSHTLNHTFFYGREVFKTSPAQESCTVGVWAAYDPVHKVAVIDTEGLlga---TVNlsq---RTRLL-LKvLAISdlv---IYRthadrl------HNDLFKFLGDASEAYLKHFTKELKATTARCGLDVPL------------------------------------------------------------------------STLGPAVIIFHETVHTQLLGSDNPSEAPEKLIQDRFRKLGRFPEAFSSIHYKGTRTYNPPTDFSGLRRALEQLLENNTTRSPRHPGVIFKALKALSDRFSGEIPDDQMAHSSf---FPDeyFTCSSLC-LScGAGCKNSMNHGKEGVPHEAKSRCRYSHQYDNRVYTCKTDAFLKDNNNAAQrLL-DGMNFMAQSVSELSLGPTKAVTSWLTDQIAPAYWRPNSQILSCN----------------------------------------------------------------------------------------------------------------------------------------------------------------------------
>UniRef100_A0A2P8Z5D3
--------------------------------------------------------------------------------------------------------------------------------------------------------------------------------------------------------------------------------------------------------------------------------------------------------------------------------------------TESSEDFLRNRFAQSKLDIEAFSSLRYVGIQTLTPPTDFTDLRVAVQSELENTTVRSARQPHVVYHTLKVLNDKFSGEIEN---ISPVLFPDQYFTCPVKCMSCERRCESSMGHLKEGLLHSCAHRCRYQHQYENCTYICKTCHSNGKEVVVNQQMTSSTDASWMGFAKFAWSGYVIECPNCGEIYRSRQYWYGNKNPEDAAVRTEIQHVWpgigkqkvilglqwakmslnaVGSSSALGGSQNAAQKVLDGVTYISEAVASVSSPPTRLITSWVADQVAPKYWRPNHEIKQCYSCKKWFEENRSKHHCRACGEGFCEDCSNNTMPVPERG-WLTPVRVCDSC-FRKDSSSRSSDILDDIDDTEVRARKYSEAVVNTLSTVASVLEYPRGLIKDTARPIYWVPDHEVTNCCCCDVQFNTRITLHHCRDCGRGVCKACSMNRRAV----------------------
>UniRef100_UPI000528DD82
-------------------------------------------------------------------------------------------------------------------------------------------------------------------------------------------------------------------------------------------------------------------------------------------------------------------------------------------------------------------------------------------------------------------------------MAHSSFFPDEYFTCSSVCLSCGCGCKKSMNHAKEGVPHESKSRCRYSHQYDNRVYTCKACYERGMEVSVVPKTSASTDSPWLGLAKYAWSGYVIECPNCGVVYRSRQYWFGNQDPVNTVVRTEIEHVWPGTDGFLKDNNNAAQRLLDGMNFMAQSVSELSLGPTKAVTSWLTDQIAPAYWRPNSQILNCNKCNTPFKDNDTKHHCRACGEGFCDGCSSKTRPVPERGWGPAPVRVCDNCYENrgiQLDVAELPSD--EEGGTLIARKVGEAVQNTLGAVVTAMDIPLGLVKDAARPAYWVPDHEILHCHNCRKEFSIKLSKHHCRACGQGFCDECSHDRRAVPSRGWDHPVRVCFNCNKKPGDL-
>UniRef100_A0A6F9CFT9
-----------------------------------------------------------------------------------------------------------------------------------------------------SFLLVDEQENLQVHDEAQFLEWLSCGDMQGVKVLSIFGNTGDGKSHTLNHILFGGDTVFYTSKSPSSCTVGVWAAFDPGLGLVALDTEGLLGSAANQNQHMRLLLKVLAVSDVVVYRTRAERLHNDMFQFLSSASGAYLKHFTPELRALSSRCGMDVPLSSLGPAIIVFQETTHTQLLGyeRTDVPGYADTQLQRRFHDLGLGTEAFSSV--QYVgtQTITPPTNYSLLLEAVRQQVRNTAT-RsPRQPAIVFSALQALSDRFCGEILDDKIPLy-SFFPDEYFTCSSVCLSCNIRCKNGMNHLRDRVPHLADGLCQYAHQYNNKVLICKRCYEGGREVIVIPKTSASSDNPWYGLAKYAWSGYVLECGSCGIIYRSRq-YWLGNQNPECGvVRP-EVKHVWEGSEAFLTDHQNAAQRVLDGMNFVIQSVSEYS----TGPTKA--VTS--WltdqvaPHYWRPNTDITACHCCKKPFEEAERKHHCRSCGEGFCQACSTRRMPVPERGWGSTPVRVCDACHRQGGTDTTNQVAVVEPRGLMARRVTEVAQSTL----------------------------------------------------------------------------------------
>UniRef100_UPI0009A36DF6
----------------------------------------------------------------------------------------------------------------------------------------------------------------QVPDEETFVKKLGVPGDQAVKVLSIFGNTGDGKSHTLNATFFGGREVFRTSDTQDSCTVGVWAAYEPCLGLVLLDTEGLLGATSKQDRRRRLLLKVLAVSDLVVYRTRAERLHNDLFRFLGNASRAYLRHFSHELQAASQRLGLGLSLSSLGPALIIFQETSNTKTLGgds--QTPGNAEQLLQKRFHLLGLSTEAFNSVEyv--GTRTAGTPTDFSGFLEVVRQRANSTLTRs-RRSPAIVYNVLKALSLRFDGEITDSRIVIDc-FFPDEYFSCSSVCLSCGAHCTNSMNHLKDSVPHEAAGRCRYMHQYNNKVLICRVCYERGWEVTVNPKTSASTDSKWLGLATYVWSGYVLECPNCGIIYRSRQy-WIGNQDPEASVvRP-ELKHVWLGMESFLGTNHNGAQRVLDGVNFVIQSVSEYS----TGPSKAItswl-TDQVAPDYWRPNSQIMECHQCKKRFEDGDRKHHCRACGEGCCDACSSKSMPVPERGWGTAAVRVCDDCFRTGGNSTGKELESAREGTGLLARRITEAAQSTL----------------------------------------------------------------------------------------
>UniRef100_A0A672Q1P3
-----------------------------------------------------------------------------------------------------------------------------------------------------SFLLVDENESLQVKNEAQFLQKLGCSAAQGVKVLSIFGNTGDGKSHTLNHVLFDGEEVFATSPSPSSCTVGVWAAYEPRLNLIVLDTEGLLGAASQQNRQMRLLLKVLAVSDMAIYCTRAERLHNDMFQFLGSASAAYLKHFTPELHALSSRCGLDVPLSSLGPAVIVFQETfaLNGSV------LGQADTLLQKRFHDLGLSTDTFSSVQYmgtQ---TITPPTDYSQLLQIVNQQVNNTSQRApHQP-AIVFSALQALSDRFCGEISDDKISIC-SFFPdEYFTCPSVCLSCNVRCKNGMNHQKDKVPHMADGLCQYAHQYNNKVIICKRCYESGREVIVIPKTSASSDNPWFGLAKYAWSGYVLECPSCGIIYRSRQYwmgn----QDPESSVVRP-EvKHVWQGTDAFQTDHQNAAQRVLDGMTSIIQSVTEYSSGPTKAVTAWFtdqva--PPY--WKPNAEINECHGCKRAFEEAERKHHCRACGEGFCQACSTHSMPVPERGWGGTPVQVCDACYQQGGPQQYILSPAVAITEPRTLVTRRVTEVAQSTLDMVS------------------------------------------------------------------------------------
>UniRef100_A0A158QIE3
-----------------------------------------------------------------------------------------------------------------------------------------------------SVKIVDAEEKFLFDNPEDLAKALGCPLDMKLKTLAIVGNTGDGKSHTLNRAFCpYGsgdrsEDVFITSSSQSTCTLGVWAAFEPQRGYLLLDTEGLLGLSTNPNRQRRLLLKVFAMADVVVYRCMSDRLHTDMFTFLADASDAFVGHFAPRLEALVTKHDLPWSPRQLGPAVVIFQETRHTSPLPPDARGTD---YLMERLASIHRNVDAFSSLRYVGIQTLSDQTNFEPFVRVVDELMSETSVRAPRQLEHIFRAMMGLSTHFATDLPDaaETASTTPTFVEEYFTCPAKCTICGARCQLGVaH--APSTPHFsrPreeslDDGCQYSRQQQNKMYFCKACYAEGRRTVLVPKTLEDAENTMTGVVKYLWYGYLLRCPRHGIIYRSRAHWSGNQSPeNCSQIHWQIVHLWPGEKSLLLSTHPFGQLMVDSLTNVTEQVSQLAGPSTRRLGDLIADSLAPDYWEPNSSITNCVCCGfqfptsttstapnpdsnshspppppqtgpnVSPLDDAEKHHCRVCGRGVCASCSKQRIPVPERGFVDESVRVCDRCYTARtqsnGNPSsstssstsisrhSVSPES-PSGVATSSSRRVLEIISATAGLIGPVLSAPKELVKSAVRPHYWQPDEECINCAVCKRAFGARLSIHHCRMCGKGVCGPCSAHQKPVP---------------------
>UniRef100_A0A671PV06
-----------------------------------------------------------------------------------------------------------------------------------------------------SFLLVDENESLQVKNEAEFLQKLGCSAAQGVKVLSIFGNTGDGKSHTLNHVLFSGEEVFATSPSPSSCTVGVWAAYEPCLNLIVLDTEGLLGAASQQNRRMRLLLKVLAVSDVAIYRTRAERLHNDMFQFLGSASAAYLKHFTPELRALSSRCGLDVPLSSLGPAVIVFQETFRTQLLGqdg--SVLGQADTLLQKRFHDLGQSTDAFSSVQy-VGTQTITPPTDYSQLLQIVNQQVNNTSQR--APRQpaIVFSALQALSNRFCGEISDDKISIc-SFFPDEYFTCPSVCLSCNVRCKNGMNHQKDGVSHMADGLCQYAHQYNNKVLICKRCYESGREVMVIPKTSASSDNQWLGLAKYAWSGYVLECASCGIIYRSRq-YWMGNQDPESSvVRP-EVKHVWQRTDAFQTDHQNAAQRVLDGMNYIIQSVTEYSSGPTKV--VT--AWL--TDQVAPPY---WKPNSEIIECHGCKRAFEEAERKHHCRACGEGFCQACSTHSMPVPERGWGGNPVRVCDACYRQGLWMLLIHQDHRGSAKRRARVSLDMVS------------------------------------------------------------------------------------
>UniRef100_UPI0015A7BA04
-----------------------------------------------------------------------------------------------------------------------------------------------------SFLLVDEHENLQVCDEAQFLEKLGCRDVPSVKVVSIFGNTGDGKSHTLNHVLFGGEEVFRTSPLQSSCTVGVWTAYDPGLRLVALDTEGLLGAAAggGQNQRMRLLLKVLAVSDVVVYRTRAERLHNDMFEFLGRASGAYQQYFTPELRDLSTRCGLeV-PLSSLGPGVIVFQETSRTKLlgqes----EVPGQADALLQKRFHDLGLRTEAFSSvqy---VGTQTVNPPTDYSLLLRAVRQQVGNTA-TRS-PRQpgIVFRALQALSDRFCGEISDDKMnLY-SFFPDEYFTCPSNCLSCNVRCKNGMNHLKDGLPHRADGLCQYAHQYNNKVLICKKCYEGGREVIVIPKTSASTDNPWFGLAKYAWSGYVLECASCGIIYRsrqy----WLGNQDPEsSVVR-PEVKHVWQGSEAFLTDHQNAAQRVLDGMNFVIQSVSEYSTGPTKAVT--AWL--TDQVAPTYWRPNAEIMECHGCRRAFEEAERRHHCRSCGEGFCQACSTRTMPVPERGWGSAPVRVCDACHRQGGAATTVMQVEPRGLMARKVTEVAQSTLEMVT------------------------------------------------------------------------------------
>UniRef100_UPI0007B81D9D
-----------------------------------------------------------------------------------------------------------------------------------------------------SFLLVDENESLQVKNEAEFLQKLGCSAAQGVKVLSIFGNTGDGKSHTLNHVLFSGEEVFATSPSPSSCTVGVWAAYEPCLNLIVLDTEGLLGAASQQNRRMRLLLKVLAVSDVAIYRTRAERLHNDMFQFLGSASAAYLKHFTPELRALSSRCGLDVPLSSLGPAVIVFQETFRTQLLGqdg--SVLGQADTLLQKRFHDLGQSTDAFSSVQy-VGTQTITPPTDYSQLLQIVNQQVNNTSQR--APRQpaIVFSALQALSNRFCGEISDDKISIc-SFFPDEYFTCPSVCLSCNVRCKNGMNHQKDGVSHMADGLCQYAHQYNNKVLICKRCYESGREVMVIPKTSASSDNQWLGLAKYAWSGYVLECASCGIIYRSRq-YWMGNQDPESSvVRP-EVKHVWQRTDAFQTDHQNAAQRVLDGMNYIIQSVTEYSsGPTKVVTAW--LTD--QVAPpywkpnseiiechgckraFEEAERKHHCRACGEGFCQACSTHSMPVPERGWGGNPVRVCDACYRQGAPQHTGQVWDADWFAELRHYILSGLWMLLIHQD-----------------------------------------------------------------------------------------------------
>UniRef100_A0A1L8F3T5
-----------------------------------------------------------------------------------------------------------------------------------------------------SFLLLDEDENLKVQSLCDFLNKLGCSQQNSVKVLCIFGNTGEGKSHTLNETFFEGQQVFKTSPSQFSCTVGVWVAYDPTLSLVILDTEGLLGTTNKQNQRMRLLIKVLAVSDVVVYRTRAERLHNDMFQFLGDASKAYLKYFTPEFKSLSSRCGLDVTLSSLGPALIIFHETSRTDLLGhg-SKTLGQAELELQKRFHELGATPEAFSSICy-VGVKTVVRPTNFSMLKEAVRKQILDTSTRs-SRPLSHVFTALQRLTECFSGSIPESQISVTSIFPDEYFTCSLHCLSCGSRCKNRMNHLKDGVSHQANSLCRYTHEYANKVLICKRCYEGGREMIVIPKTVASKDNPWMGLAKYAWSGYVLECRVCgiIYRSRQ--YWYGNTDPDGSIvR-QEVRHVWSLDDECTMDHHNAAQRLMDGVNIIVQTVNDYSIgPKTTVTSWL--TDQ--VAPAYWRPNQQIKECYGCTRAFAMAERRHHCRACGEGFCHDCSDKTMPVPERGWGLSPVRVCKKCHSLRKVKCPDITEDDGRDLLPRRVAEMAQSSF----------------------------------------------------------------------------------------
>UniRef100_A0A177BE50
---------------------------------------------------------------------------------------------------------------------------------------------------VDSVLLIDSDEILQFTDSKTFIQKIvpnATNLQMSARVIAIFGTQGCGKSHTLNSTFFSNHNVFQVYKSQPEKTRGIWVSYSMADNALIIDTEGInlsLSSGEEMANKTnfRLLVKIFSICDAVLYLTRSDRLNSDAFHFIMEALNA-TRHYIKEsplqkesilLNNEIYQKFPEKNVSESAPGIVIYHETIHTRPLTQIEENE----FLKQCFSETGYDIKDIGLYRYVGV-NYGYKSSHNSLSNAINGIMRWVKERSIHE---IFYYLKSINSRFNHKNYENSLSMQNVpISEKLFKCDFACSSCNGTCCRGTNHLGS---HRSLTKCKYNISFDNKILYCKHCYNNNKYITVVPKAMSKQDNTWVGLVKYAWTGYVLECTFCGIIYHSRKYWFGNPDPIhdSDTVYWEVIHVWPKVPQIITQEHHAARYLVDGVSQIKHNVKDYGTQPTSKITRWISDQIAPSYWVPNYKILGCFNCKTDLSCESRKiHHCRACGNGFCNTCTRFKRQVPERGWGVTSVRVCKVCYQTNVQQKGGTFDTLDDEevslsgesrrsellfqkkidikikkldvedygdGTQFTARKFCETISNTMEKVSNVTEASINYICDSARPSYWQADIDIFDCFVCKVKFDEEISIHHCRNCGNGVCNACSKCRLPVVLKGWDRPV-------------
>UniRef100_A0A5A9MUN4
-----------------------------------------------------------------------------------------------------------------------------------------------------SFLLVDENESLQVKDENQFLLRLGCNGAQGVKVVSIFGNTGDGKSHTLNHIMFDGEEVFATSPSPASCTVGVWAAYDPKLNLIVLDTEGLLGASSQQNRRMRLLLKVLAVSDVALYRTRAERLHNDMFQFLGSASGAYLKHFTPELRALSNRCGLDVPLSTLGPAVIVFQETSRTQLLGqgesalnd-GSVPGQADTILQKRFHDLGQSTD---AFSSvqyVGTQTITPPTDYSQLLHIVNQQV-KNTATR-APRQpaIVFSALQALSNRFCGEISdDKINIC-SFFPDEYFTCPSTCLSCSVRCKNGMNHQKDGIPHMADGLCQYAHQYNNKVLICKRCYEGGREVIVVPKTSSSSENQWIGLAKYAWSGYVLECANCGiiyrsrqy--------WMGNqDPESGVVRP-EVKHVWQGTDTFQTDHQNAAQRVLDGMNYIIQSVSEYSAgpT--KAV--TAWLTDQVAPPYWKPNAEIIKCNGCNRKFEEAERKHHCRACGEGFCQACSTHSMPVPERGWGGTPVRVCDACYQQGGAPHARQVVQMEPRALVARRVTEVAQS------------------------------------------------------------------------------------------
>UniRef100_UPI00159DA66A
------------------------------------------------------------------------------------------------------------------------------------------------------------------------------------------------------------------------------------------------------------------------------------------------------------------------------------------------------------------------------------------------------------------------------------------------------------------------------------------------------KPRAAADTPTSMTTESVLARYVIECPNCGVVYRSRQYWFGNQDPVDTVVRTEIVHVWPGTDGFLKDNNNAAQRLLDGMNFMAQSVSELSLGPTKAVTSWLTDQIAPAYWRPNSQILSCNKCATSFKDNDTKHHCRACGEGFCDSSSSKTRPVPERGWGPAPVRVCDNCYEARNIQLDVTEAQVDDEGGTLIARKVGEAVQNTLGAVVTAIDIPLG---STVAPSARVCEEKLKGC--------------------------------------------------------
>UniRef100_A0A2C9LL15
---------KSRSSLRICEEKFLCSSIDpKAKYYCEDCKTAQCQECVVELHKSKLKYDFHKWR-PLGEEDESRLCQAKKISLvCQDKNYPDVWCENCKIQLCYPCFDQYHSIDKRKNHinvsiayhlrkekelkeaenhsstelyhsstelyqdavadmiqPVVPYatfggdnsmtfysfpqsidstrnnmaftssNTSihsdhssssipdlclGVQGGVSLGKSDVDDSNYLLT--IHSFLLVDDQEILQVGSQQEFLEKLGCDKNDTFKVVSVFGNTGDGKSHTLNHVFFEGREIFKTSPSQSSCTLGVWCALAAQNKTIVLDTEGLLGSSSNENQRTRLLLKILAVSDIVIYRTRAERLHNDMFVFLSSASKAYCNYFKDELTNTSKK--NNISTSSLGPSLIVFQETLHTEPLRGTKESPA-NAVLRGMFYESKNPVDAFhETLHYVGIRTTKPPTNFSKLKECIHQRLGDNSVRASRRPEIIFQSLKALNDKFSGKIETPQF---NTFPDEYFTCTSKCMACKSRCKLNMNHDADSEPHDAgrDVLCEYQSQYGNKVFMCKKCLSNKKKVIVVPKTSSSSDSSWLGLTKYIWSGYVYECPNCGIIYRSREHWYGNEEE-EKALHVE-----------------------------------------------------------------------------------------------------------------------------------------------------------------------------------------------------------------------------------------------
>UniRef100_UPI000775CBFE
MSAQPPSVDKGLNTTLLCQESYACSGTDEAVFECDECGSLQCQRCEEELHRQERLRNHERTRIKPGHVPYCDSCKVTSGsilqnNIISSRQRATVRCQACKINLCLECQKRTHAGGNKRKHPITVyh-SGRHHEQQEEEGMDEETKR-KKMTEHVISFLLVDETEEIQVENEEEFIRKLNCKADQHVKVVSIFGNTGDGKSHTLNHTFFYGREVFKTSPAQESCTVGVWAAYDPVHKMVVIDTEGLlga---MENlsq---RTRLL-LKvLAISdliiyr------------------------------------------------THADRLHNDLFKFLGDASEAYLKHFTKELKATTARCGLDVPLSTLGPGVIIFHETVYTQLLGADLYLSINLLCIQHATILCLLMIFSPSLVIQALSDRFCGEIPDDQMAHSSFFPDEYFTCSSVCLSCGNGCKKSMNHAKEGIPHEAKNRCRYTHQYDNRVFTCKGCYEHGQEVRVVPKTSASTDspwmGLAKYAWSGYVIECPNCGVVYRSRQYWFGNQDPVDTV---VRTEIVHVWPGTD-CSLKDNNNAAQRLI-DGMNFMAQSVSELSLGPTKAVTSWLTDQIAPAYWKPNSqILNCRKCG-------------------------------------------------------------------------------------------------------------------------------------------------------------------------
>UniRef100_UPI0014586236
-----------------------------------------------------------------------------------------------------------------------------------------------------SFLLVNESEHLQV-KEDEFLEKLGCRDHRPVKVLSIFGNTGDGKSHTLNQAFFGCQEVFRTSPSQDSCTVGVWGAYDPVLSLILLDTEGLLGATERQNQRMRLLLKVLAVSDLVVYRTRAERLHNDMFQFLGSASKAYLKFFTGELKALVSRCGLEVPLSSLGPAVIVFQETTRTTLLGnGSGTPGAAEMQLQKRFHELHLSAEAFSSVRy--VGVQTVVPPTDFLGLQVVIKQQTRDTSTR--SPRppSVVYRALKALSDRFSGEIPEEVGLVs-FFPDEYFTCSSTCLSCRVRCKNGMNHLKDGLPHQADGLCHFTHQYNNKVLICKKCYERGREVIVIPKTVASNDSPWLGLAKYAWSGYVLECPICGIIFRSRQYWYGNQDPQ-GSvVRQEVRHIWPGNEALCPDHHNAARRVLDGMSVVVQSVSEYSAQPMRT--ATS--WLM--DQVAPAYWRPNHEITACFDCKKVFDPEERKHHCRACGEGFCHGCSNQVMQVPERGWGASPVRVCKACYHAGRAALLKEEETGFLARRVTEVAQSTLDAVS------------------------------------------------------------------------------------
>UniRef100_UPI0012ABCCC4
-----------------------------------------------------------------------------------------------------------------------------------------------------SFLLVDENENLQVRDEEHFLQKLGCGSDATssVKVLSIFGNTGDGKSHTLNHVLFDGEEVFATSPSPTTCTVGVWAASQPSFGLVVLDTEGLLGASTHQNRRMRLLLKVLAVSDIVVYRTRAERLHNDMFQFLGSASDAYMRYFTPQLRALSSRCGLdV-PLSSLGPAVIVFQETSRTQLlgqdss-----CPGQADTLLQKRFHDLNQTTEAFSSvqy---VGTQTITPPTDYSQLLQAVRQQVKNLA-TR-APRHpsIVFSALQALSERFCGDISDDKIsVY-SFFPDEYFTCPSVCLSCNVRCKNGMNHQKDGVQHRADGLCQYSHQYNNKVLICKRCYEGGRETIVIPKTSASTDNPWFGLAKFAWSGYVLECPNCGIIFRsrq---YWMGNQDPEgCVVRP-EVKHVWPGSELFPTDHQNAAQRVLDGMNVVIQSVSEYSTgptkAIT--AWL---TDQVAPPYWRPNADITACRACEKPFEELERKHHCRACGEGFCQACSCRSMPVPERGWGSGPVRVCDACYRQGGPNTTNQVALLEPRTLMARKVTEVAQSTLD----------------------------------------------------------------------------------------
>UniRef100_UPI00064ED4FB
------------------------------AVDVKGCCSLQCLRCEEELHRQERLRNHERIRLKPGHIPYCDPCKgpnGhsPGV-----RQRATVRCQTCKTNLCLECQKRTHSGGNKRRHPVTVyhVP--KVDGSLEEEEMDVETQRKKMTEKVVSFLLVDENEEIQVTNEEDFIRKLDCKPDQNLKVVSIFGNTGDGKSHTLNHTFFYGREVFKTSPAQESCTVGVWAAYDPVHKVAVIDTEGLlga---TVNlsq---RTRLL-LKvLAISdlviy---R---------------------------------------------THADRLHNDLFKFLGDASEAYLKHFTKELKATTARCGLDVPLSTLGPAVIIFHETVHTQLLGSGRSEMEEPVSWGVGGSKLNRKGLELGEGVALSDRFSGEIPDDQMAYSSFFPDEYFTCSSLCLSCGAGCKNSMNHGKEGVPHEAKSRCSYSHQYDNRVYTCKACYERGKEVSVVPKTSAStdspWMGLAKYAWSGYVIECPNCGVVYRSRQYWFGNQDPVDTVV---RTEIVHVWPGTDG-FLKDNNNAAQRLL-DGMNFMAQSVSELSLGPTKAVTSWLTDQIAPAYWRPNSQiLSCSKCA-------------------------------------------------------------------------------------------------------------------------------------------------------------------------
>UniRef100_A0A3Q3M9E1
-----------------------------------------------------------------------------------------------------------------------------------------------------SFLLVDEQENLQVRDESEFVDRLGCGDVAGVKVLSIFGNTGDGKSHTLNHILFNGESVFYTSKSPSSCTVGVWAAYNPTLSLLALDTEGLLGAAANQNQRMRLLLKVLAVSDIVIYRTRAERLHNDMFHFLSSASGAYLKHFTPELRALSSRCGLDVPLSSLGPAVIVFQETTHTQLLGqdskva-----GNPDTLLQKRFHDLGLGTEAFSSVQy--VGTQTITPPTDYSKLLEAVRQQVKNTHTRSPRQPGIVFHALEALSERFCGELSDDKILYs-FFPDEYFTCSALCLSCNIRCKNGMNHLRDRVPHMADGLCQYAHQYNNKVLICKRCYEGGREVIVVPKTSASTDNPWFGLAKYAWSGYVLECPSCGVIYRSRQy-WMGNQDPESSVVrS-EVKHVWEGSDTFLTSHQNAAQRVLDGMNFVIQSVSEYS----TGPTKAVA--AWltdqvAPPYWRPNTEIIACHGCQKVFEEADRKHHCRSCGEGFCHPCSSHRMPVPERGWGSGPVRVCKACYRQGGPPDTNSQVCKVEPRGLIARRVTEVAQSTLD---------------------------------------------------------------------------------------
>UniRef100_A0A653D8Z5
--------------------------------------------------------------------------------------------------------------------------------------------------------------------------------------------------------------------------------------------------------------------------------------------------------------------------------------------TQSAEDILQATFAQLNISYDAFSFIKYLGIKTGTSSTSFKELKTVIMDKLDSTEIRSRRDAKYIYLTLKSLNDKFHNQLSNE--TPQLYLP-AFFTCQEKCQACRVGCKLSMGHKEEGEPHCCDQDCLFQHQYQNFVYLCKACYKNGHRTVVKPSYQAAQDTSWSGYFSFVWSGYLIECSRCGIIYQSRKHWYGNKNPEDCAVRIEVVHVWPGDKFYFQekclfGSCNSAQKVLDGVTMVSEVLASVSSQPKKVISDWAADKIAPTYWRPNHEIKECHKCKTAFEPSAKKHHCRSCGEGFCEPCSSKRQPVPARG-WFTDVRVCDECYR-----EEPPSMSNAADGGENVARQLGETVVSSLSAVKTVLEYPKEFIKGQARPAYWTPDAECIRCCACEEEFCVTRPLHHCRDCGRGVCDECSTARKPVPLRGWHAPVRVCDK--------
>UniRef100_L8IRH4
MSAQTSPAEKGLNPGLLCQESYTCSGTDEAVFECDECCSLQCLRCV--------------------------------------KQRAVVRCQTCKINLCLECQKRTHSGGNKRRHPVTVYHVtKVQE--LLEEEGMDEETKRKKMtEKVVSFLLVDENEEIQVTNEEDFIRKLDCKPDQHLKVVSIFGNTGDGKSHTLNHTFFYGREVFKTSPAQESCTVGVWAAYDPVHKVAVIDTEGLLGa-TVNLSq-RTRLLLKv-LAISDLv-IYRTHa-DRLHNDLFKFLGDASEAYLKHFTKELKATTAHCGLDVPLstlgpaviifhetvhtqllgsdhpseVPEKLIQDRFRKLGRFPEAFSSIHYKGTRTYNPPTDFSGLRRALEQQLENNTTRSPRHPGVIFKALKALSDRFSGEIPDDQMAHSSFFPDEYFTCSSLCLSCGAGCKNSMNHGKEGVPHEAKSRCRYSHQYDNRVFTCKWGQTGVWRGQGVWWTEQKLAE---CSVFQACYERGNE-VSVVPKTAaSTDSPwmGLAKYAWSGYvIECPNCGVVYRSRQYWFGNQDPVDTVvRTEIVHVWPGTDGFLKDNNNAAQRLL-DGMNFMAQSVSELSLGPTKA----------------------------------------------------------------------------------------------------------------------------------------------------------------------------------------------------
>UniRef100_A0A3Q3WK95
-----------------------------------------------------------------------------------------------------------------------------------------------------SFLLVDEQENVQVKLA-NFMDKLGCGDVAGVKVLSIFGNTGDGKSHTLNHILFSGESVFYTSKSPSSCTVGVWAAYDPTLSLIALDTEGLLGaaflTQQKTSSMSTFLFQVLAVSDIVIYRTRAERLHNDMFLFLSSASGAYLKHFTPELRALSSRCgLDV-PLSSLGPAVIIFQETTHTrllghdskva---------GYVDTLLQKRFHDLNLGTEAF---SSVqyvGTQTITPPTDYNGLLEAVRQQVKN-THTRsPRQPGIVFHALEALCERFCGELSDNKiTLY-SFFPDEYFTCSATCLSCNIRCKNGMNHLRDRVPHMADGLCQYAHQYNNKVLICKRCYEGGREMIVVPKTSASTDNPWFGLAKYAWSGYVLECVSCGVIYrsrq----YWMGNQDPeTGVVRS-EVKHVWEGSDTFLTTHQNAAQRVLDGMNYVIQSVSEYS----TGP--TKA--VTDWLTDQVAPPYWRPNTDITNCHGCQKVFVEAERKHHCRSCGEGFCHPCSSHRMPVPERGWGSVPVRVCKACFRQGGLHCVEPRGLIARRVTEVAQSTLNMV-------------------------------------------------------------------------------------
>UniRef100_A0A3P9IQ74
-----------------------------------------------------------------------------------------------------------------------------------------------------SFLLVDEQENLQVNGEAEFVERLSCADVAGVKVLSIFGNTGDGKSHTLNHILFGGRTVFYTSKSPSSCTVGVWAAYDLHLRLIALDTEGLLGAAANQNQRMRLLLKVLAVSDIVVYRTRAERLHNDMFQFLSSASGAYLKHFTPELRALSSRCGLDVPLSSLGPAVIVFQETTHTQLLG-----------HGRKPAGRRLASWGASMSWVWgrrPSPPPTD---YSGLLKAVRHQAENSHTRSpRQPAIVFQAL-EALSERFCGELSDEKMTLY-CFFPDEYFTCSsLCLSCGTRCKNGMNHLRDRVPHMADGLCQYAHQFNNKVLICKRCYEGGREVIMIPKTSASNENPWFGLAKYAWSGYVLECGSCGVIYRSRQywmgnqdpessv------------VRS-EVKHVWDDsDAFLSSQQNAAQRVLDGMNFVIQSVSEYSSGPTKAVTAWLTDQVAPPYWRPN--VEI--TACHGCQKVFEEAERKHHCRSCGEGFCHPCSSHRMPVPERGWGSTAVRVCKDCYRQGGPPDSICKVEPRGLIARKVTEAAQSTLDLVS------------------------------------------------------------------------------------
>UniRef100_H3BHJ6
-----------------------------------------------------------------------------------------------------------------------------------------------------SFLLVNENEILQVKDEEDFVDKLGCVPDCSIKVLSIFGNTGDGKSHTLNWTFFESKEVFSTSPTQDSCTVGVWAAYNTALPLLVLDTEGLLGTTANQNQRNRLLLKVLAVSDIVVYRTHAERLHNDMFQFLGSASQAYLKHFTRELRALSTRCGLEVPLSSLGPSVIIFHETSRTELLGsECHTPGKAETLLKKRFHELHL--TTEAFsS---VlyVGVKTIKPPTDFAKLQavVKQQVQDTS-TRsPRSPAVVYNALKVIVFGGECLTTGLYWGlN-LCREWNTAVIGILFFSYRVRCGNRMNHLKDNVPHMAGGLCQFAHQYSNKVLICKKCYEGGREVIVVPKTLASTDNPWIGLAKYAWSGYVLECPVCGIIYRSrqy---WMGNLDPEGtVVRS-EVKHVWPGTEAFLTDHQNAAQRVLDGVNFVVQSVTEYS----------------------------------------------------------------------------------------------------------------------------------------------------------------------------------------------------------
>UniRef100_UPI001458379B
-----------------------------------------------------------------------------------------------------------------------------------------------------SFLLVNESEHLQV-KEDEFLEKLGCRDHRPVKVLSIFGNTGDGKSHTLNQAFFGCQEVFRTSPSQDSCTVGVWGAYDPVLSLILLDTEGLLGATERQNQRMRLLLKVLAVSDLVVYRTRAERLHNDMFQFLGSASKAYLKFFTGELKALVSRCGLEVPLSSLGPAVIVFQETTRTTLLGnGSGTPGAAEMQLQKRFHELHLSAEAFSSVRy--VGVQTVVPPTDFLGLQVVIKQQTRDTSTR--SPRppSVVYRALKALSDRFSGEIPEEVGLVs-FFPDEYFTCSSTCLSCRVRCKNGMNHLKDGLPHQADGLCHFTHQYNNKVLICKKCYERGREVIVIPKTVASNDSPWLGLAKYAWSGYVLECPICGIIFRSRQYWYGNQDPQ-GSvVRQEVRHIWPGNEALCPDHHNAARRVLDGMSVVVQSVSEYS----AQPmRTA--TSW--LMDQVAPAYWRPNHEITACFDCKKVFDPEERKHHCRACGEGFCHGCSNQVMQVPERGWGASPVRVCKACYHAGRALLKEEETGFLARRVTEVAQSTLDAVS------------------------------------------------------------------------------------
>UniRef100_A0A3B4UE68
-----------------------------------------------------------------------------------------------------------------------------------------------------SFLLVDEQENLQVKLA-NFVDRLGCGDVAGVKVVSIFGNTGDGKSHTLNHILFDGESVFYTSKSPSSCTVGVWAAYNPTLSLVALDTEGLLGAAVNQNQRMRLLLKVLAVSDIVVYRTRAERLHNDMFQFLSSASGAYLKHFTPELRALSSRCGLDVPLSSLGPAVIVFQETTHTQLLGhds--KMAGQADTLLQKRFHDLGLSTEAFSSVQy-VGTQTIRPPTNYNSLLQAVKQQVKNTHTRs-PRQPGIVFHALEALSERFCGELSDDKMTMYSFFPDEYFTCSAVCLSCNIRCKNGMNHLRDRVPHMADGLCQYAHQYNNKVLICKRCYEGGREVIVVPKTSASSDNPWFGLAKYAWSGYVLECASCGVIYRSRQ----YWMGNQDPESSVvRSEVKHVWEGSDTFLTNHQNAAQRVLDGMNYVIQSVS----EYSTgptkaVT--AWL--TDQVAPPYWRPNTEITCLILVFEEAERKHHCRSCGEGFCHPCSSHRMPVPERGWGNGPVRVCKACYRQGGPPDTNMCKVEPRGLIARRVTEVAQSTLDMVT------------------------------------------------------------------------------------
>UniRef100_A0A553QHL3
-----------------------------------------------------------------------------------------------------------------------------------------------------SFLLVDENESLQVKSEGQFLQMLGCSAAHGVKVLSIFGNTGDGKSHTLNHVLFDGEEVFATSPSPSSCTVGVWAAFDPRLNLIVLDTEGLLGASAQINRRMRLLLKVLAVSDVVVYRTRAERLHNDMFQFLGSASAAYLKHFTPELRALSSRCGLDVPLSSLGPAIIVFQETSRTNcwa---------RADTQLQKRFHDLGQNTDAFSSVQYvgtQTI---APPTDYSQLLHTVHQQVNNTSQRA-PRQPaIVFSALQALSDRFCGEISDDKLSIC-SFFPDeYFTCPSVCLSCNVRCKNGMNHRKDGVPHMADGLCQYAHQFNNKVLICKRCYEGGKEVIVIPKTSASSDNPWLGLAKYAWSGYVLECGSCGIIYRSRQYwmgnq-----DPESGVVRP-EVkHVWQGTDAFQTDHQNAAQRVLDGVNYIIQSVTEYS----SGPT-----------KAV-------------------TAWLTDQVAPPYWKPNTEIIECHGCKREFEEAERKHHCRACGQGFCQACSTHSMPVPERGWGGTPVRVCDTCYRQGG------------------------------------------------------------------------------------
>UniRef100_UPI00077AC2E0
--------------------------------------------------------------------------------------------------------------------------------------------------------LMDERENLQVGSVEEFVTRLSCr-GETSMKVVCIFGNTGDGKSHTLNHTFFEGAEVFATSSSQVSCTVGVWAAYDAVNHVVILDTEGLLGvSGN-QNRRTRLLLKVLAISDIIIYRTRAERLHTDMFTFLGDASGAYLKHFTKELKHATERChm--DVPLCTLGPAVIIFHETQHTHLLGFsqsQSSetviTKCPDEILKERFSDVGRFPHAFSSIKYVGTRTlsp---PTDFSELKKAVtDGLTt--SSVRSWRSPAVIYKALMLLNEKFsnn-ier--------TVPNXLPDAYFTCQAVCLSCSARCQRSMNHEKDEStd-HMNDSRCHYQARFDNRIYTC-RaCYDRGKQVVVVPk-MCSSNDSSWLGFAKYAWSGYVLECVKCGIIYRSRqF-WYGNEDPIKTV-VrteLC--HAWPGENLGPLDSGNAARRLLDNVg--YVtDAVSSLSIPSSKVVTNWITDKVAPDYWVPNSKITACQSCGHVFSev--ETKHHCR--ACgrGVCGACSTNKKPVPERGWGEIPvrvcdR---CFG--KSPAIEEQPq--AILnlsdlsdalveespeeiaNTERAQVQISDHPIGpvaarkvtevvQSAVGILKTAIDYPKTLITDAARPGYW----VPDAEILECA---------------------------------------------------
>UniRef100_A0A2B4RCP0
-------------------------------------------------------------------------------------------------------------------------------------PDDDDLDEvmlmnhpVTKSSARsgkerkneptatsrvredisqapKSFLLLNEMEILQVHTVEDFIAKLSCh-GDTSMKVVSIFGNTGDGKSHTLNHVFFCGKEVFGTSPSQLSCTVGVWAAYDEGSRVVVLDTEGLLGmSGN-QNQRTRLLLKVLAISDIIIYRTRAERLHTDMFTFLGDASDAYLKHFTKELkd--ATERChm--DVPLCNLGPAVIIFHETQHTHLLGVsenEANpseNlKSPDEILKERFANVGRVPHAFSSIKYLGTRTetp---PTNFKGLKQAVKGCLGd-SSVRSSRSPTVIYKALMLLNEKFsgd-ier--------TIPNTFPDEYFTCQAACLSCQARCQKSMKHENEESsAHHSDVRCRYQAQFDNRIFTCRACYERGKQNLVVPk-MCSSNDSSWLGLAKYAWSGYVLECPECGVIYRSRqY-WFGNEDPVKTVVRtelRHA---WPGQTFAKLDGGNAARRFLDHISYvt--DAVSSLSSPSSQAVTNWITDQVAPDYWVPNSEIT--AcqVCRQIFRDg-ETKHHCRA--CggGVCDGCSTNKKPVPERGwgegpvrvcdrcfgkTSTVEAQPQp--TCDLSDLS--DALeeetpQEIVHPEIDHSLYSENPFGpvaarkvtevvQSAVGVLKTAIVYPKGFITDAARPGYW----VPDSQILAC----------------------------------------------------
>UniRef100_L1I408
--------------------------------------------------------------------------------------------------------------------------------------------------RVRAFQLINDKDLLMVKSEQEFKSFLGCGSDDLVKVVSMFGNTGDGKSYTLNHCFFHGQEVFGTSDSQTSCTAGAWMAYNVDHKAIVIDTEGMLAVSENENERKRLLLKILAVSDLAIYVTRAERLHQDMFQFLEDASTAFCKYFQSELEAVAVKTGVQTMVSSVGPALIIFHETRNTEVLKSDVTSNLVERFTTASNKEIRSFPLAYSDVQYVGSRkPEGHKTDFSPLQLAIASSLAKCTVRIHRAPQVVYQQIVSLNDKFSGQLPTH---CGNILPDVLFRCPHRCFACGLQCNQTVSHDVLKSPHSVEGTCKFVACYGNEEYTCQECYRQGQR-----RVVAKVDSVTLGV---VW-GAQWHCPKCKVVY-SENFYHHDRQKFLEKLRPECTHVWEESVVGGEAAGNTARKAIETIRNYAGVVAAVGDKPVNAALVAVKDWTRPAYWAKDEDIVACRQCARGLATSSQKHHCRRCGEGFCDTCSTGRIPVRERGW-MNPVRVCDTCLE-------------------------------------------------------------------------------------------------------------------------
>UniRef100_T1EEJ7
--------------------------------------------------------------------------------------------------------------------------------------------------------LVNQREELLVKDEKDFIDQLNCseGS--QVKVVSIFGNTGDGKSHTLNHTFFNGEPVFKTSSHQNACTIGVWAAYDDLHGAIILDTEGLLGvSAN-HNQRTRLLLKILAISDVVIYRTRAERLHSDLFQFLGDASQAY---LRHFIiqltaasKRLHLDSna-----YTSLGPSLTIFHETLHTDILAKgatEPAe-----KFIRDRFHEMNLSCNAFSSIHYVGTKTSRGPTNFSGLLVSVKKQLLNNEVRCSRRPAVVFQTLKILNdrfags------Idqe------IPNMFPDQYFTCRIQCLACHTRCVHTMNHSLDEQPheAHPNSKCIHQPQYQNTVYTCKAc-HkrgqtviVVPK-------TSASTESAWLSLASYAWSGYVLECINCGVIYRS-RqHWYGNPEPEKTVVRTei--HHVWPGGNLVLQGTHNAARRLVDGI--HyvSDTIAGVGAGPAKAVSNWMADKIAPPYWELNANIKTCRKCEKLFDEYTAIHHCRSCgk--GFCDACSSKKRPVPERNwgmspvrvcddCY---VLT--NVNHFKESDS---GVDTS----QLMPRMVGEAFGSTVNVLSQIVNYPLEALKDaarpAYWVPDGEIKECCVCKLPLNPSSSLSSAVHHCRACGQGVCGKCS----------------------------
>UniRef100_A0A1L8F8Q8
-----------------------------------------------------------------------------------------------------------------------------------------------------SFLLLDEDENLKVQSLSDFLKKLGCSQQNSVKVLCIFGNTGEGKSHTLNETFFEGQQVFRTSPSQFSCTVGVWVAYDPKLSLVILDTEGLLGTTNKQNQRMRLLIKVLAVSDVVVYRTRAERLHNDMFQFLGDGSKAYLKYFTPEFRSLSSRYGLDVTLSSLGPALIIFHETSRTDLLGhg-SKALGQAELELQKRFHELGATPEAFSSIRy-VGVKTVIRPTNFSMLNEAVKKQILDTSTR-S-SRPlsHVFTALQRLTECFSGSIPESQINVt-SIFPDEYFTCSLHCLSCGSRCKNRMNHLKDGVPHQANSLCQYTHEYANKVFICKRCYEGGREMIIIPKTVASRDNPWMGLAKYAWSGYVLECRVCgiIYRSRqy----WYGNKDPD-GsIVRQEVRHVWSRDNECTMDHHNAAQRLLDGVNNIVQTVNDYS--IGPKTTVS--SWL--TDQVAPAYWRPNHQIIECYGCTRAFEMAERRHHCRACGEGFCHDCSDRTMPVPERGWGLSPNNFHFITLVILAPDMSEDDGKDLLPRRVAEMAQSSIDKVS------------------------------------------------------------------------------------
>UniRef100_A0A2R5LFY9
-----------------CGERLACRGPNpSAQLYCSECGTNQCEACELLIHAEARFKEHpPREPVASPDP--SSL--CEGPCP--EQNLADIRCHTCKKNLCYTCDRNAH-LLRRRFAHIKVRFQHYLDHLkpeaEEEDEERDQYFsvepeqsvyvsgddmME--PISippdvvsstrsgdsldakkevSGSFLLVDDKEALQVSSAEDFLT--KlgCESTIPVKVVSIFGNTGEGKSHTLNHTFFGGREVFKTSSRQSSCTVGVWAAYCSELRIIVVDTEGLLGLADNQNQRARLLLKVLAVSDIVIYRTRAERLHNDLFSFLGDASRAYILHfsKElkalkerCNFAG---------PISTLGPAVIIFHETI----HTQplvDEKDHSRLDQLKLRFQKLNQDIDAFSALVYVGIRTVSLPTRFTDLLDAVTqn--LENSTVRSVRPVEVIYQALKLLSEkfsgdl---------DRTVPNTFPDQYFTCRAACLSCGAGCTKSMnh-----SDSHQCSTRCQYNHEFENKVFQCkAcyekmGKEVEl------EPQIAAKGDSPWMGAAYYAWSGYVLECPGCGVIYr-SRQYWYGNKDPTEtv--ARKEIVHVWPEQQPPSAEVTNTARK--VIDnfHIITDTVTSYSALPAKTISSWMADQIAPPYWV--PNYKVlrCHKCEKef--HQQDTKHhc--RACGEGFCDDCSSQKRPVPErgwgnedvrvcD---DCF--SKEDGTTTVE---EAGSAEERD----LTARKVGEVLRSTLGVVASAIEYPIGFikd---SARPAYWVPDNEIKECAVCTTPFGPRLYLHHCRGCGMGVCD-------------------------------
>UniRef100_UPI001185A85D
-----------------------------------------------------------------------------------------------------------------------------------------------------SFLLVDENENLQV-KEDEFLEKLGCRNHCPVKVLSIFGNTGDGKSHTLNQAFFGSQEVFQTSPSQDSCTVGVWGAYDPVLSLILLDTEGLLGATERQNQRMRLLLKVLAVSDLVVYRTRAERLHNDMFQFLGSASSAYLKFFTGELKALASRCGLEVPLSSLGPAVIVFQETTRTTLLGnGIGTPGAAEIQLQKRFHELHLSAEAFSSVRy--VGVQTVVPPTDFLGLQAVIKQQARDTSTR--SPRppSVVYRALKALSDRFSGEIPEEVGLVs-FFPDEYFTCSSTCLSCRVRCKNGMNHLKDGLPHQAGGLCYFTHQYNNRVLICKKCYERGREVIVIPKTVASIDNPWLGLAKYAWSGYVLECHICGIIYRSRQy-WYGNQDPE-SSvVRQEVRHIWPGYEALCPDHHNAARRVLDGMSVVMQSVTEYS----AQPMRSA--TSW-LMDQVAPSYWRPNHEITTCFDCKKVFDPEERKHHCRACGEGFCYGCSNQVMPVPERGWGASPVRVCKACYRAGRALPREEKTAFLARRVTEVAQSTLDAVS------------------------------------------------------------------------------------
>UniRef100_A0A4W6DS43
-----------------------------------------------------------------------------------------------------------------------------------------------------SFLLVDEQENLQVRDESDFVDRLGCGDVAGVKVLSIFGNTGDGKSHTLNHILFGGESVFFTSKSPSSCTVGVWAAYDPDLSLVALDTEGLLGAAANQNQRMRLLLKVILVSDIVIYRTRAERLHNDMFHFLSSASRAYLKHFTPELRALSSRCGLDVPLSSLGPAVIVFQETTHTQLLGhds--KMAGHADTLLQKRFHDLDLGTEAFSSVQy-VGTQTIRPPTNYTSLL-DAVKQQVKNTHTr-SPRQPGIVFHALEALSERFRGELSDDKMTLYSFFPDEYFTCSCRLPQLIRCKNGMNHLRDRVPHMADGLCQYAHQFNNKVLICKRCYEGGREVIVVPKTSASTDNPWFGLAKYAWSGYVLECASCGVIYRSRQYWMGNQDPESSVvRS-EVKHVWEGSDTFLTNHQNAAQRVLDGMNFVIQSVSEYS----TGPTkavAAW--LTDQVAPPYWRPNTEITACHGCQKVFEEAERKHHCRSCGEGFCHPCSSHRMPVPERGWGTGPVRVCKACYRQGGPPDTNMCKVEPRGLIARRVTEVAQSTLDM--------------------------------------------------------------------------------------
>UniRef100_UPI0011B380C4
-----------------------------------------------------------------------------------------------------------------------------------------------------SFLLVDEQENLQVHDECEFVERLGCGDMSEVKVLSVFGNTGDGKSHTLNHILFGGETVFYTSKSPSSCTVGVWAAYDPSLSLLALDTEGLLGAATNQNQRMRLLLKVLAVSDLVVYRTRAERLHNDMFQFLSSASAAYLKHFTPELRALSSRCGLDVPLSSLGPAVIVFQETTHTQLLGhes--LAAGHADTLLQRRFHDLSLGTEAFSSMQ---YVGtqTVAPPTDYSLLLEAVRQQVRNTHTRSPRQPAIVFRALEALSKRFCGEISDSLITLn-FFPDEYFTCSSVCLSCNVRCKNGMNHLRDKVPHVADGLCQYAHQFNNKVLICKRCYEGGREVIVVPKTSSSADNPWFGLAKYAWSGYVLECGNCGIIYRSRQYWMGNQDPESGVVrP-EVKHVWEGSEAFLVDHQNAAQRVLDGVNYVVQSVSEYS----TGPTKAVT--AWL--TDQVAPP---YWRPNNQItvcqgckreFEEAERKHHCRSCGEGFCQPCSSHRMPVPERGWGAAPVRVCQTCHRHGGPSDTGTQVSKAEPRGLMLAGNGGGPVH-----------------------------------------------------------------------------------------
>UniRef100_H3DA16
-----------------------------------------------------------------------------------------------------------------------------------------------------SFLLVDEQENLQVRNESDFVEKLGCGDVAGVKVLSVFGNTGDGKSHTLNNILFGGEDVFYTSKSPSSCTVGVWAAYDPNLSLIALDTEGLLGAATSQNQRMRLLLKVLAVSDIVIYRTRAERLHNDMFVFLSSASGAYLKHFTPELRALSSRCGLDVPLSSLGPAVIVFQETTHTQLLGhdskvp-----GYADTLLQKRFHDLSLGTEAFSSVQy-VGTQTITPPTDYTCLSEAVRLQVKNTHTRs-PRQPGIVFQALEALSERFCGELADDKMTLYSFFPDEYFTCSAVCLSCKIRCKNGMNHLRDrvPHMADGLCQYAHQYNNKVLICKRCYEGGREVIVVPKTSASTDHPWFGLAKYAWSGYGFVLECVNCGVIYRSrq--YWVGNQDPESgVVRS-EVKHVWLGSETFLATHQNAAQRVLDGMNYVVQTVSEYSAGPTKAVTaWLT--DQVAPPYWRPNAEITACHGCQKVFVEAERKHHCRSCGEGFCQPCSSHRMPVPERGWGSGPVRVCSACYQQGAPADANSQVCEAEPRGLIARKVTEVAQSTLDM--------------------------------------------------------------------------------------
>UniRef100_A0A4X1TNL4
MSAQTSPAEKGLNPGLLCQESYTCSGTDEAVFECDECCSLQCLRCEEELHRQERLRNHERIRLKAGHVPYCDPCKGPNGHSPGMKQRAVVRCQTCKINLCLECQKRTHSGGSKRRHPVTVYHva-KVQELLEDEGMDEETKR-KKMTEKVVSFLLVDENEEIQVTNEEDFIRKLDCKPDQHLKVVSIFGNTGDGKSHTLNHTFFYGREVFKTSPAQESCTVGVWAAYDPVHKVAVIDTEGLLGATVNLSQRTRLLLKVLAISDLVIYRTHA----------------------------------------------------------------------DrLHNDLFKFLGDASEAYLKHFTKELKATTARCGLDVPLSTLGPAVIIFHETVHTQLLGSDHPSEVPEKLIQDRFRKLGRFPEAFSSIHYKGTRTYNPPTDFSGLRRALEQQLENNTTRSPRHPGVIFKALKALSDRFSGEIPDDQMAHSSFFPDEYFTCSSLclsCGYVIECpNCGVVYRSRQYWFGNQDPVDTVVRTEIVHVWPGTDGFLKDNNNAAQRLLDGM---NFMAQSVSELSLG-PTKAVTSWLTDQIAPAYWRPNSQILSCNKCAT------------------------------------------------------------------------------------------------------------------------------------------------------------------------
>UniRef100_A0A5B7EGQ5
------------------------------------------------------------------------------------------------------------------------------------------------------FKLINEKEELQVKNAKELLSKMGCSSDKNLyiKVVSIFGNTGEGKSYTLNEIFFNGAEVFKTSANQSSCTLGVWGAYDPFTKALVLDTEGMLGISNSSKQRKRLLLKVLAISDIIIYRTRAERLNTDMYKFLAEASRAYTKYFRGDLEAVARKAECD---CIFGPPVYIFHDTRHTNVL-TEEMGQKPEEQLKENFTKQDLKIDGFNSIHYIGERNNGRDTDFKRIKKVVFEELDNINVRSPRQPKIILDMLD--------------------------------------------------------------------------------------------------------------------------------------------------------------VLEGMAALGSAISTISTPPAKVVSAWLTNQVNPTYWKPNHLCTHCKICQVGL---DTIHHCRKCGDGFCDPCSDDKMPVPELGWGEEPVRVCKNCYKARNSETGqVEDYEWSSDAQTVRARQVTEVISGTLATVA---KYPLDFLKDSARPSYWVPDDMISECVVCSAEFGPRLPLHHCRACGQGVCSSCSPNLRAVKERGWDHP--------------
>UniRef100_UPI000D09C369
MSGQGPSVDKGMNTILVCQESYACGGSDEAAFECDECGSLQCVRCELELHRQERMRNHDRVRIAPGHVPFCDSCKGDSSgcGVNGGRLRAVVRCQGCKINLCLDCQKRTHSGVNKRKHPVTPYPPpgQVQDSSLEAGDGGEMEALKAKLEKVCSFLLVDAKEEMQLKDEEDFVSRLDCRPEELLKVVSIFGNTGEGKSHTLNHTFFLGREVFQTSPTQESCTVGVWAAMDPIHRVVVIDTEGLLGAgsnqgq------RTRLllkvlavsdli--IYRTHAdr-----------LHDDLFKFLGDASDAYLKHFTRELKATTARCGLDVPLSTLGPAXIIFHETVHTKLLGSDNPSESAERLLQERFRKLGLFPEAFSSIQYRGTRTYNPPTDFSGLLRSLEQ------------------------------QLDNNTTRsPRS--ANVIYRALQALSERFSGDIPEEHLASNSFFPDEYFTCSSICLSCGSGCVNSMNHLKEEVDHEAKHRCRYTaQYDNRIYTCKACY-EGGKEVIVIPKTTASSDSPWFGLATYAWSGYVIECPNCGVIYRSRQYWYGNQDpVDTVVRTEIQHIWPGVRTEGSPTYAWARIHAASQSTSVVLWKCSKCS--------------------------------------------------------------------------------------------------------------------------------------------------------------------------
>UniRef100_UPI0012DD582A
MSGQGPSVDKGMNTILVCQESYACGGSDEAAFECDECGSLQCVRCELELHRQERMRNHDRVRIAPGHVPFCDSCKGDNSgcGVNGGRLRAVVRCQGCKINLCLDCQKRTHSGVNKRKHPVTPYPPpgQVQDSSLEAGDGGEMEALKAKLEKVCSFLLVDAKEEMQLKDEEDFVSRLDCRPEELLKVVSIFGNTGEGKSHTLNHTFFLGREVFQTSPTQESCTVGVWAAMDPIHRVVVIDTEGLLGAgsnqgq------RTRLllkvlavsdli--IYRTHAdrlhddlfkflgdas-----------DAYLKHFTRELKATTARCGLDVPLSTLGPAVIIFHETVHTKLLGSDNPSESAERLLQERFRKLGLFPEAFSSIQYRGTRTYNPPTDFSGLLRSLEQQLDNNTTRSPRSANVIYRALQALSERFSGDIPEEHLASNSFFPDEYFTCSSICLSCGSGCVNSNKPLPVRSGCVNSMNHLKEEVDHEAKHRCRYTAQYDNRIYTCKACYEGGKEV---IVIPKTTAssdsP-WFGLATYAWSGYVIECPNCGVIYRSRQYWYGNQDPVDTVVRTEIQHIWPGSDGfLKDNNNAAQRLLDGVNYISQSVSELSVKPAKAVTSWLTDQIAPAYWK--------------------------------------------------------------------------------------------------------------------------------------------------------------------------------------
>UniRef100_A0A556V774
-----------------------------------------------------------------------------------------------------------------------------------------------------SFLLIDENESLQVENEAHFLRKLGCSAADGVKVLSIFGNTGDGKSHTLNQVLFDGEDVFATSPSPDSCTIGVWAAYEPRLGLIVLDTEGLLGASTHLNQRMRLLLKVLAVSDIAVYRTWAKRLHNDMFHFLGSASAAYLKYFTPQLRALSSRCGLDVPLSNLGPAVVVFQETSHTQLLGhdts-----VPADVVLQKRFHDLGLSTEAFSSVQYv-GTQTITPPTDFSQLKETIRKQVMSTASRAp-RQPVIVFSALQALSDRFCGEI--PD----DKiSMYSFFPDEYFTCPSVCLSCSIRCKNGMNHQKDRIPHMADGLCQYAHQYNNKKCYEGGREVIVVPKTSASNDNPWFGLAKYAWSGYVLECPYCGIIYRSRQYw-LGNQDPESTVVRt-EVKHVWQGSEAFQADHQNAAQRVLDGVNYVLQSVSEYSTgpTKAVTAWITD--QVA--PPYWRPNAEIRECQGCKRVFEEAERKHHCRACGEGFCQACSTRSMPVPERGWGRTPVRVCDFCHKRGGAPPAVQETQTESKALVARRVTEVAQ-------------------------------------------------------------------------------------------
>UniRef100_A0A3B5AKG0
-----------------------------------------------------------------------------------------------------------------------------------------------------SFLLVDEQENLQVKLA-NFVERLGCADVAGVKVLSIFGNTGDGKSHTLNHILFGGESVFYTSKSPSSCTVGVWAAYNPSLSLVALDTEGLLGAAANQNQRMRLLLKVLAVSDIVVYRTRAERLHNDMFHFLSSASGAYLRHFTPELRALSSRCGLDVPLSSLGPAVIVFQETTHTQLLGqdskvp-----GHADTLLQKRFHDLNLGTEAFSSVQy-VGTQTITPPTEYSRLLEAVEQQVKNTHTRs-PRQPGIVFHALEALSERFCGELSEDKMTLYSFFPDEYFTCSAVCLSCNIRCKNGMNHLRDRVPHMADGLCQYAHQFNNKVLICKRCYEGGREVIVVPKTSASTDNPWFGLAKYAWSGYVLECGSCGVIYRSRQy----------------------------------WMGNQ---DPESGVVRSEVKHVWegSDTFLTNHQNAAQRVLDGMNYMIQSVS--EYG--TGPTKAVTAWLTDQVAPPYWRPNAEITVSMKNFKMQHDPKTVYRRAGLCKVEPRGLIARKVTEVAQSTLDMVTTAVDYPL------------------------------------------------------------------------------------
>UniRef100_A0A6I9MV62
MSGHGSSSEKGVNTSLICQESYVCDGSEEAAFKCNECKSLQCVRCELELHSQERLKSHERVQIGPGHVPYCENCKGDNGKCN----RSVVRCQNCKVNLCLECQKRTHSGGNKKKHQLTSYpPPPKPAEvipvKTPASPAVQIEdeakSQRAKlLEKIFSFLLVDENEEMQLKDEASFVKSLSCNPDQLLKVVSIFGNTGEGKSHTLNHTFFTGREVFKTSPTQESCTVGVWAAFDPFRKVVVIDTEGLLGNSSKQGQRTRLLLKVLAISDLIIYRTHADRLHDDLFKFLGDASD------------------------------------------------------------------------------------------------------------------------------------------------------------------------------------------------------------------------------------------------------------------------------------------------------------------------------------------------------------------------------------------------------------------------------------------------------------------------------------------------------------
>UniRef100_A0A1I8G2U7
-----------------CEERANCDTDQaIASVRCDQCGSDQCVRCDEAIHSATRLSQHDRVAIPESDSS--ELCQHVGCRRA--VNYADVYCTICQRNFCYDCDAKEHK-QAGRSHSRKSFAQRRADLALletdnigvvaaptatnsnrfnsnsppsrlgtEPEPDDDEFSDagemnstnadgvdkfYSLSAPVagtiitdqpartswsrqsppqhdtipsppplpapIAARLIDSRERLLVDSGAKLCDLLDCpeVNFRRLPVVSIVGKTGDGKSHTLNFAFFNGSSVFHTSDDPLSCTVGVWAALGRNRQCLLLDTEGLQGaATSVACRQVSLLLKVLAISDIVIYRARCERLQDDAFAFLSDASRAFVDVLRPALieksgnrSGAYDDCeaeGEEVDEEDTRPALLVFHETRHTRTLGAdrgDGKedeDDSGGEAFRRRYAELGCHSDGFSRLDYVGVRSSdsgAGGTNFEPLRHRIDRLLAS---RRGRKPDGVVKRLRLLSERFKADAsraslPDtadvdmDESVDSAaeeyadaenfvaapgPQPAEYFTCQTRCLSCQAKCSQAQGHAGGHAIRSAgpgaaaTAECRQYAQLDNRQYICLSCERTrGKRSVAAYILES-------GLTSYALHGYALTCSLCGVLQRSRQYWYGNQDPVEaGLVRAEFVHVWPNGEaatPDLQSSLNAGQRLLEGVSYAFGTVSAVAGAalPTRAVADYISDSIAPAKWVPNSTIKECKRCQTDLAGIGApsKHHCRACGqvyrcflhpQGFCDPCSS--RRVPVIGYGPDPVRVCIDCADRSPDQGPLVAP---DDG--TRLRQYSELV---STACTAVITGAAGAIKSYARPSYWQPDHLAVRCAVCRTEFnpptGLPVPLHHCRLCGLGVCDACSR---------------------------
>UniRef100_W5NB36
-----------------------------------------------------------------------------------------------------------------------------------------------------SFLLVDDRENLQVHSEAEFLDRLGCQGVQSVKVVSIFGNTGDGKSHTLNHVLFGGEEVFRTSALQDSCTVGVWAAFDPQLGLVALDTEGLLGAAANQNQRMRLLLKVLAVSDVVVYRTRAERLHNDMFQFLGSASGAYLRHFARELRALSSRCGLEVPLSSLGPAVVVFQETSRTKLLGcESSVSGQADTLLQKRFHDLGLTTEAFSSVQy-VGTQTVCPPTDYSGLQDTIRQQVKNTATRs-PRHPAIVYSALQALSERFCGEISDDkISLYsFFPDEYFTCPSLCLSCSVRCKNGMNHLKDSIPHMADGLCQYAHQFNNKVLICKQYLIASVGGKEILLQKTSASSDNPWIGLAKYAWSGYVLECASCGIIYRSRq-YWMGNQDPESSvVRP-EIKHVWPGNEVFLADHQNAAQRVLDGVNFVIQSVSEYStGPTKAVTAWl--TD--QVAPPYWRPNAEITACHGCKKAFEEAERKHHCRSCGEGFCQSCSTHAMPVPERGWGSAPVRVCDTCYGQGGSAASGQGSEAEPRGLIARRVTEVAQSTL----------------------------------------------------------------------------------------
>UniRef100_UPI00094DFE15
MSSQSPAEDKTTNTPLVCQESYACGGSDEASFECDECSSLQCARCEMELHRQERMRNHDRVRIAPGHVPFCDSCKGDGGggSVTAGRVRAAVRCQGCKINLCLDCQKRTHSGGNKRKHPLTLYPQakSAQENSVSSGE-SELDIMKEQLDKVCSFLLVDEKEEMQVKNEEEFVNRLGCDPDELLKVVSIFGNTGEGKSHTLNHTFFLGREVFKTSPTQESCTLGVWAAMDPLHHVVVIDTEGLLGAgssqgq------RTRLllkvlaisdlviyrtra-d-----------------RLRDDLFKFLGDASEAYLRHFARELKATTTRCGLDVPLstlgpaviifhetvhtkllgsdKPSESADRLLQERFRKLAVFPEAFSSIQYRGTRTYNPPTDFTGLQRSLEQQLDNNATRSPRSAGVIYKALQALSERFSGDSPNEHITSNSFFPDEYFTCSCICLSCGSGCKRSMNHLKEGAEHEAKHQCRYSAQYDNRIYTCKVSVPCYAAFNEDASDYVSKIFQ---ACYEGGKEVIVVP-KTTassdSPWFGLAVYAWSGYVIECPNCGVIYRSRQYWYGNQDPVETVVRTEIqHIWPGSDGFLKDNHNAAQRLLDGVKYISQSVSELSVKPAKAVTSWLT-----------------------------------------------------------------------------------------------------------------------------------------------------------------------------------------------
>UniRef100_UPI0009E20E72
--------------------------------------------------------------------------------------------------------------------------------------------------------LLDEKENLQVHTVNDFITKLSCn-GETGMKVVSIFGNTGDGKSHTLNHTFFDGQEIFPTSSSQLSCTVGVWAAYDDVNRAIVLDTEGLLGmSGN-QNQRTRLLLKVLAISDIILYRTRAERLHTDMFTFLGDASDAYLKHFTKELkd--ATERChm--DVPLCSLGPAVIIFHETQHTHLLGIsqnETNpseTtnvKSPDEIIKERFADVGRVPHAFSSIKYLGTrteSP---PTDFTELKQTVKEClan---SSVRSSRSPAIIYKALMLLNEkfsgg-i--------ERMIPNTFPDAYFTCQATCLSCNARCQKSMNHENDesaehq-----SEGRCHYQAQYDNRIFTCrA-CYERGKQTVVvpk---MCSSGDSSWLGFAKYAWSGYVLECVECGVIYRsRQY-WFGNDDPVNTVvrtELRHA---WPGDNLAPLDGGNAARRLLDNVsyVT--EAVSSLSSPSSRALTNWITDQVAPDYWVPNSEITa-CQSCRRLFadg---ETKHHC--RACggGVCDACSTNKKPVPERGWGQAPvrVCD---Scfgksstvetqp---QLACDLsalsDALdeetpQEIVQIEEDYSLYSDQPFGpvaarkvtevvQSAVGILKSAMEYPKELITDAARPGYW----VPDSDIVTC----------------------------------------------------
>UniRef100_A0A131YG08
-----------------CAERLTCNGRSpSALYFCLDCDTNQCEGCELVLHEEPRFRDHrPRVPVVKPDP--QLLCEGF-SCR--GENLADIRCHTCERSLCYACDYQIHl-LRRRfahVKVRFRYYLERQaklaa----AEVAvdddeeqyl---SAEPYCSlpyedtgtammeptshepdvisdarsgckPQPMHSSILLVDDKEVLQVSSAAELAsq--LGCSADTSVKVVSIFGNTGEGKSHTLNHTFYNGQRVFQTSPQQESCTIGVWAAHCPEHGLLTIDTeGLL-GVAENQNQRTRLLLKVLAVSDIVIYRTRAERLTTDLFTFLGDASQAYNTHfahelkALKERCKldkP---------ISALGPAVIVFHETMHTrpl---ATDEGAEPAIEELKKRFEKNKRSIDAFSDLHYVgi--QTVKLPTCFDGLRTAvk---KVMDNATVRsARPVEVIFQALKhl----NEKFsg---DIDNTVPSTFPDQYFTCPLSCLSCNAHCKKTMNH---QDDHYSETKCRYQNHLDNRVQqCKNCYekfgREV-------VltpQTGAKNDSTVTAWAKFAWSGYVFECPSCGVIy-QSRKYWFGNRDPEEtvt---RVEIVHVWPVEKPATQEPGITAQR--VldGLQTITETVSTYSARPTRTMSDWLNDQIAPSYWVP--NYkiQGCHKCKKSFPPEEKKHHCRACGNGFCQDCSSKTRPVPERGWGTEPVRV---CDdcYEPVENTTP---TASPEEgseSELTARKLGEALRSTFGVVASAMEYPIGLIKdta---RPAYWQADNQVTECAVCKEKFGPRNPIHHCRSCGRCVC--------------------------------
>UniRef100_UPI00094E5D19
------------------------------------------------------------------------------------------------------------------------------------------------------ILLIDDNETLRIESDTAFSKALNIELDKKIKVVSIFGNTGVGKSYTLNKLFFNGEEVFKTSPSQVSCTLGVWAKYDPTLNVLCLDTEGLLGIAKRENQRTGLLLKVLAVSDIIIYGTRSERLQRDMYSFLGGASNVYKQHFYTALQKTLARSDGEKINAGLAPGVIIFHETQYTDTLHvlNNHPNVTAEDILRQNFADLGSNCEEFSFIKYIGVKTRdNQETSFDRLRAEIQKELESSNVRSARKAKYVYLMLKSLNDKFFS--PLTESNHEQFLA-QFFTCPEKCQSCSASCVLSTGHKEDDEPHKCNTPCKFQHQYQNFVYLCEKCVRNGERSTVEPK--YTKDNSWTSYLNLMWSGYVIHCPKCGVIYKSREHWYGNKNPEDCAVQLEVVHMWPG----------------------------------------------------------------------------------------------------------------------------------------------------------------------------------------------------------------------------------------
>UniRef100_A0A665VBH2
---------------------------------------------------------------------------------------------------------------------------------------------------------------LQVRDEYEFVDRLGCGDVAGVKVLSIFGNTGDGKSHTLNHILFDGESVFYTSKSPSSCTVGVWAAYNPTLSLVALDTEGLLGAAVHQNQRMRLLLKVLAVSDIVVYRTRAERLHNDMFQFLSSASGAYLKHFTPELRALSARCGLDVPLSSLGPAVIVFQETTHTQLLGqdskva-----GQPDTLLQKRFYDLGLSTEAFSSVQy-VGTQTIRPPTNYNSLLEAVKQQVKNTHTRs-PRQPGIVFHALEGLSERFCGEL-----ADDk-MTLYSFFPDEYFTCSALCLSCNIRCKNGMNHLRDRVPHMADGLCQYAHQYNNKYCSARGREVIVVPKTSASTDNPWFGLAKYAWSGYVLECGSCGVIYRSRQYWMGNQDPESGVvRS-EVKHVWEGSDTFLTNHQNAAQRVLDGMNYVIQSVSEYS----TGPTKAV--AAWltdqvAPPYWRPNTEITACHGCQREFEEAERKHHCRSCGEGFCHPCSSQRMPVPERGWGNGPVRVCKACYRQGGPADTNSQVCKVEPRGLIARRVTEVAQSTL----------------------------------------------------------------------------------------
>UniRef100_A0A6G0Z722
--------------------------------------------------------------------------------------------------------------------------------------------------------LLDEKERLKVSSVETFVKRLNGyk-STNSVKVISIFGNTGDGKSYTLNQCFFRGAEVFRTSSEQKACTVGVWAAFDPSLNVVCLDTEGFSGSTAHNKQRTRLLLKVLAVSDVVIYRVKGERLQDDMFNFLGSASKSYIKHFQKALltvcnrSIDPIKCADSV----KGPTLCIFHETRNTEPLGHNGKd---VSEQIQDRFRELQLDIDGFTSLRYVGIQTIIPPTDFSQIREVLNEEIin--NCNRPQRSPHIVYLTLKALNDKFTgviktS--------IEPLFPDQHLTCPIVCQSCEQRCSNS-----VGHLkdnipHFNNSKCRYQSQFENSVYICKVCaDNGTPVVVTTKY----TNDNQNSWFKYALSGYTIDCPQCGVIYRS-KQYWYgNNDPEKTVVYTETKh-IWPGMDLPSSSSMNPARKVLDGV--TYLSEtvASVSYEPSRLLSSWVADQFAPKYWKPNAEIKECIV--CKlqFSSTsikh----HCRACGEgv--CDECS-KRTLCVPERGWNT---PVRVCnfCYKrsgsi---SSNCSDSSSRGDENEVGARKFSEAVVQTLSSVASVLEYPKNLIKDTARPSYWVPDSEALECYICKSEFGSTLILHHCRDCGHGVCSSCSN---------------------------
>UniRef100_UPI000D09A135
-----------------------------------------------------------------------------------------------------------------------------------------------------SFLLVDEQENLQVHDEAQFLERLGCGDMQGVKVLSIFGNTGDGKSHTLNHILFGGDTVFYTSKSPSSCTVGVWAAFDPGLGLVALDTEGLLGAAANQNQRMRLLLKVLAVSDVVVYRTRAERLHNDMFQFLSSASGAYLKHFTPELRALSSRCGMDVPLSSLGPAVIVFQETTHTQLLGhert--DVPGYADTQLQRRFHDLGLGTEAFSSV--QYVgtQTITPPTNYSLLLEAVRQQVRNTAT-RsPRQPAIVFSALQALSDRFCGE--IFD---DKIPLYSFFPDEYFTCSSVCLSCNIRCKNGMNHLRDRVPHLADGLCQYAHQYNNKRCYEGGREVIVIPKTSASTDNPWFGLAKYAWSGYVLECGSCGIIYRSRqy--WLGNQDPESGvVRP-EVKHVWDGSEAFLTDHQNAAQRMLDGMNFVIQSVSEYStGPTKAVTSWl--TD--QVAPLYWRPNTDITMCHCCKKPFEEAERKHHCRSCGEGFCQACSTRKMPVPERGWGSTPVRVCDACHRQGGTDTTNQVSVVEPRGLMARRVTEVAQ-------------------------------------------------------------------------------------------
>UniRef100_UPI00116162A1
-----------------CSERLACRGPNpCARVFCSECGTNQCEACELLIHEEPRFRHHqDRSPLEPPDP--FLLCQGA-HCS--AENLADLRCQTCQRSLCYACDQREHl-VNRKLAHTKTRFQHYLERLqreeeeee--EYLSADGSFteaamMSL---QlmgpdilsdarsleaqenrkapRPSSFLLVDDKEVLQVSSPEEFSRRl-GCGVDRPVKVLSIFGNTGEGKSHTLNQTFFGGAPVFRTSSQQQSCTVGAWAALCPDTGLVAIDTEGLl-GVAQNQNQRTRLLLKVLAISDVVIYRTRAERLHSDLFSFLGDASQAYASHfsQelkalkeRCNIAG---------PVSVLGPAVVVFHETMHTRpLS--GDDGRSVTDILRRRFDSAEKSIDAFSALDYVGi-QTKQLPTCFDGLREVVEk-IVDNSTVRSARPVEVIFQALRLLNe-kfsgd--------IDRSIPSSFPDQFFTCQCTCIACSARCNRSMn----HQGSHRCDTKCQYQHEHDNKVFVcKSCYEKSGREIv-LAPQTGAKNDAAWMGWAKYAWSGYILECPSCGVIFQSRQYWYGNKN-PEEtvvRTEI--THLWPGEPLPAGEPSNTAQR--VIdgLQVFTETVSSISAGPTRTISDWVTDQIAPVYWVP--NYKiqNCHDCGQc-FSPNDRKHH--CRACGQgFCDDCSSQKRPVpeRGWPDAVRVCKacf-----NPGEDEDRSRAVARPAGESEVTARKVGEVIRNVLGVAASAIEFPLGLIKDta--RPAYWTPDHELSACAVCELPFGPRKPIHHCRGCGLGVCNDCS----------------------------
>UniRef100_A0A132AKV2
----------------------------------------------------------------------------------------------------------------------------------------------------PeSFLLIDERELLQVKSEEEFLNKLGCSpnTLV--KVVSIFGNTGEGKSHTLNYTFYDCQEVFHTSPTQNSCTIGIWCAYDRCRRVITIDTEGLLGLsENNNHRT-RLLLKVLAISDVIIYRTRAERLHNDLFTFLGSASKAYIKHFAKELRaaskRCHLQCTls------DLGPVVIVFHETVYTDVLRIEndlAPEdf------IRQRFGRMSLSTEAYSGFEYVGVQTLKlp--TDFTVLQNSVQKHLTNSTVRSARTPSVIFNALKVLSNKFSGeitqi-s--------LNPFPDEYFTCSQYCLSCKSRCVLSINhSYDGIPH-KSDSKCKYQHQYSNQIFYCRSCFERGEEIvviPKa----YSSIDSTWVGFAKYAWAGFVLECQFCGIIYRSRQyWYGNKEPTEQSTIqke--ILHVWEDEPSPNQCVQQNSAQKMVDSMNyl--SETMQNISAKPSKMIGDWMADQINPSYWVPNARIMNLNNwrKNITGIKQslkifinsddTLIRFSRR--CggGFCEECSSKYQPVPERGWGDNPVR--------------------------------------------------------------------------------------------------------------------------------
>UniRef100_UPI0007BABE5A
-----------------------------------------------------------------------------------------------------------------------------------------------------------------------------------------------------------------------------------------------------------------------------------------------------------------------------------------------------------------------------------------------------------------------------------------------------------MNHLREGVAHEAKHRCRYSAHYDNRIYTCKVCYESGKEVIVVPKTTASSDSPWFGLAIYAWSGYVIECPNCSVIYRSRQYWYGNQDPVDTVVRTEIQHVWPGSDGFLKDNNNAAQRLLDGVNYMAQSVSELSVKPAKAVTAWLTDQIAPAYWKPNSLIIRCKNCGEEFQDNDTKHHCRACGEGFCDGCSSKTRPVPERGWGLAPVRVCDTCFQNrgiPEELLDAALEE-EQGGTLIARKVGEAVQNTLGAVVTAIDIPFGLVKDAARPAYWVPDQDIHCCHQCQREFNARLSIHHCRACGQGVCNDCSPDRLAVPSRGWDHPVRVCVTCSQKSEEL-
>UniRef100_A0A3B3X1Q8
-----------------------------------------------------------------------------------------------------------------------------------------------------SFLLVDEQENLKVKNDAEFVERLGCADVTGVKVLSIFGNTGDGKSHTLNHILFGGESVFYTSKSPSSCTVGVWAAYNPSLGLIALDTEGLLGAAANQNQRMRLLLKVLAVSDIVVYRTRAERLHNDMFQFLSSASRAYLKHFTRELKALSTRCGLDVPLSSLGPAVIVFQETTHTQLLGqds--EGPGFADTLLQKRFHDLG--LGTEAFSS---VQYVGTQ-----------TITPPTDYSKlL-EAVRQQVNNTHTRSPRQPGIVFHALEVS-VCsSYFHPTLSSTFPPSNIRCKNGMNHLRDRLPHMADGLCQFAHQFNNKVLICKRCYEGGREVIVVPKTSASSDNPWFGLAKYAWSGYVLECASCGVIYRSRQywm---GNQDPESGVVRSEVKHVWEDSDMFLTSHQNAAQRVLDGMNYVIQSVSEYGTGPtkAVTAWLTDQ-VAP--PYWRPNAEIIACHGCKTEFKEADRKHHCRSCGEGFCHPCSKYRMPVPERGWGSSPVRVCQPCHEGRGPTDTNSQVSNVESHGLMARRVTEVAQSTVDMVT------------------------------------------------------------------------------------
>UniRef100_A0A3Q2CI38
-----------------------------------------------------------------------------------------------------------------------------------------------------SFLLVDEQENLQVQNEAEFVERLGCADVPGVKVLSIFGNTGDGKSHTLNHILFGGESVFYTSKSPSSCTVGVWAAYDPSLNLIALDTEGLLGAAANQNQRMRLLLKVLAVSDIVVYRTRAERLHNDMFQFLSSASRAYLKHFTSELR-ALSKRCGLDvPLSSLGPAVIVFQETTHTQLLGhds--KGPGYADTLLQKRFHDLGLGTEAFSSVQy-VGTQTITPPTDYNKLLDAVRQQVNNTHTRs-PRQPGIVFHALEALSERFCGELSDDKMTLYSFFPDEYFTCSSVCLSCNIRCKNGMNHLRDRVPHMADGLCQFAHQYNNKVLICKRCYEGGKEVIVV--PKTSASSDNPWFGLAKYAWSGYVLECASCGVIYRSRQYWVGNQDPESgVV-RSEVKHVWEDTFLTSHQNAAQRVLDGMNYVIQSVSEYGTgptkaVTAWL--TDQ--VAPPYWKPNAEITACHECHKEFEEAERKHHCRSCGEGFCHPCSSQRMPVPERGWGSSPVRVCKNCFRQGGPPDTKHCSGVSKVEPGGLIARRVTEVAQSTVDM--------------------------------------------------------------------------------------
>UniRef100_A0A3B3D0R4
---------------------------------------------------------------------------------------------------------------------------------------------------------------------------------------------------------------------------------------------------ANQGQQTRLLLKVLAISDVIIYRTHNDRLHDDLFRFLGDASDAYLKHFTKELKATSNRCGLDVPLSTLGPAVIVFHETVHTKLLG-SKQLESAECLLQERFQKLGLFPKAFSSLQYC---GtrtYNPPTDFSGLLRSLEHL-LDNNSTRs-PRSAGVIYKALQALSQRFSGEIPDEQSGANSfFPEEYFTCCCVCLSCSGCKQSMNHLK-EGLDHEAKHRCCYSAQHDNHIYTCKQACYEGGKEVIVVPKTTASSDSPWFGLAVYAWSYVIECPHCGVIYRSRQYw-YGNQDPV-ETVVrTEIQHVWPGSDGFLKDNNNAAQRLLDGVKLISQSVSELSVTPAKAVASWLTdqIA--PPYWKPNSLILKCHKCSQEFQPNST-KHHCRACGEGFCDACSSKSRPVPERGWGPAPVRVCDACFHSPEIPNEVLEAVSEEERSSLIARKVGEAVQSTFGAV------------------------------------------------------------------------------------
>UniRef100_A0A2J7PED2
-----------------------------------------------------------------------------------------------------------------------------------------------------SFLLLDGKENLKVSSGEQFLGRLNCDSSTRVKVVSVFGKTGDGKSHTLNHTFFKGEEVFHTSSEQDSCTLGVWAAYDPHFRVICLDTEGLLGSTSHENRRTRLLLKVLAVSDIVIYRTRSERLHSDLFTFLGSASRAYTQHFQAALQAVgqRSEFG--GPLSALGPAVIIFHETRHTRTl--QASLTESAEDFLRNRFAQSKLEIEAFSSLR---YVGIQTLSLATDFSDLQAAVESELENTTV--RSprQPQVVYHTLKILNDKFSGEIEHS-STVlFPDQYFTCPVKCLSCERRCESSMGHLKEGLCHSCAQRCRYQHKFENCTYICKTCHSNGKEVVVTPKLISSTDASWFGLAKYAWSGYVIECPYCGEIYRSRqyw---YGNKNPEDAAVRt-EIQHVWPGNGSIAAANQNAAQKVLDG-MTYISEAVAIVGSpPTRIISSWVADQI--APKYWRPNHKIKNCHSCSKWFAASASKHHCRACGEGFCEDCSNHVMPVPERGWVTPVRVCSQCYQKASTNESAKILDEIDDAEVRARKYGEAVVSTLS---------------------------------------------------------------------------------------
>UniRef100_F6PHT8
---------------------------------------------------------------------------------------------------------------------------------------------------------------LIVQHLSDFLNKLQCNQNSSVKVLCIFGNTGEGKSHTLNETFFEGRQIFRTSPSQFSCTVGVWVAYDPVLSLVILDTEGLLGTTNKQNQRMRLLIKVLAVSDVVVYRTRAERLHNDMFQFLGDASNAYLKYFTPEFKSLSSRCGLDVTLSSLGPALIIFHETSRTDLLG-------HELELQKRFHELGTTPEAYSSIRYvgvKTVI---RPTNFSALNEAVRKQVLDTSTRSS-RPLsh-VFTALQRLTERFFGSIPESQINVI-SIFPDEyFTCSLHCLSCGSRCKNRMNHLKDGVPHEANSLCQYTHEYANKVFICKRCYEGGKEEIVIPKTVASRDNPWMGLAKYAWSGYVLECRVCgiIYRSRQYWygnkd-------PDGSIVRQEVRHvWSRDDEYTVDHHNAAQRLLDGVTIVVQTVNNYSIGpKTTVTSWLTDQVAPAY--WRP--NCEIIECYGCKRVFELTERKHHCRACGEGFCHDCSDQTVSVPERGWGLSPVRVCKKCHSLRKVKCPDMTEDDGRNLLPRKVTEMAQSSFDK---------------------------------------------------------------------------------------
>UniRef100_A0A6I9N0W0
--------------------------------------------------------------------------------------------------------------------------------------------------------------------------------------------------------------------------------------------------------------------------------------------------------------------------------------------------------------------------------------------------------------------------LPDDKMIPYSFFPDEYFTCSAVCLSCNIRCKNGMNHLRDRVPHLADGLCQYVHQYNNKVLICKKCYEGGREVIVLPKTSASSDNPWFGLAKYAWSGYVLECASCGVIYRSRQYWVGNQDPESGVVRSEVKHVWEGSDTFLTTHQNAAQRVLDGMNYVIQSVSEYSTGPTKAVAAWVTDQVAPPYWRPNTEITACHGCRKVFEEAERKHHCRSCGEGFCHPCSSQRMPVPERGWGSGPVRVCKKCYQQggpADTNSQVCKV---EPRGLIARRVTEVAQSTLDMVTTAVDYPICFMKDVARPDYWVPDADITQCHQCSKPFTPTISKHHCRACGQGVCGPCSTHIKPVPSRGWDHPVRVCEGCHARKDNL-
>UniRef100_A0A674D7I7
MSGQGPSVDKGMNTILVCQESYACGGSDEAAFECDECGSLQCVRCELELHRQERMRNHDRVRIAPGHVPFCDSCKGDSSgcGVNGGRLRAVVRCQGCKINLCLDCQKRTHSGVNKRKHPVTPYPPpgQIQDSSLEAGDGGEMEALKAKLEKVCSFLLVDAKEEMQLKDEEDFVSRLDCRPEELLKVVSIFGNTGEGKSHTLNHTFFLGREVFQTSPTQESCTVGVWAAMDPIHRVVVIDTEGLLGAgsnqgq------RTRLLLKVLAVSDLIIYRTHA-----------------DRLHDDLFKFLGDASDAYLKHFTRELKATTARCGLDVPLSTLGPAVII-----FHETVHTKLLGSDNPSESAERLLQERFRKLGLFPEAFSSIQYRGTRTYNPPTDFSGLLRSLEQQLDNNTTRSPRSANVIYRALQALSERFSGDIPEDICLSCGSGCMNSMNHLKEEVDHEATHRCRYSAQYDNRIYTCKACYEGGKEVIVIPKTtassDSPWFVLDTYVIECP---NCGVIYRSRQYWY-GNQDPVDTVVRTEIQHIWPGSDGFLKDNNNAAQRLLDGVNYISQSVSELSVKPaKAVTSWLTDQIAPAYWKPNSLILKCSKCSE-------------------------------------------------------------------------------------------------------------------------------------------------------------------------
>UniRef100_UPI0015AC2D14
-----------------CEERLACKGIKpYATFTCSECGSNQCEECEALLHEDFRLNLHSRQLITGPSAE--EL--CEGDCKD--RNYADVTCSSCGCNYCYVCDHIFHS-QGKQNHQRTKFVS--QNEEFlsceeipeeclpvteeadi-ANEAENDMLNldemfslnsngsdilPdlfpeheieakynynkcnkdskqi------KSFLLINEKEILQVGDGEQFISNLg--CGNTQLKVVSIFGNTGDGKSYTLNHTFFDGREVFQTSSAQESCTVGVWAAYCPSLGIITIDTEGFLGqAS-NPNLRARMLLKVLAISDVVIYRTRAERLHNDMFSFLGDASAAYTKH-FSQEleeacarFHVDGP------MSILGPSVIIFHETQ--HTNVLsknD--SVEPELILRSRFQELGLKVDAFSSIEYL---GTcsnSGPTDFVQLRRRvekHIQN---SAVRVPRAPAVIFKVLKVLND-KFsgr-ieks--------IPNTFPDQYFTCSVQCKSCKARCSNSMNHekedis------HTSNKNCIYQHQYENRIFLCKTCfERGEKMEvspkt------MESNDSSWLGIAKYAWSGYILECTKCGVIY-RSRQyWYGNQHPWDTCVRTe-ICHVWPMTDGSNCEEKNTAQY--VIDNLATvsEVVTNIGAKPTKVLSSWVADQIAPSYWIPNS--RISHCGlcEKsfegle------KKHHCRVCG--GGFCEDCASKTrvVPTWGTSPVRVCNNCYT-D---DNL--SNVQNLHNPPe-VTVRKLGEAVHTTLETVASAVSYPLGIIKD----SARPSywvpDHLLTNCYVCNKEFGPKLSKHHCRSCGEGVCHEC-----------------------------
>UniRef100_A0A1Y1MQD2
----------------------------------------------------------------------------------------------------------------------------------------------------LSTKLLDENENLRISSAERFLTYLRIpq-SVKKVKVVSIFGKTGDGKSYTLNKSFFDGLEVFNTSAEQSSCTLGVWAAFDPRLNVICLDTEGLLGvSKK-EDQRTRLLLKVLAVSDIVIYRIKAERLQSDMYTFLGGASKAYKDHFQSALqqvwekAEVDAPMsalG---------PSIIIFHETVHTNTLHCsasVSEspeD-----ILRATFADLQLKIDSFSSLKYIGVRTQns--LTSFKELKNAIQLELEDTKVRSARHPKIVYHTLKGLNEKYSselKNspsel-----------HLEQYFTCQERCQSCDVRCALS------MGHkeareaHYSPGRCRYQHQYQNCVYLC-KKcNINGQRVLVKPs-YQSISQNSWSSFINYVWSGYVIECKNCGEIYRSRQhWYG-NKDPEDQAVITeivHMWPggEYFFQERNGITSQNSAQRVLDGVn-MISDAVRSVSSQPTKVVTAWVTDKIAPAYWRPNHEIMhc--HKCKTPFPpa--SAKHHCR--SCgeGFCEACSSK-KQPVPMRGWYTDVRVCDD---CYL--EIPPSLSLTTddv---EVRFRKYGEAVVSSITAVASVLEIPKGLIKDTVRPAy-WMPDNECKNCICCGNPFGPVIPLHHCRDCGRGVCDDCSNTR-------------------------
>UniRef100_A0A0B6ZB50
---------------------------------------------------------------------------------------------------------------------------------------------------------------------------------------------------------------------------------------------------------------------------------------------------------------------------------------------------------------EAFPKICYVGIKTVKPPTDFGQLNRCVAAQIKDTSVRAARRPEIIFRSLKALNDKFSQNIETPQL---NTFPDQYFTCTSKCLICKTRCTLSMNHETERESHDAgqDKLCEYQSSYGNKVFMCKACLRNKKQVVVVPKTSSSSDNSWMGLTKYIWSGYVYECTNCGVIYRSREHWYGNEDE-EKVLHVEFRHVWP---------------------------------------------------------QKCSNCHQPFDSCEQKHHCRACGKGFCSGCSSKKRPVPERGWGTESVRVCDACFDKSDTEMS---SEIPAEQAALTARKVGEAVTTTFSAVACALDYPIGMLKKSAKPAYWV----------------------------------------------------------------
>UniRef100_B3SAD6
--------------------------------------------------------------------------------------------------------------------------------------------------------LLDGSEELQVPNDKEFLDKLSCYDNCNVKVVSIIGNTGDGKSYTLNQTFFDGQQVFATSADQDSCTIGVWAALCRPLRTIILDTEGMLGCKSDENQRMRLLMKVLAISDVVIYRTRSHRLHRDMYKFIGHASKSYLRYFASELeqitnr------ChlkG---SVSTLGPAVIIFHDTRNTDLLGYgNSK--TANEKLREAFLDVGCMPQAFSNIEYVGSKCAgpEDNPDFLKLRNAIQNHLEN---NSIrspRCGQVIYKTLKALNEKFGgeieYTv-pdtf-----------PDAYFTCNSTCLSCGTRCDMT-----MNHIkddiphSSSNKHCKFQHQFMNKVYLCLVChERGEDMIVEPKL-IESAESKWLGYAQYLWSGYILECPNCGIIYRSRqYwYGNKAPAEEAKVIRTeirHVWP---GSEISKADYGNTARRLLDSL--SniADSVREASAKPKKIVSDWVADSIAPSYWVPNSEINCCKa-CQCSISGDNKIHHCRCC--GEGfcDDCSANEMPVPWRGwgqipvrvcqSCF---SSY--KDLNhsiskkndETQSIPRNDTVVNgkhDKSKGLTARKVGEGVASVIGAItnamEYPRGYVVDIVR----PEYWVPDQDIRQCNQCQIIFASNMTKHH-----------------------------------------
>UniRef100_A0A6A7FVX9
-------------------------------------------------------------------------------------------------------------------------------------------------------MLLDKNENLRVEDPVYFVKRMgldNSNIDTPLKVLTVVGNIGEGKSHVLNQLFFDGREVFPTSNnsvrqcSTEDITESIGAVSGTITKgVLVLDTEGKTSNSVQNVYTNRIIYKAMAVSDIILYRCRSERLQPDMYEFLSHFARMYHSIFKSDIQKLMP--GSDNFYSN-SPSLVIFHDTRNTELFTTGEKG-TPSEQIMAEGKRLG-FPlHGFSKIMYVGsqastlhryrndsteaysmyggsgtagtspagggvstllhstamtgsvfgsadrginsagvtdnrrtTSTYSraaqgcarggdvADVQFEELVDVVHLEIENNSRRIPRPILEVMDMLQVFTEKYSQKIEH----YKQSFPEYLFTCQETCLVCSTQCLRPMMHncrrannaedlGSQNIekthnksnigcasacvsacpatnnnvsrmssksrrdvsiyndfnsnasslvatrplgtnSHRSDERCKFSEHFSNKQIFCAACLARGKSNHVIDRPYEAKEGLIKGMMNYAISGSVLECPDCQVIFRSRSNLLYTSTPDETVIVEAYSHVWSREHHVgYSQNTHSGRQALETVTALQSSVTGLTANlPVTGLSSWLNNFINPPYWKLDSLCTHCDQCNTPLA---AIHHCRKCGLGFCNDCSRNKAYVPEKGWGDQTVRVCDSCYRSANSHPADPDSSEAAE-SNVTARQVSEMCRSLISA---ASSTAAGLIKASTRPTYWIPDEDIHSCKVCAVKFDDATVLHHCRACGHGVCDKCSPHRLPVKERGWDDDVRV-----------
>UniRef100_A0A183KFT6
-------------------------------------------------------------------------------------------------------------------------------------------------------------------------------------------------------------------------------------------------------------------------------------------------------------------------------------------------------------------------------------------------SVRAPRKLVHIFHILQALNTRFSSDLP----CSSPTFVEEYFTCPCKCISCGVRCCLSVNHTSNNVGHKAEyvgsngvsaSPCRYEPSLQNKLYFCKLCYAYGQKTMMVPKSGESNTNALSAVVKYLWAGYVLECPRHGTIYRSRGYWSGNVEPeMNPQVHWEIVHVWQGEKSILSGTHPVSQLLLDGLTVVSSQVSQLAGPPARRLGDLIADSVAPRYWQPNSSIKACAVCKVEFqsssddsvcnrnslvrqksatdkkqptpsvvddssqkdkmftgKDNSmlnrsssfsdslnkeksstkplkpfiddlSKHHCRACGRGVCAKCSTGRLPVPDQGYGSDGVRVCDQCYDARlqdkgidsKTRVSGMNYNPQINNNSLTGRKVIEMLSATADYIAPIYTGPKELVKSLARPDYWQPDDQCVSCNVCSAQFGSRLSIHHCRSCGQGVCGFCSQHYQPVPKRGLDFPSRVCDRC-------
>UniRef100_UPI00083BBB6A
--------------------------------------------------------------------------------------------------------------------------------------------------------LIDENETLRVGSVEQ---FLKClkIvdDTQKVKVVAIFGNTGEGKSYTLNQIFFDGREVFQTSAEQSSCTMGVWAAYDPNLKIIALDTEGLlG-VTKKESQRTRLLLKILAVSDVIIYRTRTERLQRDMYTFLGGASKAYKNHFQAaiqq----AWEkseL---ELPPTGVGPSVIIFHETIHTNTLqscASVtesAED-----ILRCRFAELKLECDSFSSFKYIGVQskgK---KTSFAELKNALHMVLen--TTVRSKRKPSIIYLTLKGLNDKfsne-ik--------NTPPHLYLKEYFTCQVKCQACNEGCKLS------MghkaegEPHFSDGMCKYQRQFQNRIYLCk-KCYTNGDrvVVK-------CrtvSESTWTSLINYVWSGSVIECKNCSEIYRSRQhWYG-NKGPEEHA-VISEPVHVWPGEPNFLGSHNSAQRVLDGV--NmiSDAVVSVTSQPTKVITDWVTDKIAPTYWVPNHEI--THChkCEIPLLTNSTKHHCREC--GEGFCDKcSSRMQPVPSRGWTYNVRVCDNCYK---EEV--PSLSSAMDDTDVRVRKYGEAVVSSITAVASVLEIPKGIIKENARP----TywtpDNECHKCEVCNRKFCTLLLRHHCRDCGKGVCDDCSNTK-------------------------
>UniRef100_A0A1B6E4F3
------------------------------------------------------------------------------------------------------------------------------------------------------FLLLDGKEHLKVTSSETFVLRLNSQDPlTRVKVVSIFGNTGDGKSHTLNHTFYSGEEVFRTSCEQDSCTLGVWASYDPQLKVILLDTEGLLGSTSNENQRTRLLLKVLAISDIVIYRTRSERLHRDLFTFLGSASRAYTQHFQTAL-VAVGQRGDFgGPLSALGPAVIIFHETRHTRTL--HSANESAEDILRQRFAQLHLEMEAFSSVKYI---GVQTLNPPTNFSPLRSAIRAELENTTvRSP-RSPHLVFNTLKALNDKFSGVMATS-SQLLFPdQYFTCTVQCLSCEKRCDKSMGHLHDSIPHSSSHKCRYQHQYDNCSYICKTCHTNGNEVIVHPKYTSSTDNSWFGIAKFAWSGYVIECPNCGEIYRSRqfwygn------TNPEISAVRT-EiKHVWPGSSIGNQAGQNSAQRMIDG-VSYLTEAVSNVSSQptkLLSSWMADQI--APK--YWKPNHEIKNCIVCHKWFSPTQTKHHCRACGEGVCEDCSTRNKIVPERGWhYPVRVCDKCFKQRKGDPNSDSNSSLDENEVRVRMYGEAVVNTLSS---------------------------------------------------------------------------------------
>UniRef100_UPI001125CA6C
MSAQTPTVDKGLNTSLLCQESYVCGGTNEAIFDCDECSSLQCQRCEEELHKQERRRNHERIRIRPGHVPYCDSCKGANGsviygSTTDTRQRAAIRCQACKTNLCIDCQKRSHSGGNKRKHPVTTyh---THKTWEQQEGNGMDEETkRKVMTEKVVSFLLVDETEEIQVEDEEEFIKKLDCKPDDHLKELKAttarcgldvpLSTLGPGVviFHETMHTKLLGSehpsempekliqerfrklsrf---------------------------------------PEafSS-----------IDYKGTrtyNPptdf--SG--LR----------------------------------------------------------------------------------------------------RTVEHHLENNTTRSPRHPGVIYKALKALSDRFSGEIPDDHMAHSCFFPDEYFTCSSVCLSCGAGCKNSMNHSKEGLPHEAQSRCRYSHQYDNRVFTCKTCYESGKEVNVIPKTSASSDSPwigLAKYAWSGYVIECpNCGVIYRSRQYWFGNQDPVDTVVRTEIEHVWPGTDGFLKDNNNAAQRLLDGMN-FMAQSVSELSIGPTKAVTSWLTDQIAPGYWRPNSQ---IMKCNKCGV------------------------------------------------------------------------------------------------------------------------------------------------------------------------
>UniRef100_UPI0009A3477B
------------------------------------------------------------------------------------------------------------------------------------------------------------------------------------------------------------------------------------------------------------------------------------------------------------------------------------------------------------------------------------------------------------------------------------------------------------------------------------------------------------------------------------------------------------------------NHNGAQRVLDGVNFVIQSVSEYSTGPSKAITSWLTDQVAPDYWRPNSQIMECHQCKKRFEDGDRKHHCRACGEGCCDACSSKSMPVPERGWGTAAVRVCDDCFRtggnst--GKELES-----AREGTGLLARRITEAAQSTLDTMASAVEYPLGFVKEVARPDYWVPDHELVKCHRCAKPFSGTTAKHHCRACGLGVCGQCSPELRTVPSRGWHHPVR------------
>UniRef100_UPI00146D1D5E
-----------------------------------------------------------------------------------------------------------------------------------------------------SFILVDEREEMQVKDVEDFVSRLHCKSDELLKVVSIFGNTGEGKSHTLNHTFFLGREVFKTSPTQESCTVGVWAAMDPVHRVVVIDTEGLLGAGmgptmgelkrtvhptfkrANQGQRTRLLLKVLAICDVVIYRTHADRLHDDLFKFLGDASDAYLkHFTKELKATTTRCGLDV-PLSTlgpaviifhetvhtkllgsd--------------------KPSESVERLLQ---ERFRKLGLFPEAFSSIQYRGtrtYNPPTDF-SGLLLSLEQQLDNNTTRsPRSASVIYKALQAlSERFSGEIADEHMASN-SFFPDEYFTCSSLCLSCCSGCKRSMNHLKEGLDHEAKQRCRYSAQYDNRIYTCKACYEGGKEVIVVPKTTASSDSPWFGLAIYAWSgyviecpncaviyrsrqy------------------WYGNQDPV-ETVVRTEIQHIWPGSDGFLKDNNNAAQRLLDGVKYISQ--SVS--ELSVKPAKAVTswltDQIAPTYWTPNSLITKCTKCGEEFQANDTKHHCRACGEGFCDSCSSKTRPVPERGWGLTPVRVCDACFHNREISTELLDAALEEEGGT-----------------------------------------------------------------------------------------------------
>UniRef100_A0A5J5CNE7
-----------------------------------------------------------------------------------------------------------------------------------------------------SFLLVDEREEMQVEDEDDFVSRLGCRSDELLKVVSIFGNTGEGKSHTLNHTFFLGREVFKTSPTQESCTVGVWAAMDPVHRVVVIDTEGLLGAGANQGQRTRLLLKVLAICDVVIYRTHADRLHDDLFKFLGDASDAYLKHFTRELKATTTRCGLDVPLSTLGPAVIIFHETVHTKLLGsd--KPSESAERLLQERFRKLGLFPEAFSSIQY---RGtrtYNPPTDFSGLLRSLEQQLDNNTTRSPRSASVIYKALQALSERFSGEISEEYMasnsffpdEYFTCSSLCLsCGSGCKRSMNHLKEGLDHEAKHRCRYSAQYDNRIYTCKASRSPKCRTCACYEGGKEVIVVPKTTASSDSPWFGLAIYAWSGYVIECPNC---------------------AVIYRSRQYWYGnQDPVETVVRTEIQHIWPGSDGFLKDNNNAAQrlldGVKYISQSVSELSVKPA--KAK--CHKCGEEFQPNDTKH-------------HCR------ACGEGFCDPCSSKTRPVPERGWGLAPVRVCDACFHNRGIPTELLDAALEEEGGT-----------------------------------------------------------------------------------
>UniRef100_V9LFV0
-----------------------------------------------------------------------------------------------------------------------------------------------------------------------------------------------------------------------------------------------------------------------------------------------------------------------------------------------------------------------------------------------------------------------------------------------------------MNHLKDGIPHTAANRCRYTHQHRNQVLICKMCYERGFEVIVVPKTSASTDNQWLGLAKYAWSGYVLECPNCGIIYRSRQYWIGNQDPAGSVVRPEIKHVWPGADSFHKDNSHGAQRLIDGVSCVIQCVSSYNQRPATAITSWLTDTVAPAYWTPNSQITECHGCRKVFADGQRKHHCRQCGE--------------------------------------------------------------------------------------------------------------------------------------------------------
>UniRef100_L7LZW3
-----------------CAERLTCNGRSpSALYFCLDCDTNQCEGCELVLHEESRFRDHrPRVPVVKPEP--HLLCEGF-SCR--GENLADIRCHTCVRSLCYACDYQIHl-LRRRFAHVKVRFRYYLERQaklda-AEVAvdddeeqylsae------PYCSLPYedtgtammeptshepdvisdtrggckpqpTHSSILLVDDKEVLQVSSAAELASql--GCSSDTSVKVISIFGNTGEGKSHTLNHTFYNGQRVFQTSPQQESCTIGVWAAHCPEHGLLTIDTEGLl-GVAENQNQRTRLLLKVLAVSDIVIYRTRAERLTTDLFTFLGDASQAYVSH-FAhelkalkERCKLDKp-------ISALGPAVIVFHETMHT--Kpla-ag--EGANSAVEELKKRFEQNKRSIDAFSDLHYVGIq-TVGLPTCFDGLRTTvkKVM---DNATVRsARPVEVIFQALKhlnek-------Fsgdid------NTVPSTFPDQYFTCPLSCLSCNARCNKtmnhq--------DDHFSNIRCRYQNHLDNRVQQCKnCYEKFGRevvlTe-----QTGAKNDSTVTAWMKFAWSGYVFECPSCGVIY-QsRKYWYGNRDPEETVTRVEIVHVWPVEKPATQEPGITAQR--VLDGlqTFTETVSTYSARPTRTMSDWINDQIAPSYWVP--NYKIQgcHGCKKsfp---PEEKKHhcR--ACGNGFCQECSSKTRPvpeRGWGTEPVRVCDD---CYK--PAENVPGEPP---EEgneSELTARKFGEALRSTLGVVASAMEYPIGLIKDTAr-PAYWQADSEVTDCAVCKEKFGPRKPIHHCRSCGRCVC--------------------------------
>UniRef100_A0A564YLK4
-----------------------------------------------------------------------------------------------------------------------------------------------------SVKIVDAEERFLFDSPENLAKALGCPLDMKLKTLAIVGNTGDGKSHTLNRAFcpYGRGdsseDVFTTSSSQSTCTLGVWAAFEPQRGYLLLDTEGLLGVSANPNRQRRLLLKVFAMADVVVYRCMSDRLHTDMFTFLADASDAFMGHFAPRLEALVTK--HDLPWSArqLGPAVVIFQETRHTSPLP---SDSRGTDYLMERLASIHRNMDAFSSLRYIGIQTRSGPTDFEPFVRVVDELMAETSVRAPRQLEHIFRAMMGLSTHFATElPDAAEIaa-TTPTFVEEYFTCPAKCTICEARCQLgvAHGPSTPHFSrprkDGLDDGCQYSNEQQNKMYFCKACYVEGRRTVLVPKTLEDAENTVTGVMKYLWYGYLLRCPRHGIVYRSRAHWSGNqSPENCPQIHWQVVHLWPG----------------------------------------------------------------------------------------------------------------------------------------------------------------------------------------------------------------------------------------
>UniRef100_A0A6G1SGL5
-----------------------------------------------------------------------------------------------------------------------------------------------------SFLLIDENELMQVESAEEFADKLGCNCTALVKVVSIFGSIGHGKSYTLNHTFFGSQEVFETSSSQDSCTIGIWAAYDEKRRVITLDTEGLLGVSANCQRRTRLLLKVLAISDLVIYRTRSERLEDNLFTFLGDASRVYVQHFSKEMKnafqrlp-e------LNGHSISELGPV--VI-IFQETRDTEPLKSEGGQSRESIIRSRFKTLGLTVEAFSAIEYVGIQTLVRPTNFDQLKVCIKRHIKNSSARTPRPISVVYATLRTLNEKFNGNIEKTVPSMFPNQYLTCPTTCLSCNARCTNSMNHHRDGLGHQTDAKCVYQHQFNNHILYCRACHERGETVFVTPKTCSSNESPWVGLAKYAWAGYVLECPRCGVIHRNRQYWFGNKDNWESTVRTEIKHVWPGELNKMQAAQNAAQRVLDSVNYITET----VTTISAKPTKMVSEWV---------ADQIapnywipnsmilhcalcnAEFGQYDQKHHCRLCGNGL-----------------CSTCSSKSKP--------------------------------------------------------------------------------------------------------------------------------
>UniRef100_A0A0B6ZBM7
---------------------------------------------------------------------------------------------------------------------------------------------------------------------------------------------------------------------------------------------------------------------------------------------------------------------------------------------------------------EAFPKICYVGIKTVKPPTDFGQLNRCVAAQIKDTSVRAARRPEIIFRSLKALNDKFSQNIETPQL---NTFPDQYFTCTSKCLICKTRCTLSMNHETERESHDAgqDKLCEYQSSYGNKVFMCKACLRNKKQVVVVPKTSSSSDNSWMGLTKYIWSGYVYECTNCGVIYRSREHWYGNEDE-EKVLHVEFRHvwp---QGPSSLDGTHNAARKLLDCFHYVADTISSVGARPTKYLAEWTADKINPSYWMPNSEITKCSN---CHQPFDSCEQKHHCRACGKGFCSGCSSKKRPVPERGWGTESVRVCDACFDKSDTEMSSEIPAEQAALTARKVGEAVTTTFSAVACALDYPIGMLKKSAKPAYWV----------------------------------------------------------------
>UniRef100_UPI000B451985
-----------------------------------------------------------------------------------------------------------------------------------------------------------------------------------------------------------------------------------------------------------------------------------------------------------------------------------------------------------------------------------------------------------------------------------------------------------MNHRKDGVPHMADGLCQYAHQYNNKVLICKKCYEGGREVIVIPKTSASTDNPWFGLAKYAWSGYVLECASCGIIYRSRQYWMGNQDPESSVVRPEVKHVWQGTDAFQTDHQNAAQRVLDGMNYIIQSVTEYSSGPTKAVAAWLTDQVAPPYWKPNAEISECHGCKRVFEEVERKHHCRACGQGFCQACSTHSMPVPERGWGGTPVRVCDACYrQggpQHCGQVS-----STEPRTLVARKVTEVAQSTLDMVSTAVDYPLCFIKGVARPDYWVPDHEITQCHCCAKVFTPSMSKHHCRACGEGVCGNCSSKTRAVPSRGWDHPVRVCDTC--------
>UniRef100_A0A3B3R395
-----------------------------------------------------------------------------------------------------------------------------------------------------SFLLVDEHENLQVRDEGEFLRKLDCRELTGVKVLSIFGNTGDGKSHTLNHVLFGGEEVFKTSAQQTSCTVGVWAAFDPAMGIVALDTEGLLGASSNQNQRMRLLLKVLAVSDVVVYRTRAERLHNDMFHFLGSASEAYLRHFTPELRALSTRCGLEVPLSSLGPAVVVFQETSRTRLLGhstsvp-----GEAEMLLQKRFHDLSLRTDAFSSVQy-VGAQTVAPPTDYSQLQNTVRQQVKNTASR-S-PRRpaVVYSALQALSDRFCGEISDDRVNIy-SFFPDEYFTCSSECLSCGTRCRNGMNHLKDGIPHSGDGLCQYA--------------HQYNNKVLIckRCYEGGREVIVIPKTSASTDSPWiGLAKYAWSGY--------------------VLECASCGIIYrSLRPEVKHVWVLDGMNYVIQTVSEYS----TGPTkavtswITDQVAPPYWRP--NAE--IIQCHSCRKPFDEAERKHHCRSCGEGFCQACSSRRMPVPEKGWGSTPVRVCEVCHRQGGGPTTTQVTSVDPRGLMARKVTEVAQSTLEMVT------------------------------------------------------------------------------------
>UniRef100_A0A3M6UUI3
----------------------------------------------------------------------------------------------------------------------------------------------------LcteeseptstsrenippappkSFLLLDETEILQVHTVEDFIAKLSCHg-DTSMKVVSIFGNTGDGKSHTLNHVFFCGKEVFGTSPSQLSCTVGVWAAYDEGDRVIVLDTEGLLGMsGNH-NQRTRLLLKVLAISDIVIYRTRAERLHTDMFTFLGDASDAYLKHFTKELKda--TERCHmd--VPLCSLGPAVIIFHETQHTHLLGVSqneSNPsenLkSPDEILKERFANIGRIPHAFSSIKYLGTRTEtpp---TNFRGLKQAVKECLVDs-SVRLSRSPTIIYKALMLLNEKFSgdi-ert--------IPNTFPDEYFTCQASCLSCKARCQKSMNHENDESSaHHSDVRCQYQAQFDNRIFTCRACYERGKQNlvvpkvcsSNDSSWLGFAKYAWSGLTKSVIGRYVLECPGCgVIYRSRQYW-FGNEDpvkTVVRTELRHAW---PGQVFAKLDGGHAARRflDHIS--YVTDAVSSLGTPSSQAVTNWITDKIAPDYWVPNseITA--CQVcrqifsdgk-----------TKHHCRACGggVCDACSTNKKPVPERGWgeepvrvcdrcfgktST---VEAQpqPTCDLSDLSD--ALEeetpqEIVHPEDDHSLYSEnpfgPvaarkvtevvqSAVGVLKTAIVYPKGFITDAARPGYWV----P---------------------------------------------------------------
>UniRef100_UPI001485D69E
---------------------------------------------------------------------------------------------------------------------------------------------------------------LQVHDETEFVDQLGCGDVAGVKVLSIFGNTGDGKSHTLNHILFGVRTVFYTSKSPSSCTXGVWAAYDPVLGLVSLDTEGLLGAAANQNQRMRLLLKVLAVSDIVVYRTRAXRLHNDMFQFLGNASGAYLKHFTPELRALSSRCGLDVPLSFSRAGCIVFQETTHTQLLGhds--KGTGQADTLlQKRFHDLGLGTEAFSSVQy--VGTqTITPPTDYRPLLEAVRQQVKNTHTR-SpRQPGDRVSRAWEALSERFCGELSDDKMTPh-SFFPDEYFTCSAFCLsCNIRCKNGMNHLRDRVPHMADGLCQYVHQYNNKVLICKRCYEGGREVIVLPKRRPASTDNPWFGLAKYAWSgfvlecascgviyrs-rq---------------YWTGNQDPESgVVRSE-IKHVWEGSDTFLTNHQNAAQRVLDGDELRDPVRDREYSTGptkaVA--AWV--TDQVAPPYWRPNTEITACHSCRKLFEEAERKHHCRSCGEGFCHPCSSHRMPVPERGWGSGPVRVCKACYQQGGPVDTTSSQVCKVDPRGLIARRVTEVAQSTL----------------------------------------------------------------------------------------
>UniRef100_A0A401SWP1
-----------------------------------------------------------------------------------------------------------------------------------------------------------------VPDEQSFVKKLGVPGDQAIKVLSIFGNTGDGKSHTLNAAFFGGREVFRTSDTQDSCTVGVWAAYEPSLGLVLLDTEGLLGATSKQDRRRRLLLKVLAVSDLVVYRTRAERLHNDLFRFLGNASRAYLRHFSRELQAASQRLGLGLPMSSLGPALIVFQETSNTKLLGgds--QTPGSAEQLLQKRFHLLGLSTDTFNSVEyv--GTQTTSPPTDFSGFLEAVRQRANSTLTRc-RRSPAIVYNVLKALSVRFNGEITDSRIVVDc-FFPDEYFSCSRVCLCCGAHCTNSMNHMKDNVPHQATGRCRYMHQYNNKVLICRVCYERGWEVTVNPKT--------------------------------------------------------SASTDSKWFGLAtYAWSGYVLECPNCGVIYRS----RQYWIGNQdpeasvvRPELKHVWQGECHQ--CKK--PFEEGDRKHHCRACGEGCCDTCSSKSIPVPERGWGSAAVRVCDNCFRTGGESTGKELGSAREGKGLLARRITEVAQSTLDTMTSA------------------------------------------------------------------------------------
>UniRef100_A0A1A8BV12
--------------------------------------------------------------------------------------------------------------------------------------------------------------------------------------------------------------------------------------------------------------------------------------------------------------------------------------------------------------------------------------------------------------------------------------------------------------------------------------------------------------------------------------------------------------------------NAAQRVLDGMNFVIQSVSEYSTGPTKAVTAWLTDQVAPPYWRPNAEIAACHGCQKEFQEAERKHHCRSCGEGFCHPCSSHRMPVPERGWGSSPVRVCQTCYR--QGGPTESSsqvs---KVEPRGLIARRVTEVAQSTLDMVSMAVDYPLCFVKDVARPDYWVPDQNITQCHECSRVFTPAMSKHHCRACGQGVCGPCSTHIKPVPSRGWDHP--------------
>UniRef100_A0A2G9SDT5
--------------------------------------------------------------------------------------------------------------------------------------------------------------------------------------------------------------------------------------------------------------------------------------------------------------------------------------------------------------------------------------------------------------------------------------------------------------------------------------------------------------------------------------------------------------------------NAAQRVLDGVNLVFQSVNEYSAGPTNMVTSWLIDNVAPTYWRPNAEITVCQGCKKEFTPTERKHHCRSCGEGFCHNCSNQTMPVPERGWGPSPVRVCKQCHN--KGPVKSQSTTqd---DSKSLLPRKVTEIAQTSLDMMSSAMKYPLDFVKEAARPSYWVPDQEITNCHNCKTPFTPKMYKHHCRSCGQGFCQLCSEYQRPVPSRGWHHPVRV-----------
>UniRef100_UPI0007A6BE70
MSAQTFPGQKGLNPGLMCQESYACSGTDEAVFECDECCSLQCLRCEEELHRQERLRNHERIRLKPGHIPYCDPCKgpnGhsPGV-----RQRAAVRCQTCKINLCLECQKRTHSGGNKRKHPITVy---HVTKELLEEEEMDEETKRKKMTEKVVSFLLVDENEEIQVTNEEDFIRKLDCKPDQHLKVVSIFGNTGDGKSHTLNHTFFYGREVFKTSPAQESCTVGVWAAYDPVHKVAVIDTEGL---------------------------------LGATVN----------ISQRTRL-LLKVLAI------SDLVIY---------------------------------------------------------------------------------RTHADRLHNDLFKFLGDASEAYLKHFTKELKATTARCGLDVPLSTLGPAVIIFHETVHTQLLGSDHPSEVPEKLIQDRFRKLGRFPEAFSSIHYKGTRTyNPPtdFSGLRRALEQqLENNTTRSPRHPGVIFKALKTDGFLKDNNNAAQRLLDGMNFMAQSVSELSLGP-TKAVTSWLTDQIAPAYWRPNSQILSCSKCATSFKDNDTKHHCRACGE------------------------------------------------------------------------------------------------------------------------------------------------------------------------
>UniRef100_A0A3B3IHR0
-----------------------------------------------------------------------------------------------------------------------------------------------------SFLLVDEQENLQVKLA--FVERLSCADVAGVKVLSIFGNTGDGKSHTLNHILFGGRTVFYTSKSPSSCTVGVWAAYDPHLRLIALDTEGLLGAAANQNQRMRLLLKVLAVSDIVVYRTRAERLHNDMFQFLSSASGAYLKHFTPELRALSSRCGLDVPLSSLGPAVIVFQETTHTQLLd-----------------SKAAGNADTLLQKRFHelgLGTEAFNYGGLL---KAVRHQAENSHTRSpRQPAIVFQALEALSE-RFCGELSDEKMTLY-CFFPDEYFTCSSLCLScGTRCKNGMNHLRDRVPHMADGLCQYAHQFNNKVLICKRCYEGGREVIVIPKTSASNENPWFGLAKYAWSGYVLECGSCGVIYRSRQywmgnqdpessvvrsev-----------------KHVWDGSDAFLSsQQNAAQRVLDGMNFVIQSVSEYSS----GPTKavtawLTDQVAPPYWRPNVE--ITA--CHGCQKLFEEAERKHHCRSCGEGFCHPCSSHRMPVPERGWGSTAVRVCKDCYRQGGPPDSSICKVEPRGLIARKVTEAAQSTLDLVST------------------------------------------------------------------------------------
>UniRef100_A0A4W5L841
MSGQGPSVDKGINAIPVCQESYACGGSDEAAFECDECGSLQCVRCELELHRQERMRNHDRVRIGPGHVPFCDSCKGDSSgvGVNGGRLRAVGRCQGCKINLCLDCQKRTHSGVNKRKHPVTPYLPpgKAQDSSLDTGDGGEMEALKAKLEKVCSFLLVDEKEEMQLKDEEDFVSRLDCRPEELLKVVSIFGNTGEGKSHTLNHTFFLGREVFQTSPTQESCTVGVWAAMDPIHRVVVIDTEGLLGAgtqlymskcgtgag------------------------------NTLSTAV-------------REHSSE----------------------------------------------------------------------------------------------------GAQHAYFLLIVARNNSKGSTDISLVKTVLYQKTRLEYHLSGCVNSMNHLKEEVDHEAKHRCRYSAQYDNRIYTCKACYEGGKEVIVVPKTTASSDspwfGLAIYAWSGYVIECPNCGVIYRSRQYWYGNQDPVDTVVRTEIEHIWPGSDGFLKDNNNAAQRLLDGVNYISQSVSELSVKPAKAVTSWLTDQIAPAYWKPNSLILECAKCSEVFQD------------------------------------------------------------------------------------------------------------------------------------------------------------------------
>UniRef100_A0A5K3FFU0
-----------------------------------------------------------------------------------------------------------------------------------------------------SVKIVDADESFLFKSPEVLGQALGCRPDQRLKTLAIVGNTGDGKSHTLNYAFCgGASrgktgEVFITSASPSTCTLGVWAAYEPERNYLLLDTEGLLGASSNPNKQRRLLLKVFAVADVVVYRTMSDRLHNDMFIFLADASDAFANHFQPQLESLAQQ--SDLPWSTrqLGPAVVIFQETRHTEPLEddsclllNNAE-SKCSAFLNERFAAIHRNADAFSTIRYVGVRTTKKPTNFTPFITLVDDLMRDTTVRAPRLLSHIFRAFVSLNnhF-LDDLPG---AEAAVTFVQEFFTCPAKCTVCNA-RC--QLGVNHtadglahQSRTDLGDGCQYSATLQNKVYYCKKCYASGKSVLLVPKSMEESENAVTGIVKYLWSGYLLRCPHHGVIYRSRAFwSGNPPPENTPDIHWQVVHLWPGETSLLQGAHPFGQLVVDGLTTVSNQVSQLTGPSTRLISDLIADSVAPVYWQPNSQIKncaccgfvfptsssssssssnysgveQPPAATAGGKSEGSVEVSPSDDAAKHHCRACGRGVCDSCSKKRIPVPDR------------------------------------------------------------------------------------------------------------------------------
>UniRef100_A0A673XVM0
MNGQGPSVDKGINTILVCQESYACGGSDDAAFECDECGSLQCVRCELELHRQERMRNHDRVRIASGHVPLCDSCKGNNSgfGVNRGRLRAVVRCQGCKINLCLDCQKRTHSGVNKRKHPVTPYPPpvKAQDSSLDTGDGGEMEALKAKLEKVCSFLLVDEKEEMQLKDEEDFVSRLDCRPEELLKVVSIFGNTGEGKSHTLNHTFFLGREVFQTSPIQESCTVGVWAAMDPIHRVVVIDTEGLLGAgsnqgq------RTRLLLKVLAVSDLVIYRTHAdrl---HDDLFKFLGDASEAYLKHFTRELKATMARCGLDVP---------------LSTLGPA---------------VIIFHETVHTKLLSSDNPSESAERLLQERFRKLGLF-------------PEAFSSIQYRGTRTYNPPTDFSGLLRSLEQQLDNNTTRSPRSASVIYRALQALSECFSGDIPEEHLASNSFFPDEYFTCSGICLSCGSGCKNSMNHLKEEvd-HEAKHRCRYSAQY-DNRIYTCDRGSQDDKCPNCGVIYRsrqYWYGNQDPVDTVVRTEIEHIWPGRLLdGVNYISQSVSELSVKPAKAVTSWLTDQIAPAYWKPNSLILKCSKCSE----------------------------------------------------------------------------------------------------------------------------------------------------------------------------
>UniRef100_A0A667Y1L0
-----------------------------------------------------------------------------------------------------------------------------------------------------SFLLVDEQENLQVRDESDFVERLGCSDEADVKVLSIFGNTGDGKSHTLNHILFGGESVFYTSKSPSSCTVGVWAAYDPALSLIVLDTEGLLGAAANQNQRMRLLLKVLAVSDVVVYRTRAERLHNDMFQFLSSASVAYLKHFTPELKALSSRCGLDVPLSSLGPAVIIFQETTHTQLLGheskva-----GHADTLLQKRFHDLGLGTEAFSSVQy-VGTHTVTPPTDY-----------------------------------------------------------------------------SRLVEAVRQQVRNTHTRSPRQPRIVYHALEALSERFCGEISDDKITLYSFFPDEYFTFITACSTCGVIYRSRQYw-MGNQDPESSVVRpE-VKHVWEGSDAFLTDHQNAAQRVLDGMNYVIQSVSEYSA----GPTKAVTA--WLtdqvaPPYWRPNSEIIACHGCNKVFEEAERKHHCRSCGEGFCQPCSSHRMPVPEKGWGNAPVRVCDACHRQGGPVDTNNQVCNVEPRGLIARRVTEVAQSTLDM---------------------------------------------------------------------------------------
>UniRef100_UPI000B9993EB
--------------------------------------------------------------------------------------------------------------------------------------------------------LLDGNEQMKVSSGSEFVTKLGCdpGS--RVKVVSIFGNTGDGKSFTLNQTFFRGEEVFRTSCEQTSCTLGVWAAYDPRMKVICLDTEGLLGSTSQENQRTRLLLKVLAVSDIVVYRTRAERLHNDIFKFLGWASRAYTQHFQGALaavgggaGGGLEG-GRPLSA--LGPAVILFHETHNTRTLHSsanESPed------IVRSRFAQLQLEMDAFSSVRYVGVRTEVPPTSFHEFHAAVNGQLDNTTVRSAREPTFVYATLKALNdkfsg----AIstqteaL----------CLDQYFTCGSVCLSCEGRCQRS------MGHtadgtpHSSSKKCRYQHQYDNCVYVCKAc-YQNGKeeIVTAR--YTSASDSSWFGLAKYAWSGSVIECPNCGEIYRS-RqFWYGNNQPEAGAVrte--IQ-HVWPGVSMPNQSTHNSAQRVLDSV--NylADAVASLGSPPTRAISAMCADYIAPKYWKPN---HEIKVcvVcRKYFGTs-ERIHHCRQCGDGVCGVC-STRARAVPERGWpEPVRVcdIC---YEsrppSQLTSTA---AasdansdcLNGNESSVSSELSLDdandtiprkcgEVVVNtissVVSVLEHPKSWIKesarpaywvrdcdVKACCVCQESLAagvlAV---------------------------------------------------------------
>UniRef100_A0A0P7UFK5
----------------------------------------------------------------------------------------------------------------------------------------------------------------QVHDETEFLEKLSCVDVPSVKVLSIFGNTGDGKSHTLNHVLFGGMEVFRTSNQQTSCTVGVWAAFDPVLRLVVLDTEGLLGAASNQNQRMRLLLKVLAVSDVVVYRTRAERLHNDMFQFLGSASGAYLRHFTPELRALSSRCGLEVPLSSLGPAVIIFQETSRTRLLGqds--NVPGEAEILLQKRFHDLGLCTEAFSSVQyv--GTVTITPPTDYSQLLEAIRqqvrntasrsarqpaivySALKALSDRF-CGEIsdEKVSLySFFPDEYFTCSSICLSCSSC-EEWAVLFLCLLLYDNLSARCKNGMNHQKDGVPHMADGLCQYTHQYNNKVLICKRCYEAGREMIVVPKTSASSDSPWIGLAKYawsgyvlecsscgiiyrsrq--------------------YWLGNQDPESSVVRP-EVKHVWPGSEAFLTDHQNAAQRVLDSMNF--VIQ--SV----SEYSTGPTKAvaAWltdqVAPPYWRPNAEITACHACRKPFEDTERKHHCRSCGEGFCQACSTRSMPVPERGWGSTPVRVCDACHRQGGAVTVNQVTQ----------------------------------------------------------------------------------------------------------
>UniRef100_Q4RYT9
-----------------------------------------------------------------------------------------------------------------------------------------------------SFLLVDEQENLQVRNESDFVEKLGCGDVAGVKVLSVFGNTGDGKSHTLNNILFGGEDVFYTSKSPSSCTVGVWAAYDPNLSLIALDTEGLLGAATSQNQRMRLLLKVLAVSDIVIYRTRAERLHNDMFVFLSSASGAYLKHFTPELRALSSRCGLDVPLSSLGPAVIVFQETTHTQLLGhdskvp-----GYADTLLQKRFHDLSLGTEAFSSVQy-VGTQTITPPTDYTCLSEAVRLQVKNTHTRs-PRQPGIVFQALEALSERFCGELADDKMTLYSFFPDEYFTCSAVCLSCKIRCKNGMNHLRDrvphmadglcqyahqynnkvlickrcYEGGREVIVVPKTSASTDHPWFGLAKYAWSGYGNVPAVIRLVSKPFQ----------------------SASPsnlllsfvlecvncgviyrsrqYWVGNQDPESGVVRS-EVKHVWLGVETFLATHQNAAQRV--LDG--MNYVVQTVSEYSAGPTkavTAWLTDQVAPPYWRPNAEITACHGCQKVFVEAERKHHCRSCGEGFCQPCSSHRMPVPERGWGSGPVRVCSACYQQGAPADANSQ-------------------------------------------------------------------------------------------------------------
>UniRef100_A0A0G4GYW7
-----------------------------------------------------------------------------------------------------------------------------------------------------SFMLIDSAEHLAVDGVDDLCRRLGCAKDLKVKVVSIFGNTGEGKSHTLNEMFYSGEEVFVTSSNQMAATTGVWAslwdgAPEGCESVLVLDTEGMLGVTDKAHARTRMLLKVLAISDVIIYRKWGERLTTDVFEFLNEASVAYNTHFADELRRVSEAQGM--PTQSLGAAVIIFHETRFTQPLREDtQPDNTAAKpgspkrgdrrlkarsfavnggsaaratdhrkrpldwprtseflfvateaadpsipgdaagaasagvekqgeegdkaaaakplsnvsvldsiVFFDVFKGLYRHGiegcqdapvfEAFSGVEYVGVCSKDGPTDFGPiIDRTRLYLRHDATLRRAQPISVVYAIIEWLTIKFNAQAEADCRTEGgkrklvrAIFPDDIFRCGGVCKACNVHCALSMNHlGKPHEPADASAPCRYSVVLGNRQLYCRQCLEnRGEEILLSPQQGPKSQwDSWNALT-YLLSGYVLECFNCGVLYRSRplqKVIMGMQcpDPVKAGIATpRLHHVW------------------------------------------------------------------------------------------------------------------------------------------------------------------------------------------------------------------------------------------
>UniRef100_UPI0008114556
------------------------------------------------------------------------------------------------------------------------------------------------------------------------------------------------------------------------------------------------------------------------------------------------------------------------------------------------------------------------------------------------------------------------------------------------------------------------------------------------------------------------------------------------------------------------NINTAQKVIDGVSYFSGTVGSIMAMPSKMLTSWVADQINPNYWVPNARIQHCNQCEKQFEPLDQKHHCRRCGSGFCENCCNKLQPVPERGWGNQPVRVCDLCFE--KGQLNSNSVDDD-----VTARKVAEAAQTTFGTVFSVIDYSLGWIKDSARPEYWVPDKDCVSCVCCETDFTDKNPIHHCRACGHGVCDDCSKQRKTVPAHGWNSPVRVC----------
>UniRef100_A0A671TIY0
-----------------------------------------------------------------------------------------------------------------------------------------------------SFLLVDELENLQVRDESEFVDRLGCGDTAGVKVLSIFGNTGDGKSHTLNHILFGGESVFYTSKSPSSCTVGVWAAYDPSLSLVALDTEGLLGAAVNQNQRMRLLLKVLAVSDIVVYRTRAERLHNDMFLFLSSASGAYLKHFTPELRALSSRCGLDVPLSSLGPAVIVFQETTHTQLLGhdskva-----GHADTLLQKRFHDLGLGTQAFSSVQ---YvgtQTITPPTDYSRLLEAVKQ--------------------------------------------------------------------QVKNTHTRSPRQPGIVFHALEALSERFCGELSDEKMTPYSFFPDEYFTCSAVCLSCNYVLECASCGVIYRSRQYw-MGNQDPESGVVRsE-VKHVWEGSDMFLTSHQNAAQRVLDGMNYMIQSVSEYST----GPTKAVAA--WLtdqvaPPYWRPNTEITACHGCEKVFAEAERKHHCRSCGEGFCHPCSSHRMPVPERGWGSGPVRVCKACYRQGGPADTNSQVCKVEPRGLIARRVTEVAQSTLDM---------------------------------------------------------------------------------------
>UniRef100_A0A6L5CHU5
----------------------------------------------------------------------------------------------------------------------------------------------------------------------------------------------------MNNIFFNGKQVFPESSEQNSCTIGVHAAYSPGEQVICLDTEGLLGaTTKEKTRY-RLLLKVLAISDLVIYRTKAERIHKDLYTFLGEASNAYVKHFASALakvgreSS---DQqmeQDSSTACILGPAVMIFHETRHTNPLQNsigDNIaelE------LRQMFAEQNYDLRAFSSLGYVGQRTTFGNTDFTKLKaavHDELRN---KSVRSPRLPKHVLSALSTLNNKFnkdlvd----------SFQPFPAEYFSCPATCASCRE----RCEHSMDHVVqktpHTCDKLCIFQHQYQNCEYLCTTCyNSGHRQIVVPKMAAANEQSSWLGIAKYAWSGYVLECKRCGVIYRS-RqYWYGNKDPDQTVVRAevi----HIWENERIGTTGHNTARRMLDGV--TqiSEAVASVGSVPSKAFASWVADQINPKYWVPNSEIV--KChnCRESFASDDTKHHCRAc-GKGFCEACSSYSRPVPERG--WGPTPVRVCKIchnphnn---DVATTS---HgdesLGGGEEIRARKYGEAVINTLSSVASVVIDYPKELIkdsmR--PDY-WIPDADIHECCSCKTPLPTSKQRAHHCRDCGQGVCHS------------------------------
>UniRef100_A0A3Q4G6T4
-----------------------------------------------------------------------------------------------------------------------------------------------------SFLLVDEQENLQVRDEAEFVERLGCADVAGVKVLSIFGNTGDGKSHTLNHVLFDGETVFYTSKSPSSCTVGVWAAYNPTLSLITLDTEGLLGAAANQNQRMRLLLKVLAVSDIVVYRTRAERLHNDMFQFLSSASGAYLKHFTPELKALSTRCGLDVPLSSLGPAVIIFQETTHTQLLGqds--KMAGYADTLLQKRFHDLGLGTEAFSSVQyv--GTQTITPPTDYSRLLEAIKQQVKNTHTRs-PRQPGIVFHALEALSERFCGELSDEKMTLYs-FFPDEYFTCSALCLSCNIRCKNGMNHLRD---------------------RVPHMADGLCQYAHQYNNKVLICKRCYEAGREVIVVPKTSA----SSDNPWFGLAKYAWSGYDPeSG-VVRSEVKHVWEDSDAFLTSHQNAAQRVLDGMNYVIQYGTG-----PTKA--VTA--WITDQVAPPYWRPNAEITACHGCQKEFKEAERKHHCRSCGEGFCHPCSSHRMPVPERGWGNSPVRVCEACYRQGVCKVEPRGLIARRVTEVAQSTLDMVT------------------------------------------------------------------------------------
>UniRef100_Q4RYU0
-----------------------------------------------------------------------------------------------------------------------------------------------------SFLLVDEQENLQVRNESDFVEKLGCGDVAGVKVLSVFGNTGDGKSHTLNNILFGGEDVFYTSKSPSSCTVGVWAAYDPNLSLIALDTEGLLGAATSQNQRMRLLLKVLAVSDIVIYRTRAERLHNDMFVFLSSASGAYLKHFTPELRALSSRCGLDVPLSSLGPAVIVFQETTHTQLLGhdskvp-----GYADTLLQKRFHDLSLGTEAFSSVQy-VGTQTITPPTDYTCLSEAVRLQVKNTHTRs-PRQPGIVFQALEALSERFCGELADDKMTLYSFFPDEYFTCSAVCLSCKIRCKNGMNHLRDrvphmadglcqyahqynnkvlickrcYEGGREVIVVPKTSASTDHPWFGLAKYAWSGYGNVPAVIRLVSKPFQ----------------------SASPsnlllsfvlecvncgviyrsrqYWVGNQDPESGVVRS-EVKHVWLGVETFLATHQNAAQRV--LDG--MNYVVQTVSEYSAG-PTKAVTAWLTDQVAPPYWRPNAEITACHGCQKVFVEAERKHHCRSCGEGFCQPCSSHRMPVPERGWGSGPVRVCSACYQQGAPADADS----------------------------------------------------------------------------------------------------------
>UniRef100_A0A401QAR8
-----------------------------------------------------------------------------------------------------------------------------------------------------------------VMEEESFLERLGIPGNKAVKVLSIFGNTGDGKSHTLNATFFDGHEVFRTSETQDSCTVGVWVAFDPSLSLILLDTEGLLGATSKQNQRMRLLLKVLAVSDMVVYRTRAERLHNDLFRFLGNASQAYLKHFTSELKAMSDRCGLEVPLSSLGPALLVFHETSNTKL-------------------------------------------------------------------------------------------------------------------------------------------------------------------------------------------------------------------------------------------------------------------------------------------------------------------------------------------------------------------------------------------------------------------------------------------------------------------
>UniRef100_A0A1Q3F9B3
-----------------------------------------------------------------------------------------------------------------------------------------------------SFLLMDERENVQLRSAESFCKKLGAAPEVKIKVVSIFGNTGDGKSHTMNHAFFGGREVFKTSSEQSSCTMGIWASFHRPNNVLCLDTEGLLGETINENRQMRMLLKVLAISDIIIYRTRSERLRSDMYKFLGTASRAFSKYFSTALQSLAI-----PgTPQSLGPAVIIFHETQNTEVLKed--DEGKKEEDILRERFAKSKLELTAFSSLRY---VGVRTTKPPTNYEPLRLALEKELRNTTVRs-PRQPRVVFEALLALNKKFNGELSAA-PNNTFpEQYFTCTTFCKSCDERCQLSMGHLDAKEDHRCSTVCKYQHQYENKVYLCNQCHVNGRQVVVTIKTQTANDSSWLGLAKYAWSGSVIECTHCGEIYRSRQhwyg----NKSPEQTAVRTEiVHVWNDGGLQVRGPTHSAQLVLDGV-AYLTDAVASVGAQPTKTikswvadkirptywrpdseiihckgctcnfeRLDLRKHHCRSCGEGFCNACSKHKMRVPSRGWDYPVRVCNQCRDELLKAEKYGTSLNDPSTNGaavatnngdstqqdlTSSA---------------------------------------------------------------------------------------------------------------------------------
>UniRef100_A0A0B7A0M0
--------------------------------------------------------------------------------------------------------------------------------------------------------------------------------------------------------------------------------------------------------------------------------------------------------------------------------------------------------------------------------------------------------------------------------------------------------------------------------------------------------------------------------------------------------------------------NAARKVLESFHFVADTVSSVGSRPAKYLAEWTADKINPSYWMPNSDIIKCRKCELLFDNTEQKHHCRACGKGFCADCSSKKRAVPERGWGSELVRVCDECYA--HPDTgttvqsiseTETSSDVNAEQVDLTARKVGEVVSSTFSAVVSALDYPIGMIKNSAKPAYWIPDDEITDCCLCQKKFGPRLPIHHCRACGQGVCKECSPNKCTVPLRG------------------
>UniRef100_N6UNN7
---------------------------------------------------------------------------------------------------------------------------------------------------------------------------------------------------------------------------------------------------------------------------------------------------------------------------------------------------------------------------------------------------------------LKSLNDKFFS--PLTESNHEKFLA-QFFTCPEKCKSCSASCVLSTGHKEDDEPHKCNTPCKLQHQYQNFVYLCK-------------------DRPLFG------------------------------------------------------SFHSGQRVVDGVSVITDAVASVSSPPTKMLLDYMNDKIAPRYWRPNHEIKACFKCNVSFVSGQnrvvpSKHHCRSCGEGFCGSCSSKKCPVPHRGWKESE-RVCDACFDELEGRGQSLIANISEEqlSGEVTPRYIGERLVHAISAIKYVYDVPKNCIKEYVRPSYWTPDSKCINCVLCNNPFRAQLPLHHCRDCGKGVCDNCSTSRKPVPMKGWDSPT-------------
>UniRef100_UPI0012D4B1B5
-----------------------------------------------------------------------------------------------------------------------------------------------------SFLVLDGCEELRVNTPEIFAKRLGCTLDSKMKVISIFGNTGDGKSHTMNHIFFDGEEIFRTSPSQESCTLGVWAAYQPALEVLCLDTEGLLGSTKNGDQRMRLLLKILAISDIAVFRTRSERLHRDLFEFLGTASKAFYKHFAGALQS--------LgNPTALGPSVFVFHETQNTQTVK-STVDKSPEDILRERFAEMNIDLEAFSSLRYV---GIQTKEPPTDYTTIKNALLLEIGNTSvRSP-RTPDIIFKAIDGLNLKFSGRIVEK-SFNPFPeKYFTCSVYCESCEARCELSMGHVLEGKSHSNSKCCRYQKQYENSVYLCKYCHLNGRQTIVKITTQTTNDTSWFGLAKYAWSGSVIECPNCGELYRSRQywygn-----KNPEDSAVRSEIvHVWKDTKFTGEGPTHSAQMVIDGV-SYLSETVCNIGAQPSKVLSDWVTdwvapsy--WKPNVEIINCHGCKTNFDQTGLRRHHCRACGEGFCNPCSAsmVPVPARGWNSPVRVCNSckeilsrkrdarpgainrinsitddqdirvrkyGEVVYNTLSSV------------------------------------------------------------------------------------------------------------------------
>UniRef100_A0A182GVP6
-----------------------------------------------------------------------------------------------------------------------------------------------------SFLLMDEKENIQPRSAEHFCKKLRVQPDAKLKVVSIFGNTGDGKSHTMNHAFFDGAEVFRTSSEQTSCTLGIWASYHQHNNVLCLDTEGLLGETINENRQMRMLLKVLAISDIAIYRTRSERLRTDMYKFLGTASRAFTKYFSGALQSLGSTLTPQ----SLGPAVIIFQETQNTEILKe-SSEGKTEEDILRESFAKQKMELLAFSSLRY---VGVQTRHPPTNYEPLRMALEKELKNTTVRs-PRQPNVVFEALQALNRKFNGELSSL-PHNTFpEQYFTCTTFCKSCNVRCQLSMGHLETKEDHKFSGPCTYQHQYENKVYLCNKCHVNGRQVVVNIKTQTSNDSSWLGLAKYAWSGSVIECPHCGEIYRSRQHwyg---NKSPEQTAVRTEiVHVWNDGGLTVTGPTHSAQLVLDGVAY-LTDAFASVGAQPTNAirswvtdkI--RPAYWRPdseiiyckgcmanferfDLKKHHCRNCGEGFCSNCSKYRMPVISRGWSDPVRVCSGCREDLQRQQWTNGDTNGGTV-------------------------------------------------------------------------------------------------------------------------------
>UniRef100_UPI00148FAB94
-----------------------------------------------------------------------------------------------------------------------------------------------------SFLLVDEQENLQVRDESEFVDKLGCGDVPGVKVLSIFGNTGDGKSHTLNHILFDGETAFYTSKSPSSCTVGVWAAYDPTLSLVALDTEGLLGAAANQNQRMRLLLKVLAVSDIVVYRTRAERLHNDMFLFLSSASGAYLKHFTPELKALSSRCGLDVPLSSLGPAVIIFQETTHTQLLGhdskva-----GHADTMLQKRFHDLGLGTEAFSSVQy-VGTQTIRPPTDYSRLLEAVKQQVKNTHTRs-PRQPGIVFHALEALSDRFCGELADDKLTMYSFFPDEYFTCSAVCLCCKIRCKNGMNHLRdkvphmadglcqfshhfnnkvlickrcyeggrevivvpktsastdSQWFGLAKYAWSGYVDKHTHTHTHTHTHT----------------------HTHTHTHTHTHThLSLLFDVTIScclypsyvlecascgviyrsrqYWMGNQDPESSVVRS-EVKH--VWM--GSGMYLTNHQNAAQRVLDGMNYMIQSV----SEYSTGPTKAVAawltdqvAPPYWRPNTDITACHGCQKVFVEAERKHHCRSCGEGFCHPCSSHRMPVPERGW-------------------------------------------------------------------------------------------------------------------------------------
>UniRef100_A0A182QE14
-----------------------------------------------------------------------------------------------------------------------------------------------------SFLLMDEQERICVRSAEQFCKRLSVSPDTKLKVVSIFGNTGDGKSHTMNHALFGGRDVFKTSSEQASCTMGIWAAFQRQKNVLALDTEGLLGETVNENRQMRMLLKVLAISDIIIYRTRAERLRTDMYKFLGTASKAFTKYFSGALQAL-----DLPgPPQALGPAVIIFHETHNTEVLKed--DDGKKEEDILRERFAKLRLELSAFSSLRY---VGVRTAKPPTNYEPLRMVWEKEIRNTAVRs-PRLPRVVFEALLALNNKFNGDLSPLP-FNAFpEQYFTCTTYCKSCDARCQLSMGHLELKEDHRCGSSCKYQHQHENKVYLCNRCYVNGRQVVVSIKTQKSTDSSWMGLALYAWSGSVIECPHCGEIYRSRQhwyg----NKSPEQNAVRTEiVHVWNDGGLQLHGPTHSAQLVLDGV-AYITDAMASVG-SQPTKLVKSwvtdkirpaywrpdseiihckgcisnfDRLGLKkhHCRSCGEGFCNHCSKHEMPVPSRGWNYPVRVCNSCWNDGRNGGTVGDAPMPGGQngvtsngnhqsdqshrmsgTAG---------------------------------------------------------------------------------------------------------------------------------
>UniRef100_A0A4Y2F362
------------------------------------------------------------------------------------------------------------------------------------------------------FLLVK-----QVKDAEQFIEYLGC-GNKHLKVVSIFGNTGDGKSYTLNHTFFNGKEVFQTSAAQESCTVGVWAAYCPSLGIITIDTEGFLGQASNPNKRARMLLKVLAISDIVIYRTRAERLHNDMFSFLGDASAAYTKHFSQELEEACARCNVDGPLSILGPAVIIFHETQY----------------------------------------------------------------------------------------------------------------------------------------------------------------------------------------------------------------------------------------------------------------------------------------------------------------------------------------------------------------------------------------------------------------------------------------------------------------------
>UniRef100_A0A1B0CPV7
-----------------------------------------------------------------------------------------------------------------------------------------------------SFLLLDDQERLSVPSAEAFAKHLKCPRNTNIKVVSIFGNTGDGKSHTMNHTFFGGADVFKTSPEQSSCTMGVWAALQADLGILCLDTEGMLGIKVEEHQRTRMLLKVLAISDIVIYRTRSERLHNDMFRFLGNASHAFTRHFSEALQAL-----NLPgPPSSLGPAIIIFHETCNTIPLR-ATVDTSPEDILRQTFGQLSMTLDAFSSLKYV---GIQTTKPPTSYDSLRTAVNFEVNNTTVR---SARQPSVVYQALHALNAKFSGTINEKP---InPFLEqyFACTAQCGSCEQRCERSMGHTSDHKTSNRCQYQHQFANKVFLCRQCLNNGREVIVNITTQSQTESSWLGLAKYAWSGSVIECRNCGEIYRSRQYwyg---NKSPEDYAVKSEiVHVWQGSEHGMQNQTYSAQMLLDGVSY-LAETVSNLSAQPSkaiTDWATDKI-APD--YWVPNAQIIHCHNCNENFEMSKLPKHHCRRCGKGFCSACSNYEMPVPERGWTepVRVcksckdelvklekaggycgpindaniraRRVGEAVISTLSSVASVL---------------------------------------------------------------------------------------------------------------
>UniRef100_UPI0012B52195
--------------------------------------------------------------------------------------------------------------------------------------------------------LLDDKEKLQVQNAEELIQRLGAe-GQSSIKVLSIFGNTGDGKSYTLNHAFFDGEEVFKTSASPLSCTVGVWASYDSSNQCIILDTEGLLGmSGN-QNQRTRLLLKVLAISDVIIYRTRAERLHTDLFTFLGDASETYLKHFSKELqaatqrfNINVPLC-------TLGPAVIIFHETQHTDLLGVvde---QTSltGGssrnpdDIIKQRFADVGRVPQAFSSIryvGTRTFSQ---PTDFSCLKK---AVKQNlsnNSVRSARSPDIIFKVLtflneKFsgdi---------ERII---VSAFPDAYFTCQSVCLACGAHCQQSMnhdnenI------EHKCDVRCQYQAQYDNrYFTCKA-CYEKG-------KlrvvipkmCSASEGSSWLGIVKYAWSGYVLECPEcGIIFRSRQH-WYGNRdpvKTVVRPEIKHV---WPGEITSSVDSSNVARrvLDGV--KYVSQTVGTYSAPPSRAVSDWIADQVAPEYWVPnaQI--TACHlcqrpfndd-----------EKKHHCRVCGQGFcdDCSSNKKPVAERGWGDQ---PVRvcdtcfegnP---AGDELPPSCDLSQladalDDDDSTSRNDGTLVEKTlgpmaarkmiegvqTAVETLGTALYYPREILTDAARPSY-------WVPDSEI----------------------------------------------------
>UniRef100_A0A182PRI1
-----------------------------------------------------------------------------------------------------------------------------------------------------SFLLMDEQEKICVRSAEQFCKRLSISPDAKLKVVSIFGNTGDGKSHTMNHALFGGRDVFKTSSEQASCTMGIWAAYQRQKNVLALDTEGLLGETVNENRQMRMLLKVLAISDIIIYRTRAERLRTDMYKFLGTASKAFTKYFSGALQAL-----DLPgPPQALGPAVIIFHETHNTEVLKed--DDGKKEEDILRERFAKLRLELSAFSSLRY---VGVRTSKPPTNYEPLRMVWEKEVRNTAvRS-PRLPRVVFEALLALNNKFNGDLSPLP-FHAFpEQYFTCTTYCKSCDARCQLSMGHLLLKEDHRCGTNCKYQHQHENKVYLCNRCYVNGRQVVVSIKTQKSTDSSWMGLALYAWSGSVIECPHCGEIYRSRQhwyg----NKPPEQNAVRPEiVHVWNDGGLQLQGPTHSAQLVLDGV-AYITDAMASVG-SQPTKLVKSWVTDKirpaywrpdseiihckgcisnferlglk-KHHCRSCGEGFCNHCSKHEMPVPSRGWNYPVRVCNSCWNDGRNGGTIGTDGGVGV-----------------------------------------------------------------------------------------------------------------------------------
>UniRef100_UPI000C8714F3
-----------------------------------------------------------------------------------------------------------------------------------------------------AFLFIDADENLQIATPELFCKKLNCQESDKLKVISIFGNTGDGKSHTMNQVFFDGDSVFRTSPEQSSCTIGVYAAMQREQGALCLDTEGLLGITCKSNKRMRMLLKVLAISDIVVYRTRSERLHSDMYEFLSTASEAFDTHFTQALQA--------MgNGSTLGPAVIIFHETHYTKPLESSVEESAEDKLRNSFANQKFKTNAFSSLRYV---GIQTDAKSSTNFTKISDALRIEIENTSvRS-PRQPSVVFKAIKLLNQKFAGEIIEKA-INPFpEQYFTCGAHCESCSRRCQRSMGHVSDGESHFNMQPCNYQHQYENKMYLCKACYQSGKEIVVSIRTQSQTDTAWSGLAKYVWKGDVIECPYCGEIYRTRQYwyg---NKSPESSVVHVQiVHVWKGGNAAQRANAHSAQMVLDSV-SSISEGITNISAPWTKaisglvadkvapnywrpnheiiMCHACRCNFDQTGMSKHHCRGCGEGfCQTCSQHKVPVPARGWLQPVRVCNDCHQQLQRKSDVTPAQAQDQP-------------------------------------------------------------------------------------------------------------------------------
>UniRef100_UPI001470B5B6
-----------------------------------------------------------------------------------------------------------------------------------------------------GFLFLDADENLQIATPELFCKKLKCQEMDKIKVISIFGNTGDGKSHTMNQVFFDGEPVFRTSTEQSSCTIGVYAAMQREQGVLCLDTEGLLGTTAKSNKRMRMLLKILAISDIVIYRTRSERLHSDMYEFLGTASKAFCLHFTQALQS--------MgNGSTLGPAVIIFHETHYTKPLESTVEESAEDKLRNSFARLNYETNAFSSLRYV---GIQTDAKKSTNFQKISDALRLEIENTAvRS-PRQPSVVFKAMKLLNQKFAGEIIEKAI-NPFpEQYFTCGAHCESCSRRCQRSMGHVSDGEPHFNTQHCNYQHQYENKLYLCKACYNNGKEIVVSIRAQSQTDTAWSGWAKYMWKGDVIECPYCGEIYRARQYwyg---NRSPEVSVVHVQvVHVWKGGSAAQRANAHSAQMVLDSV-NSLSEAFTNISGPWAKafsdlladkvapsywrpnqeIILCHACKRNFEKTGMPKHHCRGCGEGFcHTCSQHKLPVPARGWLQPVRVCNDCHQQLQRKSDATPA-----------------------------------------------------------------------------------------------------------------------------------
>UniRef100_L8IDE6
MSAQTSPAEKGLNPGLLCQESYTCSGTDEAVFECDECCSLQCLRCEEELHRQERLRNHERIRLKAGHVPYCDPCKgpnGhsPGV-----KQRAVVRCQTCKINLCLECQKRTHSGGNKRRHPVTVyhVT-KVQELLEEEGTDEETKR-KKMTEKVVSFLLVDENEEIQVMNEEDFIRKLDCKPDQHLKVVSIFGNTGDGKSHTLNHTFFYGREVFKTSPTQESCTVGVWAAYDPVHRVAMIDMEGLl------------------------------GATVN-----------LSQRIRL--LLKVlai------SDlVIYrthadqlhndlfk---------------------------------------------------------------------------FLGDASEAYLKHFTKELKATTAHCGLDVPLSTLGPAVIMFHETVHTQLLGSDHPSEHALEKQLENNTTHPPWHPGVIFKALKALSDHFSGEIPNDQMAHSSFFQTSTSPaPPCLSrgAGFKNSMNHRkEELAVLVWEPRSCGYGGADRDCARVAWNRRISEDNKAAQRLLDRMNFMAQSVS-ELSPGPTKAVTSWLTDQIAPAYWRPNSQILS---CN-----------------------------------------------------------------------------------------------------------------------------------------------------------------------------------
>UniRef100_A0A336MVU9
-----------------------------------------------------------------------------------------------------------------------------------------------------SFLLMDGNEKLRI-SSDVFIQKLSCSPESKIKVVSIFGNTGDGKSHTMNHTFFGSDEVFRTSSEQNSCTMGVWAAYQASLNTLCLDTEGLLGVTPNENQRTRMLLKVLAISDIIIYRTRSERLHSDMFTFLGTASKAFVRHFAAALQSL-----GLPgPPQALGPAIVIFHETRNTKTLE-STLTASAEDILRERFAQMSMDLDAFSSIKYV---GVQTNNEKTDYTSLINAIKLEIENTTvRSP-RQPGVIFQAIKALNLKFSGEIKDKP-VNVFPeQYFTCGVYCESCGERCEKSMGHVTAGEDHRQTKRCRYQHQFENKVLMCKQCYTNGREVIVNVQTITSNDSTWLGIAKYAWSGSLIECPNCGEIYRSRrhwygn------KSPEDAAVRTEIiHVWKGNSYLSKGPNYSAQLVLDGV-TFITETVQSVSAQPTKTIKswvadtvA--PKywRPNSEIKECHCCKINFDQTNLRIHHCRACGEGVCNSCSKHQMPVPSKGWDTPARVCDKCRECmlrqqaptsmqkpltngdgapgendvMVRKYGEAVINTLS-----------------------------------------------------------------------------------------------------------------
>UniRef100_A0A182K6C3
-----------------------------------------------------------------------------------------------------------------------------------------------------SFLLMDEQERICVRSAEQFCKRLSVSPDAKLKVVSVFGNTGDGKSHTMNHALFGGRDVFKTSSEQASCTMGIWAAYQRQKNVLALDTEGLLGETVNENRQMRMLLKVLAISDIIIYRTRAERLRTDMYKFLGTASKAFTKYFSGALQAL-----DLPgPPQALGPAVIIFHETHNTEVLKed--DDGKKEEDILRERFAKLRLELSAFSSLRY---VGVRTSKPPTNYEPLRMVWEKEVRNTAVRs-PRLPRVVFEALLALNNKFNGDLSPL-PFHAFpEQYFTCTTFCKSCDARCQLSMGHLELKEDHRCGSSCKYQHQHENKVYLCNRCHVNGRQVVVSIKTQKSTDSSWMGLALYAWSGSVIECPHCGEIYRSRQhwyg----NKPPEQNAVRPEiVHVWNDGGLQLQGPTHSAQLVLDGV-AYITDAMASVGSQPTKLVkswvtdkirpa--YWrpdseiihckgcisnfERLGLkkHHCRCCGEGFCNHCSKHEMPVPGRGWNYPVRVCNSCWNDGRNGGTLATDGLAGAG-----------------------------------------------------------------------------------------------------------------------------------
>UniRef100_A0A1S8WY40
----------------------------------------------------------------------------------------------------------------------------------------------------------------------------------------------------------------------------------------------LLGTTLNQNQHRRLLLKVFAVADIVIYLTKAPRLHADMFTFLADASDSFAQHFRPELETLAKQNRLPWSHGQLGPAVIVFQETRHTDPLDGPKVDSKPTPYHRNE-----------GSNPLKDSDENNPvKTDRAGaedgydrtplcrkarLKQSIARLLKDNSIRAPRKLEHIFYSLQSLNAQFAGSIrPNGQYT----FVEEYFTCPVQCDVCSIRCCLGVGHTKQ--PHQASmntsadgserkanpAGCRYDPSLKNKLYYCKDCYAEGKRNMVVPKAGESmLDAP-----RYFYSGYVLECKVHGTIYQSRNLWSSNEEPERTArVHWEVVHVWSGERTVLQGIHTFSQVLVDGVNSVTKHITGLAAPPARFIGDYLADSMAPDYWVPNANIRNCAVCNFKFPD------------PLVDGADFDLGTRPQQ-------------------QQQKQQGKVESDGGR--SRPKSKSHRSSIAA-------PSSRAPPV-----------------------------------------------------------------------
>UniRef100_UPI0008112EC2
-----------------------------------------------------------------------------------------------------------------------------------------------------------------------------------------------------------------------------------------------------------------------------------------------------------------------------------------------------------------------------------------------------------------------------------------------------------MNHSHDNIPHKTSAKCKYQHQFANQILYCRACFERGEEVPVTPRSYGAGESTWVGIAKYAWAGYVLECRFCGIIYRSRQYWYGNKDPTEqSVARTEILHVWEGE--ALQNTQaavNAAQKVIDGVSYLTETVGTISAKPTKMLGSWVTDQINPSYWVPNARIQHCGKCEKNFEPLEQKHHCRRCGGGFCEDCSSKYQPVPENGWGDHPVRVCDPcfeKGQRYPNNF-----NGD----VTVRKVAEAAQTTFGSVLSTIDYSLGWIKDTARPEYWIPDKDCTHCIGCKTEFTEKLPIHHCRACGQGVCDGCSQQR--------------------------
>UniRef100_A0A060XJ86
-----------------------------------------------------------------------------------------------------------------------------------------------------SFLLVDEQENLQVHDEAQFLERLGCGDMLGVKVLSIFGNTGDGKSHTLNHILFGGDTVFYTSKSPSSCTVGVWAAFDPGLGLVALDTEGLLGAAANQNQRMRLLLKVLAVSDVVVYRTRAERLHNDMFQFLSSASGAYLKHFTPELRALSSRCGMDVPLSSLGPAVIVFQETTHTQLLGhert--DVPGYADTQLQRRFHDLGLGTEAFSSV--QYVgtQTITPPTNYSLLLEAVRQQVRNTAT-RsPRQPAIVFSALQALSDRFCGEIFDDKIPLy-SFFPDEYFTCSSVCLSCNIRCKNGMNHLRdrvphladglcqyahqynnkvlICKRCYEGGREVIVIPKTSASTDNPWFGLAKYAWSGQFTIYFFPLSSFPPP----------------------RCpcparyvlecgscgiiyrsrqyWLGNQDPESGVVRP-EVKHVWDGSEAFLTDHQNAAQRMLDG--MNF--VIQSV----SEYSTGPTKAVTSwltdqvAPLYWRPNTDITMCHCCKKPFEEAERKHHCRSCGEGFCQACSTRRMPVPERGWGSTPVRVCDACHRQGGTDTTNQ-------------------------------------------------------------------------------------------------------------
>UniRef100_A0A2M4A4J1
-----------------------------------------------------------------------------------------------------------------------------------------------------SFLLMDEQERICVKSADQFCKRLSVQPETKVKVVSIFGNTGDGKSHTMNHALFGGRDVFKTSSEQAPGTMGIWAAYQRQKNVLCLDTEGLLGETVNENRQMRMLLKVLAVSDIIIYRTRAERLRTDMYKFLGTASKAFTKYFSGALQAL-----DLPgPPQALGPAVIIFHETHNTEVLKed--DDGKKEEDILRERFAKLRLELSAFSSLRY---VGVRTTKPPTNYEPLRMVWEKEIRNTAVRs-PRLPRVVFETLLALNNKFNGELSPL-PFQAFpEQYFTCTAICKSCDTRCQLSMGHLELKEDHRSVGVCKYQHQHENKVYLCNRCHVNGRQVVVTIKTQKSTDSSWMGLALYAWSGSVIECPHCGEIYRSRQhwyg----NKSPEQNAVRTEiVHVWNDGGLQLHGPKHSAQLVLDGV-AYITDAMASVG-SQPTKLVKSWVtdkirptywrpdseiiyckgCTCNFERLGLKKHHCRSCGEGFCNFCSKHESPVPSRGWNYPVRVCNSCWNELRNGGVP------------------------------------------------------------------------------------------------------------------------------------
>UniRef100_A0A182J5M9
-----------------------------------------------------------------------------------------------------------------------------------------------------SFLLMDEQERVCVKSADQFCRRLSVSPDTKLKVVSIFGNTGDGKSHTMNHALFGGRDVFRTSAEQASCTMGIWAAFQRQKNVLCLDTEGLLGETINENRQMRMLLKVLAVSDIIIYRTRAERLRTDMYKFLGTASKAFTKYFAGALQAL-----DLPgPPQALGPAVIIFHETHNTEVLKed--DDGKKEEEIVRERFAKLKLDLSAFSSLRY---VGVRTTKPPTNYEPLRVVWEKEIRNTAVRs-PRLPRVVFEALLALNNKFNGDLSPL-PFHAFpEQYFTCTTVCKSCDARCQLSMGHLELREDHRSSGCCKYQHQHENKVYLCNRCHVNGRQVVVNTQTQKSTDSSWMGLALYAWSGYVIECPHCGEIYRSRQhwyg----NQSPEQNAVRTEiVHVWNDGGLQQQGPKHSAQLVLDGV-AYITDAMASVGsQPTKMVKMWVTDKmrpaywrpdseiihckgcisnfeRLGlkkhhCRNCGEGFCSYCSKHQMPVPSRGWDYPVRVCNSCWNDGRTARSGAGGGDGGGGT------------------------------------------------------------------------------------------------------------------------------------
>UniRef100_UPI000BA816A4
---------------------------------------------------------------------------------------------------------------------------------------------------------------------------------------------------------------------------------------------------------------------------------------------------------------------------------------------------------------------------------------------------------------------------------------------------------------------------------------------------------------------------------------------------------------------------------------------------------------------------CGQCKIEFDELDMKHHCRACGYAFCEDCSSKTRPVPGRGWGSTPVRVCDQCYDKSEelesptpnl----------DKASTEVTARKVGEALQNTLGTVMSVFDYPIGFIKDTARPTYWVPDHLITCCCVCKEPFNSKTPLHHCRACGQGVCDHCSPGRQPVPTQGWDHPVRVCTTC-------
>UniRef100_UPI000C26D694
-----------------------------------------------------------------------------------------------------------------------------------------------------SFLFLDADENLQIATPELFCKKLQCHSEDKIKVISIFGNTGDGKSHTMNQVFFDGERVFRTSTEQTSCTIGVYAAMQREQGVLCLDTEGLLGTTAKSNKRMRMLLKILAISDIVIYRTRSERLHSDMYEFLGTASKAFCLHFTQALQA--------MgNGSTLGPAVIIFHETHYTKPLESTVEESAEDKLRSSFTRLNYETNAFSSLRYV---GIQTDANKATNFQKIKDALRLEIENTAvRS-PRQPAVVFRAMKLLNQKFAGEIIEKTI-NPFpEQYFTCGAHCESCSRRCQRSMGHVSDGEPHFNTQPCNYQHQFENKEYLCKACYNNGKEIVVTVRSQAHSDSAWSGLAKYVWKGDVIECTYCGEIYRTRQYwyg---NKSPEASVVRVQvVHVWKGGNAGMRGNTHSAQMMLDGV-SYLSEAITNISAPSAKalsgwladkvapsywrpnqeiILCHACKRNFEKTGMPKHHCRGCGEGFCHTcSQNKVPVPGRGWLQPVRVCNDCHQHLQRKSDATPDS-----------------------------------------------------------------------------------------------------------------------------------
>UniRef100_UPI00148DEE11
-----------------------------------------------------------------------------------------------------------------------------------------------------SFLFLDADENLQIATPELFCKKLKCQELDKIKVISIFGNTGDGKSHTMNQVFFDGDPVFRTSTEQSSCTIGVYAAMQREQGVLCLDTEGLLGTTAKSNKRMRMLLKILAISDIVVYRTRSERLHSDMYEFLGTASKAFCLHFTQALQA--------MgNGSTLGPAVIIFHETHYTKPLESSVEESAEDKLRNSFARLNYETNAFSSLRYV---GIQTDAKKATNFQKISDALRLEIENTAvRS-PRQPAVVFKAMKLLNQKFAGEIIEKAI-NPFpEQYFTCGAHCESCSRRCQRSMGHVSDGEPHFNTQPCNYQHQYENKLYLCKACYNNGKEIVVSIRAQSQTDTAWSGLAKYVWKGDVIECPYCGEIYRARQYwyg---NKSPESSVVHVQvVHVWKGGNSGLRANAHSAQMVLDSV-NSLSEAFTNISGPWAKaisdlladkvapsywrpnQEIILCHACKRNFEKTGMPKHHCRGCGEgFCHTCSQHKLPVPARGWLQPVRVCNDCHQQLQRKSDAT-----------------------------------------------------------------------------------------------------------------------------------
>UniRef100_B4MA60
-----------------------------------------------------------------------------------------------------------------------------------------------------AFLFLDADENLQIATPELFCKKLKCQELDKIKVISIFGNTGDGKSHTMNQVFFDGEPVFRTSPEQSSCTIGVYAAMQREQGVLCLDTEGLLGTTAKSSKRMRMLLKILAISDIVVYRTRSERLHSDMYEFLGTASKAFCLHFTQALQA--------MgNGSTLGPAVIIFHETHYTKPLESSVEESAEDKLRNSFALLNYETNAFSSLRYV---GIQTDAKKSTNFKKISDALRLEIENTAvRS-PRQPSVVFKAMKLLNQKFAGEIIEKAI-NPFpEQYFTCGAHCESCSRRCQRSMGHVSDGESHFNTQPCNYQHQYENKLYLCKACYNNGKEIVVSIRAQSQTDTAWSGLAKYVWKGDVIECPYCGEIYRARQYwyg---NKSPEASVVHVQvVHVWKGGNAALRANAHSAQMVLDSV-NSISEVFTNISAPWAKaisgmladkvapsywrpnqeiiLCHACKRNFEKTGMPKHHCRGCGEGFCHtCSQHRVPVPargwlQPVRVCNDCHQQLQRKSDTTPAHTQDQA------------------------------------------------------------------------------------------------------------------------------------
>UniRef100_UPI00042CCA5F
MSAQTSPAEKGLNPGLLCQESYTCSGTDEAVFECDECCSLQCLRCEEELHRQERLRNHERIRLKAGHVPYCDPCKgpnGhsPGV-----KQRAVVRCQTCKINLCLECQKRTHSGGNKRRHPVTVyhVT-KVQE--LLEEEGMDEETKRKKMtEKVVSFLLVDENEEIQVTNEEDFIRKLDCKPDQHLKVVSIFGNTGDGKSHTLNHTFFYGREVFKTSPAQESCTVGVWAAYDPVHKVAVIDTEG--------------------------------------LLGaTV-----------NLSQRTRL-LLKVLAI-------------SDLVIY--------------------------------------------------------------------RTHADRLHNDLFKFLGDASEAYLKHFTKELKATTARCGLDVPLSTLGPAVIIFHETVHTQLLGSDHPSEVPEKLIQDRFRKLGRFPEAFSSIHYKGTRTyNPPTdfSGLRRALEQQlENNTTRSPRHPGVIFKALKTDGFLKDNNNAAQRLLDGMNFMAQSVSELSLGPT-KAVTSWLTDQIAPAYWRPNSQILSCNKCATSFKDNDTKHHCRACGEG------------------------------------------------------------------------------------------------------------------------------------------------------------------------
>UniRef100_A0A0B6XZQ8
------------------------------------------------------------------------------------------------------------------------------------------------------FLLVDEHETLQVINEGDFIDKLGCDRTDTFKVVSIFGNTGDGKSHTLNHTFFGGHEVFKTSTSQSSCTIGVWSSLSRNHKVVVLDTEGLLGSSSNENQRTRLLLKVLAVSDIVIYRTRAERLHTDMFVFLSNASKAYLKHFKQELQCASKKYGI-----------------------------------------------------------------------------------------------------------------------------------------------------------------------------------------------------------------------------------------------------------------------------------------------------------------------------------------------------------------------------------------------------------------------------------------------------------------------------------------
>UniRef100_UPI001458D10E
-----------------------------------------------------------------------------------------------------------------------------------------------------SFLLVNESEHLQV-KEDEFLEKLGCRDHRPVKVLSIFGNTGDGKSHTLNQAFFGCQEVFRTSPSQDSCTVGVWGAYDPVLSLILLDTEGLLGATERQNQRMRLLLKVLAVSDLVVYRTRAERLHNDMFQFLGSASKAYLKFFTGELKALVSRCGLEVPLSSLGPAVIVFQETTRTTLLGnGSGTPGAAEMQLQKRFHELHLSAEAFSSVRy--VGVQTVVPPTDFLGLQVVIKQQTRDTSTR--SPRppSVVYRALKALSDRFSGEIPEEVGLVs-FFPDEYFTCSSTCLSCRVRCKNGMNHLKDGLPHQADGLCHFTHQYNNKVLICKKCYERGREVIVIPK---------------------------------------------------------TVASNDSPWLGLaKYAWSGYVLECPICGIIFRSRQYWY--GNQDPQGSVVRQEVRHIWPGACFDC--KKV--FDPEERKHHCRACGEGFCHGCSNQVMQVPERGWGASPVRVCKACYHAGRAALLKEEETGFLARRVTEVAQSTLDAVST------------------------------------------------------------------------------------
>UniRef100_T1HUD1
--------------------------------------------------------------------------------------------------------------------------------------------------------LVDGMERLRVSSAEEFTTLLGCgkL-APRVKVVSIVGNTGDGKSHTLNHLFFSGDEVFKTSAEQQSCTMGVWAAL-RSPSVVCLDTEGLlavGVQGSDAAARARLLLKMLAVSDVMIFRTRSERLHEDMFKFIGSASRVYSSHLQsclqsvy-ERSDMGGslsALG---------PAIIIFHETRNTTPLRTNalqPAEDTLRETFRK----MGLSIQAFSSLYYVGVQtleP---PTSFNELMKVVQKELan--NNVRSPRNPSVIFNTIKALNdk--FSgkivtkSEI----------LLDEYFTCPSECLSCKSRCQLSMghgstg------QAHSSNNKCKYQHQYENIFYVCKtC-HNdgKEVRVIprys-----SSSDGSWFEVITKYAWSGYVIECPNCGEIYRs-RQYWYGNMLPEATAvrtEIHHVWP---GMSCSGKTCQNSAQRVL--DgvSYITDVVVSASATPTKALGSWVTDQIAPKYWKP--NSEItkCHVCGIVFveg---ETKHHC--RNCGEGVCSKcSTHTAPVPDKGWySPVRVCDW---CFN--PpAPQCQPIN---QvdeNEVIPRKVSEAVVTTISTVAAVLNYPKSVIKETARPsywv-PDSEARECSVCSGVFTRAGGKAELHHCRGCGNAVCDVCSQG--------------------------
>UniRef100_A0A4W5K6K4
MSGQGPSVDKGMNTIPVCQESYACGGSDEAAFECDECGSLQCVRCEFELHRQERMRNHDRVRIAPGHVPFCDSCKGDSSgcGVNGGRLRAVVRCQGCKINLCLDCQKRTHSGVNKRKHPVTSYPPpgQVQDSSLEAGDGGEMEALKAKLEKVCSFLLVDEKEEMQLKDEEDFVSRLECRPEELLKVVSIFGNTGEGKSHTLNHTFFLGREVFQTSPTQESCTVGVWAAMDPIHRVVVIDTEGLLGAgsnqgq------RTRLLLKVLAVSDLVIYRTHAdrlhddl-------------FKFLGDASDAYLKHFTRELKATTARCGLDVPLSTLGPAVIIFHETVHTKLLGSDNPSESAERLLQERFRKLGLFPEAFSSIQYRGTRTYNPPTDFSGLLRSLEQQLDNNTTRSPRSANVIYRALQALSERFSGDIPEEHLASNSFFPDEYFTCSSICLSCGRN------------------------------------TDRQTVTHTHTHTYTNTAL-----SESVCSAPQACY-EG-GKEVIVVPKTTASSDSPWFGLATYAWSGYVIECPNCGVIYRSRQYWYGNQdPVDTVVRTEIQHIWPGSDGFLKDNNNAAQRLLDGVNY-------------------------------------------------------------------------------------------------------------------------------------------------------------------------
>UniRef100_A0A653BDE7
-----------------------------------------------------------------------------------------------------------------------------------------------------SVLLLDDNEKLLIHSEQGFLQALNIDPTDKVKVVSIFGNTGEGKSYTMNHLFFEGEEVFRTSSSQTSCTLGVWAKYNPHLKVICLDTEGLLGISKKENQRTRMLLKVLAVSDVIIYRTRAERLQRDMYSFLGGASKAYKEHFATALKKAIGDNGTTGGGAGIGPGVIVFHETRHTQTL------------------------------------------------------------------------------------------------------------------------------------------------------------------------------------------------------------------------------------------------------------------------------------------------------------------------------------------------------------------------------------------------------------------------------------------------------------------
>UniRef100_A0A2M3Z3R5
-----------------------------------------------------------------------------------------------------------------------------------------------------SFLLMDEQERICVKSADQFCKRLSVQPETKVKVVSIFGNTGDGKSHTMNHALFGGRDVFKTSSEQAPGTMGIWAAYQRQKNVLCLDTEGLLGETVNENRQMRMLLKVLAVSDIIIYRTRAERLRTDMYKFLGTASKAFTKYFSGALQAL-----DLPgPPQALGPAVIIFHETHNTEVLKed--DDGKKEEDILRERFAKLRLELSAFSSLRY---VGVRTTKPPTNYEPLRMVWEKEIRNTAVRs-PRLPRVVFETLLALNNKFNGELSPL-PFQAFpEQYFTCTTVCKSCEARCQLSMGHLELKEDHRSVGVCKYQHQHENKVYLCNRCHVNGRQVVVTIKTQKSTDSSWMGLALYAWSGSVIECPHCGEIYRSRQhwyg----NKSPEQNAVRTEiVHVWNDGGLQLHGPKHSAQLVLDGV-AYITDAMASVGSQPTKLVkswvtdkirpt--YWRPdseiiyckgCTCnferlglkkhhcrscgegfcnfcskhespvpsrGWNYPVRVCNSCWTELRNGGIPAGATAATAAVVGMHNGDNANGDQDDADQEHQQ------------------------------------------------------------------------------------------------------------------------------------
>UniRef100_A0A1B0DP34
-----------------------------------------------------------------------------------------------------------------------------------------------------SFLLLDDQERLSVPSAEAFAKHLKCLPNTNIKVVSIFGNTGDGKSHTMNHTFFAGENVFKTSPEQTSCTLGVWAALQAEMGVLCLDTEGMLGIKLEEHQRTRMLLKVLAISDIVIYRTRSERLHNDMYKFLGNASLAFTRHFSEALQAL-----NLPgPPQSLGPAVIIFHETCNTIPLR-AKLDSCPEDELRKTFKELNMTHDAFSSLKYV---GVQTIKPPTAYNALRAAVISEVDNTKVR---SSRHPSVVFQALHALNAKFSGTIN-EQPINPfPEQYFACTAQCASCEMRCERSMGHGSDHKTSKRCRYQHQYGNKVFLCQVCLRNGREVIVNVTTQSQSESSWLGLAKFAWSGSVIECLNCGEIYRSRQywygnk------SPEDYAVKSEIVhVWRGSDRSVKSQMYSAQMLLDGVSY-LAETVSNLSAQPSKAitdwatdkiapdywvpnsqiinchscsenfemsklpkhhCRRCGRgfCSSCSNNEMPVPERGWTEPVRVCNSCRDELLKAEVAGKTSVTIVDFGILTSCMVSLGNnfLST---------------------------------------------------------------------------------------------------------------------------------
>UniRef100_A0A182YAS9
-----------------------------------------------------------------------------------------------------------------------------------------------------SFLLMDEQERICVRSAEQFCKRLSVSPDAKLKVVSIFGNTGDGKSHTMNHALFGGRDVFKTSSEQASCTMGIWAAYQRQKNVLALDTEGLLGETVNENRQMRMLLKVLAISDIIIYRTRAERLRTDMYKFLGTASKAFTKYFSGALQAL-----DLPgPPQALGPAVIIFHETHNTEVLK---EDDDGKKEEDILRERFAKLRLELTRCGTLAC---GRSKPPTNYEPLRMVWEKEIRNTAVRsPRL-PRVVFEALLALNNKFNGELSPLP-FNAFPEQyFTCTTYCKSCDARCQLSMGHLELKEDHRCGASCKYQHQHENKVYLCNRCYVNGRQVVVSIKTQKSTDSSWMGLALYAWSGSVIECPHCGEIYRSRQhwygnks-------PEQNAVRTEIVHvWNDGGLQLQGPTHSAQLVLDGV-AYITDAMASVG-SQPTKLVKSWVTdkirpaywrpdsEIIhckgcisnferlgLKKHHCRSCGEGFCNHCSKHEMPVPIRGWNYPVRVCNSCWNDGRNGGTMGADGP------------------------------------------------------------------------------------------------------------------------------------
>UniRef100_UPI000A2A5C8D
--------------------------------------------------------------------------------------------------------------------------------------------------------------------------------------------------------------------------------------------------------------------------------------------------------------------------------------------------------------------------------------------------------------------------------------------------------------------------------------------------------------------------------------------------------------------------------------------------------------------------ACQACQRPFDVGEKKHHCRACGGGFCDECSSNQKPVPERGWGTEPVRVCDICFNXEQxdreqhpaldlselsdaLEDXSNQTLVDKTLGPRAARKMIEGVQTAVETLGTALDYPREILTDAARPSYWVPDSQISECYICETEFKVKDKKHHCRACGQGVCDNCSKHRLPVPSRGWDQPVRVCDKC-------
>UniRef100_A0A0M4EUD4
-----------------------------------------------------------------------------------------------------------------------------------------------------AFLFLDAEENLQIATPELFSKKLKCQEQDKIKVISIFGNTGDGKSHTMNQVFFDGDPVFRTSTEQSSCTIGVYAAMQREQGVLCLDTEGLLGTTAKSNKRMRMLLKILAISDIVVYRTRSERLHSDMYEFLGTASKAFCLHFTQALQS--------MgNGSTLGPAVIIFHETHYTKPLESSVEESAEDQLRNSFARLNYETNAFSSLRYV---GIQTEANKTTNFQKISDALRLEIENTAvRS-PRQPAVVFRAMKLLNQKFAGEIIEKTI-NPFpEQYFTCGVHCESCSRRCQRSMGHVSDGEPHYNGQHCNYQHQYENKLYLCKACYNNGKEIVVSIRAQSQTDTAWSGLAKYVWKGDVIECPYCGEIYRARQYwyg---NKSPEASVVHVQvVHVWKGDNSAQRGNTHSAQMVLDSV-SSLSEAFTNISAPWAKALSGMLAdkvAPS--YWRPNQEIILCHACRRnFEQSGMPKHHCRGCGEGFCHTCSQRKLPVPARGWLQPvrvcndchqqlqrkgdatpgsrptndegdirvrkygetiynTITSVAAV----------------------------------------------------------------------------------------------------------------------------
>UniRef100_A0A4Z2DFZ1
---------------------------------------------------------------------------------------------------------------------------------------------------------------------------------------------------------------------------------------------GLLGASPNPNRQRRLLLKVFALSDVVIYRTMSDRLHSDMFTFLADASDAFSEHFRPDLEALAERTGLPWTPGQLGPVVVVFQETQHTIPLDEprsiatanNNtctdrlGSAEPSSermsalsskFLTERLTAMRRNANAFSSLVYVGTQTKVPPTNFQPLASMVAKKIRDISVRAPRKLVHIF----HILQAlNTRFSSDLP-CSSPTFVEEYFTCPCKCTSCGVRCCLSvnhtSNNVGHMAEFLdssgiSATPCRYDPTLQNKLYYCKLCYAYGQRTMMVPKSGESNASALSAVVKYLWAGYVLECPRHgTIYRSRGYWSGNVEPEMNPQVHWEIVHVWQGEKSILLGTHPVSQLLLDGLTVVSSQVSQLAGPPARRLGDliadsvaprywqpNSSIKAcavckaefqsssddsvcssnslvkeksttdkkqtsvsgddgsqkdkl-LTGQSnsvpyrsssfsdLLSKEANSSKPLKPFVDDFSKHHCRACGRGVCAKCStgrlpvpdqgygnngvrvcDQCYEARSHDKGIELRNRVSGINYNSQIN-----------NTSLTGRKVIEMLSATADYIAPIYTGPKELVKSLARPDYWQPDDQCVACYVCCAPFGSRLSIHHCRSCG------------------------------------
>UniRef100_UPI0015AA6550
-----------------CEERLACKGIKpYATFTCSECGSNQCEECEALLHEDFRLNLHSRQLITGPSAE--EL--CEGDCKD--RNYADVTCSSCGCNYCYVCDHIFHS-QGKQNHQRTKFVS--QNEEFlsceeipeeclpvteeadi-ANEAENDMLNldemfslnsngsdilPdlfpeheieakynynkcnkdskqi------KSFLLINEKEILQVGDGEQFISNLg--CGNTQLKVVSIFGNTGDGKSYTLNHTFFDGREVFQTSSAQESCTVGVWAAYCPSLGIITIDTEGFLGqAS-NPNLRARMLLKVLAISDVVIYRTRAERLHNDMFSFLGDASAAYTKH-FSQEleeacarFHVDGP------MSILGPSVIIFHETQ--HTNVLsknD--SVEPELILRSRFQELGLKVDAFSSIEYL---GTcsnSGPTDFVQLRRRvekHIQN---SAVRVPRAPAVIFKVLKVLND-KFsgr-ieks--------IPNTFPDQYFTCSVQCKSCKARCSNSMNHekedis------HTSNKNCIYQHQYENRIFLCKTCfERGEKMEvspkt------MESNDSSWLGIAKYAWSGYILECTKCGVIY-RSRQyWYGNQHPWDTCVRTe-ICHVWPMTDGSNCEEKNTAQY--VIDNLATvsEVVTNIGAKPTKVLSSWVADQIAPSYWIPNS--RISHCGlcEKsfegle------KKHHCRVCG--GGFCEDCASKTrvVPTWGTSpvrvCNNCYTDD---SLP--DNLSNVQNLH---NPpevTVRKLGEAVHTTLETVASAVSYPLGIIKDS----ArpsyWVPDHLLTNCYVCNKEFGPKLSKHHCRSCGEGVCHECS-----------------------------
>UniRef100_UPI000D0C932B
--------------------------------------------------------------------------------------------------------------------------------------------------------LIDGKESLKVSTSEEFIKRLNVd-SEARVKVVSIFGNTGDGKSHTLNHLFFGGKN-----------------------------------------------FTVLAISDVIIYRTRSERLHRDLFTFLGSASRAYSCHFQSALesinsrSHS-------ASRGLLGPAIIISHETRNTKPLTTngvESPed------ILRSRFLKLNLDIDAFSSLTYVGQQTVel--PTQYSMLRRAVNSELTNTTVRSPRSPKFVFSTLKALNDKFNga-vkqnv----------EIFPDEYFTCPAACLSCGARCQSSMGHEgsipd-----HKSDTNCRYTHQYENIRYICKTCyKNGKEIIVKPEA-FTSNESSWFSIAKYAWSGYVIECPNCGEIYRS-RQyWFGNVSPELSAVRTEihhVWP---GMSCYGVSCQNSAQRVLDSV--TAltEVVASVSATPTKALGSWVADQIAPKYWKP--NPQVKMCAvcCIVFTPEm-TKHHCRACG--EGVCADcSTQNKPVPERGWsypvrvcdkcasppAG--KTCSSSKEQWvvasypdrilvvtdeeas---QVPIAENPSlaqTDENEVIARKvteaVVTTFSSVASILEYPKSMIKETARP-SYWTPDSEARECCVCSAL-----------------------------------------------------
>UniRef100_L9KRP3
MSAQTSLAEKGLNPGLMCQESYACSRTTR--------LSSGVVSAARRSSTDNSLRNHEWIRLRPGRVPYCDPCKGPSGHSP---------------------------GGNKRRHPMTMFHVNKVQESLEAEEIEEEIKKKKMTEKAVSFLLVDENEDIQITSEVDFIRKLDCIPDQHLKLV------------------------------------------------------------------------------------------------------------------------------------------------------------------------------------------------------------------------------------------------------------------------------------------------------------------------------------------------------------------------------------------------------------------------------------------------------------------------------------------------------------------------------------------------------------------------------------------------------------------
>UniRef100_UPI0014431E37
-----------------------------------------------------------------------------------------------------------------------------------------------------SFLLIDEQENLMVSNAEQFVKKLNCDQRDLkVKVVSIFGNTGDGKSHTLNQTFFRGEEVFKTSNDQNSCTLGVWAAFDPALKVICLDTEGLLGISTYKNDQTRLLLKVFAVSDIVLYRTPIERLNRNFFTFLGAVSKAYNHYF----KTALQPIGQReGVVNSLktwGPSIIVLHETRYTkplaydg--------TETAEDILKKRFAELKLKTEAFSS---VKYVGLQTTNFIADYEPLYAAIKKELNNSTVRYGRHPNLVYNTLKILNDKLSEEISDY-SKcLLSDQCFTCPVKCLSCECRCANSMGHLREGIPHNSDSRCRYQHQYENLVYVCKKChSNGNEVRVTKRIQTqtDNSW---YGLVSYAWAGDVIECPYCGEVYRSrqy---WYGNKDPKEEFAGRTEIRHVWDMANHSVSLQNTAQKVIDG-VSYISGAVSNVSLQPTKALS--AWV--ADQVAPSYWRPNNEIKCCHNCKIVFGSTDTKHHCRACGEGFCSPCSSKRKSVPHRNWHTPVRVCDNCYAKDTTCNDEVSNTTDDVSARKVSEHVVsTLSAV--------------------------------------------------------------------------------------
>UniRef100_R7TSE7
------------------------------------------------------------------------------------------------------------------------------------------------------------------------------------------------------------------------------------------------------------------------------------------------------------------------------------------------------------------------------------------------------------------------------------------------------------------------------------------CYTNGVERLVVPKTCSSREGSFLGLAMYAWAGYVLECAACGVIYRSRQFWYGNQDPINTVVRTEIRHVWPGRNPVLQGTHNAARRLVDGIQYVSDAIAYVGAKPTKVMTNWVTDQIAPAYWVPNAQITHCYHCRHEFDHSAAMHHCRACGQGFCEDCSLNKKPVPERGWGEEPVRVCDSCFHGdSEGNQDDLIH--DPQDDLYPRKVGEALSFSIGAVANLMQYPLDVIRDTVRPAYWVPDAEISECCVCAAEFGPRLAIHHCRACGLGVCDPCSSARRPVPSRGWDQTVRVCDACNKKKGAL-
>UniRef100_A0A6I8TBX3
-----------------------------------------------------------------------------------------------------------------------------------------------------SILLMDEKENVQLSSAEQFCKQLGAPPEVKLKVVSIFGNTGHGKSHTMNHTFFGGSEVFKTSSEQHSCTVGIWASYHQQHNVLCLDTEGLLGVTNNENRQMRMLLKVMAISDIIIYRTQSERLGTDMYKFLGMASKAFTKYFSGALQSLGS-----TlTAQSLGPAVIIFQETKYTETLKe-DADGKKEEDILRENFSKHRQDLSAFSSLRY---VGTRTYLTSTDYEPLKLALKNELKDTRvRS-PRQPNVVFEALVALNKKFSGELSST-PYNLFpEQYFTCTTFCKSCNVRCQLSMGHLDSKEDHKFTGPCSYQHQYENKVYLCNRCHVNGRQVIVNVKTQTSNDSSWMGLAKYAWSGSVIECPHCGEIYRSRQhwyg----NKSPEQTAVRTEiVHVWNDGGLAVCGPTHSAQLVLDGVAF-ITDAFASVGAqptktikSWVTDKI--RPTywKPDSEIIHCKGCTANFERFDLKKHHCRSCGEGFCNNCSKHEMPVPSRGWNEPVRVCNscrdellwaRGNNGdtngiaagnnnpgdgdvlARKYGEVVLNTL-------------------------------------------------------------------------------------------------------------------
>UniRef100_UPI000C782775
----------------------------------------------------------------------------------------------------------------------------------------------------------------------------------------------------------------------------------------------------------------------------------------------------------------------------------------------------------------SFSKLVYIGVRTdMQTRTCFKPLLDIVSSEVTDTTVRSPRNISHVYKALVSLNSKFSG---DVSPSHRS-FPDQYFTCQSTCQSCAGRCCKQIKHTGDHCT-DTTVQCTYSVQLENKVYTCRYCQDNGRRCVVVPKAAASKESSWVGLAKFAWSGFVLECQRCGVIYRSRQQWFGNLDPeTQGVVQTHVAHVWPG----------------------------------------------------------------------------------------------------------------------------------------------------------------------------------------------------------------------------------------
>UniRef100_A0A484B107
-----------------------------------------------------------------------------------------------------------------------------------------------------AFLFLDADENLQIATPELFCKKLKCQSLDKIKVISIFGNTGDGKSHTMNQVFFNGEPVFRTSPEQSSCTIGVYAAMQREQGVLCLDTEGLLGTTAKSNKRMRMLLKILAISDIVVYRTRSERLHSDMYEFLGTASKAFCLHFTQALQA--------MgNGSTLGPAVIIFHETHYTKPLESTVEESAEDKLRNNFALLNYETNAFSSLRYV---GIQTDANKSTNFQKISDALHLEIENTSvRS-PRQPAVVFKAMKLLNQKFAGEIIEKAI-NPFpEQYFTCGAHCESCSRRCQRSMGHVSDGEPHFNTQPCNYQHQFGNKLYLCKACYNNGKEIVVSVRAQAQTDTAWSGLAKYVWKGDVIECPYCGEIYRARQYwyg---NKSPEASVVHVQvVHVWKGGNAALRANAHSAQMVLDSV-NSISEAFTNISAPWAKalsgmLADKV--APS--YWRPNQEIIMCHACRRnFEKSGMPkhhCRGCGEGFCHTCSQHRVPVPARGWLQPVRvcndcyqqlqrksdatpgsrptndegdilvrkygetiyntISSV---------------------------------------------------------------------------------------------------------------------------------
>UniRef100_A0A3P6T3L2
---------------------------------------------------------------------------------------------------------------------------------------------------------------------------LGCPPDLKLKSLAIVGNTGDGKSHTLNHAFCGGRDVFVTSASQNTCTLGVWAAYEPERGYLLLDTEGLLGACTNPNRQRRLLLKVFAVADVLIYRTMSDRLHSDMFTFLADASDAFVEHFRPELENLAQRSQLPWSSSQLGPAVVIFQETQHTE-----PLDSDPSSpstGDSGVNSKcASFLAERfaslqrsadaFSCLRYVGVRTHDPPTDFSTLVRTVEGLMKDTTV----RVPRRLSHiFQMLASLNEHFATEIPATSANTFVQEYFTCPAKcmscqar---CRLGVNHLREGL------------------------------------------------------------------------------------------------------------------------------------------------------------------------------------------------------------------------------------------------------------------------------------------------------------------------------------------
>UniRef100_A0A1B6JER4
-----------------------------------------------------------------------------------------------------------------------------------------------------SFLLLDKDEKLQVSSVEEFLRALRCQdPLTRVKVVSIFGNTGDGKSYTLNHTLFNGENVFPTSNSQDSCTLGVWAAFDPQLKIICLDTEGLLGSTKHRNQRTRLLLKVLAVSDIVIYRTRAERLHEDMFTFLG----------------------------------------------------------------------------------------------------------------------------------------------------------------------------------------------------------------------------------------------------------------------------------------------------------------------------------------------------------------------------------------------------------------------------------------------------------------------------------------------------------------
>UniRef100_UPI00148A8AD1
-----------------CKEKFCCKTENtEAFYHCEDCGTDQCSECDETIHKiSVKFEFHDRRKLDPPPS--EELCQIDKIQNllvCEEENYADLRCEVCALNFCFSC-FDDYHKGNRKTHRKTFFKEFrqrelqkqlnnpikpssplqsdddsltymscPQLLDQVIdiDlqltehseaqpadttQTESMNSfssaqsdhsqhssipdiclsagnemssleaqlaeSIIDlndpYDNVKSFMLINDQEVIQIgdEDEFIK--KLDCDSNEHVKVVSIFGNTGDGKSFTLNHTFFGGKEVFKTSSHQSSCTVGVWAAFDPKEkVIVIDT-EGLLGITSNQNQRMRLLLKILGISDIIIYRTRAERLHNDMYQFLCESssaytkh-FSDELEat----AKRC------NKGVGDLTPAVIIfqeTVNtnvLGSSG-------TDSAEKFIWNTFRQL-ECPMHfkdLTYVGIRTGRPPTDFTqfQ---RT--MSQHLQDKSNRAARQPAIVYktlknLNdkfn------------GEVEKPLYGTFPDQLFSCSMKCLSCGEGCTrsmnh-----DTDSRAHETDKRCKYQHQfENKVFLCKSCYLsgke-----HVVIPKTSESRDSAWSGLIKYVWAGEVLECPsCGVI--FRSRQNWYGnkeVEEI---VHTEIRHVWPDGYKMLQGTNNAArk--VIDGFHYIADSITSVGSKPTKMISDWMNDRIAPEYWVp--NSQISHchqcs-----KELE--TEQkhHCRACGKGFCDDCSSHRRRvpERGWGE---MEV--RVCDKCYGGK---KMsdsNDSTGSNSQVTARKVGEVVTSAISVAASTLNYPIDmikd----TARPGYWTPDEQIKACYVCEELFGPKLRIHHCRACGQGVC--------------------------------
>UniRef100_A0A2H1BUP5
-----------------------------------------------------------------------------------------------------------------------------------------------------------------------FGDALGCPVDRPLKVVAIVGNTGDGKSYTLNHAFCRGSEVFATSPSQSTCTLGVWAAYLPGKDCLLLDTEGLLGTNANHNMHRRLLLKVFAVADIVIYLTKAARLYSDMFSILADASDAFAHHFRPDLEALAQRTGLPWSAGQLGPAVIVFQETLHTHPLEGFQP-------------------------------------------------------------------------------------------------------------------------------------------------------------------------------------------------------------------------------------------------------------------------------------------------------------------------------------------------------------------------------------------------------------------------------------------------------------
>UniRef100_A0A183MU47
-----------------------------------------------------------------------------------------------------------------------------------------------------SVRLIDEEERVLFDDADVLAWHLGCPADRTVKLIAIVGNTGDGKSHTLNQAFCGGADVFVTSPSQATCTIGIWAAYLPKEGYLLIDTEGLLGASPNPNRQRRLLLKVFALADVVIYRTMSDRLHSDMFTFLADASDAFSEHFRPDLEALAERTGLPWTPGQLGPVVVIFQETQHTLPLDEphsiasanNNTCTDrlgsaepsnermstlSSRFLTERLVAMRRNANAFSSLVYVGTQTKVPPTNFQPLASMVAKKIRDISVRAPRKLVHIF----HILQAlNTRFSSDLP-CSSPTFVEEYFTCPCKCISCGVRCCLSvnhtSNNVGHKAEYVgsngvSASPCRYEPTLQNKLYFCKLCYAYGQKTMMVPKSGESNTNALSAVVKYLWAGYVLECPRHgTIYRSRGYWSGNVEPEMNPQVHWEIVHVWQGEKSILSGTHPVSQLLLDGLTVVSSQVSQLAGPPARRLGDliadsvaprywqpNSSIKAcavckvefqsssddsvcsrnslvrqksatdkkqptpsslddspqkdkmftGKDNSMLNRSSSFSDSLNKeKSSTKPLKLFIDDLSKHHCRACGRGVCAKCSTGRlpvpdqgygsdgvrvcdqcYDARLQDKGIDSKNRVSGMNYNPQIN-----------NNSLTGRKVIEMLSATADYIAPIYTGPKELVKSLARPDYWQPDDQCVSCNVCSAPFGSRLSIHHCRSCGQGV-------------------------
>UniRef100_UPI000A0ED4A8
-----------------------------------------------------------------------------------------------------------------------------------------------------SFLLIDGREHLKVSSAEQFIGNLNCGHKDLkLKVVSIFGNTGDGKSHTLNQTFFRGQEVFRTSNEQSSCTLGVWAAFDPTLKVICLDTEGLLGVTAHENQRMRLLLKVLAVSDIVVYRTRSERLHRDLFTFIGAASRAYSHHFQTALQAVGQREG-IlGSLSALGPSVIVFHETRHTRTL-SSNASESAEDILRTRFDQMRLEIEAFSSIKY---VGVQTPNPPTDFQPLRKAIQNELNNTTvRS-ARRPHLVYGTLKILNDKFSGEIENV-SSILFpDQYFTCTVKCLSCNCRCTNSMGHLREGKPHISDSRCRYQHQYENLVYICKKCHSNGNEVVVTSRTQTQSD-ASWYGLAKYAWSGYVIECPHCGEIYRSRqfwy----GNKNPEDAAVRt-EITHVWNTNDASLTSQNTAQRVIDG-VSYISEAVANVSIQPTKVLTSWVADQ--IAP--TYWRPNNEIRHCYKCKLPFGTTDTKHHCRACGEGFCAGCSSKTKPVPLRNWYTPVRVCDACFTEDENSSEEMNENFEDVNARKVTEHVVST-----------------------------------------------------------------------------------------
>UniRef100_UPI0006255F2B
-----------------------------------------------------------------------------------------------------------------------------------------------------SFLLIDGKEYLKVINAEQFAEKLGCIKDSKVKVVSIFGNTGDGKSHTLNQTFFKGREIFRTSNEQSSCTLGVWAAFDPNLNIVCLDTEGLLGETIHENERTRLLLKVLAVSDIVVYRTRSERLHRDLFTFLGAASRAYSHHF----QTALQAVGQREgvsnCLSALGPSVIVFHETRHTRll---TNNASESAEDILRARFTQMRLEIEAFSSI---KYVGVQTADPPTNYGPLRNAIKNELDNTTv-RSARRPHLVYSTLKILNDKFCGEIENI-SNIlFPDQYFTCPVKCLSCGCRCHNSMGHLREGKPHTSDSRCRYQHQYENVVYVCKKCHSHGSEVVVTSRTQTQSD-SSWYGLAKYAWSGYVIECPHCGEIYRSrqy---WYGNKNPE-DAAvRTEITHVWNLINLPMTSQNTAQRVIDG-VSYITEAVTSVSLQPTKVITAWVA--DQV--APTYWRPNNEIKHCHKCGIPFLSTDTKHHCRSCGEGFCAQCSSNTKCVPSRNWYTPVRVCDACYLKDFNCNEQLGETTEDVSVRKVTEHVVST-----------------------------------------------------------------------------------------
>UniRef100_A0A182XB87
-----------------------------------------------------------------------------------------------------------------------------------------------------SFLLMDEQERICVRSAEQFCKRLSVSPDAKLKVVSIFGNTGDGKSHTMNHALFGGRDVFKTSSEQASCTMGIWAAYQRQKNVLALDTEGLLGETVNENRQMRMLLKVLAISDIIIYRTRAERLRTDMYKFLGTASKAFTKYFSGALQAL-----DLPgPPQALGPAVIIFHETHNTEVLKed--EDGKKEEDILRERFAKLRLELSAFSSLRY---VGVRTSKPPTNYEPLRMVWEKEVRNTAVRs-PRLPrVVFEALLALNNKFNGELSPLPF-HAFpEQYFTCTTYCKSCDARCQLSMGHLELKEDHRCGSTSCKYQHQHENKVYLCNRCYVNGRQVVVSIKTQKSNDSSWMGLALYAWSGSVIECPHCGEIYRSRQhwy---GNKPPEQNAVRTeIVHVWNDGGLQLQGPTHSAQLVLDGV-AYITDAMASVG-SQPTKLVKSwvtdkirpaywrpdseiihckgcisnferlglkkhHCRSCGegFCNHCSKHEMAVPSRGWNYPVRVCNSCWNDGRNGGTVGTEGLAGQGAAVNGMTS------------------------------------------------------------------------------------------------------------------------------------
>UniRef100_A0A4U1FAD3
----------------------------------------------------------------------------------------------------------------------------------------------------------------------------------------------------------------------------------------------------------------------------------------------------------------------------------------------------------------------------------------------------------------------------------------------------------------------------------------------------------------------------------------------------------------------------------------------------------------------------------------------------------------------------------------------------------KSVQDTLGAVVTANDIPLGLVKDAARPVYWVPDHEILHYHNCQKEFSVKLSKYHCWACRQGFCDECSHDRQAVPSRGWDHPVRVC----------
>UniRef100_UPI0007638D3E
---------------------------------------------------------------------------------------------------------------------------------------------------------------------------------------------------------------------------------------------------------------------------------------------------------------------------------------------------------------------------------------------------------------------------------------------------------------------------------------------------------------------------------------------------------------------------------------------------------------------------CIVCKLQFSSTSIKHHCRACGEGVCDECSKRTLCVPERGWDT-PVRVCNFCYKRSgsissn-CSDSSSRGDESEV----GARKFSEAVVQTLSSVASVLEYPKNLIKDTARPSYWVPDSEALECYICKSEFGSTLILHHCRDCGHGICSSCSNHRKPVPHRGWPNPVRVCDLC-------
>UniRef100_UPI0006C9DC41
-----------------------------------------------------------------------------------------------------------------------------------------------------SFLLIDGNEYLKVSSAEQFIQKLQCAANDLkVKVVSIFGNTGDGKSHTLNQTFFGGAEVFRTSSEQSSCTLGVWAAFDPHLNVVCLDTEGLLGITDHENARTRLLLKVLAVSDIVIYRTRSERLHKDLFTFLGAASRAYSHYFQAALQAVSLREG-IaNAVNTLGPSVIIFHETRHTRPLks---NANESAEDILRERFAQTKLEIEAFSSIKY---VGVQTINPPTEYEPLRLAVQNELMNTTvRS-ARKPHLVYHTLKTLNDKFSGEIENT-STILFpDQYFTCPVKCFSCGCRCQNSMGHVREGKPHANDGRCKYQHQYENLVYVCKKCHSNGNEVIVT---SRIQTQNDNSWYGLAKYAWSGYVIECPHCGEIYRSrqh---WFGNKSPEDSAv-RSEITHVWSLTSPTSQNTAQRVVDG-VSYITEAVTSVSLQPTKALTawvtdq-IAP--TYWKPNNEIHQCHKCKKPFLPTDSKHHCRSCGEGFCAPCSSNSRCVPERNWFTPVRVCDDCYDPDANANSTEKIEEVPVRDVTQDVSVRKVSEHVVST-----------------------------------------------------------------------------------------
>UniRef100_A0A401QAR6
------------------------------------------------------------------------------------------------------------------------------------------------------------------------------------------------------------------------------------------------------------------------------------------------------------------------------------------------------------------------------------------------------------FFSTQALSMRFNGEITDDRITTSSFFPDEYFSCSNVCLSCGARCTKNMNHLKDNVAHTAKSRCRYTHQYNNKVLICRVCYERGLEVSVNPKTSASTDSKWFGLATYAWS--------------------------------------------------------------------------------------------------------------------------------------------------------------------------------------------------------------------------------------------------------------------------------
>UniRef100_UPI000738311C
-----------------------------------------------------------------------------------------------------------------------------------------------------SFLLIDGKEYLKVSSAEQFIQHLGCEKEAKVKVVSIFGNTGDGKSYTMNKTFFGGQEVFQTSNEQNSCTLGVWAAFDRKLGIICLDTEGLLGITVHENERTRLLLKVLAVSDIVIYRTRSERLHRDLFTFLGAASRAYGHHF----HNALLALGRREgvpnSSSALGPSIIIFHETRHTRpl---TNNTSESAEDIIRNRFVQMRLEIEAFSSI---KYVGIQTNTPPTDFSPLRHAVKSELDNTTv-RSARKPHLVYGTLKLLNDKFSGEIENP-STIlFPDQYFTCPVKCLSCDCRCRNSMGHLKEGKPHLSNTRCRYQHQYENLVYICKKCHANGNEVIVT-SRTKTTNENGWYGLAKYAWSGYVIECPKCGEIYRSRQy-WYGNKNPEEAAVr-TEITHVWNVTSVANLNQNAAQKVIDG-VSYITEAVANASLQPTKAiTAWVA--DQV--APSYWRPNNEIKHCHKCRVVFSPCDTKHHCRACGEGFCAQCSSRVKAVPARHWFTPVRVCDECYEKDDNSNEGEELGVNEDVSVRKVSEHVVST-----------------------------------------------------------------------------------------
>UniRef100_A0A1L8DW57
-----------------------------------------------------------------------------------------------------------------------------------------------------SFLLLDDQERLSVPSAEAFAKHLKCPPNTNIKVVSIFGNTGDGKSHTMNHTFFGGANVFKTSPEQNSCTMGAWAALQADLGVLCLDTEGMLGIKVEEWRRTRMLLKILAISDIVIYRTRSERLHNDMFKFLGNASHAFTRHFSDALQAL-----NLPgPPKALGPAIIIFHETCNTIPLR-ATVDTSPEDILRHTFGQLNMTLDAFSSLKYV---GIQTTKPPTSYDSLRTAVNFEVNNTTVR---SARQPSVVFQALHALNAKFSGTINEQP---LnPFPEqyFACTAQCASCEQRCERSMGHTSDHKTTNRCRHQHQYANKVYLCRQCLNNGREVIVSITTQSQTESSWLGLAKYAWSGSVIECMNCGEIYRSRQYwyg---NKCPEDYAVKSEiVHVWRGSDRSVQSQMYSAQMLLDGVSY-IAETVSNLSAqpskaitdwaTDKI--APDywvpn--AQIIHCHSCSENFEMSKLPKHHCRRCGKGFCSACSNNEKPVPERGWTEPVRVCNSCYEeltkldKTdtnqresspvvggycgpivdsNIRARRVGEAV-----------------------------------------------------------------------------------------------------------------------
>UniRef100_UPI0007719BC3
-----------------------------------------------------------------------------------------------------------------------------------------------------SFLLIDGKENLKVSNAEQFVENLNCTERDLkVKVVSIFGNTGDGKSHTLNQTFFGGHEVFRTSNEQNSCTLGVWAAFDPTLNVICLDTEGLLGVTVHENERTRLLLKVLAVSDIVVYRTRSERLHRDLFTFFGAASRAYSHHF----QTALQAVGQReGGlnsLSALGPSVIVFHETRHTrpl----SNNSSESAEDILRTRFAQMRLEIEAFSS---IKYVGVQTFNSPTNYEPVRSAIKNELNNTTVRSARRPHLVYSTLKVLNDKFSGEIENVSNi-LFPDQYFTCPVKCLSCMCRCHNSMGHIREGKPHSSDTRCRYQHQYENLVYICKKCHNNGNEVVVTSRTQTQN-DNSWYGFAKYAWCGYVIECPHCGEIYRSRQYWYGNKNPEDAAvR-TEITHVWNMTNVSMASQITAQRVLDG-VSYISEAVSNISLQPTKAVSAWV--ADQ--VAPTYWRPNHEIKHCHKCHALFGPADTKHHCRACGEGFCAMCSSHTKCVPSKNWHTPVRVCDICYAKDMNCNEDLNDGNEDVSVRKVTEHVVST-----------------------------------------------------------------------------------------
>UniRef100_UPI000329B394
-----------------------------------------------------------------------------------------------------------------------------------------------------SFLLMDAEENLRIATPELFRKKLKCNEDTKIKVISIFGNTGDGKSHTMNHTFFDGAEVFKTSSEQSSCTIGVYAAFQRDMDVLCLDTEGLLGTSKQKNRRTRMLLKILAISDIVIYRTRSERLHSDMYDFLSSASEAFCLHFAQALQSL-----PVPgTAQTLGPAVIIFHETQHTTPLd-ss--VAESAEDQLRKHFELNNLTINAFSSLRYI---GIRTPNRNATDYSKLKAAIKLEIANTTvRS-PRQPSVVFKAMNALNTKFSGDIMEETIN-PFpSQFFTCPVRCEACNQHCQRTMGHLSDGEEHMNKEQCTYQSQYDNKKYLCEKCYNKGVMNVVTFT-----TQSKSDSSWSGLAKYAWKGSVIDCPTCGEIYrsr------QYWYGNRSPEGTaVRTIVVHAWEPKGPLHSAQMVLDRV-STLGDALPRIHPNAVTGWLAdwmaPS--YWK--PNSeIIDCHGCKRNFENTGLHKHHCRGCGEGFCHACSQKEIPVPERGWKDA-----------------------------------------------------------------------------------------------------------------------------------
>UniRef100_A0A3P9KYE5
MSEPGSEMEQARPTVLVCQESFACGGSDEATYECDECGSLQCIRCELELHRQKRMRNHDRVQIKAGHVPFCDLCKGGR--ADATRVRAAVRCQGCKINLCLDCQKRTHAGVNKRKHPLTLYPP-AKESCVVDGE-MEVEALRSKLEEASSFLLVNEKEEVQVKDEEDFVCRLGCKPDELLKVVSIFGNTGEGKSHTLNHTFFLGREVFKTLPTQESCTVGVWAALDPLHRVVVIDTEGLLGA--GANQgq--RLLLKVlA-ISDVIiy--RTHSDR--------------------------------------------------------------LHDDLFRFLGDASDAYLKHFTKELKATSSRCGLDVPLSTLGPAVIVFHETVHTKLLGSDRQLESAECLLQERFQKLGLFPKAFSSLQYCGTRTYNPPTDFSGLLRRLERQLDNNSTRSPRSAGVIYRALQALSERFSGEIPDEHSSTTSFFPEEYFTCcSVCLTCGYVLECPNCGVIYRSRQYWYGNQDPVETVVRTEIQHVWPGSDSFLKDNNNAAQRLLDGVKF---ISQSVSELSVTPA-KAVTSWLTDQIAPPYWKPNSLILKCHKCSQEFQP------------------------------------------------------------------------------------------------------------------------------------------------------------------------
>UniRef100_UPI0014835AB3
-----------------------------------------------------------------------------------------------------------------------------------------------------SFLLLDASEYLKVPSAEKFARCLGCPDaSSKVKVVAIVGNSGDGKSYTMNKVFFQGEEVFETSSEQTSCTMGVWAAFDPCLNVIALDTEGLLGSTTREDQRTRLLLKILAVSDVVIFRTRAERLHTDMFRFLGFASQAFTRHFRNALGSVSSR-GGFgGTLSVLGPAVIIFHETRDTQPL-RGSHSETVEDKLRSFFSELNLKTDAFSSIRY---IGTQTKGMVTNFSELRDVIRAELNNTSvRS-ARQTDIVYQALKVLNDKFSGELIDSQPL-VFlDEYFT-----CASKCLSCDRRCEASMGHQKDGQPHLCQERCCFQAQFNNVLYTCKTCHTKGQQVVVTPSEPSWFGYAKHAWSGYTINCPYCGEIYRSRQywyg----NRNPEDTVVRTe-ITHVWPGSNTLLNNSQNTAQKVLDGVT-FLSEAVASV--GSQPTRYLtsqLA--DWI--APKYWRPNHEILNCFKCEKTFATAETKHHCRSCGEGFCDKCSSATCPVPERGWTEPVRVCNACYKLKKGTVVRPNPADDVEVRARKYGEVVVNTFS---------------------------------------------------------------------------------------
>UniRef100_A0A154PT38
-----------------------------------------------------------------------------------------------------------------------------------------------------SFLLIDGQENLRVFSAEQFIEKLNCGQKDLkVKVVSIFGNTGDGKSHTLNQTFFKGEEVFKTSNKQNSCTLGVWAAFDPTLKVICLDTEGLLGVSTHENEQMRLLLKVLAVSDIVVYRTQSERLNKDLFMFLGTASRAYNHHF----QTALQAVGQReGvlsSLSTLGPSVIVLHETRYTepl----TNNGAESAEEILRTRFAQMKLETEAFSS---MKYVSLQTANPTADYALLQATIKKELNNTTVRSARQPYLVYNTLKVLNDKFSGEIETY-SNsLFPDQYFTCPVKCLSCGCRCSNSMGHLREGIPHSSNTRCRYQHQYENLVYICKKCHSNGNEIQVTKRIQSQND-NSWYGLVKYAWAGDVIECPHCGEIYRSrq--YWYGNKNPEDFAvR-TEITHVWNMANPSITSQNTAQKVIDG-VSYITEAVSNVSLQPTKVLSAWV--ADQ--VAPSYWRPNNEIKHCHKCKDVFGPTDTKHHCRACGEGFCSQCSSKIKCVPFRNWHTPVRVCDNCYSKDTNSNDETTETSEDVSARKVSEQVVST-----------------------------------------------------------------------------------------
>UniRef100_H2MUW8
MSEPGSEMEQGRPTVLVCQESFACGGSDEATYECDECGSLQCIRCELELHRQKRMRNHDRVQIKAGHVPFCDLCKGGR--ADATRVRAAVRCQGCKINLCLDCQKRTHAGVNKRKHPLTLYPP-AKESCVVDGE-MEVEALRSKLEEASSFLLVNEKEEVQVKDEEDFVSRLGCTPDELLKVVSIFGNTGEGKSHTLNHTFFLGREVFKTLPTQESCTVGVWAALDPLHRVVVIDTEGLLGA--GANQgq--RLLLKVlA-ISDVIiy--RTHSDR--------------------------------------------------------------------LhDDLFRFLGDASDAYLKHFTKELKATSSRCGLDVPLSTLGPAVIVFHETVHTKLLGSDRQLESAECLLQERFQKLGLFPKAFSSLQYCGTRTYNPPTDFSGLLRRLERQLDNNSTRSPRSAGVIYRALQALSERFSGEMPDELSSTTSFFPEeYFTCCSVCLSCGYVLECPNCGVIYRSRQYWYGNQDPVETVVRTEIQHVWPGSDSFLKDNNNAAQRLLD-GVK---FISQSVSELSVTP-AKAVTSWLTDQIAPPYWKPNSLILKCHKC------------------------------------------------------------------------------------------------------------------------------------------------------------------------
>UniRef100_UPI000258D941
-----------------------------------------------------------------------------------------------------------------------------------------------------SFLLIDEQEYLRVSSAEQFVEMLNCNQKDLkVKVISIFGNTGDGKSHTLNQTFFKGQEVFKTSNDQSSCTLGVWIAFDPDLKVICLDTEGLLGVTTHENERTRLLLKVLAVSDIVVYRTQSERLNRDLFMFLGSASRAYSEHF----QVALQAIGQReGvsnSLNALGPSIIVLHETRYTrpl----TNNGIESPEDILKTRFAQMKLETDAFSS---IKYVGLHTKNSTTDYEPLQNAIKKELNNTSVRSARKPHLVYNTLRVLNDQFSGKMENFS-GiLFPDQYFTCPVKCLSCGCRCSNSMGHLREDKPHSSNTRCRYQHQYENLVYICKKCYSNGNEVQVIKRIQTQND-NSWYGLVKYAWSGDVIECPHCGEIYRSrq--YWYGNKNPEEFAiR-TEITHVWNVTNNSVTSQNTAQRVIDG-VSYITEAVTNVSLQPTKVLSAWV--ADQ--VAPSYWRPNNEIKHCHKCKTLFGPTDTKHHCRACGEGFCSQCSSKTKCVPYRNWHTPVRVCDICYNKDTNSNDEIIESSEDVNARKVSEQVVST-----------------------------------------------------------------------------------------
>UniRef100_A0A6J2TXL2
-----------------------------------------------------------------------------------------------------------------------------------------------------SFLFMDANENLQIATPELFCKKLTCNSEDKIKVISIFGNTGDGKSHTMNHVFFSGEPVFHTSTDQSSCTIGVYAAMQHDQGVLCLDTEGLLGTTAKSNKRMRMLLKILAISDIVIYRTRAPRLHSDMFEFLGTASKAFCLHFTQALQT--------MgNGNTLGPAVIIFHETQHTKPLESTVAESAEDKLRNNFALLNLETNAFSSLRYV---GIQTPADKQTNFSKINDVLRLEIENTAvRS-PRKPAVVFQAMKLLNQKFAGDIIEKAI-NPFpEQYFTCPVHCESCSRRCQRSMGHMSDGESHFNTHPCNYQHQYENKEYLCKKCYNNGKETVVSIRAQSQTDSALSGLAKYMWKGdviECPYCGEIYRARQYWYG---NKSPEASVVRVQvVHVWKGGNAVVRGNAHSAQLMLDGV-HYLSEAITNISAPSAKALSGWIAdkvAPS--YWRCNNEIILCHACKRnFEKTGMPKHHCRGCGEGFCHTCSQHRAPVPARGWLQPVrvcndcyqqlrrksditpgSKPTndegdvlvrkygetiyntistvaAV-----------------------------------------------------------------------------------------------------------------------------
>UniRef100_UPI001589FABD
-----------------------------------------------------------------------------------------------------------------------------------------------------SFLLIDGQEYLKVTNVEQFIEKLGCNDKNLkVKVVSIFGNTGDGKSHTLNQTFFNGREVFKTSSEQSSCTLGVWASFDPRLGIICLDTEGLLGVTIHENERTRLLLKVLAVSDIVIYRTRSERLHKDLFTFLGAASRAYSLHF----QNALQALSRReGASStscTLGPSVIVFHETRHTrplin------NTSESAEDILRNRFTQMRLEIDAFSS---IKYVGVQTSSPPTNYIPLRIAIQNELDNTTVRSARKPHHVYDTLKTLNDKFSGEIESD-SNvLFSDQYFTCPVKCRSCDSRCRNSMGHLREGIPHHTDSRCRYQHQYENLVYICKKCHANGSETIVSSRTLPQN-DNSWYGLAKYAWSGYVIECPRCGEIYRSRQYWYGNKSPEDAAvR-TEITHVWNIPNTGLSNQNAAQKIIDG-VSYITEAVANVSIQPTKAITAWV--ADQ--VAPTYWRPNNEIKHCHQCKKLFDISDTKHHCRACGEGFCAKCSSNTKPVPSRNWFTPVRVCDDCYDKDPNSNEVMINPSEDVSVRKVSEQVVST-----------------------------------------------------------------------------------------
>UniRef100_A0A3Q0KU03
-----------------------------------------------------------------------------------------------------------------------------------------------------SVRLIDEEERVLFEDADVLAWHLGCPADRTVKLIAIVGNTGDGKSHTLNQAFCGGADVFVTSPSQATCTIGIWAAYLPKEGYLLIDTEGLLGASPNPNRQRRLLLKVFALADVVIYRTMSDRLHSDMFTFLADASDAFSEHFRPDLEALAERTGLPWTPGQLGPVVVIFQETQHTLPLDEphsvsstnNNTCTDrlgsaepsnermstlSSRFLTERLVAMRRNANAFSSLVYVGTQTKVPPTNFQPLASMVAKKIRDISVRAPRKLVHIF----HILQAlNTRFSSDLP-CSSPTFVEEYFTCPCKCISCGVRCCLSvnhtSNNVGHKAEYVgsngvSTSPCRYEPTLQNKLYFCKLCYAYGQKTMMVPKSGESNTNALSAVVKYLWAGYVLECPRHgTIYRSRGYWSGNVEPEMNPQVHWEIVHVWQGEKSILSGTHPVSQLLLDGLTVVSSQVSQLAGPPARRLGDliadsvaprywqpNSSIKAcavckvefqgssddsvcsrsslmrqksttdkkhstlsagddspqkdkastgkdNSILNRSSSFSDSLNKeKSSTKPLKPFIDDLSKHHCRACGRGVCAKCSTGRLPVpdqgygsdgvrvcdqcydaRLQDKVIDSKTRVSGMNYNSQIN-----------NNSLTGRKVIEMLSATADYIAPIYTGPKELVKSLARPDYWQPDDQCVSCNVCSAPFGSRLTIHHCRSCGQGVCGF-------------------------
>UniRef100_A0A0A1X808
-----------------------------------------------------------------------------------------------------------------------------------------------------SFLLMDAEENLRIPTAERFRQRLKCSDETKIKVISIFGNTGDGKSHTMNHTFFEGAEVFKTSAEQNSCTIGVYAALQRNMDVLCLDTEGLLGTSKQKNRRTRMLLKILAVSDIVIYRTRSERLHSDMYEFLGSASEAFSLHFAQALQSL-----PVPgTAQTLGPAVFIFHETQHTNPLd-ss--VAESAEDQLRKHFDMHNHKINAFSSLRYI---GVQTPKHMSTDYSKLKNAIKLEIANTTvRS-PRHPSVVFKAMNALNTKFSGEIIEEAIN-PFpEQFFTCPVRCEACNQRCQRSMGHLSDGDGHMNQNQCNYQHQYDNKKYMCEKCYNKGKLNVVTFS-----TQTRSDSSWSGLAKYAWKGAVIDCPTCGEIYrsr------QYWFGNKSPEETaVRSIIVHAWEPKGPTHSAQMVLDK-VSTLGDALPkihpNAVTGWLADWVAPS--YWK--PNSEI---ICCHACkkvfENTGLLKHHCRCCGEGFCHACSMKRLPVPSRGWKDPVRVC-------------------------------------------------------------------------------------------------------------------------------
>UniRef100_A0A6J1SKH2
-----------------------------------------------------------------------------------------------------------------------------------------------------SVLLLDGNEYLQVSSAEKFASCLGCpNPSAKVKVVSIVGNSGDGKSYTMNKVFFQGEEVFQTSSEQTSCTMGVWAAFDPCLNVIALDTEGLLGTTTREGQRTRLLLKILAVSDVVIYRTRAERLHADMFKFLGSASQAFTNHFRAAL-----------GNVNFGPAVVIFHETCDTKPL--KGSSNESVEDILRRFYFNQLKTDAFSSLRYI---GTQTKGKTTDFSELRRLLQDELNNTSvRSA-RQTDIVFRALKVLNDKFSGEVTDPSPV-YLSdEYFT-----CSSKCLSCGRRCEASMGHQKDEQPHMCQERCCFQAQYNNILYTCKACHTKGHQVVVTPSEPSWLDIAKHAWSGYTINCPFCGEIYRSRQywygn-----KSPEDSVVRT-EiTHVWPGSNTQNINSQNTAQKVLDGIN-FLSEAVASVGSQPSRYLSSQMADLI-APK--YWRPNHEIHNCFLCKKTFAPAEAKHHCRSCGEGFCDECSSFSRSVPERGWIDKVRVCKSCYDIKKETRVPYNPVDEVEVRARKYGEVVVNTFS---------------------------------------------------------------------------------------
>UniRef100_UPI000854EDAD
-----------------------------------------------------------------------------------------------------------------------------------------------------SFLLVDEQENLQVKDVDDFINRLGCSPQEPVKVLSIFGNTGDGKSHTLNHMFFGGLEIFRTSPSQDSCTVGVWASYYPALSLVLLDTEGLLGATDKQNQRLRLLLKVLAVSDLVIYRTRAERLHNDMFQFLGNASKAYLKFFTPELKALSSRCGLEVTLSSLGPSLTVFHETSRTDLLG-SKVRGQAETDLLKRFHELGTPPEAFSSIHYv-GTKTVVPPSDFSHLMDRVKKQVMDTSTRSS-RPLshVFTALQSLSERFSGDIPDDQVQITSf-FPDEYFTCSLRCLSCRARCKNRMNHMKDGVPHQADGLCQFAHEYNNKVLICKRCYEGGRELIVIPKTVASIDSPWMGLAKYAWSGYVLECRVCGIIYRSRQYw-YGNKDPDGSLVRqE-VRHVWSESDSYSLDQQNAAQRVLDGVNFVMQSVNEYSA-GPTNMVTSWLIdnv-APPYWRPNAEITMCHGCKKEFVPAERKHHCRSCGEGFCNSCSDQTMPVPERGWGPSPVRVCKKCHNKGQSLDVFSGRNTAQDDGRSLLPRKVTEIAQSSLEMM--------------------------------------------------------------------------------------
>UniRef100_UPI0004CCFF13
-----------------------------------------------------------------------------------------------------------------------------------------------------SFLLIDEKEYLKVTNLEEFIEKLGFTEKNLkIKVVSIFGNTGDGKSHTLNQTFFNGKEVFKTSSEQNSCTMGVWAAFDPRLGVICLDTEGLLGVTVHENERTRLLLKVLAVSDIVIYRTRSERLHMDLFTFLGAASRAYSLHF----QSALQALSRReGTLNasrTLGPSVILFHETRHTrilt-----NNASESPEDILRNRFTQMRLEIDAFSS---IKYIGVQTLNPPTNYNPLRIAIKNELYNTTVRSARKPQHVYNTLRILNDKFSGELENN-LNhLFSDQYFTCQIRCRSCDCRCRNSMGHLREGIPHCSETRCRYQHQYENLVYICKKCHANGNEVIVTSRTLPQN-DNSWYGLAKYAWSGYVIECPRCGEIYRSRq-YWYGNKNPEDAAvR-TEITHVWNIPNTGLSNQNAAQKIIDS-VAYLTEAVTNAsiqptRALTSW---VAD----QVAPTYWRPNNEIQNCHQCKALFSPFDTKHHCRSCGEGFCDNCSSKTKPVPARNWFTSVRVCDDCFSKDNNSNETSAEIIEREDVSVRKVSEHVVSTLN---------------------------------------------------------------------------------------
>UniRef100_UPI001303F99C
-----------------------------------------------------------------------------------------------------------------------------------------------------SFLLIDGQENLMVSNAKQFAEKLHCNKKDLkVKVVSIFGNTGDGKSHTLNQTFFKGEEVFKTSNDQNSCTLGVWAAFDPILNVICLDTEGLLGVSTHENERTRLLLKVLAVSDIVMYRTQSERLNRDLFTFFGTASRAYSNHFQTALQAVVQREGVl-NSLSTLGPSVIILHETRYTKPL-TNNGVESTEDILRTRFAEMKLETEAFSSMKY---VGLQAANFTPDYEPLYTTIMKELNNTSvRS-ARPPHIVYNTLRILNDKFSGEIDNYS-NSLFpDQYFTCPVKCLSCGCRCSNGMGHLREGKPHHSDTRCRYQHQYENLVYICKKCYSNGNEVRVT---KQIQSgnDNSWYGLVKYAWVGNVIECPQCGEIYRSrqy---WYGNKDPEEFAVr-TEITHVWNMVNHSVSSQNTAQRVIDG-VSYITEAVTNVSLQPSKVLSAWVA--DQV--APSYWRPNNEIKHCYKCKTVFGPTDTKHHCRACGEGFCSQCSSNTKCVPFRNWHTPVRVCDTCYAKDLNSNDEVTESSDDVNARKVSEQVVSTLS---------------------------------------------------------------------------------------
>UniRef100_A0A1I8IXS2
-----------------------------------------------------------------------------------------------------------------------------------------------------------------------------------------------------------------------------------------------------------------------------------------------------------------------------------------------------------------------------------------------------------------------------------------------------------------------------------------------------------------------------------------------------------------------------------------------------ITDYISDSIAPSNWVPNSQIEKCHRCGMSFleePDMD-KHHCRSCGQGFCHRCSNYRAHV--SGYGSDKVRVCETCYSSSGSAPASVVAN-DTK-----LRQYTELLTSACGSVYSS---TAGAIKSFARPSYWQRDDDISQCSCCEKPFHSKRSIHHCRRCGMGVCDPCSPKRQPVPARGWDIEVR------------
>UniRef100_A0A6B2EBB4
-----------------------------------------------------------------------------------------------------------------------------------------------------SFLLLDDQERLSVPSAEAFAKHLKCPGNTNIKVVSIFGNTGDGKSHTMNYTFFGGENVFKTSPEQSSCTMGVWAALQAELGVLCLDTEGMLGIKVEEHQRTRMLLKVLAISDIVIYRTRSERLHNDMFKFLGNASHAFKRHFSAALQAL-----NLPgSPQDLGPAVIIFHETCNTIPLK-ATVNLNPEDVLRQNFGQLNMTLESFSSLKYV---GIQTATPPTNYNALKSAVNMEVNNTTVR---SARQPSVVFQALHALNAKFSGTIN-EQP--InPFPEqyFACTAQCVSCELRCERSMGHGSDHKTSKRCRYQHQFGNKVFLCQQCLKNGREIIVKVTTQTEGEPSWMSLARFAWSGSVIECSNCGEIYRSRQYwyg---NKSPEDYAVKSEiVHVWRGSDTSGAGQMYSAQMLLDGVSYL-AETVSNLsaqpskaitDWATDKI--APDywvpnaq--IIHCHNCGENFEMSKLPKHHCRRCGKGFCSACSNNEMPVPERGWTEMVRVCNSCRDDllkaqvaetnhresspvVGdgycgpivdtnirarRVGEA-----------------------------------------------------------------------------------------------------------------------------
>UniRef100_UPI0010A7C9F9
---------------------------------------------------------------------------------------------------------------------------------------------------------------------------------------------------------------------------------------------------------------------------------KEALQFVGGASGAYGRFFAGELRALAARLGRpgeETPAARLGPAVLVFHETTRTRLlg--HGGDPGEADRLLQRRLRSLDLDTAWFSCL--RYVGThTPRPPTDFSAFRAAALDLLRDTGT--RAPRplHVVYGALKALTEKFNGELSGDPNPsS-FFPDAYFTCNALCLSCGCRCVNGMNHERDGEPHGAQGLCRFSHRYGNRVLLCKRCYERGREEVLQPRAAASTDSTLLGIAKFAWSGWVLECPRCGVVYRSRrf--WYGNPEPEGSaART-QVRHVWPGTLALGTEQPHTGRRVLDGVGEALELVSGYGAPPARAAAAW--LadlVAPAYWRPNGDITMCASCRLPFAPGEQKHHCRACGEGFCHSCSGQRMPVPARGWGLTPVRVCRSCFRARQAKSLAEEAEPAPEAERAPLARRVTEATQTALE---------------------------------------------------------------------------------------
>UniRef100_UPI000D0A68A5
------------------------------------------------------------------------------------------------------------------------------------------------------------------------------------------------------------------------------------------------------------------------------------------------------------------------------------------------------------------------------------------------------------------------GDIPEEHLASNSFFPDEYFTCSSICLSCGSGC---MNHLKKEVDQEAKHRCRYSAQYDNRIYTCKACCEGGMEVIVIPKTTASSESPWFALAIYAWSGQ------------------------------------------------------------------------------------------------------------------------------------------------------------------------------------------------------------------------------------------------------------------------------
>UniRef100_A0A1Y3BCM3
----------------------------------------------------------------------------------------------------------------------------------------------------------------------------------------------------------------------------------------------------------------------------------------------------------------------------------------------------------------------------------------------------------------------------------------------------------SMNHTHDGIPHKCNSKCKYQHQYSNQIFYCTSCFERGEEIEVQSKPYGSADSTWVGLAKYAWAGFVLECRLCGIIYRSRQYWYGNKEPTElTVVHKEILHVW------------------------------------------------------------------------------------------------------------------------------------------------------------------------------------------------------------------------------------------
>UniRef100_K7J265
-----------------------------------------------------------------------------------------------------------------------------------------------------SFLLIDGNEYLKVSNSEQFIQKLHCTSNDLkVKVVSIFGNTGDGKSYTLNQTFFHGYEVFRTSSEQSSCTLGVWAAFDPGLNVICLDTEGLLGITSHENARTRLLLKVLAVSDIVVYRTRSERLHRDMFTFLGTASRAYSHYF----QAALQAVGQReGVLNSvntLGPSVIIFHETRHTrplts------TASESSEDILRDRFAQTELEIEAFSS---IKYVGVQTTNPPTNYDPLKAAIKNELFNTTVRSARKPHLVYSTLKILNDKFSGKIENV-SNiLFPDQYFTCPVKCFSCDCRCQNSMGHVREGKPHASDARCRYQHQFENLVYTCKKCHSNGNEVVVTSRIQTQND-NSWYSLAKYAWLGYVIECPHCGEIYRSRQHWFGNKNPEDSAvR-TEITHVWTLTNPSLTTQNTAQRVVDG-VSYLTEAVTSVSLQPTKAltawV--ADQ---VAPAYWRTNNEIRHCHKCKNIFLPTDTKHHCRSCGEGFCADCSSRTKCVPERNWYTPVRVCDHCYDRDANSNEELREIMASDDVTVRKMSEHVVSTF-----------------------------------------------------------------------------------------
>UniRef100_U5EHV0
-----------------------------------------------------------------------------------------------------------------------------------------------------SVLLMNHDEKLKITSKEEFCKILACPIDDKIKVVSIFGNTGDGKSHTMNHTFFNGEEIFPTFSEQNLCTMGVWAAYQANYKVLCLDTEGLLGITTNENQRTRMLLKVLAISDIIIYRTRSERLHSDMFQFLGTASKAFVNHFS----SALSSLGQP---QTLGPAVIVFHETRNTrtle-----STVAESAEDKLRERFCEMQMDLDAFSSLRYI---GIQSSNSQTDYKPLRDEIIKAIENTTvRSA-RQPGVVFQAIEALNSKFSGKIIDKRVNPf---PEQYftCSVFCASCNERCERSMGHVLQGEDHKCSRQCRYQHQYENRVYLCKSCFFNGREVVVRIRTQSSNDtswYGLAKYAWSGSVIECPNCGEIYRSRQYWYNNKPPEHDAVRTdVVHVWKGNNSKVSPNGGPTYSAQLVLDGV-SYLTDAVASVSSQPTKTLTefltdkiAPSywrpNSEIIHCYACRVNFERTGLPKHHCRSCGEGFCNNCSRHEMEVRHRNWDKPVRVCNSCRE------------------------------------------------------------------------------------------------------------------------------------
>UniRef100_B0W4C2
-----------------------------------------------------------------------------------------------------------------------------------------------------SFLLMDERENVQLRSPESFCKKLGAAPEVKIKVVSIFGNTGDGKSHTMNHAFFGGREVFKTSSEQSSCTMGIWASFHRPNNVLCLDTEGLLGETVNENRQMRMLLKVLAISDIIIYRTRSERLRSDMYKFLGTASRAFSKYFSAALQSLAI-----PgTPQSLGPAVIIFHETQNTerfa---------------------KSKLELNAFSSLRYVGIRTAKPPTSYEPLRI---ALEKELRNTTvRSPRQPRVVFEALLALNKK-FNGELSAA-PNNTFPEQYFTCTTFCKSCEERcQLSMGHLDSKEDHKCGTVCKYQHQYENKVYLCNQCHVNGRQVVVTIKTQTANDSSWLGLAKYAWSGSVIECTHCGEIYRSRQHwygnkspeqmavrteivhvw--------------------NDGGLQVRGPTHsAQLVLDGV-AYLTDAVASVGAQPTKTlkswvadkirpayWRPDSEityckgctcnferldlRKHHCRSCGEGFCSACSKHKMRVPSRGWDYPVRVCNQCRDELLKAEKYGTSVGDPATngtavaangdstqpdLTSS---------------------------------------------------------------------------------------------------------------------------------
>UniRef100_UPI00046C1E79
--------------------------------------------------------------------------------------------------------------------------------------------------------LLDDQERLLISTEENFVKLLKIDPTHKIKVVSIFGNTGEGKSYTLNHTFFEGREIFQTSPYQNSCTIGVWAKYDPTLKMLCIDTEGFLGITKKEHQRTRLLLKILAISDVIIYRTKSERLPRDMYTFLGGASKAYKEHFSPALQSVLQKYEvEKtA--AAWGPSVIIFHETRYTNTLts-IADVKMSPEDILRENFAKLDESCDGFSSL---KYIGVVDGVGKASFLQLRVAVEKELESNQv-RSPRSPKYVFHTLKALNEKFQSHISDIAP-QlYLSAFFTCQDTCLSCGVGCTLSMGHKDDDEPHLNLSNCKLQHQYQNFVYLCKKCYENGRKQVVEPSYQGKNEqfwssIISSVWSGYVIECPTCGKIYQSREYWygn---KDPKDEAVVIDIVHVWPGEKHHFQHKSLLGSQNSAQKVLDGVT-SISNVVASVGSQPTKMI--S-D--WVTDQIAPGYWRPNNEILECFKCKTAFESNASKHHCRACGEGFCEGCSSKSQPVPERGWHEDVRVCDDCYKEETPTINHVADGTELRSRRIGESVI-------------------------------------------------------------------------------------------
>UniRef100_UPI0005CE3DCB
-----------------------------------------------------------------------------------------------------------------------------------------------------SFLLIDGNEYLKVFSLEQFIQKLGCTKKDLkVKVVSIFGNTGDGKSHTLNQTFFNGLEVFRTSNEQNSCTLGVWVAFDPILNVICVDTEGLVGTTTHENARTRLLLKVLAISDVVVYGTRSERLHRDMFTFLGSASETYSYYF----QAALQAIGQReGILSSvnaLGPSVIIFHETRHTrpltn------SASESAEDILRNRFAQTELEIEAFSS---IKYVGVQTTQPPTDYQPLQAAIRSELCNTAIRSARKPHLVYSTLKVLNHKFFGEIENV-ANiLFPDQYFTCPVKCFSCGCKCQNSMGHIREGKPHTSDARCRYQHQYENLVYICQKCHSNGNEVVVTSRIQTQN-DNSWYGLAKYAWSGYVIECPNCGEIYRSRQHWFGNKNPEDSAvR-TEITHVWNLTNVSLSTQNTAQRVVDG-VSYIKEAVASMSLQPTKAltawV--ADQ---VAPTYWRPNNEIRQCNKCKVAFQPTDAKHHCRSCGEGFCSGCSSRTKCVPMRNWHTPVRVCDDCYDRDANSNEEIKQLVAGDDVSVRKVSEQVVSTL-----------------------------------------------------------------------------------------
>UniRef100_A0A4W5LY55
---------------------------------------------------------------------------------------------------------------------------------------------------------------------------------------------------------------------------------------------------------------------------------------------------------------------------------------------------------------------------------------------------------------------------------------------------------------------------------------------------------------------------------------------------------------------------------------------------------------------------CAKCSEVFQDNDTKHHCRACGEGFCDSCSSKNRPVPERGWGLAPVRVCDACFQNRGISevffflifllpsvcvVELLDAALEEEEGGTLSRRVGEAVQNTLGAVVTATYIPLG----------------------------------------------------------------------------
>UniRef100_A0A430QCG9
-----------------------------------------------------------------------------------------------------------------------------------------------------SVRLIDEEERVLFEDADVLAWHLGCPADRTVKLIAIVGNTGDGKSHTLNQAFCGGADVFVTSPSQATCTIGIWAAYLPKEGYLLIDTEGLLGASPNPNRQRRLLLKVFALADVVIYRTMSDRLHSDMFTFLADASDAFSEHFRPDLEALAERTGLPWTPGQLGPVVVIFQETQHTLPLDEphsiasvnNNTCTDrlgsaepsnermstlSSRFLTERLVAMRRNANAFSSLVYVGTQTKVPPTNFQPLASMVAKKIRDISVRAPRKLVHIF----HILQAlNTRFSSDLP-CSSPTFVEEYFTCPCKCISCGVRCCLSvnhtSNNVGHKAEYVgsngvSASPCRYEPSLQNKLYFCKLCYAYGQKTMMVPKSGESNTNALSAVVKYLWAGYVLECPRHgTIYRSRGYWSGNVEPEMNPQVHWEIVHVWQGEKSILSGTHPVSQLLLDGLTVVSSQVSQLAGPPARRLGDliadsvaprywqpNSSIKAcavckvefqsssddsvcnrnslvrqksatdkkqptpsvvddssqkdkmftgkdnsmLNRSSSFSDSLNKeKSSTKPLKPFIDDLSKHHCRACGRGVCAKCSTGRLPVPDQgygsdgvrvcdqcydarlqDKGIDSKTRVSGMNYNPQIN-----------NNSLTGRKVIEMLSATADYIAPIYTGPKELVKSLARPDYWQPDDQCVSCNVCSAQFGSRLSIHHCRSCGQGVCGFCSQ-------------------------
>UniRef100_A0A0G4FQF3
-----------------------------------------------------------------------------------------------------------------------------------------------------SFVLVNGEERLMVDSVEQLAANLGCSPNKKVKVVSIFGETGAGKSHTLNRLFF-GRgrqEVFQTSASQIGGPPGVQAALwrDPLRRcddAIIIDTEGMMGLVSHpeaEAVRKRTLLKVLAISDIIVYRKWGERLTTDVFHFLEDASQAFVNYFADELRTVAEVHG--TPMQHMGASVIIFHETLHSEPLTLD---------------------------------------------------------------------------------------------------------------------------------------------------------------------------------------------------------------------------------------------------------------------------------------------------------------------------------------------------------------------------------------------------------------------------------------------------------------
>UniRef100_A0A1W4XMY3
-----------------------------------------------------------------------------------------------------------------------------------------------------SFKLLDENEQLKVANSEQFIKKLRIpATFKKVKVVSIFGNTGEGKSHTLNETFFNSERIFRVSPEQSSCTLGVWAAFDPELSIICLDTEGLLGVSKKEDQRTRLLLKVLAVSDVVIYRTRAERLQRDMYTFLGGASKAFKDHFQKALQSVWKKADVEsPP-HSLGPSVIIFHETRHTNTLqc-IPSVSESPEDILRSRFADLNLPIDAFSSL---KYIGVQTKEGPTSFKEIKNAVQMELENTTv-RSARPPKIIYHTLKGLNQKFRSQLPNNT-PQlHLDQYFTCPEICQSCSTRCTLSMGHKEEREGHYSPSGCRFQHQFQNCVYLCKRCYQNGMRVTVKPSYqSITE--NSWTSFLTYVWSGYIIECRNCGEIYRSRQHWFGNKDPQEGAvI-AEIIHMWPGERNFILSPNSAQRILDG-ISVLSEVVKSVG-SQPTKAVSSW--MAN--QVAPSYWRPNEEITHCHKCKTPFQQNAAKHHCRSCGEGFCEGCSSKLQPVPSRGWYTDVRVCDDCYQETPPSLSHCVDESEIRARKYGEAVVNSIT---------------------------------------------------------------------------------------
>UniRef100_UPI000811A0A7
-----------------------------------------------------------------------------------------------------------------------------------------------------SFLLMDAEENLRIPTPELFRKKLKCSDDTKIKVISIFGNTGDGKSHTMNNTFFDGAEVFMTSAEQNSCTIGVYAALQRDMDVLCLDTEGLLGSSKHHNRRIRMLLKILAVSDIVIYRTRSERLHSDMFEFLGSASEAFCLHFAQALQSL-----PVPgTAQTLGPAVIIFHETQHTNPLd-gs--VAESAEDQLRKCFERHNQKINAFSSVRYI---GIQTPKHVATDYSKLKSAIKLEIANTTvRS-PRQPSVVFKAMNALNTKFSGEIVEKS-INPFpEQFFTCPVRCEACNQRCQRSMGHLSDGEAHMNQQPCNYQNQYDNKKYLCKICYKNGKENVVTFS-----TQTKNDSSWSGLAKYAWKGGVIDCPSCGEIYrsr------QYWFGNKSPEETsVRSIIVHVWEPKGPSHSAQMVLDR-VSTLGEALPklhPNAVTGwLADWVAPG--YWK--PNSEI---ISCHACqkvfENTGLHKHHCRSCGEGFCHACSQKQMPVPARGWSEpvrvcnscytllqnkpnavpgpptteqaDISV--------------------------------------------------------------------------------------------------------------------------------
>UniRef100_A0A0P4VYZ3
--------------------------------------------------------------------------------------------------------------------------------------------------------LVDGMERLRVSSAEEFTTLLGCggQKegklAPRVKVVSIVGNTGDGKSHTLNHLFFSGDEVFKTSAEQQSCTMGVWAAL-RSPSVVCLDTEgLlaVGVQGSDAAARARLLLKMLAVSDVMIFRTRSERLHEDMFKFIGSASRVYSShlqsclQSVYERSdmgGSLSALG---------PAIIIFHETRNttpLrt--NALQPAEDTLRETFRK----MGLSIQAFSSLYYvgvQTLEP---PTSFNELMKVV---QKElanNNVRSPRNPSVIFNTIKAln-dkfsgk-IVTKSEI----------LLDEYFTCPSECLSCKSRCQLSMgh--GSTGQAHSSNNKCKYQHQYENIFyVCKTC-HNdgKE-------VRviprysSSSDGSWFEVITKYAWSGYVIECPNCGeIYRS-RQYWYGNMLPeatAVRTEIHHVWP---GMSCSGKTCQNSAQRVl-DGVSYITDVVVSASATPTKALGSWVTDQIAPKYWKPns--EITKCHVCgivfveg-------ET--KHHCRNCGEGVCSKcSTHTAPVPDKGWySPVR---VCD--WCFNPpAPQC---QPINQvdeNEVIPRKVSEAVVTTISTVAAVLNYPKSVIKEtarpSYWV-PDSEARECSVCSGVFTRAGGKAELHHCRGCGNAVCDVCS----------------------------
>UniRef100_UPI000C253AB6
-----------------------------------------------------------------------------------------------------------------------------------------------------SVFLLDDSEQLLMKSEGSFLKALNIKPSEKVKVVSIFGNTGEGKSYTLNKVFFNGEEVFRTSPSQTSCTLGVWAMYNPELKVICLDTEGLLGISKRENQRTRMLLKVLAVSDIIIYRTRAERLQRDMYTFLGSASKAYKDHFSSALKSALAKNDAEKfS-SAIGPGVVIFHETRYTDTLHdSANVKQSAEDILQTTFAELGLPFDAFSFLK---YVGVKTTQSETSFKELKNVLVDKLESTEVRt-KRDAKYIFLTLQSLNEKFKNNISGPSP-QLyLPAFFTCSEKCQSCKSTCSLSMGHKEEGEPHRSDQDCTYQHQYQNHVYLCRACYNNGQRISVKPNYQTMNDnswsgYFTYVWSGYVIECPKCGEIYRSRQHWYGNKNPEESAVRTeIVHL-WPGDYSYYQERSLLGSQNSAQKVLDSVT-MFTDAISSVgSQPKQLIS--DWA----ADKIAPSYWRPNHEIKeCSKCGSKFQPTDKKHHCRACGEGFCENCSSKRQPVPSRGWYEDVRVCDFCYMDQPPSISTAVDGTENRARQLGETVIN-------------------------------------------------------------------------------------------
>UniRef100_A0A2H1BT23
----------------------------------------------------------------------------------------------------------------------------------------------------------------------------------------------------------------------------------------------------------------------------------------------------------------------------------------------------------------------------------------------------------------------------------------------------------------------------------------------GRRTMVVPKTGESI----LDAARYLYSGFVLECPFHGVIYRSRNLWSPNAEPEDTAgVDWEIVHVWSGEKTVLQGIHPFSQILVDGMTTVSKQVSGLAGPPLRVLGDLVADGLAPEYWQPNSSIRVCALCKFEFPDplvdgipdsalspGRTKPTVEPAGE-----CRTSTRnETPDPGLRPA---------------ISSTNRKQPKRGTVLLPR------TSTLTSVSDQEDDMIGQSRPKPSIARAKRDKEDLSGHNnphhpllNLQTNNVDVAKHHCRACGRGVCGACSASSIPVPGFG-PAPVRVC----------
>UniRef100_A0A6J2YV64
-----------------------------------------------------------------------------------------------------------------------------------------------------SILLLDDTENLRIKSEDAFIKSLNLEPRKKVKVVSIFGNTGEGKSHTLNHVFFNGEDIFKTSSSQVSCTIGVWAKYDTKMNVICLDTEGLLGITKKENQRTRLLLKVLAVSDIIIYRTTAERLQKDMYTFLGGASKAYKDHFSNALHKALIKTdGDKiN--PGLGPGVIIFHEPKHTNTLddlhdr-ASVTQSAEDILRATFADLDLNCDSF---SFLKYIGVKKPANGRTPFDRLKFALNKELE-STEVRsPRDAKYIYLMLKSINEKYLLPIHDTSPHLYLSQFFTCPEKCQSCHSACTLSMGHQDDGEAHATNQPCKFQHQYQNCVYLCKKCHKNGNKVVVKPSYQTTHEnswtsYFNYVWAGYVIECPKCGEIYRSrqhwygn------KNPEDdAVRLeiVHLWPGNksyFQERIQFGAYNFAQKVVDQITVISNVVS-SVGSEPV--KNI--RDwtndkFIAPSYWRPNHEIKACFKCNVSFIPSGSNKILLDKHHCRKCGEGFCDACSSRTCPVPQKGWPDPVRVCDFCYDDLEGRGESLIAGLSGEESAEVRA---------------------------------------------------------------------------------------------------
>UniRef100_UPI0008549128
-----------------------------------------------------------------------------------------------------------------------------------------------------SFLLVDEQENLQVKDVDDFINRLGCSPQEPVKVLSIFGNTGDGKSHTLNHMFFGGLEIFRTSPSQDSCTVGVWASYYPALSLVLLDTEGLLGATDKQNQRLRLLLKVLAVSDLVIYRTRAERLHNDMFQFLGNASKAYLKFFTPELKALSSRCGLEVTLSSLGPSLTVFHETSRTDLLG-SKVRGQAETDLLKRFHELGTPPEAFSSIHYv-GTKTVVPPSDFSHLMDRVKKQVMDTSTRSS-RPLshVFTALQSLSERFSGDIPDDQVQITSf-FPDEYFTCSLRCLSCRARCKNRMNHMKDGVPHQADGLCQFAHEYNNKVLICKRCYEGGRELIVIPKTVASIDSPWMGLAKYAWSGYVLECRVCGIIYRSRQYw-YGNKDPDGSLVRqE-VRHVWSESDSYSLDQQNAAQRVLDGVNFVMQSVNEYSAGPTNMVTSWLIDn--VA--PPYWRPNAEITMCHGCKKEFVPAERKHHCRSCGEGFCNSCSDQTMPVPERGWGPSPVRVCKKCHNKGPVKGRNTAQDDGRSLLPRKVTEIAQSSLEMMSS------------------------------------------------------------------------------------
>UniRef100_UPI000C6CDA52
-----------------------------------------------------------------------------------------------------------------------------------------------------SFLLVDENEILQVSSEEAFIQKLGCNGQTPVKVTSIFGNTGEGKSFTLNNTFFNGREIFKTSAAQSSCTIGMWAAYDSVLNVVVIDTEGLLGLTSNQNQ-------------------------------------------------------------------------------------------------------------------------------------------------------------------------------------------------------------------------------------------------------------------------------------------------------------------------------------------------------------------------------------------------------------------------------------------------------------------------------------------------------------------------------------------------
>UniRef100_UPI00103823CA
-------------------------------------------------------------------------------------------------------------------------------------------------------LLLDDNENLRIHSEEEFLKALNIPPNEKVKVVSIFGNTGDGKSYTLNKVFFDGEEVFKTSSSQDSCTLGVWAMYNAKMKVIFVDTEGFLGISKREHQRTRLLLKVLAISDIIIYRTRAERIQRDMYTFLGGASKAYKDHFSSALRKALNKADAQQfA-GALGPGVIIFHETRHTDTLHvKSNVTQSTEDILRADFAALGLSYDAFSFIK---YIGVQTEGPETNFKDLKVAVLDKLDSTEIRt-MRDAKYIYLTLKSLNDKFQTDIQDST-APLyLPAFFTCTEKCQSCKTNCSLSMGHKEEGEPHQSTQDCTFQHQYQNYVYLCKACYKNGHRSVVKPSYQ-TMTDNSWSSYLNYVWAGYVIECPKCGEIFRSRqhw-ygnknpedaavra---------------EVVHMWPGERSLFGSLNSAQKVLDGVS-MFTDVISHVGSQPKKLLSD-WAAD--KIA--PSYWRPNHEIKVCFLCKIPFLPHAKKHHCRSCGEGFCDGCSSKRQPVPAKGWLEDVRVCDSCYSDQPPTLSNMGDPSENRARQIGETVI-------------------------------------------------------------------------------------------
>UniRef100_A0A1Y3B3E0
----------------------------------------------------------------------------------------------------------------------------------------------------------------------------------------------------------------------------------------------------------------------------------------------------------------------------------------------------------------------------------------------------------------------------------------------------------------------------------------------------------------------------------------------------------------------------------------------------------------------------------------------------------------------------------------------------------EALQTTLGSVLQTIDYSLGWIKDSARPDYWIPDKDITNCNRCKLEFNEKIPIHHCRACGQGVCDDCSQQRKMVPSRGWDHPVRVCDECAAK----
>UniRef100_UPI000C78E68A
-----------------------------------------------------------------------------------------------------------------------------------------------------------------------------------------------------------------------------------------------------------------------------------------------------------------------------------------------------------------------------------------------------------------------------------------------------------------------------------------------------------------------------------------------------------------------------------------SVTEVSGAPAVSLARWAADQVAPSYWKPNSEIVKCHSCPTIFSGTCKIHHCRKCGEGFCDTCSNYQKPVPEKGWGVHPVRVCKLCSlvcdqdVVHNShQTEPKEVQ---------VRKVGESVLGTVSSLANTLEIPISLIKDS-----------------------------------------------------------------------
>UniRef100_A0A0M8ZYX2
-----------------------------------------------------------------------------------------------------------------------------------------------------SFLLIDGQEYLRVSSAEQFMEKLNCSDRDLeVKVVSIFGNTGDGKSHTLNQTFFKGKEVFETSNDQGSCTLGVWAALDPVLNVICLDTEGLLGVTSYENERTRLLLKVLAVSDVVVYRTQSEKLNRDLFTFLGTASRAYSHHFQAALQAIGQRKGVQGSLSALGPSIVVLHETRYTKPLtn---NGLENAEDVLRTRFAQMKLETEAFNSIKY---VGVQRTNSMTDYELLQRTIKKELANTTvRS-TRKPHLVYNTLKIFNEKFSGEMEDFS-ILFPdQYFT-CPVKCLSCGSRCNSSMGHLLEGKAHSSENKCRYQHQYENVVYICKRCYSNGNEVKVVKRIQT----ENDSWYGLVKYAWSGDVIECPHCGEIYrsrqy-----WYGNNNPEDFAv-RTEITHVWNTVPITQNTAQRVVDGV-SYITEAVTNVS-LQPTK--VFSAWI---ADQ--VAPSYWRPNNEIKHCHKCKTLFGLTDTKHHCRACGEGFCEQCSSKTKCVPSRNWHTPVRVCDICYNKDEPVESAEDVNARKVSEQVVSTIN-----------------------------------------------------------------------------------------
>UniRef100_A0A6I8NJ69
----------------------------------------------------------------------------------------------------------------------------------------------------------------QVCGAEALGDLLGCDPARRVKVLSVFGKTGDGKSHCLNEALCGGRPVFPTGRGQAPATLGVRAALAPGGHLLLLDTEGLLGPTAHPARRRRLLLRVLALSDVAVYRTRAERLPRDLFQFVGGASGAYGRFFAGELRALAARLGRpgeETPAARLGPAVLVFHETTRTRLlg--HGGDPGEADRLLQRRLRSLDLDTAWFSCL--RYVGThTPRPPTDFSAFRAAALDLLRDTGT--RAPRplHVVYGALKALTEKFNGELSGDPNPsS-FFPDAYFTCNALCLSCGCRCVNGMNHERDGEPHGAQGLCRFSHRYGNRVLLCKRCYERGREEVLQPRA--------AASTDSTLLGIAKFAWSGWVLECPRcg--VVYRSRRFWYgNPE-PEGSAARTQVRHVWPGPHTGRRVLDGVGEALELVSGYG--APPARaaa--AWL--ADLVAPAYWRPNGDITMCASCRLPFAPGEQKHHCRACGEGFCHSCSGQRMPVPARGWGLTPVRVCRSCFRARQGEPPEPAPEAERAPLARRVTEATQTALELV-------------------------------------------------------------------------------------
>UniRef100_A0A0B6YG36
-----------------------------------------------------------------------------------------------------------------------------------------------------SFLLVNDQEILQVSDESDFIDQLGCDRNDTFKVVSIFGNTGDGKSYTLNHTFFGGYEVFKTSPNQSSCTLGVWCSLNLQHKAVIIDTEGLLGSSSNENQ-------------------------------------------------------------------------------------------------------------------------------------------------------------------------------------------------------------------------------------------------------------------------------------------------------------------------------------------------------------------------------------------------------------------------------------------------------------------------------------------------------------------------------------------------
>UniRef100_A0A673IDQ2
-----------------------------------------------------------------------------------------------------------------------------------------------------SFLLVDENESLQVKNEAQFLQKLGCSAAQGVKVLSIFGNTGDGKSHTLNHVLFDGEEVFATSPSPSSCTVGVWAAYEPLLNLIVLDTEGLLGAASQQNRRMRLLLKVLAVSDVAIYRTRAERLHNDMFQFLGSASAAYLKHFTPELRALSSRCGLDVPLSSLGPAVIVFQETFRTQLLGqdd--SVLGQADTLLQKRFHDLGQSTDAFSSVQy-MGTQTITPPTDYSQLLQIVNQ--------------------------------------------------------------------QVNNTSQRAPRQPAIVFSALQALSDRFCGEISDDKISICSFFPDEYFTCPSVCLSCNYVLECPSCGIIYRSRQYWMGNQDPESSVVRpE-VKHVWQGTDAFQTDHQNAAQRVLDGMTCIIQSVTEYSSGptKAVTAWLTD--QVA--PPYWKPNAEIVECHGCKRAFEEAERKHHCRACGEGFCQACSTHSMPVPERGWGGTPVRVCDACYQQGGPQHTGQVAITEPRTLVARRVTEVAQSTLDMVST------------------------------------------------------------------------------------
>UniRef100_A0A1I8GM05
-----------------------------------------------------------------------------------------------------------------------------------------------------STLLINCDEELQCSSADELCQRLNCRPDTPVKVVSIFGKTGDGKSHTLNHAFFDGRPVFATSARPESCTVGVWAALDSQSRALVLDTEGLQGETSNENQRTRLLL-------------------------------------------------------------------------------------------------------------------------------------------------------------------------------------------------------------------------------------------------------------------------------------------------------------------------------------------------------------------------------------------------------------------------------------------------------------------------------------------------------------------------------------------
>UniRef100_UPI00062948F6
-----------------------------------------------------------------------------------------------------------------------------------------------------SFLLIDGQEYLRVCNAEQFMEKLNCSDKDLeVKVVSIFGNTGDGKSHTLNQTFFKGEEVFETSNDQNSCTLGVWAALDPVLNVICLDTEGLLGITSYENERTRLLLKVLAVSDIVVYRTQSEKLNRDLFTFIGTASRAYSHHFQAALQAVGQRKGDl-GSISALGPSIIVLHETRYTKPLtn---NGIENAEDILRTRFAQMKLETEAFSSIKY---VGIQTTNSTTDYELLQTAIKKELYNTNiRS-ARKPYLVYNTLKILNEKFSGEMENF-SNILFpDQYFTCSVKCLSCGSRCSNSMGHLLEGKPHSSNTKCRYQHQYENVIYICKKCHSNGNEVQVMKRVQTQND-NSWYGLVKYAWSGDVIECPHCGEIYKSrhywy-----NNKNPEDFAVRt-EITHVWNMGNHTVTTQNAAQRVIDG-VSYITEAVTNV-SLQPT--KVLSAW---VAD--QVAPSYWRPNNEIKHCHKCKMLFGLTDTKHHCRACGEGFCEQCSSKTKCVPSRNWHTPVRVCDICYNKDESTESSEDVSARKVSEQVVSTL-----------------------------------------------------------------------------------------
>UniRef100_UPI000995003C
-----------------------------------------------------------------------------------------------------------------------------------------------------SFLLLDEKGNLQVSCTEKFLKKLNSPKNSKVKVVSIFGNTGEGKSYTMNHMFFKGAEVFQTSNEQVSCTLGVWAAYDPDLNVICLDTEGLQGITNCENERTKLLLKVLAISDIVIYEIRSERLNRDLFVFLSTASHAYSQHFKAALE-AIGQQKDMSnAWGTLGPSVIVLHETRHTKPLT-NNDSETAEDILKAKFKMMNLT-IDAFSSIKY---VGLQTMNNATDYTQVRAAIKMELDNNlVRS-ARKPYLVYKALKSLHKLRDEMENL-SLGSFPqQYFTCLVKCLSCDAGCINSMGHLSEGKPHTSNASCKFQCQYENSVYICKKCQTNGNE-VEVTKRY-QESDQSTWYKFAPTIWSGYTINCPNCGEIYKSNqywy----GNDAEDVAVA-QkSVHVWNTPNSSGASQNTAQRVIDS-VTSISESFTNISLQPSKALKAW-AADQ--VAP--SYWRSNSEIQYCHECKYYfgitddKHHCRDCGEGFCGQCSANTKCVPHRNWFTPVRVCNACYKKETPSSSLYEPVKDVNARKVTEHVVSTFNVV-------------------------------------------------------------------------------------------
>UniRef100_UPI0006D92D3D
-----------------------------------------------------------------------------------------------------------------------------------------------------SFLLVNENEILQVKDEEDFVDKLGCVPDCSIKVLSIFGNTGDGKSHTLNWTFFESKEVFSTSPTQDSCTVGVWAAYNTALPLLVLDTEGLLGTTANQNQRNRLLLKVLAVSDIVVYRTHAERLHNDMFQFLGSASQAYLKHFTRELRALSTRCGLEVPLSSLGPSVIIFHETSRTELLGsECHTPGKAETLLKKRFHELHLtteafssvlyvgvktikpPTDFAKLQAVVKQQVQDTSTR-SP--RSPAVvynalkvivfggeclttglywglnlcrewnTAVIGRFRHiGGVAWGSPHCRCPCCTCSVDKQRTCHFSKI-HFVASLTPIKRILFFSYRVRCGNRMNHLKDNVPHMAGGLCQFAHQYSNKVLICKK----------------------CYEGGREVIVVPkTLASTDNPWIGLAKyawsgyvlecpvcgiiyrsrqyWMGNLDPEGTVVRS-E--VKH--VWPGTEAFLTDHQNAAQRVLDGVNFVVQSV---------------------------------------------------------------------------------------------------------------------------------------------------------------------------------------------------------
>UniRef100_A0A084VTW8
-----------------------------------------------------------------------------------------------------------------------------------------------------SFLLMDEQERVCVKSADQFCRRLSISPDTKLXXXXXXXXVSDvGRASLVHHGHLGGVPA--------------------PENVLCLDTEGLLGETINENRQMRMLLKVLAVSDIIIYRTRAERLRTDMYKFLGTASKAFTKYFAGALQAL-----DLpGPPQALGPAVIIFHETHNTEVLked---DDGKKEEDILRERFAKLKLELSAFSSLR---YVGVRTTKPPTNYEPLRIVWEKEIRNTAVRSPRLPRVVFEALLALNNKFNGDLSPL-PFHAfPEQYFTCTSVCKSCDARCQLSMGHLELREDHRSTGCCKYQHQHENKVYLCNRCHVNGRQVVVSMQTQKSTDSSWMGLAMYAWSGYVIECPHCGEIYRSRQhwy---GNQSPEQNAVRTeIVHVWNDGGLQQQGPKHSAQLVLDGV-AYITDAMASVG-SQPTKLVKSwvtdkirpaywrpdseiihcKGCISNferlgLKKHHCRSCGEGFCSFCSKHEMPVPSRGWNYPVRVCNSCWNDGRNGGSVGGGAHDGTTGSNGNDPEDlQRRHQNGG---------------------------------------------------------------------------------------------------------------
>UniRef100_A0A0S7IJ71
---------------------------------------------------------------------------------------------------------------------------------------------------------------------------------------------------------------------------------------------------------------------------------------------------------------------------------------------------------------------------------------------------------------------------------------------------------------------------------------------------------------------------------------------------------------------------------------------------------------------------------------------------------------QRGWGSSAVRVCQPCHQGGG--PTNTNSQVSKvESHGLMARRVTEVAQSTVDMVTTALDYPRSFVKDVARPDYWVPDHSITHCHECNEVFTPAMSKHHCRACGQGVCGPCS----------------------------
>UniRef100_A0A6J0B6R8
-----------------------------------------------------------------------------------------------------------------------------------------------------SFLLIDGREHLKVSSTEQFIENLKCGGKNVkLKVVSIFGNTGDGKSHTLNQVFFGGQEVFRTSNEQSSCTLGVWAAFDPTLKVICLDTEGLLGITAHENQRMRLLLKVLAVSDIVVYRTRSERLNRDLFTFIGAASRAYSHHFQNALQAVgqredatesaedilRARFDQMRLEIEAFSS-------------------------------------------IKYVGVETPNPPTDYQPLRRAIKNELDNTTV--RSARRPHLVYGTLKILNDKFSGEIENLSNI-LFPDQYFTCTVKCLSCDCRCINSMGHLREGKpHASDSRCRYQHQYENLVYICKKCHGNGSEVVVTSRTLTQSD-ASWYGFAKYAWSGYVIECPHCGEIYRSRqfwygnknpedaavrteithvwTTANASLASQN----------------------TAQRVIDGVS-YiTEAVTNASIQPTKLLTSWVADQVAPTYWRANNEIKHCHKCKALFGPTDTKHH--CRA--CGEGFCATCSSKTKPVPLRNWYTPVRVCDICFDKDDNSNEDLTESSEDVSARKVTEHVVSTLN----------------------------------------------------------------------------------------
>UniRef100_A0A6J2YVF5
-----------------------------------------------------------------------------------------------------------------------------------------------------SILLLDDTENLRIKSEDAFIKSLNLEPRKKVKVVSIFGNTGEGKSHTLNHVFFNGEDIFKTSSSQVSCTIGVWAKYDTKMNVICLDTEGLLGITKKENQRTRLLLKVLAVSDIIIYRTTAERLQKDMYTFLGGASKAYKDHFSNALHKALIKTdGDKiN--PGLGPGVIIFHEPKHTNTLddlhdr-ASVTQSAEDILRATFADLDLNCDSF---SFLKYIGVKKPANGRTPFDRLKFALNKELE-STEVRsPRDAKYIYLMLKSINEKYLLPIHDTSPHLYLSQFFTCPEKCQSCHSACTLSMGHQDDGEAHATNQPCKFQHQYQNCVYLCKKCHKNGNKVVVKPSYQTTH-ENSWTSYFNYVWAGYVIECPKCGEIYRsr-QHWYGNKNPEddAVRLEIVhlwPGERIQFGAYNFAQKVVDQITVISNVVS-SVGSEPVKNIRD--WTndkFIAPSYWRPNHEIKACFKCNVSFIPSGSNKILLDKHHCRKCGEGFCDACSSRTCPVPQKGWPDPVRVCDFCYDDLEGRGESLIAGLSGEESAEVRARYLSE---------------------------------------------------------------------------------------------
>UniRef100_A0A183ST88
---------------------------------------------------------------------------------------------------------------------------------------------------------------------------LGCPPDLKLKSLAIVGNTGDGKSHTLNHAFCGGRDVFVTSASQNTCTLGVWAAYEPERGYLLLDTEGLLGACTNPNRQRRLLLKVFAVADVLIYRTMSDRLHSDMFTFLADASDAFVEHFRPELENLAQRSHLPWSSSQLGPAVVIFQETLHTEp---LDSDSSSPSASDSGINSKcASFLAERfaslqrsadafsslryvgVRTNDPPTDFSTgivadlssmtavlnktvnsfcthcylsYLSPSRSDTFQTLVRTVESLMKDTTVRVPrrlshifqvLASLNEHFATEIPAT--------------------------------------------------------------------------------------------------------------------------------------------------------------------------------------------------------------------------------------------------------------------------------------------------------------------------------------------------------------------------------
>UniRef100_UPI001037DD28
-------------------------------------------------------------------------------------------------------------------------------------------------------LLLDDNENLRIHSEEEFLKALNIPPNEKVKVVSIFGNTGDGKSYTLNKVFFDGEEVFKTSSSQDSCTLGVWAMYNAKMKVIFVDTEGFLGISKREHQRTRLLLKVLAISDIIIYRTRAERIQRDMYTFLGGASKAYKDHFSSALRKALNKADAQQfA-GALGPGVIIFHETRHTDTLHvKSNVTQSTEDILRADFAALGLSYDAFSFIK---YIGVQTEGPETNFKDLKVAVLDKLDSTEIRt-MRDAKYIYLTLKSLNDKFQTDIQDST-APLyLPAFFTCTEKCQSCKTNCSLSMGHKEEGEPHQSTQDCTFQHQYQNYVYLCKACYKNGHRSVVKPSYQTMTDnswssYLNYVWAGYVIECPKCGEIFRSRQHWY-----------------GnknpedaavraevvhmWPGNKPFFQERSLFGSLNSAQKVLDGVS-MFTDVISHVGSQPKKLLSD--WAA--DKIAPSYWRPNHEIKVCFLCKIPFLPHAKKHHCRSCGEGFCDGCSSKRQPVPAKGWLEDVRVCDSCYSDQPPTLSNMGDPSENRARQIGETVIS------------------------------------------------------------------------------------------
>UniRef100_B0WS48
------------------------------------------------------------------------------------------------------------------------------------------------------------------------------------------------------------------------------------------------------------------------------------------------------------------------------------------------------------------------------------------------------------------------------------------------------------------------------------------------------------------------------------------------------------------------------------------------------------------WTPDKGVSNCKGCEKEFSITRRKHHCRHCGAIFCSSCSEHTAVIPGES-GGKPVRVCDVCWQrlasssVLPTQMSRTKADLDK------LRKQWEEDQRTleeLGIQLSVSKLQIADLKERAQQQHnqttsgggdfkgdsgsnggsWTPDKGVSNCKGCEKEFSITRRKHHCRHCGAIFCSSCSEHTAVIPGESGGKPVRVCDVC-------
>UniRef100_A0A3B3BD17
-----------------------------------------------------------------------------------------------------------------------------------------------------SFLLVNEKEEVQV-NEEDFVSRLGCKPDELLKVVSIFGNTGEGKSHTLNHTFFLGREVFKTLPTQESCTIGVWAALDPLHRVVVIDTEGLLG-AANQGQQTRLLLKVLAISDVIIYRTHNDRLHDDLFRFLGDASDAYLKHFTKELKATSNRCGLDVPLSTLGPAVIVFHETVHTKLLGsdkqlesaecll-----------------QERFQKLGLFPKAFSSLQYCGTRTYNPPTDFSGLLRTVLWCQPAC-----------------------------SLLSDRPsLLQALSQRFSGEIPDEQSGANSFFPEEYFTCCCVCLSCGSGCKQSMNHLKEGLDHEAKHRCCYSAQCSGSELLFYAWSGYVIECPHCGVIYRSRQYWygnqdp------VE-TVVRTEIQHvWPGSDGFLKDNNNAAQRLLDGVKLISQSVSELSVTPAKAVASWLTDqiapPY--WKP--NSLILKCHKCSQEFQPNSTKHHCRACGEGFCDACSSKSRPVPERGWGPAPVRVCDACFHSPEIPNEVLEAVSEEERSSLIARKVGEAVQSTFGAVIG------------------------------------------------------------------------------------
>UniRef100_A0A6J3JXF0
-----------------------------------------------------------------------------------------------------------------------------------------------------SFLLIDGQEYLRVNSAEHFIEQLKCSKDLEVKVVSIFGNAGDGKSHTLNQTFFKGKEVFHTSDDQTSCTLGVWAAFDPVLNVICLDTEGLLGITFHENERTRLLLKVLAVSDIVVYRTQSDKLNRDLFTFLGTASRAYSHYF----QTALRAIGQRKgvqdSLSTLGPSIIVLHETKYTKplinn------DIENAEDTLRTRFAQMKLEVEAFSSI---KYVGIQTANFTIDYELLQTAIKKELSNNTv-RSARKPYLVYNTLKTLNEKFSEEIENFS-ILfPDQYFTCPTKCLSCGSRCNNSMGHLLEGKPHSSNNRCRYQHQYENIVYICKKCYTNGNEVQVMKrtQTQNDNSW---YGLVKYAWSGDVIECPNCGEIYRSRq-YWYGNKSPEDSAiRT-EIMHVWNMPNSSVASQNTAQKVIDSV-SYLTEAVTNVSLQPT-----KV--LSA--WVADQVAPTYWRPNNEIKNCHKCKMAFGLTDTKHHCRACGEGFCDQCSSKTKCVPSRNWHTPVRVCDICYDKDEPTEFSEDVNARKVTEQVVSTL-----------------------------------------------------------------------------------------
>UniRef100_UPI0005962D92
-----------------------------------------------------------------------------------------------------------------------------------------------------SFLLLDEQEILQVSDVEEFVRKLNCTDnDTKVKVVSIFGNTGDGKSHTMNQVFFRGEEVFQTSNEQNCCTLGVWVAFDPILNVVCLDTEGLQGVTNSENDRMRLLLKVLAISDIVVYGIHSERLNRDMFTFFGTASCAYSHHLKAALQAIGQKEGNSt-SLSKLGPSVIVLHETRHTKPLin---NGSESAEDILRERFNQMNQKIDAFNSIKY---IGLQTVNDITDYEQLRSAIMNELANTTvRS-ARKPHLVYNILKNLNDQLSSETESVS-NTLFpDQYFTCPVKCLSCENGCNNSMGHLRDGKPHSSNTRCKFQCQYENSIYICKK-CYKNGNEVEVNRRYYEE-NQNSWISFAKNAWSGYVIECPHCGEIYKSRqyw---YGNNAEDIAIRk-KITHVWNSSNRSIAPQNTAQRVIDS-VSYITEAVTNVSLQPTK----ALKAWaad-QVAPSYWRSNNEIKQCHQCKISFSPTDDKHHCRDCGEGFCTQCSSKTKCVPNRNWYSPVRVCDACYEKETNGSSDDSLEPPVEDVGVRKVTEHVV-------------------------------------------------------------------------------------------
>UniRef100_A0A195FYI9
-----------------------------------------------------------------------------------------------------------------------------------------------------SFLLLDGQENLQVPDVEEFLKKLNCTKNNIkVKVVSIFGNTGDGKSHTMNQVFFKGEEVFQTSNEQNCCTLGVWVAFDPILNVICLDTEGLQGITCYEHERTRLLLKVLAVSDIVVYGIHSERLNRDLFTFLGAASHAYSHHFKATLQTIGQKEGISt-SLSTLGPSVIVLHETKHTIPLin---NESESAEDILKAKFAQMSLEIDAFNSIKY---IGLQMVNDTTDYEQLRSAIESELNNTTvRS-ARKPHLVYNTLKNLNNQLSNEIENVS-NTLFpDQYFTCPVKCLSCNNGCNNSMGHLSEGKSHSSNTRCKFQCQYENSIYICKR-CYKNGNEIEVSRQYYEDN-QDSWYSFAKNAWSGYIINCPHCGEIYKSRqyw---YGNNAEDIAICk-KITHVWNTSNRSITTQNTAQRVIDS-VSYITEAMTNVSLQPAKALKAWAADq--VAP--SYWRSNNEIKYCYQCKIPFSPTDDKHHCRDCGEGFCAQCSSKTKCVPNRNWYSPVRVCDTCYEKETNCSSEESLEPVEDVGVRKVTEHVM-------------------------------------------------------------------------------------------
>UniRef100_UPI0006C94E8D
-----------------------------------------------------------------------------------------------------------------------------------------------------SFLLIDGNEMLKVSSADQFIKRLNCPNKTqKIKVVSIFGNTGDGKSHTLNHAIFKGHPVFETSNTQNSCTLGVWAAFDAHLGVICLDTEGLLGFTENEKVRLRLLLKVLAVSDIIVYRTRSERLHKDMFSFLGDASKAYMNHFQQALQTVGQKEGFQGPVISLGPSVIIFQETMNTMPL-VNNGVRSCEDIIRERFAQAELHIEAFSSI-K---YVGVQTQKLPTNFRSLRGAIKQELRNTTVR--SARTPDIVYLTLKNLNDKFSGNID-QNHNVfLDQYFTCTVKCLSCESRCQKSMGHEKPHLCETKCRFQHQYQNQKYTCKKCFLNGVYQEVIKrDIGENE--SSWFNYAEYLWSGYVLECSTCGEIYRSRKYwig---NSNPEDTATR-TeITHVWDEADNSIDTQNKAQR--LID-NVSHITEVVSSIAHQP-----TKALGswv-ADQVRPNSWRSNSEITECNKCHKPLTLTDKWHHCRVCGEGFCDtCSSKRRRVRGWSGPVRVCDGCFELDTNSSEEAVPKVVDDVTMRQVSETFVSTLSAV---------------------------------------------------------------------------------------
>UniRef100_UPI0010FB6DD5
-----------------------------------------------------------------------------------------------------------------------------------------------------SFLLLDGQENLQVSDAEEFLKKLNCvKEDTKVKVVSIFGNTGDGKSHTMNQVFFKGEEIFRTSNEQDCCTLGVWAAFDPILNIICLDTEGLQGVTNCETKHTRMLLKVLAVSDIVIYEIYSERLNRDLFTFLGAASRAYSHYF----KAALQAIGQQeGvsnSLSTLGPNIIVLHETRHTipltn------NGSESAEDILRARFAQMSLEIDAFNS---IKYVGLQVVNDVTDYEQLRSAIETELNNTTVRSARKPHLVYNTLKSLNDQFSNETENLS-NtLFPHQYFTCPIKCLSCDSGCNNSMGHLREGKSHSSNVRCKFQCQYENSI-YICKRCYRNGNEIEVTRQYQEE-DQYSWYSFAKNAWSGYIINCPHCGEIYRSRQYWYGNNPEDVAiR-KKITHVWNTPNRSIASQNTAQRVIDS-VSYITEAVANVSLQPTK----AL--KAWaadq-VAPTYWRSNSEIKHCYQCKVLFNPTDDKHHCRDCGEGFCAQCSSKTKCVPHRNWYTPVRVCDSCFEKETNCSSDDSLETIEDVGVRKVTEHVV-------------------------------------------------------------------------------------------
>UniRef100_A0A6F9BUV1
MSGQGPSVDKGINTILVCQESYACGGSDEAAFECDECGSLQCVRCEFELHRQERMRDHDRVRIASGHVPFCDSCKRDNSgcGVNGGRLRAVVRCQGCKINLCPDCQKRTHSGVNKRKHPVTPYPPpvKAQDSSL---DGGEMEALKAKLE----------------KDEEDFVRRLDCRPEELLKVVSIFGNTGEGKSHTLNHTFFLGREVFQTSPTQESCTVGVWAAMDPIHRVVVIDTEGLLGA-----------GSNQGQ-----------RTRLLLKV-LAVSDLv--------IYRTH----------------------------------------------------------------------------------ADRLHEDMFSFLGDASEAYLKHFTRELKATTARYKPSESAERLLQERFRKLGLFPEAFSSIQYRG-TRTY------------NPPTDFSGLLRSL-EQQLDNNTTRSPRSASViyraLQHLASNSFFPDEYFTCSSICLSCGRAMRegrryviecpncgviyrsRQYWYGNQDPVDTSDGFLKDNNNAAQRLLDGVNYISQSVSELSVKPAKAV---TSWLTDQIAPAYW-KPNSLILKCAKCMSVPDNDI------------------------------------------------------------------------------------------------------------------------------------------------------------------------
>UniRef100_UPI001442F5E1
-----------------------------------------------------------------------------------------------------------------------------------------------------SFLLIDGQEYLRVNSAEHFIEQLKCSKDLEVKVVSIFGNAGDGKSHTLNQTFFKGKEVFHTSDDQSSCTLGVWAAFDPVLNVICLDTEGLLGITFHENERTRLLLKVLAVSDIVVYRTQSDKLNRDLFTFLGTASRAYNHYF----QTALRAIGQRkgvQGSLSTLGPSIIILHETKYTKplinn------DIENAEDTLRTRFAQMKLEVEAFSSI---KYVGIQTANFTIDYELLQTAIKKELSNNTv-RSARKPYLVYNTLKTLNEKFSEEIENFS-VLfPDQYFTCPTKCLSCGSRCNSSMGHLLEGKPHSSNNRCRYQHQYENVVYICKKCYTNGNEVQVMKrtQTQNDNSW---YGLVKYAWSGDVIECPNCGEIYRSRq-YWYGNKSPEDSAiRT-EIMHVWNMPNSSVASQNTAQKVIDSV-SYLTEAVTSVSLQPT-----KV--LSA--WVADQVAPTYWRPNNEIKNCHKCKMAFGLTDTKHHCRACGEGFCDQCSSKTKCVPSRNWHTPVRVCDICYDKDEPTEFSEDVNARKVTEQVVSTL----------------------------------------------------------------------------------------
>UniRef100_UPI000718F601
-----------------------------------------------------------------------------------------------------------------------------------------------------SFLLIDKYEKLKVLSAEQFIRKLNCiGKDRRVKVVSIFGNTGDGKSHTLNQTFFKGREVFKTSNDQTSCTFGIWAAFDPNLNVICLDTEGLLGVTVCESGKIRLLLKVLAISDIVIYRTRSEKLNKDLFLFLSSASQAYSHYFRTALQ-AMGERAGMsSSLTSLGPCVIVLQETRHTKPL-SNNGSETAEDMLRTRFGQMRLEIESFSKLKY---VGLQTLNSSTNYEPLRVVINNELENTSvrF-ARHPQLVYSTLKHLNDKFSAENTNLSN-IIFsDQYFSCPVKCLSCGCRCSNSMGHLRDGKPHSNTNTRCRYQNQYENLIYICKRCYSNGKEVKVTtrLQTHNDKS---WYGLAVYAWYGSIIECPHCGEIYRSRQYWYGNKDPEEVAvC-TEITHVWFMPTASNVPQNTAQRMVDG-VSYITEAVTNVSLQPtKAISAWV--T----DQIAPSYWRPNNEIKWCFKCKTTFGVTDTKHHCRACGEGFCAQCSSQTKCVPSRNWYTPVRVCDTCYMKDTNNYEAAQTADDVNARKVTEQVVST-----------------------------------------------------------------------------------------
>UniRef100_UPI000C203B2A
-----------------------------------------------------------------------------------------------------------------------------------------------------SFLLLNDIERLCVNSPEEFLARLKIDEPTkKVKVVSIFGNTGDGKSHTLNQVFFKGNEVFKTSALQKSCTMGVWAAYDPNLDVICLDTEGLLGISRKQSQRTRLLLKVLAVSDVVIYRTRAERLPTDMYAFLGGASKAYNEHFKTALQQVWQKF-ENePVPAALGPSLIIFHETLHTctw-nscps------VEESPEDLLRAEFGKLNLECNAFSQL---KYVGIQTKEQPTDFRELKKYIQLDLANSSV-RsKRNAKVVFLTLKGLNDKFSSEIKNVP-PQlHLKDYFACQVKCQSCNEGCTLSMGHKEEGEPHLNSNRCKFQHQFQNCVYLCKQCSKNGQRIIVKPSYQSVTEkswtnLLSYVWSGYIIECRNCGEIYRSRQHWygnk----SPEEAAVLvEYVHV-WPGGEFVYQDKNFVGSTNSIQKVLDSVT-YLSDVVANVgSQPTNAV--K----TFFTETINPSYWRPDREIFECNKCKTPFPPTSKKHHCRSCGEGFCEKCSSKTQPVPSRGWRDPVRVCDVCYTENLPSLSQTIDDNEVKIRKFGETVISS-----------------------------------------------------------------------------------------
>UniRef100_A0A0T6B1C0
-----------------------------------------------------------------------------------------------------------------------------------------------------SFLLLDANEKLKVQSPEEFLRKLKIKDfNEKVKVVSIFGNTGEGKSHTLNKVFFKGKEVFKTSADQKSCTLGVWAAYDHNLKVICLDTEGLLGITEKESQRTRLLLKVLAVSDIVIYKTRAERLQSDMYMFLDGASKAYNGHFREPLHKVW-KFESEnIPV-ALGPSVIIFHETKHTNTLd-SCPSVEESPEDILRARFSELGRECSAFSSL---KYVGIQTSGETCYKKIENAIHLELENTKVRs-KRSPRIIFLTLKGLNDKFSSQIRNIP-PQLhLKEYFSCQVRCQSCNEGCTLSMGHREEGESHQNSIRCKFQHQYQNCVYLCKQCFKNGRRVIVKPSYQSIT-EKSWSSYFSYVWSGYIIECKNCGEIYRSRQhw--YGNKSPEDGAVLVEYVHVWPGERNFIGSNNSIQKVLDSVTY-FSDVVANVGSQPTQAVK-TFIT--DKI--NPSYWRLDRDITECHKCKKKFPPTATKHHCRACGEGFCDKCSAKSQPVPSRGWRESVRVCDNCYQESPPSLSHSVEDTEVTIRKYGETAI-------------------------------------------------------------------------------------------
>UniRef100_UPI00083F271F
-----------------------------------------------------------------------------------------------------------------------------------------------------AFLFLDAEENLQIATPELFSKKLKCQEQDKIKVISIFGNTGDGKSHTMNQVFFDGDPVFRTSTEQSSCTIGVYAAMQREQGVLCLDTEGLLGTTAKSNKRMRMLLKILAISDIVVYRTRSERLHSDMYEFLGTASKAFCLHFTQALQS--------MgNGSTLGPAVIIFHETHYTKPLESSVEESAEDQLRNSFARLNYETNAFSSLRYV---GIQTEANKTTNFQKISDALRLEIENTAvRS-PRQPAVVFRAMKLLNQKFAGEIIEKTI-NPFpEQYFTCGVHCESCSRRCQRSMGHVSDGEPHYNGQHCNYQHQYENKLYLCKACYNNgkeIVVSIRAQSQTDTAWSGLAKYVWKGDVIECPYCGEIYRARQYWYGNKSPEASVVQYVnVQVVHVWKGDNSAQRGNTHSAQMVLDSV-SSLSEAFTNISAPWAKALSGMLAdkv--APSYWRPNQEIILCHACRRnFEQSGMPKHHCRGCGEGFCHTCSQRKLPVPARGWLQPvrvcndchqqlqrkgdatpgsrptndegdirvrkygetiynTITSV-------------------------------------------------------------------------------------------------------------------------------
>UniRef100_A0A3M6UE77
--------------------------------------------------------------------------------------------------------------------------------------------------------------------------------------------------------------------------------------------------------------------------------------------------------------------------------------------------------------------------------------------------------------------------------------------------------------------------------------------------------------------------YVLECPGCGVIYRSRQNWFGNKYPVKTVVRTELRHAWPGQVFAKLDGGHAARRFLDHFSHVTDAVSNLGTPSSSAVTNWITDRVAP-----------------------------------------------------------------------------------------------------------------------------------------------------------------------------------------
>UniRef100_A0A6F9C2R3
---------------------------------------------------------------------------------------------------------------------------------------------------------------------------------------------------------------------------------------------------------------------------------------------------------------------------------------------------------------------------------------------------------------------------------------------------------------------------------------------------------------------------------------------------------------------------------------------------------------------------CAKCSEVFQDNDTKHHCRACGEGFCDGCSSMNRPVPERGWGLAPVRVCDACFHNRGiseelldaaLEEEEGGTLsrrvgeaVQNTLGAVVTATYIplgeyctldysvvtatyiplgeycsldDSVVTATYiPLGeyCSLDYsvvtatyiPLGLVKDAARPAYWVPDQDIRCCCECQ----------------------------------------------------
>UniRef100_UPI0008749D57
-----------------------------------------------------------------------------------------------------------------------------------------------------SILLLDDRERLRVNSVESFLKSLKIEPNTKVKVVSIFGNTGEGKSYTLNTVFFDGKEVFRTSTAQTSCTLGVWAMYNSDLNVICLDTEGLLGISKNEHQRTRLLLKVLAVSDVIIYRTRAERLQRDMYTFLGGASKAYKEHFSAALKKVLAKTDceKiAGG---LGPGVIIFHEThytdt-lhe------SASVTQSVEDILHTTFADLNMSYDAFSF---IKYVGVKTVNSVTSFEKLKNALFEKLENTEVRSPRDAKYVFLTLKSLNEKFQNQISDAS-PqLYLPAFFTCTDKCQSCKNSCVLSMGHKDEGEPHHSDKSCKFQHQYQNCVYLCKICYKNGNKIVVKPSYQTTSDnswssYLNYVWSGYVIECPNCGEIYRSRQHwygn----KNPEDCAVrVEIVH-IWPGDKYYFQEKSLLGSQNSAQKVIDG-VTMISDLVASVGSQPKK---MIS--ELAADKIAPP---CWKSNLESRDCYicrtPFSDALRRHHCRACGETVCDPCSSKRQTVPSRGWFSDVRVCDQCYRDSPPSLTTNSDGTENRARVIGETVVN-------------------------------------------------------------------------------------------
>UniRef100_UPI0005F541C7
-----------------------------------------------------------------------------------------------------------------------------------------------------SFLLFNGWENLQVSSAEEFLRKLNCTrDDTRVKVVSIFGNTDDGKSHTMNQMFFRGEEVFQTSNDQNCCTLGIWAAFDSALNVVCLDTEGLQGiTASCEDVRTRLLLKVLAVSDVVIYGIHSERLNRDLFTFLGAASRAYSHRF----KVALQAIGQrEGisTLSTLGPSVIVLHETRHTipli-----NNGSESAEDILRARFAQMNLEIDAFSS---IKYVGLQAVNDVTDYGELRSAIENELNNTTVRSARNLHLVYNTLKRLHDELSSENENLS-YaVFPEQYFTCPAKCLSCDSGCNNSMGHLREGKPHSSNTRCKFQCQYENST-YICKRCYKNGNEVEVNRQYYEE-SQSSWYSFAKNAWSGYVIKCPHCGEIYKsr--QYWYGNNPEDVAvR-KKITHVWNTSNRSIAPQNTAQRVIDS-VSYITEAVTNASLQPTR----AL--RAwaaDQVAPSYWRPNNEIKYCYQCKVVFSLADDKHHCRDCGEGFCAQCSSKTKCVPNRNWHSPVRVCDTCYERETNCSSDDSLEPAEDVGVRKVTEHVV-------------------------------------------------------------------------------------------
>UniRef100_A0A4S2L4P3
-----------------------------------------------------------------------------------------------------------------------------------------------------SFLLLNGWGNLQVLNADEFLRKLNCAENDKVKIVSIFGNTGDGKSHTMNQVFFKGEEVFQTSNQQNCCTLGVWAAFDPILNVICLDTEGLQAVASCENERAKLLLKVLAVSDIVVYGIHSERLNRDLFTFLGTASRAYSHHFKAALQAIGQKEGISTSLSTLGPSIIVLHETRHTIPLi-n--NGAESAEDILRNRFTQMSLEIDAFSSIKYV---GLQSANDTTDYELLRSTIESELNNTTvRSA-RKPHLVYYTLKRLNDQLSNENGNIS-NSLFPeQYFTCPIKCLCCGNGCANSMGHLREGKPHSSNTRCKFQCQYENLI-YICKRCYKNGKEIEVSRRYYED-NQNNWYSFAKNAWSGYIIDCPHCGEIYKSRqywy----GNNPEDVAIR-KkITHIWNMSNRSIASQNTAQRVIDS-VSYISEAVTNVSLQPTK----ALKAWAadq--VAPSYWRPNNEIKHCYQCKMLFSLTDDKHHCRECGEGFCAQCSSKTKCVPNRNWYSPVRVCDACYEKDINCSSDDSLEPVEDVGVRKVTEHVV-------------------------------------------------------------------------------------------
>UniRef100_A0A0L7QUX1
-----------------------------------------------------------------------------------------------------------------------------------------------------SrsFLLIDKQEYLRVSNVEKFMEKLNYNNKDLKvKVVSIFGNTGDGKSHALNQTFFKGEEVFKTSNDQKSGTSGVWAALDSVLNVICLDTEGLLGITSYGNKRIRLLLKVLAVSDIVIYRTQSEKLNRDLFTFLGTASRAYSQHFQ----TALQAIGQrEgvtGSLSALGPSIIVLHETKYtkpltnn--------GLESAEDVLKTRFAQMKLETDAFN---SIKYVGIQTTNSTTDYEPLQTAIKRELHNT-TvRSARKLHLVYDTLKVLNEKFSGGMEYFSNILFPDQYFTCPMKCLSCGARCSNSMGHLLEGKPHTSNNRCRYQQQYENIVYTCKTCYSSGNEVQVTRQVETQND-SSWYGLVKYAFSGDVIECPHCGEIYRSRq-YWYGNKNPE-EfAVCKDITHVWNMTNHSVATQNAAQRMIDGV-SYITEAVTNVS-LQPTK--VL--SA---WVADQVAPSYWRPNNEIRHCHKCKMPFRSTDTKHHCRACGEGFCEQCSSKTKCVPSRNWYTQVRVCDICYNKDEPTESSEDVNARKVSEQVVSTLS----------------------------------------------------------------------------------------
>UniRef100_A0A091CV70
-----------------------------------------------------------------------------------------------------------------------MYDPSKIQVSLKVEEMDKKTKRKTITEKVVSFLLVNENEKIHVTNEDDFIRKFNCKPYQHLQVLSIFGN-------------------------------------------------------------------------------------------------------------------------------------------------------------------------------------------------------------------------------------------------------------------------------------------------------------------------------------------------------------------------------------------------------------------------------------------------------------------------------------------------------------------------------------------------------------------------------------------------------------
>UniRef100_UPI0011414468
-----------------------------------------------------------------------------------------------------------------------------------------------------SFLLLDGRENLQVSDAEEFLKKLSCiKENTKVKVVSIFGNTGDGKSHTMNQVFFKGEEVFQTSNEQDCCTLGVWAAFDPILNVICLDTEGLQGITNCENKHTRLLLKVLAVSDIVVYGIYSERLNRDLFTFLGAASRAYSYHF----KAALQMIGQQeGisnSLSTLGPSIIVLHETRHTipltn------NGSESAEDILRARFTQMNLGIDAFNS---IKYVGLQMVNGITDYGQLRSAIEIELNNTTVRSARKPHLVYNTLKSLNDRFSSEILNLS-DsLFPYQYFTCPVKCLSCDNGCNNSMGHLREGKSHSSNARCKFQCQYENSIYICKR-CYRNGNEIEVtrEYQEDDQY---SWYSFAKSAWSGYIINCPHCGEVYRsr--QYWYGNNSEDvAIR-KKITHVWNMPNRSIASQNTAQRVIDS-VSYITEAVTNVSLQPT----K--ALKawaad-QVAPSYWRPNCEIKYCYQCKILFSPTDDKHHCRDCGEGFCAQCSSKTKCVPNRNWYSPVRVCDTCYEKETNYSSDDSLDPPIEDVGVRKVTEHVV-------------------------------------------------------------------------------------------
>UniRef100_UPI00083C2543
-----------------------------------------------------------------------------------------------------------------------------------------------------SFLLIDGQEYLRVSNAEQFMEKLNCSDKDLeVKVVSIFGNTGDGKSHTLNQTFFKGKEIFETSNDQNSCTLGVWAALDPNLNVICLDTEGLLGITSHENKRMRLLLKVLAVSDVVVYRTQSEKLNRDLFTFLGVASRAYSHHF----QTALQEIGQRqgvLGSLSALGPSIIVLHETRYTkpltn------NGLENAEDFLRTRFAQMKLEMEAFSS---IKYVGIQTTNSTTDYELLQTAIKKELCNNTVRSARKPHLVYNTLKILNEKFSGQIQNFS-IlFPDQYFTCPIKCLSCGSRCNNSMGHLLEGKLHSNNNRCQYQHQYENIVYICKKC-YSDGNEVQVT---KRIETQndNSWYGLVKYAWSRDVIECPHCGEIYRSRQYWYGNKNPDFaVCT-KIIHVWNMVNNSVTTQNTAQRVIDGV-SYITEAVTNVS-LQPAK------VLS--AWVADQIAPSYWRPNNEIKHCHKCKISFGPTDTKHHCRACGEGFCEQCSSKTMCVPSRNWHTLVRVCDICYNKDEPTEPSEDVNARKVSEQVVSTLSA--------------------------------------------------------------------------------------
>UniRef100_UPI0005F04FED
-----------------------------------------------------------------------------------------------------------------------------------------------------SFLLFDGRESLQVPDVEEFLKRLNCTvNGARVKVVSIFGNTGDGRSHTMNQVFFRGEEVFQMSSEQNCCTLGVWVAFDPVLNVVCLDTEGLQGVTSCENERTRLLLKVLAVSDVVVYGIYSERLNRDLFTFLGTASHAYSHHFRAALQAIGQREG-ItASLSTLGPSIIVLHETRHTVPLin---NGSESAEDILRARFAQMGLKIDAFSSIKY---VGLQTVNDTTDYEELRSAIESELNNTTvRS-ARKPHLVYNILKSLNDQLSSEVENVS-NTLFpEQYFTCPVRCLSCDNGCGNSMGHLSEGKPHSSNIKCKFQCQYENST-YICKKCYKNGNEVEVKRQYYED-NQSSWYSFAKTAWSGYTIDCPHCGEIYRSRqyw---YGNNPEDVAIRr-KITHVWNTSNRSIAPQNTAQRVIDT-VSYFTEAVTNVSLQPTK----ALKAWaad-QVAPSYWRPNNEIKHCHQCKVLFGPTDDKHHCRDCGEGFCAPCSSRTKCVPNRNWFSPVRVCDTCYEKETNCSSDDSLEPVEGDVGVRKVTEQVV-------------------------------------------------------------------------------------------
>UniRef100_A0A067RRJ6
-----------------------------------------------------------------------------------------------------------------------------------------------------SFLLLDGKENLKVSSAEQFLGRLNCDNSTRVKVVSVFGNTGDGKSHTLNQTFFEGGEVFSTSSEQDSCTLGVWVAYDPHMKVICLDTEGLLGSTSHENQRTRLLLKVLALSDIVIYRTRSERLHRDMFTFLGSASRAYTQHF----QAALQVVGQRNefgGPLSALGPAVIIFHETRHTRtl---QASLTDSAEDLLRNRFAQNKLEIEAFSSL---RYVGIQTLSPPTDFSDFRAAVQSELENTTV-RSPrqPQVVFHTLKVLNDKFNGELENSS-VVlFPDQYFTCPIKCSSCERRCESSMGHLKDGLHHSCAQRCRYQHQFDNCMYICKICHSNGKEVVVTPKLTAsTDTSLFGFAKFAWSGYVIECPYCGEIYRSRQYw-YGNKNPEDIAVRtEI-QHVWPDQNSSTALGSQNAAQKVLDGV-TYISEAVASVGSppTRMLSSWV--AdQ--IAPKYWRPNHEIKHCHSCNKWFATTVSKHHCRACGEGFCEDCSNYVMPVPDRGWMSPVRVCVNCYQKASSSRGSGILDEIDDTEVRARKYGEAVVSTLST--------------------------------------------------------------------------------------
>UniRef100_E2AJK0
-----------------------------------------------------------------------------------------------------------------------------------------------------SFLLLDGHQNLQVSDAEEFLKKLNCvKENTKVKVVSIFGKTGDGKSHSMNHVFFKGEEVFQTSNEQDCCTLGVWAAFDPILNVICLDTEGV---TNCENKHTGLLLNVLAISDIVIYGIYSERLNRDLFKFLGAASHAYSYHFKAALQTISQQEG-IsNSLGTLGPSIIVLHETRHTIPLtnng-----SETAEDVLKAKFAQMNLEIDAFNSIKY---VGLQMINNTTNYEQLRSAIEAELKNTTvRS-ARKPQLVYSMLKNLNDQFSSEIENLS-NTLFpYQYFTCSVKCLSCGNGCNNSMGHLREGKSHSSNARCKFQCQYENSIYICKR-CYRNGNEVEVtrQYEEEE---QYSWYSLAKSAWSGYIINCPHCGEIYRSRq-YWYGNNSEDIAIr-KRITHVWNLPNRSIISPNTAQRVIDS-VSYLTEAVANVSLQPT-----KAL--KawaaDQVAPSYWRPNSEIKYCHQCRNLFGPTDDKHHCRDCGEGFCAHCSSKTKCVPNRNWLSPVRVCDKCYEKETNSSDDSLEPPVDDVGVRKVTEHVV-------------------------------------------------------------------------------------------
>UniRef100_UPI00096B449F
-------------------------------------------------------------------------------------------------------------------------------------------------------LLINESEELFCNNEKEFVRQLKLPEDKRVKVVAIFGNTGEGKSYTLNQTFFDGERCFKTSPAQNPCNIGVWAKYDPKLNVICLDTEGMLGITRKNQQRTRLLLKILAISDIVIYQTRAPRLHTDMYSFLHGASQAYNKHFSHTLTKVLEE-ADTAmEVNSLGPAVIVFHETQHTdtld-e---GSTVMESAEEKLRGTFKELGLDISAFSSVK---YVGLKSLHQPTKFEKLRDALKKELESNDVRt-PRKPMYIYLMLKSLNDKFRNALSETS-PDVyWSSFFTCQEKCQSCKTGCTLSMGHKEEGEPHSSPEKCQFQYQFQNAVDLCkMCLKRGIKNVVKRSYQSANESSWSsylnyVWSGYILECPRCGEIYRSRQHWYgn--KTPEECGVVDqENVHI-WSGVRRIFRRTHLFGSQNTAQKVIDS-VSSFSDVVASVGSQPTQVL--G-E--WMTDKINPSFWRPNHEIKACFRCQKTFLPLQKKHHCRACGEGFCGDCSSKRQTVPSKGWHQEVRVCDGCYREEPPSLSHATDGTENRARVIGETVM-------------------------------------------------------------------------------------------
>UniRef100_UPI000619B74C
-----------------------------------------------------------------------------------------------------------------------------------------------------SFLLIDGQEYLRVKNAEEFMKELNCSKDLEVKVVSIFGNTGDGKSHTLNQTFFEGQEVFETSNNQNSCTLGVWAAFDPVLSVICLDTEGLLGITSYENERTRLLLKVLAVSDIVVYRTQSEKLNRELFTFLGTASRAYSHHF----QAALQEIGQRkgvEGSLSALGPSVIVLHETKYTKpltn-----NGLVNAEDILRTRFAQMKLEVEAFSSI---KYVGIQTTSFTTDYELLQTAIKKELSNTTv-RSARKPYLVYNTLKILNEKFSEEIENFSI-LfPDQYFTCPTKCLSCGLRCSNSMGHLLEGKPHSNNNRCRY--QHQYENIVYICKKCYGNGSEVQVmkRIQNQNDN---SWYGLVTYAWSGEVIECPNCGEIYRq-YWYGNKNLEDSAiRI-EITHVWNLPNNSVVSQNTAQRVIDGV-SYLTEAVTNVS-LQPT----KI--LSA--WVADQVAPTYWRPNNEIKNCYKCRTTFGLTDTKHHCRACGEGFCARCSSKTKCVPSRNWHTPVRVCDICYNKDELTEISEDVNARKVTEQVVSTL----------------------------------------------------------------------------------------
>UniRef100_UPI000E6E474F
--------------------------------------------------------------------------------------------------------------------------------------------------------LMDGQEHMKINSVELFLKLLQCpk--NEKIKVVSIFGNTGDGKSHTMNHVFFDGVEIFKTSEEQHSCTLGVWAAYDSVNRVLCLDTEGLLGVTKQENQRTRMLLKVLAISDIVIYRTRSERLHRDMYTFLGGASQAfsrhFMGALralglqqPPSALG---------------PAVIIFHETRNTRvlnSTVtasPED-------ILRSEFSAMHYDLEAFSSLRYVGqhtR---VPPTRYEPLKSAVQA---EIINTTVrspRPASVVLQTLKALNnkfsgT--------LSEKPTSVFPEQYFTCGTICLSCGERCAQSmgheq-----QGESHYNSKKCRFQHQFGNKVYVckachmsgmeviv---TPHYQSADTSQNNGPLAAGSWVAGLMSYAWSGSVIdCPNCGEIYRS-RQYWygnRSPEDSAVRSEIVHV--WPGNKLLSRNGPPhsAQKVLDGV--TYISDVVANVATVPSRALSDWMTDKLAPAywKPNAliKHchscrvkfdNSTETP---------LSKHHCRACGEGFCaaCSKWRMPVPWRDwgs----DPVRVCEDCY---RQSSKHSDRKNSVPGEEVGVLtrkYGEVVVNTLSSVAAALeypkDLIKEAARPSYwvpdseaPSCHLCGVL---------------------------------------------------------------
>UniRef100_UPI0005BD6D36
-----------------------------------------------------------------------------------------------------------------------------------------------------SFLLMNGQKTLHVPNVEEFLNKLSCTgNDTKIKVVSIFGNTGDGKRHTMNHVFFKGKEVFKTSNNHNCCALGIWAAFDPVLNVICLDTEGLQGVTSCESEQALLLVKVLAVSDIIIYGNHSERLNRDLFTFLGTASRAYSHYFKGALQAIGQIEGISsSSLSTFGPSIIVFHETRDSKPl-t--NNGAESVEDMLRTRLGEMALEIDAFSSIKY---VGVQSVNNVMNYEQLRSAIETEVNNtTVRM-ARKPFLVYNTLKLLNEHLSTEKKKYC-LPFFpEQYFTCPAKCLSCANRCNKSMGHHREAKPHSTSGRCKYECQYENAI-YLCKKCYKNGKQIEVkrYQDGDQNS---SWYGFATTVLSGYVLECSRCGVIYRSKq-YWYGNNPEDIAIr-KKVTHVWGVPNPPPVPQNTAQRVMDS-VSYITEAVATVSLQPTKALKAWAA-DQV--APSYWRPNSEIKHCHKCKTVFGLARDKHHCRDCGEGFCDKCSSKTRCVPSRNWYSPVRVCDTCYEKETNSSSNESLEPAEDVSVRKVTEHVV-------------------------------------------------------------------------------------------
>UniRef100_UPI0006239113
-----------------------------------------------------------------------------------------------------------------------------------------------------SFLLDGQDlhyKGLQISNAEEFLKKLNCTEKdSKVKVVSIFGNTCDGKSHTMNQLFFKGEEVFQMSNNQNCCTLGVWAAFDPTLNVICLDTEGI----SCKKEHIRLLLEVLAVSDIVIYGIHSERLNRDLFTFLGAASCAYTRHFKAALQTIRQQEaD-SNSLSTLGPCVIVLHETKHSipltn------NESESAEDILRSKFAQMSLEIDAFSS---IKYVGLQKMNNATDYKELRSAIAMELKNTTVRSARKPYLVYNMLKNLNDEFSSETESFS-StLFPDQYFVCPVKCLSCDNGCNNGIGHLREGKPHSSNTRCKFQCQYENSIYICKR-CYKNGNEIEVtrRYQEED---QNSWYSFAKNAWTGYVIDCAHCGEIYRsr--QYWYGNNAEDvAIR-KKITHVWSLPNHSITPHNTAQRVIDS-VSYITEAVTNASLQPT----K--ALKawaa-DQVAPSYWRPNSEIKCCYKCKSLFSPSDDKHHCRDCGEGFCAQCSSKTKCVPSRNWYSPVRVCDACYEKESNYSSDDSLEPLEDVNVRKVTEHVV-------------------------------------------------------------------------------------------
>UniRef100_A0A6A7FTA9
-------------------------------------------------------------------------------------------------------------------------------------------------------------------------------------------------------------------------------------------------------------------------------------------------------------------------------------------------------------------------------------------------------------------------------------------------------------------------------------------------------------------------------------------------------------------------------------------------------------------------------------------------------------------------------------------------------------------------VPPGVTIMGRAPTLWVPDHTAHHCHNCHAKFWAGLRRHHCRSCGGVFCSKCSGQSAAVPREHFYHPVRVCESC-------
>UniRef100_A0A2C6LD54
-----------------------------------------------------------------------------------------------------------------------------------------------------------ERQQLLVRSPEELAKCLGCPRQSKAKVVAIFGNTGDGKSVLLNNLFFSGQPVFPLNPpasfagspslSTAACdktswpvpvayskgpggqekglcppnfgaalrgpagvvgeskvdrcsanqghgtlvaglggTKDVWVAwwraepYSGCDDAIIMDTEGLLGVCEDEASRLRMLMVVLAVADICIVCKSSERLTVDLFQFLNAASNIYLQHLRPSLREALELQA--VPAHPNGPACLIYHQLLYDKPL------------------------------------------------------------------------------------------------------------------------------------------------------------------------------------------------------------------------------------------------------------------------------------------------------------------------------------------------------------------------------------------------------------------------------------------------------------------
>UniRef100_A0A095AK42
-----------------------------------------------------------------------------------------------------------------------------------------------------SVRLIDEEERVLFEDADVLAWHLGCPADRTVKLIAIVGNTGDGKS-----------------------------------GYLLIDTEGLLGASPNPNRQRRLLLKVFALADVVIYRTMSDRLHSDMFTFLADASDAFSEHFRPDLEALAERTGLPWTPGQLGPVVVIFQETQHTLPLDEphsiasvnNNTCTDrlgsaepsnermstlSSRFLTERLVAMRRNANAFSSLVYVGTQTKVPPTNFQPLASMVAKKIRDISVRAPRKLVHIF----HILQAlNTRFSSDLP-CSSPTFVEEYFTCPCKCISCGVRCCLSvnhtSNNVGHKAEYVgsngvSASPCRYEPSLQNKLYFCKLCYAYGQKTMMVPKSGESNTNALSAVVKYLWAGYVLECPRHgTIYRSRGYWSGNVEPEMNPQVHWEIVHVWQGEKSILSGTHPVSQLLLDGLTVVSSQVSQLAGPPARRLGDliadsvaprywqpNSSIKAcavckvefqsssddsvcsrnslvrqksatdkkqptpsvvddssqkdkmftgkdnsmLNRSSSFSDSLNKeKSSTKPLKPFIDDLSKHHCRACGRGVCAKCSTGRLPVPDQgygsdgvrvcdqcydarlqDKGIDSKTRVSGMNYNPQIN-----------NNSLTGRKVIEMLSATADYIAPIYTGPKELVKSLARPDYWQPDDQCVSCNVCSAQFGSRLSIHHCRSCGQGVCGFCSR-------------------------
>UniRef100_A0A6G5AGH5
------PATRSARP--TCAERLTCNGrSPSALYFCLDCDTNQCEGCELVLHEQSRFRDH-----RP-RVPVVKpephlLCEGFSCR---GENLADIRCHTCERSLCYACDYQIHLLRRRFAHvKVRFRYYLERQAKLAAAEvaVDEDDEEQYLSAEPYcslpyedrgtammeptshepdvisdtrggckpqtthsSILLVDDKEVLQVSTAAELASQLGCSSDTPAKVVSIFGNTGEGKSHTLN---------------------------------------------------------------------------------------------------------------------------------------------------------------------------------------------------------------------------------------------------------------------------------------------------------------------------------------------------------------------------------------------------------------------------------------------------------------------------------------------------------------------------------------------------------------------------------------------------
>UniRef100_A0A448XNI5
------------------------------------------------------------------------------------------------------------------------------------------------------------------------------------------------------------------------------------------------------------------------------------------------------------------------------------------------------------------------------------------------------------------------------------------------------------------------------------------------------------------------------------------------------------------------------------------------------------------------------------------------------------------------------------------------------------------------------VKAYVRPDYWEPNETCIACRVCCQAFSLRRPIHHCRACGAGVCDNCSLHRQPVPNRGLDIPSRVCNHC-------
>UniRef100_UPI000623F36D
-----------------------------------------------------------------------------------------------------------------------------------------------------SFLLIDGQEYLRVNSAEHFIEQLNCSKDLEVKVVSIFGNTGDGKSHTLNQTFFEGKEVFQTSDDQSSCTLGVWAAFDPVLNVICLDTEGLLGITFHENERTRLLLKVLAVSDIVVYRTQSDKLNRDLFTFLGTASRAYSHYF----QTALRAIGQRkgvQGSLSTLGPSIIVLHETKYTKplinn------DIENAEDTLRIRFAQMKLEVEAFSSI---KYVGIQTANFTTDYQLLQTAIKKELSNNTv-RSARKPYLVYNTLKILNEKFSEEIGNFS-ILfPDQYFACPTKCFSCGSRCNNNMGHLSEGKPHSSNNRCRYQHQYENIVYICKKCYTNGNEVQVMKriQNQNDNSW---YGFVKYAWSGDVIECPNCGEIYRSRq-YWYGNKSPEDSViRT-EIMHVWNMPNSSVASQNTAQKVIDSV-SYLTEAVTSVSLQPT-----KV--LSA--WVADQVAPTYWRPN--------NEIKNCHKCKMAFGLSDTKHHCRACGEGFCDQCSSKTKCVPSRNWHTPVRVCDICYDKDEPTEFSEDVNARKV----------------------------------------------------------------------------------------
>UniRef100_UPI000F68CECB
---------------------------------------------------------------------------------------------------------------------------------------------Nrtnses-SSASSSstisdqnlaefsdpnqnddqydestykpdCFLLIDAEEVLQVKTVEEFIAKLGCQsnTLV--KVVSIFGNTGEGKSHTLNYTFYDCKEVFRTSPTQNSCTIGIWCSFDRRRRVLTIDTEGLLGLsDNN-NRRTRLLLKVLAISDVIIYRTRAERLHNDLFTFLGSASQAYIKHFAKELRAASQRCNlq--CTLSDLGPVVIIFHETVHTDVLHQEndlAPEdv------IRQRFNKMSLSTEAYSAFEYVGIQTLVPPTDFDQLRRTVHRHLTNSTVRSARTPAVIFNALKVLSQKFSGeiski-t--------LNPFPDEYFTCSEHCLSCKTRCMLSMNHSHDGIPh-NSNSKCKYQHQYSNQIFYCTsCFergeeIEVQSRPY-------GSADSTWVGLAKYAWAGFVLECRLCGIIYRSRQYWyGNKEPTELTVV--HKeilHVWeDEPFPGTQCGQQNSAQKVVDSVN--YlsETVTNISAKPSKMIGSWVADQINPSYWVPNARIQHCGkc--EKEFEPLEKKHHCRRCGg-GFCAECSAKYQPVPERGWgdqPVRVCDicFE---K-------GQRYPDS---LNGEvtaRKMSEALQTTLGSVLQTIDYSLGWIKDSARPDYwi--PDKDITNCNRCRLEFNEKIPIHHCRACGQGVCDDCSQQRK-------------------------
>UniRef100_UPI00084BAEA1
-------------------------------------------------------------------------------------------------------------------------------------------------------------------------------------------------------------------------------------------------------------------------------------------------------------------------------------------------------------------------------------------------------------------------------------------------------------------------------------------------------------------------------------------------------------------------------------------------------------------------------------------------------------------------------------------------------------------------VPPGVTIMGRVPTLWVPDHTANFCHSCHAKFWVGLRKHHCRSCGGVFCSNCSGQSAAVPREHFYQPVRVCRSC-------
>UniRef100_A0A0G4GCJ8
-------------------------------------------------------------------------------------------------------------------------------------------------------------------------------------------------------------------------------------------------------------------------------------------------------------------------------------------------------------------------------------------------------------------------------------------------------------------------------------------------------------------------------------------------------------------------------------------------------------------------------------------------------------------------------------------------------------------------------RDIEKPAYWVPDDEVTACMQCNATFNLGKWKHHCRACGKVFCADCSSTRLRLPDMGYNDKVRVC----------
>UniRef100_A0A077X1F6
------------------------------------------------------------------------------------------------------------------------------------------------------------------------------------------------------------------------------------------------------------------------------------------------------------------------------------------------------------------------------------------------------------------------------------------------------------------------------------------------------------------------------------------------------------------------------------------------------------------WVNDTDVSHCTECNTCFGPLRRRHHCRHCGHIFCHECSSKSVPLPQLGYGTKPVRVCKGCF---NVAYLVTYAIDDDHG--------------------------------------------------------------------------------------------------------
>UniRef100_F2URU5
-----------------------------------------------------------------------------------------------------------------------------------------------------------------------------------------------------------------------------------------------------------------------------------------------------------------------------------------------------------------------------------------------------------------------------------------------------------------------------------------------------------------------------------------------------------------------------------------------------------------------------------------------------------------------------------------------------------------------------------RQKQWADDSEIKHCQACERSFGVKRRKHHCRGCGGIFCDECSDNRMPLPS--YAKPVRVCDTCEK-----
>UniRef100_A0A423U048
------------------------------------------------------------------------------------------------------------------------------------------------------FKLINEQEQLQVKDADDLLKKMGCQNQSdlQVKVISIFGNTGEGKSHTLNQIFFRGAEVFPTSSNQASCTLGVWGAFDPNTKALVLDTEGMLGISSSAKQRKRLLLKVLAVSDVIIYRTRSERLNTDMYKFLAEASRAYTKYFRDDLEAV----ARkAECDCIFGPPVYIFHDTRHTsv-lm----GDKGQKPEEQLKENFTKQNLKIDGFNSLH---YI-GERNNGNETDFKRIQEAVFNEIRNNGVrspRRPKIVLDMLETINKKFSGHIQSTEP-AfPDEYFTCTSVCSACQSRCCLFMNHATHDNGSKDHEAERQCKYHHQFENKIFLCKKCDSEGERRIVVPKT--SSAKDNTWLGLAKYAWSGYVLECEKCGIIYRS---RQ-YWYGNESPDrSVVKEEYQHVWPGSIMGSAAHAGRQVLEGVAALGSALSTISappaKVVSSWL-TDQ--VNPAYWTPNHL---CTHCKLCHEPLTTIHHCRKCGEGFCDACSDATMPVPERGWGDEPVRVCKNCLQSRKNLEEQAEAFVCNGDDRTVRARQVSEVI-----------------------------------------------------------------------------------------
>UniRef100_A0A2Y9D424
----------------------------------------------------------------------------------------------------------------------------------------------------------------------------------------------------------------------------------------------------------------------------------------------------------------------------------------------------------------------------------------------------------------------------------------------------------------------------------------------------------------------------------------------------------------------------------------------------------------------------------------------------------------------------------------------------------------------------------TKPTLWVPDHAVARCQGCDVEFWLGRRKHHCRNCGKVFCSECSDNTAAVPGEQLYEPVRVCNTC-------
>UniRef100_A0A0K8VNM5
-----------------------------------------------------------------------------------------------------------------------------------------------------SFLLMDAEENLRIATADRFRQRLKCSDDTKIKVISIFGNTGDGKSHTMNHTFFGGAEVFKTSAEQSSCTIGVYAALQRNMDVLCLDTEGLLGTSKQKNRRTRMLLKILAVSDIVIYRTRSERLHSDMYEFLGSASEAFCLHFAQALQSL-----PVPgTAQTLGPAVFIFHETQHTNPLd-scklflsfyslfffsllfhhlppsfta--VAES---AEDQLRKQFDMHNHKINAFSSLRYIGVQTL-KHLATDYSKLRDAIKLEIANTtVRSPRHPSVvFKAMNALNTKFSGEITEETIN-PFPEQFFTCPVRCEACNQRCQRSMGHMSDGDGHMNQNQCNYQHQYDNKKYMCEKCYNKGKMNVVTFT-----TQTRSDSSWsglakyawkgavidcptcg----------------------EIYRSRQYWFGNKSPEETAVRSIIVHAWEPKGPTHSAQMVLDK-VS--TLGdalp--KLHPNAVTGWLADWVAPSYWKPNSEI---INCHACkkvfENTGLLKHHCRCCGEGFCHACSMNQLPVPARGWRDPVRVC------------------------------------------------------------------------------------------------------------------------------
>UniRef100_A0A1B6L0H7
------------------------------------------------------------------------------------------------------------------------------------------------------------------------------------------------------------------------------------------------------------------------------------------------------------------------------------------------------------------------------------------------------------------------------------------------------------------------------------------------------------------------------------------------------------------------------------------------------------------------------------------------------------------------------------------------------------------------------------PTLWVPDHAVSHCMGCHNQFWLGRRKHHCRSCGKVFCADCSPNTLPLPEEQLYEPVRVCADCYSAP---
>UniRef100_A0A068RMS7
------------------------------------------------------------------------------------------------------------------------------------------------------------------------------------------------------------------------------------------------------------------------------------------------------------------------------------------------------------------------------------------------------------------------------------------------------------------------------------------------------------------------------------------------------------------------------------------------------------------WVNDTDVSHCTQCTTCFGPLRRRHHCRHCGHIFCHECSSRSVPLPQLGYGTKPVRVCKGCF---DVAYLVTYAIDDDHG--------------------------------------------------------------------------------------------------------
>UniRef100_UPI000CDAEC2F
------------------------------------------------------------------------------------------------------------------------------------------------------------------------------------------------------------------------------------------------------------------------------------------------------------------------------------------------------------------------------------------------------------------------------------------------------------------------------------------------------------------------------------------------------------------------------------------------------------------------------------------------------------------------------------------------------------------------------VNKALKGHTWLKDDEATHCKQCKKEFSISRRKHHCRNCGDIFCNSCSSNELALPSYP--KPVRVCDNC-------
>UniRef100_UPI00032A09B3
-----------------------------------------------------------------------------------------------------------------------------------------------------SFLLMDAEENLRIATPELFRKKLKCNEDTKIKVISIFGNTGDGKSHTMNHTFFDGAEVFKTSSEQSSCTIGVYAAFQRDMDVLCLDTEGLLGTSKQKNRRTRMLLKILAISDIVIYRTRSERLHSDMYDFLSSASEAFCLHFAQALQSL-----PVPgTAQTLGPAVIIFHETQHTTPLd-ss--VAESAEDQLRKHFELNNLTINAFSSLRYI---GIRTPNRNATDYSKLKAAIKLEIANTTvRS-PRQPSVVFKAMNALNTKFSGDIMEETIN-PFpSQFFTCPVRCEACNQHCQRTMGHLSDGEEHMNKEQCTYQSQYDNKKYLCEKCYNKGVMNVVTFT-----TQSKSDSSWSGLAKYAWKGSVIDCPTCGEIYrsr------QYWYGNRSPEGTaVRTIVVHAWEPKGPLHSAQMVLDRV-STLGDALPrihpnavtgwlADWMAPsywkpnseiidcHGCKRNFENTGLHKHHCRgCGEGFCHACSQKEIPVPERGWKDAVRVCDTCFTILQRQPNAVPANTT-----------------------------------------------------------------------------------------------------------------------------------
>UniRef100_A0A1Y6CWR2
---------------------------------------------------------------------------------------------------------------------------------------------------------------------------------------------------------------------------------------------------------------------------------------------------------------------------------------------------------------------------------------------------------------------------------------------------------------------------------------------------------------------------------------------------------------------------------------------------------------PAYWIPDAQAPKCMACGVRFGLVTRRHHCRNCGGVFCGKCSSKQRPVPARG-HREPVRVCDAC---------------------------------------------------------------------------------------------------------------------------
>UniRef100_A0A158NX39
------------------------------------------------------------------------------------------------------------------------------------------------------------------------------------------------------------------------------------------------------------------------------------------------------------------------------------------------------------------------------------------------------------------------------------------------------------------------------------------------------------------------------------------------------------------------------------------------------------------------------------------------------------------------------------------------------------------------------------PTLWVPDHAVTRCMGCNTEFWLGRRKHHCRCCGKIFCADCSENSTPLPSEQLYNPVRVCSDC-------
>UniRef100_UPI00096B1D86
--------------------------------------------------------------------------------------------------------------------------------------------------------------------------------------------------------------------------------------------------------------------------------------------------------------------------------------------------------------------------------------------------------------------------------------------------------------------------------------------------------------------------------------------------------------------------------------------------------------------------------------------------------------------------------------------------------------------------------DESETIVWMSDDKTKDCLSCHKKFSILRRKHHCRKCGRIFCDDCSKNCTSLPSLGYSTPVRVCNECYRE----
>UniRef100_A0A1Y3B7T6
--------------------------------------------------------------------------------------------------------------------------------------------------------------------------------------------------------------------------------------------------------------------------------------------------------------------------------------------------------------------------------------------------------------------------------------------------------------------------------------------------------------------------------------------------------------------------NSAQKVVDSVNYLSETVTNISAKPSKMIGSWVADQINPSYWVPNARIQHCGKCEKEFEPLEKKHH--------------------------------------------------------------------------------------------------------------------------------------------------------------
>UniRef100_A0A078ANV0
-----------------------------------------------------------------------------------------------------------------------------------------------------------------------------------------------------------------------------------------------------------------------------------------------------------------------------------------------------------------------------------------------------------------------------------------------------------------------------------------------------------------------------------------------------------------------------------------------------------------------------------------------------------------------------------------------------------------------------------KPPLWVPDHLALNCLNCDREFTLFRRIHHCRNCGKCFCNECSKNWMPIEKFGYYSPVRMCSRC-------
>UniRef100_A0A4E0QWH5
----------------------------------------------------------------------------------------------------------------------------------------------------------------------------------------------------------------------------------------------------------RLLLKVFAVADIVIYLTKAARLYSDMFSILADASDAFAHHFRPDLEALAQRTGL--PWS--------------AALLNDVSNILIPvTKVLRSRFNELRRNVDSFSSLYYIGIQTKDGNTNF----------------------------------------------------------------------------------------------------------------------------------------------------------------------------------------------------------------------------------------------------------------------------------------------------------------------------------------------------------------------------------------------------------------------
>UniRef100_A0A367J290
------------------------------------------------------------------------------------------------------------------------------------------------------------------------------------------------------------------------------------------------------------------------------------------------------------------------------------------------------------------------------------------------------------------------------------------------------------------------------------------------------------------------------------------------------------------------------------------------------------------WVNDVDVSCCHSCFNAFGPLRRRHHCRNCGNIFCQDCSSRSVPLPQLGYGTRPVRVCNNCFE-------------------------------------------------------------------------------------------------------------------------
>UniRef100_UPI00148A6CC4
------------------------------------------------------------------------------------------------------------------------------------------------------------------------------------------------------------------------------------------------------------------------------------------------------------------------------------------------------------------------------------------------------------------------------------------------------------------------------------------------------------------------------------------------------------------------------------------------------------------------------------------------------------------------------------------------------------------------------AHQVIKEAQWISDKEATNCKGCSKEFSISRRRHHCRNCGDIFCNECSDNKMPLPSSA--KPVRVCDNC-------
>UniRef100_UPI0014824F5D
----------------------------------------------------------------------------------------------------------------------------------------------------------------------------------------------------------------------------------------------------------------------------------------------------------------------------------------------------------------------------------------------------------------------------------------------------------------------------------------------------------------------------------------------------------------------------------------------------------------------------------------------------------------------------------------------------------------------------------GNPVLWWPDYAANHCMRCSREFNVVRRKHHCRNCGKIFCSECSENTMPLPNKQVYEPVRVCTSC-------
>UniRef100_B7QHI0
----------------------------------------------------------------------------------------------------------------------------------------------------------------------------------------------------------------------------------------------------------------------------------------------------------------------------------------------------------------------------------------------------------------------------------------------------------------------------------------------------------------------------------------------------------------------------------------------------------------------------------------------------------------------------------------------------------------------------------ARATLWVPDHAASHCTACGAEFWIGRRKHHCRNCGNVFCSQCASQMHPVPHEQLYQPVRVCSSC-------
>UniRef100_A0A418F494
-----------------------------------------------------------------------------------------------------------------------------------------------------------------------------------------------------------------------------------------------------------------------------------------------------------------------------------------------------------------------------------------------------------------------------------------------------------------------------------------------------------------------------------------------------------------------------------------------------------------------------------------------------------------------------------------------------------------------------LLHEAQKVVSWVPDSLADRCYHCQALFSLVLRRHHCRRCGNVFCDTCSSSRMPLVSAGFFTPVRVCDKC-------
>UniRef100_A0A2R2MSA4
------------------------------------------------------------------------------------------------------------------------------------------------------------------------------------------------------------------------------------------------------------------------------------------------------------------------------------------------------------------------------------------------------------------------------------------------------------------------------------------------------------------------------------------------------------------------------------------------------------------------------------------------------------------------------------------------------------------------------AQQALKEAQWADDAEATNCKGCTKEFSLSRRKHHCRNCGDIYCSECSDNKMPLPSSA--KPVRVCDNC-------
>UniRef100_UPI0014585B03
------------------------------------------------------------------------------------------------------------------------------------------------------------------------------------------------------------------------------------------------------------------------------------------------------------------------------------------------------------------------------------------------------------------------------------------------------------------------------------------------------------------------------------------------------------------------------------------------------------------------------------------------------------------------------------------------------------------------------ASQVTKEAAWMSDKDASQCSNCNKEFSIARRKHHCRNCGEIFCNECSDNKMPLPSSA--KPVRVCDTC-------
>UniRef100_A0A1C7N764
------------------------------------------------------------------------------------------------------------------------------------------------------------------------------------------------------------------------------------------------------------------------------------------------------------------------------------------------------------------------------------------------------------------------------------------------------------------------------------------------------------------------------------------------------------------------------------------------------------------WVNDVDVQCCSSCNSAFGPLKRRHHCRNCGNIFCHECSSRNVPLPQLGYGTKPVRVCNGCF---DVAYLVTYAIDEDHG--------------------------------------------------------------------------------------------------------
>UniRef100_A0A6G1S7A4
------------------------------------------------------------------------------------------------------------------------------------------------------------------------------------------------------------------------------------------------------------------------------------------------------------------------------------------------------------------------------------------------------------------------------------------------------------------------------------------------------------------------------------------------------------------------------------------------------------------------------------------------------------------------------------------------------------------------------------PPVWVPDQDVVQCSCCDAQFTLFRRRHHCRACGQIFCADCSKFTKYLNCWGYNGPVRVCESCFNQP---
>UniRef100_A0A6G1RB42
---------------------------------------------------------------------------------------------------------------------------------------------------------------------------------------------------------------------------------------------------------------------------------------------------------------------------------------------------------------------------------------------------------------------------------------------------------------------------------------------------------------------------------------------------------------------------------------------------------------------------------------------------------------------------------------------------------------------------------APRPPEWVPDSTCSQCSACRSPFTLLRRRHHCRSCGKIFCARCSPHAAALPHYGQPKPVRVCTHC-------
>UniRef100_A0A0M0K443
---------------------------------------------------------------------------------------------------------------------------------------------------------------------------------------------------------------------------------------------------------------------------------------------------------------------------------------------------------------------------------------------------------------------------------------------------------------------------------------------------------------------------------------------------------------------------------------------------------------PAHWVPDAHALCCFACGTSFGALIRRHHCRCCGAVFCHACSSRSTSL--HGWGlEQSVRVCEECYSFEVSQLPV-----------------------------------------------------------------------------------------------------------------
>UniRef100_A0A6J7ZV61
------------------------------------------------------------------------------------------------------------------------------------------------------------------------------------------------------------------------------------------------------------------------------------------------------------------------------------------------------------------------------------------------------------------------------------------------------------------------------------------------------------------------------------------------------------------------------------------------------------------------------------------------------------------------------------------------------------------------------AQMASKDLQWKGDKDASHCRTCEKEFSISRRKHHCRNCGNIFCNECSDNKMPLPSSA--KPVRVCDDC-------
>UniRef100_T1J100
------------------------------------------------------------------------------------------------------------------------------------------------------------------------------------------------------------------------------------------------------------------------------------------------------------------------------------------------------------------------------------------------------------------------------------------------------------------------------------------------------------------------------------------------------------------------------------------------------------------------------------------------------------------------------------------------------------------------------------PPIWIPDELASHCMSCQSAFTVVRRRHHCRNCGKVFCSRCSSNSVPLPQYGHDKPVRVCNRC-------
>UniRef100_A0A1W4WTY6
----------------------------------------------------------------------------------------------------------------------------------------------------------------------------------------------------------------------------------------------------------------------------------------------------------------------------------------------------------------------------------------------------------------------------------------------------------------------------------------------------------------------------------------------------------------------------------------------------------------------------------------------------------------------------------------------------------------------------------TQTTLWVPDHAVSRCTGCQTQFWLGRRKHHCRNCGRIFCADCSENRTPLPSEELYNPVRVCTTC-------
>UniRef100_UPI00084A938C
------------------------------------------------------------------------------------------------------------------------------------------------------------------------------------------------------------------------------------------------------------------------------------------------------------------------------------------------------------------------------------------------------------------------------------------------------------------------------------------------------------------------------------------------------------------------------------------------------------------------------------------------------------------------------------------------------------------------------LKDVSRslkEAQWAPDKDVRQCRQCLKEFNISRRRHHCRNCGNIFCNLCSQNSMALPSSA--KPVRVCDDC-------
>UniRef100_A0A0S4KLQ4
------------------------------------------------------------------------------------------------------------------------------------------------------------------------------------------------------------------------------------------------------------------------------------------------------------------------------------------------------------------------------------------------------------------------------------------------------------------------------------------------------------------------------------------------------------------------------------------------------------------------------------------------------------------------------------------------------------------------------------PSNWKPDTSSSSCDSCGAPFSLLRRRHHCRNCGGLFCDTCSSGRCSLPSRGFDESVRVCCVC-------
>UniRef100_A0A1S3DI92
----------------------------------------------------------------------------------------------------------------------------------------------------------------------------------------------------------------------------------------------------------------------------------------------------------------------------------------------------------------------------------------------------------------------------------------------------------------------------------------------------------------------------------------------------------------------------------------------------------------------------------------------------------------------------------------------------------------------------------AQPTLWIPDHAVNRCMMCDSQFWLGRRKHHCRSCGKIFCADCSENVVALPCEQLYEPVRVCTKC-------
>UniRef100_A0A0B7A585
------------------------------------------------------------------------------------------------------------------------------------------------------------------------------------------------------------------------------------------------------------------------------------------------------------------------------------------------------------------------------------------------------------------------------------------------------------------------------------------------------------------------------------------------------------------------------------------------------------------------------------------------------------------------------------------------------------------------------ASAMQREAHWASDETAMQCKQCSKDFSLARRKHHCRSCGDIFCAECSDNKMPLPSSS--KPVRVCDNC-------
>UniRef100_A0A0N7ZCG4
-----------------------------------------------------------------------------------------------------------------------------------------------------CFKLINEKEELQVKNAKELLSKMGCsSDKNLyIKVVSIFGNTGEGKSYTLNEIFFNGAEVFKTSANQSSCTLGVWGAYDPFTKALVLDTEGMLGISNSSKQRKRLLLKVLAISDIIIYRTRAERLNTDMYKFLAEASRAYTKYFRGDLEAV----ARkAECDCIFGPPVFIFHDTRHTNVltee-----MGQKPEEQLKENFTKQDLKIDGFNSIH---YI-GERNNGRDTDFKRIKKVVFEELSNInvrSPRQPKIILDMLDTINKKFSGQIQSSEP-AfPDEYFTCTSVCEACQSRCCLFMNHYKHDNGSKHHHAERQCKYHHKFDNKVFICRKCDSEGERRLVVPKT--ASAKDSTWLGLAKFAWSGYVLECEKCGIIYRS---RQ-YWYGNESPDrTVVKEEYQHVWQGSVMGSTAHAGRQVLEGMAALGSAISTISTPPAKVVsawl-TNQ--VNPTYWKPNHL---CTHCKICQVGLDTIHHCRKCGDGFCDPCSEDKMPVPELGWGEEPVRVCKNCYKARNSETGQVEDYEWSSDAQTVRARQVTEVI-----------------------------------------------------------------------------------------
>UniRef100_A0A0P4WFC9
------------------------------------------------------------------------------------------------------------------------------------------------------------------------------------------------------------------------------------------------------------------------------------------------------------------------------------------------------------------------------------------------------------------------------------------------------------------------------------------------------------------------------------------------------------------------------------------------------------------------------------------------------------------------------------------------------------------------------VSKSLRDAQWAPDKEASNCRLCEKEFSISRRRHHCRHCGNIFCHSCSDNTMPLPSS--ARPVRVCDTC-------
>UniRef100_A0A167N4W9
------------------------------------------------------------------------------------------------------------------------------------------------------------------------------------------------------------------------------------------------------------------------------------------------------------------------------------------------------------------------------------------------------------------------------------------------------------------------------------------------------------------------------------------------------------------------------------------------------------------WVNDEDVLHCQSCNSAFGHMKRRHHCRNCGNIFCNACSTRKVTLPQLGYGTKPARVCNSCF---DVAYLVTYAIDEDHG--------------------------------------------------------------------------------------------------------
>UniRef100_A0A0L0D7N0
-----------------------------------------------------------------------------------------------------------------------------------------------------------------------------------------------------------------------------------------------------------------------------------------------------------------------------------------------------------------------------------------------------------------------------------------------------------------------------------------------------------------------------------------------------------------------------------------------------------------------------------------------------------------------------------------------------------------------VDVTPGLTGPEALRPVWVDDKQASECFKCGLLFSLFRWKHHCRQCGAVFCNSCSNKRIPLPHLGYHEPVRICLDC-------
>UniRef100_A0A443SM19
---------------------------------------------------------------------------------------------------------------------------------------------------------------------------------------------------------------------------------------------------------------------------------------------------------------------------------------------------------------------------------------------------------------------------------------------------------------------------------------------------------------------------------------------------------------------------------------------------------------------------------------------------------------------------------------------------------------------------------------WTEDDEVKNCTSCSKQFSLAIRKHHCRSCLQIFCNDCSSKVAIIPSHSSNKPVRVCDTC-------
>UniRef100_UPI000C25516E
----------------------------------------------------------------------------------------------------------------------------------------------------------------------------------------------------------------------------------------------------------------------------------------------------------------------------------------------------------------------------------------------------------------------------------------------------------------------------------------------------------------------------------------------------------------------------------------------------------------------------------------------------------------------------------------------------------------------------------CQRTLWVPDHAVNKCTGCSTEFWLGRRRHHCRKCGKIFCADCSENSTPLPSEHLFNPVRVCTNC-------
>UniRef100_A0A6L5CSF5
-------------------------------------------------------------------------------------------------------------------------------------------------------------------------------------------------------------------------------------------------------------------------------------------------------------------------------------------------------------------------------------------------------------------------------------------------------------------------------------------------------------------------------------------------------------------------------------------------------------------------------------------------------------------------------------------------------------------------------KETKSDAQWASDKTVTHCRCCSKEFNLTRRKHHCRYCGEIFCNSCSDNTMALPSSA--KPVRVCDAC-------
>UniRef100_A0A1I8FJS2
---------------------------------------------------------------------------------------------------------------------------------------------------------------------------------------------------------------------------------------------------------------------------------------------------------------------------------------------------------------------------------------------------------------------------------------------------------------------------------------------------------------------------------------------------------------------------------------------------------------------------------------------------------------------------------------------------------------------------------AVEPPAWVPDSASDVCTNrrCGQAFTITRRRHHCRACGGLFCSACTRARRALPVLGFDSPVRLCDAC-------
>UniRef100_A0A1W4XF33
------------------------------------------------------------------------------------------------------------------------------------------------------------------------------------------------------------------------------------------------------------------------------------------------------------------------------------------------------------------------------------------------------------------------------------------------------------------------------------------------------------------------------------------------------------------------------------------------------------------------------------------------------------------------------------------------------------------------------VGKTKMEGTWVKDKDITHCRSCNKEFNVTRRKHHCRNCGEIFCKACSDNSMSLPSSA--KPVRVCDTC-------
>UniRef100_A0A553NUU5
------------------------------------------------------------------------------------------------------------------------------------------------------------------------------------------------------------------------------------------------------------------------------------------------------------------------------------------------------------------------------------------------------------------------------------------------------------------------------------------------------------------------------------------------------------------------------------------------------------------------------------------------------------------------------------------------------------------------------------PPAWIPDEQAPYCMGCKDGFTLFRRRHHCRSCGLVFCNRCSCHSLALPQFGIDRPVRVCNRC-------
>UniRef100_D2A5I7
----------------------------------------------------------------------------------------------------------------------------------------------------------------------------------------------------------------------------------------------------------------------------------------------------------------------------------------------------------------------------------------------------------------------------------------------------------------------------------------------------------------------------------------------------------------------------------------------------------------------------------------------------------------------------------------------------------------------------------CTTTLWVPDHAVSRCTGCQTEFWVGKRKHHCRKCGRIFCASCSENSTPLPSEQLYNPVRVCTGC-------
>UniRef100_A0A0V0S9A1
------------------------------------------------------------------------------------------------------------------------------------------------------------------------------------------------------------------------------------------------------------------------------------------------------------------------------------------------------------------------------------------------------------------------------------------------------------------------------------------------------------------------------------------------------------------------------------------------------------------------------------------------------------------------------------------------------------------------------------PTLWVPDHAARRCMGCDSEFWMVNRKHHCRSCGKIFCGSCSNYECPVPEEQFYEPVRVCNSC-------
>UniRef100_F0ZUJ5
------------------------------------------------------------------------------------------------------------------------------------------------------------------------------------------------------------------------------------------------------------------------------------------------------------------------------------------------------------------------------------------------------------------------------------------------------------------------------------------------------------------------------------------------------------------------------------------------------------------WVDDAACPCCHKCKTNFTILNRRHHCRRCGLIFCNKCSSNEAKIPQLGFNFVPVRVCDECY--------------------------------------------------------------------------------------------------------------------------
>UniRef100_N6TY14
---------------------------------------------------------------------------------------------------------------------------------------------------------------------------------------------------------------------------------------------------------------------------------------------------------------------------------------------------------------------------------------------------------------------------------------------------------------------------------------------------------------------------------------------------------------------------------------------------------------------------CFKCRSEFTIINRRHHCRACGQVFCGACSSKTKTLPKYGI-EKEVRVCDTCYEAGNKPATVPK---------------------------------------------------------------------------------------------------------------
>UniRef100_X6LWZ6
--------------------------------------------------------------------------------------------------------------------------------------------------------------------------------------------------------------------------------------------------------------------------------------------------------------------------------------------------------------------------------------------------------------------------------------------------------------------------------------------------------------------------------------------------------------------------------------------------------------------------------------------------------------------------------------------------------------------------------------HWAEDKDFTNCPKCNKLFTVIERKHHCRKCGQIFCNGCSINKAVLPEMGFGEPVRVCDFCWERLKDL
>UniRef100_A0A1D2N5C0
----------------------------------------------------------------------------------------------------------------------------------------------------------------------------------------------------------------------------------------------------------------------------------------------------------------------------------------------------------------------------------------------------------------------------------------------------------------------------------------------------------------------------------------------------------------------------------------------------------------------------------------------------------------------------------------------------------------------------------TRPPLWLPDYAVTNCMGCEASFWLGRRKHHCRSCGKIFCADCSDQTITIPSEQFFTPVRVCTVC-------
>UniRef100_A0A4X2JMC6
------------------------------------------------------------------------------------------------------------------------------------------------------------------------------------------------------------------------------------------------------------------------------------------------------------------------------------------------------------------------------------------------------------------------------------------------------------------------------------------------------------------------------------------------------------------------------------------------------------------------------------------------------------------------------------------------------------------------------------PPAWVPDHACFRCTACQTPFSLTRRRHHCRNCGKIFCSRCSSKSVPLPWFGYMKPVRVCAHC-------
>UniRef100_A0A6L2P985
----------------------------------------------------------------------------------------------------------------------------------------------------------------------------------------------------------------------------------------------------------------------------------------------------------------------------------------------------------------------------------------------------------------------------------------------------------------------------------------------------------------------------------------------------------------------------------------------------------------------------------------------------------------------------------------------------------------------------------AGPTLWMPDHAVNRCMGCDTEFWLGRRKHHCRNCGKIFCADCSENTVPLPNEQLYDPVRVCTSC-------
>UniRef100_UPI000C20D0EE
----------------------------------------------------------------------------------------------------------------------------------------------------------------------------------------------------------------------------------------------------------------------------------------------------------------------------------------------------------------------------------------------------------------------------------------------------------------------------------------------------------------------------------------------------------------------------------------------------------------------------------------------------------------------------------------------------------------------------------APPILWVPDYAVTRCTGCQVIFWLGRRKHHCRKCGRIFCADCSENSTPLPSENLYDPVRVCTSC-------
>UniRef100_L1IDI0
------------------------------------------------------------------------------------------------------------------------------------------------------------------------------------------------------------------------------------------------------------------------------------------------------------------------------------------------------------------------------------------------------------------------------------------------------------------------------------------------------------------------------------------------------------------------------------------------------------------WVPDSTVSACSRCKSSFSFELRRHHCRHCGLIFCHYCSAKSRPLLLLGY-LEPVRVCDPCFE-------------------------------------------------------------------------------------------------------------------------
>UniRef100_Q54M34
------------------------------------------------------------------------------------------------------------------------------------------------------------------------------------------------------------------------------------------------------------------------------------------------------------------------------------------------------------------------------------------------------------------------------------------------------------------------------------------------------------------------------------------------------------------------------------------------------------------WVEDSHCHNCHKCKASFTLLNRRHHCRRCGLVFCNRCSSNEAKIPQLNYNFVPVRVCDECY--------------------------------------------------------------------------------------------------------------------------
>UniRef100_UPI0004F44059
------------------------------------------------------------------------------------------------------------------------------------------------------------------------------------------------------------------------------------------------------------------------------------------------------------------------------------------------------------------------------------------------------------------------------------------------------------------------------------------------------------------------------------------------------------------------------------------------------------------WVDESTVNACRGCGSSFSFWRRRHHCRNCGDVFCSSCSSKTSFIPESTY-DSPERVCDNCFNE------------------------------------------------------------------------------------------------------------------------
>UniRef100_A0A6L5CM54
------------------------------------------------------------------------------------------------------------------------------------------------------------------------------------------------------------------------------------------------------------------------------------------------------------------------------------------------------------------------------------------------------------------------------------------------------------------------------------------------------------------------------------------------------------------------------------------------------------------------------------------------------------------------------------------------------------------------------------PTLWMPDHAVGRCMGCDTSFWIGRRKHHCRSCGRIFCADCSWNTAPLPAEQLYEPVRVCSSCYRQ----
>UniRef100_A0A1X7UIG6
------------------------------------------------------------------------------------------------------------------------------------------------------------------------------------------------------------------------------------------------------------------------------------------------------------------------------------------------------------------------------------------------------------------------------------------------------------------------------------------------------------------------------------------------------------------------------------------------------------------WVPDEEVKSCMACKKSFTAIRRRHHCRQCGGIFCGSCSTKRYPLLDKGHA-DPVRVCDKCY--------------------------------------------------------------------------------------------------------------------------
>UniRef100_A0A2K5V837
------------------------------------------------------------------------------------------------------------------------------------------------------------------------------------------------------------------------------------------------------------------------------------------------------------------------------------------------------------------------------------------------------------------------------------------------------------------------------------------------------------------------------------------------------------------------------------------------------------------------------------------------------------------------------------------------------------------------------MSSPPQGHAWLKDDEATHCRQCEKEFSISRRKHHCRNCGHIFCNTCSSNELALPSYP--KPVRVCDGC-------
>UniRef100_A0A2T7Q1M3
------------------------------------------------------------------------------------------------------------------------------------------------------------------------------------------------------------------------------------------------------------------------------------------------------------------------------------------------------------------------------------------------------------------------------------------------------------------------------------------------------------------------------------------------------------------------------------------------------------------------------------------------------------------------------------------------------------------------------AQLLTREFQWVSDEAATHCKQCSKEFSISRRKHHCRHCGDIYCSECSDNKMPLPSSS--KPVRVCDAC-------
>UniRef100_UPI00077A5AAA
--------------------------------------------------------------------------------------------------------------------------------------------------------------------------------------------------------------------------------------------------------------------------------------------------------------------------------------------------------------------------------------------------------------------------------------------------------------------------------------------------------------------------------------------------------------------------------------------------------------------------------------------------------------------------------------------------------------------------------KPLYSVIWVPDDRARDCADCKQRFTQFRRKHHCRACGQVFCSDCTKQRIRLPQFGYTNPERVCENCFQQ----
>UniRef100_A0A0L8H5D0
------------------------------------------------------------------------------------------------------------------------------------------------------------------------------------------------------------------------------------------------------------------------------------------------------------------------------------------------------------------------------------------------------------------------------------------------------------------------------------------------------------------------------------------------------------------------------------------------------------------------------------------------------------------------------------------------------------------------------------PPPWVPDEQCPHCSSCKAPFTFVKRRHHCRNCGKVFCSRCSANSVPLPQYGHVKPVRVCNHC-------
>UniRef100_X6NTQ8
-----------------------------------------------------------------------------------------------------------------------------------------------------------------------------------------------------------------------------------------------------------------------------------------------------------------------------------------------------------------------------------------------------------------------------------------------------------------------------------------------------------------------------------------------------------------------------------------------------------------HWVEEKDCLNCQKCNKAFTVLERKHHCRKCGRIYCNICSSNKAVLPEMGFG-EHVRICDFCWEKNQTQDIVDE---------------------------------------------------------------------------------------------------------------
>UniRef100_A0A226E686
----------------------------------------------------------------------------------------------------------------------------------------------------------------------------------------------------------------------------------------------------------------------------------------------------------------------------------------------------------------------------------------------------------------------------------------------------------------------------------------------------------------------------------------------------------------------------------------------------------------------------------------------------------------------------------------------------------------------------------TRPPLWLPDYAVTRCMGCEATFWLGKRKHHCRSCGKIFCADCSEHAITIPSEQLFTPVRVCSTC-------
>UniRef100_L1IM82
---------------------------------------------------------------------------------------------------------------------------------------------------------------------------------------------------------------------------------------------------------------------------------------------------------------------------------------------------------------------------------------------------------------------------------------------------------------------------------------------------------------------------------------------------------------------------------------------------------------------------------------------------------------------------------------------------------------------------------------WQKDRDVKNCTKCKNPFSLFVRKHHCRHCGQIFCEECSAKTCTIPQFNMNSPVRVCDDC-------
>UniRef100_F1P364
------------------------------------------------------------------------------------------------------------------------------------------------------------------------------------------------------------------------------------------------------------------------------------------------------------------------------------------------------------------------------------------------------------------------------------------------------------------------------------------------------------------------------------------------------------------------------------------------------------------------------------------------------------------------------------------------------------------------------ANKALQGQVWLKDKEATHCKLCEKEFSLSKRKHHCRNCGEIFCNACSDNELPLPSS--PKPVRVCDSC-------
>UniRef100_A0A6J0I6M1
------------------------------------------------------------------------------------------------------------------------------------------------------------------------------------------------------------------------------------------------------------------------------------------------------------------------------------------------------------------------------------------------------------------------------------------------------------------------------------------------------------------------------------------------------------------------------------------------------------------------------------------------------------------------------------------------------------------------------ANKALQGQVWLKDKEATHCKLCEKEFSLSKRKHHCRNCGEIFCNACSDNELPLPSSP--RPVRVCDSC-------
>UniRef100_A0A0K0EKH5
------------------------------------------------------------------------------------------------------------------------------------------------------------------------------------------------------------------------------------------------------------------------------------------------------------------------------------------------------------------------------------------------------------------------------------------------------------------------------------------------------------------------------------------------------------------------------------------------------------------------------------------------------------------------------------------------------------------------------------R--WVPDEECDHCTSCNAAFSIIRRRHHCRNCGRIFCSYCSSSRLALPELGYDKKVRVCDMCY------
>UniRef100_A0A2Y9DHG8
---------------------------------------------------------------------------------------------------------------------------------------------------------------------------------------------------------------------------------------------------------------------------------------------------------------------------------------------------------------------------------------------------------------------------------------------------------------------------------------------------------------------------------------------------------------------------------------------------------------------------------------------------------------------------------------------------------------------------------AERAPDWVDAEE---CHRCRVQFSVMTRKHHCRACGQIFCGKCSSKYSTIPKFGIEKEVRVCEPC-------
>UniRef100_X6P834
-----------------------------------------------------------------------------------------------------------------------------------------------------------------------------------------------------------------------------------------------------------------------------------------------------------------------------------------------------------------------------------------------------------------------------------------------------------------------------------------------------------------------------------------------------------------------------------------------------------------HWAQDKDVLNCSKCNVLFGLIERKHHCRKCGKIFCKNCSSNKTALPEMGFG-EPVRVCNFCWDKSKGQEEFD----------------------------------------------------------------------------------------------------------------
>UniRef100_A0A4C1X844
------------------------------------------------------------------------------------------------------------------------------------------------------------------------------------------------------------------------------------------------------------------------------------------------------------------------------------------------------------------------------------------------------------------------------------------------------------------------------------------------------------------------------------------------------------------------------------------------------------------------------------------------------------------------------------------------------------------------------------------------CHRCRVAFSLMLRRHHCRACGQVFCQQCSSKTSTIPKYGIEKEVRVCDACYEK----
>UniRef100_X6NF24
-----------------------------------------------------------------------------------------------------------------------------------------------------------------------------------------------------------------------------------------------------------------------------------------------------------------------------------------------------------------------------------------------------------------------------------------------------------------------------------------------------------------------------------------------------------------------------------------------------------------HWVDDKDFTNCPKCNKLFTVIERKHHCRKCGQIFCNSCSTCKAVLPEMGFG-EPVRVCDFCWE-------------------------------------------------------------------------------------------------------------------------
>UniRef100_UPI0007E66F89
-------------------------------------------------------------------------------------------------------------------------------------------------------------------------------------------------------------------------------------------------------------------------------------------------------------------------------------------------------------------------------------------------------------------------------------------------------------------------------------------------------------------------------------------------------------------------------------------------------------------------------------------------------------------------------------------------------------------------VPTSNQEKKASSVLWVPDHAVSRCSSCQTEFWLGRRRHHCRSCGEIFCADCSEYWAPLPFEKLFNPVRLCGSC-------
>UniRef100_A0A293LQR9
-----------------------------------------------------------------------------------------------------------------------------------------------------------------------------------------------------------------------------------------------------------------------------------------------------------------------------------------------------------------------------------------------------------------------------------------------------------------------------------------------------------------------------------------------------------------------------------------------------------------------------------------------------------------------------------------------------------------------------------RATLWVPDHAASRCTGCDREFWIGRRRHHCRNCGRIFCGQCASQEHPLPHEQLYQPVRVCVSC-------
>UniRef100_A0A151Z4C9
-----------------------------------------------------------------------------------------------------------------------------------------------------------------------------------------------------------------------------------------------------------------------------------------------------------------------------------------------------------------------------------------------------------------------------------------------------------------------------------------------------------------------------------------------------------------------------------------------------------------------------------------------------------------------------------------------------------------------------------RP-FWTPDDSSQECFNCKTAFTTILRRHHCRSCGNIYCSNCTRYKQSLPQLHYNEPVRVCQRCD------
>UniRef100_A0A1Z5L041
------------------------------------------------------------------------------------------------------------------------------------------------------------------------------------------------------------------------------------------------------------------------------------------------------------------------------------------------------------------------------------------------------------------------------------------------------------------------------------------------------------------------------------------------------------------------------------------------------------------------------------------------------------------------------------------------------------------------------------ATLWVPDHAASHCTGCDKEFWIGRRRHHCRNCGRIFCGHCASQEHPLPHEQLYQPVRVCAPC-------
>UniRef100_A0A5B7EUX8
--------------------------------------------------------------------------------------------------------------------------------------------------------------------------------------------------------------------------------------------------------------------------------------------------------------------------------------------------------------------------------------------------------------------------------------------------------------------------------------------------------------------------------------------------------------------------------------------------------------------------------------------------------------------------------------------------------------------------------DAMFTAYRAPDwADGECCHGCRTQFTMLKRKHHCRACGQVFCGDCSSKSSTIPKFGIEREVRVCESC-------
>UniRef100_UPI00071C1FA3
------------------------------------------------------------------------------------------------------------------------------------------------------------------------------------------------------------------------------------------------------------------------------------------------------------------------------------------------------------------------------------------------------------------------------------------------------------------------------------------------------------------------------------------------------------------------------------------------------------------------------------------------------------------------------------------------------------------------------AQSALREAQWASDRDSKQCKQCSKQFSVSRRKHHCRNCGFIFCNECSDNKMPLPSSA--RPGRVCDSC-------
>UniRef100_UPI00096B4F30
------------------------------------------------------------------------------------------------------------------------------------------------------------------------------------------------------------------------------------------------------------------------------------------------------------------------------------------------------------------------------------------------------------------------------------------------------------------------------------------------------------------------------------------------------------------------------------------------------------------------------------------------------------------------------------------------------------------------------VNKNKNEGAWAKDNSVTHCKACSKEFNLTRRKHHCRNCGEIFCNSCSDNSMSLPSSA--KPVRVCDDC-------
>UniRef100_UPI0014020450
------------------------------------------------------------------------------------------------------------------------------------------------------------------------------------------------------------------------------------------------------------------------------------------------------------------------------------------------------------------------------------------------------------------------------------------------------------------------------------------------------------------------------------------------------------------------------------------------------------------------------------------------------------------------------------------------------------------------------------PPAWIPDESAPHCMSCQSVFTVVRRRHHCRNCGKVFCGKCSANAVPLPRYGHVKPVRVCNRC-------
>UniRef100_A0A5E4N8S3
------------------------------------------------------------------------------------------------------------------------------------------------------------------------------------------------------------------------------------------------------------------------------------------------------------------------------------------------------------------------------------------------------------------------------------------------------------------------------------------------------------------------------------------------------------------------------------------------------------------------------------------------------------------------------------------------------------------------------------PPPWVPDHEAPVCMSCKAIFTVVRRRHHCRNCGKVFCSRCSSNSVPLPRFGHLKPVRVCNRC-------
>UniRef100_A0A0A1WLU9
----------------------------------------------------------------------------------------------------------------------------------------------------------------------------------------------------------------------------------------------------------------------------------------------------------------------------------------------------------------------------------------------------------------------------------------------------------------------------------------------------------------------------------------------------------------------------------------------------------------------------------------------------------------------------------------------------------------------------------TTSALWVPDHAVKRCTSCQVEFWIGRRKHHCRSCGQIFCADCSEFWAPLPDAKLFKPVRLCGPC-------
>UniRef100_A0A6J2XTH3
----------------------------------------------------------------------------------------------------------------------------------------------------------------------------------------------------------------------------------------------------------------------------------------------------------------------------------------------------------------------------------------------------------------------------------------------------------------------------------------------------------------------------------------------------------------------------------------------------------------------------------------------------------------------------------------------------------------------------------CQGTLWVPDHAVSRCTGCGTEFWLGRRRHHCRKCGKIFCADCSEHATPLPSEQLYNPVRVCTGC-------
>UniRef100_T1J5D9
------------------------------------------------------------------------------------------------------------------------------------------------------------------------------------------------------------------------------------------------------------------------------------------------------------------------------------------------------------------------------------------------------------------------------------------------------------------------------------------------------------------------------------------------------------------------------------------------------------------------------------------------------------------------------------------------------------------------------------PTLWVPDHAVTRCMGCEIEFWLGCRRHHCRSCGKIFCSDCSNQMTPIPNEQLYHPVR------------
>UniRef100_UPI0000508BA8
--------------------------------------------------------------------------------------------------------------------------------------------------------------------------------------------------------------------------------------------------------------------------------------------------------------------------------------------------------------------------------------------------------------------------------------------------------------------------------------------------------------------------------------------------------------------------------------------------------------------------------------------------------------------------------------------------------------------------PLGSMGEKQSKGYWQEDEDAPACNGCGCVFTTTVRRHHCRNCGYVLCGDCSRHRAAIPMRGITEPERVCDAC-------
>UniRef100_W4Y8B4
------------------------------------------------------------------------------------------------------------------------------------------------------------------------------------------------------------------------------------------------------------------------------------------------------------------------------------------------------------------------------------------------------------------------------------------------------------------------------------------------------------------------------------------------------------------------------------------------------------------------------------------------------------------------------------------------------------------------------------------------CFTCRTEFGLVQRQHHCRHCGQVFCGKCSSKNSTIPKFGIEKPVRVCDNCHEK----
>UniRef100_UPI00138FCE1B
------------------------------------------------------------------------------------------------------------------------------------------------------------------------------------------------------------------------------------------------------------------------------------------------------------------------------------------------------------------------------------------------------------------------------------------------------------------------------------------------------------------------------------------------------------------------------------------------------------------WVPDQEVKTCMACKTRFTTVRRRHHCRKCGGVFCGACSSKRVPILSLGYS-APVRVCDKCN--------------------------------------------------------------------------------------------------------------------------
>UniRef100_UPI001037B0F5
------------------------------------------------------------------------------------------------------------------------------------------------------------------------------------------------------------------------------------------------------------------------------------------------------------------------------------------------------------------------------------------------------------------------------------------------------------------------------------------------------------------------------------------------------------------------------------------------------------------------------------------------------------------------------------------------------------------------------------PPIWIPDVEAPKCMSCRVNFTVVKRRHHCRNCGKVFCARCSSNSVPLPKFGLTKPVRVCNKC-------
>UniRef100_A0A443QSE6
---------------------------------------------------------------------------------------------------------------------------------------------------------------------------------------------------------------------------------------------------------------------------------------------------------------------------------------------------------------------------------------------------------------------------------------------------------------------------------------------------------------------------------------------------------------------------------------------------------------------------------------------------------------------------------------------------------------------------------------WTEDDEVTNCTSCNRQFSLALRKHHCRNCLQIFCNECSSKVAVIRSHSSNKPVRVCDAC-------
>UniRef100_J9ESB5
-----------------------------------------------------------------------------------------------------------------------------------------------------------------------------------------------------------------------------------------------------------------------------------------------------------------------------------------------------------------------------------------------------------------------------------------------------------------------------------------------------------------------------------------------------------------------------------------------------------------------------------------------------------------------------------------------------------------------------------KPPLWVPDHMAIACLDCEREFTFLRRIHHCRNCGKCFCSSCSNFWVPLVEYGYNVPVRVCREC-------
>UniRef100_A0A6J8DF28
------------------------------------------------------------------------------------------------------------------------------------------------------------------------------------------------------------------------------------------------------------------------------------------------------------------------------------------------------------------------------------------------------------------------------------------------------------------------------------------------------------------------------------------------------------------------------------------------------------------------------------------------------------------------------------------------------------------------------------PPEWVPDEQAISCTSCQAIFTFVRRRHHCRNCGKIFCGQCSNNNVPLPHFGHSTPVRVCNRC-------
>UniRef100_A0A1B0B9Q3
----------------------------------------------------------------------------------------------------------------------------------------------------------------------------------------------------------------------------------------------------------------------------------------------------------------------------------------------------------------------------------------------------------------------------------------------------------------------------------------------------------------------------------------------------------------------------------------------------------------------------------------------------------------------------------------------------------------------------------AVSVLWVPDHAVSRCTSCQTEFWLGRRKHHCRSCGQIFCADCSEFWAPLPGENLLSPVRLCGPC-------
>UniRef100_UPI000CD66BC3
------------------------------------------------------------------------------------------------------------------------------------------------------------------------------------------------------------------------------------------------------------------------------------------------------------------------------------------------------------------------------------------------------------------------------------------------------------------------------------------------------------------------------------------------------------------------------------------------------------------------------------------------------------------------------------------------------------------------------VNKALKGHAWLKDDEATQCKQCQKEFSIARRKHHCRNCGDIYCSHCSSHELALPSYP--RPVRVCDTC-------
>UniRef100_A0A2P6NPP9
------------------------------------------------------------------------------------------------------------------------------------------------------------------------------------------------------------------------------------------------------------------------------------------------------------------------------------------------------------------------------------------------------------------------------------------------------------------------------------------------------------------------------------------------------------------------------------------------------------------------------------------------------------------------------------------------------------------------------------PPAWVSDKIALCCKSCQQEFTTWRRKHHCRNCGCVFCNECCHKKKEIQRLGLLTPVRVCNHC-------
>UniRef100_UPI000C6EFAB2
------------------------------------------------------------------------------------------------------------------------------------------------------------------------------------------------------------------------------------------------------------------------------------------------------------------------------------------------------------------------------------------------------------------------------------------------------------------------------------------------------------------------------------------------------------------------------------------------------------------------------------------------------------------------------------------------------------------------------------PPPWLPDNLSAHCMACKAPFTIIRRRHHCRNCGKIFCSRCSSNSVPLPRYGHNKPVRVCNQC-------
>UniRef100_A0A6I8MYZ9
------------------------------------------------------------------------------------------------------------------------------------------------------------------------------------------------------------------------------------------------------------------------------------------------------------------------------------------------------------------------------------------------------------------------------------------------------------------------------------------------------------------------------------------------------------------------------------------------------------------------------------------------------------------------------------------------------------------------------------PPAWVPDSSSPCCRACRAPFTFLRRRHHCRSCGQIFCSRCSSHSAPLPQFGHVKPVRVCSHC-------
>UniRef100_UPI0003C00B60
--------------------------------------------------------------------------------------------------------------------------------------------------------------------------------------------------------------------------------------------------------------------------------------------------------------------------------------------------------------------------------------------------------------------------------------------------------------------------------------------------------------------------------------------------------------------------------------------------------------------------------------------------------------------------------------------------------------------------------DLEDPPEWVPDEACGFCTACKAPFTVIRRKHHCRSCGKIFCSRCSSHSAPLPRYGQVKPVRVCTHC-------
>UniRef100_A0A1X0NUQ4
------------------------------------------------------------------------------------------------------------------------------------------------------------------------------------------------------------------------------------------------------------------------------------------------------------------------------------------------------------------------------------------------------------------------------------------------------------------------------------------------------------------------------------------------------------------------------------------------------------------WVDDSTVNNCKNCGSAFRFWRRRHHCRMCGNVFCHACSSKTCLIPESTF-TEPERVCDNCYNEIE----------------------------------------------------------------------------------------------------------------------
>UniRef100_UPI0003F0BB07
------------------------------------------------------------------------------------------------------------------------------------------------------------------------------------------------------------------------------------------------------------------------------------------------------------------------------------------------------------------------------------------------------------------------------------------------------------------------------------------------------------------------------------------------------------------------------------------------------------------------------------------------------------------------------------------------------------------------------------PPAWVPDENCTYCTSCKVPFTVIRRKHHCRNCGKIFCGRCSTNSVPLPRYGVIKPVRVCTKC-------
>UniRef100_A0A6H5H019
------------------------------------------------------------------------------------------------------------------------------------------------------------------------------------------------------------------------------------------------------------------------------------------------------------------------------------------------------------------------------------------------------------------------------------------------------------------------------------------------------------------------------------------------------------------------------------------------------------------------------------------------------------------------------------------------------------------------------------------------CHRCRIQFSVIQRKHHCRACGQVFCHQCSSKTTNLPKYGIEKDVRVCESCFEK----
>UniRef100_A0A090LTA1
------------------------------------------------------------------------------------------------------------------------------------------------------------------------------------------------------------------------------------------------------------------------------------------------------------------------------------------------------------------------------------------------------------------------------------------------------------------------------------------------------------------------------------------------------------------------------------------------------------------------------------------------------------------------------------------------------------------------------------W---VPDEECDQCTSCNTSFSIIRRRHHCRNCGRIFCSYCSSNRLALPELGYDKKVRVCDMCY------
>UniRef100_UPI000CD64081
----------------------------------------------------------------------------------------------------------------------------------------------------------------------------------------------------------------------------------------------------------------------------------------------------------------------------------------------------------------------------------------------------------------------------------------------------------------------------------------------------------------------------------------------------------------------------------------------------------------------------------------------------------------------------------------------------------------------------------GGLPVWVPDNECTHCTACKAPFTFLRRRHHCRCCGKIFCGRCSSKEAPLPQFGQIQPVRVCNHC-------
>UniRef100_A0A1X2H026
------------------------------------------------------------------------------------------------------------------------------------------------------------------------------------------------------------------------------------------------------------------------------------------------------------------------------------------------------------------------------------------------------------------------------------------------------------------------------------------------------------------------------------------------------------------------------------------------------------------WVNDIDVTNCSACSNPFGPLRRRHHCRHCGNIFCHECSSRSVPLPQLGY-TKPVRVCKRCF---EVAYLITYAIDDDHG--------------------------------------------------------------------------------------------------------
>UniRef100_A0A183UBX1
---------------------------------------------------------------------------------------------------------------------------------------------------------------------------------------------------------------------------------------------------------------------------------------------------------------------------------------------------------------------------------------------------------------------------------------------------------------------------------------------------------------------------------------------------------------------------------------------------------------------------CYRCRTSFGIITRKHHCRACGQIFCDKCSSKQSYLPQYGI-EKQVRVCDGCYE-------------------------------------------------------------------------------------------------------------------------
>UniRef100_A0A2G4T405
------------------------------------------------------------------------------------------------------------------------------------------------------------------------------------------------------------------------------------------------------------------------------------------------------------------------------------------------------------------------------------------------------------------------------------------------------------------------------------------------------------------------------------------------------------------------------------------------------------------WVNDMDVSFCYLCNTAFGPLRRRHHCRNCGNIFCQECSSRKVPLPQLGYGTKAVRVCNGCFD---VAYLVTYIIDQDHG--------------------------------------------------------------------------------------------------------
>UniRef100_A0A3S1A0S5
---------------------------------------------------------------------------------------------------------------------------------------------------------------------------------------------------------------------------------------------------------------------------------------------------------------------------------------------------------------------------------------------------------------------------------------------------------------------------------------------------------------------------------------------------------------------------------------------------------------------------CTRCRVQFTAFQRKHHCRNCGEIFCKACSSKTSTIPKLGF-ERQVRVCDSCYDKINKAGSSSKKEDD-----------------------------------------------------------------------------------------------------------
>UniRef100_UPI0005ABC5A0
---------------------------------------------------------------------------------------------------------------------------------------------------------------------------------------------------------------------------------------------------------------------------------------------------------------------------------------------------------------------------------------------------------------------------------------------------------------------------------------------------------------------------------------------------------------------------------------------------------------------------CHRCRVTFGVMQRKHHCRACGQVFCGQCSNKTSTLPKYGI-EKPVRVCDACFEHVNRPSSANSKESD-----------------------------------------------------------------------------------------------------------
>UniRef100_UPI0013043D96
---------------------------------------------------------------------------------------------------------------------------------------------------------------------------------------------------------------------------------------------------------------------------------------------------------------------------------------------------------------------------------------------------------------------------------------------------------------------------------------------------------------------------------------------------------------------------------------------------------------------------CHRCRVSFSVVQRKHHCRACGQVFCGQCSSKASTLPKFGI-EKEVRVCEACYEQVNKPSAVQIKEAD-----------------------------------------------------------------------------------------------------------
>UniRef100_UPI000BB0A5CC
------------------------------------------------------------------------------------------------------------------------------------------------------------------------------------------------------------------------------------------------------------------------------------------------------------------------------------------------------------------------------------------------------------------------------------------------------------------------------------------------------------------------------------------------------------------------------------------------------------------------------------------------------------------------------------------------------------------------------------PPQWVPDDQMEKCMSCETIFSFVRRRHHCRNCGKIFCGRCSSNFVPLPHFGYMNPVRVCNHC-------
>UniRef100_UPI000265286E
------------------------------------------------------------------------------------------------------------------------------------------------------------------------------------------------------------------------------------------------------------------------------------------------------------------------------------------------------------------------------------------------------------------------------------------------------------------------------------------------------------------------------------------------------------------------------------------------------------------------------------------------------------------------------------------------------------------------------------PPLWMPDETSDECLACRSSFTVLRRKHHCRNCGQIFCARCSANSVPLPRYGQTKPVRVCNRC-------
>UniRef100_UPI0015DE1E29
------------------------------------------------------------------------------------------------------------------------------------------------------------------------------------------------------------------------------------------------------------------------------------------------------------------------------------------------------------------------------------------------------------------------------------------------------------------------------------------------------------------------------------------------------------------------------------------------------------------------------------------------------------------------------------------------------------------------------------------------CHRCRVAFSLMVRRHHCRACGQVFCQQCSAKQSTLPKYGIEKEVRVCDACYDK----
>UniRef100_X6P6V6
-----------------------------------------------------------------------------------------------------------------------------------------------------------------------------------------------------------------------------------------------------------------------------------------------------------------------------------------------------------------------------------------------------------------------------------------------------------------------------------------------------------------------------------------------------------------------------------------------------------------HWAEEKDFVNCPKCDKVFSVIERKHHCRKCGQIFCNSCSSNKAILPEMGFG-EPVRVCDFCWLKLQEL--------------------------------------------------------------------------------------------------------------------
>UniRef100_A0A024UKB9
-------------------------------------------------------------------------------------------------------------------------------------------------------------------------------------------------------------------------------------------------------------------------------------------------------------------------------------------------------------------------------------------------------------------------------------------------------------------------------------------------------------------------------------------------------------------------------------------------------------------------------------------------------------------------------------------------------------------------------RDAAR---WKKDK---HCKECNTEFHLFLRRHHCRQCGFSFCAEHSRRRIALPSQGYKDRVRVCDDC-------
>UniRef100_L8HFH0
------------------------------------------------------------------------------------------------------------------------------------------------------------------------------------------------------------------------------------------------------------------------------------------------------------------------------------------------------------------------------------------------------------------------------------------------------------------------------------------------------------------------------------------------------------------------------------------------------------------WVPDREAPSCHQCAKGFTFIRRRHHCRACGGVFCGACSSNRITIPRLDYTSTEVRVCDHCW--------------------------------------------------------------------------------------------------------------------------
>UniRef100_T1IKM3
------------------------------------------------------------------------------------------------------------------------------------------------------------------------------------------------------------------------------------------------------------------------------------------------------------------------------------------------------------------------------------------------------------------------------------------------------------------------------------------------------------------------------------------------------------------------------------------------------------------------------------------------------------------------------------------------------------------------------FTRTQKEAVWLSDKEATNCRQCNKEFSIARRRHHCRHCGEIFCHSCSDTTMPLPSSA--KPVRVCDSC-------
>UniRef100_A0A1I8AAU8
------------------------------------------------------------------------------------------------------------------------------------------------------------------------------------------------------------------------------------------------------------------------------------------------------------------------------------------------------------------------------------------------------------------------------------------------------------------------------------------------------------------------------------------------------------------------------------------------------------------------------------------------------------------------------------------------------------------------------------------------CFRCRAHFSVLRRKHNCRACGQVFCDSCSHHQISLPDFGIERKVRVCERC-------
>UniRef100_UPI0006264079
---------------------------------------------------------------------------------------------------------------------------------------------------------------------------------------------------------------------------------------------------------------------------------------------------------------------------------------------------------------------------------------------------------------------------------------------------------------------------------------------------------------------------------------------------------------------------------------------------------------------------CHRCRVAFNVVQRKHHCRACGQVFCNQCSSKVSTLPKFGI-EKEVRVCEACYDQVNKPTTVTPKDTD-----------------------------------------------------------------------------------------------------------
>UniRef100_A0A183BS91
------------------------------------------------------------------------------------------------------------------------------------------------------------------------------------------------------------------------------------------------------------------------------------------------------------------------------------------------------------------------------------------------------------------------------------------------------------------------------------------------------------------------------------------------------------------------------------------------------------------------------------------------------------------------------------------------------------------------------------------------CYRCRVEFGVFTRKHHCRACGQIFCDKCSNKQMLLPQFGIEKKVRVCEAC-------
>UniRef100_A0A1S3I6J5
------------------------------------------------------------------------------------------------------------------------------------------------------------------------------------------------------------------------------------------------------------------------------------------------------------------------------------------------------------------------------------------------------------------------------------------------------------------------------------------------------------------------------------------------------------------------------------------------------------------------------------------------------------------------------------------------------------------------------------PPPWVPDELAPHCTSCKVPFSFVRRRHHCRNCGKIFCARCSPNSVPLPHYGHARPVRICNRC-------
>UniRef100_A0A433SNX8
------------------------------------------------------------------------------------------------------------------------------------------------------------------------------------------------------------------------------------------------------------------------------------------------------------------------------------------------------------------------------------------------------------------------------------------------------------------------------------------------------------------------------------------------------------------------------------------------------------------------------------------------------------------------------------------------------------------------------------PPTWVPDEESTECMSCQVPFSFVRRRHHCRNCGKIFCNRCSSNFVPLPHFGQDKCVRVCNRC-------
>UniRef100_L9KVN3
------------------------------------------------------------------------------------------------------------------------------------------------------------------------------------------------------------------------------------------------------------------------------------------------------------------------------------------------------------------------------------------------------------------------------------------------------------------------------------------------------------------------------------------------------------------------------------------------------------------------------------------------------------------------------------------------------------------------------VNKALKGHAWLRDEEATHCRQCEKEFSISRRKHHCRNCGHIFCNSCSSSELALPSSG------------------
>UniRef100_A0A152A7H2
------------------------------------------------------------------------------------------------------------------------------------------------------------------------------------------------------------------------------------------------------------------------------------------------------------------------------------------------------------------------------------------------------------------------------------------------------------------------------------------------------------------------------------------------------------------------------------------------------------------WVDDNNCTNCHKCRTQFTLLLRRHHCRRCGLVFCQKCSSNSVKIPQLNYNFVPVRVCDDCH--------------------------------------------------------------------------------------------------------------------------
>UniRef100_A0A425BTZ3
------------------------------------------------------------------------------------------------------------------------------------------------------------------------------------------------------------------------------------------------------------------------------------------------------------------------------------------------------------------------------------------------------------------------------------------------------------------------------------------------------------------------------------------------------------------------------------------------PPRTEVASSMVDSSAPPEWT-DSDV--CMRCRTPFSFTNRKHHCRNCGNVFDQQCSSKTLPLPHLGIM-TPVRVDDGCY--------------------------------------------------------------------------------------------------------------------------
>UniRef100_A0A0M3K378
-----------------------------------------------------------------------------------------------------------------------------------------------------------------------------------------------------------------------------------------------------------------------------------------------------------------------------------------------------------------------------------------------------------------------------------------------------------------------------------------------------------------------------------------------------------------------------------------------------------DDLEGVRWVPDSDCEQCTACATAFTLVRRRHHCRNCGRIFCSRCSANSLPLPELGY-DRKVRVCNLCF--------------------------------------------------------------------------------------------------------------------------
>UniRef100_A0A2L2YB56
------------------------------------------------------------------------------------------------------------------------------------------------------------------------------------------------------------------------------------------------------------------------------------------------------------------------------------------------------------------------------------------------------------------------------------------------------------------------------------------------------------------------------------------------------------------------------------------------------------------------------------------------------------------------------------------------------------------------------------PPEWMPDEFSPNCMACKMQFTILRRRHHCRNCGKIFCSRCSSNTIALPHYGHLKPVRVCNHC-------
>UniRef100_A0A369RSS1
------------------------------------------------------------------------------------------------------------------------------------------------------------------------------------------------------------------------------------------------------------------------------------------------------------------------------------------------------------------------------------------------------------------------------------------------------------------------------------------------------------------------------------------------------------------------------------------------------------------------------------------------------------------------------------------------------------------------------VSKAFSESVWIDDKAISDCQQCKKSFSVSRRKHHCRHCGGVFCGNCSDNNMPLPSSA--KPVRVCDAC-------
>UniRef100_A0A0K2U8Z8
------------------------------------------------------------------------------------------------------------------------------------------------------------------------------------------------------------------------------------------------------------------------------------------------------------------------------------------------------------------------------------------------------------------------------------------------------------------------------------------------------------------------------------------------------------------------------------------------------------------------------------------------------------------------------------------------------------------------------------PPAWVPDEAAPICMGCSDQFTIFKRRHHCRSCGLVFCYRCSGQSVPLPQYGIDKPVRVCNRC-------
>UniRef100_A0A0L0D893
---------------------------------------------------------------------------------------------------------------------------------------------------------------------------------------------------------------------------------------------------------------------------------------------------------------------------------------------------------------------------------------------------------------------------------------------------------------------------------------------------------------------------------------------------------------------------------------------------------------------------------------------------------------------------------------------------------------------------------AAPAVRWVPDSEAFQCAQCQSKFSISVRRHHCRLCGKVFCNKCTKARIVLFDDGKKH--RVCDTCAK-----
>UniRef100_UPI0014554ECA
------------------------------------------------------------------------------------------------------------------------------------------------------------------------------------------------------------------------------------------------------------------------------------------------------------------------------------------------------------------------------------------------------------------------------------------------------------------------------------------------------------------------------------------------------------------------------------------------------------------------------------------------------------------------------------------------------------------------------------PPLWVPDDSATECTSCKALFTMLRRKHHCRNCGRIFCNRCSANSVPLPRYGQLSPVRVCNRC-------
>UniRef100_A0A2R5GFL7
------------------------------------------------------------------------------------------------------------------------------------------------------------------------------------------------------------------------------------------------------------------------------------------------------------------------------------------------------------------------------------------------------------------------------------------------------------------------------------------------------------------------------------------------------------------------------------------------------------------WVEDAEVTKCETCKSAFSFTNRKHHCRCCHSIHCSTCASRKLPIPRFG-VDSPVRVCDACHEA------------------------------------------------------------------------------------------------------------------------
>UniRef100_D3AYL3
------------------------------------------------------------------------------------------------------------------------------------------------------------------------------------------------------------------------------------------------------------------------------------------------------------------------------------------------------------------------------------------------------------------------------------------------------------------------------------------------------------------------------------------------------------------------------------------------------------------WVDDDKVNNCTKCKVNFTLLNRRHHCRRCGLVFCQKCSANSCKIPQLNYNFVPVRVCDGCF--------------------------------------------------------------------------------------------------------------------------
>UniRef100_A0A0N4YP00
-------------------------------------------------------------------------------------------------------------------------------------------------------------------------------------------------------------------------------------------------------------------------------------------------------------------------------------------------------------------------------------------------------------------------------------------------------------------------------------------------------------------------------------------------------------------------------------------------------------------------------------------------------------------------------------------------------------------------------------AHWAKDSEVTQCTACTEKFSISKRKHHCRMCGSIFCATCSEGRIKLPSNS--KPARVCDQC-------
>UniRef100_A0A132A792
------------------------------------------------------------------------------------------------------------------------------------------------------------------------------------------------------------------------------------------------------------------------------------------------------------------------------------------------------------------------------------------------------------------------------------------------------------------------------------------------------------------------------------------------------------------------------------------------------------------------------------------------------------------------------------------------------------------------------------PPIWIPDELVTTCQSCSQVFTLIRRRHHCRRCGQIFCHQCSNIFVSLRCFGYEKPVRVCNVC-------
>UniRef100_A0A3Q3IST0
------------------------------------------------------------------------------------------------------------------------------------------------------------------------------------------------------------------------------------------------------------------------------------------------------------------------------------------------------------------------------------------------------------------------------------------------------------------------------------------------------------------------------------------------------------------------------------------------------------------------------------------------------------------------------------------------------------------------------FHNQAGGQVWLKDKEASHCKLCEKEFSISRRKHHCRNCGEIFCNSCSDNELPLPASP--KPVRVCDIC-------
>UniRef100_A0A1A8GMC8
---------------------------------------------------------------------------------------------------------------------------------------------------------------------------------------------------------------------------------------------------------------------------------------------------------------------------------------------------------------------------------------------------------------------------------------------------------------------------------------------------------------------------------------------------------------------------------------------------------------PPDWVPDDACNSCIACKAPFTVIRRKHHCRSCGKIFCSRCSSHSAPLPRYG-QVKPVRVCTHCY--------------------------------------------------------------------------------------------------------------------------
>UniRef100_UPI00094F2A39
------------------------------------------------------------------------------------------------------------------------------------------------------------------------------------------------------------------------------------------------------------------------------------------------------------------------------------------------------------------------------------------------------------------------------------------------------------------------------------------------------------------------------------------------------------------------------------------------------------------------------------------------------------------------------------------------------------------------------ELTRRSDGAWVDDSAVIHCKACKKEFGLTRRKHHCRNCGDIFCNACSDNSMSLPSFS--KPVRVCDDC-------
>UniRef100_A0A4Y2K3S5
------------------------------------------------------------------------------------------------------------------------------------------------------------------------------------------------------------------------------------------------------------------------------------------------------------------------------------------------------------------------------------------------------------------------------------------------------------------------------------------------------------------------------------------------------------------------------------------------------------------------------------------------------------------------------------------------------------------------------NQMAMKEAVWTQDKQVTYCKQCNKPFSVARRKHHCRHCGDIFCNSCSDNTMPLPSSA--KPVRVCDMC-------
>UniRef100_A0A6I9V9S0
-----------------------------------------------------------------------------------------------------------------------------------------------------SFLLMDAEENLRIATADRFRQRLKCSDDTKIKVISIFGNTGDGKSHTMNHTFFGGAEVFKTSAEQSSCTIGVYAALQRNMDVLCLDTEGLLGTSKQKNRRTRMLLKILAVSDIVIYRTRSERLHSDMYEFLGSASEAFCLHFAQALQSL-----PVPgTAQTLGPAVFIFHETQHTNPLd-ss--VAESAEDQLRKQFDMHNHKINAFSSLRYI---GVQTLKHLATDYSKLRDAIKLEIANTTvRS-PRHPSVVFKAMNALNTKFSGEITEETIN-PFpEQFFTCPVRCEACNQRCQRSMGHMSDGDGHSNQNQCNYQHQYDNKKYMCEKCYNKGKMNVVTFT-----TQTRSDSSWSGLAKYAWKGAVIDCPTCGEIYrsr------QYWFGNKSPEETaVRSIIVHAWEPKGPTHSAQMVLDK-VSTLGDALPklhpnavtgwlADWVAPsywkpnseiiscHACKKVFENTGLLKHHCRCC---GEGFCHacsmNQLPVPARGWRDPVRVCNICYTLLQKQPNGVPANTTEAFN-------------------------------------------------------------------------------------------------------------------------------
>UniRef100_T1FS25
---------------------------------------------------------------------------------------------------------------------------------------------------------------------------------------------------------------------------------------------------------------------------------------------------------------------------------------------------------------------------------------------------------------------------------------------------------------------------------------------------------------------------------------------------------------------------------------------------------------------------CHRCRAAFTTFNRKHHCRACGQVFCQKCSSKTSIIPKYGI-EKEVRVCDSCFEQISKPASSAEKKDE-----------------------------------------------------------------------------------------------------------
>UniRef100_UPI000359FE8C
---------------------------------------------------------------------------------------------------------------------------------------------------------------------------------------------------------------------------------------------------------------------------------------------------------------------------------------------------------------------------------------------------------------------------------------------------------------------------------------------------------------------------------------------------------------------------------------------------------------------------CTRCRVKFGVVQRQHHCRNCGEVFCGKCSSKTTTIPKLGF-EREVRVCDSCYDKINKAAASGKKEDD-----------------------------------------------------------------------------------------------------------
>UniRef100_UPI000C785C96
------------------------------------------------------------------------------------------------------------------------------------------------------------------------------------------------------------------------------------------------------------------------------------------------------------------------------------------------------------------------------------------------------------------------------------------------------------------------------------------------------------------------------------------------------------------------------------------------------------------------------------------------------------------------------------------------------------------------------------PPPWIPDSMAPLCMGCGAGFSLVKRRHHCRSCGRVFCQRCSPNQVPLPRYGMESPVRVCNRC-------
>UniRef100_K7IYE8
---------------------------------------------------------------------------------------------------------------------------------------------------------------------------------------------------------------------------------------------------------------------------------------------------------------------------------------------------------------------------------------------------------------------------------------------------------------------------------------------------------------------------------------------------------------------------------------------------------------------------CHRCRVAFNTFNRKHHCRACGQVFCNQCSGKLSTLPKYGI-EKEVRVCNTCYDQVNKPTVTTTKETD-----------------------------------------------------------------------------------------------------------
>UniRef100_UPI00084A781B
[truncated: 998,207 more chars]
