# Supplementary material for: ATPase activity of DFCP1 controls selective autophagy
Source: Nat Commun. 2023 Jul 8;14:4051. doi: 10.1038/s41467-023-39641-9 (PMC10329651; doi:10.1038/s41467-023-39641-9)
Supplement: Supplementary file 11 — Supplementary Data [file 41467_2023_39641_MOESM11_ESM.zip › StructuralPredictions/Alphafold_output/ZF1_HUMAN_relaxed_model_1.pdb]

ATOM      1  N   MET A   1     -11.891  54.391  15.776  1.00  0.32           N  
ATOM      2  H   MET A   1     -10.942  54.047  15.747  1.00  0.32           H  
ATOM      3  H2  MET A   1     -12.470  53.759  15.243  1.00  0.32           H  
ATOM      4  H3  MET A   1     -11.930  55.312  15.362  1.00  0.32           H  
ATOM      5  CA  MET A   1     -12.382  54.424  17.169  1.00  0.32           C  
ATOM      6  HA  MET A   1     -11.727  55.053  17.772  1.00  0.32           H  
ATOM      7  C   MET A   1     -12.284  53.007  17.718  1.00  0.32           C  
ATOM      8  CB  MET A   1     -13.799  55.019  17.251  1.00  0.32           C  
ATOM      9  HB2 MET A   1     -14.415  54.619  16.445  1.00  0.32           H  
ATOM     10  HB3 MET A   1     -14.256  54.745  18.202  1.00  0.32           H  
ATOM     11  O   MET A   1     -12.955  52.121  17.218  1.00  0.32           O  
ATOM     12  CG  MET A   1     -13.751  56.553  17.155  1.00  0.32           C  
ATOM     13  HG2 MET A   1     -13.158  56.848  16.289  1.00  0.32           H  
ATOM     14  HG3 MET A   1     -14.765  56.928  17.015  1.00  0.32           H  
ATOM     15  SD  MET A   1     -13.065  57.323  18.645  1.00  0.32           S  
ATOM     16  CE  MET A   1     -12.738  59.017  18.085  1.00  0.32           C  
ATOM     17  HE1 MET A   1     -12.352  59.606  18.917  1.00  0.32           H  
ATOM     18  HE2 MET A   1     -13.662  59.471  17.727  1.00  0.32           H  
ATOM     19  HE3 MET A   1     -12.002  59.008  17.281  1.00  0.32           H  
ATOM     20  N   SER A   2     -11.303  52.837  18.604  1.00  0.34           N  
ATOM     21  H   SER A   2     -10.860  53.682  18.937  1.00  0.34           H  
ATOM     22  CA  SER A   2     -10.819  51.693  19.395  1.00  0.34           C  
ATOM     23  HA  SER A   2      -9.765  51.552  19.155  1.00  0.34           H  
ATOM     24  C   SER A   2     -11.494  50.316  19.265  1.00  0.34           C  
ATOM     25  CB  SER A   2     -10.871  52.150  20.860  1.00  0.34           C  
ATOM     26  HB2 SER A   2     -11.910  52.239  21.180  1.00  0.34           H  
ATOM     27  HB3 SER A   2     -10.364  51.421  21.491  1.00  0.34           H  
ATOM     28  O   SER A   2     -12.531  50.075  19.874  1.00  0.34           O  
ATOM     29  OG  SER A   2     -10.237  53.420  20.973  1.00  0.34           O  
ATOM     30  HG  SER A   2     -10.238  53.678  21.898  1.00  0.34           H  
ATOM     31  N   ALA A   3     -10.818  49.371  18.600  1.00  0.34           N  
ATOM     32  H   ALA A   3      -9.967  49.623  18.119  1.00  0.34           H  
ATOM     33  CA  ALA A   3     -11.034  47.937  18.802  1.00  0.34           C  
ATOM     34  HA  ALA A   3     -12.055  47.763  19.141  1.00  0.34           H  
ATOM     35  C   ALA A   3     -10.065  47.440  19.893  1.00  0.34           C  
ATOM     36  CB  ALA A   3     -10.862  47.199  17.468  1.00  0.34           C  
ATOM     37  HB1 ALA A   3     -11.032  46.133  17.615  1.00  0.34           H  
ATOM     38  HB2 ALA A   3      -9.852  47.342  17.084  1.00  0.34           H  
ATOM     39  HB3 ALA A   3     -11.581  47.574  16.740  1.00  0.34           H  
ATOM     40  O   ALA A   3      -8.848  47.475  19.716  1.00  0.34           O  
ATOM     41  N   GLN A   4     -10.608  47.054  21.049  1.00  0.32           N  
ATOM     42  H   GLN A   4     -11.616  47.040  21.117  1.00  0.32           H  
ATOM     43  CA  GLN A   4      -9.864  46.453  22.157  1.00  0.32           C  
ATOM     44  HA  GLN A   4      -8.898  46.947  22.262  1.00  0.32           H  
ATOM     45  C   GLN A   4      -9.615  44.968  21.862  1.00  0.32           C  
ATOM     46  CB  GLN A   4     -10.653  46.617  23.470  1.00  0.32           C  
ATOM     47  HB2 GLN A   4     -11.690  46.327  23.299  1.00  0.32           H  
ATOM     48  HB3 GLN A   4     -10.234  45.942  24.216  1.00  0.32           H  
ATOM     49  O   GLN A   4     -10.558  44.190  21.743  1.00  0.32           O  
ATOM     50  CG  GLN A   4     -10.598  48.044  24.042  1.00  0.32           C  
ATOM     51  HG2 GLN A   4     -10.939  48.753  23.287  1.00  0.32           H  
ATOM     52  HG3 GLN A   4      -9.565  48.282  24.294  1.00  0.32           H  
ATOM     53  CD  GLN A   4     -11.469  48.223  25.288  1.00  0.32           C  
ATOM     54  NE2 GLN A   4     -11.231  49.242  26.085  1.00  0.32           N  
ATOM     55 HE21 GLN A   4     -11.844  49.309  26.885  1.00  0.32           H  
ATOM     56 HE22 GLN A   4     -10.476  49.888  25.904  1.00  0.32           H  
ATOM     57  OE1 GLN A   4     -12.388  47.477  25.569  1.00  0.32           O  
ATOM     58  N   THR A   5      -8.345  44.582  21.761  1.00  0.35           N  
ATOM     59  H   THR A   5      -7.609  45.272  21.803  1.00  0.35           H  
ATOM     60  CA  THR A   5      -7.892  43.188  21.721  1.00  0.35           C  
ATOM     61  HA  THR A   5      -8.540  42.635  21.041  1.00  0.35           H  
ATOM     62  C   THR A   5      -8.017  42.537  23.101  1.00  0.35           C  
ATOM     63  CB  THR A   5      -6.448  43.090  21.191  1.00  0.35           C  
ATOM     64  HB  THR A   5      -5.956  42.217  21.619  1.00  0.35           H  
ATOM     65  O   THR A   5      -7.713  43.144  24.132  1.00  0.35           O  
ATOM     66  CG2 THR A   5      -6.430  42.959  19.670  1.00  0.35           C  
ATOM     67 HG21 THR A   5      -5.404  42.847  19.318  1.00  0.35           H  
ATOM     68 HG22 THR A   5      -6.987  42.071  19.370  1.00  0.35           H  
ATOM     69 HG23 THR A   5      -6.880  43.838  19.208  1.00  0.35           H  
ATOM     70  OG1 THR A   5      -5.700  44.255  21.492  1.00  0.35           O  
ATOM     71  HG1 THR A   5      -4.863  44.153  21.035  1.00  0.35           H  
ATOM     72  N   SER A   6      -8.504  41.295  23.121  1.00  0.32           N  
ATOM     73  H   SER A   6      -8.702  40.843  22.240  1.00  0.32           H  
ATOM     74  CA  SER A   6      -8.729  40.492  24.325  1.00  0.32           C  
ATOM     75  HA  SER A   6      -9.406  41.063  24.960  1.00  0.32           H  
ATOM     76  C   SER A   6      -7.427  40.182  25.087  1.00  0.32           C  
ATOM     77  CB  SER A   6      -9.416  39.178  23.941  1.00  0.32           C  
ATOM     78  HB2 SER A   6     -10.444  39.386  23.641  1.00  0.32           H  
ATOM     79  HB3 SER A   6      -9.435  38.503  24.796  1.00  0.32           H  
ATOM     80  O   SER A   6      -6.389  39.999  24.453  1.00  0.32           O  
ATOM     81  OG  SER A   6      -8.751  38.558  22.858  1.00  0.32           O  
ATOM     82  HG  SER A   6      -7.798  38.594  22.963  1.00  0.32           H  
ATOM     83  N   PRO A   7      -7.460  40.021  26.427  1.00  0.37           N  
ATOM     84  CA  PRO A   7      -6.261  39.818  27.254  1.00  0.37           C  
ATOM     85  HA  PRO A   7      -5.584  40.655  27.085  1.00  0.37           H  
ATOM     86  C   PRO A   7      -5.482  38.515  26.994  1.00  0.37           C  
ATOM     87  CB  PRO A   7      -6.748  39.852  28.711  1.00  0.37           C  
ATOM     88  HB2 PRO A   7      -6.848  38.837  29.096  1.00  0.37           H  
ATOM     89  HB3 PRO A   7      -6.069  40.424  29.344  1.00  0.37           H  
ATOM     90  O   PRO A   7      -4.391  38.363  27.529  1.00  0.37           O  
ATOM     91  CG  PRO A   7      -8.131  40.493  28.651  1.00  0.37           C  
ATOM     92  HG2 PRO A   7      -8.783  40.122  29.442  1.00  0.37           H  
ATOM     93  HG3 PRO A   7      -8.033  41.577  28.712  1.00  0.37           H  
ATOM     94  CD  PRO A   7      -8.640  40.105  27.272  1.00  0.37           C  
ATOM     95  HD2 PRO A   7      -9.352  40.862  26.941  1.00  0.37           H  
ATOM     96  HD3 PRO A   7      -9.121  39.128  27.318  1.00  0.37           H  
ATOM     97  N   ALA A   8      -6.030  37.581  26.207  1.00  0.41           N  
ATOM     98  H   ALA A   8      -6.909  37.787  25.756  1.00  0.41           H  
ATOM     99  CA  ALA A   8      -5.484  36.235  26.013  1.00  0.41           C  
ATOM    100  HA  ALA A   8      -5.085  35.883  26.965  1.00  0.41           H  
ATOM    101  C   ALA A   8      -4.322  36.145  25.002  1.00  0.41           C  
ATOM    102  CB  ALA A   8      -6.647  35.314  25.623  1.00  0.41           C  
ATOM    103  HB1 ALA A   8      -7.426  35.344  26.385  1.00  0.41           H  
ATOM    104  HB2 ALA A   8      -7.062  35.618  24.661  1.00  0.41           H  
ATOM    105  HB3 ALA A   8      -6.285  34.290  25.535  1.00  0.41           H  
ATOM    106  O   ALA A   8      -3.633  35.132  24.969  1.00  0.41           O  
ATOM    107  N   GLU A   9      -4.079  37.185  24.195  1.00  0.41           N  
ATOM    108  H   GLU A   9      -4.697  37.983  24.230  1.00  0.41           H  
ATOM    109  CA  GLU A   9      -3.012  37.177  23.174  1.00  0.41           C  
ATOM    110  HA  GLU A   9      -2.723  36.147  22.967  1.00  0.41           H  
ATOM    111  C   GLU A   9      -1.712  37.872  23.624  1.00  0.41           C  
ATOM    112  CB  GLU A   9      -3.540  37.761  21.850  1.00  0.41           C  
ATOM    113  HB2 GLU A   9      -2.701  37.890  21.166  1.00  0.41           H  
ATOM    114  HB3 GLU A   9      -3.980  38.739  22.043  1.00  0.41           H  
ATOM    115  O   GLU A   9      -0.705  37.797  22.922  1.00  0.41           O  
ATOM    116  CG  GLU A   9      -4.570  36.845  21.162  1.00  0.41           C  
ATOM    117  HG2 GLU A   9      -5.466  36.788  21.780  1.00  0.41           H  
ATOM    118  HG3 GLU A   9      -4.148  35.843  21.084  1.00  0.41           H  
ATOM    119  CD  GLU A   9      -4.956  37.347  19.757  1.00  0.41           C  
ATOM    120  OE1 GLU A   9      -5.120  36.500  18.840  1.00  0.41           O  
ATOM    121  OE2 GLU A   9      -5.076  38.583  19.597  1.00  0.41           O  
ATOM    122  N   LYS A  10      -1.691  38.516  24.800  1.00  0.36           N  
ATOM    123  H   LYS A  10      -2.505  38.433  25.392  1.00  0.36           H  
ATOM    124  CA  LYS A  10      -0.473  39.131  25.356  1.00  0.36           C  
ATOM    125  HA  LYS A  10       0.098  39.592  24.550  1.00  0.36           H  
ATOM    126  C   LYS A  10       0.426  38.058  25.974  1.00  0.36           C  
ATOM    127  CB  LYS A  10      -0.831  40.210  26.392  1.00  0.36           C  
ATOM    128  HB2 LYS A  10      -1.637  39.853  27.033  1.00  0.36           H  
ATOM    129  HB3 LYS A  10       0.045  40.392  27.015  1.00  0.36           H  
ATOM    130  O   LYS A  10       0.059  37.473  26.990  1.00  0.36           O  
ATOM    131  CG  LYS A  10      -1.226  41.534  25.727  1.00  0.36           C  
ATOM    132  HG2 LYS A  10      -0.407  41.866  25.089  1.00  0.36           H  
ATOM    133  HG3 LYS A  10      -2.114  41.385  25.113  1.00  0.36           H  
ATOM    134  CD  LYS A  10      -1.508  42.608  26.784  1.00  0.36           C  
ATOM    135  HD2 LYS A  10      -0.645  42.693  27.444  1.00  0.36           H  
ATOM    136  HD3 LYS A  10      -2.381  42.312  27.366  1.00  0.36           H  
ATOM    137  CE  LYS A  10      -1.761  43.948  26.090  1.00  0.36           C  
ATOM    138  HE2 LYS A  10      -0.884  44.192  25.491  1.00  0.36           H  
ATOM    139  HE3 LYS A  10      -2.604  43.832  25.409  1.00  0.36           H  
ATOM    140  NZ  LYS A  10      -2.030  45.024  27.074  1.00  0.36           N  
ATOM    141  HZ1 LYS A  10      -2.856  44.800  27.612  1.00  0.36           H  
ATOM    142  HZ2 LYS A  10      -2.174  45.902  26.595  1.00  0.36           H  
ATOM    143  HZ3 LYS A  10      -1.244  45.118  27.701  1.00  0.36           H  
ATOM    144  N   GLY A  11       1.616  37.852  25.405  1.00  0.42           N  
ATOM    145  H   GLY A  11       1.860  38.427  24.611  1.00  0.42           H  
ATOM    146  CA  GLY A  11       2.677  37.049  26.033  1.00  0.42           C  
ATOM    147  HA2 GLY A  11       3.577  37.664  26.058  1.00  0.42           H  
ATOM    148  HA3 GLY A  11       2.411  36.821  27.066  1.00  0.42           H  
ATOM    149  C   GLY A  11       3.060  35.728  25.358  1.00  0.42           C  
ATOM    150  O   GLY A  11       3.781  34.943  25.968  1.00  0.42           O  
ATOM    151  N   LEU A  12       2.641  35.466  24.114  1.00  0.45           N  
ATOM    152  H   LEU A  12       2.024  36.127  23.665  1.00  0.45           H  
ATOM    153  CA  LEU A  12       3.002  34.225  23.400  1.00  0.45           C  
ATOM    154  HA  LEU A  12       2.819  33.384  24.069  1.00  0.45           H  
ATOM    155  C   LEU A  12       4.499  34.126  23.031  1.00  0.45           C  
ATOM    156  CB  LEU A  12       2.082  34.064  22.173  1.00  0.45           C  
ATOM    157  HB2 LEU A  12       1.949  35.041  21.707  1.00  0.45           H  
ATOM    158  HB3 LEU A  12       2.562  33.420  21.436  1.00  0.45           H  
ATOM    159  O   LEU A  12       4.994  33.018  22.851  1.00  0.45           O  
ATOM    160  CG  LEU A  12       0.709  33.462  22.543  1.00  0.45           C  
ATOM    161  HG  LEU A  12       0.441  33.756  23.558  1.00  0.45           H  
ATOM    162  CD1 LEU A  12      -0.387  33.971  21.611  1.00  0.45           C  
ATOM    163 HD11 LEU A  12      -0.160  33.701  20.579  1.00  0.45           H  
ATOM    164 HD12 LEU A  12      -1.347  33.541  21.899  1.00  0.45           H  
ATOM    165 HD13 LEU A  12      -0.460  35.055  21.691  1.00  0.45           H  
ATOM    166  CD2 LEU A  12       0.725  31.936  22.454  1.00  0.45           C  
ATOM    167 HD21 LEU A  12       1.447  31.545  23.171  1.00  0.45           H  
ATOM    168 HD22 LEU A  12      -0.259  31.546  22.717  1.00  0.45           H  
ATOM    169 HD23 LEU A  12       0.977  31.619  21.442  1.00  0.45           H  
ATOM    170  N   ASN A  13       5.229  35.249  22.961  1.00  0.52           N  
ATOM    171  H   ASN A  13       4.748  36.123  23.112  1.00  0.52           H  
ATOM    172  CA  ASN A  13       6.685  35.297  22.748  1.00  0.52           C  
ATOM    173  HA  ASN A  13       7.147  34.410  23.180  1.00  0.52           H  
ATOM    174  C   ASN A  13       7.306  36.546  23.418  1.00  0.52           C  
ATOM    175  CB  ASN A  13       6.985  35.303  21.237  1.00  0.52           C  
ATOM    176  HB2 ASN A  13       8.016  35.624  21.082  1.00  0.52           H  
ATOM    177  HB3 ASN A  13       6.335  36.019  20.735  1.00  0.52           H  
ATOM    178  O   ASN A  13       7.484  37.572  22.752  1.00  0.52           O  
ATOM    179  CG  ASN A  13       6.872  33.940  20.591  1.00  0.52           C  
ATOM    180  ND2 ASN A  13       6.151  33.851  19.501  1.00  0.52           N  
ATOM    181 HD21 ASN A  13       5.637  34.644  19.145  1.00  0.52           H  
ATOM    182 HD22 ASN A  13       6.133  32.944  19.055  1.00  0.52           H  
ATOM    183  OD1 ASN A  13       7.475  32.968  21.020  1.00  0.52           O  
ATOM    184  N   PRO A  14       7.662  36.500  24.716  1.00  0.53           N  
ATOM    185  CA  PRO A  14       8.231  37.657  25.398  1.00  0.53           C  
ATOM    186  HA  PRO A  14       7.538  38.493  25.303  1.00  0.53           H  
ATOM    187  C   PRO A  14       9.578  38.051  24.767  1.00  0.53           C  
ATOM    188  CB  PRO A  14       8.337  37.280  26.883  1.00  0.53           C  
ATOM    189  HB2 PRO A  14       7.618  37.865  27.457  1.00  0.53           H  
ATOM    190  HB3 PRO A  14       9.340  37.460  27.270  1.00  0.53           H  
ATOM    191  O   PRO A  14      10.570  37.335  24.895  1.00  0.53           O  
ATOM    192  CG  PRO A  14       7.984  35.793  26.984  1.00  0.53           C  
ATOM    193  HG2 PRO A  14       7.153  35.652  27.675  1.00  0.53           H  
ATOM    194  HG3 PRO A  14       8.848  35.221  27.324  1.00  0.53           H  
ATOM    195  CD  PRO A  14       7.578  35.339  25.583  1.00  0.53           C  
ATOM    196  HD2 PRO A  14       8.263  34.566  25.236  1.00  0.53           H  
ATOM    197  HD3 PRO A  14       6.560  34.951  25.601  1.00  0.53           H  
ATOM    198  N   GLY A  15       9.616  39.202  24.083  1.00  0.68           N  
ATOM    199  H   GLY A  15       8.736  39.677  23.941  1.00  0.68           H  
ATOM    200  CA  GLY A  15      10.842  39.814  23.545  1.00  0.68           C  
ATOM    201  HA2 GLY A  15      11.705  39.217  23.839  1.00  0.68           H  
ATOM    202  HA3 GLY A  15      10.952  40.799  24.000  1.00  0.68           H  
ATOM    203  C   GLY A  15      10.919  40.003  22.023  1.00  0.68           C  
ATOM    204  O   GLY A  15      11.860  40.658  21.559  1.00  0.68           O  
ATOM    205  N   LEU A  16       9.960  39.491  21.241  1.00  0.78           N  
ATOM    206  H   LEU A  16       9.202  38.981  21.671  1.00  0.78           H  
ATOM    207  CA  LEU A  16       9.872  39.758  19.798  1.00  0.78           C  
ATOM    208  HA  LEU A  16      10.871  39.953  19.408  1.00  0.78           H  
ATOM    209  C   LEU A  16       9.043  41.027  19.545  1.00  0.78           C  
ATOM    210  CB  LEU A  16       9.319  38.532  19.046  1.00  0.78           C  
ATOM    211  HB2 LEU A  16       8.343  38.283  19.462  1.00  0.78           H  
ATOM    212  HB3 LEU A  16       9.169  38.804  18.002  1.00  0.78           H  
ATOM    213  O   LEU A  16       7.825  41.037  19.683  1.00  0.78           O  
ATOM    214  CG  LEU A  16      10.214  37.277  19.098  1.00  0.78           C  
ATOM    215  HG  LEU A  16      10.345  36.972  20.136  1.00  0.78           H  
ATOM    216  CD1 LEU A  16       9.541  36.133  18.342  1.00  0.78           C  
ATOM    217 HD11 LEU A  16       9.477  36.368  17.280  1.00  0.78           H  
ATOM    218 HD12 LEU A  16      10.115  35.215  18.467  1.00  0.78           H  
ATOM    219 HD13 LEU A  16       8.536  35.966  18.727  1.00  0.78           H  
ATOM    220  CD2 LEU A  16      11.597  37.496  18.470  1.00  0.78           C  
ATOM    221 HD21 LEU A  16      11.482  37.824  17.437  1.00  0.78           H  
ATOM    222 HD22 LEU A  16      12.159  38.235  19.041  1.00  0.78           H  
ATOM    223 HD23 LEU A  16      12.141  36.551  18.480  1.00  0.78           H  
ATOM    224  N   MET A  17       9.731  42.111  19.185  1.00  0.85           N  
ATOM    225  H   MET A  17      10.719  42.001  19.010  1.00  0.85           H  
ATOM    226  CA  MET A  17       9.140  43.436  18.955  1.00  0.85           C  
ATOM    227  HA  MET A  17       8.133  43.469  19.372  1.00  0.85           H  
ATOM    228  C   MET A  17       9.046  43.718  17.459  1.00  0.85           C  
ATOM    229  CB  MET A  17       9.980  44.527  19.638  1.00  0.85           C  
ATOM    230  HB2 MET A  17      10.959  44.564  19.162  1.00  0.85           H  
ATOM    231  HB3 MET A  17       9.497  45.493  19.492  1.00  0.85           H  
ATOM    232  O   MET A  17       9.913  43.281  16.698  1.00  0.85           O  
ATOM    233  CG  MET A  17      10.181  44.283  21.139  1.00  0.85           C  
ATOM    234  HG2 MET A  17      10.590  43.284  21.287  1.00  0.85           H  
ATOM    235  HG3 MET A  17      10.924  44.991  21.506  1.00  0.85           H  
ATOM    236  SD  MET A  17       8.703  44.434  22.167  1.00  0.85           S  
ATOM    237  CE  MET A  17       8.663  46.228  22.322  1.00  0.85           C  
ATOM    238  HE1 MET A  17       8.501  46.649  21.330  1.00  0.85           H  
ATOM    239  HE2 MET A  17       7.855  46.508  22.998  1.00  0.85           H  
ATOM    240  HE3 MET A  17       9.608  46.586  22.730  1.00  0.85           H  
ATOM    241  N   CYS A  18       8.039  44.488  17.055  1.00  0.89           N  
ATOM    242  H   CYS A  18       7.351  44.779  17.735  1.00  0.89           H  
ATOM    243  CA  CYS A  18       7.894  44.953  15.681  1.00  0.89           C  
ATOM    244  HA  CYS A  18       7.720  44.090  15.039  1.00  0.89           H  
ATOM    245  C   CYS A  18       9.165  45.678  15.197  1.00  0.89           C  
ATOM    246  CB  CYS A  18       6.669  45.866  15.624  1.00  0.89           C  
ATOM    247  HB2 CYS A  18       5.813  45.341  16.047  1.00  0.89           H  
ATOM    248  HB3 CYS A  18       6.861  46.763  16.213  1.00  0.89           H  
ATOM    249  O   CYS A  18       9.652  46.600  15.853  1.00  0.89           O  
ATOM    250  SG  CYS A  18       6.331  46.313  13.900  1.00  0.89           S  
ATOM    251  HG  CYS A  18       5.269  47.082  14.152  1.00  0.89           H  
ATOM    252  N   GLN A  19       9.691  45.260  14.046  1.00  0.88           N  
ATOM    253  H   GLN A  19       9.232  44.497  13.570  1.00  0.88           H  
ATOM    254  CA  GLN A  19      10.887  45.814  13.403  1.00  0.88           C  
ATOM    255  HA  GLN A  19      11.516  46.295  14.152  1.00  0.88           H  
ATOM    256  C   GLN A  19      10.555  46.884  12.355  1.00  0.88           C  
ATOM    257  CB  GLN A  19      11.682  44.670  12.756  1.00  0.88           C  
ATOM    258  HB2 GLN A  19      11.002  44.064  12.157  1.00  0.88           H  
ATOM    259  HB3 GLN A  19      12.432  45.092  12.087  1.00  0.88           H  
ATOM    260  O   GLN A  19      11.405  47.714  12.052  1.00  0.88           O  
ATOM    261  CG  GLN A  19      12.410  43.787  13.784  1.00  0.88           C  
ATOM    262  HG2 GLN A  19      11.702  43.408  14.521  1.00  0.88           H  
ATOM    263  HG3 GLN A  19      13.154  44.392  14.303  1.00  0.88           H  
ATOM    264  CD  GLN A  19      13.096  42.598  13.116  1.00  0.88           C  
ATOM    265  NE2 GLN A  19      14.294  42.223  13.517  1.00  0.88           N  
ATOM    266 HE21 GLN A  19      14.869  42.849  14.063  1.00  0.88           H  
ATOM    267 HE22 GLN A  19      14.775  41.608  12.877  1.00  0.88           H  
ATOM    268  OE1 GLN A  19      12.558  41.984  12.216  1.00  0.88           O  
ATOM    269  N   GLU A  20       9.328  46.900  11.834  1.00  0.86           N  
ATOM    270  H   GLU A  20       8.699  46.148  12.075  1.00  0.86           H  
ATOM    271  CA  GLU A  20       8.926  47.822  10.764  1.00  0.86           C  
ATOM    272  HA  GLU A  20       9.677  47.825   9.975  1.00  0.86           H  
ATOM    273  C   GLU A  20       8.792  49.269  11.230  1.00  0.86           C  
ATOM    274  CB  GLU A  20       7.582  47.349  10.195  1.00  0.86           C  
ATOM    275  HB2 GLU A  20       7.106  48.162   9.646  1.00  0.86           H  
ATOM    276  HB3 GLU A  20       6.917  47.078  11.014  1.00  0.86           H  
ATOM    277  O   GLU A  20       9.125  50.198  10.503  1.00  0.86           O  
ATOM    278  CG  GLU A  20       7.765  46.138   9.275  1.00  0.86           C  
ATOM    279  HG2 GLU A  20       6.776  45.756   9.021  1.00  0.86           H  
ATOM    280  HG3 GLU A  20       8.291  45.358   9.824  1.00  0.86           H  
ATOM    281  CD  GLU A  20       8.529  46.467   7.979  1.00  0.86           C  
ATOM    282  OE1 GLU A  20       8.899  45.506   7.276  1.00  0.86           O  
ATOM    283  OE2 GLU A  20       8.739  47.662   7.687  1.00  0.86           O  
ATOM    284  N   SER A  21       8.281  49.479  12.449  1.00  0.84           N  
ATOM    285  H   SER A  21       8.085  48.668  13.019  1.00  0.84           H  
ATOM    286  CA  SER A  21       8.007  50.819  12.996  1.00  0.84           C  
ATOM    287  HA  SER A  21       7.374  50.677  13.871  1.00  0.84           H  
ATOM    288  C   SER A  21       7.221  51.742  12.039  1.00  0.84           C  
ATOM    289  CB  SER A  21       9.297  51.486  13.488  1.00  0.84           C  
ATOM    290  HB2 SER A  21       9.044  52.384  14.052  1.00  0.84           H  
ATOM    291  HB3 SER A  21       9.914  51.767  12.635  1.00  0.84           H  
ATOM    292  O   SER A  21       7.305  52.963  12.128  1.00  0.84           O  
ATOM    293  OG  SER A  21      10.023  50.600  14.323  1.00  0.84           O  
ATOM    294  HG  SER A  21      10.425  49.946  13.747  1.00  0.84           H  
ATOM    295  N   TYR A  22       6.463  51.153  11.107  1.00  0.86           N  
ATOM    296  H   TYR A  22       6.560  50.153  11.004  1.00  0.86           H  
ATOM    297  CA  TYR A  22       5.776  51.876  10.039  1.00  0.86           C  
ATOM    298  HA  TYR A  22       6.421  52.679   9.683  1.00  0.86           H  
ATOM    299  C   TYR A  22       4.478  52.514  10.544  1.00  0.86           C  
ATOM    300  CB  TYR A  22       5.529  50.903   8.877  1.00  0.86           C  
ATOM    301  HB2 TYR A  22       4.909  50.074   9.217  1.00  0.86           H  
ATOM    302  HB3 TYR A  22       6.484  50.486   8.557  1.00  0.86           H  
ATOM    303  O   TYR A  22       4.243  53.706  10.375  1.00  0.86           O  
ATOM    304  CG  TYR A  22       4.872  51.562   7.685  1.00  0.86           C  
ATOM    305  CD1 TYR A  22       3.489  51.425   7.472  1.00  0.86           C  
ATOM    306  HD1 TYR A  22       2.895  50.816   8.138  1.00  0.86           H  
ATOM    307  CD2 TYR A  22       5.648  52.338   6.802  1.00  0.86           C  
ATOM    308  HD2 TYR A  22       6.710  52.437   6.969  1.00  0.86           H  
ATOM    309  CE1 TYR A  22       2.880  52.069   6.381  1.00  0.86           C  
ATOM    310  HE1 TYR A  22       1.822  51.945   6.203  1.00  0.86           H  
ATOM    311  CE2 TYR A  22       5.039  52.989   5.712  1.00  0.86           C  
ATOM    312  HE2 TYR A  22       5.622  53.601   5.040  1.00  0.86           H  
ATOM    313  OH  TYR A  22       3.046  53.498   4.471  1.00  0.86           O  
ATOM    314  HH  TYR A  22       2.091  53.414   4.534  1.00  0.86           H  
ATOM    315  CZ  TYR A  22       3.649  52.863   5.509  1.00  0.86           C  
ATOM    316  N   ALA A  23       3.654  51.717  11.229  1.00  0.88           N  
ATOM    317  H   ALA A  23       3.895  50.737  11.276  1.00  0.88           H  
ATOM    318  CA  ALA A  23       2.422  52.160  11.884  1.00  0.88           C  
ATOM    319  HA  ALA A  23       2.217  53.193  11.603  1.00  0.88           H  
ATOM    320  C   ALA A  23       2.517  52.128  13.423  1.00  0.88           C  
ATOM    321  CB  ALA A  23       1.270  51.298  11.358  1.00  0.88           C  
ATOM    322  HB1 ALA A  23       1.222  51.365  10.271  1.00  0.88           H  
ATOM    323  HB2 ALA A  23       1.422  50.258  11.648  1.00  0.88           H  
ATOM    324  HB3 ALA A  23       0.323  51.649  11.768  1.00  0.88           H  
ATOM    325  O   ALA A  23       1.592  52.559  14.111  1.00  0.88           O  
ATOM    326  N   CYS A  24       3.619  51.618  13.980  1.00  0.90           N  
ATOM    327  H   CYS A  24       4.396  51.418  13.367  1.00  0.90           H  
ATOM    328  CA  CYS A  24       3.877  51.558  15.421  1.00  0.90           C  
ATOM    329  HA  CYS A  24       3.098  52.111  15.946  1.00  0.90           H  
ATOM    330  C   CYS A  24       5.211  52.226  15.776  1.00  0.90           C  
ATOM    331  CB  CYS A  24       3.820  50.101  15.908  1.00  0.90           C  
ATOM    332  HB2 CYS A  24       3.700  50.101  16.991  1.00  0.90           H  
ATOM    333  HB3 CYS A  24       2.953  49.596  15.482  1.00  0.90           H  
ATOM    334  O   CYS A  24       6.039  52.468  14.908  1.00  0.90           O  
ATOM    335  SG  CYS A  24       5.345  49.199  15.510  1.00  0.90           S  
ATOM    336  HG  CYS A  24       5.245  49.275  14.180  1.00  0.90           H  
ATOM    337  N   SER A  25       5.459  52.463  17.062  1.00  0.83           N  
ATOM    338  H   SER A  25       4.742  52.273  17.748  1.00  0.83           H  
ATOM    339  CA  SER A  25       6.716  53.023  17.586  1.00  0.83           C  
ATOM    340  HA  SER A  25       7.100  53.738  16.859  1.00  0.83           H  
ATOM    341  C   SER A  25       7.839  51.988  17.784  1.00  0.83           C  
ATOM    342  CB  SER A  25       6.414  53.806  18.877  1.00  0.83           C  
ATOM    343  HB2 SER A  25       7.310  53.938  19.484  1.00  0.83           H  
ATOM    344  HB3 SER A  25       6.061  54.797  18.590  1.00  0.83           H  
ATOM    345  O   SER A  25       8.780  52.241  18.532  1.00  0.83           O  
ATOM    346  OG  SER A  25       5.384  53.195  19.642  1.00  0.83           O  
ATOM    347  HG  SER A  25       5.724  52.485  20.191  1.00  0.83           H  
ATOM    348  N   GLY A  26       7.723  50.788  17.198  1.00  0.80           N  
ATOM    349  H   GLY A  26       6.991  50.661  16.514  1.00  0.80           H  
ATOM    350  CA  GLY A  26       8.633  49.656  17.456  1.00  0.80           C  
ATOM    351  HA2 GLY A  26       9.664  49.987  17.327  1.00  0.80           H  
ATOM    352  HA3 GLY A  26       8.437  48.871  16.726  1.00  0.80           H  
ATOM    353  C   GLY A  26       8.487  49.052  18.863  1.00  0.80           C  
ATOM    354  O   GLY A  26       9.314  48.256  19.308  1.00  0.80           O  
ATOM    355  N   THR A  27       7.440  49.457  19.588  1.00  0.80           N  
ATOM    356  H   THR A  27       6.840  50.161  19.183  1.00  0.80           H  
ATOM    357  CA  THR A  27       7.124  49.032  20.961  1.00  0.80           C  
ATOM    358  HA  THR A  27       8.028  48.648  21.434  1.00  0.80           H  
ATOM    359  C   THR A  27       6.063  47.937  21.026  1.00  0.80           C  
ATOM    360  CB  THR A  27       6.649  50.218  21.804  1.00  0.80           C  
ATOM    361  HB  THR A  27       6.279  49.867  22.767  1.00  0.80           H  
ATOM    362  O   THR A  27       5.813  47.401  22.101  1.00  0.80           O  
ATOM    363  CG2 THR A  27       7.786  51.209  22.056  1.00  0.80           C  
ATOM    364 HG21 THR A  27       8.598  50.709  22.585  1.00  0.80           H  
ATOM    365 HG22 THR A  27       7.417  52.031  22.669  1.00  0.80           H  
ATOM    366 HG23 THR A  27       8.161  51.609  21.114  1.00  0.80           H  
ATOM    367  OG1 THR A  27       5.618  50.905  21.125  1.00  0.80           O  
ATOM    368  HG1 THR A  27       4.838  50.345  21.117  1.00  0.80           H  
ATOM    369  N   ASP A  28       5.426  47.625  19.902  1.00  0.85           N  
ATOM    370  H   ASP A  28       5.706  48.071  19.040  1.00  0.85           H  
ATOM    371  CA  ASP A  28       4.352  46.638  19.843  1.00  0.85           C  
ATOM    372  HA  ASP A  28       3.801  46.654  20.783  1.00  0.85           H  
ATOM    373  C   ASP A  28       4.945  45.232  19.664  1.00  0.85           C  
ATOM    374  CB  ASP A  28       3.363  47.001  18.719  1.00  0.85           C  
ATOM    375  HB2 ASP A  28       2.628  46.200  18.638  1.00  0.85           H  
ATOM    376  HB3 ASP A  28       3.913  47.049  17.779  1.00  0.85           H  
ATOM    377  O   ASP A  28       5.928  45.059  18.934  1.00  0.85           O  
ATOM    378  CG  ASP A  28       2.604  48.327  18.914  1.00  0.85           C  
ATOM    379  OD1 ASP A  28       2.767  48.981  19.969  1.00  0.85           O  
ATOM    380  OD2 ASP A  28       1.885  48.716  17.959  1.00  0.85           O  
ATOM    381  N   GLU A  29       4.342  44.226  20.307  1.00  0.87           N  
ATOM    382  H   GLU A  29       3.539  44.418  20.889  1.00  0.87           H  
ATOM    383  CA  GLU A  29       4.712  42.820  20.105  1.00  0.87           C  
ATOM    384  HA  GLU A  29       5.774  42.705  20.320  1.00  0.87           H  
ATOM    385  C   GLU A  29       4.500  42.424  18.639  1.00  0.87           C  
ATOM    386  CB  GLU A  29       3.938  41.872  21.046  1.00  0.87           C  
ATOM    387  HB2 GLU A  29       2.889  42.166  21.078  1.00  0.87           H  
ATOM    388  HB3 GLU A  29       4.001  40.860  20.645  1.00  0.87           H  
ATOM    389  O   GLU A  29       3.480  42.747  18.017  1.00  0.87           O  
ATOM    390  CG  GLU A  29       4.528  41.852  22.468  1.00  0.87           C  
ATOM    391  HG2 GLU A  29       5.590  41.619  22.394  1.00  0.87           H  
ATOM    392  HG3 GLU A  29       4.438  42.851  22.895  1.00  0.87           H  
ATOM    393  CD  GLU A  29       3.858  40.841  23.426  1.00  0.87           C  
ATOM    394  OE1 GLU A  29       4.534  40.435  24.400  1.00  0.87           O  
ATOM    395  OE2 GLU A  29       2.661  40.515  23.249  1.00  0.87           O  
ATOM    396  N   ALA A  30       5.492  41.740  18.075  1.00  0.88           N  
ATOM    397  H   ALA A  30       6.265  41.442  18.653  1.00  0.88           H  
ATOM    398  CA  ALA A  30       5.367  41.152  16.756  1.00  0.88           C  
ATOM    399  HA  ALA A  30       4.910  41.887  16.092  1.00  0.88           H  
ATOM    400  C   ALA A  30       4.452  39.924  16.819  1.00  0.88           C  
ATOM    401  CB  ALA A  30       6.752  40.817  16.209  1.00  0.88           C  
ATOM    402  HB1 ALA A  30       6.644  40.393  15.211  1.00  0.88           H  
ATOM    403  HB2 ALA A  30       7.356  41.722  16.154  1.00  0.88           H  
ATOM    404  HB3 ALA A  30       7.240  40.088  16.855  1.00  0.88           H  
ATOM    405  O   ALA A  30       4.516  39.132  17.757  1.00  0.88           O  
ATOM    406  N   ILE A  31       3.619  39.765  15.796  1.00  0.91           N  
ATOM    407  H   ILE A  31       3.636  40.468  15.070  1.00  0.91           H  
ATOM    408  CA  ILE A  31       2.677  38.644  15.640  1.00  0.91           C  
ATOM    409  HA  ILE A  31       2.941  37.882  16.373  1.00  0.91           H  
ATOM    410  C   ILE A  31       2.834  37.965  14.282  1.00  0.91           C  
ATOM    411  CB  ILE A  31       1.199  39.059  15.868  1.00  0.91           C  
ATOM    412  HB  ILE A  31       0.632  38.849  14.961  1.00  0.91           H  
ATOM    413  O   ILE A  31       2.343  36.850  14.102  1.00  0.91           O  
ATOM    414  CG1 ILE A  31       1.025  40.561  16.174  1.00  0.91           C  
ATOM    415 HG12 ILE A  31       1.594  40.821  17.066  1.00  0.91           H  
ATOM    416 HG13 ILE A  31       1.405  41.131  15.326  1.00  0.91           H  
ATOM    417  CG2 ILE A  31       0.612  38.177  16.985  1.00  0.91           C  
ATOM    418 HG21 ILE A  31       0.813  37.128  16.768  1.00  0.91           H  
ATOM    419 HG22 ILE A  31      -0.468  38.303  17.053  1.00  0.91           H  
ATOM    420 HG23 ILE A  31       1.070  38.433  17.940  1.00  0.91           H  
ATOM    421  CD1 ILE A  31      -0.416  40.991  16.409  1.00  0.91           C  
ATOM    422 HD11 ILE A  31      -0.843  40.472  17.267  1.00  0.91           H  
ATOM    423 HD12 ILE A  31      -0.411  42.054  16.651  1.00  0.91           H  
ATOM    424 HD13 ILE A  31      -1.012  40.785  15.520  1.00  0.91           H  
ATOM    425  N   PHE A  32       3.560  38.605  13.363  1.00  0.90           N  
ATOM    426  H   PHE A  32       3.933  39.518  13.579  1.00  0.90           H  
ATOM    427  CA  PHE A  32       3.865  38.094  12.037  1.00  0.90           C  
ATOM    428  HA  PHE A  32       3.589  37.040  11.998  1.00  0.90           H  
ATOM    429  C   PHE A  32       5.368  38.206  11.740  1.00  0.90           C  
ATOM    430  CB  PHE A  32       3.014  38.847  11.004  1.00  0.90           C  
ATOM    431  HB2 PHE A  32       3.326  39.891  10.978  1.00  0.90           H  
ATOM    432  HB3 PHE A  32       3.205  38.424  10.018  1.00  0.90           H  
ATOM    433  O   PHE A  32       6.009  39.171  12.160  1.00  0.90           O  
ATOM    434  CG  PHE A  32       1.522  38.788  11.284  1.00  0.90           C  
ATOM    435  CD1 PHE A  32       0.764  37.692  10.832  1.00  0.90           C  
ATOM    436  HD1 PHE A  32       1.241  36.905  10.267  1.00  0.90           H  
ATOM    437  CD2 PHE A  32       0.896  39.817  12.014  1.00  0.90           C  
ATOM    438  HD2 PHE A  32       1.471  40.668  12.347  1.00  0.90           H  
ATOM    439  CE1 PHE A  32      -0.616  37.631  11.095  1.00  0.90           C  
ATOM    440  HE1 PHE A  32      -1.200  36.805  10.716  1.00  0.90           H  
ATOM    441  CE2 PHE A  32      -0.480  39.748  12.287  1.00  0.90           C  
ATOM    442  HE2 PHE A  32      -0.960  40.552  12.827  1.00  0.90           H  
ATOM    443  CZ  PHE A  32      -1.240  38.661  11.822  1.00  0.90           C  
ATOM    444  HZ  PHE A  32      -2.305  38.636  11.998  1.00  0.90           H  
ATOM    445  N   GLU A  33       5.918  37.245  11.005  1.00  0.91           N  
ATOM    446  H   GLU A  33       5.337  36.458  10.751  1.00  0.91           H  
ATOM    447  CA  GLU A  33       7.178  37.359  10.259  1.00  0.91           C  
ATOM    448  HA  GLU A  33       7.677  38.294  10.516  1.00  0.91           H  
ATOM    449  C   GLU A  33       6.809  37.406   8.772  1.00  0.91           C  
ATOM    450  CB  GLU A  33       8.141  36.198  10.608  1.00  0.91           C  
ATOM    451  HB2 GLU A  33       7.674  35.247  10.351  1.00  0.91           H  
ATOM    452  HB3 GLU A  33       8.318  36.213  11.683  1.00  0.91           H  
ATOM    453  O   GLU A  33       6.062  36.554   8.290  1.00  0.91           O  
ATOM    454  CG  GLU A  33       9.518  36.293   9.922  1.00  0.91           C  
ATOM    455  HG2 GLU A  33       9.390  36.143   8.849  1.00  0.91           H  
ATOM    456  HG3 GLU A  33       9.897  37.305  10.067  1.00  0.91           H  
ATOM    457  CD  GLU A  33      10.563  35.279  10.460  1.00  0.91           C  
ATOM    458  OE1 GLU A  33      11.658  35.731  10.886  1.00  0.91           O  
ATOM    459  OE2 GLU A  33      10.317  34.048  10.420  1.00  0.91           O  
ATOM    460  N   CYS A  34       7.267  38.431   8.059  1.00  0.86           N  
ATOM    461  H   CYS A  34       7.877  39.103   8.501  1.00  0.86           H  
ATOM    462  CA  CYS A  34       7.083  38.526   6.615  1.00  0.86           C  
ATOM    463  HA  CYS A  34       6.323  37.819   6.282  1.00  0.86           H  
ATOM    464  C   CYS A  34       8.394  38.157   5.923  1.00  0.86           C  
ATOM    465  CB  CYS A  34       6.595  39.931   6.276  1.00  0.86           C  
ATOM    466  HB2 CYS A  34       7.302  40.657   6.677  1.00  0.86           H  
ATOM    467  HB3 CYS A  34       5.617  40.093   6.728  1.00  0.86           H  
ATOM    468  O   CYS A  34       9.413  38.818   6.150  1.00  0.86           O  
ATOM    469  SG  CYS A  34       6.464  40.092   4.478  1.00  0.86           S  
ATOM    470  HG  CYS A  34       5.682  39.030   4.264  1.00  0.86           H  
ATOM    471  N   ASP A  35       8.361  37.121   5.085  1.00  0.76           N  
ATOM    472  H   ASP A  35       7.489  36.637   4.925  1.00  0.76           H  
ATOM    473  CA  ASP A  35       9.574  36.556   4.487  1.00  0.76           C  
ATOM    474  HA  ASP A  35      10.296  36.403   5.289  1.00  0.76           H  
ATOM    475  C   ASP A  35      10.197  37.541   3.483  1.00  0.76           C  
ATOM    476  CB  ASP A  35       9.231  35.185   3.866  1.00  0.76           C  
ATOM    477  HB2 ASP A  35       8.785  35.330   2.882  1.00  0.76           H  
ATOM    478  HB3 ASP A  35       8.494  34.686   4.496  1.00  0.76           H  
ATOM    479  O   ASP A  35      11.380  37.885   3.543  1.00  0.76           O  
ATOM    480  CG  ASP A  35      10.449  34.256   3.767  1.00  0.76           C  
ATOM    481  OD1 ASP A  35      11.364  34.400   4.614  1.00  0.76           O  
ATOM    482  OD2 ASP A  35      10.473  33.414   2.848  1.00  0.76           O  
ATOM    483  N   GLU A  36       9.348  38.144   2.652  1.00  0.80           N  
ATOM    484  H   GLU A  36       8.403  37.787   2.632  1.00  0.80           H  
ATOM    485  CA  GLU A  36       9.740  39.106   1.620  1.00  0.80           C  
ATOM    486  HA  GLU A  36      10.636  38.743   1.116  1.00  0.80           H  
ATOM    487  C   GLU A  36      10.069  40.502   2.185  1.00  0.80           C  
ATOM    488  CB  GLU A  36       8.608  39.175   0.594  1.00  0.80           C  
ATOM    489  HB2 GLU A  36       7.680  39.338   1.142  1.00  0.80           H  
ATOM    490  HB3 GLU A  36       8.783  40.011  -0.083  1.00  0.80           H  
ATOM    491  O   GLU A  36      11.045  41.121   1.756  1.00  0.80           O  
ATOM    492  CG  GLU A  36       8.466  37.890  -0.235  1.00  0.80           C  
ATOM    493  HG2 GLU A  36       8.637  37.019   0.398  1.00  0.80           H  
ATOM    494  HG3 GLU A  36       9.224  37.886  -1.019  1.00  0.80           H  
ATOM    495  CD  GLU A  36       7.068  37.791  -0.849  1.00  0.80           C  
ATOM    496  OE1 GLU A  36       6.392  36.765  -0.646  1.00  0.80           O  
ATOM    497  OE2 GLU A  36       6.633  38.776  -1.476  1.00  0.80           O  
ATOM    498  N   CYS A  37       9.330  41.001   3.192  1.00  0.81           N  
ATOM    499  H   CYS A  37       8.554  40.452   3.532  1.00  0.81           H  
ATOM    500  CA  CYS A  37       9.709  42.239   3.904  1.00  0.81           C  
ATOM    501  HA  CYS A  37      10.005  42.990   3.172  1.00  0.81           H  
ATOM    502  C   CYS A  37      10.908  42.035   4.826  1.00  0.81           C  
ATOM    503  CB  CYS A  37       8.575  42.818   4.757  1.00  0.81           C  
ATOM    504  HB2 CYS A  37       8.192  42.054   5.434  1.00  0.81           H  
ATOM    505  HB3 CYS A  37       8.984  43.622   5.368  1.00  0.81           H  
ATOM    506  O   CYS A  37      11.524  43.015   5.246  1.00  0.81           O  
ATOM    507  SG  CYS A  37       7.243  43.521   3.758  1.00  0.81           S  
ATOM    508  HG  CYS A  37       6.686  44.241   4.736  1.00  0.81           H  
ATOM    509  N   CYS A  38      11.251  40.782   5.132  1.00  0.79           N  
ATOM    510  H   CYS A  38      10.673  40.024   4.797  1.00  0.79           H  
ATOM    511  CA  CYS A  38      12.385  40.438   5.968  1.00  0.79           C  
ATOM    512  HA  CYS A  38      12.393  39.353   6.069  1.00  0.79           H  
ATOM    513  C   CYS A  38      12.283  41.015   7.388  1.00  0.79           C  
ATOM    514  CB  CYS A  38      13.645  40.903   5.224  1.00  0.79           C  
ATOM    515  HB2 CYS A  38      13.580  41.974   5.031  1.00  0.79           H  
ATOM    516  HB3 CYS A  38      14.517  40.779   5.867  1.00  0.79           H  
ATOM    517  O   CYS A  38      13.293  41.466   7.933  1.00  0.79           O  
ATOM    518  SG  CYS A  38      13.789  40.039   3.626  1.00  0.79           S  
ATOM    519  HG  CYS A  38      12.491  39.873   3.359  1.00  0.79           H  
ATOM    520  N   SER A  39      11.079  41.045   7.960  1.00  0.86           N  
ATOM    521  H   SER A  39      10.298  40.629   7.473  1.00  0.86           H  
ATOM    522  CA  SER A  39      10.807  41.781   9.193  1.00  0.86           C  
ATOM    523  HA  SER A  39      11.725  41.827   9.779  1.00  0.86           H  
ATOM    524  C   SER A  39       9.735  41.134  10.066  1.00  0.86           C  
ATOM    525  CB  SER A  39      10.398  43.212   8.852  1.00  0.86           C  
ATOM    526  HB2 SER A  39      11.159  43.666   8.218  1.00  0.86           H  
ATOM    527  HB3 SER A  39      10.305  43.797   9.767  1.00  0.86           H  
ATOM    528  O   SER A  39       8.770  40.530   9.592  1.00  0.86           O  
ATOM    529  OG  SER A  39       9.161  43.209   8.170  1.00  0.86           O  
ATOM    530  HG  SER A  39       9.099  44.075   7.760  1.00  0.86           H  
ATOM    531  N   LEU A  40       9.894  41.318  11.375  1.00  0.89           N  
ATOM    532  H   LEU A  40      10.769  41.721  11.679  1.00  0.89           H  
ATOM    533  CA  LEU A  40       8.874  41.049  12.381  1.00  0.89           C  
ATOM    534  HA  LEU A  40       8.331  40.145  12.105  1.00  0.89           H  
ATOM    535  C   LEU A  40       7.877  42.208  12.447  1.00  0.89           C  
ATOM    536  CB  LEU A  40       9.551  40.846  13.742  1.00  0.89           C  
ATOM    537  HB2 LEU A  40      10.157  41.728  13.953  1.00  0.89           H  
ATOM    538  HB3 LEU A  40       8.781  40.787  14.511  1.00  0.89           H  
ATOM    539  O   LEU A  40       8.269  43.372  12.568  1.00  0.89           O  
ATOM    540  CG  LEU A  40      10.432  39.592  13.852  1.00  0.89           C  
ATOM    541  HG  LEU A  40      11.172  39.578  13.052  1.00  0.89           H  
ATOM    542  CD1 LEU A  40      11.165  39.659  15.195  1.00  0.89           C  
ATOM    543 HD11 LEU A  40      11.783  40.556  15.223  1.00  0.89           H  
ATOM    544 HD12 LEU A  40      10.441  39.684  16.010  1.00  0.89           H  
ATOM    545 HD13 LEU A  40      11.805  38.783  15.298  1.00  0.89           H  
ATOM    546  CD2 LEU A  40       9.609  38.305  13.809  1.00  0.89           C  
ATOM    547 HD21 LEU A  40       9.077  38.231  12.861  1.00  0.89           H  
ATOM    548 HD22 LEU A  40       8.893  38.279  14.631  1.00  0.89           H  
ATOM    549 HD23 LEU A  40      10.268  37.439  13.874  1.00  0.89           H  
ATOM    550  N   GLN A  41       6.585  41.901  12.428  1.00  0.91           N  
ATOM    551  H   GLN A  41       6.333  40.928  12.323  1.00  0.91           H  
ATOM    552  CA  GLN A  41       5.522  42.892  12.287  1.00  0.91           C  
ATOM    553  HA  GLN A  41       5.943  43.890  12.404  1.00  0.91           H  
ATOM    554  C   GLN A  41       4.446  42.709  13.358  1.00  0.91           C  
ATOM    555  CB  GLN A  41       4.926  42.825  10.876  1.00  0.91           C  
ATOM    556  HB2 GLN A  41       4.350  41.906  10.769  1.00  0.91           H  
ATOM    557  HB3 GLN A  41       4.255  43.674  10.746  1.00  0.91           H  
ATOM    558  O   GLN A  41       3.958  41.603  13.603  1.00  0.91           O  
ATOM    559  CG  GLN A  41       6.007  42.860   9.782  1.00  0.91           C  
ATOM    560  HG2 GLN A  41       6.604  41.949   9.826  1.00  0.91           H  
ATOM    561  HG3 GLN A  41       6.669  43.709   9.951  1.00  0.91           H  
ATOM    562  CD  GLN A  41       5.431  42.938   8.385  1.00  0.91           C  
ATOM    563  NE2 GLN A  41       6.264  43.073   7.378  1.00  0.91           N  
ATOM    564 HE21 GLN A  41       5.895  43.047   6.438  1.00  0.91           H  
ATOM    565 HE22 GLN A  41       7.256  43.114   7.564  1.00  0.91           H  
ATOM    566  OE1 GLN A  41       4.231  42.872   8.191  1.00  0.91           O  
ATOM    567  N   CYS A  42       4.063  43.808  14.012  1.00  0.94           N  
ATOM    568  H   CYS A  42       4.501  44.686  13.773  1.00  0.94           H  
ATOM    569  CA  CYS A  42       2.827  43.850  14.792  1.00  0.94           C  
ATOM    570  HA  CYS A  42       2.745  42.927  15.366  1.00  0.94           H  
ATOM    571  C   CYS A  42       1.614  43.939  13.854  1.00  0.94           C  
ATOM    572  CB  CYS A  42       2.861  45.010  15.799  1.00  0.94           C  
ATOM    573  HB2 CYS A  42       2.022  44.895  16.486  1.00  0.94           H  
ATOM    574  HB3 CYS A  42       3.768  44.943  16.401  1.00  0.94           H  
ATOM    575  O   CYS A  42       1.765  44.350  12.703  1.00  0.94           O  
ATOM    576  SG  CYS A  42       2.742  46.638  14.991  1.00  0.94           S  
ATOM    577  HG  CYS A  42       2.607  47.347  16.116  1.00  0.94           H  
ATOM    578  N   LEU A  43       0.411  43.649  14.369  1.00  0.91           N  
ATOM    579  H   LEU A  43       0.370  43.283  15.309  1.00  0.91           H  
ATOM    580  CA  LEU A  43      -0.849  43.703  13.604  1.00  0.91           C  
ATOM    581  HA  LEU A  43      -0.870  42.872  12.900  1.00  0.91           H  
ATOM    582  C   LEU A  43      -0.987  44.998  12.790  1.00  0.91           C  
ATOM    583  CB  LEU A  43      -2.035  43.602  14.588  1.00  0.91           C  
ATOM    584  HB2 LEU A  43      -2.124  44.545  15.127  1.00  0.91           H  
ATOM    585  HB3 LEU A  43      -1.846  42.828  15.332  1.00  0.91           H  
ATOM    586  O   LEU A  43      -1.304  44.977  11.612  1.00  0.91           O  
ATOM    587  CG  LEU A  43      -3.394  43.266  13.952  1.00  0.91           C  
ATOM    588  HG  LEU A  43      -3.631  43.993  13.175  1.00  0.91           H  
ATOM    589  CD1 LEU A  43      -3.419  41.854  13.366  1.00  0.91           C  
ATOM    590 HD11 LEU A  43      -3.087  41.117  14.098  1.00  0.91           H  
ATOM    591 HD12 LEU A  43      -4.434  41.617  13.044  1.00  0.91           H  
ATOM    592 HD13 LEU A  43      -2.796  41.822  12.473  1.00  0.91           H  
ATOM    593  CD2 LEU A  43      -4.466  43.343  15.043  1.00  0.91           C  
ATOM    594 HD21 LEU A  43      -4.272  42.606  15.822  1.00  0.91           H  
ATOM    595 HD22 LEU A  43      -4.487  44.346  15.471  1.00  0.91           H  
ATOM    596 HD23 LEU A  43      -5.439  43.145  14.595  1.00  0.91           H  
ATOM    597  N   ARG A  44      -0.671  46.140  13.413  1.00  0.92           N  
ATOM    598  H   ARG A  44      -0.365  46.075  14.373  1.00  0.92           H  
ATOM    599  CA  ARG A  44      -0.816  47.458  12.782  1.00  0.92           C  
ATOM    600  HA  ARG A  44      -1.810  47.529  12.340  1.00  0.92           H  
ATOM    601  C   ARG A  44       0.155  47.679  11.626  1.00  0.92           C  
ATOM    602  CB  ARG A  44      -0.628  48.565  13.824  1.00  0.92           C  
ATOM    603  HB2 ARG A  44      -0.625  49.523  13.304  1.00  0.92           H  
ATOM    604  HB3 ARG A  44       0.337  48.441  14.315  1.00  0.92           H  
ATOM    605  O   ARG A  44      -0.215  48.292  10.633  1.00  0.92           O  
ATOM    606  CG  ARG A  44      -1.742  48.576  14.880  1.00  0.92           C  
ATOM    607  HG2 ARG A  44      -1.780  47.610  15.385  1.00  0.92           H  
ATOM    608  HG3 ARG A  44      -2.703  48.755  14.399  1.00  0.92           H  
ATOM    609  CD  ARG A  44      -1.477  49.657  15.933  1.00  0.92           C  
ATOM    610  HD2 ARG A  44      -2.237  49.578  16.710  1.00  0.92           H  
ATOM    611  HD3 ARG A  44      -0.505  49.463  16.385  1.00  0.92           H  
ATOM    612  NE  ARG A  44      -1.522  51.011  15.345  1.00  0.92           N  
ATOM    613  HE  ARG A  44      -2.054  51.112  14.493  1.00  0.92           H  
ATOM    614  NH1 ARG A  44      -0.117  52.038  16.846  1.00  0.92           N  
ATOM    615 HH11 ARG A  44       0.058  51.148  17.291  1.00  0.92           H  
ATOM    616 HH12 ARG A  44       0.398  52.857  17.135  1.00  0.92           H  
ATOM    617  NH2 ARG A  44      -0.969  53.200  15.135  1.00  0.92           N  
ATOM    618 HH21 ARG A  44      -0.216  53.862  15.263  1.00  0.92           H  
ATOM    619 HH22 ARG A  44      -1.450  53.211  14.247  1.00  0.92           H  
ATOM    620  CZ  ARG A  44      -0.872  52.074  15.781  1.00  0.92           C  
ATOM    621  N   CYS A  45       1.414  47.261  11.778  1.00  0.92           N  
ATOM    622  H   CYS A  45       1.620  46.637  12.545  1.00  0.92           H  
ATOM    623  CA  CYS A  45       2.398  47.427  10.705  1.00  0.92           C  
ATOM    624  HA  CYS A  45       2.314  48.429  10.283  1.00  0.92           H  
ATOM    625  C   CYS A  45       2.112  46.465   9.558  1.00  0.92           C  
ATOM    626  CB  CYS A  45       3.823  47.239  11.233  1.00  0.92           C  
ATOM    627  HB2 CYS A  45       3.900  46.295  11.773  1.00  0.92           H  
ATOM    628  HB3 CYS A  45       4.510  47.209  10.388  1.00  0.92           H  
ATOM    629  O   CYS A  45       2.229  46.868   8.408  1.00  0.92           O  
ATOM    630  SG  CYS A  45       4.253  48.638  12.301  1.00  0.92           S  
ATOM    631  HG  CYS A  45       3.318  48.370  13.217  1.00  0.92           H  
ATOM    632  N   GLU A  46       1.704  45.239   9.877  1.00  0.92           N  
ATOM    633  H   GLU A  46       1.599  44.984  10.849  1.00  0.92           H  
ATOM    634  CA  GLU A  46       1.331  44.228   8.897  1.00  0.92           C  
ATOM    635  HA  GLU A  46       2.172  44.072   8.222  1.00  0.92           H  
ATOM    636  C   GLU A  46       0.160  44.698   8.021  1.00  0.92           C  
ATOM    637  CB  GLU A  46       1.089  42.917   9.660  1.00  0.92           C  
ATOM    638  HB2 GLU A  46       2.023  42.653  10.157  1.00  0.92           H  
ATOM    639  HB3 GLU A  46       0.352  43.068  10.448  1.00  0.92           H  
ATOM    640  O   GLU A  46       0.314  44.738   6.799  1.00  0.92           O  
ATOM    641  CG  GLU A  46       0.698  41.734   8.772  1.00  0.92           C  
ATOM    642  HG2 GLU A  46       1.272  41.777   7.847  1.00  0.92           H  
ATOM    643  HG3 GLU A  46       0.980  40.815   9.284  1.00  0.92           H  
ATOM    644  CD  GLU A  46      -0.800  41.667   8.465  1.00  0.92           C  
ATOM    645  OE1 GLU A  46      -1.119  41.112   7.394  1.00  0.92           O  
ATOM    646  OE2 GLU A  46      -1.628  42.103   9.288  1.00  0.92           O  
ATOM    647  N   GLU A  47      -0.934  45.175   8.621  1.00  0.91           N  
ATOM    648  H   GLU A  47      -1.048  45.009   9.611  1.00  0.91           H  
ATOM    649  CA  GLU A  47      -2.093  45.707   7.890  1.00  0.91           C  
ATOM    650  HA  GLU A  47      -2.482  44.929   7.234  1.00  0.91           H  
ATOM    651  C   GLU A  47      -1.742  46.919   7.009  1.00  0.91           C  
ATOM    652  CB  GLU A  47      -3.197  46.118   8.882  1.00  0.91           C  
ATOM    653  HB2 GLU A  47      -3.912  46.751   8.357  1.00  0.91           H  
ATOM    654  HB3 GLU A  47      -2.751  46.707   9.684  1.00  0.91           H  
ATOM    655  O   GLU A  47      -2.178  47.004   5.857  1.00  0.91           O  
ATOM    656  CG  GLU A  47      -3.978  44.933   9.475  1.00  0.91           C  
ATOM    657  HG2 GLU A  47      -3.288  44.273  10.001  1.00  0.91           H  
ATOM    658  HG3 GLU A  47      -4.422  44.372   8.653  1.00  0.91           H  
ATOM    659  CD  GLU A  47      -5.091  45.368  10.450  1.00  0.91           C  
ATOM    660  OE1 GLU A  47      -5.999  44.544  10.711  1.00  0.91           O  
ATOM    661  OE2 GLU A  47      -5.070  46.530  10.930  1.00  0.91           O  
ATOM    662  N   GLU A  48      -0.960  47.874   7.525  1.00  0.92           N  
ATOM    663  H   GLU A  48      -0.652  47.773   8.482  1.00  0.92           H  
ATOM    664  CA  GLU A  48      -0.702  49.135   6.816  1.00  0.92           C  
ATOM    665  HA  GLU A  48      -1.622  49.410   6.301  1.00  0.92           H  
ATOM    666  C   GLU A  48       0.382  49.006   5.729  1.00  0.92           C  
ATOM    667  CB  GLU A  48      -0.385  50.246   7.832  1.00  0.92           C  
ATOM    668  HB2 GLU A  48       0.676  50.210   8.080  1.00  0.92           H  
ATOM    669  HB3 GLU A  48      -0.946  50.073   8.751  1.00  0.92           H  
ATOM    670  O   GLU A  48       0.303  49.675   4.697  1.00  0.92           O  
ATOM    671  CG  GLU A  48      -0.748  51.652   7.320  1.00  0.92           C  
ATOM    672  HG2 GLU A  48      -0.366  52.389   8.026  1.00  0.92           H  
ATOM    673  HG3 GLU A  48      -0.264  51.825   6.359  1.00  0.92           H  
ATOM    674  CD  GLU A  48      -2.266  51.855   7.151  1.00  0.92           C  
ATOM    675  OE1 GLU A  48      -2.721  52.175   6.027  1.00  0.92           O  
ATOM    676  OE2 GLU A  48      -3.020  51.676   8.131  1.00  0.92           O  
ATOM    677  N   LEU A  49       1.377  48.126   5.907  1.00  0.89           N  
ATOM    678  H   LEU A  49       1.397  47.586   6.760  1.00  0.89           H  
ATOM    679  CA  LEU A  49       2.384  47.838   4.875  1.00  0.89           C  
ATOM    680  HA  LEU A  49       2.738  48.779   4.456  1.00  0.89           H  
ATOM    681  C   LEU A  49       1.786  47.041   3.715  1.00  0.89           C  
ATOM    682  CB  LEU A  49       3.575  47.078   5.484  1.00  0.89           C  
ATOM    683  HB2 LEU A  49       3.204  46.330   6.184  1.00  0.89           H  
ATOM    684  HB3 LEU A  49       4.099  46.532   4.698  1.00  0.89           H  
ATOM    685  O   LEU A  49       1.951  47.427   2.557  1.00  0.89           O  
ATOM    686  CG  LEU A  49       4.576  48.018   6.169  1.00  0.89           C  
ATOM    687  HG  LEU A  49       4.038  48.799   6.707  1.00  0.89           H  
ATOM    688  CD1 LEU A  49       5.422  47.252   7.171  1.00  0.89           C  
ATOM    689 HD11 LEU A  49       5.984  46.469   6.662  1.00  0.89           H  
ATOM    690 HD12 LEU A  49       4.787  46.800   7.932  1.00  0.89           H  
ATOM    691 HD13 LEU A  49       6.119  47.948   7.638  1.00  0.89           H  
ATOM    692  CD2 LEU A  49       5.523  48.655   5.147  1.00  0.89           C  
ATOM    693 HD21 LEU A  49       6.214  49.320   5.665  1.00  0.89           H  
ATOM    694 HD22 LEU A  49       4.954  49.233   4.418  1.00  0.89           H  
ATOM    695 HD23 LEU A  49       6.098  47.881   4.639  1.00  0.89           H  
ATOM    696  N   HIS A  50       1.046  45.970   4.008  1.00  0.89           N  
ATOM    697  H   HIS A  50       0.910  45.720   4.977  1.00  0.89           H  
ATOM    698  CA  HIS A  50       0.505  45.057   2.991  1.00  0.89           C  
ATOM    699  HA  HIS A  50       1.258  44.938   2.212  1.00  0.89           H  
ATOM    700  C   HIS A  50      -0.746  45.596   2.286  1.00  0.89           C  
ATOM    701  CB  HIS A  50       0.279  43.674   3.603  1.00  0.89           C  
ATOM    702  HB2 HIS A  50      -0.405  43.746   4.448  1.00  0.89           H  
ATOM    703  HB3 HIS A  50      -0.171  43.018   2.857  1.00  0.89           H  
ATOM    704  O   HIS A  50      -1.272  44.973   1.364  1.00  0.89           O  
ATOM    705  CG  HIS A  50       1.575  43.059   4.047  1.00  0.89           C  
ATOM    706  CD2 HIS A  50       2.357  42.206   3.324  1.00  0.89           C  
ATOM    707  HD2 HIS A  50       2.114  41.795   2.355  1.00  0.89           H  
ATOM    708  ND1 HIS A  50       2.203  43.265   5.249  1.00  0.89           N  
ATOM    709  HD1 HIS A  50       1.804  43.758   6.035  1.00  0.89           H  
ATOM    710  CE1 HIS A  50       3.340  42.552   5.238  1.00  0.89           C  
ATOM    711  HE1 HIS A  50       4.042  42.451   6.052  1.00  0.89           H  
ATOM    712  NE2 HIS A  50       3.482  41.900   4.086  1.00  0.89           N  
ATOM    713  N   ARG A  51      -1.190  46.799   2.659  1.00  0.90           N  
ATOM    714  H   ARG A  51      -0.794  47.200   3.496  1.00  0.90           H  
ATOM    715  CA  ARG A  51      -2.137  47.598   1.874  1.00  0.90           C  
ATOM    716  HA  ARG A  51      -2.979  46.962   1.601  1.00  0.90           H  
ATOM    717  C   ARG A  51      -1.539  48.114   0.566  1.00  0.90           C  
ATOM    718  CB  ARG A  51      -2.610  48.780   2.730  1.00  0.90           C  
ATOM    719  HB2 ARG A  51      -2.182  48.720   3.731  1.00  0.90           H  
ATOM    720  HB3 ARG A  51      -2.276  49.719   2.289  1.00  0.90           H  
ATOM    721  O   ARG A  51      -2.284  48.395  -0.370  1.00  0.90           O  
ATOM    722  CG  ARG A  51      -4.132  48.792   2.856  1.00  0.90           C  
ATOM    723  HG2 ARG A  51      -4.598  48.801   1.870  1.00  0.90           H  
ATOM    724  HG3 ARG A  51      -4.443  47.903   3.404  1.00  0.90           H  
ATOM    725  CD  ARG A  51      -4.529  50.048   3.627  1.00  0.90           C  
ATOM    726  HD2 ARG A  51      -4.484  50.914   2.966  1.00  0.90           H  
ATOM    727  HD3 ARG A  51      -3.802  50.197   4.426  1.00  0.90           H  
ATOM    728  NE  ARG A  51      -5.873  49.918   4.209  1.00  0.90           N  
ATOM    729  HE  ARG A  51      -6.515  49.288   3.749  1.00  0.90           H  
ATOM    730  NH1 ARG A  51      -5.463  51.240   6.057  1.00  0.90           N  
ATOM    731 HH11 ARG A  51      -4.529  51.470   5.749  1.00  0.90           H  
ATOM    732 HH12 ARG A  51      -5.589  51.418   7.043  1.00  0.90           H  
ATOM    733  NH2 ARG A  51      -7.377  50.091   5.892  1.00  0.90           N  
ATOM    734 HH21 ARG A  51      -7.580  50.409   6.829  1.00  0.90           H  
ATOM    735 HH22 ARG A  51      -7.935  49.371   5.456  1.00  0.90           H  
ATOM    736  CZ  ARG A  51      -6.226  50.424   5.375  1.00  0.90           C  
ATOM    737  N   GLN A  52      -0.217  48.282   0.505  1.00  0.87           N  
ATOM    738  H   GLN A  52       0.340  47.987   1.294  1.00  0.87           H  
ATOM    739  CA  GLN A  52       0.471  48.771  -0.688  1.00  0.87           C  
ATOM    740  HA  GLN A  52      -0.077  49.630  -1.074  1.00  0.87           H  
ATOM    741  C   GLN A  52       0.489  47.686  -1.766  1.00  0.87           C  
ATOM    742  CB  GLN A  52       1.902  49.220  -0.353  1.00  0.87           C  
ATOM    743  HB2 GLN A  52       2.378  49.574  -1.267  1.00  0.87           H  
ATOM    744  HB3 GLN A  52       2.470  48.368   0.021  1.00  0.87           H  
ATOM    745  O   GLN A  52       0.860  46.545  -1.505  1.00  0.87           O  
ATOM    746  CG  GLN A  52       1.936  50.346   0.693  1.00  0.87           C  
ATOM    747  HG2 GLN A  52       1.459  50.001   1.610  1.00  0.87           H  
ATOM    748  HG3 GLN A  52       1.374  51.204   0.322  1.00  0.87           H  
ATOM    749  CD  GLN A  52       3.348  50.807   1.043  1.00  0.87           C  
ATOM    750  NE2 GLN A  52       3.511  51.447   2.178  1.00  0.87           N  
ATOM    751 HE21 GLN A  52       2.734  51.547   2.816  1.00  0.87           H  
ATOM    752 HE22 GLN A  52       4.427  51.787   2.434  1.00  0.87           H  
ATOM    753  OE1 GLN A  52       4.318  50.638   0.310  1.00  0.87           O  
ATOM    754  N   GLU A  53       0.162  48.057  -3.003  1.00  0.80           N  
ATOM    755  H   GLU A  53      -0.177  48.997  -3.149  1.00  0.80           H  
ATOM    756  CA  GLU A  53       0.028  47.123  -4.130  1.00  0.80           C  
ATOM    757  HA  GLU A  53      -0.790  46.434  -3.917  1.00  0.80           H  
ATOM    758  C   GLU A  53       1.292  46.277  -4.366  1.00  0.80           C  
ATOM    759  CB  GLU A  53      -0.342  47.964  -5.358  1.00  0.80           C  
ATOM    760  HB2 GLU A  53      -1.074  48.709  -5.046  1.00  0.80           H  
ATOM    761  HB3 GLU A  53       0.544  48.487  -5.718  1.00  0.80           H  
ATOM    762  O   GLU A  53       1.201  45.084  -4.641  1.00  0.80           O  
ATOM    763  CG  GLU A  53      -0.971  47.153  -6.496  1.00  0.80           C  
ATOM    764  HG2 GLU A  53      -0.210  46.512  -6.941  1.00  0.80           H  
ATOM    765  HG3 GLU A  53      -1.752  46.518  -6.078  1.00  0.80           H  
ATOM    766  CD  GLU A  53      -1.579  48.068  -7.572  1.00  0.80           C  
ATOM    767  OE1 GLU A  53      -2.539  47.609  -8.230  1.00  0.80           O  
ATOM    768  OE2 GLU A  53      -1.101  49.218  -7.704  1.00  0.80           O  
ATOM    769  N   ARG A  54       2.473  46.870  -4.141  1.00  0.88           N  
ATOM    770  H   ARG A  54       2.446  47.854  -3.913  1.00  0.88           H  
ATOM    771  CA  ARG A  54       3.781  46.205  -4.264  1.00  0.88           C  
ATOM    772  HA  ARG A  54       3.781  45.639  -5.195  1.00  0.88           H  
ATOM    773  C   ARG A  54       4.084  45.169  -3.169  1.00  0.88           C  
ATOM    774  CB  ARG A  54       4.889  47.276  -4.350  1.00  0.88           C  
ATOM    775  HB2 ARG A  54       4.574  48.068  -5.029  1.00  0.88           H  
ATOM    776  HB3 ARG A  54       5.791  46.819  -4.758  1.00  0.88           H  
ATOM    777  O   ARG A  54       4.975  44.361  -3.373  1.00  0.88           O  
ATOM    778  CG  ARG A  54       5.219  47.866  -2.972  1.00  0.88           C  
ATOM    779  HG2 ARG A  54       4.292  48.127  -2.460  1.00  0.88           H  
ATOM    780  HG3 ARG A  54       5.748  47.098  -2.408  1.00  0.88           H  
ATOM    781  CD  ARG A  54       6.121  49.099  -3.001  1.00  0.88           C  
ATOM    782  HD2 ARG A  54       5.676  49.845  -3.659  1.00  0.88           H  
ATOM    783  HD3 ARG A  54       7.098  48.830  -3.402  1.00  0.88           H  
ATOM    784  NE  ARG A  54       6.243  49.672  -1.644  1.00  0.88           N  
ATOM    785  HE  ARG A  54       5.483  50.256  -1.324  1.00  0.88           H  
ATOM    786  NH1 ARG A  54       8.117  48.554  -0.899  1.00  0.88           N  
ATOM    787 HH11 ARG A  54       8.730  48.308  -0.135  1.00  0.88           H  
ATOM    788 HH12 ARG A  54       8.145  48.024  -1.758  1.00  0.88           H  
ATOM    789  NH2 ARG A  54       7.035  49.971   0.444  1.00  0.88           N  
ATOM    790 HH21 ARG A  54       7.648  49.722   1.207  1.00  0.88           H  
ATOM    791 HH22 ARG A  54       6.162  50.446   0.629  1.00  0.88           H  
ATOM    792  CZ  ARG A  54       7.140  49.397  -0.716  1.00  0.88           C  
ATOM    793  N   LEU A  55       3.414  45.242  -2.013  1.00  0.84           N  
ATOM    794  H   LEU A  55       2.653  45.904  -1.953  1.00  0.84           H  
ATOM    795  CA  LEU A  55       3.662  44.388  -0.837  1.00  0.84           C  
ATOM    796  HA  LEU A  55       4.543  43.770  -1.010  1.00  0.84           H  
ATOM    797  C   LEU A  55       2.506  43.415  -0.566  1.00  0.84           C  
ATOM    798  CB  LEU A  55       3.914  45.256   0.416  1.00  0.84           C  
ATOM    799  HB2 LEU A  55       4.068  44.588   1.264  1.00  0.84           H  
ATOM    800  HB3 LEU A  55       3.011  45.833   0.616  1.00  0.84           H  
ATOM    801  O   LEU A  55       2.654  42.489   0.217  1.00  0.84           O  
ATOM    802  CG  LEU A  55       5.106  46.227   0.353  1.00  0.84           C  
ATOM    803  HG  LEU A  55       4.946  46.930  -0.464  1.00  0.84           H  
ATOM    804  CD1 LEU A  55       5.200  47.062   1.627  1.00  0.84           C  
ATOM    805 HD11 LEU A  55       4.321  47.701   1.713  1.00  0.84           H  
ATOM    806 HD12 LEU A  55       6.095  47.684   1.616  1.00  0.84           H  
ATOM    807 HD13 LEU A  55       5.244  46.400   2.491  1.00  0.84           H  
ATOM    808  CD2 LEU A  55       6.446  45.524   0.175  1.00  0.84           C  
ATOM    809 HD21 LEU A  55       6.592  44.840   1.011  1.00  0.84           H  
ATOM    810 HD22 LEU A  55       7.268  46.240   0.160  1.00  0.84           H  
ATOM    811 HD23 LEU A  55       6.451  44.956  -0.756  1.00  0.84           H  
ATOM    812  N   ARG A  56       1.344  43.602  -1.204  1.00  0.83           N  
ATOM    813  H   ARG A  56       1.280  44.414  -1.801  1.00  0.83           H  
ATOM    814  CA  ARG A  56       0.097  42.863  -0.931  1.00  0.83           C  
ATOM    815  HA  ARG A  56      -0.252  43.117   0.070  1.00  0.83           H  
ATOM    816  C   ARG A  56       0.235  41.338  -0.957  1.00  0.83           C  
ATOM    817  CB  ARG A  56      -0.939  43.329  -1.964  1.00  0.83           C  
ATOM    818  HB2 ARG A  56      -0.544  43.161  -2.966  1.00  0.83           H  
ATOM    819  HB3 ARG A  56      -1.106  44.398  -1.834  1.00  0.83           H  
ATOM    820  O   ARG A  56      -0.487  40.653  -0.235  1.00  0.83           O  
ATOM    821  CG  ARG A  56      -2.280  42.595  -1.833  1.00  0.83           C  
ATOM    822  HG2 ARG A  56      -2.141  41.528  -2.005  1.00  0.83           H  
ATOM    823  HG3 ARG A  56      -2.684  42.752  -0.833  1.00  0.83           H  
ATOM    824  CD  ARG A  56      -3.269  43.104  -2.875  1.00  0.83           C  
ATOM    825  HD2 ARG A  56      -3.462  44.162  -2.695  1.00  0.83           H  
ATOM    826  HD3 ARG A  56      -2.821  42.985  -3.861  1.00  0.83           H  
ATOM    827  NE  ARG A  56      -4.527  42.340  -2.802  1.00  0.83           N  
ATOM    828  HE  ARG A  56      -4.592  41.672  -2.047  1.00  0.83           H  
ATOM    829  NH1 ARG A  56      -5.483  43.187  -4.703  1.00  0.83           N  
ATOM    830 HH11 ARG A  56      -4.659  43.754  -4.843  1.00  0.83           H  
ATOM    831 HH12 ARG A  56      -6.231  43.211  -5.383  1.00  0.83           H  
ATOM    832  NH2 ARG A  56      -6.575  41.649  -3.502  1.00  0.83           N  
ATOM    833 HH21 ARG A  56      -6.608  41.003  -2.726  1.00  0.83           H  
ATOM    834 HH22 ARG A  56      -7.320  41.672  -4.183  1.00  0.83           H  
ATOM    835  CZ  ARG A  56      -5.519  42.396  -3.667  1.00  0.83           C  
ATOM    836  N   ASN A  57       1.114  40.831  -1.815  1.00  0.83           N  
ATOM    837  H   ASN A  57       1.705  41.475  -2.321  1.00  0.83           H  
ATOM    838  CA  ASN A  57       1.276  39.400  -2.059  1.00  0.83           C  
ATOM    839  HA  ASN A  57       0.360  38.883  -1.774  1.00  0.83           H  
ATOM    840  C   ASN A  57       2.381  38.763  -1.215  1.00  0.83           C  
ATOM    841  CB  ASN A  57       1.495  39.169  -3.560  1.00  0.83           C  
ATOM    842  HB2 ASN A  57       2.397  39.696  -3.872  1.00  0.83           H  
ATOM    843  HB3 ASN A  57       1.655  38.105  -3.739  1.00  0.83           H  
ATOM    844  O   ASN A  57       2.616  37.572  -1.383  1.00  0.83           O  
ATOM    845  CG  ASN A  57       0.321  39.605  -4.414  1.00  0.83           C  
ATOM    846  ND2 ASN A  57       0.578  39.912  -5.662  1.00  0.83           N  
ATOM    847 HD21 ASN A  57      -0.202  40.202  -6.234  1.00  0.83           H  
ATOM    848 HD22 ASN A  57       1.524  39.833  -6.007  1.00  0.83           H  
ATOM    849  OD1 ASN A  57      -0.825  39.694  -3.997  1.00  0.83           O  
ATOM    850  N   HIS A  58       3.024  39.529  -0.329  1.00  0.85           N  
ATOM    851  H   HIS A  58       2.787  40.504  -0.212  1.00  0.85           H  
ATOM    852  CA  HIS A  58       4.057  38.976   0.524  1.00  0.85           C  
ATOM    853  HA  HIS A  58       4.792  38.488  -0.116  1.00  0.85           H  
ATOM    854  C   HIS A  58       3.496  37.902   1.456  1.00  0.85           C  
ATOM    855  CB  HIS A  58       4.742  40.064   1.349  1.00  0.85           C  
ATOM    856  HB2 HIS A  58       3.976  40.623   1.886  1.00  0.85           H  
ATOM    857  HB3 HIS A  58       5.354  39.543   2.085  1.00  0.85           H  
ATOM    858  O   HIS A  58       2.439  38.079   2.079  1.00  0.85           O  
ATOM    859  CG  HIS A  58       5.653  41.043   0.650  1.00  0.85           C  
ATOM    860  CD2 HIS A  58       5.787  41.316  -0.686  1.00  0.85           C  
ATOM    861  HD2 HIS A  58       5.226  40.854  -1.484  1.00  0.85           H  
ATOM    862  ND1 HIS A  58       6.614  41.774   1.296  1.00  0.85           N  
ATOM    863  HD1 HIS A  58       6.761  41.786   2.296  1.00  0.85           H  
ATOM    864  CE1 HIS A  58       7.344  42.424   0.382  1.00  0.85           C  
ATOM    865  HE1 HIS A  58       8.199  43.044   0.605  1.00  0.85           H  
ATOM    866  NE2 HIS A  58       6.848  42.224  -0.844  1.00  0.85           N  
ATOM    867  N   GLU A  59       4.231  36.804   1.594  1.00  0.77           N  
ATOM    868  H   GLU A  59       5.021  36.668   0.979  1.00  0.77           H  
ATOM    869  CA  GLU A  59       3.879  35.745   2.531  1.00  0.77           C  
ATOM    870  HA  GLU A  59       2.813  35.554   2.402  1.00  0.77           H  
ATOM    871  C   GLU A  59       4.108  36.192   3.988  1.00  0.77           C  
ATOM    872  CB  GLU A  59       4.606  34.450   2.148  1.00  0.77           C  
ATOM    873  HB2 GLU A  59       5.667  34.534   2.381  1.00  0.77           H  
ATOM    874  HB3 GLU A  59       4.486  34.301   1.075  1.00  0.77           H  
ATOM    875  O   GLU A  59       5.168  36.717   4.350  1.00  0.77           O  
ATOM    876  CG  GLU A  59       3.996  33.245   2.880  1.00  0.77           C  
ATOM    877  HG2 GLU A  59       2.911  33.314   2.812  1.00  0.77           H  
ATOM    878  HG3 GLU A  59       4.261  33.305   3.936  1.00  0.77           H  
ATOM    879  CD  GLU A  59       4.434  31.884   2.315  1.00  0.77           C  
ATOM    880  OE1 GLU A  59       3.800  30.888   2.734  1.00  0.77           O  
ATOM    881  OE2 GLU A  59       5.345  31.841   1.462  1.00  0.77           O  
ATOM    882  N   ARG A  60       3.079  36.020   4.835  1.00  0.86           N  
ATOM    883  H   ARG A  60       2.268  35.533   4.482  1.00  0.86           H  
ATOM    884  CA  ARG A  60       3.088  36.403   6.258  1.00  0.86           C  
ATOM    885  HA  ARG A  60       4.077  36.784   6.513  1.00  0.86           H  
ATOM    886  C   ARG A  60       2.835  35.182   7.130  1.00  0.86           C  
ATOM    887  CB  ARG A  60       2.060  37.507   6.577  1.00  0.86           C  
ATOM    888  HB2 ARG A  60       1.054  37.111   6.436  1.00  0.86           H  
ATOM    889  HB3 ARG A  60       2.159  37.760   7.633  1.00  0.86           H  
ATOM    890  O   ARG A  60       1.758  34.587   7.086  1.00  0.86           O  
ATOM    891  CG  ARG A  60       2.233  38.803   5.765  1.00  0.86           C  
ATOM    892  HG2 ARG A  60       3.175  38.778   5.218  1.00  0.86           H  
ATOM    893  HG3 ARG A  60       2.271  39.655   6.444  1.00  0.86           H  
ATOM    894  CD  ARG A  60       1.087  39.014   4.771  1.00  0.86           C  
ATOM    895  HD2 ARG A  60       1.382  39.801   4.077  1.00  0.86           H  
ATOM    896  HD3 ARG A  60       0.955  38.096   4.200  1.00  0.86           H  
ATOM    897  NE  ARG A  60      -0.181  39.406   5.429  1.00  0.86           N  
ATOM    898  HE  ARG A  60      -0.139  39.912   6.302  1.00  0.86           H  
ATOM    899  NH1 ARG A  60      -1.579  38.890   3.700  1.00  0.86           N  
ATOM    900 HH11 ARG A  60      -2.501  38.864   3.287  1.00  0.86           H  
ATOM    901 HH12 ARG A  60      -0.756  38.644   3.169  1.00  0.86           H  
ATOM    902  NH2 ARG A  60      -2.423  39.746   5.577  1.00  0.86           N  
ATOM    903 HH21 ARG A  60      -3.351  39.794   5.182  1.00  0.86           H  
ATOM    904 HH22 ARG A  60      -2.197  40.247   6.424  1.00  0.86           H  
ATOM    905  CZ  ARG A  60      -1.387  39.341   4.906  1.00  0.86           C  
ATOM    906  N   ILE A  61       3.804  34.854   7.971  1.00  0.83           N  
ATOM    907  H   ILE A  61       4.655  35.398   7.951  1.00  0.83           H  
ATOM    908  CA  ILE A  61       3.755  33.711   8.879  1.00  0.83           C  
ATOM    909  HA  ILE A  61       2.992  33.013   8.533  1.00  0.83           H  
ATOM    910  C   ILE A  61       3.370  34.215  10.267  1.00  0.83           C  
ATOM    911  CB  ILE A  61       5.104  32.962   8.876  1.00  0.83           C  
ATOM    912  HB  ILE A  61       5.873  33.631   9.263  1.00  0.83           H  
ATOM    913  O   ILE A  61       4.013  35.111  10.811  1.00  0.83           O  
ATOM    914  CG1 ILE A  61       5.500  32.546   7.437  1.00  0.83           C  
ATOM    915 HG12 ILE A  61       4.771  31.837   7.045  1.00  0.83           H  
ATOM    916 HG13 ILE A  61       5.503  33.419   6.784  1.00  0.83           H  
ATOM    917  CG2 ILE A  61       5.011  31.732   9.801  1.00  0.83           C  
ATOM    918 HG21 ILE A  61       4.758  32.027  10.819  1.00  0.83           H  
ATOM    919 HG22 ILE A  61       5.977  31.230   9.847  1.00  0.83           H  
ATOM    920 HG23 ILE A  61       4.269  31.030   9.420  1.00  0.83           H  
ATOM    921  CD1 ILE A  61       6.900  31.933   7.331  1.00  0.83           C  
ATOM    922 HD11 ILE A  61       7.152  31.795   6.280  1.00  0.83           H  
ATOM    923 HD12 ILE A  61       7.635  32.599   7.784  1.00  0.83           H  
ATOM    924 HD13 ILE A  61       6.934  30.960   7.822  1.00  0.83           H  
ATOM    925  N   ARG A  62       2.322  33.643  10.870  1.00  0.87           N  
ATOM    926  H   ARG A  62       1.854  32.890  10.386  1.00  0.87           H  
ATOM    927  CA  ARG A  62       1.923  33.982  12.245  1.00  0.87           C  
ATOM    928  HA  ARG A  62       1.991  35.065  12.348  1.00  0.87           H  
ATOM    929  C   ARG A  62       2.904  33.361  13.245  1.00  0.87           C  
ATOM    930  CB  ARG A  62       0.465  33.565  12.494  1.00  0.87           C  
ATOM    931  HB2 ARG A  62      -0.130  33.853  11.628  1.00  0.87           H  
ATOM    932  HB3 ARG A  62       0.406  32.483  12.610  1.00  0.87           H  
ATOM    933  O   ARG A  62       3.164  32.160  13.190  1.00  0.87           O  
ATOM    934  CG  ARG A  62      -0.127  34.257  13.732  1.00  0.87           C  
ATOM    935  HG2 ARG A  62       0.420  33.952  14.624  1.00  0.87           H  
ATOM    936  HG3 ARG A  62      -0.029  35.336  13.612  1.00  0.87           H  
ATOM    937  CD  ARG A  62      -1.615  33.911  13.903  1.00  0.87           C  
ATOM    938  HD2 ARG A  62      -1.702  32.846  14.121  1.00  0.87           H  
ATOM    939  HD3 ARG A  62      -2.133  34.125  12.968  1.00  0.87           H  
ATOM    940  NE  ARG A  62      -2.233  34.701  14.989  1.00  0.87           N  
ATOM    941  HE  ARG A  62      -1.645  35.395  15.427  1.00  0.87           H  
ATOM    942  NH1 ARG A  62      -4.328  33.753  14.973  1.00  0.87           N  
ATOM    943 HH11 ARG A  62      -4.043  33.148  14.217  1.00  0.87           H  
ATOM    944 HH12 ARG A  62      -5.255  33.721  15.372  1.00  0.87           H  
ATOM    945  NH2 ARG A  62      -3.859  35.388  16.431  1.00  0.87           N  
ATOM    946 HH21 ARG A  62      -3.245  36.069  16.854  1.00  0.87           H  
ATOM    947 HH22 ARG A  62      -4.753  35.334  16.897  1.00  0.87           H  
ATOM    948  CZ  ARG A  62      -3.470  34.610  15.457  1.00  0.87           C  
ATOM    949  N   LEU A  63       3.414  34.161  14.177  1.00  0.84           N  
ATOM    950  H   LEU A  63       3.132  35.131  14.173  1.00  0.84           H  
ATOM    951  CA  LEU A  63       4.416  33.721  15.151  1.00  0.84           C  
ATOM    952  HA  LEU A  63       5.204  33.197  14.610  1.00  0.84           H  
ATOM    953  C   LEU A  63       3.816  32.739  16.169  1.00  0.84           C  
ATOM    954  CB  LEU A  63       5.042  34.938  15.857  1.00  0.84           C  
ATOM    955  HB2 LEU A  63       5.786  34.573  16.565  1.00  0.84           H  
ATOM    956  HB3 LEU A  63       4.265  35.451  16.423  1.00  0.84           H  
ATOM    957  O   LEU A  63       2.833  33.053  16.842  1.00  0.84           O  
ATOM    958  CG  LEU A  63       5.718  35.957  14.922  1.00  0.84           C  
ATOM    959  HG  LEU A  63       4.967  36.424  14.284  1.00  0.84           H  
ATOM    960  CD1 LEU A  63       6.396  37.045  15.746  1.00  0.84           C  
ATOM    961 HD11 LEU A  63       7.292  36.648  16.223  1.00  0.84           H  
ATOM    962 HD12 LEU A  63       5.710  37.400  16.516  1.00  0.84           H  
ATOM    963 HD13 LEU A  63       6.662  37.873  15.089  1.00  0.84           H  
ATOM    964  CD2 LEU A  63       6.761  35.314  14.032  1.00  0.84           C  
ATOM    965 HD21 LEU A  63       6.284  34.810  13.192  1.00  0.84           H  
ATOM    966 HD22 LEU A  63       7.324  34.585  14.614  1.00  0.84           H  
ATOM    967 HD23 LEU A  63       7.442  36.071  13.641  1.00  0.84           H  
ATOM    968  N   LYS A  64       4.435  31.563  16.311  1.00  0.79           N  
ATOM    969  H   LYS A  64       5.228  31.385  15.712  1.00  0.79           H  
ATOM    970  CA  LYS A  64       4.100  30.543  17.324  1.00  0.79           C  
ATOM    971  HA  LYS A  64       3.065  30.684  17.634  1.00  0.79           H  
ATOM    972  C   LYS A  64       4.995  30.679  18.568  1.00  0.79           C  
ATOM    973  CB  LYS A  64       4.251  29.140  16.715  1.00  0.79           C  
ATOM    974  HB2 LYS A  64       4.097  28.396  17.496  1.00  0.79           H  
ATOM    975  HB3 LYS A  64       5.273  29.027  16.354  1.00  0.79           H  
ATOM    976  O   LYS A  64       6.075  31.265  18.454  1.00  0.79           O  
ATOM    977  CG  LYS A  64       3.275  28.837  15.564  1.00  0.79           C  
ATOM    978  HG2 LYS A  64       2.248  28.928  15.916  1.00  0.79           H  
ATOM    979  HG3 LYS A  64       3.440  29.535  14.743  1.00  0.79           H  
ATOM    980  CD  LYS A  64       3.534  27.404  15.075  1.00  0.79           C  
ATOM    981  HD2 LYS A  64       4.584  27.322  14.795  1.00  0.79           H  
ATOM    982  HD3 LYS A  64       3.347  26.708  15.894  1.00  0.79           H  
ATOM    983  CE  LYS A  64       2.679  27.000  13.870  1.00  0.79           C  
ATOM    984  HE2 LYS A  64       1.629  27.003  14.162  1.00  0.79           H  
ATOM    985  HE3 LYS A  64       2.822  27.736  13.079  1.00  0.79           H  
ATOM    986  NZ  LYS A  64       3.083  25.649  13.384  1.00  0.79           N  
ATOM    987  HZ1 LYS A  64       2.523  25.338  12.602  1.00  0.79           H  
ATOM    988  HZ2 LYS A  64       4.044  25.655  13.075  1.00  0.79           H  
ATOM    989  HZ3 LYS A  64       3.038  24.953  14.114  1.00  0.79           H  
ATOM    990  N   PRO A  65       4.606  30.139  19.739  1.00  0.72           N  
ATOM    991  CA  PRO A  65       5.483  30.083  20.910  1.00  0.72           C  
ATOM    992  HA  PRO A  65       5.641  31.096  21.281  1.00  0.72           H  
ATOM    993  C   PRO A  65       6.831  29.433  20.579  1.00  0.72           C  
ATOM    994  CB  PRO A  65       4.726  29.269  21.966  1.00  0.72           C  
ATOM    995  HB2 PRO A  65       4.926  29.634  22.973  1.00  0.72           H  
ATOM    996  HB3 PRO A  65       4.973  28.210  21.886  1.00  0.72           H  
ATOM    997  O   PRO A  65       6.865  28.345  20.011  1.00  0.72           O  
ATOM    998  CG  PRO A  65       3.268  29.472  21.572  1.00  0.72           C  
ATOM    999  HG2 PRO A  65       2.628  28.666  21.929  1.00  0.72           H  
ATOM   1000  HG3 PRO A  65       2.944  30.436  21.962  1.00  0.72           H  
ATOM   1001  CD  PRO A  65       3.318  29.536  20.048  1.00  0.72           C  
ATOM   1002  HD2 PRO A  65       2.489  30.137  19.674  1.00  0.72           H  
ATOM   1003  HD3 PRO A  65       3.277  28.527  19.639  1.00  0.72           H  
ATOM   1004  N   GLY A  66       7.936  30.096  20.925  1.00  0.72           N  
ATOM   1005  H   GLY A  66       7.829  31.032  21.290  1.00  0.72           H  
ATOM   1006  CA  GLY A  66       9.294  29.600  20.657  1.00  0.72           C  
ATOM   1007  HA2 GLY A  66       9.972  30.029  21.395  1.00  0.72           H  
ATOM   1008  HA3 GLY A  66       9.312  28.516  20.767  1.00  0.72           H  
ATOM   1009  C   GLY A  66       9.847  29.938  19.269  1.00  0.72           C  
ATOM   1010  O   GLY A  66      10.895  29.417  18.895  1.00  0.72           O  
ATOM   1011  N   HIS A  67       9.181  30.809  18.508  1.00  0.81           N  
ATOM   1012  H   HIS A  67       8.304  31.176  18.847  1.00  0.81           H  
ATOM   1013  CA  HIS A  67       9.644  31.226  17.186  1.00  0.81           C  
ATOM   1014  HA  HIS A  67       9.750  30.331  16.573  1.00  0.81           H  
ATOM   1015  C   HIS A  67      11.018  31.926  17.231  1.00  0.81           C  
ATOM   1016  CB  HIS A  67       8.571  32.105  16.542  1.00  0.81           C  
ATOM   1017  HB2 HIS A  67       8.376  32.966  17.180  1.00  0.81           H  
ATOM   1018  HB3 HIS A  67       7.651  31.529  16.446  1.00  0.81           H  
ATOM   1019  O   HIS A  67      11.274  32.786  18.080  1.00  0.81           O  
ATOM   1020  CG  HIS A  67       8.961  32.589  15.177  1.00  0.81           C  
ATOM   1021  CD2 HIS A  67       9.660  33.735  14.912  1.00  0.81           C  
ATOM   1022  HD2 HIS A  67      10.025  34.443  15.640  1.00  0.81           H  
ATOM   1023  ND1 HIS A  67       8.694  31.978  13.968  1.00  0.81           N  
ATOM   1024  HD1 HIS A  67       8.280  31.072  13.800  1.00  0.81           H  
ATOM   1025  CE1 HIS A  67       9.192  32.763  12.998  1.00  0.81           C  
ATOM   1026  HE1 HIS A  67       9.147  32.554  11.940  1.00  0.81           H  
ATOM   1027  NE2 HIS A  67       9.790  33.841  13.535  1.00  0.81           N  
ATOM   1028  N   VAL A  68      11.891  31.584  16.276  1.00  0.84           N  
ATOM   1029  H   VAL A  68      11.588  30.930  15.569  1.00  0.84           H  
ATOM   1030  CA  VAL A  68      13.255  32.120  16.160  1.00  0.84           C  
ATOM   1031  HA  VAL A  68      13.471  32.718  17.045  1.00  0.84           H  
ATOM   1032  C   VAL A  68      13.360  32.992  14.901  1.00  0.84           C  
ATOM   1033  CB  VAL A  68      14.298  30.985  16.128  1.00  0.84           C  
ATOM   1034  HB  VAL A  68      14.131  30.356  15.254  1.00  0.84           H  
ATOM   1035  O   VAL A  68      13.223  32.465  13.802  1.00  0.84           O  
ATOM   1036  CG1 VAL A  68      15.718  31.557  16.060  1.00  0.84           C  
ATOM   1037 HG11 VAL A  68      15.859  32.130  15.143  1.00  0.84           H  
ATOM   1038 HG12 VAL A  68      16.443  30.742  16.064  1.00  0.84           H  
ATOM   1039 HG13 VAL A  68      15.907  32.201  16.918  1.00  0.84           H  
ATOM   1040  CG2 VAL A  68      14.217  30.106  17.383  1.00  0.84           C  
ATOM   1041 HG21 VAL A  68      14.997  29.345  17.357  1.00  0.84           H  
ATOM   1042 HG22 VAL A  68      14.332  30.715  18.280  1.00  0.84           H  
ATOM   1043 HG23 VAL A  68      13.254  29.597  17.423  1.00  0.84           H  
ATOM   1044  N   PRO A  69      13.647  34.299  15.007  1.00  0.83           N  
ATOM   1045  CA  PRO A  69      13.723  35.180  13.841  1.00  0.83           C  
ATOM   1046  HA  PRO A  69      12.858  35.020  13.199  1.00  0.83           H  
ATOM   1047  C   PRO A  69      14.992  34.958  13.006  1.00  0.83           C  
ATOM   1048  CB  PRO A  69      13.654  36.594  14.416  1.00  0.83           C  
ATOM   1049  HB2 PRO A  69      12.604  36.874  14.502  1.00  0.83           H  
ATOM   1050  HB3 PRO A  69      14.193  37.320  13.807  1.00  0.83           H  
ATOM   1051  O   PRO A  69      16.000  34.427  13.490  1.00  0.83           O  
ATOM   1052  CG  PRO A  69      14.260  36.445  15.812  1.00  0.83           C  
ATOM   1053  HG2 PRO A  69      13.894  37.211  16.496  1.00  0.83           H  
ATOM   1054  HG3 PRO A  69      15.347  36.481  15.741  1.00  0.83           H  
ATOM   1055  CD  PRO A  69      13.830  35.046  16.239  1.00  0.83           C  
ATOM   1056  HD2 PRO A  69      12.880  35.093  16.772  1.00  0.83           H  
ATOM   1057  HD3 PRO A  69      14.599  34.595  16.866  1.00  0.83           H  
ATOM   1058  N   TYR A  70      14.981  35.413  11.753  1.00  0.85           N  
ATOM   1059  H   TYR A  70      14.105  35.740  11.370  1.00  0.85           H  
ATOM   1060  CA  TYR A  70      16.186  35.454  10.917  1.00  0.85           C  
ATOM   1061  HA  TYR A  70      16.629  34.458  10.926  1.00  0.85           H  
ATOM   1062  C   TYR A  70      17.255  36.423  11.444  1.00  0.85           C  
ATOM   1063  CB  TYR A  70      15.824  35.774   9.464  1.00  0.85           C  
ATOM   1064  HB2 TYR A  70      16.736  35.965   8.898  1.00  0.85           H  
ATOM   1065  HB3 TYR A  70      15.223  36.684   9.434  1.00  0.85           H  
ATOM   1066  O   TYR A  70      16.994  37.358  12.202  1.00  0.85           O  
ATOM   1067  CG  TYR A  70      15.086  34.645   8.779  1.00  0.85           C  
ATOM   1068  CD1 TYR A  70      15.779  33.481   8.387  1.00  0.85           C  
ATOM   1069  HD1 TYR A  70      16.840  33.392   8.566  1.00  0.85           H  
ATOM   1070  CD2 TYR A  70      13.700  34.744   8.566  1.00  0.85           C  
ATOM   1071  HD2 TYR A  70      13.147  35.617   8.879  1.00  0.85           H  
ATOM   1072  CE1 TYR A  70      15.083  32.420   7.774  1.00  0.85           C  
ATOM   1073  HE1 TYR A  70      15.602  31.522   7.471  1.00  0.85           H  
ATOM   1074  CE2 TYR A  70      13.002  33.680   7.970  1.00  0.85           C  
ATOM   1075  HE2 TYR A  70      11.937  33.744   7.805  1.00  0.85           H  
ATOM   1076  OH  TYR A  70      12.993  31.485   7.030  1.00  0.85           O  
ATOM   1077  HH  TYR A  70      13.533  30.797   6.634  1.00  0.85           H  
ATOM   1078  CZ  TYR A  70      13.687  32.516   7.574  1.00  0.85           C  
ATOM   1079  N   CYS A  71      18.503  36.198  11.033  1.00  0.87           N  
ATOM   1080  H   CYS A  71      18.683  35.387  10.458  1.00  0.87           H  
ATOM   1081  CA  CYS A  71      19.592  37.125  11.301  1.00  0.87           C  
ATOM   1082  HA  CYS A  71      19.536  37.416  12.350  1.00  0.87           H  
ATOM   1083  C   CYS A  71      19.479  38.401  10.448  1.00  0.87           C  
ATOM   1084  CB  CYS A  71      20.919  36.401  11.067  1.00  0.87           C  
ATOM   1085  HB2 CYS A  71      20.982  35.556  11.752  1.00  0.87           H  
ATOM   1086  HB3 CYS A  71      20.949  36.025  10.044  1.00  0.87           H  
ATOM   1087  O   CYS A  71      19.551  38.340   9.221  1.00  0.87           O  
ATOM   1088  SG  CYS A  71      22.283  37.567  11.354  1.00  0.87           S  
ATOM   1089  HG  CYS A  71      21.665  38.252  12.320  1.00  0.87           H  
ATOM   1090  N   ASP A  72      19.458  39.565  11.104  1.00  0.83           N  
ATOM   1091  H   ASP A  72      19.361  39.536  12.109  1.00  0.83           H  
ATOM   1092  CA  ASP A  72      19.309  40.883  10.459  1.00  0.83           C  
ATOM   1093  HA  ASP A  72      18.435  40.864   9.808  1.00  0.83           H  
ATOM   1094  C   ASP A  72      20.536  41.291   9.612  1.00  0.83           C  
ATOM   1095  CB  ASP A  72      19.090  41.957  11.540  1.00  0.83           C  
ATOM   1096  HB2 ASP A  72      18.990  42.926  11.050  1.00  0.83           H  
ATOM   1097  HB3 ASP A  72      19.981  41.999  12.166  1.00  0.83           H  
ATOM   1098  O   ASP A  72      20.473  42.176   8.759  1.00  0.83           O  
ATOM   1099  CG  ASP A  72      17.861  41.757  12.437  1.00  0.83           C  
ATOM   1100  OD1 ASP A  72      16.822  41.236  11.992  1.00  0.83           O  
ATOM   1101  OD2 ASP A  72      17.972  42.125  13.625  1.00  0.83           O  
ATOM   1102  N   LEU A  73      21.690  40.665   9.865  1.00  0.81           N  
ATOM   1103  H   LEU A  73      21.650  39.924  10.550  1.00  0.81           H  
ATOM   1104  CA  LEU A  73      22.982  40.995   9.249  1.00  0.81           C  
ATOM   1105  HA  LEU A  73      22.886  41.942   8.718  1.00  0.81           H  
ATOM   1106  C   LEU A  73      23.433  39.991   8.185  1.00  0.81           C  
ATOM   1107  CB  LEU A  73      24.023  41.170  10.364  1.00  0.81           C  
ATOM   1108  HB2 LEU A  73      25.027  40.996   9.975  1.00  0.81           H  
ATOM   1109  HB3 LEU A  73      23.835  40.421  11.133  1.00  0.81           H  
ATOM   1110  O   LEU A  73      24.478  40.198   7.562  1.00  0.81           O  
ATOM   1111  CG  LEU A  73      23.969  42.580  10.974  1.00  0.81           C  
ATOM   1112  HG  LEU A  73      22.940  42.935  11.021  1.00  0.81           H  
ATOM   1113  CD1 LEU A  73      24.519  42.531  12.388  1.00  0.81           C  
ATOM   1114 HD11 LEU A  73      25.419  41.918  12.437  1.00  0.81           H  
ATOM   1115 HD12 LEU A  73      23.727  42.095  12.997  1.00  0.81           H  
ATOM   1116 HD13 LEU A  73      24.723  43.538  12.753  1.00  0.81           H  
ATOM   1117  CD2 LEU A  73      24.803  43.580  10.173  1.00  0.81           C  
ATOM   1118 HD21 LEU A  73      25.851  43.281  10.168  1.00  0.81           H  
ATOM   1119 HD22 LEU A  73      24.435  43.618   9.148  1.00  0.81           H  
ATOM   1120 HD23 LEU A  73      24.702  44.573  10.611  1.00  0.81           H  
ATOM   1121  N   CYS A  74      22.657  38.933   7.944  1.00  0.75           N  
ATOM   1122  H   CYS A  74      21.783  38.854   8.443  1.00  0.75           H  
ATOM   1123  CA  CYS A  74      22.903  37.994   6.853  1.00  0.75           C  
ATOM   1124  HA  CYS A  74      23.969  37.775   6.800  1.00  0.75           H  
ATOM   1125  C   CYS A  74      22.513  38.633   5.510  1.00  0.75           C  
ATOM   1126  CB  CYS A  74      22.174  36.672   7.131  1.00  0.75           C  
ATOM   1127  HB2 CYS A  74      22.086  36.108   6.202  1.00  0.75           H  
ATOM   1128  HB3 CYS A  74      21.170  36.867   7.508  1.00  0.75           H  
ATOM   1129  O   CYS A  74      21.476  38.332   4.926  1.00  0.75           O  
ATOM   1130  SG  CYS A  74      23.126  35.679   8.314  1.00  0.75           S  
ATOM   1131  HG  CYS A  74      23.132  36.562   9.317  1.00  0.75           H  
ATOM   1132  N   LYS A  75      23.361  39.533   5.005  1.00  0.61           N  
ATOM   1133  H   LYS A  75      24.152  39.781   5.582  1.00  0.61           H  
ATOM   1134  CA  LYS A  75      23.394  39.900   3.583  1.00  0.61           C  
ATOM   1135  HA  LYS A  75      22.399  39.784   3.152  1.00  0.61           H  
ATOM   1136  C   LYS A  75      24.328  38.907   2.904  1.00  0.61           C  
ATOM   1137  CB  LYS A  75      23.849  41.359   3.408  1.00  0.61           C  
ATOM   1138  HB2 LYS A  75      23.932  41.568   2.341  1.00  0.61           H  
ATOM   1139  HB3 LYS A  75      24.828  41.499   3.866  1.00  0.61           H  
ATOM   1140  O   LYS A  75      25.434  38.749   3.407  1.00  0.61           O  
ATOM   1141  CG  LYS A  75      22.840  42.334   4.036  1.00  0.61           C  
ATOM   1142  HG2 LYS A  75      22.853  42.222   5.120  1.00  0.61           H  
ATOM   1143  HG3 LYS A  75      21.842  42.088   3.673  1.00  0.61           H  
ATOM   1144  CD  LYS A  75      23.145  43.794   3.678  1.00  0.61           C  
ATOM   1145  HD2 LYS A  75      23.137  43.901   2.593  1.00  0.61           H  
ATOM   1146  HD3 LYS A  75      24.127  44.068   4.063  1.00  0.61           H  
ATOM   1147  CE  LYS A  75      22.065  44.693   4.295  1.00  0.61           C  
ATOM   1148  HE2 LYS A  75      22.131  44.627   5.381  1.00  0.61           H  
ATOM   1149  HE3 LYS A  75      21.088  44.303   4.009  1.00  0.61           H  
ATOM   1150  NZ  LYS A  75      22.186  46.106   3.851  1.00  0.61           N  
ATOM   1151  HZ1 LYS A  75      21.451  46.660   4.267  1.00  0.61           H  
ATOM   1152  HZ2 LYS A  75      23.078  46.496   4.119  1.00  0.61           H  
ATOM   1153  HZ3 LYS A  75      22.085  46.168   2.848  1.00  0.61           H  
ATOM   1154  N   GLY A  76      23.880  38.238   1.836  1.00  0.52           N  
ATOM   1155  H   GLY A  76      22.937  38.453   1.544  1.00  0.52           H  
ATOM   1156  CA  GLY A  76      24.508  37.092   1.144  1.00  0.52           C  
ATOM   1157  HA2 GLY A  76      23.878  36.809   0.301  1.00  0.52           H  
ATOM   1158  HA3 GLY A  76      24.527  36.245   1.831  1.00  0.52           H  
ATOM   1159  C   GLY A  76      25.938  37.276   0.605  1.00  0.52           C  
ATOM   1160  O   GLY A  76      26.218  36.978  -0.547  1.00  0.52           O  
ATOM   1161  N   LEU A  77      26.858  37.756   1.433  1.00  0.37           N  
ATOM   1162  H   LEU A  77      26.554  37.953   2.375  1.00  0.37           H  
ATOM   1163  CA  LEU A  77      28.237  38.091   1.126  1.00  0.37           C  
ATOM   1164  HA  LEU A  77      28.521  37.670   0.162  1.00  0.37           H  
ATOM   1165  C   LEU A  77      29.121  37.452   2.199  1.00  0.37           C  
ATOM   1166  CB  LEU A  77      28.376  39.628   1.067  1.00  0.37           C  
ATOM   1167  HB2 LEU A  77      29.428  39.900   1.154  1.00  0.37           H  
ATOM   1168  HB3 LEU A  77      27.858  40.052   1.927  1.00  0.37           H  
ATOM   1169  O   LEU A  77      29.479  38.096   3.189  1.00  0.37           O  
ATOM   1170  CG  LEU A  77      27.818  40.252  -0.228  1.00  0.37           C  
ATOM   1171  HG  LEU A  77      26.876  39.774  -0.497  1.00  0.37           H  
ATOM   1172  CD1 LEU A  77      27.544  41.741  -0.017  1.00  0.37           C  
ATOM   1173 HD11 LEU A  77      28.466  42.258   0.249  1.00  0.37           H  
ATOM   1174 HD12 LEU A  77      26.808  41.870   0.777  1.00  0.37           H  
ATOM   1175 HD13 LEU A  77      27.145  42.169  -0.937  1.00  0.37           H  
ATOM   1176  CD2 LEU A  77      28.811  40.107  -1.383  1.00  0.37           C  
ATOM   1177 HD21 LEU A  77      28.989  39.051  -1.591  1.00  0.37           H  
ATOM   1178 HD22 LEU A  77      28.392  40.558  -2.283  1.00  0.37           H  
ATOM   1179 HD23 LEU A  77      29.755  40.597  -1.145  1.00  0.37           H  
ATOM   1180  N   SER A  78      29.442  36.169   1.998  1.00  0.33           N  
ATOM   1181  H   SER A  78      28.907  35.719   1.269  1.00  0.33           H  
ATOM   1182  CA  SER A  78      30.659  35.436   2.416  1.00  0.33           C  
ATOM   1183  HA  SER A  78      31.341  35.389   1.567  1.00  0.33           H  
ATOM   1184  C   SER A  78      30.327  33.997   2.843  1.00  0.33           C  
ATOM   1185  CB  SER A  78      31.430  36.064   3.590  1.00  0.33           C  
ATOM   1186  HB2 SER A  78      32.252  35.402   3.860  1.00  0.33           H  
ATOM   1187  HB3 SER A  78      30.763  36.141   4.450  1.00  0.33           H  
ATOM   1188  O   SER A  78      29.859  33.786   3.956  1.00  0.33           O  
ATOM   1189  OG  SER A  78      31.967  37.343   3.294  1.00  0.33           O  
ATOM   1190  HG  SER A  78      31.215  37.873   3.019  1.00  0.33           H  
ATOM   1191  N   GLY A  79      30.655  33.008   2.005  1.00  0.40           N  
ATOM   1192  H   GLY A  79      30.933  33.251   1.065  1.00  0.40           H  
ATOM   1193  CA  GLY A  79      31.052  31.665   2.465  1.00  0.40           C  
ATOM   1194  HA2 GLY A  79      31.931  31.358   1.898  1.00  0.40           H  
ATOM   1195  HA3 GLY A  79      31.357  31.729   3.509  1.00  0.40           H  
ATOM   1196  C   GLY A  79      30.049  30.504   2.383  1.00  0.40           C  
ATOM   1197  O   GLY A  79      30.499  29.366   2.374  1.00  0.40           O  
ATOM   1198  N   HIS A  80      28.740  30.737   2.258  1.00  0.33           N  
ATOM   1199  H   HIS A  80      28.416  31.693   2.227  1.00  0.33           H  
ATOM   1200  CA  HIS A  80      27.725  29.682   2.070  1.00  0.33           C  
ATOM   1201  HA  HIS A  80      28.219  28.767   1.742  1.00  0.33           H  
ATOM   1202  C   HIS A  80      26.744  30.061   0.944  1.00  0.33           C  
ATOM   1203  CB  HIS A  80      27.027  29.377   3.409  1.00  0.33           C  
ATOM   1204  HB2 HIS A  80      26.075  28.883   3.210  1.00  0.33           H  
ATOM   1205  HB3 HIS A  80      26.809  30.307   3.933  1.00  0.33           H  
ATOM   1206  O   HIS A  80      26.694  31.231   0.567  1.00  0.33           O  
ATOM   1207  CG  HIS A  80      27.834  28.460   4.301  1.00  0.33           C  
ATOM   1208  CD2 HIS A  80      28.517  28.796   5.442  1.00  0.33           C  
ATOM   1209  HD2 HIS A  80      28.578  29.779   5.883  1.00  0.33           H  
ATOM   1210  ND1 HIS A  80      28.020  27.108   4.108  1.00  0.33           N  
ATOM   1211  HD1 HIS A  80      27.644  26.545   3.358  1.00  0.33           H  
ATOM   1212  CE1 HIS A  80      28.800  26.645   5.099  1.00  0.33           C  
ATOM   1213  HE1 HIS A  80      29.120  25.620   5.215  1.00  0.33           H  
ATOM   1214  NE2 HIS A  80      29.125  27.638   5.937  1.00  0.33           N  
ATOM   1215  N   LEU A  81      26.034  29.069   0.376  1.00  0.37           N  
ATOM   1216  H   LEU A  81      26.119  28.150   0.786  1.00  0.37           H  
ATOM   1217  CA  LEU A  81      25.169  29.172  -0.817  1.00  0.37           C  
ATOM   1218  HA  LEU A  81      25.806  29.023  -1.689  1.00  0.37           H  
ATOM   1219  C   LEU A  81      24.450  30.537  -0.957  1.00  0.37           C  
ATOM   1220  CB  LEU A  81      24.106  28.050  -0.786  1.00  0.37           C  
ATOM   1221  HB2 LEU A  81      23.221  28.407  -1.312  1.00  0.37           H  
ATOM   1222  HB3 LEU A  81      23.787  27.883   0.243  1.00  0.37           H  
ATOM   1223  O   LEU A  81      23.798  30.983  -0.007  1.00  0.37           O  
ATOM   1224  CG  LEU A  81      24.552  26.723  -1.439  1.00  0.37           C  
ATOM   1225  HG  LEU A  81      25.578  26.813  -1.796  1.00  0.37           H  
ATOM   1226  CD1 LEU A  81      24.495  25.564  -0.444  1.00  0.37           C  
ATOM   1227 HD11 LEU A  81      25.148  25.768   0.405  1.00  0.37           H  
ATOM   1228 HD12 LEU A  81      24.825  24.646  -0.930  1.00  0.37           H  
ATOM   1229 HD13 LEU A  81      23.473  25.427  -0.090  1.00  0.37           H  
ATOM   1230  CD2 LEU A  81      23.655  26.379  -2.629  1.00  0.37           C  
ATOM   1231 HD21 LEU A  81      22.624  26.251  -2.301  1.00  0.37           H  
ATOM   1232 HD22 LEU A  81      23.995  25.453  -3.094  1.00  0.37           H  
ATOM   1233 HD23 LEU A  81      23.697  27.177  -3.370  1.00  0.37           H  
ATOM   1234  N   PRO A  82      24.525  31.198  -2.130  1.00  0.36           N  
ATOM   1235  CA  PRO A  82      23.892  32.493  -2.342  1.00  0.36           C  
ATOM   1236  HA  PRO A  82      24.224  33.197  -1.578  1.00  0.36           H  
ATOM   1237  C   PRO A  82      22.367  32.342  -2.261  1.00  0.36           C  
ATOM   1238  CB  PRO A  82      24.388  32.969  -3.714  1.00  0.36           C  
ATOM   1239  HB2 PRO A  82      25.308  33.539  -3.583  1.00  0.36           H  
ATOM   1240  HB3 PRO A  82      23.644  33.571  -4.238  1.00  0.36           H  
ATOM   1241  O   PRO A  82      21.765  31.689  -3.106  1.00  0.36           O  
ATOM   1242  CG  PRO A  82      24.703  31.675  -4.465  1.00  0.36           C  
ATOM   1243  HG2 PRO A  82      25.489  31.818  -5.206  1.00  0.36           H  
ATOM   1244  HG3 PRO A  82      23.797  31.299  -4.940  1.00  0.36           H  
ATOM   1245  CD  PRO A  82      25.135  30.715  -3.360  1.00  0.36           C  
ATOM   1246  HD2 PRO A  82      24.800  29.706  -3.599  1.00  0.36           H  
ATOM   1247  HD3 PRO A  82      26.220  30.740  -3.259  1.00  0.36           H  
ATOM   1248  N   GLY A  83      21.754  32.939  -1.233  1.00  0.50           N  
ATOM   1249  H   GLY A  83      22.332  33.363  -0.521  1.00  0.50           H  
ATOM   1250  CA  GLY A  83      20.294  33.032  -1.094  1.00  0.50           C  
ATOM   1251  HA2 GLY A  83      19.810  32.488  -1.905  1.00  0.50           H  
ATOM   1252  HA3 GLY A  83      19.999  34.077  -1.186  1.00  0.50           H  
ATOM   1253  C   GLY A  83      19.694  32.496   0.209  1.00  0.50           C  
ATOM   1254  O   GLY A  83      18.526  32.762   0.461  1.00  0.50           O  
ATOM   1255  N   VAL A  84      20.452  31.806   1.070  1.00  0.54           N  
ATOM   1256  H   VAL A  84      21.406  31.590   0.820  1.00  0.54           H  
ATOM   1257  CA  VAL A  84      19.889  31.195   2.294  1.00  0.54           C  
ATOM   1258  HA  VAL A  84      18.803  31.176   2.204  1.00  0.54           H  
ATOM   1259  C   VAL A  84      20.226  32.025   3.537  1.00  0.54           C  
ATOM   1260  CB  VAL A  84      20.316  29.723   2.443  1.00  0.54           C  
ATOM   1261  HB  VAL A  84      21.386  29.674   2.644  1.00  0.54           H  
ATOM   1262  O   VAL A  84      21.394  32.203   3.888  1.00  0.54           O  
ATOM   1263  CG1 VAL A  84      19.562  29.048   3.596  1.00  0.54           C  
ATOM   1264 HG11 VAL A  84      18.487  29.090   3.420  1.00  0.54           H  
ATOM   1265 HG12 VAL A  84      19.789  29.539   4.542  1.00  0.54           H  
ATOM   1266 HG13 VAL A  84      19.863  28.004   3.675  1.00  0.54           H  
ATOM   1267  CG2 VAL A  84      20.026  28.922   1.164  1.00  0.54           C  
ATOM   1268 HG21 VAL A  84      18.972  29.007   0.900  1.00  0.54           H  
ATOM   1269 HG22 VAL A  84      20.267  27.871   1.321  1.00  0.54           H  
ATOM   1270 HG23 VAL A  84      20.634  29.288   0.336  1.00  0.54           H  
ATOM   1271  N   ARG A  85      19.202  32.542   4.224  1.00  0.66           N  
ATOM   1272  H   ARG A  85      18.269  32.339   3.893  1.00  0.66           H  
ATOM   1273  CA  ARG A  85      19.348  33.236   5.513  1.00  0.66           C  
ATOM   1274  HA  ARG A  85      20.253  33.843   5.486  1.00  0.66           H  
ATOM   1275  C   ARG A  85      19.489  32.248   6.661  1.00  0.66           C  
ATOM   1276  CB  ARG A  85      18.138  34.133   5.774  1.00  0.66           C  
ATOM   1277  HB2 ARG A  85      17.218  33.587   5.561  1.00  0.66           H  
ATOM   1278  HB3 ARG A  85      18.132  34.421   6.825  1.00  0.66           H  
ATOM   1279  O   ARG A  85      18.804  31.234   6.701  1.00  0.66           O  
ATOM   1280  CG  ARG A  85      18.203  35.405   4.937  1.00  0.66           C  
ATOM   1281  HG2 ARG A  85      19.093  35.969   5.215  1.00  0.66           H  
ATOM   1282  HG3 ARG A  85      18.236  35.165   3.874  1.00  0.66           H  
ATOM   1283  CD  ARG A  85      16.957  36.223   5.237  1.00  0.66           C  
ATOM   1284  HD2 ARG A  85      16.774  36.217   6.311  1.00  0.66           H  
ATOM   1285  HD3 ARG A  85      16.100  35.772   4.736  1.00  0.66           H  
ATOM   1286  NE  ARG A  85      17.140  37.603   4.788  1.00  0.66           N  
ATOM   1287  HE  ARG A  85      17.921  37.801   4.179  1.00  0.66           H  
ATOM   1288  NH1 ARG A  85      15.253  38.361   5.804  1.00  0.66           N  
ATOM   1289 HH11 ARG A  85      14.977  37.408   5.992  1.00  0.66           H  
ATOM   1290 HH12 ARG A  85      14.540  39.070   5.892  1.00  0.66           H  
ATOM   1291  NH2 ARG A  85      16.587  39.776   4.643  1.00  0.66           N  
ATOM   1292 HH21 ARG A  85      15.814  40.426   4.651  1.00  0.66           H  
ATOM   1293 HH22 ARG A  85      17.340  39.907   3.984  1.00  0.66           H  
ATOM   1294  CZ  ARG A  85      16.322  38.580   5.088  1.00  0.66           C  
ATOM   1295  N   GLN A  86      20.325  32.588   7.640  1.00  0.78           N  
ATOM   1296  H   GLN A  86      20.843  33.452   7.566  1.00  0.78           H  
ATOM   1297  CA  GLN A  86      20.408  31.825   8.884  1.00  0.78           C  
ATOM   1298  HA  GLN A  86      20.096  30.799   8.689  1.00  0.78           H  
ATOM   1299  C   GLN A  86      19.462  32.372   9.956  1.00  0.78           C  
ATOM   1300  CB  GLN A  86      21.848  31.763   9.399  1.00  0.78           C  
ATOM   1301  HB2 GLN A  86      22.264  32.767   9.488  1.00  0.78           H  
ATOM   1302  HB3 GLN A  86      21.814  31.314  10.391  1.00  0.78           H  
ATOM   1303  O   GLN A  86      19.305  33.589  10.099  1.00  0.78           O  
ATOM   1304  CG  GLN A  86      22.742  30.900   8.491  1.00  0.78           C  
ATOM   1305  HG2 GLN A  86      22.177  30.037   8.140  1.00  0.78           H  
ATOM   1306  HG3 GLN A  86      23.053  31.479   7.622  1.00  0.78           H  
ATOM   1307  CD  GLN A  86      23.976  30.373   9.217  1.00  0.78           C  
ATOM   1308  NE2 GLN A  86      24.769  29.543   8.577  1.00  0.78           N  
ATOM   1309 HE21 GLN A  86      24.568  29.236   7.636  1.00  0.78           H  
ATOM   1310 HE22 GLN A  86      25.623  29.293   9.055  1.00  0.78           H  
ATOM   1311  OE1 GLN A  86      24.248  30.703  10.362  1.00  0.78           O  
ATOM   1312  N   ARG A  87      18.882  31.461  10.744  1.00  0.85           N  
ATOM   1313  H   ARG A  87      19.055  30.486  10.543  1.00  0.85           H  
ATOM   1314  CA  ARG A  87      18.141  31.775  11.973  1.00  0.85           C  
ATOM   1315  HA  ARG A  87      17.389  32.534  11.757  1.00  0.85           H  
ATOM   1316  C   ARG A  87      19.091  32.369  13.026  1.00  0.85           C  
ATOM   1317  CB  ARG A  87      17.416  30.510  12.480  1.00  0.85           C  
ATOM   1318  HB2 ARG A  87      17.047  30.692  13.489  1.00  0.85           H  
ATOM   1319  HB3 ARG A  87      18.143  29.700  12.549  1.00  0.85           H  
ATOM   1320  O   ARG A  87      20.277  32.029  13.088  1.00  0.85           O  
ATOM   1321  CG  ARG A  87      16.229  30.027  11.609  1.00  0.85           C  
ATOM   1322  HG2 ARG A  87      16.517  29.992  10.558  1.00  0.85           H  
ATOM   1323  HG3 ARG A  87      15.979  29.014  11.924  1.00  0.85           H  
ATOM   1324  CD  ARG A  87      14.966  30.895  11.770  1.00  0.85           C  
ATOM   1325  HD2 ARG A  87      15.141  31.874  11.324  1.00  0.85           H  
ATOM   1326  HD3 ARG A  87      14.802  31.024  12.840  1.00  0.85           H  
ATOM   1327  NE  ARG A  87      13.739  30.293  11.185  1.00  0.85           N  
ATOM   1328  HE  ARG A  87      13.736  29.308  10.957  1.00  0.85           H  
ATOM   1329  NH1 ARG A  87      12.410  32.184  11.155  1.00  0.85           N  
ATOM   1330 HH11 ARG A  87      12.924  32.596  11.920  1.00  0.85           H  
ATOM   1331 HH12 ARG A  87      11.606  32.697  10.824  1.00  0.85           H  
ATOM   1332  NH2 ARG A  87      11.596  30.290  10.347  1.00  0.85           N  
ATOM   1333 HH21 ARG A  87      11.447  29.295  10.435  1.00  0.85           H  
ATOM   1334 HH22 ARG A  87      10.788  30.830  10.072  1.00  0.85           H  
ATOM   1335  CZ  ARG A  87      12.598  30.920  10.892  1.00  0.85           C  
ATOM   1336  N   ALA A  88      18.594  33.303  13.828  1.00  0.87           N  
ATOM   1337  H   ALA A  88      17.616  33.543  13.753  1.00  0.87           H  
ATOM   1338  CA  ALA A  88      19.377  33.951  14.871  1.00  0.87           C  
ATOM   1339  HA  ALA A  88      20.363  34.177  14.465  1.00  0.87           H  
ATOM   1340  C   ALA A  88      19.562  33.040  16.091  1.00  0.87           C  
ATOM   1341  CB  ALA A  88      18.708  35.271  15.241  1.00  0.87           C  
ATOM   1342  HB1 ALA A  88      19.300  35.789  15.996  1.00  0.87           H  
ATOM   1343  HB2 ALA A  88      17.711  35.080  15.638  1.00  0.87           H  
ATOM   1344  HB3 ALA A  88      18.627  35.884  14.344  1.00  0.87           H  
ATOM   1345  O   ALA A  88      18.643  32.357  16.520  1.00  0.87           O  
ATOM   1346  N   ILE A  89      20.748  33.082  16.693  1.00  0.87           N  
ATOM   1347  H   ILE A  89      21.459  33.685  16.304  1.00  0.87           H  
ATOM   1348  CA  ILE A  89      21.043  32.376  17.950  1.00  0.87           C  
ATOM   1349  HA  ILE A  89      20.272  31.629  18.140  1.00  0.87           H  
ATOM   1350  C   ILE A  89      21.029  33.318  19.154  1.00  0.87           C  
ATOM   1351  CB  ILE A  89      22.384  31.630  17.858  1.00  0.87           C  
ATOM   1352  HB  ILE A  89      22.554  31.160  18.826  1.00  0.87           H  
ATOM   1353  O   ILE A  89      20.827  32.891  20.289  1.00  0.87           O  
ATOM   1354  CG1 ILE A  89      23.564  32.578  17.553  1.00  0.87           C  
ATOM   1355 HG12 ILE A  89      23.451  33.528  18.076  1.00  0.87           H  
ATOM   1356 HG13 ILE A  89      23.601  32.789  16.484  1.00  0.87           H  
ATOM   1357  CG2 ILE A  89      22.296  30.512  16.804  1.00  0.87           C  
ATOM   1358 HG21 ILE A  89      22.163  30.925  15.804  1.00  0.87           H  
ATOM   1359 HG22 ILE A  89      23.195  29.896  16.822  1.00  0.87           H  
ATOM   1360 HG23 ILE A  89      21.444  29.869  17.025  1.00  0.87           H  
ATOM   1361  CD1 ILE A  89      24.890  31.976  18.006  1.00  0.87           C  
ATOM   1362 HD11 ILE A  89      25.695  32.682  17.805  1.00  0.87           H  
ATOM   1363 HD12 ILE A  89      25.079  31.041  17.477  1.00  0.87           H  
ATOM   1364 HD13 ILE A  89      24.862  31.782  19.078  1.00  0.87           H  
ATOM   1365  N   VAL A  90      21.227  34.616  18.912  1.00  0.86           N  
ATOM   1366  H   VAL A  90      21.375  34.910  17.958  1.00  0.86           H  
ATOM   1367  CA  VAL A  90      21.219  35.643  19.951  1.00  0.86           C  
ATOM   1368  HA  VAL A  90      20.632  35.262  20.787  1.00  0.86           H  
ATOM   1369  C   VAL A  90      20.534  36.916  19.467  1.00  0.86           C  
ATOM   1370  CB  VAL A  90      22.635  35.959  20.482  1.00  0.86           C  
ATOM   1371  HB  VAL A  90      22.522  36.688  21.284  1.00  0.86           H  
ATOM   1372  O   VAL A  90      20.603  37.271  18.289  1.00  0.86           O  
ATOM   1373  CG1 VAL A  90      23.338  34.741  21.091  1.00  0.86           C  
ATOM   1374 HG11 VAL A  90      23.595  34.016  20.318  1.00  0.86           H  
ATOM   1375 HG12 VAL A  90      22.677  34.263  21.813  1.00  0.86           H  
ATOM   1376 HG13 VAL A  90      24.249  35.054  21.600  1.00  0.86           H  
ATOM   1377  CG2 VAL A  90      23.562  36.577  19.430  1.00  0.86           C  
ATOM   1378 HG21 VAL A  90      23.149  37.532  19.105  1.00  0.86           H  
ATOM   1379 HG22 VAL A  90      24.538  36.766  19.875  1.00  0.86           H  
ATOM   1380 HG23 VAL A  90      23.674  35.906  18.578  1.00  0.86           H  
ATOM   1381  N   ARG A  91      19.939  37.653  20.404  1.00  0.87           N  
ATOM   1382  H   ARG A  91      19.848  37.239  21.320  1.00  0.87           H  
ATOM   1383  CA  ARG A  91      19.449  39.021  20.212  1.00  0.87           C  
ATOM   1384  HA  ARG A  91      19.553  39.297  19.162  1.00  0.87           H  
ATOM   1385  C   ARG A  91      20.272  39.986  21.044  1.00  0.87           C  
ATOM   1386  CB  ARG A  91      17.958  39.079  20.556  1.00  0.87           C  
ATOM   1387  HB2 ARG A  91      17.439  38.361  19.921  1.00  0.87           H  
ATOM   1388  HB3 ARG A  91      17.807  38.789  21.596  1.00  0.87           H  
ATOM   1389  O   ARG A  91      20.343  39.855  22.264  1.00  0.87           O  
ATOM   1390  CG  ARG A  91      17.354  40.472  20.321  1.00  0.87           C  
ATOM   1391  HG2 ARG A  91      17.782  41.189  21.021  1.00  0.87           H  
ATOM   1392  HG3 ARG A  91      17.567  40.791  19.301  1.00  0.87           H  
ATOM   1393  CD  ARG A  91      15.837  40.403  20.528  1.00  0.87           C  
ATOM   1394  HD2 ARG A  91      15.634  40.081  21.549  1.00  0.87           H  
ATOM   1395  HD3 ARG A  91      15.419  39.653  19.857  1.00  0.87           H  
ATOM   1396  NE  ARG A  91      15.174  41.701  20.293  1.00  0.87           N  
ATOM   1397  HE  ARG A  91      14.847  42.190  21.114  1.00  0.87           H  
ATOM   1398  NH1 ARG A  91      15.056  41.585  17.991  1.00  0.87           N  
ATOM   1399 HH11 ARG A  91      15.550  40.705  17.975  1.00  0.87           H  
ATOM   1400 HH12 ARG A  91      14.823  42.007  17.103  1.00  0.87           H  
ATOM   1401  NH2 ARG A  91      14.171  43.322  19.050  1.00  0.87           N  
ATOM   1402 HH21 ARG A  91      13.812  43.751  19.891  1.00  0.87           H  
ATOM   1403 HH22 ARG A  91      13.906  43.674  18.141  1.00  0.87           H  
ATOM   1404  CZ  ARG A  91      14.809  42.188  19.118  1.00  0.87           C  
ATOM   1405  N   CYS A  92      20.881  40.973  20.399  1.00  0.86           N  
ATOM   1406  H   CYS A  92      20.720  41.056  19.406  1.00  0.86           H  
ATOM   1407  CA  CYS A  92      21.585  42.044  21.093  1.00  0.86           C  
ATOM   1408  HA  CYS A  92      22.143  41.627  21.931  1.00  0.86           H  
ATOM   1409  C   CYS A  92      20.572  43.055  21.643  1.00  0.86           C  
ATOM   1410  CB  CYS A  92      22.574  42.689  20.119  1.00  0.86           C  
ATOM   1411  HB2 CYS A  92      22.027  43.110  19.276  1.00  0.86           H  
ATOM   1412  HB3 CYS A  92      23.277  41.945  19.747  1.00  0.86           H  
ATOM   1413  O   CYS A  92      19.886  43.726  20.874  1.00  0.86           O  
ATOM   1414  SG  CYS A  92      23.471  43.994  20.996  1.00  0.86           S  
ATOM   1415  HG  CYS A  92      24.212  43.184  21.756  1.00  0.86           H  
ATOM   1416  N   GLN A  93      20.502  43.208  22.964  1.00  0.81           N  
ATOM   1417  H   GLN A  93      21.100  42.647  23.554  1.00  0.81           H  
ATOM   1418  CA  GLN A  93      19.551  44.113  23.620  1.00  0.81           C  
ATOM   1419  HA  GLN A  93      18.571  43.975  23.165  1.00  0.81           H  
ATOM   1420  C   GLN A  93      19.905  45.589  23.418  1.00  0.81           C  
ATOM   1421  CB  GLN A  93      19.466  43.763  25.115  1.00  0.81           C  
ATOM   1422  HB2 GLN A  93      18.858  44.511  25.624  1.00  0.81           H  
ATOM   1423  HB3 GLN A  93      20.467  43.791  25.547  1.00  0.81           H  
ATOM   1424  O   GLN A  93      19.017  46.435  23.346  1.00  0.81           O  
ATOM   1425  CG  GLN A  93      18.857  42.374  25.367  1.00  0.81           C  
ATOM   1426  HG2 GLN A  93      18.848  42.176  26.439  1.00  0.81           H  
ATOM   1427  HG3 GLN A  93      19.470  41.607  24.893  1.00  0.81           H  
ATOM   1428  CD  GLN A  93      17.424  42.264  24.847  1.00  0.81           C  
ATOM   1429  NE2 GLN A  93      16.924  41.083  24.594  1.00  0.81           N  
ATOM   1430 HE21 GLN A  93      17.429  40.251  24.864  1.00  0.81           H  
ATOM   1431 HE22 GLN A  93      15.942  41.044  24.362  1.00  0.81           H  
ATOM   1432  OE1 GLN A  93      16.721  43.239  24.634  1.00  0.81           O  
ATOM   1433  N   THR A  94      21.195  45.898  23.262  1.00  0.83           N  
ATOM   1434  H   THR A  94      21.882  45.172  23.407  1.00  0.83           H  
ATOM   1435  CA  THR A  94      21.669  47.262  22.983  1.00  0.83           C  
ATOM   1436  HA  THR A  94      21.104  47.965  23.595  1.00  0.83           H  
ATOM   1437  C   THR A  94      21.455  47.653  21.525  1.00  0.83           C  
ATOM   1438  CB  THR A  94      23.156  47.403  23.325  1.00  0.83           C  
ATOM   1439  HB  THR A  94      23.741  46.845  22.595  1.00  0.83           H  
ATOM   1440  O   THR A  94      20.970  48.743  21.248  1.00  0.83           O  
ATOM   1441  CG2 THR A  94      23.620  48.855  23.347  1.00  0.83           C  
ATOM   1442 HG21 THR A  94      22.986  49.448  24.006  1.00  0.83           H  
ATOM   1443 HG22 THR A  94      24.651  48.908  23.697  1.00  0.83           H  
ATOM   1444 HG23 THR A  94      23.578  49.274  22.341  1.00  0.83           H  
ATOM   1445  OG1 THR A  94      23.409  46.868  24.599  1.00  0.83           O  
ATOM   1446  HG1 THR A  94      23.073  47.499  25.240  1.00  0.83           H  
ATOM   1447  N   CYS A  95      21.800  46.770  20.583  1.00  0.84           N  
ATOM   1448  H   CYS A  95      22.207  45.889  20.863  1.00  0.84           H  
ATOM   1449  CA  CYS A  95      21.663  47.048  19.152  1.00  0.84           C  
ATOM   1450  HA  CYS A  95      21.826  48.113  18.981  1.00  0.84           H  
ATOM   1451  C   CYS A  95      20.262  46.760  18.604  1.00  0.84           C  
ATOM   1452  CB  CYS A  95      22.728  46.273  18.365  1.00  0.84           C  
ATOM   1453  HB2 CYS A  95      22.547  46.417  17.300  1.00  0.84           H  
ATOM   1454  HB3 CYS A  95      22.660  45.209  18.591  1.00  0.84           H  
ATOM   1455  O   CYS A  95      19.991  47.153  17.478  1.00  0.84           O  
ATOM   1456  SG  CYS A  95      24.392  46.870  18.764  1.00  0.84           S  
ATOM   1457  HG  CYS A  95      24.124  48.158  18.532  1.00  0.84           H  
ATOM   1458  N   LYS A  96      19.393  46.080  19.366  1.00  0.82           N  
ATOM   1459  H   LYS A  96      19.715  45.756  20.266  1.00  0.82           H  
ATOM   1460  CA  LYS A  96      18.040  45.663  18.953  1.00  0.82           C  
ATOM   1461  HA  LYS A  96      17.636  45.035  19.748  1.00  0.82           H  
ATOM   1462  C   LYS A  96      18.020  44.765  17.701  1.00  0.82           C  
ATOM   1463  CB  LYS A  96      17.123  46.900  18.816  1.00  0.82           C  
ATOM   1464  HB2 LYS A  96      16.139  46.590  18.463  1.00  0.82           H  
ATOM   1465  HB3 LYS A  96      17.532  47.551  18.044  1.00  0.82           H  
ATOM   1466  O   LYS A  96      17.019  44.740  16.994  1.00  0.82           O  
ATOM   1467  CG  LYS A  96      16.943  47.734  20.097  1.00  0.82           C  
ATOM   1468  HG2 LYS A  96      17.858  47.746  20.689  1.00  0.82           H  
ATOM   1469  HG3 LYS A  96      16.724  48.758  19.796  1.00  0.82           H  
ATOM   1470  CD  LYS A  96      15.771  47.232  20.949  1.00  0.82           C  
ATOM   1471  HD2 LYS A  96      15.990  46.227  21.312  1.00  0.82           H  
ATOM   1472  HD3 LYS A  96      14.871  47.210  20.336  1.00  0.82           H  
ATOM   1473  CE  LYS A  96      15.558  48.178  22.136  1.00  0.82           C  
ATOM   1474  HE2 LYS A  96      15.515  49.200  21.758  1.00  0.82           H  
ATOM   1475  HE3 LYS A  96      16.422  48.104  22.796  1.00  0.82           H  
ATOM   1476  NZ  LYS A  96      14.308  47.863  22.874  1.00  0.82           N  
ATOM   1477  HZ1 LYS A  96      14.214  48.466  23.679  1.00  0.82           H  
ATOM   1478  HZ2 LYS A  96      14.318  46.906  23.195  1.00  0.82           H  
ATOM   1479  HZ3 LYS A  96      13.502  48.004  22.281  1.00  0.82           H  
ATOM   1480  N   ILE A  97      19.094  44.003  17.466  1.00  0.84           N  
ATOM   1481  H   ILE A  97      19.833  44.017  18.155  1.00  0.84           H  
ATOM   1482  CA  ILE A  97      19.259  43.129  16.289  1.00  0.84           C  
ATOM   1483  HA  ILE A  97      18.341  43.188  15.705  1.00  0.84           H  
ATOM   1484  C   ILE A  97      19.437  41.651  16.651  1.00  0.84           C  
ATOM   1485  CB  ILE A  97      20.403  43.596  15.359  1.00  0.84           C  
ATOM   1486  HB  ILE A  97      20.443  42.899  14.521  1.00  0.84           H  
ATOM   1487  O   ILE A  97      20.017  41.316  17.690  1.00  0.84           O  
ATOM   1488  CG1 ILE A  97      21.772  43.529  16.070  1.00  0.84           C  
ATOM   1489 HG12 ILE A  97      21.726  44.073  17.013  1.00  0.84           H  
ATOM   1490 HG13 ILE A  97      22.002  42.487  16.291  1.00  0.84           H  
ATOM   1491  CG2 ILE A  97      20.095  44.976  14.756  1.00  0.84           C  
ATOM   1492 HG21 ILE A  97      19.079  44.976  14.361  1.00  0.84           H  
ATOM   1493 HG22 ILE A  97      20.180  45.759  15.509  1.00  0.84           H  
ATOM   1494 HG23 ILE A  97      20.770  45.190  13.928  1.00  0.84           H  
ATOM   1495  CD1 ILE A  97      22.919  44.090  15.230  1.00  0.84           C  
ATOM   1496 HD11 ILE A  97      22.894  45.179  15.241  1.00  0.84           H  
ATOM   1497 HD12 ILE A  97      22.814  43.745  14.201  1.00  0.84           H  
ATOM   1498 HD13 ILE A  97      23.874  43.748  15.630  1.00  0.84           H  
ATOM   1499  N   ASN A  98      18.986  40.783  15.753  1.00  0.87           N  
ATOM   1500  H   ASN A  98      18.545  41.184  14.937  1.00  0.87           H  
ATOM   1501  CA  ASN A  98      19.067  39.328  15.776  1.00  0.87           C  
ATOM   1502  HA  ASN A  98      19.156  38.983  16.806  1.00  0.87           H  
ATOM   1503  C   ASN A  98      20.292  38.844  14.976  1.00  0.87           C  
ATOM   1504  CB  ASN A  98      17.757  38.784  15.190  1.00  0.87           C  
ATOM   1505  HB2 ASN A  98      17.681  39.092  14.147  1.00  0.87           H  
ATOM   1506  HB3 ASN A  98      17.752  37.694  15.215  1.00  0.87           H  
ATOM   1507  O   ASN A  98      20.529  39.256  13.836  1.00  0.87           O  
ATOM   1508  CG  ASN A  98      16.512  39.235  15.926  1.00  0.87           C  
ATOM   1509  ND2 ASN A  98      15.484  39.582  15.191  1.00  0.87           N  
ATOM   1510 HD21 ASN A  98      15.582  39.570  14.186  1.00  0.87           H  
ATOM   1511 HD22 ASN A  98      14.579  39.737  15.612  1.00  0.87           H  
ATOM   1512  OD1 ASN A  98      16.455  39.303  17.149  1.00  0.87           O  
ATOM   1513  N   LEU A  99      21.101  37.966  15.567  1.00  0.86           N  
ATOM   1514  H   LEU A  99      20.849  37.627  16.484  1.00  0.86           H  
ATOM   1515  CA  LEU A  99      22.405  37.558  15.035  1.00  0.86           C  
ATOM   1516  HA  LEU A  99      22.542  37.951  14.028  1.00  0.86           H  
ATOM   1517  C   LEU A  99      22.524  36.032  14.972  1.00  0.86           C  
ATOM   1518  CB  LEU A  99      23.510  38.140  15.928  1.00  0.86           C  
ATOM   1519  HB2 LEU A  99      24.472  37.734  15.615  1.00  0.86           H  
ATOM   1520  HB3 LEU A  99      23.322  37.784  16.941  1.00  0.86           H  
ATOM   1521  O   LEU A  99      22.335  35.353  15.982  1.00  0.86           O  
ATOM   1522  CG  LEU A  99      23.583  39.674  15.945  1.00  0.86           C  
ATOM   1523  HG  LEU A  99      22.584  40.110  15.982  1.00  0.86           H  
ATOM   1524  CD1 LEU A  99      24.340  40.155  17.178  1.00  0.86           C  
ATOM   1525 HD11 LEU A  99      23.864  39.753  18.074  1.00  0.86           H  
ATOM   1526 HD12 LEU A  99      24.279  41.242  17.228  1.00  0.86           H  
ATOM   1527 HD13 LEU A  99      25.378  39.824  17.143  1.00  0.86           H  
ATOM   1528  CD2 LEU A  99      24.316  40.190  14.716  1.00  0.86           C  
ATOM   1529 HD21 LEU A  99      24.467  41.263  14.832  1.00  0.86           H  
ATOM   1530 HD22 LEU A  99      23.715  39.984  13.830  1.00  0.86           H  
ATOM   1531 HD23 LEU A  99      25.289  39.707  14.625  1.00  0.86           H  
ATOM   1532  N   CYS A 100      22.900  35.497  13.808  1.00  0.89           N  
ATOM   1533  H   CYS A 100      23.000  36.093  12.998  1.00  0.89           H  
ATOM   1534  CA  CYS A 100      23.427  34.137  13.698  1.00  0.89           C  
ATOM   1535  HA  CYS A 100      22.786  33.461  14.264  1.00  0.89           H  
ATOM   1536  C   CYS A 100      24.843  34.060  14.296  1.00  0.89           C  
ATOM   1537  CB  CYS A 100      23.406  33.672  12.232  1.00  0.89           C  
ATOM   1538  HB2 CYS A 100      22.429  33.862  11.788  1.00  0.89           H  
ATOM   1539  HB3 CYS A 100      23.571  32.595  12.192  1.00  0.89           H  
ATOM   1540  O   CYS A 100      25.453  35.085  14.625  1.00  0.89           O  
ATOM   1541  SG  CYS A 100      24.713  34.493  11.276  1.00  0.89           S  
ATOM   1542  HG  CYS A 100      24.582  33.746  10.176  1.00  0.89           H  
ATOM   1543  N   LEU A 101      25.389  32.848  14.396  1.00  0.85           N  
ATOM   1544  H   LEU A 101      24.864  32.051  14.065  1.00  0.85           H  
ATOM   1545  CA  LEU A 101      26.711  32.612  14.975  1.00  0.85           C  
ATOM   1546  HA  LEU A 101      26.705  32.996  15.995  1.00  0.85           H  
ATOM   1547  C   LEU A 101      27.824  33.366  14.229  1.00  0.85           C  
ATOM   1548  CB  LEU A 101      26.949  31.092  14.998  1.00  0.85           C  
ATOM   1549  HB2 LEU A 101      27.017  30.739  13.968  1.00  0.85           H  
ATOM   1550  HB3 LEU A 101      26.092  30.598  15.455  1.00  0.85           H  
ATOM   1551  O   LEU A 101      28.658  34.018  14.864  1.00  0.85           O  
ATOM   1552  CG  LEU A 101      28.221  30.661  15.748  1.00  0.85           C  
ATOM   1553  HG  LEU A 101      29.086  31.168  15.322  1.00  0.85           H  
ATOM   1554  CD1 LEU A 101      28.173  30.961  17.249  1.00  0.85           C  
ATOM   1555 HD11 LEU A 101      27.316  30.460  17.698  1.00  0.85           H  
ATOM   1556 HD12 LEU A 101      29.076  30.593  17.735  1.00  0.85           H  
ATOM   1557 HD13 LEU A 101      28.095  32.034  17.422  1.00  0.85           H  
ATOM   1558  CD2 LEU A 101      28.428  29.158  15.579  1.00  0.85           C  
ATOM   1559 HD21 LEU A 101      27.571  28.617  15.979  1.00  0.85           H  
ATOM   1560 HD22 LEU A 101      28.522  28.916  14.520  1.00  0.85           H  
ATOM   1561 HD23 LEU A 101      29.327  28.830  16.101  1.00  0.85           H  
ATOM   1562  N   GLU A 102      27.817  33.339  12.892  1.00  0.85           N  
ATOM   1563  H   GLU A 102      27.154  32.741  12.422  1.00  0.85           H  
ATOM   1564  CA  GLU A 102      28.767  34.087  12.054  1.00  0.85           C  
ATOM   1565  HA  GLU A 102      29.782  33.770  12.292  1.00  0.85           H  
ATOM   1566  C   GLU A 102      28.677  35.599  12.293  1.00  0.85           C  
ATOM   1567  CB  GLU A 102      28.493  33.833  10.556  1.00  0.85           C  
ATOM   1568  HB2 GLU A 102      27.512  33.380  10.412  1.00  0.85           H  
ATOM   1569  HB3 GLU A 102      28.450  34.794  10.043  1.00  0.85           H  
ATOM   1570  O   GLU A 102      29.685  36.273  12.530  1.00  0.85           O  
ATOM   1571  CG  GLU A 102      29.585  33.033   9.834  1.00  0.85           C  
ATOM   1572  HG2 GLU A 102      29.514  33.256   8.769  1.00  0.85           H  
ATOM   1573  HG3 GLU A 102      30.560  33.384  10.169  1.00  0.85           H  
ATOM   1574  CD  GLU A 102      29.455  31.521  10.015  1.00  0.85           C  
ATOM   1575  OE1 GLU A 102      30.516  30.897  10.226  1.00  0.85           O  
ATOM   1576  OE2 GLU A 102      28.305  31.035  10.000  1.00  0.85           O  
ATOM   1577  N   CYS A 103      27.465  36.156  12.229  1.00  0.87           N  
ATOM   1578  H   CYS A 103      26.678  35.562  12.012  1.00  0.87           H  
ATOM   1579  CA  CYS A 103      27.243  37.594  12.350  1.00  0.87           C  
ATOM   1580  HA  CYS A 103      27.924  38.111  11.674  1.00  0.87           H  
ATOM   1581  C   CYS A 103      27.552  38.089  13.760  1.00  0.87           C  
ATOM   1582  CB  CYS A 103      25.808  37.931  11.940  1.00  0.87           C  
ATOM   1583  HB2 CYS A 103      25.560  38.951  12.235  1.00  0.87           H  
ATOM   1584  HB3 CYS A 103      25.115  37.245  12.428  1.00  0.87           H  
ATOM   1585  O   CYS A 103      28.123  39.172  13.904  1.00  0.87           O  
ATOM   1586  SG  CYS A 103      25.647  37.785  10.138  1.00  0.87           S  
ATOM   1587  HG  CYS A 103      26.258  38.918   9.779  1.00  0.87           H  
ATOM   1588  N   GLN A 104      27.250  37.302  14.794  1.00  0.87           N  
ATOM   1589  H   GLN A 104      26.764  36.434  14.618  1.00  0.87           H  
ATOM   1590  CA  GLN A 104      27.658  37.592  16.165  1.00  0.87           C  
ATOM   1591  HA  GLN A 104      27.251  38.559  16.458  1.00  0.87           H  
ATOM   1592  C   GLN A 104      29.185  37.663  16.264  1.00  0.87           C  
ATOM   1593  CB  GLN A 104      27.098  36.516  17.103  1.00  0.87           C  
ATOM   1594  HB2 GLN A 104      26.019  36.441  16.973  1.00  0.87           H  
ATOM   1595  HB3 GLN A 104      27.542  35.556  16.841  1.00  0.87           H  
ATOM   1596  O   GLN A 104      29.709  38.647  16.788  1.00  0.87           O  
ATOM   1597  CG  GLN A 104      27.392  36.835  18.580  1.00  0.87           C  
ATOM   1598  HG2 GLN A 104      26.819  37.713  18.875  1.00  0.87           H  
ATOM   1599  HG3 GLN A 104      28.451  37.054  18.717  1.00  0.87           H  
ATOM   1600  CD  GLN A 104      27.048  35.677  19.510  1.00  0.87           C  
ATOM   1601  NE2 GLN A 104      27.090  35.877  20.808  1.00  0.87           N  
ATOM   1602 HE21 GLN A 104      27.309  36.780  21.204  1.00  0.87           H  
ATOM   1603 HE22 GLN A 104      26.840  35.073  21.367  1.00  0.87           H  
ATOM   1604  OE1 GLN A 104      26.764  34.570  19.103  1.00  0.87           O  
ATOM   1605  N   LYS A 105      29.908  36.683  15.704  1.00  0.84           N  
ATOM   1606  H   LYS A 105      29.423  35.897  15.294  1.00  0.84           H  
ATOM   1607  CA  LYS A 105      31.378  36.691  15.699  1.00  0.84           C  
ATOM   1608  HA  LYS A 105      31.716  36.762  16.733  1.00  0.84           H  
ATOM   1609  C   LYS A 105      31.943  37.912  14.970  1.00  0.84           C  
ATOM   1610  CB  LYS A 105      31.931  35.386  15.111  1.00  0.84           C  
ATOM   1611  HB2 LYS A 105      31.411  35.155  14.181  1.00  0.84           H  
ATOM   1612  HB3 LYS A 105      32.988  35.524  14.883  1.00  0.84           H  
ATOM   1613  O   LYS A 105      32.818  38.603  15.484  1.00  0.84           O  
ATOM   1614  CG  LYS A 105      31.806  34.202  16.084  1.00  0.84           C  
ATOM   1615  HG2 LYS A 105      32.409  34.395  16.971  1.00  0.84           H  
ATOM   1616  HG3 LYS A 105      30.766  34.077  16.386  1.00  0.84           H  
ATOM   1617  CD  LYS A 105      32.295  32.918  15.400  1.00  0.84           C  
ATOM   1618  HD2 LYS A 105      33.349  33.024  15.141  1.00  0.84           H  
ATOM   1619  HD3 LYS A 105      31.721  32.773  14.484  1.00  0.84           H  
ATOM   1620  CE  LYS A 105      32.106  31.693  16.301  1.00  0.84           C  
ATOM   1621  HE2 LYS A 105      31.060  31.654  16.608  1.00  0.84           H  
ATOM   1622  HE3 LYS A 105      32.716  31.809  17.196  1.00  0.84           H  
ATOM   1623  NZ  LYS A 105      32.462  30.437  15.586  1.00  0.84           N  
ATOM   1624  HZ1 LYS A 105      33.429  30.436  15.295  1.00  0.84           H  
ATOM   1625  HZ2 LYS A 105      32.297  29.627  16.166  1.00  0.84           H  
ATOM   1626  HZ3 LYS A 105      31.894  30.331  14.757  1.00  0.84           H  
ATOM   1627  N   ARG A 106      31.399  38.239  13.796  1.00  0.84           N  
ATOM   1628  H   ARG A 106      30.712  37.604  13.414  1.00  0.84           H  
ATOM   1629  CA  ARG A 106      31.840  39.397  12.999  1.00  0.84           C  
ATOM   1630  HA  ARG A 106      32.924  39.355  12.888  1.00  0.84           H  
ATOM   1631  C   ARG A 106      31.568  40.742  13.668  1.00  0.84           C  
ATOM   1632  CB  ARG A 106      31.190  39.357  11.607  1.00  0.84           C  
ATOM   1633  HB2 ARG A 106      30.173  38.969  11.679  1.00  0.84           H  
ATOM   1634  HB3 ARG A 106      31.135  40.373  11.215  1.00  0.84           H  
ATOM   1635  O   ARG A 106      32.386  41.648  13.554  1.00  0.84           O  
ATOM   1636  CG  ARG A 106      32.008  38.521  10.616  1.00  0.84           C  
ATOM   1637  HG2 ARG A 106      33.010  38.943  10.539  1.00  0.84           H  
ATOM   1638  HG3 ARG A 106      32.078  37.493  10.970  1.00  0.84           H  
ATOM   1639  CD  ARG A 106      31.343  38.542   9.233  1.00  0.84           C  
ATOM   1640  HD2 ARG A 106      30.405  37.990   9.289  1.00  0.84           H  
ATOM   1641  HD3 ARG A 106      31.126  39.576   8.962  1.00  0.84           H  
ATOM   1642  NE  ARG A 106      32.210  37.949   8.199  1.00  0.84           N  
ATOM   1643  HE  ARG A 106      33.106  37.590   8.499  1.00  0.84           H  
ATOM   1644  NH1 ARG A 106      30.791  38.205   6.398  1.00  0.84           N  
ATOM   1645 HH11 ARG A 106      30.031  38.468   7.010  1.00  0.84           H  
ATOM   1646 HH12 ARG A 106      30.612  38.094   5.410  1.00  0.84           H  
ATOM   1647  NH2 ARG A 106      32.848  37.413   6.083  1.00  0.84           N  
ATOM   1648 HH21 ARG A 106      33.746  37.086   6.410  1.00  0.84           H  
ATOM   1649 HH22 ARG A 106      32.653  37.401   5.092  1.00  0.84           H  
ATOM   1650  CZ  ARG A 106      31.942  37.855   6.906  1.00  0.84           C  
ATOM   1651  N   THR A 107      30.425  40.905  14.331  1.00  0.81           N  
ATOM   1652  H   THR A 107      29.789  40.121  14.370  1.00  0.81           H  
ATOM   1653  CA  THR A 107      29.954  42.233  14.772  1.00  0.81           C  
ATOM   1654  HA  THR A 107      30.589  42.997  14.323  1.00  0.81           H  
ATOM   1655  C   THR A 107      30.048  42.475  16.276  1.00  0.81           C  
ATOM   1656  CB  THR A 107      28.533  42.521  14.273  1.00  0.81           C  
ATOM   1657  HB  THR A 107      28.240  43.509  14.629  1.00  0.81           H  
ATOM   1658  O   THR A 107      30.073  43.635  16.687  1.00  0.81           O  
ATOM   1659  CG2 THR A 107      28.441  42.521  12.748  1.00  0.81           C  
ATOM   1660 HG21 THR A 107      29.219  43.160  12.330  1.00  0.81           H  
ATOM   1661 HG22 THR A 107      27.472  42.915  12.444  1.00  0.81           H  
ATOM   1662 HG23 THR A 107      28.558  41.511  12.356  1.00  0.81           H  
ATOM   1663  OG1 THR A 107      27.624  41.579  14.785  1.00  0.81           O  
ATOM   1664  HG1 THR A 107      27.772  40.743  14.335  1.00  0.81           H  
ATOM   1665  N   HIS A 108      30.133  41.421  17.092  1.00  0.80           N  
ATOM   1666  H   HIS A 108      30.077  40.497  16.687  1.00  0.80           H  
ATOM   1667  CA  HIS A 108      30.085  41.491  18.559  1.00  0.80           C  
ATOM   1668  HA  HIS A 108      30.117  42.538  18.859  1.00  0.80           H  
ATOM   1669  C   HIS A 108      31.295  40.849  19.264  1.00  0.80           C  
ATOM   1670  CB  HIS A 108      28.739  40.937  19.059  1.00  0.80           C  
ATOM   1671  HB2 HIS A 108      28.782  40.816  20.142  1.00  0.80           H  
ATOM   1672  HB3 HIS A 108      28.545  39.956  18.626  1.00  0.80           H  
ATOM   1673  O   HIS A 108      31.366  40.877  20.491  1.00  0.80           O  
ATOM   1674  CG  HIS A 108      27.588  41.858  18.747  1.00  0.80           C  
ATOM   1675  CD2 HIS A 108      26.979  42.716  19.623  1.00  0.80           C  
ATOM   1676  HD2 HIS A 108      27.214  42.821  20.672  1.00  0.80           H  
ATOM   1677  ND1 HIS A 108      27.025  42.083  17.513  1.00  0.80           N  
ATOM   1678  HD1 HIS A 108      27.259  41.628  16.641  1.00  0.80           H  
ATOM   1679  CE1 HIS A 108      26.118  43.059  17.638  1.00  0.80           C  
ATOM   1680  HE1 HIS A 108      25.533  43.463  16.825  1.00  0.80           H  
ATOM   1681  NE2 HIS A 108      26.053  43.481  18.907  1.00  0.80           N  
ATOM   1682  N   SER A 109      32.300  40.345  18.535  1.00  0.69           N  
ATOM   1683  H   SER A 109      32.163  40.206  17.544  1.00  0.69           H  
ATOM   1684  CA  SER A 109      33.538  39.819  19.144  1.00  0.69           C  
ATOM   1685  HA  SER A 109      33.295  39.465  20.146  1.00  0.69           H  
ATOM   1686  C   SER A 109      34.663  40.850  19.341  1.00  0.69           C  
ATOM   1687  CB  SER A 109      34.049  38.598  18.379  1.00  0.69           C  
ATOM   1688  HB2 SER A 109      34.307  38.876  17.358  1.00  0.69           H  
ATOM   1689  HB3 SER A 109      34.943  38.211  18.868  1.00  0.69           H  
ATOM   1690  O   SER A 109      35.651  40.526  20.006  1.00  0.69           O  
ATOM   1691  OG  SER A 109      33.055  37.597  18.393  1.00  0.69           O  
ATOM   1692  HG  SER A 109      32.775  37.424  19.295  1.00  0.69           H  
ATOM   1693  N   GLY A 110      34.516  42.083  18.833  1.00  0.60           N  
ATOM   1694  H   GLY A 110      33.661  42.269  18.329  1.00  0.60           H  
ATOM   1695  CA  GLY A 110      35.492  43.183  18.946  1.00  0.60           C  
ATOM   1696  HA2 GLY A 110      35.430  43.805  18.053  1.00  0.60           H  
ATOM   1697  HA3 GLY A 110      36.496  42.760  18.976  1.00  0.60           H  
ATOM   1698  C   GLY A 110      35.309  44.096  20.176  1.00  0.60           C  
ATOM   1699  O   GLY A 110      34.197  44.275  20.675  1.00  0.60           O  
ATOM   1700  N   GLY A 111      36.414  44.692  20.648  1.00  0.60           N  
ATOM   1701  H   GLY A 111      37.254  44.561  20.103  1.00  0.60           H  
ATOM   1702  CA  GLY A 111      36.634  45.227  22.008  1.00  0.60           C  
ATOM   1703  HA2 GLY A 111      37.598  45.736  22.010  1.00  0.60           H  
ATOM   1704  HA3 GLY A 111      36.716  44.385  22.695  1.00  0.60           H  
ATOM   1705  C   GLY A 111      35.623  46.213  22.619  1.00  0.60           C  
ATOM   1706  O   GLY A 111      35.536  46.260  23.841  1.00  0.60           O  
ATOM   1707  N   ASN A 112      34.808  46.922  21.830  1.00  0.61           N  
ATOM   1708  H   ASN A 112      34.930  46.848  20.830  1.00  0.61           H  
ATOM   1709  CA  ASN A 112      33.793  47.851  22.363  1.00  0.61           C  
ATOM   1710  HA  ASN A 112      34.047  48.106  23.392  1.00  0.61           H  
ATOM   1711  C   ASN A 112      32.375  47.259  22.450  1.00  0.61           C  
ATOM   1712  CB  ASN A 112      33.823  49.162  21.552  1.00  0.61           C  
ATOM   1713  HB2 ASN A 112      32.918  49.731  21.767  1.00  0.61           H  
ATOM   1714  HB3 ASN A 112      33.847  48.949  20.483  1.00  0.61           H  
ATOM   1715  O   ASN A 112      31.583  47.703  23.274  1.00  0.61           O  
ATOM   1716  CG  ASN A 112      34.997  50.057  21.920  1.00  0.61           C  
ATOM   1717  ND2 ASN A 112      35.238  51.105  21.169  1.00  0.61           N  
ATOM   1718 HD21 ASN A 112      34.638  51.360  20.398  1.00  0.61           H  
ATOM   1719 HD22 ASN A 112      36.008  51.686  21.468  1.00  0.61           H  
ATOM   1720  OD1 ASN A 112      35.711  49.833  22.878  1.00  0.61           O  
ATOM   1721  N   LYS A 113      32.044  46.242  21.643  1.00  0.64           N  
ATOM   1722  H   LYS A 113      32.765  45.855  21.050  1.00  0.64           H  
ATOM   1723  CA  LYS A 113      30.683  45.667  21.564  1.00  0.64           C  
ATOM   1724  HA  LYS A 113      29.974  46.372  21.997  1.00  0.64           H  
ATOM   1725  C   LYS A 113      30.501  44.389  22.389  1.00  0.64           C  
ATOM   1726  CB  LYS A 113      30.275  45.470  20.097  1.00  0.64           C  
ATOM   1727  HB2 LYS A 113      31.018  44.855  19.589  1.00  0.64           H  
ATOM   1728  HB3 LYS A 113      29.319  44.948  20.065  1.00  0.64           H  
ATOM   1729  O   LYS A 113      29.375  43.941  22.577  1.00  0.64           O  
ATOM   1730  CG  LYS A 113      30.116  46.814  19.366  1.00  0.64           C  
ATOM   1731  HG2 LYS A 113      31.065  47.350  19.362  1.00  0.64           H  
ATOM   1732  HG3 LYS A 113      29.369  47.418  19.882  1.00  0.64           H  
ATOM   1733  CD  LYS A 113      29.667  46.583  17.920  1.00  0.64           C  
ATOM   1734  HD2 LYS A 113      28.737  46.015  17.922  1.00  0.64           H  
ATOM   1735  HD3 LYS A 113      30.437  46.009  17.405  1.00  0.64           H  
ATOM   1736  CE  LYS A 113      29.463  47.911  17.184  1.00  0.64           C  
ATOM   1737  HE2 LYS A 113      28.750  48.515  17.745  1.00  0.64           H  
ATOM   1738  HE3 LYS A 113      30.411  48.448  17.158  1.00  0.64           H  
ATOM   1739  NZ  LYS A 113      28.962  47.683  15.805  1.00  0.64           N  
ATOM   1740  HZ1 LYS A 113      29.608  47.106  15.285  1.00  0.64           H  
ATOM   1741  HZ2 LYS A 113      28.840  48.559  15.318  1.00  0.64           H  
ATOM   1742  HZ3 LYS A 113      28.070  47.209  15.834  1.00  0.64           H  
ATOM   1743  N   ARG A 114      31.589  43.847  22.957  1.00  0.62           N  
ATOM   1744  H   ARG A 114      32.478  44.260  22.714  1.00  0.62           H  
ATOM   1745  CA  ARG A 114      31.578  42.667  23.847  1.00  0.62           C  
ATOM   1746  HA  ARG A 114      31.141  41.824  23.312  1.00  0.62           H  
ATOM   1747  C   ARG A 114      30.716  42.823  25.108  1.00  0.62           C  
ATOM   1748  CB  ARG A 114      33.016  42.308  24.269  1.00  0.62           C  
ATOM   1749  HB2 ARG A 114      32.974  41.714  25.182  1.00  0.62           H  
ATOM   1750  HB3 ARG A 114      33.575  43.217  24.491  1.00  0.62           H  
ATOM   1751  O   ARG A 114      30.408  41.821  25.737  1.00  0.62           O  
ATOM   1752  CG  ARG A 114      33.765  41.475  23.221  1.00  0.62           C  
ATOM   1753  HG2 ARG A 114      33.175  40.595  22.966  1.00  0.62           H  
ATOM   1754  HG3 ARG A 114      33.926  42.070  22.322  1.00  0.62           H  
ATOM   1755  CD  ARG A 114      35.114  41.028  23.802  1.00  0.62           C  
ATOM   1756  HD2 ARG A 114      34.927  40.448  24.705  1.00  0.62           H  
ATOM   1757  HD3 ARG A 114      35.696  41.911  24.065  1.00  0.62           H  
ATOM   1758  NE  ARG A 114      35.877  40.208  22.845  1.00  0.62           N  
ATOM   1759  HE  ARG A 114      35.574  40.223  21.882  1.00  0.62           H  
ATOM   1760  NH1 ARG A 114      37.562  39.521  24.252  1.00  0.62           N  
ATOM   1761 HH11 ARG A 114      37.151  40.048  25.009  1.00  0.62           H  
ATOM   1762 HH12 ARG A 114      38.392  38.967  24.411  1.00  0.62           H  
ATOM   1763  NH2 ARG A 114      37.507  38.809  22.134  1.00  0.62           N  
ATOM   1764 HH21 ARG A 114      37.109  38.861  21.208  1.00  0.62           H  
ATOM   1765 HH22 ARG A 114      38.341  38.264  22.299  1.00  0.62           H  
ATOM   1766  CZ  ARG A 114      36.974  39.515  23.088  1.00  0.62           C  
ATOM   1767  N   ARG A 115      30.356  44.052  25.500  1.00  0.69           N  
ATOM   1768  H   ARG A 115      30.636  44.829  24.918  1.00  0.69           H  
ATOM   1769  CA  ARG A 115      29.557  44.330  26.709  1.00  0.69           C  
ATOM   1770  HA  ARG A 115      29.639  43.485  27.393  1.00  0.69           H  
ATOM   1771  C   ARG A 115      28.058  44.466  26.454  1.00  0.69           C  
ATOM   1772  CB  ARG A 115      30.073  45.579  27.437  1.00  0.69           C  
ATOM   1773  HB2 ARG A 115      29.974  46.445  26.782  1.00  0.69           H  
ATOM   1774  HB3 ARG A 115      29.452  45.748  28.316  1.00  0.69           H  
ATOM   1775  O   ARG A 115      27.319  44.687  27.407  1.00  0.69           O  
ATOM   1776  CG  ARG A 115      31.526  45.458  27.905  1.00  0.69           C  
ATOM   1777  HG2 ARG A 115      31.672  44.520  28.440  1.00  0.69           H  
ATOM   1778  HG3 ARG A 115      32.186  45.486  27.037  1.00  0.69           H  
ATOM   1779  CD  ARG A 115      31.846  46.630  28.838  1.00  0.69           C  
ATOM   1780  HD2 ARG A 115      31.353  46.455  29.794  1.00  0.69           H  
ATOM   1781  HD3 ARG A 115      31.446  47.548  28.405  1.00  0.69           H  
ATOM   1782  NE  ARG A 115      33.299  46.796  29.022  1.00  0.69           N  
ATOM   1783  HE  ARG A 115      33.895  46.402  28.309  1.00  0.69           H  
ATOM   1784  NH1 ARG A 115      33.227  48.030  30.961  1.00  0.69           N  
ATOM   1785 HH11 ARG A 115      33.702  48.553  31.683  1.00  0.69           H  
ATOM   1786 HH12 ARG A 115      32.224  47.920  30.997  1.00  0.69           H  
ATOM   1787  NH2 ARG A 115      35.186  47.640  29.966  1.00  0.69           N  
ATOM   1788 HH21 ARG A 115      35.743  47.264  29.212  1.00  0.69           H  
ATOM   1789 HH22 ARG A 115      35.638  48.169  30.699  1.00  0.69           H  
ATOM   1790  CZ  ARG A 115      33.893  47.484  29.981  1.00  0.69           C  
ATOM   1791  N   HIS A 116      27.598  44.392  25.205  1.00  0.84           N  
ATOM   1792  H   HIS A 116      28.219  44.151  24.445  1.00  0.84           H  
ATOM   1793  CA  HIS A 116      26.168  44.491  24.942  1.00  0.84           C  
ATOM   1794  HA  HIS A 116      25.798  45.399  25.418  1.00  0.84           H  
ATOM   1795  C   HIS A 116      25.445  43.262  25.517  1.00  0.84           C  
ATOM   1796  CB  HIS A 116      25.894  44.617  23.444  1.00  0.84           C  
ATOM   1797  HB2 HIS A 116      26.369  43.791  22.914  1.00  0.84           H  
ATOM   1798  HB3 HIS A 116      24.815  44.531  23.318  1.00  0.84           H  
ATOM   1799  O   HIS A 116      25.793  42.145  25.128  1.00  0.84           O  
ATOM   1800  CG  HIS A 116      26.314  45.919  22.811  1.00  0.84           C  
ATOM   1801  CD2 HIS A 116      26.890  47.006  23.416  1.00  0.84           C  
ATOM   1802  HD2 HIS A 116      27.158  47.092  24.459  1.00  0.84           H  
ATOM   1803  ND1 HIS A 116      26.101  46.259  21.495  1.00  0.84           N  
ATOM   1804  HD1 HIS A 116      25.660  45.681  20.794  1.00  0.84           H  
ATOM   1805  CE1 HIS A 116      26.524  47.520  21.319  1.00  0.84           C  
ATOM   1806  HE1 HIS A 116      26.461  48.071  20.392  1.00  0.84           H  
ATOM   1807  NE2 HIS A 116      27.035  48.010  22.455  1.00  0.84           N  
ATOM   1808  N   PRO A 117      24.447  43.427  26.406  1.00  0.82           N  
ATOM   1809  CA  PRO A 117      23.621  42.317  26.866  1.00  0.82           C  
ATOM   1810  HA  PRO A 117      24.249  41.614  27.413  1.00  0.82           H  
ATOM   1811  C   PRO A 117      22.980  41.586  25.681  1.00  0.82           C  
ATOM   1812  CB  PRO A 117      22.592  42.917  27.834  1.00  0.82           C  
ATOM   1813  HB2 PRO A 117      21.587  42.533  27.657  1.00  0.82           H  
ATOM   1814  HB3 PRO A 117      22.897  42.699  28.857  1.00  0.82           H  
ATOM   1815  O   PRO A 117      22.419  42.207  24.775  1.00  0.82           O  
ATOM   1816  CG  PRO A 117      22.658  44.427  27.601  1.00  0.82           C  
ATOM   1817  HG2 PRO A 117      21.957  44.723  26.820  1.00  0.82           H  
ATOM   1818  HG3 PRO A 117      22.463  44.986  28.516  1.00  0.82           H  
ATOM   1819  CD  PRO A 117      24.076  44.648  27.100  1.00  0.82           C  
ATOM   1820  HD2 PRO A 117      24.099  45.531  26.461  1.00  0.82           H  
ATOM   1821  HD3 PRO A 117      24.742  44.791  27.951  1.00  0.82           H  
ATOM   1822  N   VAL A 118      23.083  40.259  25.689  1.00  0.82           N  
ATOM   1823  H   VAL A 118      23.544  39.816  26.471  1.00  0.82           H  
ATOM   1824  CA  VAL A 118      22.556  39.366  24.650  1.00  0.82           C  
ATOM   1825  HA  VAL A 118      21.983  39.968  23.945  1.00  0.82           H  
ATOM   1826  C   VAL A 118      21.586  38.373  25.271  1.00  0.82           C  
ATOM   1827  CB  VAL A 118      23.653  38.614  23.852  1.00  0.82           C  
ATOM   1828  HB  VAL A 118      23.339  37.580  23.715  1.00  0.82           H  
ATOM   1829  O   VAL A 118      21.874  37.788  26.312  1.00  0.82           O  
ATOM   1830  CG1 VAL A 118      23.816  39.210  22.450  1.00  0.82           C  
ATOM   1831 HG11 VAL A 118      24.113  40.256  22.525  1.00  0.82           H  
ATOM   1832 HG12 VAL A 118      22.874  39.131  21.906  1.00  0.82           H  
ATOM   1833 HG13 VAL A 118      24.575  38.655  21.899  1.00  0.82           H  
ATOM   1834  CG2 VAL A 118      25.035  38.591  24.522  1.00  0.82           C  
ATOM   1835 HG21 VAL A 118      24.948  38.162  25.520  1.00  0.82           H  
ATOM   1836 HG22 VAL A 118      25.447  39.598  24.590  1.00  0.82           H  
ATOM   1837 HG23 VAL A 118      25.714  37.969  23.939  1.00  0.82           H  
ATOM   1838  N   THR A 119      20.449  38.167  24.614  1.00  0.82           N  
ATOM   1839  H   THR A 119      20.280  38.700  23.773  1.00  0.82           H  
ATOM   1840  CA  THR A 119      19.487  37.113  24.953  1.00  0.82           C  
ATOM   1841  HA  THR A 119      19.661  36.772  25.974  1.00  0.82           H  
ATOM   1842  C   THR A 119      19.705  35.944  24.010  1.00  0.82           C  
ATOM   1843  CB  THR A 119      18.050  37.631  24.867  1.00  0.82           C  
ATOM   1844  HB  THR A 119      17.819  37.916  23.840  1.00  0.82           H  
ATOM   1845  O   THR A 119      19.727  36.140  22.797  1.00  0.82           O  
ATOM   1846  CG2 THR A 119      17.013  36.634  25.374  1.00  0.82           C  
ATOM   1847 HG21 THR A 119      16.024  37.091  25.358  1.00  0.82           H  
ATOM   1848 HG22 THR A 119      17.248  36.315  26.389  1.00  0.82           H  
ATOM   1849 HG23 THR A 119      16.991  35.759  24.724  1.00  0.82           H  
ATOM   1850  OG1 THR A 119      17.944  38.762  25.697  1.00  0.82           O  
ATOM   1851  HG1 THR A 119      17.894  38.436  26.599  1.00  0.82           H  
ATOM   1852  N   VAL A 120      19.909  34.750  24.562  1.00  0.80           N  
ATOM   1853  H   VAL A 120      19.839  34.654  25.565  1.00  0.80           H  
ATOM   1854  CA  VAL A 120      20.138  33.523  23.792  1.00  0.80           C  
ATOM   1855  HA  VAL A 120      20.645  33.769  22.858  1.00  0.80           H  
ATOM   1856  C   VAL A 120      18.789  32.904  23.448  1.00  0.80           C  
ATOM   1857  CB  VAL A 120      21.035  32.540  24.574  1.00  0.80           C  
ATOM   1858  HB  VAL A 120      20.522  32.233  25.485  1.00  0.80           H  
ATOM   1859  O   VAL A 120      17.955  32.721  24.335  1.00  0.80           O  
ATOM   1860  CG1 VAL A 120      21.364  31.291  23.752  1.00  0.80           C  
ATOM   1861 HG11 VAL A 120      20.459  30.705  23.593  1.00  0.80           H  
ATOM   1862 HG12 VAL A 120      22.073  30.661  24.290  1.00  0.80           H  
ATOM   1863 HG13 VAL A 120      21.786  31.568  22.785  1.00  0.80           H  
ATOM   1864  CG2 VAL A 120      22.366  33.195  24.974  1.00  0.80           C  
ATOM   1865 HG21 VAL A 120      22.898  33.535  24.086  1.00  0.80           H  
ATOM   1866 HG22 VAL A 120      22.985  32.470  25.504  1.00  0.80           H  
ATOM   1867 HG23 VAL A 120      22.193  34.040  25.641  1.00  0.80           H  
ATOM   1868  N   TYR A 121      18.572  32.584  22.176  1.00  0.76           N  
ATOM   1869  H   TYR A 121      19.313  32.716  21.502  1.00  0.76           H  
ATOM   1870  CA  TYR A 121      17.450  31.740  21.777  1.00  0.76           C  
ATOM   1871  HA  TYR A 121      16.561  32.036  22.334  1.00  0.76           H  
ATOM   1872  C   TYR A 121      17.798  30.297  22.155  1.00  0.76           C  
ATOM   1873  CB  TYR A 121      17.155  31.929  20.281  1.00  0.76           C  
ATOM   1874  HB2 TYR A 121      18.052  31.707  19.704  1.00  0.76           H  
ATOM   1875  HB3 TYR A 121      16.391  31.211  19.983  1.00  0.76           H  
ATOM   1876  O   TYR A 121      18.874  29.810  21.817  1.00  0.76           O  
ATOM   1877  CG  TYR A 121      16.656  33.326  19.940  1.00  0.76           C  
ATOM   1878  CD1 TYR A 121      15.351  33.705  20.307  1.00  0.76           C  
ATOM   1879  HD1 TYR A 121      14.700  32.995  20.797  1.00  0.76           H  
ATOM   1880  CD2 TYR A 121      17.483  34.242  19.261  1.00  0.76           C  
ATOM   1881  HD2 TYR A 121      18.464  33.930  18.935  1.00  0.76           H  
ATOM   1882  CE1 TYR A 121      14.876  34.995  20.009  1.00  0.76           C  
ATOM   1883  HE1 TYR A 121      13.864  35.264  20.274  1.00  0.76           H  
ATOM   1884  CE2 TYR A 121      17.020  35.541  18.971  1.00  0.76           C  
ATOM   1885  HE2 TYR A 121      17.638  36.243  18.431  1.00  0.76           H  
ATOM   1886  OH  TYR A 121      15.238  37.154  19.055  1.00  0.76           O  
ATOM   1887  HH  TYR A 121      14.295  37.197  19.231  1.00  0.76           H  
ATOM   1888  CZ  TYR A 121      15.713  35.916  19.346  1.00  0.76           C  
ATOM   1889  N   ASN A 122      16.941  29.626  22.923  1.00  0.58           N  
ATOM   1890  H   ASN A 122      16.060  30.055  23.168  1.00  0.58           H  
ATOM   1891  CA  ASN A 122      17.219  28.278  23.418  1.00  0.58           C  
ATOM   1892  HA  ASN A 122      18.264  28.239  23.729  1.00  0.58           H  
ATOM   1893  C   ASN A 122      17.034  27.281  22.264  1.00  0.58           C  
ATOM   1894  CB  ASN A 122      16.307  28.003  24.644  1.00  0.58           C  
ATOM   1895  HB2 ASN A 122      15.504  27.315  24.378  1.00  0.58           H  
ATOM   1896  HB3 ASN A 122      15.836  28.931  24.968  1.00  0.58           H  
ATOM   1897  O   ASN A 122      15.912  26.883  21.999  1.00  0.58           O  
ATOM   1898  CG  ASN A 122      17.030  27.435  25.852  1.00  0.58           C  
ATOM   1899  ND2 ASN A 122      16.337  27.303  26.958  1.00  0.58           N  
ATOM   1900 HD21 ASN A 122      15.351  27.523  26.975  1.00  0.58           H  
ATOM   1901 HD22 ASN A 122      16.831  26.911  27.747  1.00  0.58           H  
ATOM   1902  OD1 ASN A 122      18.209  27.129  25.844  1.00  0.58           O  
ATOM   1903  N   VAL A 123      18.103  26.922  21.544  1.00  0.55           N  
ATOM   1904  H   VAL A 123      18.974  27.393  21.743  1.00  0.55           H  
ATOM   1905  CA  VAL A 123      18.037  26.062  20.336  1.00  0.55           C  
ATOM   1906  HA  VAL A 123      17.079  26.245  19.850  1.00  0.55           H  
ATOM   1907  C   VAL A 123      18.068  24.559  20.683  1.00  0.55           C  
ATOM   1908  CB  VAL A 123      19.141  26.445  19.313  1.00  0.55           C  
ATOM   1909  HB  VAL A 123      20.087  26.011  19.636  1.00  0.55           H  
ATOM   1910  O   VAL A 123      17.763  23.709  19.853  1.00  0.55           O  
ATOM   1911  CG1 VAL A 123      18.828  25.943  17.897  1.00  0.55           C  
ATOM   1912 HG11 VAL A 123      18.777  24.854  17.879  1.00  0.55           H  
ATOM   1913 HG12 VAL A 123      19.617  26.239  17.206  1.00  0.55           H  
ATOM   1914 HG13 VAL A 123      17.877  26.348  17.552  1.00  0.55           H  
ATOM   1915  CG2 VAL A 123      19.340  27.966  19.190  1.00  0.55           C  
ATOM   1916 HG21 VAL A 123      19.843  28.345  20.080  1.00  0.55           H  
ATOM   1917 HG22 VAL A 123      19.977  28.197  18.337  1.00  0.55           H  
ATOM   1918 HG23 VAL A 123      18.379  28.464  19.061  1.00  0.55           H  
ATOM   1919  N   SER A 124      18.372  24.210  21.937  1.00  0.45           N  
ATOM   1920  H   SER A 124      18.611  24.946  22.586  1.00  0.45           H  
ATOM   1921  CA  SER A 124      18.750  22.853  22.369  1.00  0.45           C  
ATOM   1922  HA  SER A 124      19.524  22.494  21.690  1.00  0.45           H  
ATOM   1923  C   SER A 124      17.630  21.803  22.347  1.00  0.45           C  
ATOM   1924  CB  SER A 124      19.355  22.895  23.782  1.00  0.45           C  
ATOM   1925  HB2 SER A 124      20.138  22.141  23.859  1.00  0.45           H  
ATOM   1926  HB3 SER A 124      18.577  22.655  24.506  1.00  0.45           H  
ATOM   1927  O   SER A 124      17.937  20.620  22.361  1.00  0.45           O  
ATOM   1928  OG  SER A 124      19.877  24.178  24.107  1.00  0.45           O  
ATOM   1929  HG  SER A 124      20.116  24.180  25.037  1.00  0.45           H  
ATOM   1930  N   ASN A 125      16.358  22.213  22.283  1.00  0.40           N  
ATOM   1931  H   ASN A 125      16.189  23.208  22.259  1.00  0.40           H  
ATOM   1932  CA  ASN A 125      15.203  21.306  22.161  1.00  0.40           C  
ATOM   1933  HA  ASN A 125      15.553  20.274  22.144  1.00  0.40           H  
ATOM   1934  C   ASN A 125      14.437  21.484  20.834  1.00  0.40           C  
ATOM   1935  CB  ASN A 125      14.288  21.469  23.394  1.00  0.40           C  
ATOM   1936  HB2 ASN A 125      13.321  21.013  23.183  1.00  0.40           H  
ATOM   1937  HB3 ASN A 125      14.123  22.528  23.593  1.00  0.40           H  
ATOM   1938  O   ASN A 125      13.388  20.872  20.646  1.00  0.40           O  
ATOM   1939  CG  ASN A 125      14.814  20.790  24.649  1.00  0.40           C  
ATOM   1940  ND2 ASN A 125      14.180  21.015  25.774  1.00  0.40           N  
ATOM   1941 HD21 ASN A 125      13.323  21.551  25.780  1.00  0.40           H  
ATOM   1942 HD22 ASN A 125      14.515  20.482  26.564  1.00  0.40           H  
ATOM   1943  OD1 ASN A 125      15.777  20.053  24.664  1.00  0.40           O  
ATOM   1944  N   LEU A 126      14.943  22.323  19.921  1.00  0.41           N  
ATOM   1945  H   LEU A 126      15.840  22.746  20.110  1.00  0.41           H  
ATOM   1946  CA  LEU A 126      14.274  22.702  18.671  1.00  0.41           C  
ATOM   1947  HA  LEU A 126      13.207  22.491  18.749  1.00  0.41           H  
ATOM   1948  C   LEU A 126      14.772  21.922  17.444  1.00  0.41           C  
ATOM   1949  CB  LEU A 126      14.449  24.216  18.442  1.00  0.41           C  
ATOM   1950  HB2 LEU A 126      14.349  24.393  17.372  1.00  0.41           H  
ATOM   1951  HB3 LEU A 126      15.464  24.523  18.694  1.00  0.41           H  
ATOM   1952  O   LEU A 126      14.056  21.849  16.449  1.00  0.41           O  
ATOM   1953  CG  LEU A 126      13.423  25.113  19.173  1.00  0.41           C  
ATOM   1954  HG  LEU A 126      12.449  24.628  19.233  1.00  0.41           H  
ATOM   1955  CD1 LEU A 126      13.723  25.306  20.638  1.00  0.41           C  
ATOM   1956 HD11 LEU A 126      14.800  25.224  20.784  1.00  0.41           H  
ATOM   1957 HD12 LEU A 126      13.364  26.274  20.987  1.00  0.41           H  
ATOM   1958 HD13 LEU A 126      13.241  24.515  21.214  1.00  0.41           H  
ATOM   1959  CD2 LEU A 126      13.312  26.462  18.446  1.00  0.41           C  
ATOM   1960 HD21 LEU A 126      13.109  26.340  17.382  1.00  0.41           H  
ATOM   1961 HD22 LEU A 126      12.501  27.044  18.883  1.00  0.41           H  
ATOM   1962 HD23 LEU A 126      14.245  27.014  18.563  1.00  0.41           H  
ATOM   1963  N   GLN A 127      15.965  21.326  17.505  1.00  0.41           N  
ATOM   1964  H   GLN A 127      16.527  21.447  18.335  1.00  0.41           H  
ATOM   1965  CA  GLN A 127      16.568  20.638  16.356  1.00  0.41           C  
ATOM   1966  HA  GLN A 127      16.525  21.312  15.501  1.00  0.41           H  
ATOM   1967  C   GLN A 127      15.802  19.357  15.960  1.00  0.41           C  
ATOM   1968  CB  GLN A 127      18.046  20.354  16.674  1.00  0.41           C  
ATOM   1969  HB2 GLN A 127      18.450  21.159  17.287  1.00  0.41           H  
ATOM   1970  HB3 GLN A 127      18.103  19.442  17.269  1.00  0.41           H  
ATOM   1971  O   GLN A 127      15.726  19.029  14.787  1.00  0.41           O  
ATOM   1972  CG  GLN A 127      18.904  20.177  15.406  1.00  0.41           C  
ATOM   1973  HG2 GLN A 127      18.262  19.993  14.544  1.00  0.41           H  
ATOM   1974  HG3 GLN A 127      19.520  19.286  15.532  1.00  0.41           H  
ATOM   1975  CD  GLN A 127      19.847  21.338  15.080  1.00  0.41           C  
ATOM   1976  NE2 GLN A 127      20.381  21.351  13.881  1.00  0.41           N  
ATOM   1977 HE21 GLN A 127      20.951  22.151  13.643  1.00  0.41           H  
ATOM   1978 HE22 GLN A 127      20.000  20.721  13.191  1.00  0.41           H  
ATOM   1979  OE1 GLN A 127      20.150  22.223  15.869  1.00  0.41           O  
ATOM   1980  N   GLU A 128      15.160  18.671  16.913  1.00  0.40           N  
ATOM   1981  H   GLU A 128      15.309  18.927  17.878  1.00  0.40           H  
ATOM   1982  CA  GLU A 128      14.344  17.475  16.627  1.00  0.40           C  
ATOM   1983  HA  GLU A 128      14.611  17.075  15.649  1.00  0.40           H  
ATOM   1984  C   GLU A 128      12.832  17.760  16.548  1.00  0.40           C  
ATOM   1985  CB  GLU A 128      14.652  16.378  17.661  1.00  0.40           C  
ATOM   1986  HB2 GLU A 128      13.875  15.615  17.613  1.00  0.40           H  
ATOM   1987  HB3 GLU A 128      14.646  16.818  18.658  1.00  0.40           H  
ATOM   1988  O   GLU A 128      12.088  16.949  16.002  1.00  0.40           O  
ATOM   1989  CG  GLU A 128      16.003  15.698  17.379  1.00  0.40           C  
ATOM   1990  HG2 GLU A 128      16.791  16.451  17.407  1.00  0.40           H  
ATOM   1991  HG3 GLU A 128      15.974  15.278  16.374  1.00  0.40           H  
ATOM   1992  CD  GLU A 128      16.346  14.587  18.386  1.00  0.40           C  
ATOM   1993  OE1 GLU A 128      17.143  13.696  18.013  1.00  0.40           O  
ATOM   1994  OE2 GLU A 128      15.837  14.645  19.529  1.00  0.40           O  
ATOM   1995  N   SER A 129      12.364  18.913  17.048  1.00  0.39           N  
ATOM   1996  H   SER A 129      13.029  19.570  17.430  1.00  0.39           H  
ATOM   1997  CA  SER A 129      10.930  19.239  17.146  1.00  0.39           C  
ATOM   1998  HA  SER A 129      10.355  18.352  16.880  1.00  0.39           H  
ATOM   1999  C   SER A 129      10.443  20.333  16.182  1.00  0.39           C  
ATOM   2000  CB  SER A 129      10.557  19.552  18.599  1.00  0.39           C  
ATOM   2001  HB2 SER A 129      10.817  18.705  19.234  1.00  0.39           H  
ATOM   2002  HB3 SER A 129       9.481  19.718  18.659  1.00  0.39           H  
ATOM   2003  O   SER A 129       9.277  20.295  15.798  1.00  0.39           O  
ATOM   2004  OG  SER A 129      11.228  20.712  19.050  1.00  0.39           O  
ATOM   2005  HG  SER A 129      11.916  20.485  19.680  1.00  0.39           H  
ATOM   2006  N   LEU A 130      11.300  21.247  15.692  1.00  0.41           N  
ATOM   2007  H   LEU A 130      12.246  21.273  16.044  1.00  0.41           H  
ATOM   2008  CA  LEU A 130      10.918  22.220  14.645  1.00  0.41           C  
ATOM   2009  HA  LEU A 130       9.830  22.252  14.583  1.00  0.41           H  
ATOM   2010  C   LEU A 130      11.345  21.843  13.239  1.00  0.41           C  
ATOM   2011  CB  LEU A 130      11.382  23.646  14.939  1.00  0.41           C  
ATOM   2012  HB2 LEU A 130      12.443  23.662  15.189  1.00  0.41           H  
ATOM   2013  HB3 LEU A 130      11.260  24.232  14.028  1.00  0.41           H  
ATOM   2014  O   LEU A 130      10.731  22.316  12.285  1.00  0.41           O  
ATOM   2015  CG  LEU A 130      10.484  24.271  16.013  1.00  0.41           C  
ATOM   2016  HG  LEU A 130       9.503  23.797  16.042  1.00  0.41           H  
ATOM   2017  CD1 LEU A 130      11.157  24.102  17.327  1.00  0.41           C  
ATOM   2018 HD11 LEU A 130      10.641  24.693  18.083  1.00  0.41           H  
ATOM   2019 HD12 LEU A 130      12.185  24.421  17.156  1.00  0.41           H  
ATOM   2020 HD13 LEU A 130      11.139  23.054  17.625  1.00  0.41           H  
ATOM   2021  CD2 LEU A 130      10.270  25.761  15.798  1.00  0.41           C  
ATOM   2022 HD21 LEU A 130      11.225  26.285  15.771  1.00  0.41           H  
ATOM   2023 HD22 LEU A 130       9.756  25.915  14.849  1.00  0.41           H  
ATOM   2024 HD23 LEU A 130       9.647  26.168  16.594  1.00  0.41           H  
ATOM   2025  N   GLU A 131      12.292  20.920  13.088  1.00  0.41           N  
ATOM   2026  H   GLU A 131      12.812  20.595  13.890  1.00  0.41           H  
ATOM   2027  CA  GLU A 131      12.511  20.290  11.787  1.00  0.41           C  
ATOM   2028  HA  GLU A 131      12.658  21.065  11.035  1.00  0.41           H  
ATOM   2029  C   GLU A 131      11.293  19.467  11.331  1.00  0.41           C  
ATOM   2030  CB  GLU A 131      13.763  19.409  11.819  1.00  0.41           C  
ATOM   2031  HB2 GLU A 131      13.763  18.826  10.897  1.00  0.41           H  
ATOM   2032  HB3 GLU A 131      13.708  18.721  12.662  1.00  0.41           H  
ATOM   2033  O   GLU A 131      11.178  19.159  10.153  1.00  0.41           O  
ATOM   2034  CG  GLU A 131      15.070  20.219  11.882  1.00  0.41           C  
ATOM   2035  HG2 GLU A 131      15.127  20.741  12.837  1.00  0.41           H  
ATOM   2036  HG3 GLU A 131      15.046  20.971  11.093  1.00  0.41           H  
ATOM   2037  CD  GLU A 131      16.315  19.336  11.677  1.00  0.41           C  
ATOM   2038  OE1 GLU A 131      17.437  19.857  11.900  1.00  0.41           O  
ATOM   2039  OE2 GLU A 131      16.140  18.184  11.190  1.00  0.41           O  
ATOM   2040  N   ALA A 132      10.360  19.117  12.223  1.00  0.44           N  
ATOM   2041  H   ALA A 132      10.497  19.370  13.191  1.00  0.44           H  
ATOM   2042  CA  ALA A 132       9.153  18.370  11.866  1.00  0.44           C  
ATOM   2043  HA  ALA A 132       9.368  17.745  10.999  1.00  0.44           H  
ATOM   2044  C   ALA A 132       7.956  19.265  11.473  1.00  0.44           C  
ATOM   2045  CB  ALA A 132       8.826  17.430  13.030  1.00  0.44           C  
ATOM   2046  HB1 ALA A 132       7.964  16.815  12.772  1.00  0.44           H  
ATOM   2047  HB2 ALA A 132       9.677  16.782  13.240  1.00  0.44           H  
ATOM   2048  HB3 ALA A 132       8.590  18.010  13.922  1.00  0.44           H  
ATOM   2049  O   ALA A 132       7.095  18.820  10.709  1.00  0.44           O  
ATOM   2050  N   GLU A 133       7.898  20.520  11.944  1.00  0.45           N  
ATOM   2051  H   GLU A 133       8.646  20.836  12.544  1.00  0.45           H  
ATOM   2052  CA  GLU A 133       6.705  21.380  11.818  1.00  0.45           C  
ATOM   2053  HA  GLU A 133       5.905  20.800  11.358  1.00  0.45           H  
ATOM   2054  C   GLU A 133       6.860  22.609  10.896  1.00  0.45           C  
ATOM   2055  CB  GLU A 133       6.183  21.791  13.206  1.00  0.45           C  
ATOM   2056  HB2 GLU A 133       6.981  22.269  13.774  1.00  0.45           H  
ATOM   2057  HB3 GLU A 133       5.391  22.521  13.045  1.00  0.45           H  
ATOM   2058  O   GLU A 133       5.841  23.128  10.440  1.00  0.45           O  
ATOM   2059  CG  GLU A 133       5.601  20.610  14.009  1.00  0.45           C  
ATOM   2060  HG2 GLU A 133       6.420  19.997  14.384  1.00  0.45           H  
ATOM   2061  HG3 GLU A 133       5.004  19.997  13.334  1.00  0.45           H  
ATOM   2062  CD  GLU A 133       4.698  21.053  15.179  1.00  0.45           C  
ATOM   2063  OE1 GLU A 133       4.094  20.154  15.806  1.00  0.45           O  
ATOM   2064  OE2 GLU A 133       4.535  22.282  15.392  1.00  0.45           O  
ATOM   2065  N   GLU A 134       8.086  23.034  10.555  1.00  0.45           N  
ATOM   2066  H   GLU A 134       8.880  22.630  11.032  1.00  0.45           H  
ATOM   2067  CA  GLU A 134       8.382  24.051   9.513  1.00  0.45           C  
ATOM   2068  HA  GLU A 134       7.445  24.440   9.114  1.00  0.45           H  
ATOM   2069  C   GLU A 134       9.117  23.463   8.292  1.00  0.45           C  
ATOM   2070  CB  GLU A 134       9.169  25.250  10.089  1.00  0.45           C  
ATOM   2071  HB2 GLU A 134       9.631  25.800   9.270  1.00  0.45           H  
ATOM   2072  HB3 GLU A 134       9.964  24.887  10.740  1.00  0.45           H  
ATOM   2073  O   GLU A 134       9.608  24.189   7.431  1.00  0.45           O  
ATOM   2074  CG  GLU A 134       8.293  26.256  10.848  1.00  0.45           C  
ATOM   2075  HG2 GLU A 134       7.927  25.782  11.759  1.00  0.45           H  
ATOM   2076  HG3 GLU A 134       7.427  26.496  10.230  1.00  0.45           H  
ATOM   2077  CD  GLU A 134       9.016  27.576  11.212  1.00  0.45           C  
ATOM   2078  OE1 GLU A 134       8.339  28.432  11.832  1.00  0.45           O  
ATOM   2079  OE2 GLU A 134      10.227  27.757  10.917  1.00  0.45           O  
ATOM   2080  N   MET A 135       9.215  22.138   8.186  1.00  0.51           N  
ATOM   2081  H   MET A 135       8.810  21.559   8.908  1.00  0.51           H  
ATOM   2082  CA  MET A 135       9.728  21.523   6.968  1.00  0.51           C  
ATOM   2083  HA  MET A 135      10.642  22.042   6.678  1.00  0.51           H  
ATOM   2084  C   MET A 135       8.719  21.696   5.833  1.00  0.51           C  
ATOM   2085  CB  MET A 135      10.049  20.043   7.192  1.00  0.51           C  
ATOM   2086  HB2 MET A 135       9.602  19.683   8.119  1.00  0.51           H  
ATOM   2087  HB3 MET A 135       9.620  19.485   6.360  1.00  0.51           H  
ATOM   2088  O   MET A 135       7.582  21.231   5.950  1.00  0.51           O  
ATOM   2089  CG  MET A 135      11.564  19.819   7.202  1.00  0.51           C  
ATOM   2090  HG2 MET A 135      12.000  20.455   7.972  1.00  0.51           H  
ATOM   2091  HG3 MET A 135      11.957  20.165   6.245  1.00  0.51           H  
ATOM   2092  SD  MET A 135      12.163  18.125   7.483  1.00  0.51           S  
ATOM   2093  CE  MET A 135      10.786  17.120   6.909  1.00  0.51           C  
ATOM   2094  HE1 MET A 135      11.133  16.131   6.609  1.00  0.51           H  
ATOM   2095  HE2 MET A 135      10.047  17.038   7.705  1.00  0.51           H  
ATOM   2096  HE3 MET A 135      10.343  17.601   6.037  1.00  0.51           H  
ATOM   2097  N   ASP A 136       9.170  22.301   4.731  1.00  0.67           N  
ATOM   2098  H   ASP A 136      10.062  22.772   4.771  1.00  0.67           H  
ATOM   2099  CA  ASP A 136       8.470  22.278   3.446  1.00  0.67           C  
ATOM   2100  HA  ASP A 136       7.606  22.942   3.496  1.00  0.67           H  
ATOM   2101  C   ASP A 136       7.968  20.851   3.157  1.00  0.67           C  
ATOM   2102  CB  ASP A 136       9.422  22.807   2.358  1.00  0.67           C  
ATOM   2103  HB2 ASP A 136       9.655  23.850   2.569  1.00  0.67           H  
ATOM   2104  HB3 ASP A 136      10.350  22.238   2.405  1.00  0.67           H  
ATOM   2105  O   ASP A 136       8.665  19.866   3.439  1.00  0.67           O  
ATOM   2106  CG  ASP A 136       8.857  22.704   0.938  1.00  0.67           C  
ATOM   2107  OD1 ASP A 136       7.614  22.680   0.794  1.00  0.67           O  
ATOM   2108  OD2 ASP A 136       9.689  22.540   0.024  1.00  0.67           O  
ATOM   2109  N   GLU A 137       6.747  20.726   2.637  1.00  0.76           N  
ATOM   2110  H   GLU A 137       6.327  21.568   2.270  1.00  0.76           H  
ATOM   2111  CA  GLU A 137       6.099  19.440   2.361  1.00  0.76           C  
ATOM   2112  HA  GLU A 137       5.942  18.910   3.301  1.00  0.76           H  
ATOM   2113  C   GLU A 137       6.991  18.544   1.492  1.00  0.76           C  
ATOM   2114  CB  GLU A 137       4.741  19.677   1.677  1.00  0.76           C  
ATOM   2115  HB2 GLU A 137       4.855  20.432   0.899  1.00  0.76           H  
ATOM   2116  HB3 GLU A 137       4.422  18.756   1.189  1.00  0.76           H  
ATOM   2117  O   GLU A 137       7.053  17.332   1.711  1.00  0.76           O  
ATOM   2118  CG  GLU A 137       3.638  20.121   2.655  1.00  0.76           C  
ATOM   2119  HG2 GLU A 137       2.733  20.330   2.085  1.00  0.76           H  
ATOM   2120  HG3 GLU A 137       3.945  21.045   3.144  1.00  0.76           H  
ATOM   2121  CD  GLU A 137       3.326  19.042   3.709  1.00  0.76           C  
ATOM   2122  OE1 GLU A 137       3.330  19.359   4.929  1.00  0.76           O  
ATOM   2123  OE2 GLU A 137       3.135  17.873   3.303  1.00  0.76           O  
ATOM   2124  N   GLU A 138       7.772  19.123   0.574  1.00  0.78           N  
ATOM   2125  H   GLU A 138       7.716  20.124   0.453  1.00  0.78           H  
ATOM   2126  CA  GLU A 138       8.761  18.376  -0.206  1.00  0.78           C  
ATOM   2127  HA  GLU A 138       8.246  17.557  -0.709  1.00  0.78           H  
ATOM   2128  C   GLU A 138       9.853  17.755   0.678  1.00  0.78           C  
ATOM   2129  CB  GLU A 138       9.379  19.285  -1.282  1.00  0.78           C  
ATOM   2130  HB2 GLU A 138      10.032  20.021  -0.813  1.00  0.78           H  
ATOM   2131  HB3 GLU A 138       8.578  19.796  -1.815  1.00  0.78           H  
ATOM   2132  O   GLU A 138      10.252  16.610   0.464  1.00  0.78           O  
ATOM   2133  CG  GLU A 138      10.187  18.439  -2.278  1.00  0.78           C  
ATOM   2134  HG2 GLU A 138       9.533  17.676  -2.700  1.00  0.78           H  
ATOM   2135  HG3 GLU A 138      10.984  17.929  -1.738  1.00  0.78           H  
ATOM   2136  CD  GLU A 138      10.820  19.229  -3.430  1.00  0.78           C  
ATOM   2137  OE1 GLU A 138      11.896  18.764  -3.891  1.00  0.78           O  
ATOM   2138  OE2 GLU A 138      10.242  20.227  -3.893  1.00  0.78           O  
ATOM   2139  N   THR A 139      10.308  18.460   1.714  1.00  0.79           N  
ATOM   2140  H   THR A 139       9.847  19.334   1.923  1.00  0.79           H  
ATOM   2141  CA  THR A 139      11.307  17.940   2.658  1.00  0.79           C  
ATOM   2142  HA  THR A 139      12.134  17.528   2.080  1.00  0.79           H  
ATOM   2143  C   THR A 139      10.725  16.808   3.504  1.00  0.79           C  
ATOM   2144  CB  THR A 139      11.882  19.039   3.564  1.00  0.79           C  
ATOM   2145  HB  THR A 139      11.148  19.329   4.316  1.00  0.79           H  
ATOM   2146  O   THR A 139      11.414  15.821   3.762  1.00  0.79           O  
ATOM   2147  CG2 THR A 139      13.173  18.565   4.234  1.00  0.79           C  
ATOM   2148 HG21 THR A 139      13.569  19.357   4.870  1.00  0.79           H  
ATOM   2149 HG22 THR A 139      13.916  18.324   3.475  1.00  0.79           H  
ATOM   2150 HG23 THR A 139      12.991  17.675   4.838  1.00  0.79           H  
ATOM   2151  OG1 THR A 139      12.256  20.167   2.809  1.00  0.79           O  
ATOM   2152  HG1 THR A 139      11.464  20.643   2.547  1.00  0.79           H  
ATOM   2153  N   LYS A 140       9.442  16.885   3.890  1.00  0.83           N  
ATOM   2154  H   LYS A 140       8.920  17.712   3.637  1.00  0.83           H  
ATOM   2155  CA  LYS A 140       8.764  15.787   4.612  1.00  0.83           C  
ATOM   2156  HA  LYS A 140       9.349  15.488   5.482  1.00  0.83           H  
ATOM   2157  C   LYS A 140       8.680  14.549   3.739  1.00  0.83           C  
ATOM   2158  CB  LYS A 140       7.362  16.199   5.077  1.00  0.83           C  
ATOM   2159  HB2 LYS A 140       6.855  15.318   5.471  1.00  0.83           H  
ATOM   2160  HB3 LYS A 140       6.791  16.563   4.224  1.00  0.83           H  
ATOM   2161  O   LYS A 140       9.056  13.460   4.173  1.00  0.83           O  
ATOM   2162  CG  LYS A 140       7.380  17.273   6.170  1.00  0.83           C  
ATOM   2163  HG2 LYS A 140       7.857  18.171   5.779  1.00  0.83           H  
ATOM   2164  HG3 LYS A 140       7.921  16.911   7.044  1.00  0.83           H  
ATOM   2165  CD  LYS A 140       5.944  17.605   6.571  1.00  0.83           C  
ATOM   2166  HD2 LYS A 140       5.379  17.815   5.663  1.00  0.83           H  
ATOM   2167  HD3 LYS A 140       5.487  16.755   7.078  1.00  0.83           H  
ATOM   2168  CE  LYS A 140       5.901  18.837   7.473  1.00  0.83           C  
ATOM   2169  HE2 LYS A 140       6.598  19.574   7.073  1.00  0.83           H  
ATOM   2170  HE3 LYS A 140       6.218  18.584   8.485  1.00  0.83           H  
ATOM   2171  NZ  LYS A 140       4.539  19.417   7.459  1.00  0.83           N  
ATOM   2172  HZ1 LYS A 140       4.545  20.352   7.842  1.00  0.83           H  
ATOM   2173  HZ2 LYS A 140       3.874  18.829   7.942  1.00  0.83           H  
ATOM   2174  HZ3 LYS A 140       4.212  19.492   6.506  1.00  0.83           H  
ATOM   2175  N   ARG A 141       8.264  14.731   2.485  1.00  0.88           N  
ATOM   2176  H   ARG A 141       7.971  15.660   2.218  1.00  0.88           H  
ATOM   2177  CA  ARG A 141       8.205  13.655   1.495  1.00  0.88           C  
ATOM   2178  HA  ARG A 141       7.596  12.842   1.889  1.00  0.88           H  
ATOM   2179  C   ARG A 141       9.595  13.056   1.231  1.00  0.88           C  
ATOM   2180  CB  ARG A 141       7.555  14.179   0.211  1.00  0.88           C  
ATOM   2181  HB2 ARG A 141       7.618  13.360  -0.505  1.00  0.88           H  
ATOM   2182  HB3 ARG A 141       8.132  15.023  -0.166  1.00  0.88           H  
ATOM   2183  O   ARG A 141       9.721  11.835   1.217  1.00  0.88           O  
ATOM   2184  CG  ARG A 141       6.068  14.576   0.326  1.00  0.88           C  
ATOM   2185  HG2 ARG A 141       5.911  15.264   1.157  1.00  0.88           H  
ATOM   2186  HG3 ARG A 141       5.475  13.682   0.519  1.00  0.88           H  
ATOM   2187  CD  ARG A 141       5.597  15.233  -0.985  1.00  0.88           C  
ATOM   2188  HD2 ARG A 141       5.729  14.511  -1.791  1.00  0.88           H  
ATOM   2189  HD3 ARG A 141       6.219  16.106  -1.185  1.00  0.88           H  
ATOM   2190  NE  ARG A 141       4.180  15.645  -0.974  1.00  0.88           N  
ATOM   2191  HE  ARG A 141       3.801  15.937  -0.084  1.00  0.88           H  
ATOM   2192  NH1 ARG A 141       3.754  15.447  -3.250  1.00  0.88           N  
ATOM   2193 HH11 ARG A 141       3.069  15.293  -3.976  1.00  0.88           H  
ATOM   2194 HH12 ARG A 141       4.688  15.096  -3.409  1.00  0.88           H  
ATOM   2195  NH2 ARG A 141       2.130  16.070  -1.890  1.00  0.88           N  
ATOM   2196 HH21 ARG A 141       1.546  16.051  -2.714  1.00  0.88           H  
ATOM   2197 HH22 ARG A 141       1.757  16.302  -0.981  1.00  0.88           H  
ATOM   2198  CZ  ARG A 141       3.375  15.723  -2.030  1.00  0.88           C  
ATOM   2199  N   LYS A 142      10.648  13.878   1.126  1.00  0.87           N  
ATOM   2200  H   LYS A 142      10.463  14.870   1.086  1.00  0.87           H  
ATOM   2201  CA  LYS A 142      12.047  13.418   1.019  1.00  0.87           C  
ATOM   2202  HA  LYS A 142      12.137  12.778   0.141  1.00  0.87           H  
ATOM   2203  C   LYS A 142      12.450  12.550   2.209  1.00  0.87           C  
ATOM   2204  CB  LYS A 142      13.011  14.606   0.858  1.00  0.87           C  
ATOM   2205  HB2 LYS A 142      14.022  14.287   1.114  1.00  0.87           H  
ATOM   2206  HB3 LYS A 142      12.725  15.408   1.538  1.00  0.87           H  
ATOM   2207  O   LYS A 142      12.864  11.414   1.978  1.00  0.87           O  
ATOM   2208  CG  LYS A 142      13.025  15.116  -0.586  1.00  0.87           C  
ATOM   2209  HG2 LYS A 142      12.003  15.284  -0.924  1.00  0.87           H  
ATOM   2210  HG3 LYS A 142      13.478  14.345  -1.210  1.00  0.87           H  
ATOM   2211  CD  LYS A 142      13.825  16.414  -0.743  1.00  0.87           C  
ATOM   2212  HD2 LYS A 142      13.379  17.177  -0.105  1.00  0.87           H  
ATOM   2213  HD3 LYS A 142      14.865  16.257  -0.456  1.00  0.87           H  
ATOM   2214  CE  LYS A 142      13.734  16.849  -2.209  1.00  0.87           C  
ATOM   2215  HE2 LYS A 142      14.345  16.193  -2.828  1.00  0.87           H  
ATOM   2216  HE3 LYS A 142      12.697  16.728  -2.522  1.00  0.87           H  
ATOM   2217  NZ  LYS A 142      14.106  18.266  -2.424  1.00  0.87           N  
ATOM   2218  HZ1 LYS A 142      13.572  18.594  -3.216  1.00  0.87           H  
ATOM   2219  HZ2 LYS A 142      13.770  18.842  -1.665  1.00  0.87           H  
ATOM   2220  HZ3 LYS A 142      15.094  18.401  -2.581  1.00  0.87           H  
ATOM   2221  N   LYS A 143      12.233  13.017   3.449  1.00  0.87           N  
ATOM   2222  H   LYS A 143      11.893  13.963   3.543  1.00  0.87           H  
ATOM   2223  CA  LYS A 143      12.540  12.252   4.676  1.00  0.87           C  
ATOM   2224  HA  LYS A 143      13.608  12.035   4.684  1.00  0.87           H  
ATOM   2225  C   LYS A 143      11.844  10.885   4.699  1.00  0.87           C  
ATOM   2226  CB  LYS A 143      12.231  13.063   5.957  1.00  0.87           C  
ATOM   2227  HB2 LYS A 143      12.236  12.364   6.793  1.00  0.87           H  
ATOM   2228  HB3 LYS A 143      11.235  13.502   5.892  1.00  0.87           H  
ATOM   2229  O   LYS A 143      12.463   9.888   5.061  1.00  0.87           O  
ATOM   2230  CG  LYS A 143      13.269  14.165   6.269  1.00  0.87           C  
ATOM   2231  HG2 LYS A 143      14.267  13.768   6.088  1.00  0.87           H  
ATOM   2232  HG3 LYS A 143      13.114  15.008   5.596  1.00  0.87           H  
ATOM   2233  CD  LYS A 143      13.227  14.658   7.735  1.00  0.87           C  
ATOM   2234  HD2 LYS A 143      12.230  15.023   7.986  1.00  0.87           H  
ATOM   2235  HD3 LYS A 143      13.445  13.815   8.390  1.00  0.87           H  
ATOM   2236  CE  LYS A 143      14.284  15.757   7.984  1.00  0.87           C  
ATOM   2237  HE2 LYS A 143      14.221  16.490   7.180  1.00  0.87           H  
ATOM   2238  HE3 LYS A 143      15.269  15.294   7.916  1.00  0.87           H  
ATOM   2239  NZ  LYS A 143      14.144  16.457   9.303  1.00  0.87           N  
ATOM   2240  HZ1 LYS A 143      13.336  17.063   9.307  1.00  0.87           H  
ATOM   2241  HZ2 LYS A 143      14.939  17.045   9.509  1.00  0.87           H  
ATOM   2242  HZ3 LYS A 143      14.089  15.809  10.075  1.00  0.87           H  
ATOM   2243  N   MET A 144      10.589  10.793   4.244  1.00  0.89           N  
ATOM   2244  H   MET A 144      10.116  11.643   3.974  1.00  0.89           H  
ATOM   2245  CA  MET A 144       9.868   9.509   4.154  1.00  0.89           C  
ATOM   2246  HA  MET A 144       9.854   9.045   5.140  1.00  0.89           H  
ATOM   2247  C   MET A 144      10.537   8.504   3.203  1.00  0.89           C  
ATOM   2248  CB  MET A 144       8.420   9.732   3.697  1.00  0.89           C  
ATOM   2249  HB2 MET A 144       7.966   8.758   3.509  1.00  0.89           H  
ATOM   2250  HB3 MET A 144       8.408  10.296   2.764  1.00  0.89           H  
ATOM   2251  O   MET A 144      10.436   7.299   3.418  1.00  0.89           O  
ATOM   2252  CG  MET A 144       7.567  10.457   4.740  1.00  0.89           C  
ATOM   2253  HG2 MET A 144       8.053  11.394   5.011  1.00  0.89           H  
ATOM   2254  HG3 MET A 144       7.508   9.842   5.637  1.00  0.89           H  
ATOM   2255  SD  MET A 144       5.881  10.841   4.185  1.00  0.89           S  
ATOM   2256  CE  MET A 144       5.190   9.172   4.022  1.00  0.89           C  
ATOM   2257  HE1 MET A 144       5.704   8.637   3.224  1.00  0.89           H  
ATOM   2258  HE2 MET A 144       4.132   9.242   3.766  1.00  0.89           H  
ATOM   2259  HE3 MET A 144       5.302   8.631   4.961  1.00  0.89           H  
ATOM   2260  N   THR A 145      11.228   8.984   2.169  1.00  0.91           N  
ATOM   2261  H   THR A 145      11.263   9.987   2.050  1.00  0.91           H  
ATOM   2262  CA  THR A 145      11.876   8.141   1.151  1.00  0.91           C  
ATOM   2263  HA  THR A 145      11.347   7.188   1.122  1.00  0.91           H  
ATOM   2264  C   THR A 145      13.339   7.802   1.451  1.00  0.91           C  
ATOM   2265  CB  THR A 145      11.738   8.739  -0.257  1.00  0.91           C  
ATOM   2266  HB  THR A 145      12.206   8.059  -0.969  1.00  0.91           H  
ATOM   2267  O   THR A 145      13.949   7.049   0.697  1.00  0.91           O  
ATOM   2268  CG2 THR A 145      10.278   8.907  -0.676  1.00  0.91           C  
ATOM   2269 HG21 THR A 145       9.776   7.939  -0.668  1.00  0.91           H  
ATOM   2270 HG22 THR A 145      10.236   9.306  -1.690  1.00  0.91           H  
ATOM   2271 HG23 THR A 145       9.754   9.588  -0.006  1.00  0.91           H  
ATOM   2272  OG1 THR A 145      12.383   9.990  -0.368  1.00  0.91           O  
ATOM   2273  HG1 THR A 145      12.465  10.386   0.503  1.00  0.91           H  
ATOM   2274  N   GLU A 146      13.928   8.304   2.543  1.00  0.88           N  
ATOM   2275  H   GLU A 146      13.395   8.930   3.130  1.00  0.88           H  
ATOM   2276  CA  GLU A 146      15.365   8.150   2.852  1.00  0.88           C  
ATOM   2277  HA  GLU A 146      15.957   8.527   2.018  1.00  0.88           H  
ATOM   2278  C   GLU A 146      15.809   6.703   3.095  1.00  0.88           C  
ATOM   2279  CB  GLU A 146      15.719   8.963   4.104  1.00  0.88           C  
ATOM   2280  HB2 GLU A 146      16.679   8.619   4.490  1.00  0.88           H  
ATOM   2281  HB3 GLU A 146      14.962   8.788   4.869  1.00  0.88           H  
ATOM   2282  O   GLU A 146      16.953   6.356   2.807  1.00  0.88           O  
ATOM   2283  CG  GLU A 146      15.846  10.460   3.807  1.00  0.88           C  
ATOM   2284  HG2 GLU A 146      16.666  10.605   3.103  1.00  0.88           H  
ATOM   2285  HG3 GLU A 146      14.930  10.802   3.326  1.00  0.88           H  
ATOM   2286  CD  GLU A 146      16.100  11.305   5.065  1.00  0.88           C  
ATOM   2287  OE1 GLU A 146      16.146  12.545   4.906  1.00  0.88           O  
ATOM   2288  OE2 GLU A 146      16.209  10.730   6.173  1.00  0.88           O  
ATOM   2289  N   LYS A 147      14.918   5.850   3.611  1.00  0.90           N  
ATOM   2290  H   LYS A 147      14.002   6.217   3.828  1.00  0.90           H  
ATOM   2291  CA  LYS A 147      15.223   4.445   3.937  1.00  0.90           C  
ATOM   2292  HA  LYS A 147      16.303   4.331   4.039  1.00  0.90           H  
ATOM   2293  C   LYS A 147      14.832   3.456   2.844  1.00  0.90           C  
ATOM   2294  CB  LYS A 147      14.586   4.063   5.278  1.00  0.90           C  
ATOM   2295  HB2 LYS A 147      13.511   4.238   5.236  1.00  0.90           H  
ATOM   2296  HB3 LYS A 147      14.753   3.002   5.461  1.00  0.90           H  
ATOM   2297  O   LYS A 147      15.180   2.286   2.939  1.00  0.90           O  
ATOM   2298  CG  LYS A 147      15.204   4.862   6.433  1.00  0.90           C  
ATOM   2299  HG2 LYS A 147      14.998   5.924   6.299  1.00  0.90           H  
ATOM   2300  HG3 LYS A 147      16.283   4.707   6.443  1.00  0.90           H  
ATOM   2301  CD  LYS A 147      14.614   4.402   7.766  1.00  0.90           C  
ATOM   2302  HD2 LYS A 147      13.534   4.547   7.747  1.00  0.90           H  
ATOM   2303  HD3 LYS A 147      14.831   3.343   7.910  1.00  0.90           H  
ATOM   2304  CE  LYS A 147      15.233   5.224   8.898  1.00  0.90           C  
ATOM   2305  HE2 LYS A 147      15.044   6.280   8.701  1.00  0.90           H  
ATOM   2306  HE3 LYS A 147      16.312   5.074   8.888  1.00  0.90           H  
ATOM   2307  NZ  LYS A 147      14.665   4.834  10.210  1.00  0.90           N  
ATOM   2308  HZ1 LYS A 147      15.078   5.387  10.947  1.00  0.90           H  
ATOM   2309  HZ2 LYS A 147      14.840   3.856  10.387  1.00  0.90           H  
ATOM   2310  HZ3 LYS A 147      13.667   4.988  10.209  1.00  0.90           H  
ATOM   2311  N   VAL A 148      14.148   3.921   1.799  1.00  0.94           N  
ATOM   2312  H   VAL A 148      13.930   4.907   1.768  1.00  0.94           H  
ATOM   2313  CA  VAL A 148      13.657   3.055   0.721  1.00  0.94           C  
ATOM   2314  HA  VAL A 148      13.073   2.251   1.170  1.00  0.94           H  
ATOM   2315  C   VAL A 148      14.833   2.423  -0.021  1.00  0.94           C  
ATOM   2316  CB  VAL A 148      12.734   3.828  -0.238  1.00  0.94           C  
ATOM   2317  HB  VAL A 148      13.283   4.669  -0.663  1.00  0.94           H  
ATOM   2318  O   VAL A 148      15.823   3.096  -0.315  1.00  0.94           O  
ATOM   2319  CG1 VAL A 148      12.248   2.935  -1.382  1.00  0.94           C  
ATOM   2320 HG11 VAL A 148      11.574   3.500  -2.026  1.00  0.94           H  
ATOM   2321 HG12 VAL A 148      11.713   2.072  -0.987  1.00  0.94           H  
ATOM   2322 HG13 VAL A 148      13.084   2.596  -1.994  1.00  0.94           H  
ATOM   2323  CG2 VAL A 148      11.503   4.365   0.505  1.00  0.94           C  
ATOM   2324 HG21 VAL A 148      10.883   4.938  -0.185  1.00  0.94           H  
ATOM   2325 HG22 VAL A 148      10.913   3.535   0.893  1.00  0.94           H  
ATOM   2326 HG23 VAL A 148      11.796   5.009   1.335  1.00  0.94           H  
ATOM   2327  N   VAL A 149      14.723   1.140  -0.341  1.00  0.94           N  
ATOM   2328  H   VAL A 149      13.885   0.643  -0.073  1.00  0.94           H  
ATOM   2329  CA  VAL A 149      15.677   0.401  -1.172  1.00  0.94           C  
ATOM   2330  HA  VAL A 149      16.328   1.107  -1.688  1.00  0.94           H  
ATOM   2331  C   VAL A 149      14.917  -0.366  -2.248  1.00  0.94           C  
ATOM   2332  CB  VAL A 149      16.573  -0.533  -0.333  1.00  0.94           C  
ATOM   2333  HB  VAL A 149      17.201  -1.102  -1.018  1.00  0.94           H  
ATOM   2334  O   VAL A 149      13.757  -0.728  -2.051  1.00  0.94           O  
ATOM   2335  CG1 VAL A 149      17.505   0.279   0.577  1.00  0.94           C  
ATOM   2336 HG11 VAL A 149      18.195  -0.393   1.086  1.00  0.94           H  
ATOM   2337 HG12 VAL A 149      16.924   0.818   1.326  1.00  0.94           H  
ATOM   2338 HG13 VAL A 149      18.076   0.991  -0.020  1.00  0.94           H  
ATOM   2339  CG2 VAL A 149      15.785  -1.527   0.530  1.00  0.94           C  
ATOM   2340 HG21 VAL A 149      15.192  -1.001   1.278  1.00  0.94           H  
ATOM   2341 HG22 VAL A 149      16.475  -2.200   1.039  1.00  0.94           H  
ATOM   2342 HG23 VAL A 149      15.120  -2.124  -0.093  1.00  0.94           H  
ATOM   2343  N   SER A 150      15.557  -0.593  -3.394  1.00  0.95           N  
ATOM   2344  H   SER A 150      16.519  -0.305  -3.497  1.00  0.95           H  
ATOM   2345  CA  SER A 150      15.024  -1.497  -4.411  1.00  0.95           C  
ATOM   2346  HA  SER A 150      13.939  -1.527  -4.309  1.00  0.95           H  
ATOM   2347  C   SER A 150      15.539  -2.920  -4.202  1.00  0.95           C  
ATOM   2348  CB  SER A 150      15.322  -1.005  -5.829  1.00  0.95           C  
ATOM   2349  HB2 SER A 150      14.836  -1.671  -6.543  1.00  0.95           H  
ATOM   2350  HB3 SER A 150      14.915  -0.004  -5.970  1.00  0.95           H  
ATOM   2351  O   SER A 150      16.603  -3.138  -3.615  1.00  0.95           O  
ATOM   2352  OG  SER A 150      16.711  -0.997  -6.085  1.00  0.95           O  
ATOM   2353  HG  SER A 150      17.019  -0.090  -6.024  1.00  0.95           H  
ATOM   2354  N   PHE A 151      14.794  -3.899  -4.705  1.00  0.95           N  
ATOM   2355  H   PHE A 151      13.897  -3.663  -5.105  1.00  0.95           H  
ATOM   2356  CA  PHE A 151      15.199  -5.301  -4.731  1.00  0.95           C  
ATOM   2357  HA  PHE A 151      16.285  -5.350  -4.655  1.00  0.95           H  
ATOM   2358  C   PHE A 151      14.805  -5.963  -6.054  1.00  0.95           C  
ATOM   2359  CB  PHE A 151      14.605  -6.038  -3.522  1.00  0.95           C  
ATOM   2360  HB2 PHE A 151      14.888  -5.510  -2.611  1.00  0.95           H  
ATOM   2361  HB3 PHE A 151      15.053  -7.031  -3.468  1.00  0.95           H  
ATOM   2362  O   PHE A 151      13.856  -5.542  -6.719  1.00  0.95           O  
ATOM   2363  CG  PHE A 151      13.095  -6.188  -3.552  1.00  0.95           C  
ATOM   2364  CD1 PHE A 151      12.268  -5.157  -3.069  1.00  0.95           C  
ATOM   2365  HD1 PHE A 151      12.701  -4.250  -2.674  1.00  0.95           H  
ATOM   2366  CD2 PHE A 151      12.513  -7.362  -4.064  1.00  0.95           C  
ATOM   2367  HD2 PHE A 151      13.139  -8.155  -4.447  1.00  0.95           H  
ATOM   2368  CE1 PHE A 151      10.871  -5.304  -3.096  1.00  0.95           C  
ATOM   2369  HE1 PHE A 151      10.244  -4.504  -2.730  1.00  0.95           H  
ATOM   2370  CE2 PHE A 151      11.116  -7.513  -4.081  1.00  0.95           C  
ATOM   2371  HE2 PHE A 151      10.681  -8.420  -4.473  1.00  0.95           H  
ATOM   2372  CZ  PHE A 151      10.293  -6.486  -3.589  1.00  0.95           C  
ATOM   2373  HZ  PHE A 151       9.219  -6.599  -3.592  1.00  0.95           H  
ATOM   2374  N   LEU A 152      15.532  -7.018  -6.423  1.00  0.94           N  
ATOM   2375  H   LEU A 152      16.313  -7.300  -5.848  1.00  0.94           H  
ATOM   2376  CA  LEU A 152      15.221  -7.836  -7.590  1.00  0.94           C  
ATOM   2377  HA  LEU A 152      14.997  -7.173  -8.426  1.00  0.94           H  
ATOM   2378  C   LEU A 152      13.989  -8.699  -7.291  1.00  0.94           C  
ATOM   2379  CB  LEU A 152      16.459  -8.680  -7.942  1.00  0.94           C  
ATOM   2380  HB2 LEU A 152      17.315  -8.017  -8.070  1.00  0.94           H  
ATOM   2381  HB3 LEU A 152      16.671  -9.348  -7.107  1.00  0.94           H  
ATOM   2382  O   LEU A 152      14.008  -9.506  -6.360  1.00  0.94           O  
ATOM   2383  CG  LEU A 152      16.300  -9.526  -9.217  1.00  0.94           C  
ATOM   2384  HG  LEU A 152      15.412 -10.153  -9.136  1.00  0.94           H  
ATOM   2385  CD1 LEU A 152      16.181  -8.661 -10.464  1.00  0.94           C  
ATOM   2386 HD11 LEU A 152      15.272  -8.059 -10.443  1.00  0.94           H  
ATOM   2387 HD12 LEU A 152      16.147  -9.311 -11.338  1.00  0.94           H  
ATOM   2388 HD13 LEU A 152      17.058  -8.018 -10.554  1.00  0.94           H  
ATOM   2389  CD2 LEU A 152      17.528 -10.420  -9.391  1.00  0.94           C  
ATOM   2390 HD21 LEU A 152      18.422  -9.813  -9.532  1.00  0.94           H  
ATOM   2391 HD22 LEU A 152      17.659 -11.058  -8.517  1.00  0.94           H  
ATOM   2392 HD23 LEU A 152      17.396 -11.059 -10.264  1.00  0.94           H  
ATOM   2393  N   LEU A 153      12.921  -8.513  -8.065  1.00  0.94           N  
ATOM   2394  H   LEU A 153      12.988  -7.835  -8.811  1.00  0.94           H  
ATOM   2395  CA  LEU A 153      11.662  -9.248  -7.930  1.00  0.94           C  
ATOM   2396  HA  LEU A 153      11.589  -9.643  -6.917  1.00  0.94           H  
ATOM   2397  C   LEU A 153      11.604 -10.439  -8.890  1.00  0.94           C  
ATOM   2398  CB  LEU A 153      10.499  -8.263  -8.156  1.00  0.94           C  
ATOM   2399  HB2 LEU A 153      10.562  -7.478  -7.403  1.00  0.94           H  
ATOM   2400  HB3 LEU A 153      10.619  -7.796  -9.134  1.00  0.94           H  
ATOM   2401  O   LEU A 153      11.216 -11.530  -8.477  1.00  0.94           O  
ATOM   2402  CG  LEU A 153       9.095  -8.895  -8.107  1.00  0.94           C  
ATOM   2403  HG  LEU A 153       9.002  -9.656  -8.881  1.00  0.94           H  
ATOM   2404  CD1 LEU A 153       8.790  -9.539  -6.756  1.00  0.94           C  
ATOM   2405 HD11 LEU A 153       8.960  -8.820  -5.954  1.00  0.94           H  
ATOM   2406 HD12 LEU A 153       9.431 -10.409  -6.614  1.00  0.94           H  
ATOM   2407 HD13 LEU A 153       7.753  -9.875  -6.731  1.00  0.94           H  
ATOM   2408  CD2 LEU A 153       8.056  -7.808  -8.383  1.00  0.94           C  
ATOM   2409 HD21 LEU A 153       8.239  -7.365  -9.362  1.00  0.94           H  
ATOM   2410 HD22 LEU A 153       7.054  -8.238  -8.373  1.00  0.94           H  
ATOM   2411 HD23 LEU A 153       8.116  -7.032  -7.620  1.00  0.94           H  
ATOM   2412  N   VAL A 154      11.997 -10.228 -10.147  1.00  0.91           N  
ATOM   2413  H   VAL A 154      12.349  -9.312 -10.385  1.00  0.91           H  
ATOM   2414  CA  VAL A 154      12.087 -11.268 -11.184  1.00  0.91           C  
ATOM   2415  HA  VAL A 154      12.034 -12.249 -10.712  1.00  0.91           H  
ATOM   2416  C   VAL A 154      13.435 -11.140 -11.875  1.00  0.91           C  
ATOM   2417  CB  VAL A 154      10.949 -11.166 -12.219  1.00  0.91           C  
ATOM   2418  HB  VAL A 154      11.072 -10.257 -12.808  1.00  0.91           H  
ATOM   2419  O   VAL A 154      13.815 -10.031 -12.245  1.00  0.91           O  
ATOM   2420  CG1 VAL A 154      10.968 -12.350 -13.186  1.00  0.91           C  
ATOM   2421 HG11 VAL A 154      10.149 -12.271 -13.900  1.00  0.91           H  
ATOM   2422 HG12 VAL A 154      11.907 -12.354 -13.741  1.00  0.91           H  
ATOM   2423 HG13 VAL A 154      10.881 -13.283 -12.629  1.00  0.91           H  
ATOM   2424  CG2 VAL A 154       9.562 -11.132 -11.564  1.00  0.91           C  
ATOM   2425 HG21 VAL A 154       9.441 -10.195 -11.019  1.00  0.91           H  
ATOM   2426 HG22 VAL A 154       8.784 -11.185 -12.326  1.00  0.91           H  
ATOM   2427 HG23 VAL A 154       9.459 -11.972 -10.877  1.00  0.91           H  
ATOM   2428  N   ASP A 155      14.156 -12.240 -12.042  1.00  0.88           N  
ATOM   2429  H   ASP A 155      13.763 -13.137 -11.795  1.00  0.88           H  
ATOM   2430  CA  ASP A 155      15.465 -12.242 -12.700  1.00  0.88           C  
ATOM   2431  HA  ASP A 155      15.966 -11.300 -12.475  1.00  0.88           H  
ATOM   2432  C   ASP A 155      15.374 -12.320 -14.240  1.00  0.88           C  
ATOM   2433  CB  ASP A 155      16.337 -13.347 -12.081  1.00  0.88           C  
ATOM   2434  HB2 ASP A 155      17.369 -13.188 -12.394  1.00  0.88           H  
ATOM   2435  HB3 ASP A 155      16.313 -13.246 -10.996  1.00  0.88           H  
ATOM   2436  O   ASP A 155      14.297 -12.268 -14.843  1.00  0.88           O  
ATOM   2437  CG  ASP A 155      15.933 -14.774 -12.468  1.00  0.88           C  
ATOM   2438  OD1 ASP A 155      14.991 -14.938 -13.277  1.00  0.88           O  
ATOM   2439  OD2 ASP A 155      16.601 -15.700 -11.974  1.00  0.88           O  
ATOM   2440  N   GLU A 156      16.529 -12.437 -14.895  1.00  0.80           N  
ATOM   2441  H   GLU A 156      17.383 -12.480 -14.356  1.00  0.80           H  
ATOM   2442  CA  GLU A 156      16.657 -12.636 -16.345  1.00  0.80           C  
ATOM   2443  HA  GLU A 156      16.143 -11.816 -16.845  1.00  0.80           H  
ATOM   2444  C   GLU A 156      16.053 -13.940 -16.881  1.00  0.80           C  
ATOM   2445  CB  GLU A 156      18.138 -12.562 -16.732  1.00  0.80           C  
ATOM   2446  HB2 GLU A 156      18.474 -11.557 -16.477  1.00  0.80           H  
ATOM   2447  HB3 GLU A 156      18.239 -12.664 -17.813  1.00  0.80           H  
ATOM   2448  O   GLU A 156      15.771 -14.028 -18.078  1.00  0.80           O  
ATOM   2449  CG  GLU A 156      19.025 -13.619 -16.040  1.00  0.80           C  
ATOM   2450  HG2 GLU A 156      18.532 -14.007 -15.149  1.00  0.80           H  
ATOM   2451  HG3 GLU A 156      19.154 -14.458 -16.723  1.00  0.80           H  
ATOM   2452  CD  GLU A 156      20.393 -13.067 -15.609  1.00  0.80           C  
ATOM   2453  OE1 GLU A 156      21.384 -13.822 -15.722  1.00  0.80           O  
ATOM   2454  OE2 GLU A 156      20.439 -11.903 -15.143  1.00  0.80           O  
ATOM   2455  N   ASN A 157      15.823 -14.929 -16.018  1.00  0.81           N  
ATOM   2456  H   ASN A 157      15.972 -14.758 -15.034  1.00  0.81           H  
ATOM   2457  CA  ASN A 157      15.264 -16.236 -16.359  1.00  0.81           C  
ATOM   2458  HA  ASN A 157      15.430 -16.420 -17.421  1.00  0.81           H  
ATOM   2459  C   ASN A 157      13.742 -16.299 -16.139  1.00  0.81           C  
ATOM   2460  CB  ASN A 157      16.030 -17.320 -15.586  1.00  0.81           C  
ATOM   2461  HB2 ASN A 157      15.882 -17.172 -14.516  1.00  0.81           H  
ATOM   2462  HB3 ASN A 157      15.639 -18.304 -15.842  1.00  0.81           H  
ATOM   2463  O   ASN A 157      13.130 -17.339 -16.362  1.00  0.81           O  
ATOM   2464  CG  ASN A 157      17.513 -17.303 -15.907  1.00  0.81           C  
ATOM   2465  ND2 ASN A 157      18.349 -17.221 -14.900  1.00  0.81           N  
ATOM   2466 HD21 ASN A 157      17.979 -17.119 -13.966  1.00  0.81           H  
ATOM   2467 HD22 ASN A 157      19.324 -17.071 -15.119  1.00  0.81           H  
ATOM   2468  OD1 ASN A 157      17.927 -17.334 -17.057  1.00  0.81           O  
ATOM   2469  N   GLU A 158      13.109 -15.171 -15.792  1.00  0.80           N  
ATOM   2470  H   GLU A 158      13.713 -14.400 -15.548  1.00  0.80           H  
ATOM   2471  CA  GLU A 158      11.697 -15.054 -15.391  1.00  0.80           C  
ATOM   2472  HA  GLU A 158      11.536 -13.987 -15.237  1.00  0.80           H  
ATOM   2473  C   GLU A 158      11.343 -15.712 -14.049  1.00  0.80           C  
ATOM   2474  CB  GLU A 158      10.695 -15.489 -16.476  1.00  0.80           C  
ATOM   2475  HB2 GLU A 158       9.700 -15.170 -16.163  1.00  0.80           H  
ATOM   2476  HB3 GLU A 158      10.683 -16.576 -16.551  1.00  0.80           H  
ATOM   2477  O   GLU A 158      10.153 -15.927 -13.774  1.00  0.80           O  
ATOM   2478  CG  GLU A 158      10.936 -14.897 -17.855  1.00  0.80           C  
ATOM   2479  HG2 GLU A 158      11.028 -13.814 -17.765  1.00  0.80           H  
ATOM   2480  HG3 GLU A 158      11.866 -15.298 -18.258  1.00  0.80           H  
ATOM   2481  CD  GLU A 158       9.785 -15.241 -18.807  1.00  0.80           C  
ATOM   2482  OE1 GLU A 158       9.438 -14.376 -19.622  1.00  0.80           O  
ATOM   2483  OE2 GLU A 158       9.229 -16.366 -18.805  1.00  0.80           O  
ATOM   2484  N   GLU A 159      12.334 -15.989 -13.203  1.00  0.86           N  
ATOM   2485  H   GLU A 159      13.283 -15.745 -13.448  1.00  0.86           H  
ATOM   2486  CA  GLU A 159      12.135 -16.596 -11.892  1.00  0.86           C  
ATOM   2487  HA  GLU A 159      11.250 -17.231 -11.942  1.00  0.86           H  
ATOM   2488  C   GLU A 159      11.893 -15.528 -10.822  1.00  0.86           C  
ATOM   2489  CB  GLU A 159      13.305 -17.509 -11.504  1.00  0.86           C  
ATOM   2490  HB2 GLU A 159      14.227 -16.930 -11.464  1.00  0.86           H  
ATOM   2491  HB3 GLU A 159      13.098 -17.900 -10.508  1.00  0.86           H  
ATOM   2492  O   GLU A 159      12.642 -14.554 -10.685  1.00  0.86           O  
ATOM   2493  CG  GLU A 159      13.474 -18.690 -12.474  1.00  0.86           C  
ATOM   2494  HG2 GLU A 159      12.500 -19.159 -12.613  1.00  0.86           H  
ATOM   2495  HG3 GLU A 159      13.807 -18.313 -13.441  1.00  0.86           H  
ATOM   2496  CD  GLU A 159      14.467 -19.753 -11.973  1.00  0.86           C  
ATOM   2497  OE1 GLU A 159      14.508 -20.832 -12.607  1.00  0.86           O  
ATOM   2498  OE2 GLU A 159      15.139 -19.523 -10.941  1.00  0.86           O  
ATOM   2499  N   ILE A 160      10.828 -15.716 -10.036  1.00  0.91           N  
ATOM   2500  H   ILE A 160      10.299 -16.568 -10.156  1.00  0.91           H  
ATOM   2501  CA  ILE A 160      10.500 -14.838  -8.910  1.00  0.91           C  
ATOM   2502  HA  ILE A 160      10.592 -13.806  -9.249  1.00  0.91           H  
ATOM   2503  C   ILE A 160      11.520 -15.070  -7.790  1.00  0.91           C  
ATOM   2504  CB  ILE A 160       9.048 -15.051  -8.417  1.00  0.91           C  
ATOM   2505  HB  ILE A 160       8.935 -16.092  -8.117  1.00  0.91           H  
ATOM   2506  O   ILE A 160      11.621 -16.164  -7.246  1.00  0.91           O  
ATOM   2507  CG1 ILE A 160       8.026 -14.747  -9.537  1.00  0.91           C  
ATOM   2508 HG12 ILE A 160       8.284 -15.314 -10.432  1.00  0.91           H  
ATOM   2509 HG13 ILE A 160       8.068 -13.687  -9.788  1.00  0.91           H  
ATOM   2510  CG2 ILE A 160       8.764 -14.156  -7.193  1.00  0.91           C  
ATOM   2511 HG21 ILE A 160       7.747 -14.298  -6.828  1.00  0.91           H  
ATOM   2512 HG22 ILE A 160       8.920 -13.107  -7.446  1.00  0.91           H  
ATOM   2513 HG23 ILE A 160       9.419 -14.434  -6.367  1.00  0.91           H  
ATOM   2514  CD1 ILE A 160       6.582 -15.113  -9.169  1.00  0.91           C  
ATOM   2515 HD11 ILE A 160       6.219 -14.510  -8.336  1.00  0.91           H  
ATOM   2516 HD12 ILE A 160       5.935 -14.911 -10.023  1.00  0.91           H  
ATOM   2517 HD13 ILE A 160       6.519 -16.171  -8.913  1.00  0.91           H  
ATOM   2518  N   GLN A 161      12.218 -14.013  -7.381  1.00  0.94           N  
ATOM   2519  H   GLN A 161      12.057 -13.142  -7.865  1.00  0.94           H  
ATOM   2520  CA  GLN A 161      13.313 -14.061  -6.397  1.00  0.94           C  
ATOM   2521  HA  GLN A 161      13.820 -15.021  -6.492  1.00  0.94           H  
ATOM   2522  C   GLN A 161      12.836 -13.965  -4.938  1.00  0.94           C  
ATOM   2523  CB  GLN A 161      14.312 -12.946  -6.735  1.00  0.94           C  
ATOM   2524  HB2 GLN A 161      13.798 -11.987  -6.669  1.00  0.94           H  
ATOM   2525  HB3 GLN A 161      15.127 -12.953  -6.012  1.00  0.94           H  
ATOM   2526  O   GLN A 161      13.599 -13.673  -4.012  1.00  0.94           O  
ATOM   2527  CG  GLN A 161      14.907 -13.093  -8.141  1.00  0.94           C  
ATOM   2528  HG2 GLN A 161      15.632 -12.294  -8.300  1.00  0.94           H  
ATOM   2529  HG3 GLN A 161      14.128 -12.986  -8.896  1.00  0.94           H  
ATOM   2530  CD  GLN A 161      15.631 -14.421  -8.320  1.00  0.94           C  
ATOM   2531  NE2 GLN A 161      15.240 -15.214  -9.291  1.00  0.94           N  
ATOM   2532 HE21 GLN A 161      15.827 -15.995  -9.546  1.00  0.94           H  
ATOM   2533 HE22 GLN A 161      14.490 -14.961  -9.919  1.00  0.94           H  
ATOM   2534  OE1 GLN A 161      16.530 -14.744  -7.559  1.00  0.94           O  
ATOM   2535  N   VAL A 162      11.539 -14.141  -4.727  1.00  0.93           N  
ATOM   2536  H   VAL A 162      11.000 -14.502  -5.501  1.00  0.93           H  
ATOM   2537  CA  VAL A 162      10.850 -13.960  -3.453  1.00  0.93           C  
ATOM   2538  HA  VAL A 162      11.576 -13.810  -2.654  1.00  0.93           H  
ATOM   2539  C   VAL A 162      10.069 -15.231  -3.164  1.00  0.93           C  
ATOM   2540  CB  VAL A 162       9.919 -12.743  -3.508  1.00  0.93           C  
ATOM   2541  HB  VAL A 162       9.059 -12.968  -4.139  1.00  0.93           H  
ATOM   2542  O   VAL A 162       9.307 -15.695  -4.010  1.00  0.93           O  
ATOM   2543  CG1 VAL A 162       9.432 -12.408  -2.112  1.00  0.93           C  
ATOM   2544 HG11 VAL A 162      10.262 -12.101  -1.474  1.00  0.93           H  
ATOM   2545 HG12 VAL A 162       8.903 -13.253  -1.671  1.00  0.93           H  
ATOM   2546 HG13 VAL A 162       8.733 -11.579  -2.219  1.00  0.93           H  
ATOM   2547  CG2 VAL A 162      10.593 -11.479  -4.064  1.00  0.93           C  
ATOM   2548 HG21 VAL A 162       9.905 -10.635  -4.005  1.00  0.93           H  
ATOM   2549 HG22 VAL A 162      11.496 -11.253  -3.497  1.00  0.93           H  
ATOM   2550 HG23 VAL A 162      10.861 -11.626  -5.110  1.00  0.93           H  
ATOM   2551  N   THR A 163      10.276 -15.816  -1.988  1.00  0.90           N  
ATOM   2552  H   THR A 163      10.870 -15.362  -1.310  1.00  0.90           H  
ATOM   2553  CA  THR A 163       9.825 -17.193  -1.719  1.00  0.90           C  
ATOM   2554  HA  THR A 163       9.928 -17.780  -2.632  1.00  0.90           H  
ATOM   2555  C   THR A 163       8.358 -17.287  -1.312  1.00  0.90           C  
ATOM   2556  CB  THR A 163      10.700 -17.847  -0.644  1.00  0.90           C  
ATOM   2557  HB  THR A 163      10.293 -18.826  -0.392  1.00  0.90           H  
ATOM   2558  O   THR A 163       7.690 -18.265  -1.641  1.00  0.90           O  
ATOM   2559  CG2 THR A 163      12.145 -18.025  -1.111  1.00  0.90           C  
ATOM   2560 HG21 THR A 163      12.160 -18.600  -2.036  1.00  0.90           H  
ATOM   2561 HG22 THR A 163      12.612 -17.056  -1.291  1.00  0.90           H  
ATOM   2562 HG23 THR A 163      12.714 -18.568  -0.356  1.00  0.90           H  
ATOM   2563  OG1 THR A 163      10.746 -17.045   0.513  1.00  0.90           O  
ATOM   2564  HG1 THR A 163      11.598 -17.201   0.928  1.00  0.90           H  
ATOM   2565  N   ASN A 164       7.846 -16.288  -0.595  1.00  0.93           N  
ATOM   2566  H   ASN A 164       8.445 -15.508  -0.364  1.00  0.93           H  
ATOM   2567  CA  ASN A 164       6.479 -16.249  -0.081  1.00  0.93           C  
ATOM   2568  HA  ASN A 164       5.818 -16.713  -0.814  1.00  0.93           H  
ATOM   2569  C   ASN A 164       5.977 -14.806   0.104  1.00  0.93           C  
ATOM   2570  CB  ASN A 164       6.409 -17.088   1.214  1.00  0.93           C  
ATOM   2571  HB2 ASN A 164       6.607 -18.128   0.956  1.00  0.93           H  
ATOM   2572  HB3 ASN A 164       5.408 -17.043   1.644  1.00  0.93           H  
ATOM   2573  O   ASN A 164       6.706 -13.836  -0.123  1.00  0.93           O  
ATOM   2574  CG  ASN A 164       7.390 -16.658   2.291  1.00  0.93           C  
ATOM   2575  ND2 ASN A 164       7.969 -17.598   3.000  1.00  0.93           N  
ATOM   2576 HD21 ASN A 164       7.697 -18.561   2.867  1.00  0.93           H  
ATOM   2577 HD22 ASN A 164       8.562 -17.274   3.750  1.00  0.93           H  
ATOM   2578  OD1 ASN A 164       7.681 -15.496   2.501  1.00  0.93           O  
ATOM   2579  N   GLU A 165       4.710 -14.678   0.503  1.00  0.93           N  
ATOM   2580  H   GLU A 165       4.207 -15.512   0.770  1.00  0.93           H  
ATOM   2581  CA  GLU A 165       4.043 -13.395   0.747  1.00  0.93           C  
ATOM   2582  HA  GLU A 165       4.057 -12.806  -0.170  1.00  0.93           H  
ATOM   2583  C   GLU A 165       4.776 -12.572   1.819  1.00  0.93           C  
ATOM   2584  CB  GLU A 165       2.575 -13.688   1.124  1.00  0.93           C  
ATOM   2585  HB2 GLU A 165       2.089 -14.124   0.251  1.00  0.93           H  
ATOM   2586  HB3 GLU A 165       2.548 -14.420   1.931  1.00  0.93           H  
ATOM   2587  O   GLU A 165       4.970 -11.367   1.649  1.00  0.93           O  
ATOM   2588  CG  GLU A 165       1.785 -12.448   1.570  1.00  0.93           C  
ATOM   2589  HG2 GLU A 165       1.956 -11.656   0.842  1.00  0.93           H  
ATOM   2590  HG3 GLU A 165       2.189 -12.108   2.524  1.00  0.93           H  
ATOM   2591  CD  GLU A 165       0.267 -12.679   1.739  1.00  0.93           C  
ATOM   2592  OE1 GLU A 165      -0.411 -11.768   2.263  1.00  0.93           O  
ATOM   2593  OE2 GLU A 165      -0.291 -13.696   1.257  1.00  0.93           O  
ATOM   2594  N   GLU A 166       5.253 -13.211   2.887  1.00  0.95           N  
ATOM   2595  H   GLU A 166       5.077 -14.200   2.985  1.00  0.95           H  
ATOM   2596  CA  GLU A 166       5.964 -12.548   3.981  1.00  0.95           C  
ATOM   2597  HA  GLU A 166       5.365 -11.704   4.324  1.00  0.95           H  
ATOM   2598  C   GLU A 166       7.325 -11.992   3.540  1.00  0.95           C  
ATOM   2599  CB  GLU A 166       6.159 -13.518   5.159  1.00  0.95           C  
ATOM   2600  HB2 GLU A 166       6.712 -12.983   5.930  1.00  0.95           H  
ATOM   2601  HB3 GLU A 166       6.777 -14.363   4.854  1.00  0.95           H  
ATOM   2602  O   GLU A 166       7.693 -10.883   3.930  1.00  0.95           O  
ATOM   2603  CG  GLU A 166       4.857 -14.027   5.805  1.00  0.95           C  
ATOM   2604  HG2 GLU A 166       5.116 -14.445   6.778  1.00  0.95           H  
ATOM   2605  HG3 GLU A 166       4.204 -13.173   5.984  1.00  0.95           H  
ATOM   2606  CD  GLU A 166       4.101 -15.108   5.008  1.00  0.95           C  
ATOM   2607  OE1 GLU A 166       2.924 -15.343   5.355  1.00  0.95           O  
ATOM   2608  OE2 GLU A 166       4.690 -15.701   4.071  1.00  0.95           O  
ATOM   2609  N   ASP A 167       8.072 -12.727   2.709  1.00  0.95           N  
ATOM   2610  H   ASP A 167       7.724 -13.637   2.443  1.00  0.95           H  
ATOM   2611  CA  ASP A 167       9.333 -12.266   2.120  1.00  0.95           C  
ATOM   2612  HA  ASP A 167       9.971 -11.902   2.926  1.00  0.95           H  
ATOM   2613  C   ASP A 167       9.096 -11.087   1.169  1.00  0.95           C  
ATOM   2614  CB  ASP A 167      10.063 -13.433   1.423  1.00  0.95           C  
ATOM   2615  HB2 ASP A 167       9.455 -13.797   0.595  1.00  0.95           H  
ATOM   2616  HB3 ASP A 167      10.177 -14.247   2.138  1.00  0.95           H  
ATOM   2617  O   ASP A 167       9.858 -10.121   1.198  1.00  0.95           O  
ATOM   2618  CG  ASP A 167      11.465 -13.059   0.910  1.00  0.95           C  
ATOM   2619  OD1 ASP A 167      12.185 -12.315   1.621  1.00  0.95           O  
ATOM   2620  OD2 ASP A 167      11.877 -13.559  -0.161  1.00  0.95           O  
ATOM   2621  N   PHE A 168       8.003 -11.105   0.396  1.00  0.95           N  
ATOM   2622  H   PHE A 168       7.409 -11.921   0.424  1.00  0.95           H  
ATOM   2623  CA  PHE A 168       7.631  -9.989  -0.480  1.00  0.95           C  
ATOM   2624  HA  PHE A 168       8.475  -9.757  -1.130  1.00  0.95           H  
ATOM   2625  C   PHE A 168       7.350  -8.720   0.316  1.00  0.95           C  
ATOM   2626  CB  PHE A 168       6.418 -10.369  -1.347  1.00  0.95           C  
ATOM   2627  HB2 PHE A 168       5.572 -10.598  -0.698  1.00  0.95           H  
ATOM   2628  HB3 PHE A 168       6.627 -11.278  -1.911  1.00  0.95           H  
ATOM   2629  O   PHE A 168       7.926  -7.671   0.031  1.00  0.95           O  
ATOM   2630  CG  PHE A 168       6.010  -9.278  -2.317  1.00  0.95           C  
ATOM   2631  CD1 PHE A 168       4.798  -8.587  -2.130  1.00  0.95           C  
ATOM   2632  HD1 PHE A 168       4.152  -8.842  -1.302  1.00  0.95           H  
ATOM   2633  CD2 PHE A 168       6.849  -8.932  -3.394  1.00  0.95           C  
ATOM   2634  HD2 PHE A 168       7.785  -9.452  -3.537  1.00  0.95           H  
ATOM   2635  CE1 PHE A 168       4.417  -7.571  -3.024  1.00  0.95           C  
ATOM   2636  HE1 PHE A 168       3.482  -7.051  -2.881  1.00  0.95           H  
ATOM   2637  CE2 PHE A 168       6.475  -7.905  -4.279  1.00  0.95           C  
ATOM   2638  HE2 PHE A 168       7.121  -7.633  -5.101  1.00  0.95           H  
ATOM   2639  CZ  PHE A 168       5.257  -7.228  -4.097  1.00  0.95           C  
ATOM   2640  HZ  PHE A 168       4.969  -6.441  -4.778  1.00  0.95           H  
ATOM   2641  N   ILE A 169       6.514  -8.822   1.350  1.00  0.95           N  
ATOM   2642  H   ILE A 169       6.091  -9.722   1.527  1.00  0.95           H  
ATOM   2643  CA  ILE A 169       6.153  -7.693   2.215  1.00  0.95           C  
ATOM   2644  HA  ILE A 169       5.762  -6.885   1.595  1.00  0.95           H  
ATOM   2645  C   ILE A 169       7.388  -7.148   2.936  1.00  0.95           C  
ATOM   2646  CB  ILE A 169       5.051  -8.132   3.204  1.00  0.95           C  
ATOM   2647  HB  ILE A 169       5.383  -9.030   3.724  1.00  0.95           H  
ATOM   2648  O   ILE A 169       7.574  -5.932   3.000  1.00  0.95           O  
ATOM   2649  CG1 ILE A 169       3.754  -8.442   2.427  1.00  0.95           C  
ATOM   2650 HG12 ILE A 169       3.341  -7.497   2.073  1.00  0.95           H  
ATOM   2651 HG13 ILE A 169       3.967  -9.050   1.548  1.00  0.95           H  
ATOM   2652  CG2 ILE A 169       4.770  -7.030   4.244  1.00  0.95           C  
ATOM   2653 HG21 ILE A 169       3.969  -7.337   4.917  1.00  0.95           H  
ATOM   2654 HG22 ILE A 169       4.480  -6.105   3.745  1.00  0.95           H  
ATOM   2655 HG23 ILE A 169       5.651  -6.836   4.855  1.00  0.95           H  
ATOM   2656  CD1 ILE A 169       2.690  -9.183   3.244  1.00  0.95           C  
ATOM   2657 HD11 ILE A 169       3.109 -10.106   3.646  1.00  0.95           H  
ATOM   2658 HD12 ILE A 169       1.848  -9.430   2.597  1.00  0.95           H  
ATOM   2659 HD13 ILE A 169       2.326  -8.564   4.064  1.00  0.95           H  
ATOM   2660  N   ARG A 170       8.258  -8.039   3.430  1.00  0.95           N  
ATOM   2661  H   ARG A 170       8.023  -9.018   3.351  1.00  0.95           H  
ATOM   2662  CA  ARG A 170       9.509  -7.673   4.103  1.00  0.95           C  
ATOM   2663  HA  ARG A 170       9.280  -6.967   4.902  1.00  0.95           H  
ATOM   2664  C   ARG A 170      10.482  -6.956   3.171  1.00  0.95           C  
ATOM   2665  CB  ARG A 170      10.133  -8.937   4.705  1.00  0.95           C  
ATOM   2666  HB2 ARG A 170       9.428  -9.376   5.411  1.00  0.95           H  
ATOM   2667  HB3 ARG A 170      10.309  -9.654   3.903  1.00  0.95           H  
ATOM   2668  O   ARG A 170      11.033  -5.939   3.571  1.00  0.95           O  
ATOM   2669  CG  ARG A 170      11.453  -8.646   5.438  1.00  0.95           C  
ATOM   2670  HG2 ARG A 170      11.271  -7.921   6.231  1.00  0.95           H  
ATOM   2671  HG3 ARG A 170      12.185  -8.229   4.746  1.00  0.95           H  
ATOM   2672  CD  ARG A 170      12.037  -9.920   6.050  1.00  0.95           C  
ATOM   2673  HD2 ARG A 170      11.319 -10.304   6.774  1.00  0.95           H  
ATOM   2674  HD3 ARG A 170      12.953  -9.660   6.582  1.00  0.95           H  
ATOM   2675  NE  ARG A 170      12.350 -10.936   5.019  1.00  0.95           N  
ATOM   2676  HE  ARG A 170      12.703 -10.608   4.131  1.00  0.95           H  
ATOM   2677  NH1 ARG A 170      11.610 -12.795   6.150  1.00  0.95           N  
ATOM   2678 HH11 ARG A 170      11.403 -13.784   6.142  1.00  0.95           H  
ATOM   2679 HH12 ARG A 170      11.256 -12.196   6.882  1.00  0.95           H  
ATOM   2680  NH2 ARG A 170      12.502 -13.030   4.143  1.00  0.95           N  
ATOM   2681 HH21 ARG A 170      12.648 -12.634   3.226  1.00  0.95           H  
ATOM   2682 HH22 ARG A 170      12.292 -14.018   4.173  1.00  0.95           H  
ATOM   2683  CZ  ARG A 170      12.156 -12.238   5.107  1.00  0.95           C  
ATOM   2684  N   LYS A 171      10.708  -7.463   1.954  1.00  0.95           N  
ATOM   2685  H   LYS A 171      10.232  -8.315   1.694  1.00  0.95           H  
ATOM   2686  CA  LYS A 171      11.604  -6.822   0.970  1.00  0.95           C  
ATOM   2687  HA  LYS A 171      12.554  -6.581   1.447  1.00  0.95           H  
ATOM   2688  C   LYS A 171      11.055  -5.487   0.469  1.00  0.95           C  
ATOM   2689  CB  LYS A 171      11.860  -7.760  -0.218  1.00  0.95           C  
ATOM   2690  HB2 LYS A 171      12.307  -7.174  -1.022  1.00  0.95           H  
ATOM   2691  HB3 LYS A 171      10.913  -8.161  -0.579  1.00  0.95           H  
ATOM   2692  O   LYS A 171      11.833  -4.582   0.192  1.00  0.95           O  
ATOM   2693  CG  LYS A 171      12.825  -8.906   0.116  1.00  0.95           C  
ATOM   2694  HG2 LYS A 171      13.771  -8.491   0.463  1.00  0.95           H  
ATOM   2695  HG3 LYS A 171      12.404  -9.531   0.903  1.00  0.95           H  
ATOM   2696  CD  LYS A 171      13.077  -9.758  -1.136  1.00  0.95           C  
ATOM   2697  HD2 LYS A 171      13.506  -9.132  -1.919  1.00  0.95           H  
ATOM   2698  HD3 LYS A 171      12.122 -10.156  -1.480  1.00  0.95           H  
ATOM   2699  CE  LYS A 171      14.026 -10.921  -0.829  1.00  0.95           C  
ATOM   2700  HE2 LYS A 171      14.977 -10.519  -0.478  1.00  0.95           H  
ATOM   2701  HE3 LYS A 171      13.587 -11.512  -0.026  1.00  0.95           H  
ATOM   2702  NZ  LYS A 171      14.234 -11.792  -2.014  1.00  0.95           N  
ATOM   2703  HZ1 LYS A 171      13.382 -12.276  -2.258  1.00  0.95           H  
ATOM   2704  HZ2 LYS A 171      14.538 -11.287  -2.834  1.00  0.95           H  
ATOM   2705  HZ3 LYS A 171      14.888 -12.538  -1.824  1.00  0.95           H  
ATOM   2706  N   LEU A 172       9.730  -5.363   0.381  1.00  0.94           N  
ATOM   2707  H   LEU A 172       9.161  -6.180   0.551  1.00  0.94           H  
ATOM   2708  CA  LEU A 172       9.053  -4.120   0.020  1.00  0.94           C  
ATOM   2709  HA  LEU A 172       9.616  -3.665  -0.795  1.00  0.94           H  
ATOM   2710  C   LEU A 172       9.057  -3.085   1.165  1.00  0.94           C  
ATOM   2711  CB  LEU A 172       7.641  -4.497  -0.483  1.00  0.94           C  
ATOM   2712  HB2 LEU A 172       7.733  -5.352  -1.153  1.00  0.94           H  
ATOM   2713  HB3 LEU A 172       7.044  -4.811   0.373  1.00  0.94           H  
ATOM   2714  O   LEU A 172       8.818  -1.915   0.903  1.00  0.94           O  
ATOM   2715  CG  LEU A 172       6.877  -3.406  -1.249  1.00  0.94           C  
ATOM   2716  HG  LEU A 172       6.716  -2.556  -0.585  1.00  0.94           H  
ATOM   2717  CD1 LEU A 172       7.603  -2.980  -2.534  1.00  0.94           C  
ATOM   2718 HD11 LEU A 172       7.780  -3.846  -3.172  1.00  0.94           H  
ATOM   2719 HD12 LEU A 172       7.001  -2.248  -3.073  1.00  0.94           H  
ATOM   2720 HD13 LEU A 172       8.555  -2.512  -2.285  1.00  0.94           H  
ATOM   2721  CD2 LEU A 172       5.496  -3.906  -1.670  1.00  0.94           C  
ATOM   2722 HD21 LEU A 172       5.598  -4.738  -2.366  1.00  0.94           H  
ATOM   2723 HD22 LEU A 172       4.941  -3.095  -2.143  1.00  0.94           H  
ATOM   2724 HD23 LEU A 172       4.944  -4.246  -0.794  1.00  0.94           H  
ATOM   2725  N   ASP A 173       9.342  -3.495   2.407  1.00  0.94           N  
ATOM   2726  H   ASP A 173       9.570  -4.470   2.541  1.00  0.94           H  
ATOM   2727  CA  ASP A 173       9.362  -2.646   3.611  1.00  0.94           C  
ATOM   2728  HA  ASP A 173       9.429  -3.335   4.453  1.00  0.94           H  
ATOM   2729  C   ASP A 173       8.048  -1.866   3.828  1.00  0.94           C  
ATOM   2730  CB  ASP A 173      10.638  -1.785   3.659  1.00  0.94           C  
ATOM   2731  HB2 ASP A 173      11.490  -2.406   3.382  1.00  0.94           H  
ATOM   2732  HB3 ASP A 173      10.559  -0.979   2.930  1.00  0.94           H  
ATOM   2733  O   ASP A 173       8.010  -0.666   4.109  1.00  0.94           O  
ATOM   2734  CG  ASP A 173      10.915  -1.201   5.054  1.00  0.94           C  
ATOM   2735  OD1 ASP A 173      10.578  -1.876   6.057  1.00  0.94           O  
ATOM   2736  OD2 ASP A 173      11.516  -0.103   5.123  1.00  0.94           O  
ATOM   2737  N   CYS A 174       6.922  -2.564   3.656  1.00  0.93           N  
ATOM   2738  H   CYS A 174       7.017  -3.554   3.481  1.00  0.93           H  
ATOM   2739  CA  CYS A 174       5.581  -2.015   3.854  1.00  0.93           C  
ATOM   2740  HA  CYS A 174       5.677  -1.001   4.241  1.00  0.93           H  
ATOM   2741  C   CYS A 174       4.802  -2.814   4.910  1.00  0.93           C  
ATOM   2742  CB  CYS A 174       4.867  -1.914   2.498  1.00  0.93           C  
ATOM   2743  HB2 CYS A 174       3.967  -1.308   2.592  1.00  0.93           H  
ATOM   2744  HB3 CYS A 174       5.534  -1.435   1.781  1.00  0.93           H  
ATOM   2745  O   CYS A 174       5.175  -3.928   5.278  1.00  0.93           O  
ATOM   2746  SG  CYS A 174       4.414  -3.563   1.895  1.00  0.93           S  
ATOM   2747  HG  CYS A 174       5.637  -4.095   1.982  1.00  0.93           H  
ATOM   2748  N   LYS A 175       3.698  -2.253   5.420  1.00  0.93           N  
ATOM   2749  H   LYS A 175       3.376  -1.375   5.038  1.00  0.93           H  
ATOM   2750  CA  LYS A 175       2.847  -2.982   6.372  1.00  0.93           C  
ATOM   2751  HA  LYS A 175       3.515  -3.499   7.061  1.00  0.93           H  
ATOM   2752  C   LYS A 175       1.997  -4.031   5.635  1.00  0.93           C  
ATOM   2753  CB  LYS A 175       1.960  -2.053   7.205  1.00  0.93           C  
ATOM   2754  HB2 LYS A 175       1.194  -1.602   6.574  1.00  0.93           H  
ATOM   2755  HB3 LYS A 175       1.462  -2.671   7.951  1.00  0.93           H  
ATOM   2756  O   LYS A 175       1.497  -3.724   4.554  1.00  0.93           O  
ATOM   2757  CG  LYS A 175       2.729  -0.956   7.947  1.00  0.93           C  
ATOM   2758  HG2 LYS A 175       3.463  -1.414   8.611  1.00  0.93           H  
ATOM   2759  HG3 LYS A 175       3.238  -0.308   7.234  1.00  0.93           H  
ATOM   2760  CD  LYS A 175       1.739  -0.124   8.765  1.00  0.93           C  
ATOM   2761  HD2 LYS A 175       1.200  -0.779   9.449  1.00  0.93           H  
ATOM   2762  HD3 LYS A 175       1.021   0.340   8.089  1.00  0.93           H  
ATOM   2763  CE  LYS A 175       2.485   0.952   9.555  1.00  0.93           C  
ATOM   2764  HE2 LYS A 175       3.043   1.574   8.854  1.00  0.93           H  
ATOM   2765  HE3 LYS A 175       3.200   0.464  10.217  1.00  0.93           H  
ATOM   2766  NZ  LYS A 175       1.531   1.775  10.334  1.00  0.93           N  
ATOM   2767  HZ1 LYS A 175       0.872   2.217   9.709  1.00  0.93           H  
ATOM   2768  HZ2 LYS A 175       2.017   2.480  10.869  1.00  0.93           H  
ATOM   2769  HZ3 LYS A 175       1.008   1.181  10.962  1.00  0.93           H  
ATOM   2770  N   PRO A 176       1.747  -5.221   6.212  1.00  0.91           N  
ATOM   2771  CA  PRO A 176       0.900  -6.240   5.580  1.00  0.91           C  
ATOM   2772  HA  PRO A 176       1.371  -6.569   4.653  1.00  0.91           H  
ATOM   2773  C   PRO A 176      -0.521  -5.745   5.269  1.00  0.91           C  
ATOM   2774  CB  PRO A 176       0.855  -7.402   6.581  1.00  0.91           C  
ATOM   2775  HB2 PRO A 176       0.844  -8.368   6.076  1.00  0.91           H  
ATOM   2776  HB3 PRO A 176      -0.021  -7.310   7.224  1.00  0.91           H  
ATOM   2777  O   PRO A 176      -1.123  -6.115   4.262  1.00  0.91           O  
ATOM   2778  CG  PRO A 176       2.110  -7.225   7.431  1.00  0.91           C  
ATOM   2779  HG2 PRO A 176       2.958  -7.700   6.938  1.00  0.91           H  
ATOM   2780  HG3 PRO A 176       1.977  -7.633   8.433  1.00  0.91           H  
ATOM   2781  CD  PRO A 176       2.312  -5.714   7.459  1.00  0.91           C  
ATOM   2782  HD2 PRO A 176       3.378  -5.499   7.536  1.00  0.91           H  
ATOM   2783  HD3 PRO A 176       1.771  -5.280   8.300  1.00  0.91           H  
ATOM   2784  N   ASP A 177      -1.056  -4.868   6.118  1.00  0.88           N  
ATOM   2785  H   ASP A 177      -0.517  -4.546   6.910  1.00  0.88           H  
ATOM   2786  CA  ASP A 177      -2.380  -4.265   5.983  1.00  0.88           C  
ATOM   2787  HA  ASP A 177      -3.015  -5.032   5.539  1.00  0.88           H  
ATOM   2788  C   ASP A 177      -2.402  -3.015   5.073  1.00  0.88           C  
ATOM   2789  CB  ASP A 177      -2.983  -4.005   7.369  1.00  0.88           C  
ATOM   2790  HB2 ASP A 177      -2.996  -4.940   7.930  1.00  0.88           H  
ATOM   2791  HB3 ASP A 177      -4.018  -3.685   7.243  1.00  0.88           H  
ATOM   2792  O   ASP A 177      -3.465  -2.452   4.789  1.00  0.88           O  
ATOM   2793  CG  ASP A 177      -2.225  -2.954   8.186  1.00  0.88           C  
ATOM   2794  OD1 ASP A 177      -0.977  -2.906   8.079  1.00  0.88           O  
ATOM   2795  OD2 ASP A 177      -2.887  -2.207   8.936  1.00  0.88           O  
ATOM   2796  N   GLN A 178      -1.235  -2.589   4.575  1.00  0.91           N  
ATOM   2797  H   GLN A 178      -0.402  -3.125   4.769  1.00  0.91           H  
ATOM   2798  CA  GLN A 178      -1.111  -1.421   3.714  1.00  0.91           C  
ATOM   2799  HA  GLN A 178      -1.629  -0.601   4.212  1.00  0.91           H  
ATOM   2800  C   GLN A 178      -1.781  -1.680   2.364  1.00  0.91           C  
ATOM   2801  CB  GLN A 178       0.370  -1.035   3.546  1.00  0.91           C  
ATOM   2802  HB2 GLN A 178       0.883  -1.817   2.986  1.00  0.91           H  
ATOM   2803  HB3 GLN A 178       0.834  -0.953   4.529  1.00  0.91           H  
ATOM   2804  O   GLN A 178      -1.453  -2.626   1.656  1.00  0.91           O  
ATOM   2805  CG  GLN A 178       0.590   0.291   2.812  1.00  0.91           C  
ATOM   2806  HG2 GLN A 178       0.211   0.189   1.795  1.00  0.91           H  
ATOM   2807  HG3 GLN A 178       1.658   0.500   2.761  1.00  0.91           H  
ATOM   2808  CD  GLN A 178      -0.108   1.463   3.485  1.00  0.91           C  
ATOM   2809  NE2 GLN A 178      -1.030   2.101   2.800  1.00  0.91           N  
ATOM   2810 HE21 GLN A 178      -1.569   2.784   3.314  1.00  0.91           H  
ATOM   2811 HE22 GLN A 178      -1.215   1.838   1.843  1.00  0.91           H  
ATOM   2812  OE1 GLN A 178       0.101   1.794   4.642  1.00  0.91           O  
ATOM   2813  N   HIS A 179      -2.699  -0.798   1.981  1.00  0.91           N  
ATOM   2814  H   HIS A 179      -2.954  -0.051   2.611  1.00  0.91           H  
ATOM   2815  CA  HIS A 179      -3.294  -0.822   0.651  1.00  0.91           C  
ATOM   2816  HA  HIS A 179      -3.361  -1.854   0.305  1.00  0.91           H  
ATOM   2817  C   HIS A 179      -2.408  -0.046  -0.321  1.00  0.91           C  
ATOM   2818  CB  HIS A 179      -4.711  -0.264   0.706  1.00  0.91           C  
ATOM   2819  HB2 HIS A 179      -5.045  -0.113  -0.321  1.00  0.91           H  
ATOM   2820  HB3 HIS A 179      -4.716   0.701   1.212  1.00  0.91           H  
ATOM   2821  O   HIS A 179      -2.062   1.109  -0.048  1.00  0.91           O  
ATOM   2822  CG  HIS A 179      -5.696  -1.186   1.371  1.00  0.91           C  
ATOM   2823  CD2 HIS A 179      -6.859  -1.640   0.812  1.00  0.91           C  
ATOM   2824  HD2 HIS A 179      -7.232  -1.396  -0.172  1.00  0.91           H  
ATOM   2825  ND1 HIS A 179      -5.617  -1.728   2.639  1.00  0.91           N  
ATOM   2826  HD1 HIS A 179      -4.825  -1.725   3.267  1.00  0.91           H  
ATOM   2827  CE1 HIS A 179      -6.715  -2.476   2.831  1.00  0.91           C  
ATOM   2828  HE1 HIS A 179      -6.916  -3.071   3.710  1.00  0.91           H  
ATOM   2829  NE2 HIS A 179      -7.503  -2.445   1.747  1.00  0.91           N  
ATOM   2830  N   LEU A 180      -2.049  -0.696  -1.427  1.00  0.94           N  
ATOM   2831  H   LEU A 180      -2.356  -1.653  -1.531  1.00  0.94           H  
ATOM   2832  CA  LEU A 180      -1.078  -0.236  -2.411  1.00  0.94           C  
ATOM   2833  HA  LEU A 180      -0.805   0.796  -2.189  1.00  0.94           H  
ATOM   2834  C   LEU A 180      -1.656  -0.280  -3.825  1.00  0.94           C  
ATOM   2835  CB  LEU A 180       0.178  -1.127  -2.344  1.00  0.94           C  
ATOM   2836  HB2 LEU A 180      -0.115  -2.143  -2.610  1.00  0.94           H  
ATOM   2837  HB3 LEU A 180       0.890  -0.784  -3.095  1.00  0.94           H  
ATOM   2838  O   LEU A 180      -2.457  -1.160  -4.149  1.00  0.94           O  
ATOM   2839  CG  LEU A 180       0.883  -1.176  -0.979  1.00  0.94           C  
ATOM   2840  HG  LEU A 180       0.195  -1.515  -0.205  1.00  0.94           H  
ATOM   2841  CD1 LEU A 180       2.060  -2.146  -1.038  1.00  0.94           C  
ATOM   2842 HD11 LEU A 180       1.702  -3.132  -1.332  1.00  0.94           H  
ATOM   2843 HD12 LEU A 180       2.800  -1.800  -1.760  1.00  0.94           H  
ATOM   2844 HD13 LEU A 180       2.526  -2.221  -0.055  1.00  0.94           H  
ATOM   2845  CD2 LEU A 180       1.425   0.195  -0.612  1.00  0.94           C  
ATOM   2846 HD21 LEU A 180       2.023   0.557  -1.449  1.00  0.94           H  
ATOM   2847 HD22 LEU A 180       2.046   0.116   0.281  1.00  0.94           H  
ATOM   2848 HD23 LEU A 180       0.608   0.892  -0.427  1.00  0.94           H  
ATOM   2849  N   LYS A 181      -1.193   0.638  -4.674  1.00  0.95           N  
ATOM   2850  H   LYS A 181      -0.550   1.318  -4.295  1.00  0.95           H  
ATOM   2851  CA  LYS A 181      -1.249   0.506  -6.139  1.00  0.95           C  
ATOM   2852  HA  LYS A 181      -1.893  -0.330  -6.411  1.00  0.95           H  
ATOM   2853  C   LYS A 181       0.133   0.156  -6.690  1.00  0.95           C  
ATOM   2854  CB  LYS A 181      -1.821   1.779  -6.782  1.00  0.95           C  
ATOM   2855  HB2 LYS A 181      -1.352   2.662  -6.348  1.00  0.95           H  
ATOM   2856  HB3 LYS A 181      -1.603   1.764  -7.850  1.00  0.95           H  
ATOM   2857  O   LYS A 181       1.136   0.300  -5.997  1.00  0.95           O  
ATOM   2858  CG  LYS A 181      -3.341   1.871  -6.605  1.00  0.95           C  
ATOM   2859  HG2 LYS A 181      -3.582   1.970  -5.546  1.00  0.95           H  
ATOM   2860  HG3 LYS A 181      -3.796   0.958  -6.988  1.00  0.95           H  
ATOM   2861  CD  LYS A 181      -3.901   3.071  -7.378  1.00  0.95           C  
ATOM   2862  HD2 LYS A 181      -3.550   3.037  -8.409  1.00  0.95           H  
ATOM   2863  HD3 LYS A 181      -3.559   3.995  -6.911  1.00  0.95           H  
ATOM   2864  CE  LYS A 181      -5.430   3.016  -7.369  1.00  0.95           C  
ATOM   2865  HE2 LYS A 181      -5.761   2.081  -7.821  1.00  0.95           H  
ATOM   2866  HE3 LYS A 181      -5.778   3.031  -6.336  1.00  0.95           H  
ATOM   2867  NZ  LYS A 181      -6.023   4.159  -8.092  1.00  0.95           N  
ATOM   2868  HZ1 LYS A 181      -7.025   4.164  -7.965  1.00  0.95           H  
ATOM   2869  HZ2 LYS A 181      -5.842   4.155  -9.085  1.00  0.95           H  
ATOM   2870  HZ3 LYS A 181      -5.701   5.031  -7.697  1.00  0.95           H  
ATOM   2871  N   VAL A 182       0.195  -0.292  -7.934  1.00  0.97           N  
ATOM   2872  H   VAL A 182      -0.680  -0.462  -8.408  1.00  0.97           H  
ATOM   2873  CA  VAL A 182       1.427  -0.672  -8.629  1.00  0.97           C  
ATOM   2874  HA  VAL A 182       2.274  -0.565  -7.951  1.00  0.97           H  
ATOM   2875  C   VAL A 182       1.647   0.253  -9.820  1.00  0.97           C  
ATOM   2876  CB  VAL A 182       1.371  -2.144  -9.067  1.00  0.97           C  
ATOM   2877  HB  VAL A 182       0.544  -2.259  -9.768  1.00  0.97           H  
ATOM   2878  O   VAL A 182       0.770   0.391 -10.679  1.00  0.97           O  
ATOM   2879  CG1 VAL A 182       2.677  -2.581  -9.744  1.00  0.97           C  
ATOM   2880 HG11 VAL A 182       3.516  -2.434  -9.064  1.00  0.97           H  
ATOM   2881 HG12 VAL A 182       2.847  -2.008 -10.656  1.00  0.97           H  
ATOM   2882 HG13 VAL A 182       2.616  -3.634 -10.018  1.00  0.97           H  
ATOM   2883  CG2 VAL A 182       1.120  -3.088  -7.885  1.00  0.97           C  
ATOM   2884 HG21 VAL A 182       0.147  -2.881  -7.440  1.00  0.97           H  
ATOM   2885 HG22 VAL A 182       1.122  -4.120  -8.234  1.00  0.97           H  
ATOM   2886 HG23 VAL A 182       1.900  -2.957  -7.136  1.00  0.97           H  
ATOM   2887  N   VAL A 183       2.831   0.859  -9.890  1.00  0.98           N  
ATOM   2888  H   VAL A 183       3.516   0.648  -9.179  1.00  0.98           H  
ATOM   2889  CA  VAL A 183       3.267   1.665 -11.035  1.00  0.98           C  
ATOM   2890  HA  VAL A 183       2.455   1.706 -11.760  1.00  0.98           H  
ATOM   2891  C   VAL A 183       4.465   0.996 -11.684  1.00  0.98           C  
ATOM   2892  CB  VAL A 183       3.610   3.117 -10.657  1.00  0.98           C  
ATOM   2893  HB  VAL A 183       4.482   3.134 -10.002  1.00  0.98           H  
ATOM   2894  O   VAL A 183       5.476   0.785 -11.025  1.00  0.98           O  
ATOM   2895  CG1 VAL A 183       3.926   3.916 -11.931  1.00  0.98           C  
ATOM   2896 HG11 VAL A 183       4.067   4.970 -11.689  1.00  0.98           H  
ATOM   2897 HG12 VAL A 183       4.843   3.550 -12.391  1.00  0.98           H  
ATOM   2898 HG13 VAL A 183       3.105   3.830 -12.644  1.00  0.98           H  
ATOM   2899  CG2 VAL A 183       2.450   3.805  -9.930  1.00  0.98           C  
ATOM   2900 HG21 VAL A 183       2.266   3.309  -8.977  1.00  0.98           H  
ATOM   2901 HG22 VAL A 183       1.545   3.758 -10.536  1.00  0.98           H  
ATOM   2902 HG23 VAL A 183       2.703   4.846  -9.728  1.00  0.98           H  
ATOM   2903  N   SER A 184       4.383   0.706 -12.977  1.00  0.97           N  
ATOM   2904  H   SER A 184       3.521   0.914 -13.461  1.00  0.97           H  
ATOM   2905  CA  SER A 184       5.503   0.150 -13.747  1.00  0.97           C  
ATOM   2906  HA  SER A 184       6.348  -0.023 -13.081  1.00  0.97           H  
ATOM   2907  C   SER A 184       5.978   1.114 -14.824  1.00  0.97           C  
ATOM   2908  CB  SER A 184       5.125  -1.201 -14.352  1.00  0.97           C  
ATOM   2909  HB2 SER A 184       4.890  -1.902 -13.551  1.00  0.97           H  
ATOM   2910  HB3 SER A 184       5.970  -1.592 -14.919  1.00  0.97           H  
ATOM   2911  O   SER A 184       5.167   1.839 -15.395  1.00  0.97           O  
ATOM   2912  OG  SER A 184       4.003  -1.062 -15.205  1.00  0.97           O  
ATOM   2913  HG  SER A 184       4.176  -0.319 -15.788  1.00  0.97           H  
ATOM   2914  N   ILE A 185       7.261   1.088 -15.170  1.00  0.95           N  
ATOM   2915  H   ILE A 185       7.893   0.498 -14.648  1.00  0.95           H  
ATOM   2916  CA  ILE A 185       7.807   1.861 -16.296  1.00  0.95           C  
ATOM   2917  HA  ILE A 185       7.012   2.492 -16.692  1.00  0.95           H  
ATOM   2918  C   ILE A 185       8.253   0.939 -17.431  1.00  0.95           C  
ATOM   2919  CB  ILE A 185       8.915   2.814 -15.810  1.00  0.95           C  
ATOM   2920  HB  ILE A 185       8.510   3.351 -14.952  1.00  0.95           H  
ATOM   2921  O   ILE A 185       8.846  -0.101 -17.177  1.00  0.95           O  
ATOM   2922  CG1 ILE A 185       9.296   3.865 -16.873  1.00  0.95           C  
ATOM   2923 HG12 ILE A 185       9.925   3.409 -17.638  1.00  0.95           H  
ATOM   2924 HG13 ILE A 185       8.396   4.243 -17.357  1.00  0.95           H  
ATOM   2925  CG2 ILE A 185      10.155   2.031 -15.356  1.00  0.95           C  
ATOM   2926 HG21 ILE A 185       9.863   1.279 -14.623  1.00  0.95           H  
ATOM   2927 HG22 ILE A 185      10.633   1.523 -16.193  1.00  0.95           H  
ATOM   2928 HG23 ILE A 185      10.892   2.690 -14.897  1.00  0.95           H  
ATOM   2929  CD1 ILE A 185      10.027   5.064 -16.258  1.00  0.95           C  
ATOM   2930 HD11 ILE A 185      10.278   5.787 -17.035  1.00  0.95           H  
ATOM   2931 HD12 ILE A 185       9.389   5.550 -15.519  1.00  0.95           H  
ATOM   2932 HD13 ILE A 185      10.951   4.742 -15.778  1.00  0.95           H  
ATOM   2933  N   PHE A 186       8.004   1.336 -18.676  1.00  0.92           N  
ATOM   2934  H   PHE A 186       7.509   2.209 -18.783  1.00  0.92           H  
ATOM   2935  CA  PHE A 186       8.510   0.725 -19.906  1.00  0.92           C  
ATOM   2936  HA  PHE A 186       9.260  -0.026 -19.658  1.00  0.92           H  
ATOM   2937  C   PHE A 186       9.175   1.796 -20.775  1.00  0.92           C  
ATOM   2938  CB  PHE A 186       7.371   0.056 -20.692  1.00  0.92           C  
ATOM   2939  HB2 PHE A 186       7.785  -0.393 -21.595  1.00  0.92           H  
ATOM   2940  HB3 PHE A 186       6.671   0.831 -21.005  1.00  0.92           H  
ATOM   2941  O   PHE A 186       8.963   2.988 -20.576  1.00  0.92           O  
ATOM   2942  CG  PHE A 186       6.618  -1.026 -19.946  1.00  0.92           C  
ATOM   2943  CD1 PHE A 186       7.292  -2.138 -19.422  1.00  0.92           C  
ATOM   2944  HD1 PHE A 186       8.362  -2.218 -19.544  1.00  0.92           H  
ATOM   2945  CD2 PHE A 186       5.229  -0.933 -19.796  1.00  0.92           C  
ATOM   2946  HD2 PHE A 186       4.709  -0.103 -20.250  1.00  0.92           H  
ATOM   2947  CE1 PHE A 186       6.587  -3.144 -18.739  1.00  0.92           C  
ATOM   2948  HE1 PHE A 186       7.110  -4.012 -18.365  1.00  0.92           H  
ATOM   2949  CE2 PHE A 186       4.526  -1.907 -19.065  1.00  0.92           C  
ATOM   2950  HE2 PHE A 186       3.460  -1.811 -18.924  1.00  0.92           H  
ATOM   2951  CZ  PHE A 186       5.204  -3.016 -18.536  1.00  0.92           C  
ATOM   2952  HZ  PHE A 186       4.658  -3.778 -17.999  1.00  0.92           H  
ATOM   2953  N   GLY A 187       9.966   1.378 -21.755  1.00  0.89           N  
ATOM   2954  H   GLY A 187      10.141   0.389 -21.857  1.00  0.89           H  
ATOM   2955  CA  GLY A 187      10.671   2.259 -22.686  1.00  0.89           C  
ATOM   2956  HA2 GLY A 187       9.985   2.624 -23.449  1.00  0.89           H  
ATOM   2957  HA3 GLY A 187      11.089   3.117 -22.159  1.00  0.89           H  
ATOM   2958  C   GLY A 187      11.806   1.498 -23.357  1.00  0.89           C  
ATOM   2959  O   GLY A 187      12.050   0.332 -23.020  1.00  0.89           O  
ATOM   2960  N   ASN A 188      12.518   2.133 -24.283  1.00  0.85           N  
ATOM   2961  H   ASN A 188      12.383   3.120 -24.444  1.00  0.85           H  
ATOM   2962  CA  ASN A 188      13.690   1.498 -24.873  1.00  0.85           C  
ATOM   2963  HA  ASN A 188      13.431   0.469 -25.123  1.00  0.85           H  
ATOM   2964  C   ASN A 188      14.839   1.429 -23.850  1.00  0.85           C  
ATOM   2965  CB  ASN A 188      14.070   2.206 -26.184  1.00  0.85           C  
ATOM   2966  HB2 ASN A 188      14.268   3.260 -25.990  1.00  0.85           H  
ATOM   2967  HB3 ASN A 188      14.990   1.775 -26.577  1.00  0.85           H  
ATOM   2968  O   ASN A 188      14.859   2.115 -22.818  1.00  0.85           O  
ATOM   2969  CG  ASN A 188      13.007   2.067 -27.262  1.00  0.85           C  
ATOM   2970  ND2 ASN A 188      12.857   3.064 -28.100  1.00  0.85           N  
ATOM   2971 HD21 ASN A 188      13.386   3.911 -27.950  1.00  0.85           H  
ATOM   2972 HD22 ASN A 188      12.202   2.935 -28.858  1.00  0.85           H  
ATOM   2973  OD1 ASN A 188      12.332   1.057 -27.391  1.00  0.85           O  
ATOM   2974  N   THR A 189      15.815   0.561 -24.110  1.00  0.81           N  
ATOM   2975  H   THR A 189      15.764  -0.013 -24.939  1.00  0.81           H  
ATOM   2976  CA  THR A 189      17.074   0.562 -23.352  1.00  0.81           C  
ATOM   2977  HA  THR A 189      16.854   0.424 -22.294  1.00  0.81           H  
ATOM   2978  C   THR A 189      17.768   1.911 -23.542  1.00  0.81           C  
ATOM   2979  CB  THR A 189      17.991  -0.583 -23.799  1.00  0.81           C  
ATOM   2980  HB  THR A 189      18.283  -0.441 -24.840  1.00  0.81           H  
ATOM   2981  O   THR A 189      17.851   2.402 -24.663  1.00  0.81           O  
ATOM   2982  CG2 THR A 189      19.241  -0.705 -22.930  1.00  0.81           C  
ATOM   2983 HG21 THR A 189      18.967  -0.822 -21.882  1.00  0.81           H  
ATOM   2984 HG22 THR A 189      19.829  -1.567 -23.244  1.00  0.81           H  
ATOM   2985 HG23 THR A 189      19.867   0.180 -23.042  1.00  0.81           H  
ATOM   2986  OG1 THR A 189      17.303  -1.807 -23.673  1.00  0.81           O  
ATOM   2987  HG1 THR A 189      17.951  -2.493 -23.846  1.00  0.81           H  
ATOM   2988  N   GLY A 190      18.240   2.523 -22.453  1.00  0.82           N  
ATOM   2989  H   GLY A 190      18.187   2.055 -21.559  1.00  0.82           H  
ATOM   2990  CA  GLY A 190      18.908   3.829 -22.496  1.00  0.82           C  
ATOM   2991  HA2 GLY A 190      19.616   3.888 -21.670  1.00  0.82           H  
ATOM   2992  HA3 GLY A 190      19.477   3.912 -23.422  1.00  0.82           H  
ATOM   2993  C   GLY A 190      17.989   5.057 -22.413  1.00  0.82           C  
ATOM   2994  O   GLY A 190      18.494   6.150 -22.192  1.00  0.82           O  
ATOM   2995  N   ASP A 191      16.657   4.914 -22.466  1.00  0.88           N  
ATOM   2996  H   ASP A 191      16.277   4.013 -22.718  1.00  0.88           H  
ATOM   2997  CA  ASP A 191      15.718   6.052 -22.328  1.00  0.88           C  
ATOM   2998  HA  ASP A 191      16.056   6.857 -22.982  1.00  0.88           H  
ATOM   2999  C   ASP A 191      15.667   6.657 -20.896  1.00  0.88           C  
ATOM   3000  CB  ASP A 191      14.306   5.625 -22.782  1.00  0.88           C  
ATOM   3001  HB2 ASP A 191      13.588   6.326 -22.357  1.00  0.88           H  
ATOM   3002  HB3 ASP A 191      14.073   4.640 -22.377  1.00  0.88           H  
ATOM   3003  O   ASP A 191      14.906   7.591 -20.618  1.00  0.88           O  
ATOM   3004  CG  ASP A 191      14.032   5.659 -24.290  1.00  0.88           C  
ATOM   3005  OD1 ASP A 191      14.674   6.453 -25.006  1.00  0.88           O  
ATOM   3006  OD2 ASP A 191      13.064   4.987 -24.716  1.00  0.88           O  
ATOM   3007  N   GLY A 192      16.449   6.122 -19.950  1.00  0.89           N  
ATOM   3008  H   GLY A 192      17.144   5.460 -20.264  1.00  0.89           H  
ATOM   3009  CA  GLY A 192      16.527   6.613 -18.570  1.00  0.89           C  
ATOM   3010  HA2 GLY A 192      16.618   7.699 -18.578  1.00  0.89           H  
ATOM   3011  HA3 GLY A 192      17.423   6.202 -18.105  1.00  0.89           H  
ATOM   3012  C   GLY A 192      15.321   6.228 -17.707  1.00  0.89           C  
ATOM   3013  O   GLY A 192      14.756   7.080 -17.019  1.00  0.89           O  
ATOM   3014  N   LYS A 193      14.906   4.953 -17.740  1.00  0.92           N  
ATOM   3015  H   LYS A 193      15.440   4.309 -18.305  1.00  0.92           H  
ATOM   3016  CA  LYS A 193      13.769   4.428 -16.956  1.00  0.92           C  
ATOM   3017  HA  LYS A 193      12.885   5.033 -17.159  1.00  0.92           H  
ATOM   3018  C   LYS A 193      14.020   4.532 -15.449  1.00  0.92           C  
ATOM   3019  CB  LYS A 193      13.467   2.974 -17.344  1.00  0.92           C  
ATOM   3020  HB2 LYS A 193      12.693   2.588 -16.681  1.00  0.92           H  
ATOM   3021  HB3 LYS A 193      14.364   2.374 -17.193  1.00  0.92           H  
ATOM   3022  O   LYS A 193      13.306   5.273 -14.774  1.00  0.92           O  
ATOM   3023  CG  LYS A 193      12.985   2.842 -18.797  1.00  0.92           C  
ATOM   3024  HG2 LYS A 193      13.759   3.198 -19.477  1.00  0.92           H  
ATOM   3025  HG3 LYS A 193      12.100   3.462 -18.937  1.00  0.92           H  
ATOM   3026  CD  LYS A 193      12.628   1.392 -19.156  1.00  0.92           C  
ATOM   3027  HD2 LYS A 193      11.773   1.081 -18.556  1.00  0.92           H  
ATOM   3028  HD3 LYS A 193      12.333   1.358 -20.204  1.00  0.92           H  
ATOM   3029  CE  LYS A 193      13.764   0.383 -18.930  1.00  0.92           C  
ATOM   3030  HE2 LYS A 193      13.404  -0.596 -19.247  1.00  0.92           H  
ATOM   3031  HE3 LYS A 193      13.975   0.315 -17.863  1.00  0.92           H  
ATOM   3032  NZ  LYS A 193      15.005   0.734 -19.676  1.00  0.92           N  
ATOM   3033  HZ1 LYS A 193      14.811   1.108 -20.594  1.00  0.92           H  
ATOM   3034  HZ2 LYS A 193      15.578   1.380 -19.152  1.00  0.92           H  
ATOM   3035  HZ3 LYS A 193      15.621  -0.063 -19.749  1.00  0.92           H  
ATOM   3036  N   SER A 194      15.093   3.907 -14.961  1.00  0.93           N  
ATOM   3037  H   SER A 194      15.549   3.210 -15.533  1.00  0.93           H  
ATOM   3038  CA  SER A 194      15.539   3.983 -13.562  1.00  0.93           C  
ATOM   3039  HA  SER A 194      14.800   3.499 -12.923  1.00  0.93           H  
ATOM   3040  C   SER A 194      15.711   5.430 -13.083  1.00  0.93           C  
ATOM   3041  CB  SER A 194      16.860   3.216 -13.418  1.00  0.93           C  
ATOM   3042  HB2 SER A 194      17.220   3.306 -12.393  1.00  0.93           H  
ATOM   3043  HB3 SER A 194      17.613   3.614 -14.099  1.00  0.93           H  
ATOM   3044  O   SER A 194      15.198   5.815 -12.033  1.00  0.93           O  
ATOM   3045  OG  SER A 194      16.635   1.858 -13.703  1.00  0.93           O  
ATOM   3046  HG  SER A 194      16.941   1.605 -14.577  1.00  0.93           H  
ATOM   3047  N   HIS A 195      16.332   6.280 -13.911  1.00  0.93           N  
ATOM   3048  H   HIS A 195      16.736   5.905 -14.757  1.00  0.93           H  
ATOM   3049  CA  HIS A 195      16.472   7.715 -13.643  1.00  0.93           C  
ATOM   3050  HA  HIS A 195      17.011   7.849 -12.705  1.00  0.93           H  
ATOM   3051  C   HIS A 195      15.107   8.410 -13.488  1.00  0.93           C  
ATOM   3052  CB  HIS A 195      17.303   8.344 -14.770  1.00  0.93           C  
ATOM   3053  HB2 HIS A 195      16.834   8.133 -15.731  1.00  0.93           H  
ATOM   3054  HB3 HIS A 195      18.293   7.888 -14.775  1.00  0.93           H  
ATOM   3055  O   HIS A 195      14.872   9.122 -12.513  1.00  0.93           O  
ATOM   3056  CG  HIS A 195      17.466   9.837 -14.646  1.00  0.93           C  
ATOM   3057  CD2 HIS A 195      18.522  10.501 -14.081  1.00  0.93           C  
ATOM   3058  HD2 HIS A 195      19.388  10.051 -13.619  1.00  0.93           H  
ATOM   3059  ND1 HIS A 195      16.598  10.792 -15.130  1.00  0.93           N  
ATOM   3060  HD1 HIS A 195      15.737  10.626 -15.632  1.00  0.93           H  
ATOM   3061  CE1 HIS A 195      17.124  12.001 -14.870  1.00  0.93           C  
ATOM   3062  HE1 HIS A 195      16.688  12.948 -15.151  1.00  0.93           H  
ATOM   3063  NE2 HIS A 195      18.301  11.870 -14.247  1.00  0.93           N  
ATOM   3064  N   THR A 196      14.169   8.163 -14.406  1.00  0.95           N  
ATOM   3065  H   THR A 196      14.391   7.527 -15.158  1.00  0.95           H  
ATOM   3066  CA  THR A 196      12.812   8.731 -14.341  1.00  0.95           C  
ATOM   3067  HA  THR A 196      12.886   9.818 -14.342  1.00  0.95           H  
ATOM   3068  C   THR A 196      12.102   8.323 -13.051  1.00  0.95           C  
ATOM   3069  CB  THR A 196      11.975   8.306 -15.557  1.00  0.95           C  
ATOM   3070  HB  THR A 196      11.898   7.219 -15.588  1.00  0.95           H  
ATOM   3071  O   THR A 196      11.509   9.178 -12.393  1.00  0.95           O  
ATOM   3072  CG2 THR A 196      10.562   8.893 -15.552  1.00  0.95           C  
ATOM   3073 HG21 THR A 196       9.979   8.466 -14.736  1.00  0.95           H  
ATOM   3074 HG22 THR A 196      10.603   9.976 -15.433  1.00  0.95           H  
ATOM   3075 HG23 THR A 196      10.063   8.652 -16.491  1.00  0.95           H  
ATOM   3076  OG1 THR A 196      12.597   8.748 -16.742  1.00  0.95           O  
ATOM   3077  HG1 THR A 196      13.385   8.213 -16.863  1.00  0.95           H  
ATOM   3078  N   LEU A 197      12.189   7.052 -12.647  1.00  0.96           N  
ATOM   3079  H   LEU A 197      12.713   6.399 -13.212  1.00  0.96           H  
ATOM   3080  CA  LEU A 197      11.586   6.570 -11.402  1.00  0.96           C  
ATOM   3081  HA  LEU A 197      10.526   6.823 -11.403  1.00  0.96           H  
ATOM   3082  C   LEU A 197      12.194   7.245 -10.167  1.00  0.96           C  
ATOM   3083  CB  LEU A 197      11.739   5.046 -11.306  1.00  0.96           C  
ATOM   3084  HB2 LEU A 197      12.792   4.785 -11.409  1.00  0.96           H  
ATOM   3085  HB3 LEU A 197      11.423   4.742 -10.308  1.00  0.96           H  
ATOM   3086  O   LEU A 197      11.450   7.759  -9.331  1.00  0.96           O  
ATOM   3087  CG  LEU A 197      10.928   4.238 -12.332  1.00  0.96           C  
ATOM   3088  HG  LEU A 197      11.262   4.478 -13.341  1.00  0.96           H  
ATOM   3089  CD1 LEU A 197      11.196   2.762 -12.070  1.00  0.96           C  
ATOM   3090 HD11 LEU A 197      10.526   2.128 -12.651  1.00  0.96           H  
ATOM   3091 HD12 LEU A 197      11.056   2.520 -11.017  1.00  0.96           H  
ATOM   3092 HD13 LEU A 197      12.226   2.539 -12.350  1.00  0.96           H  
ATOM   3093  CD2 LEU A 197       9.429   4.530 -12.244  1.00  0.96           C  
ATOM   3094 HD21 LEU A 197       9.116   4.551 -11.200  1.00  0.96           H  
ATOM   3095 HD22 LEU A 197       9.213   5.492 -12.708  1.00  0.96           H  
ATOM   3096 HD23 LEU A 197       8.866   3.754 -12.763  1.00  0.96           H  
ATOM   3097  N   ASN A 198      13.524   7.322 -10.087  1.00  0.95           N  
ATOM   3098  H   ASN A 198      14.071   6.861 -10.800  1.00  0.95           H  
ATOM   3099  CA  ASN A 198      14.237   7.965  -8.979  1.00  0.95           C  
ATOM   3100  HA  ASN A 198      13.988   7.463  -8.044  1.00  0.95           H  
ATOM   3101  C   ASN A 198      13.842   9.437  -8.805  1.00  0.95           C  
ATOM   3102  CB  ASN A 198      15.745   7.829  -9.221  1.00  0.95           C  
ATOM   3103  HB2 ASN A 198      15.984   8.159 -10.232  1.00  0.95           H  
ATOM   3104  HB3 ASN A 198      16.282   8.476  -8.528  1.00  0.95           H  
ATOM   3105  O   ASN A 198      13.554   9.882  -7.695  1.00  0.95           O  
ATOM   3106  CG  ASN A 198      16.269   6.419  -9.020  1.00  0.95           C  
ATOM   3107  ND2 ASN A 198      17.395   6.130  -9.623  1.00  0.95           N  
ATOM   3108 HD21 ASN A 198      17.767   5.196  -9.532  1.00  0.95           H  
ATOM   3109 HD22 ASN A 198      17.884   6.819 -10.176  1.00  0.95           H  
ATOM   3110  OD1 ASN A 198      15.710   5.590  -8.314  1.00  0.95           O  
ATOM   3111  N   HIS A 199      13.763  10.201  -9.895  1.00  0.94           N  
ATOM   3112  H   HIS A 199      14.034   9.805 -10.784  1.00  0.94           H  
ATOM   3113  CA  HIS A 199      13.375  11.614  -9.838  1.00  0.94           C  
ATOM   3114  HA  HIS A 199      13.898  12.092  -9.010  1.00  0.94           H  
ATOM   3115  C   HIS A 199      11.877  11.837  -9.581  1.00  0.94           C  
ATOM   3116  CB  HIS A 199      13.828  12.307 -11.123  1.00  0.94           C  
ATOM   3117  HB2 HIS A 199      13.594  11.693 -11.993  1.00  0.94           H  
ATOM   3118  HB3 HIS A 199      13.281  13.246 -11.210  1.00  0.94           H  
ATOM   3119  O   HIS A 199      11.482  12.868  -9.024  1.00  0.94           O  
ATOM   3120  CG  HIS A 199      15.295  12.640 -11.098  1.00  0.94           C  
ATOM   3121  CD2 HIS A 199      16.342  11.842 -11.474  1.00  0.94           C  
ATOM   3122  HD2 HIS A 199      16.288  10.846 -11.890  1.00  0.94           H  
ATOM   3123  ND1 HIS A 199      15.838  13.808 -10.610  1.00  0.94           N  
ATOM   3124  HD1 HIS A 199      15.329  14.611 -10.268  1.00  0.94           H  
ATOM   3125  CE1 HIS A 199      17.175  13.712 -10.690  1.00  0.94           C  
ATOM   3126  HE1 HIS A 199      17.879  14.472 -10.385  1.00  0.94           H  
ATOM   3127  NE2 HIS A 199      17.523  12.525 -11.193  1.00  0.94           N  
ATOM   3128  N   THR A 200      11.036  10.880  -9.970  1.00  0.95           N  
ATOM   3129  H   THR A 200      11.419  10.070 -10.437  1.00  0.95           H  
ATOM   3130  CA  THR A 200       9.579  10.983  -9.836  1.00  0.95           C  
ATOM   3131  HA  THR A 200       9.282  12.022  -9.979  1.00  0.95           H  
ATOM   3132  C   THR A 200       9.096  10.562  -8.449  1.00  0.95           C  
ATOM   3133  CB  THR A 200       8.894  10.168 -10.936  1.00  0.95           C  
ATOM   3134  HB  THR A 200       9.167   9.117 -10.840  1.00  0.95           H  
ATOM   3135  O   THR A 200       8.292  11.279  -7.860  1.00  0.95           O  
ATOM   3136  CG2 THR A 200       7.383  10.292 -10.942  1.00  0.95           C  
ATOM   3137 HG21 THR A 200       7.087  11.322 -11.142  1.00  0.95           H  
ATOM   3138 HG22 THR A 200       6.962   9.950  -9.996  1.00  0.95           H  
ATOM   3139 HG23 THR A 200       7.014   9.650 -11.742  1.00  0.95           H  
ATOM   3140  OG1 THR A 200       9.308  10.651 -12.193  1.00  0.95           O  
ATOM   3141  HG1 THR A 200      10.157  10.236 -12.362  1.00  0.95           H  
ATOM   3142  N   PHE A 201       9.600   9.452  -7.905  1.00  0.96           N  
ATOM   3143  H   PHE A 201      10.259   8.906  -8.441  1.00  0.96           H  
ATOM   3144  CA  PHE A 201       9.125   8.875  -6.639  1.00  0.96           C  
ATOM   3145  HA  PHE A 201       8.171   9.324  -6.363  1.00  0.96           H  
ATOM   3146  C   PHE A 201      10.069   9.118  -5.458  1.00  0.96           C  
ATOM   3147  CB  PHE A 201       8.879   7.374  -6.844  1.00  0.96           C  
ATOM   3148  HB2 PHE A 201       8.610   6.931  -5.885  1.00  0.96           H  
ATOM   3149  HB3 PHE A 201       9.800   6.895  -7.177  1.00  0.96           H  
ATOM   3150  O   PHE A 201       9.615   9.234  -4.326  1.00  0.96           O  
ATOM   3151  CG  PHE A 201       7.763   7.083  -7.828  1.00  0.96           C  
ATOM   3152  CD1 PHE A 201       6.426   7.221  -7.417  1.00  0.96           C  
ATOM   3153  HD1 PHE A 201       6.203   7.518  -6.403  1.00  0.96           H  
ATOM   3154  CD2 PHE A 201       8.049   6.705  -9.154  1.00  0.96           C  
ATOM   3155  HD2 PHE A 201       9.076   6.591  -9.471  1.00  0.96           H  
ATOM   3156  CE1 PHE A 201       5.377   6.984  -8.318  1.00  0.96           C  
ATOM   3157  HE1 PHE A 201       4.355   7.099  -7.990  1.00  0.96           H  
ATOM   3158  CE2 PHE A 201       6.999   6.471 -10.061  1.00  0.96           C  
ATOM   3159  HE2 PHE A 201       7.215   6.181 -11.079  1.00  0.96           H  
ATOM   3160  CZ  PHE A 201       5.666   6.611  -9.639  1.00  0.96           C  
ATOM   3161  HZ  PHE A 201       4.854   6.442 -10.331  1.00  0.96           H  
ATOM   3162  N   PHE A 202      11.375   9.244  -5.710  1.00  0.95           N  
ATOM   3163  H   PHE A 202      11.696   9.143  -6.663  1.00  0.95           H  
ATOM   3164  CA  PHE A 202      12.403   9.289  -4.661  1.00  0.95           C  
ATOM   3165  HA  PHE A 202      11.914   9.288  -3.687  1.00  0.95           H  
ATOM   3166  C   PHE A 202      13.233  10.576  -4.688  1.00  0.95           C  
ATOM   3167  CB  PHE A 202      13.260   8.018  -4.728  1.00  0.95           C  
ATOM   3168  HB2 PHE A 202      13.914   8.078  -5.599  1.00  0.95           H  
ATOM   3169  HB3 PHE A 202      13.894   7.971  -3.843  1.00  0.95           H  
ATOM   3170  O   PHE A 202      14.366  10.608  -4.214  1.00  0.95           O  
ATOM   3171  CG  PHE A 202      12.446   6.740  -4.797  1.00  0.95           C  
ATOM   3172  CD1 PHE A 202      11.526   6.428  -3.779  1.00  0.95           C  
ATOM   3173  HD1 PHE A 202      11.391   7.096  -2.941  1.00  0.95           H  
ATOM   3174  CD2 PHE A 202      12.589   5.871  -5.891  1.00  0.95           C  
ATOM   3175  HD2 PHE A 202      13.317   6.074  -6.663  1.00  0.95           H  
ATOM   3176  CE1 PHE A 202      10.747   5.261  -3.862  1.00  0.95           C  
ATOM   3177  HE1 PHE A 202      10.032   5.032  -3.086  1.00  0.95           H  
ATOM   3178  CE2 PHE A 202      11.823   4.699  -5.961  1.00  0.95           C  
ATOM   3179  HE2 PHE A 202      11.974   4.015  -6.783  1.00  0.95           H  
ATOM   3180  CZ  PHE A 202      10.895   4.393  -4.955  1.00  0.95           C  
ATOM   3181  HZ  PHE A 202      10.299   3.494  -5.012  1.00  0.95           H  
ATOM   3182  N   TYR A 203      12.675  11.652  -5.253  1.00  0.91           N  
ATOM   3183  H   TYR A 203      11.731  11.545  -5.594  1.00  0.91           H  
ATOM   3184  CA  TYR A 203      13.257  13.001  -5.241  1.00  0.91           C  
ATOM   3185  HA  TYR A 203      12.681  13.593  -5.952  1.00  0.91           H  
ATOM   3186  C   TYR A 203      14.714  13.073  -5.734  1.00  0.91           C  
ATOM   3187  CB  TYR A 203      13.053  13.641  -3.859  1.00  0.91           C  
ATOM   3188  HB2 TYR A 203      13.632  13.084  -3.122  1.00  0.91           H  
ATOM   3189  HB3 TYR A 203      13.437  14.661  -3.890  1.00  0.91           H  
ATOM   3190  O   TYR A 203      15.496  13.900  -5.267  1.00  0.91           O  
ATOM   3191  CG  TYR A 203      11.602  13.690  -3.432  1.00  0.91           C  
ATOM   3192  CD1 TYR A 203      10.794  14.775  -3.824  1.00  0.91           C  
ATOM   3193  HD1 TYR A 203      11.224  15.621  -4.339  1.00  0.91           H  
ATOM   3194  CD2 TYR A 203      11.045  12.608  -2.723  1.00  0.91           C  
ATOM   3195  HD2 TYR A 203      11.667  11.783  -2.406  1.00  0.91           H  
ATOM   3196  CE1 TYR A 203       9.410  14.737  -3.581  1.00  0.91           C  
ATOM   3197  HE1 TYR A 203       8.771  15.542  -3.912  1.00  0.91           H  
ATOM   3198  CE2 TYR A 203       9.660  12.556  -2.500  1.00  0.91           C  
ATOM   3199  HE2 TYR A 203       9.229  11.685  -2.028  1.00  0.91           H  
ATOM   3200  OH  TYR A 203       7.495  13.478  -2.916  1.00  0.91           O  
ATOM   3201  HH  TYR A 203       7.259  12.591  -2.636  1.00  0.91           H  
ATOM   3202  CZ  TYR A 203       8.842  13.603  -2.970  1.00  0.91           C  
ATOM   3203  N   GLY A 204      15.075  12.211  -6.690  1.00  0.90           N  
ATOM   3204  H   GLY A 204      14.409  11.498  -6.950  1.00  0.90           H  
ATOM   3205  CA  GLY A 204      16.409  12.140  -7.293  1.00  0.90           C  
ATOM   3206  HA2 GLY A 204      16.318  11.773  -8.315  1.00  0.90           H  
ATOM   3207  HA3 GLY A 204      16.848  13.137  -7.329  1.00  0.90           H  
ATOM   3208  C   GLY A 204      17.390  11.224  -6.559  1.00  0.90           C  
ATOM   3209  O   GLY A 204      18.512  11.052  -7.024  1.00  0.90           O  
ATOM   3210  N   ARG A 205      16.990  10.602  -5.443  1.00  0.93           N  
ATOM   3211  H   ARG A 205      16.049  10.759  -5.108  1.00  0.93           H  
ATOM   3212  CA  ARG A 205      17.794   9.575  -4.777  1.00  0.93           C  
ATOM   3213  HA  ARG A 205      18.811   9.954  -4.681  1.00  0.93           H  
ATOM   3214  C   ARG A 205      17.842   8.318  -5.639  1.00  0.93           C  
ATOM   3215  CB  ARG A 205      17.234   9.296  -3.375  1.00  0.93           C  
ATOM   3216  HB2 ARG A 205      17.214  10.230  -2.813  1.00  0.93           H  
ATOM   3217  HB3 ARG A 205      16.214   8.921  -3.462  1.00  0.93           H  
ATOM   3218  O   ARG A 205      16.815   7.834  -6.109  1.00  0.93           O  
ATOM   3219  CG  ARG A 205      18.071   8.265  -2.605  1.00  0.93           C  
ATOM   3220  HG2 ARG A 205      17.996   7.299  -3.104  1.00  0.93           H  
ATOM   3221  HG3 ARG A 205      19.116   8.575  -2.584  1.00  0.93           H  
ATOM   3222  CD  ARG A 205      17.555   8.121  -1.170  1.00  0.93           C  
ATOM   3223  HD2 ARG A 205      16.470   8.022  -1.200  1.00  0.93           H  
ATOM   3224  HD3 ARG A 205      17.793   9.027  -0.612  1.00  0.93           H  
ATOM   3225  NE  ARG A 205      18.171   6.955  -0.507  1.00  0.93           N  
ATOM   3226  HE  ARG A 205      19.179   6.932  -0.455  1.00  0.93           H  
ATOM   3227  NH1 ARG A 205      16.245   5.783  -0.059  1.00  0.93           N  
ATOM   3228 HH11 ARG A 205      15.839   4.866   0.064  1.00  0.93           H  
ATOM   3229 HH12 ARG A 205      15.640   6.589  -0.126  1.00  0.93           H  
ATOM   3230  NH2 ARG A 205      18.178   4.786   0.218  1.00  0.93           N  
ATOM   3231 HH21 ARG A 205      17.621   3.963   0.398  1.00  0.93           H  
ATOM   3232 HH22 ARG A 205      19.187   4.748   0.199  1.00  0.93           H  
ATOM   3233  CZ  ARG A 205      17.535   5.869  -0.106  1.00  0.93           C  
ATOM   3234  N   GLU A 206      19.039   7.773  -5.801  1.00  0.93           N  
ATOM   3235  H   GLU A 206      19.850   8.248  -5.432  1.00  0.93           H  
ATOM   3236  CA  GLU A 206      19.265   6.547  -6.558  1.00  0.93           C  
ATOM   3237  HA  GLU A 206      18.675   6.597  -7.473  1.00  0.93           H  
ATOM   3238  C   GLU A 206      18.791   5.320  -5.764  1.00  0.93           C  
ATOM   3239  CB  GLU A 206      20.738   6.487  -6.976  1.00  0.93           C  
ATOM   3240  HB2 GLU A 206      21.018   7.446  -7.411  1.00  0.93           H  
ATOM   3241  HB3 GLU A 206      21.365   6.306  -6.102  1.00  0.93           H  
ATOM   3242  O   GLU A 206      19.538   4.718  -4.994  1.00  0.93           O  
ATOM   3243  CG  GLU A 206      20.960   5.399  -8.029  1.00  0.93           C  
ATOM   3244  HG2 GLU A 206      20.735   4.422  -7.601  1.00  0.93           H  
ATOM   3245  HG3 GLU A 206      20.269   5.579  -8.853  1.00  0.93           H  
ATOM   3246  CD  GLU A 206      22.390   5.396  -8.572  1.00  0.93           C  
ATOM   3247  OE1 GLU A 206      22.528   5.056  -9.769  1.00  0.93           O  
ATOM   3248  OE2 GLU A 206      23.328   5.697  -7.802  1.00  0.93           O  
ATOM   3249  N   VAL A 207      17.509   4.984  -5.911  1.00  0.95           N  
ATOM   3250  H   VAL A 207      16.929   5.578  -6.486  1.00  0.95           H  
ATOM   3251  CA  VAL A 207      16.903   3.770  -5.343  1.00  0.95           C  
ATOM   3252  HA  VAL A 207      17.461   3.464  -4.458  1.00  0.95           H  
ATOM   3253  C   VAL A 207      16.998   2.630  -6.349  1.00  0.95           C  
ATOM   3254  CB  VAL A 207      15.448   4.041  -4.923  1.00  0.95           C  
ATOM   3255  HB  VAL A 207      14.911   4.459  -5.775  1.00  0.95           H  
ATOM   3256  O   VAL A 207      17.418   1.530  -5.994  1.00  0.95           O  
ATOM   3257  CG1 VAL A 207      14.717   2.772  -4.476  1.00  0.95           C  
ATOM   3258 HG11 VAL A 207      15.251   2.301  -3.650  1.00  0.95           H  
ATOM   3259 HG12 VAL A 207      13.708   3.034  -4.158  1.00  0.95           H  
ATOM   3260 HG13 VAL A 207      14.625   2.076  -5.310  1.00  0.95           H  
ATOM   3261  CG2 VAL A 207      15.404   5.044  -3.762  1.00  0.95           C  
ATOM   3262 HG21 VAL A 207      15.801   6.006  -4.088  1.00  0.95           H  
ATOM   3263 HG22 VAL A 207      14.374   5.189  -3.437  1.00  0.95           H  
ATOM   3264 HG23 VAL A 207      15.994   4.672  -2.924  1.00  0.95           H  
ATOM   3265  N   PHE A 208      16.660   2.896  -7.610  1.00  0.94           N  
ATOM   3266  H   PHE A 208      16.314   3.821  -7.824  1.00  0.94           H  
ATOM   3267  CA  PHE A 208      16.998   2.037  -8.743  1.00  0.94           C  
ATOM   3268  HA  PHE A 208      17.055   0.999  -8.416  1.00  0.94           H  
ATOM   3269  C   PHE A 208      18.358   2.456  -9.287  1.00  0.94           C  
ATOM   3270  CB  PHE A 208      15.916   2.142  -9.819  1.00  0.94           C  
ATOM   3271  HB2 PHE A 208      15.850   3.173 -10.166  1.00  0.94           H  
ATOM   3272  HB3 PHE A 208      16.203   1.526 -10.671  1.00  0.94           H  
ATOM   3273  O   PHE A 208      18.586   3.645  -9.508  1.00  0.94           O  
ATOM   3274  CG  PHE A 208      14.559   1.685  -9.332  1.00  0.94           C  
ATOM   3275  CD1 PHE A 208      14.306   0.311  -9.161  1.00  0.94           C  
ATOM   3276  HD1 PHE A 208      15.071  -0.414  -9.399  1.00  0.94           H  
ATOM   3277  CD2 PHE A 208      13.555   2.626  -9.041  1.00  0.94           C  
ATOM   3278  HD2 PHE A 208      13.748   3.680  -9.174  1.00  0.94           H  
ATOM   3279  CE1 PHE A 208      13.052  -0.121  -8.697  1.00  0.94           C  
ATOM   3280  HE1 PHE A 208      12.851  -1.175  -8.575  1.00  0.94           H  
ATOM   3281  CE2 PHE A 208      12.291   2.185  -8.611  1.00  0.94           C  
ATOM   3282  HE2 PHE A 208      11.490   2.892  -8.456  1.00  0.94           H  
ATOM   3283  CZ  PHE A 208      12.044   0.816  -8.427  1.00  0.94           C  
ATOM   3284  HZ  PHE A 208      11.072   0.479  -8.100  1.00  0.94           H  
ATOM   3285  N   LYS A 209      19.269   1.505  -9.494  1.00  0.91           N  
ATOM   3286  H   LYS A 209      19.002   0.538  -9.381  1.00  0.91           H  
ATOM   3287  CA  LYS A 209      20.609   1.826  -9.997  1.00  0.91           C  
ATOM   3288  HA  LYS A 209      21.059   2.577  -9.349  1.00  0.91           H  
ATOM   3289  C   LYS A 209      20.523   2.453 -11.387  1.00  0.91           C  
ATOM   3290  CB  LYS A 209      21.504   0.583 -10.010  1.00  0.91           C  
ATOM   3291  HB2 LYS A 209      22.438   0.838 -10.511  1.00  0.91           H  
ATOM   3292  HB3 LYS A 209      21.019  -0.213 -10.574  1.00  0.91           H  
ATOM   3293  O   LYS A 209      19.701   2.055 -12.207  1.00  0.91           O  
ATOM   3294  CG  LYS A 209      21.820   0.104  -8.587  1.00  0.91           C  
ATOM   3295  HG2 LYS A 209      20.904  -0.220  -8.094  1.00  0.91           H  
ATOM   3296  HG3 LYS A 209      22.261   0.923  -8.020  1.00  0.91           H  
ATOM   3297  CD  LYS A 209      22.808  -1.063  -8.642  1.00  0.91           C  
ATOM   3298  HD2 LYS A 209      23.716  -0.737  -9.148  1.00  0.91           H  
ATOM   3299  HD3 LYS A 209      22.359  -1.880  -9.208  1.00  0.91           H  
ATOM   3300  CE  LYS A 209      23.145  -1.532  -7.226  1.00  0.91           C  
ATOM   3301  HE2 LYS A 209      23.576  -0.696  -6.676  1.00  0.91           H  
ATOM   3302  HE3 LYS A 209      22.219  -1.822  -6.730  1.00  0.91           H  
ATOM   3303  NZ  LYS A 209      24.089  -2.675  -7.267  1.00  0.91           N  
ATOM   3304  HZ1 LYS A 209      24.946  -2.400  -7.726  1.00  0.91           H  
ATOM   3305  HZ2 LYS A 209      24.299  -2.999  -6.334  1.00  0.91           H  
ATOM   3306  HZ3 LYS A 209      23.682  -3.435  -7.793  1.00  0.91           H  
ATOM   3307  N   THR A 210      21.383   3.425 -11.647  1.00  0.89           N  
ATOM   3308  H   THR A 210      21.987   3.748 -10.905  1.00  0.89           H  
ATOM   3309  CA  THR A 210      21.562   4.059 -12.949  1.00  0.89           C  
ATOM   3310  HA  THR A 210      20.916   3.565 -13.675  1.00  0.89           H  
ATOM   3311  C   THR A 210      23.000   3.854 -13.418  1.00  0.89           C  
ATOM   3312  CB  THR A 210      21.164   5.544 -12.920  1.00  0.89           C  
ATOM   3313  HB  THR A 210      21.279   5.941 -13.928  1.00  0.89           H  
ATOM   3314  O   THR A 210      23.921   3.725 -12.615  1.00  0.89           O  
ATOM   3315  CG2 THR A 210      19.706   5.754 -12.505  1.00  0.89           C  
ATOM   3316 HG21 THR A 210      19.463   6.815 -12.570  1.00  0.89           H  
ATOM   3317 HG22 THR A 210      19.559   5.415 -11.480  1.00  0.89           H  
ATOM   3318 HG23 THR A 210      19.053   5.189 -13.171  1.00  0.89           H  
ATOM   3319  OG1 THR A 210      21.962   6.322 -12.063  1.00  0.89           O  
ATOM   3320  HG1 THR A 210      22.180   5.821 -11.273  1.00  0.89           H  
ATOM   3321  N   SER A 211      23.206   3.781 -14.733  1.00  0.84           N  
ATOM   3322  H   SER A 211      22.431   3.907 -15.367  1.00  0.84           H  
ATOM   3323  CA  SER A 211      24.542   3.690 -15.323  1.00  0.84           C  
ATOM   3324  HA  SER A 211      25.284   3.872 -14.546  1.00  0.84           H  
ATOM   3325  C   SER A 211      24.689   4.733 -16.427  1.00  0.84           C  
ATOM   3326  CB  SER A 211      24.818   2.300 -15.896  1.00  0.84           C  
ATOM   3327  HB2 SER A 211      24.129   2.091 -16.715  1.00  0.84           H  
ATOM   3328  HB3 SER A 211      24.697   1.552 -15.112  1.00  0.84           H  
ATOM   3329  O   SER A 211      23.757   4.902 -17.215  1.00  0.84           O  
ATOM   3330  OG  SER A 211      26.149   2.270 -16.371  1.00  0.84           O  
ATOM   3331  HG  SER A 211      26.223   1.607 -17.062  1.00  0.84           H  
ATOM   3332  N   PRO A 212      25.844   5.415 -16.527  1.00  0.81           N  
ATOM   3333  CA  PRO A 212      26.168   6.241 -17.684  1.00  0.81           C  
ATOM   3334  HA  PRO A 212      25.312   6.854 -17.965  1.00  0.81           H  
ATOM   3335  C   PRO A 212      26.583   5.405 -18.910  1.00  0.81           C  
ATOM   3336  CB  PRO A 212      27.307   7.141 -17.196  1.00  0.81           C  
ATOM   3337  HB2 PRO A 212      26.888   8.003 -16.677  1.00  0.81           H  
ATOM   3338  HB3 PRO A 212      27.956   7.468 -18.008  1.00  0.81           H  
ATOM   3339  O   PRO A 212      26.726   5.956 -20.000  1.00  0.81           O  
ATOM   3340  CG  PRO A 212      28.049   6.256 -16.194  1.00  0.81           C  
ATOM   3341  HG2 PRO A 212      28.592   6.846 -15.456  1.00  0.81           H  
ATOM   3342  HG3 PRO A 212      28.728   5.589 -16.726  1.00  0.81           H  
ATOM   3343  CD  PRO A 212      26.930   5.440 -15.552  1.00  0.81           C  
ATOM   3344  HD2 PRO A 212      27.289   4.437 -15.323  1.00  0.81           H  
ATOM   3345  HD3 PRO A 212      26.587   5.934 -14.643  1.00  0.81           H  
ATOM   3346  N   THR A 213      26.824   4.097 -18.752  1.00  0.79           N  
ATOM   3347  H   THR A 213      26.632   3.675 -17.855  1.00  0.79           H  
ATOM   3348  CA  THR A 213      27.191   3.192 -19.852  1.00  0.79           C  
ATOM   3349  HA  THR A 213      27.771   3.762 -20.578  1.00  0.79           H  
ATOM   3350  C   THR A 213      25.951   2.668 -20.584  1.00  0.79           C  
ATOM   3351  CB  THR A 213      28.084   2.026 -19.383  1.00  0.79           C  
ATOM   3352  HB  THR A 213      28.432   1.486 -20.263  1.00  0.79           H  
ATOM   3353  O   THR A 213      24.838   2.711 -20.067  1.00  0.79           O  
ATOM   3354  CG2 THR A 213      29.306   2.500 -18.595  1.00  0.79           C  
ATOM   3355 HG21 THR A 213      29.853   3.243 -19.176  1.00  0.79           H  
ATOM   3356 HG22 THR A 213      28.998   2.935 -17.644  1.00  0.79           H  
ATOM   3357 HG23 THR A 213      29.961   1.651 -18.399  1.00  0.79           H  
ATOM   3358  OG1 THR A 213      27.373   1.125 -18.570  1.00  0.79           O  
ATOM   3359  HG1 THR A 213      27.906   0.336 -18.447  1.00  0.79           H  
ATOM   3360  N   GLN A 214      26.139   2.139 -21.800  1.00  0.71           N  
ATOM   3361  H   GLN A 214      27.069   2.124 -22.193  1.00  0.71           H  
ATOM   3362  CA  GLN A 214      25.064   1.457 -22.541  1.00  0.71           C  
ATOM   3363  HA  GLN A 214      24.157   2.058 -22.476  1.00  0.71           H  
ATOM   3364  C   GLN A 214      24.709   0.078 -21.955  1.00  0.71           C  
ATOM   3365  CB  GLN A 214      25.452   1.317 -24.022  1.00  0.71           C  
ATOM   3366  HB2 GLN A 214      24.701   0.705 -24.522  1.00  0.71           H  
ATOM   3367  HB3 GLN A 214      26.413   0.811 -24.101  1.00  0.71           H  
ATOM   3368  O   GLN A 214      23.723  -0.532 -22.367  1.00  0.71           O  
ATOM   3369  CG  GLN A 214      25.517   2.671 -24.744  1.00  0.71           C  
ATOM   3370  HG2 GLN A 214      26.311   3.281 -24.312  1.00  0.71           H  
ATOM   3371  HG3 GLN A 214      24.570   3.193 -24.601  1.00  0.71           H  
ATOM   3372  CD  GLN A 214      25.772   2.537 -26.244  1.00  0.71           C  
ATOM   3373  NE2 GLN A 214      25.685   3.618 -26.986  1.00  0.71           N  
ATOM   3374 HE21 GLN A 214      25.439   4.508 -26.577  1.00  0.71           H  
ATOM   3375 HE22 GLN A 214      25.853   3.479 -27.972  1.00  0.71           H  
ATOM   3376  OE1 GLN A 214      26.056   1.485 -26.786  1.00  0.71           O  
ATOM   3377  N   GLU A 215      25.503  -0.418 -21.005  1.00  0.71           N  
ATOM   3378  H   GLU A 215      26.225   0.173 -20.620  1.00  0.71           H  
ATOM   3379  CA  GLU A 215      25.250  -1.677 -20.314  1.00  0.71           C  
ATOM   3380  HA  GLU A 215      24.871  -2.407 -21.029  1.00  0.71           H  
ATOM   3381  C   GLU A 215      24.185  -1.466 -19.232  1.00  0.71           C  
ATOM   3382  CB  GLU A 215      26.549  -2.235 -19.717  1.00  0.71           C  
ATOM   3383  HB2 GLU A 215      26.968  -1.498 -19.033  1.00  0.71           H  
ATOM   3384  HB3 GLU A 215      26.313  -3.138 -19.154  1.00  0.71           H  
ATOM   3385  O   GLU A 215      24.286  -0.569 -18.390  1.00  0.71           O  
ATOM   3386  CG  GLU A 215      27.585  -2.583 -20.801  1.00  0.71           C  
ATOM   3387  HG2 GLU A 215      27.785  -1.696 -21.402  1.00  0.71           H  
ATOM   3388  HG3 GLU A 215      27.161  -3.345 -21.455  1.00  0.71           H  
ATOM   3389  CD  GLU A 215      28.920  -3.085 -20.228  1.00  0.71           C  
ATOM   3390  OE1 GLU A 215      29.783  -3.459 -21.053  1.00  0.71           O  
ATOM   3391  OE2 GLU A 215      29.094  -3.035 -18.990  1.00  0.71           O  
ATOM   3392  N   SER A 216      23.143  -2.296 -19.248  1.00  0.72           N  
ATOM   3393  H   SER A 216      23.106  -3.042 -19.929  1.00  0.72           H  
ATOM   3394  CA  SER A 216      22.077  -2.229 -18.252  1.00  0.72           C  
ATOM   3395  HA  SER A 216      21.717  -1.202 -18.194  1.00  0.72           H  
ATOM   3396  C   SER A 216      22.605  -2.640 -16.878  1.00  0.72           C  
ATOM   3397  CB  SER A 216      20.897  -3.118 -18.658  1.00  0.72           C  
ATOM   3398  HB2 SER A 216      20.164  -3.143 -17.852  1.00  0.72           H  
ATOM   3399  HB3 SER A 216      20.424  -2.703 -19.548  1.00  0.72           H  
ATOM   3400  O   SER A 216      23.004  -3.785 -16.681  1.00  0.72           O  
ATOM   3401  OG  SER A 216      21.335  -4.431 -18.942  1.00  0.72           O  
ATOM   3402  HG  SER A 216      21.874  -4.723 -18.204  1.00  0.72           H  
ATOM   3403  N   CYS A 217      22.557  -1.725 -15.912  1.00  0.73           N  
ATOM   3404  H   CYS A 217      22.300  -0.780 -16.162  1.00  0.73           H  
ATOM   3405  CA  CYS A 217      22.877  -2.018 -14.511  1.00  0.73           C  
ATOM   3406  HA  CYS A 217      23.735  -2.689 -14.486  1.00  0.73           H  
ATOM   3407  C   CYS A 217      21.744  -2.744 -13.765  1.00  0.73           C  
ATOM   3408  CB  CYS A 217      23.275  -0.715 -13.812  1.00  0.73           C  
ATOM   3409  HB2 CYS A 217      23.499  -0.929 -12.766  1.00  0.73           H  
ATOM   3410  HB3 CYS A 217      24.175  -0.318 -14.281  1.00  0.73           H  
ATOM   3411  O   CYS A 217      21.974  -3.334 -12.709  1.00  0.73           O  
ATOM   3412  SG  CYS A 217      21.938   0.511 -13.890  1.00  0.73           S  
ATOM   3413  HG  CYS A 217      21.907   0.713 -15.211  1.00  0.73           H  
ATOM   3414  N   THR A 218      20.536  -2.717 -14.325  1.00  0.70           N  
ATOM   3415  H   THR A 218      20.386  -2.102 -15.111  1.00  0.70           H  
ATOM   3416  CA  THR A 218      19.349  -3.426 -13.856  1.00  0.70           C  
ATOM   3417  HA  THR A 218      19.585  -3.996 -12.957  1.00  0.70           H  
ATOM   3418  C   THR A 218      18.929  -4.415 -14.940  1.00  0.70           C  
ATOM   3419  CB  THR A 218      18.232  -2.429 -13.489  1.00  0.70           C  
ATOM   3420  HB  THR A 218      17.273  -2.945 -13.435  1.00  0.70           H  
ATOM   3421  O   THR A 218      18.345  -4.057 -15.960  1.00  0.70           O  
ATOM   3422  CG2 THR A 218      18.517  -1.743 -12.154  1.00  0.70           C  
ATOM   3423 HG21 THR A 218      17.698  -1.063 -11.920  1.00  0.70           H  
ATOM   3424 HG22 THR A 218      19.445  -1.175 -12.215  1.00  0.70           H  
ATOM   3425 HG23 THR A 218      18.591  -2.491 -11.365  1.00  0.70           H  
ATOM   3426  OG1 THR A 218      18.170  -1.380 -14.421  1.00  0.70           O  
ATOM   3427  HG1 THR A 218      17.380  -0.870 -14.224  1.00  0.70           H  
ATOM   3428  N   VAL A 219      19.294  -5.681 -14.743  1.00  0.80           N  
ATOM   3429  H   VAL A 219      19.836  -5.904 -13.921  1.00  0.80           H  
ATOM   3430  CA  VAL A 219      18.701  -6.813 -15.462  1.00  0.80           C  
ATOM   3431  HA  VAL A 219      18.203  -6.456 -16.364  1.00  0.80           H  
ATOM   3432  C   VAL A 219      17.648  -7.407 -14.534  1.00  0.80           C  
ATOM   3433  CB  VAL A 219      19.757  -7.856 -15.878  1.00  0.80           C  
ATOM   3434  HB  VAL A 219      20.193  -8.304 -14.985  1.00  0.80           H  
ATOM   3435  O   VAL A 219      17.894  -7.521 -13.330  1.00  0.80           O  
ATOM   3436  CG1 VAL A 219      19.113  -8.949 -16.731  1.00  0.80           C  
ATOM   3437 HG11 VAL A 219      18.319  -9.434 -16.164  1.00  0.80           H  
ATOM   3438 HG12 VAL A 219      18.707  -8.534 -17.653  1.00  0.80           H  
ATOM   3439 HG13 VAL A 219      19.863  -9.704 -16.970  1.00  0.80           H  
ATOM   3440  CG2 VAL A 219      20.879  -7.225 -16.714  1.00  0.80           C  
ATOM   3441 HG21 VAL A 219      21.583  -8.000 -17.018  1.00  0.80           H  
ATOM   3442 HG22 VAL A 219      20.462  -6.749 -17.601  1.00  0.80           H  
ATOM   3443 HG23 VAL A 219      21.422  -6.486 -16.125  1.00  0.80           H  
ATOM   3444  N   GLY A 220      16.463  -7.714 -15.058  1.00  0.86           N  
ATOM   3445  H   GLY A 220      16.272  -7.457 -16.016  1.00  0.86           H  
ATOM   3446  CA  GLY A 220      15.351  -8.164 -14.225  1.00  0.86           C  
ATOM   3447  HA2 GLY A 220      15.691  -8.309 -13.200  1.00  0.86           H  
ATOM   3448  HA3 GLY A 220      14.989  -9.144 -14.536  1.00  0.86           H  
ATOM   3449  C   GLY A 220      14.195  -7.175 -14.152  1.00  0.86           C  
ATOM   3450  O   GLY A 220      14.165  -6.134 -14.804  1.00  0.86           O  
ATOM   3451  N   VAL A 221      13.233  -7.516 -13.308  1.00  0.92           N  
ATOM   3452  H   VAL A 221      13.347  -8.395 -12.824  1.00  0.92           H  
ATOM   3453  CA  VAL A 221      12.209  -6.600 -12.818  1.00  0.92           C  
ATOM   3454  HA  VAL A 221      12.229  -5.687 -13.413  1.00  0.92           H  
ATOM   3455  C   VAL A 221      12.562  -6.250 -11.383  1.00  0.92           C  
ATOM   3456  CB  VAL A 221      10.807  -7.209 -12.934  1.00  0.92           C  
ATOM   3457  HB  VAL A 221      10.757  -8.130 -12.354  1.00  0.92           H  
ATOM   3458  O   VAL A 221      12.662  -7.137 -10.533  1.00  0.92           O  
ATOM   3459  CG1 VAL A 221       9.737  -6.259 -12.407  1.00  0.92           C  
ATOM   3460 HG11 VAL A 221       8.747  -6.693 -12.546  1.00  0.92           H  
ATOM   3461 HG12 VAL A 221       9.887  -6.078 -11.342  1.00  0.92           H  
ATOM   3462 HG13 VAL A 221       9.803  -5.315 -12.948  1.00  0.92           H  
ATOM   3463  CG2 VAL A 221      10.473  -7.508 -14.398  1.00  0.92           C  
ATOM   3464 HG21 VAL A 221      10.576  -6.603 -14.997  1.00  0.92           H  
ATOM   3465 HG22 VAL A 221      11.161  -8.264 -14.777  1.00  0.92           H  
ATOM   3466 HG23 VAL A 221       9.452  -7.881 -14.478  1.00  0.92           H  
ATOM   3467  N   TRP A 222      12.741  -4.963 -11.112  1.00  0.95           N  
ATOM   3468  H   TRP A 222      12.570  -4.293 -11.848  1.00  0.95           H  
ATOM   3469  CA  TRP A 222      13.089  -4.450  -9.789  1.00  0.95           C  
ATOM   3470  HA  TRP A 222      13.365  -5.280  -9.139  1.00  0.95           H  
ATOM   3471  C   TRP A 222      11.888  -3.759  -9.159  1.00  0.95           C  
ATOM   3472  CB  TRP A 222      14.307  -3.527  -9.883  1.00  0.95           C  
ATOM   3473  HB2 TRP A 222      14.418  -3.004  -8.934  1.00  0.95           H  
ATOM   3474  HB3 TRP A 222      14.141  -2.778 -10.657  1.00  0.95           H  
ATOM   3475  O   TRP A 222      11.108  -3.110  -9.853  1.00  0.95           O  
ATOM   3476  CG  TRP A 222      15.593  -4.234 -10.166  1.00  0.95           C  
ATOM   3477  CD1 TRP A 222      15.954  -4.793 -11.345  1.00  0.95           C  
ATOM   3478  HD1 TRP A 222      15.356  -4.782 -12.244  1.00  0.95           H  
ATOM   3479  CD2 TRP A 222      16.683  -4.510  -9.239  1.00  0.95           C  
ATOM   3480  CE2 TRP A 222      17.671  -5.276  -9.925  1.00  0.95           C  
ATOM   3481  CE3 TRP A 222      16.929  -4.196  -7.885  1.00  0.95           C  
ATOM   3482  HE3 TRP A 222      16.211  -3.597  -7.345  1.00  0.95           H  
ATOM   3483  NE1 TRP A 222      17.172  -5.429 -11.204  1.00  0.95           N  
ATOM   3484  HE1 TRP A 222      17.555  -6.041 -11.910  1.00  0.95           H  
ATOM   3485  CH2 TRP A 222      19.043  -5.416  -7.933  1.00  0.95           C  
ATOM   3486  HH2 TRP A 222      19.928  -5.771  -7.428  1.00  0.95           H  
ATOM   3487  CZ2 TRP A 222      18.834  -5.731  -9.288  1.00  0.95           C  
ATOM   3488  HZ2 TRP A 222      19.547  -6.330  -9.836  1.00  0.95           H  
ATOM   3489  CZ3 TRP A 222      18.095  -4.644  -7.235  1.00  0.95           C  
ATOM   3490  HZ3 TRP A 222      18.258  -4.387  -6.199  1.00  0.95           H  
ATOM   3491  N   ALA A 223      11.743  -3.879  -7.843  1.00  0.97           N  
ATOM   3492  H   ALA A 223      12.426  -4.415  -7.328  1.00  0.97           H  
ATOM   3493  CA  ALA A 223      10.644  -3.283  -7.095  1.00  0.97           C  
ATOM   3494  HA  ALA A 223      10.066  -2.643  -7.761  1.00  0.97           H  
ATOM   3495  C   ALA A 223      11.158  -2.412  -5.945  1.00  0.97           C  
ATOM   3496  CB  ALA A 223       9.716  -4.401  -6.611  1.00  0.97           C  
ATOM   3497  HB1 ALA A 223      10.267  -5.070  -5.951  1.00  0.97           H  
ATOM   3498  HB2 ALA A 223       9.350  -4.967  -7.467  1.00  0.97           H  
ATOM   3499  HB3 ALA A 223       8.870  -3.973  -6.071  1.00  0.97           H  
ATOM   3500  O   ALA A 223      12.161  -2.741  -5.313  1.00  0.97           O  
ATOM   3501  N   ALA A 224      10.457  -1.316  -5.662  1.00  0.97           N  
ATOM   3502  H   ALA A 224       9.686  -1.077  -6.269  1.00  0.97           H  
ATOM   3503  CA  ALA A 224      10.672  -0.465  -4.494  1.00  0.97           C  
ATOM   3504  HA  ALA A 224      11.110  -1.057  -3.691  1.00  0.97           H  
ATOM   3505  C   ALA A 224       9.332   0.099  -4.001  1.00  0.97           C  
ATOM   3506  CB  ALA A 224      11.647   0.662  -4.856  1.00  0.97           C  
ATOM   3507  HB1 ALA A 224      11.219   1.288  -5.638  1.00  0.97           H  
ATOM   3508  HB2 ALA A 224      12.587   0.240  -5.211  1.00  0.97           H  
ATOM   3509  HB3 ALA A 224      11.845   1.273  -3.975  1.00  0.97           H  
ATOM   3510  O   ALA A 224       8.407   0.290  -4.791  1.00  0.97           O  
ATOM   3511  N   TYR A 225       9.219   0.382  -2.707  1.00  0.98           N  
ATOM   3512  H   TYR A 225      10.006   0.230  -2.093  1.00  0.98           H  
ATOM   3513  CA  TYR A 225       8.018   0.986  -2.134  1.00  0.98           C  
ATOM   3514  HA  TYR A 225       7.166   0.779  -2.782  1.00  0.98           H  
ATOM   3515  C   TYR A 225       8.162   2.495  -2.006  1.00  0.98           C  
ATOM   3516  CB  TYR A 225       7.730   0.361  -0.773  1.00  0.98           C  
ATOM   3517  HB2 TYR A 225       8.614   0.480  -0.148  1.00  0.98           H  
ATOM   3518  HB3 TYR A 225       7.567  -0.705  -0.932  1.00  0.98           H  
ATOM   3519  O   TYR A 225       9.112   2.984  -1.401  1.00  0.98           O  
ATOM   3520  CG  TYR A 225       6.529   0.919  -0.035  1.00  0.98           C  
ATOM   3521  CD1 TYR A 225       6.645   1.265   1.325  1.00  0.98           C  
ATOM   3522  HD1 TYR A 225       7.574   1.080   1.845  1.00  0.98           H  
ATOM   3523  CD2 TYR A 225       5.308   1.119  -0.704  1.00  0.98           C  
ATOM   3524  HD2 TYR A 225       5.206   0.852  -1.746  1.00  0.98           H  
ATOM   3525  CE1 TYR A 225       5.553   1.827   2.013  1.00  0.98           C  
ATOM   3526  HE1 TYR A 225       5.660   2.076   3.058  1.00  0.98           H  
ATOM   3527  CE2 TYR A 225       4.235   1.723  -0.031  1.00  0.98           C  
ATOM   3528  HE2 TYR A 225       3.331   1.968  -0.568  1.00  0.98           H  
ATOM   3529  OH  TYR A 225       3.283   2.617   1.975  1.00  0.98           O  
ATOM   3530  HH  TYR A 225       3.527   2.858   2.872  1.00  0.98           H  
ATOM   3531  CZ  TYR A 225       4.342   2.060   1.329  1.00  0.98           C  
ATOM   3532  N   ASP A 226       7.191   3.234  -2.528  1.00  0.96           N  
ATOM   3533  H   ASP A 226       6.439   2.780  -3.026  1.00  0.96           H  
ATOM   3534  CA  ASP A 226       7.050   4.652  -2.243  1.00  0.96           C  
ATOM   3535  HA  ASP A 226       8.011   5.049  -1.917  1.00  0.96           H  
ATOM   3536  C   ASP A 226       5.994   4.883  -1.141  1.00  0.96           C  
ATOM   3537  CB  ASP A 226       6.738   5.407  -3.525  1.00  0.96           C  
ATOM   3538  HB2 ASP A 226       5.885   4.936  -4.013  1.00  0.96           H  
ATOM   3539  HB3 ASP A 226       7.596   5.355  -4.196  1.00  0.96           H  
ATOM   3540  O   ASP A 226       4.787   4.755  -1.395  1.00  0.96           O  
ATOM   3541  CG  ASP A 226       6.409   6.866  -3.231  1.00  0.96           C  
ATOM   3542  OD1 ASP A 226       6.780   7.399  -2.161  1.00  0.96           O  
ATOM   3543  OD2 ASP A 226       5.684   7.439  -4.059  1.00  0.96           O  
ATOM   3544  N   PRO A 227       6.420   5.260   0.081  1.00  0.94           N  
ATOM   3545  CA  PRO A 227       5.518   5.517   1.197  1.00  0.94           C  
ATOM   3546  HA  PRO A 227       4.804   4.697   1.285  1.00  0.94           H  
ATOM   3547  C   PRO A 227       4.716   6.816   1.061  1.00  0.94           C  
ATOM   3548  CB  PRO A 227       6.422   5.539   2.433  1.00  0.94           C  
ATOM   3549  HB2 PRO A 227       6.037   6.185   3.222  1.00  0.94           H  
ATOM   3550  HB3 PRO A 227       6.547   4.523   2.807  1.00  0.94           H  
ATOM   3551  O   PRO A 227       3.717   6.966   1.768  1.00  0.94           O  
ATOM   3552  CG  PRO A 227       7.758   6.039   1.890  1.00  0.94           C  
ATOM   3553  HG2 PRO A 227       7.744   7.126   1.805  1.00  0.94           H  
ATOM   3554  HG3 PRO A 227       8.592   5.702   2.505  1.00  0.94           H  
ATOM   3555  CD  PRO A 227       7.808   5.422   0.501  1.00  0.94           C  
ATOM   3556  HD2 PRO A 227       8.287   4.444   0.552  1.00  0.94           H  
ATOM   3557  HD3 PRO A 227       8.358   6.084  -0.168  1.00  0.94           H  
ATOM   3558  N   VAL A 228       5.119   7.749   0.189  1.00  0.93           N  
ATOM   3559  H   VAL A 228       5.892   7.541  -0.428  1.00  0.93           H  
ATOM   3560  CA  VAL A 228       4.418   9.028  -0.014  1.00  0.93           C  
ATOM   3561  HA  VAL A 228       4.175   9.455   0.959  1.00  0.93           H  
ATOM   3562  C   VAL A 228       3.103   8.784  -0.743  1.00  0.93           C  
ATOM   3563  CB  VAL A 228       5.296  10.041  -0.779  1.00  0.93           C  
ATOM   3564  HB  VAL A 228       5.575   9.629  -1.749  1.00  0.93           H  
ATOM   3565  O   VAL A 228       2.041   9.156  -0.243  1.00  0.93           O  
ATOM   3566  CG1 VAL A 228       4.552  11.359  -1.031  1.00  0.93           C  
ATOM   3567 HG11 VAL A 228       4.176  11.763  -0.091  1.00  0.93           H  
ATOM   3568 HG12 VAL A 228       3.716  11.194  -1.709  1.00  0.93           H  
ATOM   3569 HG13 VAL A 228       5.222  12.079  -1.502  1.00  0.93           H  
ATOM   3570  CG2 VAL A 228       6.576  10.356   0.008  1.00  0.93           C  
ATOM   3571 HG21 VAL A 228       7.160   9.446   0.144  1.00  0.93           H  
ATOM   3572 HG22 VAL A 228       6.329  10.777   0.983  1.00  0.93           H  
ATOM   3573 HG23 VAL A 228       7.192  11.058  -0.553  1.00  0.93           H  
ATOM   3574  N   HIS A 229       3.160   8.104  -1.890  1.00  0.93           N  
ATOM   3575  H   HIS A 229       4.066   7.873  -2.272  1.00  0.93           H  
ATOM   3576  CA  HIS A 229       1.975   7.814  -2.703  1.00  0.93           C  
ATOM   3577  HA  HIS A 229       1.205   8.546  -2.459  1.00  0.93           H  
ATOM   3578  C   HIS A 229       1.360   6.437  -2.407  1.00  0.93           C  
ATOM   3579  CB  HIS A 229       2.306   8.011  -4.188  1.00  0.93           C  
ATOM   3580  HB2 HIS A 229       2.995   7.229  -4.506  1.00  0.93           H  
ATOM   3581  HB3 HIS A 229       1.391   7.912  -4.771  1.00  0.93           H  
ATOM   3582  O   HIS A 229       0.312   6.109  -2.963  1.00  0.93           O  
ATOM   3583  CG  HIS A 229       2.930   9.351  -4.496  1.00  0.93           C  
ATOM   3584  CD2 HIS A 229       2.304  10.549  -4.704  1.00  0.93           C  
ATOM   3585  HD2 HIS A 229       1.238  10.720  -4.683  1.00  0.93           H  
ATOM   3586  ND1 HIS A 229       4.275   9.596  -4.596  1.00  0.93           N  
ATOM   3587  HD1 HIS A 229       4.994   8.898  -4.469  1.00  0.93           H  
ATOM   3588  CE1 HIS A 229       4.471  10.889  -4.861  1.00  0.93           C  
ATOM   3589  HE1 HIS A 229       5.434  11.357  -4.997  1.00  0.93           H  
ATOM   3590  NE2 HIS A 229       3.291  11.517  -4.932  1.00  0.93           N  
ATOM   3591  N   LYS A 230       1.971   5.639  -1.516  1.00  0.95           N  
ATOM   3592  H   LYS A 230       2.859   5.961  -1.157  1.00  0.95           H  
ATOM   3593  CA  LYS A 230       1.559   4.267  -1.165  1.00  0.95           C  
ATOM   3594  HA  LYS A 230       2.332   3.862  -0.511  1.00  0.95           H  
ATOM   3595  C   LYS A 230       1.520   3.358  -2.397  1.00  0.95           C  
ATOM   3596  CB  LYS A 230       0.237   4.265  -0.379  1.00  0.95           C  
ATOM   3597  HB2 LYS A 230      -0.039   3.236  -0.148  1.00  0.95           H  
ATOM   3598  HB3 LYS A 230      -0.549   4.685  -1.007  1.00  0.95           H  
ATOM   3599  O   LYS A 230       0.519   2.689  -2.665  1.00  0.95           O  
ATOM   3600  CG  LYS A 230       0.318   5.045   0.937  1.00  0.95           C  
ATOM   3601  HG2 LYS A 230       0.794   6.013   0.781  1.00  0.95           H  
ATOM   3602  HG3 LYS A 230       0.904   4.473   1.657  1.00  0.95           H  
ATOM   3603  CD  LYS A 230      -1.094   5.282   1.472  1.00  0.95           C  
ATOM   3604  HD2 LYS A 230      -1.624   5.931   0.775  1.00  0.95           H  
ATOM   3605  HD3 LYS A 230      -1.630   4.335   1.548  1.00  0.95           H  
ATOM   3606  CE  LYS A 230      -0.999   5.960   2.838  1.00  0.95           C  
ATOM   3607  HE2 LYS A 230      -0.467   5.297   3.521  1.00  0.95           H  
ATOM   3608  HE3 LYS A 230      -0.401   6.864   2.724  1.00  0.95           H  
ATOM   3609  NZ  LYS A 230      -2.344   6.296   3.363  1.00  0.95           N  
ATOM   3610  HZ1 LYS A 230      -2.261   6.767   4.253  1.00  0.95           H  
ATOM   3611  HZ2 LYS A 230      -2.806   6.919   2.717  1.00  0.95           H  
ATOM   3612  HZ3 LYS A 230      -2.905   5.463   3.471  1.00  0.95           H  
ATOM   3613  N   VAL A 231       2.611   3.343  -3.161  1.00  0.97           N  
ATOM   3614  H   VAL A 231       3.413   3.878  -2.860  1.00  0.97           H  
ATOM   3615  CA  VAL A 231       2.712   2.562  -4.402  1.00  0.97           C  
ATOM   3616  HA  VAL A 231       1.851   1.895  -4.441  1.00  0.97           H  
ATOM   3617  C   VAL A 231       3.938   1.658  -4.431  1.00  0.97           C  
ATOM   3618  CB  VAL A 231       2.643   3.436  -5.669  1.00  0.97           C  
ATOM   3619  HB  VAL A 231       2.698   2.774  -6.533  1.00  0.97           H  
ATOM   3620  O   VAL A 231       5.011   2.033  -3.968  1.00  0.97           O  
ATOM   3621  CG1 VAL A 231       1.315   4.188  -5.754  1.00  0.97           C  
ATOM   3622 HG11 VAL A 231       1.193   4.577  -6.765  1.00  0.97           H  
ATOM   3623 HG12 VAL A 231       1.304   5.019  -5.048  1.00  0.97           H  
ATOM   3624 HG13 VAL A 231       0.493   3.513  -5.518  1.00  0.97           H  
ATOM   3625  CG2 VAL A 231       3.774   4.460  -5.785  1.00  0.97           C  
ATOM   3626 HG21 VAL A 231       3.774   5.128  -4.923  1.00  0.97           H  
ATOM   3627 HG22 VAL A 231       4.736   3.948  -5.838  1.00  0.97           H  
ATOM   3628 HG23 VAL A 231       3.651   5.050  -6.693  1.00  0.97           H  
ATOM   3629  N   ALA A 232       3.786   0.465  -5.002  1.00  0.97           N  
ATOM   3630  H   ALA A 232       2.875   0.231  -5.371  1.00  0.97           H  
ATOM   3631  CA  ALA A 232       4.908  -0.368  -5.412  1.00  0.97           C  
ATOM   3632  HA  ALA A 232       5.734  -0.239  -4.712  1.00  0.97           H  
ATOM   3633  C   ALA A 232       5.373   0.087  -6.803  1.00  0.97           C  
ATOM   3634  CB  ALA A 232       4.488  -1.841  -5.374  1.00  0.97           C  
ATOM   3635  HB1 ALA A 232       5.332  -2.468  -5.661  1.00  0.97           H  
ATOM   3636  HB2 ALA A 232       3.665  -2.008  -6.069  1.00  0.97           H  
ATOM   3637  HB3 ALA A 232       4.171  -2.109  -4.366  1.00  0.97           H  
ATOM   3638  O   ALA A 232       4.630  -0.013  -7.782  1.00  0.97           O  
ATOM   3639  N   VAL A 233       6.588   0.618  -6.875  1.00  0.98           N  
ATOM   3640  H   VAL A 233       7.149   0.633  -6.036  1.00  0.98           H  
ATOM   3641  CA  VAL A 233       7.223   1.103  -8.101  1.00  0.98           C  
ATOM   3642  HA  VAL A 233       6.449   1.413  -8.803  1.00  0.98           H  
ATOM   3643  C   VAL A 233       8.028  -0.035  -8.718  1.00  0.98           C  
ATOM   3644  CB  VAL A 233       8.118   2.323  -7.812  1.00  0.98           C  
ATOM   3645  HB  VAL A 233       8.965   2.019  -7.197  1.00  0.98           H  
ATOM   3646  O   VAL A 233       8.833  -0.658  -8.029  1.00  0.98           O  
ATOM   3647  CG1 VAL A 233       8.644   2.913  -9.121  1.00  0.98           C  
ATOM   3648 HG11 VAL A 233       9.258   2.179  -9.642  1.00  0.98           H  
ATOM   3649 HG12 VAL A 233       7.807   3.203  -9.757  1.00  0.98           H  
ATOM   3650 HG13 VAL A 233       9.254   3.790  -8.905  1.00  0.98           H  
ATOM   3651  CG2 VAL A 233       7.362   3.438  -7.077  1.00  0.98           C  
ATOM   3652 HG21 VAL A 233       8.020   4.293  -6.924  1.00  0.98           H  
ATOM   3653 HG22 VAL A 233       7.039   3.092  -6.095  1.00  0.98           H  
ATOM   3654 HG23 VAL A 233       6.494   3.754  -7.656  1.00  0.98           H  
ATOM   3655  N   ILE A 234       7.812  -0.302 -10.005  1.00  0.96           N  
ATOM   3656  H   ILE A 234       7.111   0.247 -10.482  1.00  0.96           H  
ATOM   3657  CA  ILE A 234       8.388  -1.426 -10.743  1.00  0.96           C  
ATOM   3658  HA  ILE A 234       9.049  -1.980 -10.076  1.00  0.96           H  
ATOM   3659  C   ILE A 234       9.227  -0.912 -11.918  1.00  0.96           C  
ATOM   3660  CB  ILE A 234       7.274  -2.396 -11.204  1.00  0.96           C  
ATOM   3661  HB  ILE A 234       6.614  -1.856 -11.884  1.00  0.96           H  
ATOM   3662  O   ILE A 234       8.698  -0.302 -12.853  1.00  0.96           O  
ATOM   3663  CG1 ILE A 234       6.384  -2.929 -10.058  1.00  0.96           C  
ATOM   3664 HG12 ILE A 234       5.924  -2.086  -9.540  1.00  0.96           H  
ATOM   3665 HG13 ILE A 234       5.573  -3.512 -10.495  1.00  0.96           H  
ATOM   3666  CG2 ILE A 234       7.881  -3.569 -11.983  1.00  0.96           C  
ATOM   3667 HG21 ILE A 234       8.667  -4.021 -11.378  1.00  0.96           H  
ATOM   3668 HG22 ILE A 234       8.318  -3.220 -12.918  1.00  0.96           H  
ATOM   3669 HG23 ILE A 234       7.116  -4.311 -12.211  1.00  0.96           H  
ATOM   3670  CD1 ILE A 234       7.092  -3.804  -9.015  1.00  0.96           C  
ATOM   3671 HD11 ILE A 234       7.506  -4.699  -9.480  1.00  0.96           H  
ATOM   3672 HD12 ILE A 234       7.888  -3.238  -8.532  1.00  0.96           H  
ATOM   3673 HD13 ILE A 234       6.371  -4.111  -8.257  1.00  0.96           H  
ATOM   3674  N   ASP A 235      10.525  -1.198 -11.891  1.00  0.94           N  
ATOM   3675  H   ASP A 235      10.869  -1.758 -11.124  1.00  0.94           H  
ATOM   3676  CA  ASP A 235      11.440  -0.975 -13.011  1.00  0.94           C  
ATOM   3677  HA  ASP A 235      11.027  -0.193 -13.648  1.00  0.94           H  
ATOM   3678  C   ASP A 235      11.582  -2.241 -13.866  1.00  0.94           C  
ATOM   3679  CB  ASP A 235      12.802  -0.473 -12.523  1.00  0.94           C  
ATOM   3680  HB2 ASP A 235      13.264  -1.246 -11.909  1.00  0.94           H  
ATOM   3681  HB3 ASP A 235      12.675   0.414 -11.903  1.00  0.94           H  
ATOM   3682  O   ASP A 235      11.661  -3.350 -13.338  1.00  0.94           O  
ATOM   3683  CG  ASP A 235      13.712  -0.149 -13.713  1.00  0.94           C  
ATOM   3684  OD1 ASP A 235      13.192   0.398 -14.722  1.00  0.94           O  
ATOM   3685  OD2 ASP A 235      14.889  -0.555 -13.655  1.00  0.94           O  
ATOM   3686  N   THR A 236      11.600  -2.081 -15.191  1.00  0.89           N  
ATOM   3687  H   THR A 236      11.695  -1.136 -15.535  1.00  0.89           H  
ATOM   3688  CA  THR A 236      11.595  -3.199 -16.162  1.00  0.89           C  
ATOM   3689  HA  THR A 236      11.735  -4.126 -15.606  1.00  0.89           H  
ATOM   3690  C   THR A 236      12.780  -3.163 -17.133  1.00  0.89           C  
ATOM   3691  CB  THR A 236      10.255  -3.334 -16.894  1.00  0.89           C  
ATOM   3692  HB  THR A 236      10.277  -4.265 -17.461  1.00  0.89           H  
ATOM   3693  O   THR A 236      12.687  -3.507 -18.315  1.00  0.89           O  
ATOM   3694  CG2 THR A 236       9.063  -3.394 -15.936  1.00  0.89           C  
ATOM   3695 HG21 THR A 236       9.246  -4.159 -15.182  1.00  0.89           H  
ATOM   3696 HG22 THR A 236       8.923  -2.433 -15.441  1.00  0.89           H  
ATOM   3697 HG23 THR A 236       8.158  -3.652 -16.486  1.00  0.89           H  
ATOM   3698  OG1 THR A 236      10.060  -2.278 -17.802  1.00  0.89           O  
ATOM   3699  HG1 THR A 236       9.637  -1.549 -17.343  1.00  0.89           H  
ATOM   3700  N   GLU A 237      13.923  -2.692 -16.654  1.00  0.73           N  
ATOM   3701  H   GLU A 237      13.977  -2.452 -15.675  1.00  0.73           H  
ATOM   3702  CA  GLU A 237      15.134  -2.530 -17.449  1.00  0.73           C  
ATOM   3703  HA  GLU A 237      14.839  -2.092 -18.403  1.00  0.73           H  
ATOM   3704  C   GLU A 237      15.833  -3.867 -17.797  1.00  0.73           C  
ATOM   3705  CB  GLU A 237      15.992  -1.496 -16.716  1.00  0.73           C  
ATOM   3706  HB2 GLU A 237      15.347  -0.646 -16.493  1.00  0.73           H  
ATOM   3707  HB3 GLU A 237      16.291  -1.945 -15.769  1.00  0.73           H  
ATOM   3708  O   GLU A 237      15.595  -4.915 -17.204  1.00  0.73           O  
ATOM   3709  CG  GLU A 237      17.214  -0.971 -17.486  1.00  0.73           C  
ATOM   3710  HG2 GLU A 237      17.074  -1.201 -18.542  1.00  0.73           H  
ATOM   3711  HG3 GLU A 237      18.117  -1.488 -17.163  1.00  0.73           H  
ATOM   3712  CD  GLU A 237      17.388   0.553 -17.349  1.00  0.73           C  
ATOM   3713  OE1 GLU A 237      17.430   1.171 -18.443  1.00  0.73           O  
ATOM   3714  OE2 GLU A 237      17.280   1.144 -16.252  1.00  0.73           O  
ATOM   3715  N   GLY A 238      16.631  -3.865 -18.872  1.00  0.62           N  
ATOM   3716  H   GLY A 238      16.859  -2.971 -19.282  1.00  0.62           H  
ATOM   3717  CA  GLY A 238      17.405  -5.027 -19.335  1.00  0.62           C  
ATOM   3718  HA2 GLY A 238      18.200  -4.685 -19.999  1.00  0.62           H  
ATOM   3719  HA3 GLY A 238      17.884  -5.485 -18.470  1.00  0.62           H  
ATOM   3720  C   GLY A 238      16.613  -6.130 -20.059  1.00  0.62           C  
ATOM   3721  O   GLY A 238      17.104  -6.687 -21.038  1.00  0.62           O  
ATOM   3722  N   LEU A 239      15.366  -6.412 -19.675  1.00  0.59           N  
ATOM   3723  H   LEU A 239      15.049  -5.972 -18.824  1.00  0.59           H  
ATOM   3724  CA  LEU A 239      14.627  -7.581 -20.189  1.00  0.59           C  
ATOM   3725  HA  LEU A 239      15.353  -8.352 -20.447  1.00  0.59           H  
ATOM   3726  C   LEU A 239      13.831  -7.343 -21.476  1.00  0.59           C  
ATOM   3727  CB  LEU A 239      13.737  -8.127 -19.063  1.00  0.59           C  
ATOM   3728  HB2 LEU A 239      13.459  -7.315 -18.391  1.00  0.59           H  
ATOM   3729  HB3 LEU A 239      12.820  -8.538 -19.485  1.00  0.59           H  
ATOM   3730  O   LEU A 239      13.682  -8.254 -22.294  1.00  0.59           O  
ATOM   3731  CG  LEU A 239      14.471  -9.236 -18.291  1.00  0.59           C  
ATOM   3732  HG  LEU A 239      15.530  -8.987 -18.214  1.00  0.59           H  
ATOM   3733  CD1 LEU A 239      13.936  -9.396 -16.885  1.00  0.59           C  
ATOM   3734 HD11 LEU A 239      13.826  -8.416 -16.420  1.00  0.59           H  
ATOM   3735 HD12 LEU A 239      14.638 -10.022 -16.335  1.00  0.59           H  
ATOM   3736 HD13 LEU A 239      12.981  -9.920 -16.869  1.00  0.59           H  
ATOM   3737  CD2 LEU A 239      14.311 -10.579 -19.003  1.00  0.59           C  
ATOM   3738 HD21 LEU A 239      14.781 -10.531 -19.986  1.00  0.59           H  
ATOM   3739 HD22 LEU A 239      14.800 -11.370 -18.435  1.00  0.59           H  
ATOM   3740 HD23 LEU A 239      13.258 -10.840 -19.113  1.00  0.59           H  
ATOM   3741  N   LEU A 240      13.343  -6.120 -21.700  1.00  0.59           N  
ATOM   3742  H   LEU A 240      13.457  -5.423 -20.978  1.00  0.59           H  
ATOM   3743  CA  LEU A 240      12.603  -5.798 -22.925  1.00  0.59           C  
ATOM   3744  HA  LEU A 240      12.023  -6.675 -23.210  1.00  0.59           H  
ATOM   3745  C   LEU A 240      13.524  -5.522 -24.129  1.00  0.59           C  
ATOM   3746  CB  LEU A 240      11.611  -4.650 -22.657  1.00  0.59           C  
ATOM   3747  HB2 LEU A 240      12.172  -3.784 -22.306  1.00  0.59           H  
ATOM   3748  HB3 LEU A 240      11.139  -4.374 -23.601  1.00  0.59           H  
ATOM   3749  O   LEU A 240      13.048  -5.532 -25.260  1.00  0.59           O  
ATOM   3750  CG  LEU A 240      10.501  -4.968 -21.631  1.00  0.59           C  
ATOM   3751  HG  LEU A 240      10.949  -5.196 -20.664  1.00  0.59           H  
ATOM   3752  CD1 LEU A 240       9.605  -3.746 -21.470  1.00  0.59           C  
ATOM   3753 HD11 LEU A 240       9.169  -3.451 -22.425  1.00  0.59           H  
ATOM   3754 HD12 LEU A 240      10.190  -2.923 -21.059  1.00  0.59           H  
ATOM   3755 HD13 LEU A 240       8.809  -3.988 -20.766  1.00  0.59           H  
ATOM   3756  CD2 LEU A 240       9.593  -6.131 -22.040  1.00  0.59           C  
ATOM   3757 HD21 LEU A 240       8.758  -6.207 -21.344  1.00  0.59           H  
ATOM   3758 HD22 LEU A 240      10.153  -7.062 -21.953  1.00  0.59           H  
ATOM   3759 HD23 LEU A 240       9.206  -5.989 -23.050  1.00  0.59           H  
ATOM   3760  N   GLY A 241      14.823  -5.289 -23.922  1.00  0.52           N  
ATOM   3761  H   GLY A 241      15.170  -5.340 -22.975  1.00  0.52           H  
ATOM   3762  CA  GLY A 241      15.738  -4.834 -24.978  1.00  0.52           C  
ATOM   3763  HA2 GLY A 241      15.173  -4.395 -25.800  1.00  0.52           H  
ATOM   3764  HA3 GLY A 241      16.362  -4.044 -24.559  1.00  0.52           H  
ATOM   3765  C   GLY A 241      16.689  -5.879 -25.571  1.00  0.52           C  
ATOM   3766  O   GLY A 241      17.213  -5.628 -26.650  1.00  0.52           O  
ATOM   3767  N   ALA A 242      16.924  -7.021 -24.908  1.00  0.49           N  
ATOM   3768  H   ALA A 242      16.498  -7.148 -24.002  1.00  0.49           H  
ATOM   3769  CA  ALA A 242      18.058  -7.898 -25.251  1.00  0.49           C  
ATOM   3770  HA  ALA A 242      18.392  -7.674 -26.265  1.00  0.49           H  
ATOM   3771  C   ALA A 242      17.779  -9.415 -25.244  1.00  0.49           C  
ATOM   3772  CB  ALA A 242      19.212  -7.546 -24.303  1.00  0.49           C  
ATOM   3773  HB1 ALA A 242      18.935  -7.773 -23.273  1.00  0.49           H  
ATOM   3774  HB2 ALA A 242      20.096  -8.126 -24.565  1.00  0.49           H  
ATOM   3775  HB3 ALA A 242      19.456  -6.487 -24.386  1.00  0.49           H  
ATOM   3776  O   ALA A 242      18.674 -10.198 -25.557  1.00  0.49           O  
ATOM   3777  N   THR A 243      16.567  -9.872 -24.916  1.00  0.52           N  
ATOM   3778  H   THR A 243      15.812  -9.231 -24.719  1.00  0.52           H  
ATOM   3779  CA  THR A 243      16.288 -11.315 -24.900  1.00  0.52           C  
ATOM   3780  HA  THR A 243      17.151 -11.814 -24.457  1.00  0.52           H  
ATOM   3781  C   THR A 243      16.143 -11.864 -26.321  1.00  0.52           C  
ATOM   3782  CB  THR A 243      15.090 -11.679 -24.007  1.00  0.52           C  
ATOM   3783  HB  THR A 243      14.804 -12.715 -24.189  1.00  0.52           H  
ATOM   3784  O   THR A 243      15.324 -11.399 -27.113  1.00  0.52           O  
ATOM   3785  CG2 THR A 243      15.440 -11.516 -22.532  1.00  0.52           C  
ATOM   3786 HG21 THR A 243      15.699 -10.481 -22.305  1.00  0.52           H  
ATOM   3787 HG22 THR A 243      14.590 -11.828 -21.925  1.00  0.52           H  
ATOM   3788 HG23 THR A 243      16.283 -12.158 -22.279  1.00  0.52           H  
ATOM   3789  OG1 THR A 243      13.984 -10.838 -24.239  1.00  0.52           O  
ATOM   3790  HG1 THR A 243      13.881 -10.301 -23.450  1.00  0.52           H  
ATOM   3791  N   VAL A 244      16.923 -12.905 -26.641  1.00  0.53           N  
ATOM   3792  H   VAL A 244      17.648 -13.158 -25.984  1.00  0.53           H  
ATOM   3793  CA  VAL A 244      16.855 -13.657 -27.914  1.00  0.53           C  
ATOM   3794  HA  VAL A 244      17.034 -12.961 -28.734  1.00  0.53           H  
ATOM   3795  C   VAL A 244      15.462 -14.277 -28.117  1.00  0.53           C  
ATOM   3796  CB  VAL A 244      17.941 -14.763 -27.949  1.00  0.53           C  
ATOM   3797  HB  VAL A 244      17.640 -15.571 -27.282  1.00  0.53           H  
ATOM   3798  O   VAL A 244      15.057 -14.603 -29.231  1.00  0.53           O  
ATOM   3799  CG1 VAL A 244      18.140 -15.344 -29.357  1.00  0.53           C  
ATOM   3800 HG11 VAL A 244      18.935 -16.089 -29.344  1.00  0.53           H  
ATOM   3801 HG12 VAL A 244      17.228 -15.835 -29.698  1.00  0.53           H  
ATOM   3802 HG13 VAL A 244      18.403 -14.550 -30.056  1.00  0.53           H  
ATOM   3803  CG2 VAL A 244      19.314 -14.255 -27.478  1.00  0.53           C  
ATOM   3804 HG21 VAL A 244      19.612 -13.384 -28.061  1.00  0.53           H  
ATOM   3805 HG22 VAL A 244      19.291 -13.990 -26.421  1.00  0.53           H  
ATOM   3806 HG23 VAL A 244      20.063 -15.037 -27.599  1.00  0.53           H  
ATOM   3807  N   ASN A 245      14.702 -14.425 -27.030  1.00  0.67           N  
ATOM   3808  H   ASN A 245      15.061 -14.071 -26.154  1.00  0.67           H  
ATOM   3809  CA  ASN A 245      13.418 -15.091 -27.013  1.00  0.67           C  
ATOM   3810  HA  ASN A 245      13.283 -15.609 -27.963  1.00  0.67           H  
ATOM   3811  C   ASN A 245      12.253 -14.098 -26.863  1.00  0.67           C  
ATOM   3812  CB  ASN A 245      13.476 -16.173 -25.925  1.00  0.67           C  
ATOM   3813  HB2 ASN A 245      14.425 -16.704 -25.997  1.00  0.67           H  
ATOM   3814  HB3 ASN A 245      13.415 -15.725 -24.932  1.00  0.67           H  
ATOM   3815  O   ASN A 245      11.865 -13.721 -25.758  1.00  0.67           O  
ATOM   3816  CG  ASN A 245      12.370 -17.188 -26.097  1.00  0.67           C  
ATOM   3817  ND2 ASN A 245      12.468 -18.311 -25.429  1.00  0.67           N  
ATOM   3818 HD21 ASN A 245      11.777 -19.029 -25.592  1.00  0.67           H  
ATOM   3819 HD22 ASN A 245      13.256 -18.462 -24.816  1.00  0.67           H  
ATOM   3820  OD1 ASN A 245      11.410 -16.990 -26.832  1.00  0.67           O  
ATOM   3821  N   LEU A 246      11.632 -13.744 -27.994  1.00  0.70           N  
ATOM   3822  H   LEU A 246      12.052 -14.043 -28.862  1.00  0.70           H  
ATOM   3823  CA  LEU A 246      10.412 -12.924 -28.052  1.00  0.70           C  
ATOM   3824  HA  LEU A 246      10.649 -11.906 -27.745  1.00  0.70           H  
ATOM   3825  C   LEU A 246       9.309 -13.432 -27.111  1.00  0.70           C  
ATOM   3826  CB  LEU A 246       9.882 -12.931 -29.500  1.00  0.70           C  
ATOM   3827  HB2 LEU A 246       8.841 -12.606 -29.501  1.00  0.70           H  
ATOM   3828  HB3 LEU A 246       9.897 -13.958 -29.866  1.00  0.70           H  
ATOM   3829  O   LEU A 246       8.598 -12.628 -26.514  1.00  0.70           O  
ATOM   3830  CG  LEU A 246      10.671 -12.030 -30.466  1.00  0.70           C  
ATOM   3831  HG  LEU A 246      11.740 -12.144 -30.285  1.00  0.70           H  
ATOM   3832  CD1 LEU A 246      10.382 -12.438 -31.910  1.00  0.70           C  
ATOM   3833 HD11 LEU A 246      10.696 -13.470 -32.071  1.00  0.70           H  
ATOM   3834 HD12 LEU A 246       9.317 -12.347 -32.123  1.00  0.70           H  
ATOM   3835 HD13 LEU A 246      10.944 -11.799 -32.591  1.00  0.70           H  
ATOM   3836  CD2 LEU A 246      10.279 -10.560 -30.292  1.00  0.70           C  
ATOM   3837 HD21 LEU A 246      10.849  -9.948 -30.991  1.00  0.70           H  
ATOM   3838 HD22 LEU A 246      10.513 -10.233 -29.279  1.00  0.70           H  
ATOM   3839 HD23 LEU A 246       9.214 -10.427 -30.479  1.00  0.70           H  
ATOM   3840  N   SER A 247       9.183 -14.755 -26.947  1.00  0.75           N  
ATOM   3841  H   SER A 247       9.849 -15.365 -27.398  1.00  0.75           H  
ATOM   3842  CA  SER A 247       8.153 -15.335 -26.081  1.00  0.75           C  
ATOM   3843  HA  SER A 247       7.194 -14.902 -26.368  1.00  0.75           H  
ATOM   3844  C   SER A 247       8.368 -14.990 -24.607  1.00  0.75           C  
ATOM   3845  CB  SER A 247       8.052 -16.851 -26.280  1.00  0.75           C  
ATOM   3846  HB2 SER A 247       7.132 -17.196 -25.807  1.00  0.75           H  
ATOM   3847  HB3 SER A 247       7.992 -17.075 -27.345  1.00  0.75           H  
ATOM   3848  O   SER A 247       7.401 -14.691 -23.915  1.00  0.75           O  
ATOM   3849  OG  SER A 247       9.138 -17.557 -25.706  1.00  0.75           O  
ATOM   3850  HG  SER A 247       9.928 -17.381 -26.222  1.00  0.75           H  
ATOM   3851  N   GLN A 248       9.623 -14.968 -24.152  1.00  0.74           N  
ATOM   3852  H   GLN A 248      10.372 -15.115 -24.814  1.00  0.74           H  
ATOM   3853  CA  GLN A 248      10.000 -14.589 -22.791  1.00  0.74           C  
ATOM   3854  HA  GLN A 248       9.448 -15.193 -22.070  1.00  0.74           H  
ATOM   3855  C   GLN A 248       9.626 -13.123 -22.544  1.00  0.74           C  
ATOM   3856  CB  GLN A 248      11.509 -14.859 -22.640  1.00  0.74           C  
ATOM   3857  HB2 GLN A 248      12.068 -14.107 -23.196  1.00  0.74           H  
ATOM   3858  HB3 GLN A 248      11.737 -15.837 -23.064  1.00  0.74           H  
ATOM   3859  O   GLN A 248       8.809 -12.787 -21.690  1.00  0.74           O  
ATOM   3860  CG  GLN A 248      11.988 -14.861 -21.188  1.00  0.74           C  
ATOM   3861  HG2 GLN A 248      11.512 -15.696 -20.675  1.00  0.74           H  
ATOM   3862  HG3 GLN A 248      11.711 -13.922 -20.708  1.00  0.74           H  
ATOM   3863  CD  GLN A 248      13.492 -15.033 -21.039  1.00  0.74           C  
ATOM   3864  NE2 GLN A 248      13.956 -15.264 -19.835  1.00  0.74           N  
ATOM   3865 HE21 GLN A 248      14.946 -15.157 -19.668  1.00  0.74           H  
ATOM   3866 HE22 GLN A 248      13.348 -15.288 -19.029  1.00  0.74           H  
ATOM   3867  OE1 GLN A 248      14.245 -14.964 -22.001  1.00  0.74           O  
ATOM   3868  N   ARG A 249      10.072 -12.233 -23.436  1.00  0.74           N  
ATOM   3869  H   ARG A 249      10.715 -12.557 -24.144  1.00  0.74           H  
ATOM   3870  CA  ARG A 249       9.717 -10.810 -23.380  1.00  0.74           C  
ATOM   3871  HA  ARG A 249      10.172 -10.383 -22.486  1.00  0.74           H  
ATOM   3872  C   ARG A 249       8.206 -10.579 -23.260  1.00  0.74           C  
ATOM   3873  CB  ARG A 249      10.290 -10.128 -24.625  1.00  0.74           C  
ATOM   3874  HB2 ARG A 249      11.354 -10.348 -24.703  1.00  0.74           H  
ATOM   3875  HB3 ARG A 249       9.790 -10.503 -25.517  1.00  0.74           H  
ATOM   3876  O   ARG A 249       7.770  -9.766 -22.445  1.00  0.74           O  
ATOM   3877  CG  ARG A 249      10.099  -8.617 -24.525  1.00  0.74           C  
ATOM   3878  HG2 ARG A 249       9.041  -8.380 -24.409  1.00  0.74           H  
ATOM   3879  HG3 ARG A 249      10.654  -8.268 -23.654  1.00  0.74           H  
ATOM   3880  CD  ARG A 249      10.620  -7.904 -25.767  1.00  0.74           C  
ATOM   3881  HD2 ARG A 249      11.708  -7.976 -25.780  1.00  0.74           H  
ATOM   3882  HD3 ARG A 249      10.221  -8.397 -26.653  1.00  0.74           H  
ATOM   3883  NE  ARG A 249      10.202  -6.489 -25.767  1.00  0.74           N  
ATOM   3884  HE  ARG A 249       9.628  -6.184 -24.994  1.00  0.74           H  
ATOM   3885  NH1 ARG A 249      11.362  -5.864 -27.643  1.00  0.74           N  
ATOM   3886 HH11 ARG A 249      11.760  -5.122 -28.200  1.00  0.74           H  
ATOM   3887 HH12 ARG A 249      11.830  -6.759 -27.611  1.00  0.74           H  
ATOM   3888  NH2 ARG A 249      10.183  -4.336 -26.524  1.00  0.74           N  
ATOM   3889 HH21 ARG A 249      10.541  -3.637 -27.160  1.00  0.74           H  
ATOM   3890 HH22 ARG A 249       9.638  -4.041 -25.727  1.00  0.74           H  
ATOM   3891  CZ  ARG A 249      10.579  -5.573 -26.642  1.00  0.74           C  
ATOM   3892  N   THR A 250       7.406 -11.282 -24.063  1.00  0.78           N  
ATOM   3893  H   THR A 250       7.826 -11.889 -24.753  1.00  0.78           H  
ATOM   3894  CA  THR A 250       5.944 -11.169 -24.019  1.00  0.78           C  
ATOM   3895  HA  THR A 250       5.679 -10.114 -24.099  1.00  0.78           H  
ATOM   3896  C   THR A 250       5.371 -11.668 -22.693  1.00  0.78           C  
ATOM   3897  CB  THR A 250       5.297 -11.909 -25.198  1.00  0.78           C  
ATOM   3898  HB  THR A 250       5.549 -12.968 -25.147  1.00  0.78           H  
ATOM   3899  O   THR A 250       4.522 -10.986 -22.124  1.00  0.78           O  
ATOM   3900  CG2 THR A 250       3.777 -11.751 -25.239  1.00  0.78           C  
ATOM   3901 HG21 THR A 250       3.327 -12.271 -24.394  1.00  0.78           H  
ATOM   3902 HG22 THR A 250       3.501 -10.697 -25.197  1.00  0.78           H  
ATOM   3903 HG23 THR A 250       3.387 -12.193 -26.156  1.00  0.78           H  
ATOM   3904  OG1 THR A 250       5.770 -11.382 -26.415  1.00  0.78           O  
ATOM   3905  HG1 THR A 250       5.344 -10.534 -26.556  1.00  0.78           H  
ATOM   3906  N   ARG A 251       5.830 -12.807 -22.158  1.00  0.84           N  
ATOM   3907  H   ARG A 251       6.589 -13.292 -22.616  1.00  0.84           H  
ATOM   3908  CA  ARG A 251       5.336 -13.340 -20.874  1.00  0.84           C  
ATOM   3909  HA  ARG A 251       4.252 -13.445 -20.912  1.00  0.84           H  
ATOM   3910  C   ARG A 251       5.623 -12.382 -19.727  1.00  0.84           C  
ATOM   3911  CB  ARG A 251       5.959 -14.709 -20.576  1.00  0.84           C  
ATOM   3912  HB2 ARG A 251       5.726 -14.988 -19.548  1.00  0.84           H  
ATOM   3913  HB3 ARG A 251       7.042 -14.635 -20.675  1.00  0.84           H  
ATOM   3914  O   ARG A 251       4.707 -12.059 -18.973  1.00  0.84           O  
ATOM   3915  CG  ARG A 251       5.423 -15.806 -21.507  1.00  0.84           C  
ATOM   3916  HG2 ARG A 251       4.335 -15.825 -21.442  1.00  0.84           H  
ATOM   3917  HG3 ARG A 251       5.676 -15.578 -22.542  1.00  0.84           H  
ATOM   3918  CD  ARG A 251       5.950 -17.205 -21.164  1.00  0.84           C  
ATOM   3919  HD2 ARG A 251       5.424 -17.585 -20.288  1.00  0.84           H  
ATOM   3920  HD3 ARG A 251       5.699 -17.886 -21.977  1.00  0.84           H  
ATOM   3921  NE  ARG A 251       7.400 -17.233 -20.888  1.00  0.84           N  
ATOM   3922  HE  ARG A 251       7.732 -16.896 -19.996  1.00  0.84           H  
ATOM   3923  NH1 ARG A 251       8.126 -18.032 -22.906  1.00  0.84           N  
ATOM   3924 HH11 ARG A 251       8.885 -18.220 -23.545  1.00  0.84           H  
ATOM   3925 HH12 ARG A 251       7.171 -17.992 -23.232  1.00  0.84           H  
ATOM   3926  NH2 ARG A 251       9.567 -17.693 -21.212  1.00  0.84           N  
ATOM   3927 HH21 ARG A 251      10.342 -18.110 -21.708  1.00  0.84           H  
ATOM   3928 HH22 ARG A 251       9.679 -17.346 -20.270  1.00  0.84           H  
ATOM   3929  CZ  ARG A 251       8.357 -17.660 -21.677  1.00  0.84           C  
ATOM   3930  N   LEU A 252       6.847 -11.871 -19.624  1.00  0.86           N  
ATOM   3931  H   LEU A 252       7.573 -12.232 -20.226  1.00  0.86           H  
ATOM   3932  CA  LEU A 252       7.200 -10.902 -18.589  1.00  0.86           C  
ATOM   3933  HA  LEU A 252       6.999 -11.359 -17.620  1.00  0.86           H  
ATOM   3934  C   LEU A 252       6.370  -9.616 -18.685  1.00  0.86           C  
ATOM   3935  CB  LEU A 252       8.693 -10.592 -18.703  1.00  0.86           C  
ATOM   3936  HB2 LEU A 252       8.873 -10.079 -19.647  1.00  0.86           H  
ATOM   3937  HB3 LEU A 252       9.255 -11.526 -18.720  1.00  0.86           H  
ATOM   3938  O   LEU A 252       5.849  -9.142 -17.676  1.00  0.86           O  
ATOM   3939  CG  LEU A 252       9.194  -9.721 -17.539  1.00  0.86           C  
ATOM   3940  HG  LEU A 252       8.572  -8.833 -17.422  1.00  0.86           H  
ATOM   3941  CD1 LEU A 252       9.197 -10.509 -16.226  1.00  0.86           C  
ATOM   3942 HD11 LEU A 252       9.729  -9.954 -15.454  1.00  0.86           H  
ATOM   3943 HD12 LEU A 252       8.177 -10.680 -15.883  1.00  0.86           H  
ATOM   3944 HD13 LEU A 252       9.708 -11.461 -16.366  1.00  0.86           H  
ATOM   3945  CD2 LEU A 252      10.596  -9.259 -17.890  1.00  0.86           C  
ATOM   3946 HD21 LEU A 252      10.560  -8.625 -18.776  1.00  0.86           H  
ATOM   3947 HD22 LEU A 252      11.215 -10.132 -18.094  1.00  0.86           H  
ATOM   3948 HD23 LEU A 252      11.017  -8.681 -17.066  1.00  0.86           H  
ATOM   3949  N   LEU A 253       6.195  -9.082 -19.898  1.00  0.88           N  
ATOM   3950  H   LEU A 253       6.665  -9.510 -20.684  1.00  0.88           H  
ATOM   3951  CA  LEU A 253       5.354  -7.909 -20.139  1.00  0.88           C  
ATOM   3952  HA  LEU A 253       5.767  -7.070 -19.579  1.00  0.88           H  
ATOM   3953  C   LEU A 253       3.922  -8.140 -19.639  1.00  0.88           C  
ATOM   3954  CB  LEU A 253       5.388  -7.584 -21.642  1.00  0.88           C  
ATOM   3955  HB2 LEU A 253       6.419  -7.377 -21.930  1.00  0.88           H  
ATOM   3956  HB3 LEU A 253       5.058  -8.463 -22.196  1.00  0.88           H  
ATOM   3957  O   LEU A 253       3.366  -7.287 -18.951  1.00  0.88           O  
ATOM   3958  CG  LEU A 253       4.505  -6.396 -22.061  1.00  0.88           C  
ATOM   3959  HG  LEU A 253       3.470  -6.585 -21.777  1.00  0.88           H  
ATOM   3960  CD1 LEU A 253       4.968  -5.086 -21.424  1.00  0.88           C  
ATOM   3961 HD11 LEU A 253       4.819  -5.133 -20.345  1.00  0.88           H  
ATOM   3962 HD12 LEU A 253       4.377  -4.255 -21.807  1.00  0.88           H  
ATOM   3963 HD13 LEU A 253       6.023  -4.911 -21.633  1.00  0.88           H  
ATOM   3964  CD2 LEU A 253       4.557  -6.248 -23.579  1.00  0.88           C  
ATOM   3965 HD21 LEU A 253       5.587  -6.107 -23.908  1.00  0.88           H  
ATOM   3966 HD22 LEU A 253       3.967  -5.382 -23.879  1.00  0.88           H  
ATOM   3967 HD23 LEU A 253       4.140  -7.138 -24.050  1.00  0.88           H  
ATOM   3968  N   LEU A 254       3.341  -9.305 -19.935  1.00  0.88           N  
ATOM   3969  H   LEU A 254       3.856  -9.966 -20.499  1.00  0.88           H  
ATOM   3970  CA  LEU A 254       1.999  -9.671 -19.482  1.00  0.88           C  
ATOM   3971  HA  LEU A 254       1.309  -8.870 -19.748  1.00  0.88           H  
ATOM   3972  C   LEU A 254       1.916  -9.813 -17.958  1.00  0.88           C  
ATOM   3973  CB  LEU A 254       1.563 -10.971 -20.176  1.00  0.88           C  
ATOM   3974  HB2 LEU A 254       2.328 -11.730 -20.011  1.00  0.88           H  
ATOM   3975  HB3 LEU A 254       0.644 -11.328 -19.711  1.00  0.88           H  
ATOM   3976  O   LEU A 254       0.939  -9.343 -17.375  1.00  0.88           O  
ATOM   3977  CG  LEU A 254       1.320 -10.829 -21.688  1.00  0.88           C  
ATOM   3978  HG  LEU A 254       2.194 -10.402 -22.181  1.00  0.88           H  
ATOM   3979  CD1 LEU A 254       1.040 -12.207 -22.281  1.00  0.88           C  
ATOM   3980 HD11 LEU A 254       1.875 -12.875 -22.069  1.00  0.88           H  
ATOM   3981 HD12 LEU A 254       0.932 -12.122 -23.362  1.00  0.88           H  
ATOM   3982 HD13 LEU A 254       0.126 -12.621 -21.853  1.00  0.88           H  
ATOM   3983  CD2 LEU A 254       0.138  -9.921 -22.003  1.00  0.88           C  
ATOM   3984 HD21 LEU A 254      -0.021  -9.902 -23.082  1.00  0.88           H  
ATOM   3985 HD22 LEU A 254       0.335  -8.901 -21.675  1.00  0.88           H  
ATOM   3986 HD23 LEU A 254      -0.755 -10.307 -21.511  1.00  0.88           H  
ATOM   3987  N   LYS A 255       2.936 -10.402 -17.312  1.00  0.90           N  
ATOM   3988  H   LYS A 255       3.690 -10.779 -17.868  1.00  0.90           H  
ATOM   3989  CA  LYS A 255       3.024 -10.495 -15.843  1.00  0.90           C  
ATOM   3990  HA  LYS A 255       2.146 -11.026 -15.473  1.00  0.90           H  
ATOM   3991  C   LYS A 255       2.983  -9.101 -15.206  1.00  0.90           C  
ATOM   3992  CB  LYS A 255       4.289 -11.261 -15.391  1.00  0.90           C  
ATOM   3993  HB2 LYS A 255       4.385 -11.148 -14.311  1.00  0.90           H  
ATOM   3994  HB3 LYS A 255       5.166 -10.800 -15.845  1.00  0.90           H  
ATOM   3995  O   LYS A 255       2.172  -8.866 -14.314  1.00  0.90           O  
ATOM   3996  CG  LYS A 255       4.299 -12.771 -15.705  1.00  0.90           C  
ATOM   3997  HG2 LYS A 255       3.471 -13.249 -15.182  1.00  0.90           H  
ATOM   3998  HG3 LYS A 255       4.159 -12.928 -16.775  1.00  0.90           H  
ATOM   3999  CD  LYS A 255       5.615 -13.445 -15.259  1.00  0.90           C  
ATOM   4000  HD2 LYS A 255       6.459 -12.852 -15.612  1.00  0.90           H  
ATOM   4001  HD3 LYS A 255       5.643 -13.470 -14.170  1.00  0.90           H  
ATOM   4002  CE  LYS A 255       5.767 -14.877 -15.809  1.00  0.90           C  
ATOM   4003  HE2 LYS A 255       4.863 -15.440 -15.576  1.00  0.90           H  
ATOM   4004  HE3 LYS A 255       5.845 -14.818 -16.895  1.00  0.90           H  
ATOM   4005  NZ  LYS A 255       6.964 -15.597 -15.265  1.00  0.90           N  
ATOM   4006  HZ1 LYS A 255       7.104 -16.489 -15.720  1.00  0.90           H  
ATOM   4007  HZ2 LYS A 255       7.826 -15.085 -15.382  1.00  0.90           H  
ATOM   4008  HZ3 LYS A 255       6.883 -15.813 -14.282  1.00  0.90           H  
ATOM   4009  N   VAL A 256       3.806  -8.169 -15.701  1.00  0.92           N  
ATOM   4010  H   VAL A 256       4.441  -8.443 -16.436  1.00  0.92           H  
ATOM   4011  CA  VAL A 256       3.868  -6.790 -15.185  1.00  0.92           C  
ATOM   4012  HA  VAL A 256       3.982  -6.835 -14.102  1.00  0.92           H  
ATOM   4013  C   VAL A 256       2.560  -6.043 -15.456  1.00  0.92           C  
ATOM   4014  CB  VAL A 256       5.090  -6.029 -15.740  1.00  0.92           C  
ATOM   4015  HB  VAL A 256       5.051  -6.026 -16.829  1.00  0.92           H  
ATOM   4016  O   VAL A 256       1.965  -5.509 -14.527  1.00  0.92           O  
ATOM   4017  CG1 VAL A 256       5.126  -4.577 -15.244  1.00  0.92           C  
ATOM   4018 HG11 VAL A 256       4.254  -4.026 -15.597  1.00  0.92           H  
ATOM   4019 HG12 VAL A 256       6.018  -4.077 -15.619  1.00  0.92           H  
ATOM   4020 HG13 VAL A 256       5.135  -4.554 -14.154  1.00  0.92           H  
ATOM   4021  CG2 VAL A 256       6.403  -6.686 -15.289  1.00  0.92           C  
ATOM   4022 HG21 VAL A 256       7.252  -6.140 -15.700  1.00  0.92           H  
ATOM   4023 HG22 VAL A 256       6.470  -6.680 -14.201  1.00  0.92           H  
ATOM   4024 HG23 VAL A 256       6.459  -7.717 -15.639  1.00  0.92           H  
ATOM   4025  N   LEU A 257       2.046  -6.061 -16.691  1.00  0.92           N  
ATOM   4026  H   LEU A 257       2.553  -6.544 -17.418  1.00  0.92           H  
ATOM   4027  CA  LEU A 257       0.788  -5.384 -17.040  1.00  0.92           C  
ATOM   4028  HA  LEU A 257       0.885  -4.321 -16.821  1.00  0.92           H  
ATOM   4029  C   LEU A 257      -0.409  -5.876 -16.220  1.00  0.92           C  
ATOM   4030  CB  LEU A 257       0.481  -5.594 -18.534  1.00  0.92           C  
ATOM   4031  HB2 LEU A 257       0.597  -6.652 -18.769  1.00  0.92           H  
ATOM   4032  HB3 LEU A 257      -0.562  -5.333 -18.711  1.00  0.92           H  
ATOM   4033  O   LEU A 257      -1.291  -5.088 -15.885  1.00  0.92           O  
ATOM   4034  CG  LEU A 257       1.343  -4.763 -19.496  1.00  0.92           C  
ATOM   4035  HG  LEU A 257       2.401  -4.975 -19.341  1.00  0.92           H  
ATOM   4036  CD1 LEU A 257       0.972  -5.122 -20.935  1.00  0.92           C  
ATOM   4037 HD11 LEU A 257       1.139  -6.186 -21.102  1.00  0.92           H  
ATOM   4038 HD12 LEU A 257       1.604  -4.557 -21.620  1.00  0.92           H  
ATOM   4039 HD13 LEU A 257      -0.075  -4.887 -21.129  1.00  0.92           H  
ATOM   4040  CD2 LEU A 257       1.116  -3.266 -19.298  1.00  0.92           C  
ATOM   4041 HD21 LEU A 257       1.588  -2.706 -20.105  1.00  0.92           H  
ATOM   4042 HD22 LEU A 257       0.048  -3.049 -19.280  1.00  0.92           H  
ATOM   4043 HD23 LEU A 257       1.556  -2.954 -18.351  1.00  0.92           H  
ATOM   4044  N   ALA A 258      -0.458  -7.169 -15.899  1.00  0.90           N  
ATOM   4045  H   ALA A 258       0.271  -7.786 -16.228  1.00  0.90           H  
ATOM   4046  CA  ALA A 258      -1.540  -7.735 -15.108  1.00  0.90           C  
ATOM   4047  HA  ALA A 258      -2.491  -7.433 -15.547  1.00  0.90           H  
ATOM   4048  C   ALA A 258      -1.547  -7.217 -13.665  1.00  0.90           C  
ATOM   4049  CB  ALA A 258      -1.444  -9.256 -15.180  1.00  0.90           C  
ATOM   4050  HB1 ALA A 258      -0.458  -9.566 -14.834  1.00  0.90           H  
ATOM   4051  HB2 ALA A 258      -2.213  -9.708 -14.553  1.00  0.90           H  
ATOM   4052  HB3 ALA A 258      -1.581  -9.591 -16.208  1.00  0.90           H  
ATOM   4053  O   ALA A 258      -2.632  -6.977 -13.130  1.00  0.90           O  
ATOM   4054  N   ILE A 259      -0.378  -6.993 -13.057  1.00  0.93           N  
ATOM   4055  H   ILE A 259       0.477  -7.196 -13.555  1.00  0.93           H  
ATOM   4056  CA  ILE A 259      -0.281  -6.464 -11.689  1.00  0.93           C  
ATOM   4057  HA  ILE A 259      -1.180  -6.771 -11.155  1.00  0.93           H  
ATOM   4058  C   ILE A 259      -0.273  -4.936 -11.617  1.00  0.93           C  
ATOM   4059  CB  ILE A 259       0.910  -7.061 -10.913  1.00  0.93           C  
ATOM   4060  HB  ILE A 259       0.848  -6.677  -9.895  1.00  0.93           H  
ATOM   4061  O   ILE A 259      -0.586  -4.411 -10.553  1.00  0.93           O  
ATOM   4062  CG1 ILE A 259       2.272  -6.626 -11.496  1.00  0.93           C  
ATOM   4063 HG12 ILE A 259       2.281  -5.548 -11.658  1.00  0.93           H  
ATOM   4064 HG13 ILE A 259       2.426  -7.115 -12.457  1.00  0.93           H  
ATOM   4065  CG2 ILE A 259       0.771  -8.593 -10.835  1.00  0.93           C  
ATOM   4066 HG21 ILE A 259       1.480  -8.996 -10.112  1.00  0.93           H  
ATOM   4067 HG22 ILE A 259       0.966  -9.044 -11.808  1.00  0.93           H  
ATOM   4068 HG23 ILE A 259      -0.232  -8.868 -10.510  1.00  0.93           H  
ATOM   4069  CD1 ILE A 259       3.459  -6.950 -10.586  1.00  0.93           C  
ATOM   4070 HD11 ILE A 259       3.327  -6.471  -9.616  1.00  0.93           H  
ATOM   4071 HD12 ILE A 259       4.376  -6.578 -11.043  1.00  0.93           H  
ATOM   4072 HD13 ILE A 259       3.549  -8.028 -10.447  1.00  0.93           H  
ATOM   4073  N   SER A 260       0.058  -4.234 -12.702  1.00  0.95           N  
ATOM   4074  H   SER A 260       0.424  -4.728 -13.504  1.00  0.95           H  
ATOM   4075  CA  SER A 260       0.108  -2.772 -12.735  1.00  0.95           C  
ATOM   4076  HA  SER A 260       0.665  -2.434 -11.861  1.00  0.95           H  
ATOM   4077  C   SER A 260      -1.281  -2.136 -12.675  1.00  0.95           C  
ATOM   4078  CB  SER A 260       0.886  -2.274 -13.955  1.00  0.95           C  
ATOM   4079  HB2 SER A 260       0.468  -2.701 -14.867  1.00  0.95           H  
ATOM   4080  HB3 SER A 260       0.822  -1.187 -14.005  1.00  0.95           H  
ATOM   4081  O   SER A 260      -2.250  -2.633 -13.251  1.00  0.95           O  
ATOM   4082  OG  SER A 260       2.241  -2.647 -13.813  1.00  0.95           O  
ATOM   4083  HG  SER A 260       2.785  -2.100 -14.385  1.00  0.95           H  
ATOM   4084  N   ASP A 261      -1.371  -0.998 -11.993  1.00  0.95           N  
ATOM   4085  H   ASP A 261      -0.563  -0.689 -11.470  1.00  0.95           H  
ATOM   4086  CA  ASP A 261      -2.524  -0.094 -12.038  1.00  0.95           C  
ATOM   4087  HA  ASP A 261      -3.401  -0.629 -12.403  1.00  0.95           H  
ATOM   4088  C   ASP A 261      -2.259   1.068 -13.006  1.00  0.95           C  
ATOM   4089  CB  ASP A 261      -2.830   0.411 -10.621  1.00  0.95           C  
ATOM   4090  HB2 ASP A 261      -3.701   1.066 -10.656  1.00  0.95           H  
ATOM   4091  HB3 ASP A 261      -1.984   0.989 -10.249  1.00  0.95           H  
ATOM   4092  O   ASP A 261      -3.166   1.545 -13.690  1.00  0.95           O  
ATOM   4093  CG  ASP A 261      -3.118  -0.751  -9.668  1.00  0.95           C  
ATOM   4094  OD1 ASP A 261      -4.208  -1.351  -9.736  1.00  0.95           O  
ATOM   4095  OD2 ASP A 261      -2.234  -1.119  -8.871  1.00  0.95           O  
ATOM   4096  N   LEU A 262      -0.994   1.483 -13.102  1.00  0.96           N  
ATOM   4097  H   LEU A 262      -0.307   1.046 -12.503  1.00  0.96           H  
ATOM   4098  CA  LEU A 262      -0.529   2.554 -13.970  1.00  0.96           C  
ATOM   4099  HA  LEU A 262      -1.255   2.697 -14.772  1.00  0.96           H  
ATOM   4100  C   LEU A 262       0.818   2.189 -14.596  1.00  0.96           C  
ATOM   4101  CB  LEU A 262      -0.468   3.832 -13.126  1.00  0.96           C  
ATOM   4102  HB2 LEU A 262       0.219   3.650 -12.300  1.00  0.96           H  
ATOM   4103  HB3 LEU A 262      -1.458   3.997 -12.701  1.00  0.96           H  
ATOM   4104  O   LEU A 262       1.697   1.612 -13.957  1.00  0.96           O  
ATOM   4105  CG  LEU A 262      -0.029   5.117 -13.842  1.00  0.96           C  
ATOM   4106  HG  LEU A 262       1.000   5.024 -14.192  1.00  0.96           H  
ATOM   4107  CD1 LEU A 262      -0.934   5.516 -14.999  1.00  0.96           C  
ATOM   4108 HD11 LEU A 262      -0.604   6.473 -15.401  1.00  0.96           H  
ATOM   4109 HD12 LEU A 262      -0.870   4.776 -15.797  1.00  0.96           H  
ATOM   4110 HD13 LEU A 262      -1.962   5.607 -14.648  1.00  0.96           H  
ATOM   4111  CD2 LEU A 262      -0.120   6.240 -12.820  1.00  0.96           C  
ATOM   4112 HD21 LEU A 262       0.183   7.187 -13.267  1.00  0.96           H  
ATOM   4113 HD22 LEU A 262       0.504   5.990 -11.962  1.00  0.96           H  
ATOM   4114 HD23 LEU A 262      -1.146   6.344 -12.468  1.00  0.96           H  
ATOM   4115  N   VAL A 263       0.982   2.540 -15.862  1.00  0.96           N  
ATOM   4116  H   VAL A 263       0.189   2.941 -16.343  1.00  0.96           H  
ATOM   4117  CA  VAL A 263       2.168   2.257 -16.661  1.00  0.96           C  
ATOM   4118  HA  VAL A 263       2.922   1.771 -16.042  1.00  0.96           H  
ATOM   4119  C   VAL A 263       2.728   3.566 -17.198  1.00  0.96           C  
ATOM   4120  CB  VAL A 263       1.804   1.302 -17.804  1.00  0.96           C  
ATOM   4121  HB  VAL A 263       0.966   1.732 -18.354  1.00  0.96           H  
ATOM   4122  O   VAL A 263       2.019   4.327 -17.847  1.00  0.96           O  
ATOM   4123  CG1 VAL A 263       2.970   1.124 -18.772  1.00  0.96           C  
ATOM   4124 HG11 VAL A 263       3.190   2.060 -19.286  1.00  0.96           H  
ATOM   4125 HG12 VAL A 263       2.681   0.392 -19.527  1.00  0.96           H  
ATOM   4126 HG13 VAL A 263       3.852   0.793 -18.224  1.00  0.96           H  
ATOM   4127  CG2 VAL A 263       1.386  -0.088 -17.308  1.00  0.96           C  
ATOM   4128 HG21 VAL A 263       0.662  -0.006 -16.498  1.00  0.96           H  
ATOM   4129 HG22 VAL A 263       0.917  -0.630 -18.130  1.00  0.96           H  
ATOM   4130 HG23 VAL A 263       2.251  -0.649 -16.955  1.00  0.96           H  
ATOM   4131  N   ILE A 264       4.012   3.823 -16.989  1.00  0.97           N  
ATOM   4132  H   ILE A 264       4.545   3.164 -16.440  1.00  0.97           H  
ATOM   4133  CA  ILE A 264       4.724   4.932 -17.622  1.00  0.97           C  
ATOM   4134  HA  ILE A 264       4.010   5.686 -17.953  1.00  0.97           H  
ATOM   4135  C   ILE A 264       5.446   4.374 -18.846  1.00  0.97           C  
ATOM   4136  CB  ILE A 264       5.684   5.614 -16.624  1.00  0.97           C  
ATOM   4137  HB  ILE A 264       6.416   4.876 -16.296  1.00  0.97           H  
ATOM   4138  O   ILE A 264       6.325   3.534 -18.709  1.00  0.97           O  
ATOM   4139  CG1 ILE A 264       4.932   6.128 -15.373  1.00  0.97           C  
ATOM   4140 HG12 ILE A 264       4.297   5.338 -14.970  1.00  0.97           H  
ATOM   4141 HG13 ILE A 264       4.292   6.968 -15.643  1.00  0.97           H  
ATOM   4142  CG2 ILE A 264       6.427   6.771 -17.325  1.00  0.97           C  
ATOM   4143 HG21 ILE A 264       7.011   6.397 -18.166  1.00  0.97           H  
ATOM   4144 HG22 ILE A 264       5.712   7.511 -17.686  1.00  0.97           H  
ATOM   4145 HG23 ILE A 264       7.122   7.251 -16.636  1.00  0.97           H  
ATOM   4146  CD1 ILE A 264       5.878   6.549 -14.242  1.00  0.97           C  
ATOM   4147 HD11 ILE A 264       6.596   5.753 -14.042  1.00  0.97           H  
ATOM   4148 HD12 ILE A 264       5.302   6.729 -13.334  1.00  0.97           H  
ATOM   4149 HD13 ILE A 264       6.409   7.464 -14.503  1.00  0.97           H  
ATOM   4150  N   TYR A 265       5.114   4.838 -20.044  1.00  0.95           N  
ATOM   4151  H   TYR A 265       4.388   5.539 -20.098  1.00  0.95           H  
ATOM   4152  CA  TYR A 265       5.942   4.621 -21.225  1.00  0.95           C  
ATOM   4153  HA  TYR A 265       6.544   3.724 -21.086  1.00  0.95           H  
ATOM   4154  C   TYR A 265       6.887   5.810 -21.387  1.00  0.95           C  
ATOM   4155  CB  TYR A 265       5.082   4.381 -22.467  1.00  0.95           C  
ATOM   4156  HB2 TYR A 265       4.556   5.296 -22.740  1.00  0.95           H  
ATOM   4157  HB3 TYR A 265       4.333   3.624 -22.238  1.00  0.95           H  
ATOM   4158  O   TYR A 265       6.470   6.912 -21.744  1.00  0.95           O  
ATOM   4159  CG  TYR A 265       5.920   3.906 -23.639  1.00  0.95           C  
ATOM   4160  CD1 TYR A 265       6.676   4.827 -24.393  1.00  0.95           C  
ATOM   4161  HD1 TYR A 265       6.632   5.881 -24.166  1.00  0.95           H  
ATOM   4162  CD2 TYR A 265       6.009   2.529 -23.920  1.00  0.95           C  
ATOM   4163  HD2 TYR A 265       5.459   1.817 -23.323  1.00  0.95           H  
ATOM   4164  CE1 TYR A 265       7.519   4.372 -25.425  1.00  0.95           C  
ATOM   4165  HE1 TYR A 265       8.127   5.071 -25.980  1.00  0.95           H  
ATOM   4166  CE2 TYR A 265       6.834   2.080 -24.967  1.00  0.95           C  
ATOM   4167  HE2 TYR A 265       6.943   1.026 -25.180  1.00  0.95           H  
ATOM   4168  OH  TYR A 265       8.364   2.547 -26.740  1.00  0.95           O  
ATOM   4169  HH  TYR A 265       8.948   3.227 -27.084  1.00  0.95           H  
ATOM   4170  CZ  TYR A 265       7.580   2.997 -25.728  1.00  0.95           C  
ATOM   4171  N   ARG A 266       8.165   5.591 -21.108  1.00  0.94           N  
ATOM   4172  H   ARG A 266       8.429   4.647 -20.865  1.00  0.94           H  
ATOM   4173  CA  ARG A 266       9.234   6.580 -21.178  1.00  0.94           C  
ATOM   4174  HA  ARG A 266       8.818   7.566 -20.972  1.00  0.94           H  
ATOM   4175  C   ARG A 266       9.846   6.601 -22.577  1.00  0.94           C  
ATOM   4176  CB  ARG A 266      10.246   6.204 -20.085  1.00  0.94           C  
ATOM   4177  HB2 ARG A 266      10.507   5.151 -20.190  1.00  0.94           H  
ATOM   4178  HB3 ARG A 266       9.771   6.341 -19.114  1.00  0.94           H  
ATOM   4179  O   ARG A 266      10.201   5.555 -23.107  1.00  0.94           O  
ATOM   4180  CG  ARG A 266      11.548   6.995 -20.121  1.00  0.94           C  
ATOM   4181  HG2 ARG A 266      12.016   6.856 -21.096  1.00  0.94           H  
ATOM   4182  HG3 ARG A 266      12.223   6.607 -19.358  1.00  0.94           H  
ATOM   4183  CD  ARG A 266      11.327   8.478 -19.884  1.00  0.94           C  
ATOM   4184  HD2 ARG A 266      10.549   8.851 -20.550  1.00  0.94           H  
ATOM   4185  HD3 ARG A 266      11.028   8.623 -18.846  1.00  0.94           H  
ATOM   4186  NE  ARG A 266      12.580   9.177 -20.130  1.00  0.94           N  
ATOM   4187  HE  ARG A 266      13.434   8.665 -19.963  1.00  0.94           H  
ATOM   4188  NH1 ARG A 266      11.758  11.084 -21.085  1.00  0.94           N  
ATOM   4189 HH11 ARG A 266      11.981  12.016 -21.406  1.00  0.94           H  
ATOM   4190 HH12 ARG A 266      10.851  10.672 -21.253  1.00  0.94           H  
ATOM   4191  NH2 ARG A 266      13.919  10.891 -20.559  1.00  0.94           N  
ATOM   4192 HH21 ARG A 266      14.021  11.895 -20.597  1.00  0.94           H  
ATOM   4193 HH22 ARG A 266      14.704  10.338 -20.244  1.00  0.94           H  
ATOM   4194  CZ  ARG A 266      12.735  10.385 -20.597  1.00  0.94           C  
ATOM   4195  N   THR A 267      10.010   7.792 -23.149  1.00  0.93           N  
ATOM   4196  H   THR A 267       9.599   8.606 -22.716  1.00  0.93           H  
ATOM   4197  CA  THR A 267      10.775   7.984 -24.388  1.00  0.93           C  
ATOM   4198  HA  THR A 267      11.529   7.198 -24.444  1.00  0.93           H  
ATOM   4199  C   THR A 267      11.517   9.320 -24.396  1.00  0.93           C  
ATOM   4200  CB  THR A 267       9.868   7.822 -25.618  1.00  0.93           C  
ATOM   4201  HB  THR A 267       9.433   6.823 -25.581  1.00  0.93           H  
ATOM   4202  O   THR A 267      10.965  10.342 -23.978  1.00  0.93           O  
ATOM   4203  CG2 THR A 267       8.721   8.830 -25.711  1.00  0.93           C  
ATOM   4204 HG21 THR A 267       9.122   9.836 -25.830  1.00  0.93           H  
ATOM   4205 HG22 THR A 267       8.105   8.591 -26.578  1.00  0.93           H  
ATOM   4206 HG23 THR A 267       8.103   8.785 -24.814  1.00  0.93           H  
ATOM   4207  OG1 THR A 267      10.632   7.915 -26.798  1.00  0.93           O  
ATOM   4208  HG1 THR A 267      11.266   7.195 -26.786  1.00  0.93           H  
ATOM   4209  N   HIS A 268      12.764   9.296 -24.872  1.00  0.90           N  
ATOM   4210  H   HIS A 268      13.179   8.404 -25.100  1.00  0.90           H  
ATOM   4211  CA  HIS A 268      13.610  10.475 -25.106  1.00  0.90           C  
ATOM   4212  HA  HIS A 268      13.114  11.354 -24.695  1.00  0.90           H  
ATOM   4213  C   HIS A 268      13.800  10.751 -26.618  1.00  0.90           C  
ATOM   4214  CB  HIS A 268      14.925  10.278 -24.329  1.00  0.90           C  
ATOM   4215  HB2 HIS A 268      14.694   9.896 -23.335  1.00  0.90           H  
ATOM   4216  HB3 HIS A 268      15.531   9.527 -24.836  1.00  0.90           H  
ATOM   4217  O   HIS A 268      14.723  11.445 -27.043  1.00  0.90           O  
ATOM   4218  CG  HIS A 268      15.747  11.534 -24.155  1.00  0.90           C  
ATOM   4219  CD2 HIS A 268      15.856  12.314 -23.036  1.00  0.90           C  
ATOM   4220  HD2 HIS A 268      15.375  12.146 -22.084  1.00  0.90           H  
ATOM   4221  ND1 HIS A 268      16.530  12.123 -25.117  1.00  0.90           N  
ATOM   4222  HD1 HIS A 268      16.479  11.895 -26.100  1.00  0.90           H  
ATOM   4223  CE1 HIS A 268      17.080  13.231 -24.600  1.00  0.90           C  
ATOM   4224  HE1 HIS A 268      17.690  13.936 -25.145  1.00  0.90           H  
ATOM   4225  NE2 HIS A 268      16.700  13.386 -23.326  1.00  0.90           N  
ATOM   4226  N   ALA A 269      12.959  10.163 -27.476  1.00  0.91           N  
ATOM   4227  H   ALA A 269      12.180   9.632 -27.114  1.00  0.91           H  
ATOM   4228  CA  ALA A 269      12.998  10.451 -28.905  1.00  0.91           C  
ATOM   4229  HA  ALA A 269      14.031  10.389 -29.247  1.00  0.91           H  
ATOM   4230  C   ALA A 269      12.486  11.874 -29.175  1.00  0.91           C  
ATOM   4231  CB  ALA A 269      12.177   9.396 -29.654  1.00  0.91           C  
ATOM   4232  HB1 ALA A 269      12.579   8.403 -29.452  1.00  0.91           H  
ATOM   4233  HB2 ALA A 269      11.138   9.439 -29.330  1.00  0.91           H  
ATOM   4234  HB3 ALA A 269      12.227   9.591 -30.726  1.00  0.91           H  
ATOM   4235  O   ALA A 269      11.527  12.308 -28.555  1.00  0.91           O  
ATOM   4236  N   ASP A 270      13.049  12.573 -30.164  1.00  0.90           N  
ATOM   4237  H   ASP A 270      13.903  12.228 -30.579  1.00  0.90           H  
ATOM   4238  CA  ASP A 270      12.554  13.898 -30.575  1.00  0.90           C  
ATOM   4239  HA  ASP A 270      12.548  14.565 -29.713  1.00  0.90           H  
ATOM   4240  C   ASP A 270      11.110  13.849 -31.126  1.00  0.90           C  
ATOM   4241  CB  ASP A 270      13.494  14.462 -31.654  1.00  0.90           C  
ATOM   4242  HB2 ASP A 270      13.806  13.653 -32.315  1.00  0.90           H  
ATOM   4243  HB3 ASP A 270      12.939  15.165 -32.274  1.00  0.90           H  
ATOM   4244  O   ASP A 270      10.423  14.869 -31.224  1.00  0.90           O  
ATOM   4245  CG  ASP A 270      14.730  15.202 -31.123  1.00  0.90           C  
ATOM   4246  OD1 ASP A 270      14.638  15.878 -30.069  1.00  0.90           O  
ATOM   4247  OD2 ASP A 270      15.740  15.171 -31.857  1.00  0.90           O  
ATOM   4248  N   ARG A 271      10.634  12.677 -31.555  1.00  0.91           N  
ATOM   4249  H   ARG A 271      11.206  11.862 -31.382  1.00  0.91           H  
ATOM   4250  CA  ARG A 271       9.271  12.467 -32.054  1.00  0.91           C  
ATOM   4251  HA  ARG A 271       8.626  13.230 -31.617  1.00  0.91           H  
ATOM   4252  C   ARG A 271       8.749  11.113 -31.591  1.00  0.91           C  
ATOM   4253  CB  ARG A 271       9.234  12.570 -33.591  1.00  0.91           C  
ATOM   4254  HB2 ARG A 271       9.893  11.811 -34.012  1.00  0.91           H  
ATOM   4255  HB3 ARG A 271       8.218  12.364 -33.929  1.00  0.91           H  
ATOM   4256  O   ARG A 271       9.499  10.151 -31.470  1.00  0.91           O  
ATOM   4257  CG  ARG A 271       9.655  13.953 -34.115  1.00  0.91           C  
ATOM   4258  HG2 ARG A 271       9.018  14.716 -33.667  1.00  0.91           H  
ATOM   4259  HG3 ARG A 271      10.692  14.148 -33.844  1.00  0.91           H  
ATOM   4260  CD  ARG A 271       9.539  14.027 -35.640  1.00  0.91           C  
ATOM   4261  HD2 ARG A 271      10.189  13.266 -36.073  1.00  0.91           H  
ATOM   4262  HD3 ARG A 271       8.508  13.820 -35.924  1.00  0.91           H  
ATOM   4263  NE  ARG A 271       9.936  15.358 -36.138  1.00  0.91           N  
ATOM   4264  HE  ARG A 271      10.249  16.017 -35.440  1.00  0.91           H  
ATOM   4265  NH1 ARG A 271       9.614  14.956 -38.373  1.00  0.91           N  
ATOM   4266 HH11 ARG A 271       9.380  14.000 -38.148  1.00  0.91           H  
ATOM   4267 HH12 ARG A 271       9.666  15.267 -39.333  1.00  0.91           H  
ATOM   4268  NH2 ARG A 271      10.315  16.966 -37.706  1.00  0.91           N  
ATOM   4269 HH21 ARG A 271      10.335  17.271 -38.669  1.00  0.91           H  
ATOM   4270 HH22 ARG A 271      10.596  17.607 -36.977  1.00  0.91           H  
ATOM   4271  CZ  ARG A 271       9.953  15.753 -37.398  1.00  0.91           C  
ATOM   4272  N   LEU A 272       7.430  11.008 -31.434  1.00  0.92           N  
ATOM   4273  H   LEU A 272       6.864  11.838 -31.533  1.00  0.92           H  
ATOM   4274  CA  LEU A 272       6.778   9.723 -31.181  1.00  0.92           C  
ATOM   4275  HA  LEU A 272       7.359   9.176 -30.439  1.00  0.92           H  
ATOM   4276  C   LEU A 272       6.760   8.883 -32.470  1.00  0.92           C  
ATOM   4277  CB  LEU A 272       5.365   9.937 -30.608  1.00  0.92           C  
ATOM   4278  HB2 LEU A 272       4.748  10.412 -31.370  1.00  0.92           H  
ATOM   4279  HB3 LEU A 272       4.939   8.956 -30.399  1.00  0.92           H  
ATOM   4280  O   LEU A 272       5.949   9.125 -33.368  1.00  0.92           O  
ATOM   4281  CG  LEU A 272       5.286  10.787 -29.325  1.00  0.92           C  
ATOM   4282  HG  LEU A 272       5.595  11.808 -29.551  1.00  0.92           H  
ATOM   4283  CD1 LEU A 272       3.830  10.822 -28.857  1.00  0.92           C  
ATOM   4284 HD11 LEU A 272       3.511   9.825 -28.553  1.00  0.92           H  
ATOM   4285 HD12 LEU A 272       3.191  11.171 -29.668  1.00  0.92           H  
ATOM   4286 HD13 LEU A 272       3.731  11.501 -28.011  1.00  0.92           H  
ATOM   4287  CD2 LEU A 272       6.146  10.252 -28.183  1.00  0.92           C  
ATOM   4288 HD21 LEU A 272       7.202  10.322 -28.443  1.00  0.92           H  
ATOM   4289 HD22 LEU A 272       5.985  10.859 -27.292  1.00  0.92           H  
ATOM   4290 HD23 LEU A 272       5.889   9.218 -27.956  1.00  0.92           H  
ATOM   4291  N   HIS A 273       7.672   7.917 -32.569  1.00  0.89           N  
ATOM   4292  H   HIS A 273       8.360   7.846 -31.832  1.00  0.89           H  
ATOM   4293  CA  HIS A 273       7.785   7.000 -33.707  1.00  0.89           C  
ATOM   4294  HA  HIS A 273       7.654   7.578 -34.622  1.00  0.89           H  
ATOM   4295  C   HIS A 273       6.700   5.912 -33.695  1.00  0.89           C  
ATOM   4296  CB  HIS A 273       9.194   6.385 -33.735  1.00  0.89           C  
ATOM   4297  HB2 HIS A 273       9.230   5.591 -34.482  1.00  0.89           H  
ATOM   4298  HB3 HIS A 273       9.416   5.935 -32.768  1.00  0.89           H  
ATOM   4299  O   HIS A 273       6.153   5.569 -32.647  1.00  0.89           O  
ATOM   4300  CG  HIS A 273      10.263   7.392 -34.076  1.00  0.89           C  
ATOM   4301  CD2 HIS A 273      11.037   8.099 -33.195  1.00  0.89           C  
ATOM   4302  HD2 HIS A 273      10.995   8.038 -32.118  1.00  0.89           H  
ATOM   4303  ND1 HIS A 273      10.639   7.776 -35.344  1.00  0.89           N  
ATOM   4304  HD1 HIS A 273      10.354   7.337 -36.207  1.00  0.89           H  
ATOM   4305  CE1 HIS A 273      11.614   8.693 -35.227  1.00  0.89           C  
ATOM   4306  HE1 HIS A 273      12.153   9.142 -36.049  1.00  0.89           H  
ATOM   4307  NE2 HIS A 273      11.878   8.935 -33.938  1.00  0.89           N  
ATOM   4308  N   ASN A 274       6.425   5.325 -34.867  1.00  0.91           N  
ATOM   4309  H   ASN A 274       6.902   5.657 -35.693  1.00  0.91           H  
ATOM   4310  CA  ASN A 274       5.438   4.248 -35.029  1.00  0.91           C  
ATOM   4311  HA  ASN A 274       4.453   4.626 -34.756  1.00  0.91           H  
ATOM   4312  C   ASN A 274       5.711   3.034 -34.125  1.00  0.91           C  
ATOM   4313  CB  ASN A 274       5.395   3.808 -36.504  1.00  0.91           C  
ATOM   4314  HB2 ASN A 274       4.804   2.895 -36.578  1.00  0.91           H  
ATOM   4315  HB3 ASN A 274       6.404   3.580 -36.847  1.00  0.91           H  
ATOM   4316  O   ASN A 274       4.765   2.352 -33.737  1.00  0.91           O  
ATOM   4317  CG  ASN A 274       4.757   4.824 -37.435  1.00  0.91           C  
ATOM   4318  ND2 ASN A 274       4.887   4.623 -38.724  1.00  0.91           N  
ATOM   4319 HD21 ASN A 274       4.437   5.289 -39.335  1.00  0.91           H  
ATOM   4320 HD22 ASN A 274       5.382   3.812 -39.066  1.00  0.91           H  
ATOM   4321  OD1 ASN A 274       4.140   5.798 -37.038  1.00  0.91           O  
ATOM   4322  N   ASP A 275       6.970   2.790 -33.753  1.00  0.87           N  
ATOM   4323  H   ASP A 275       7.715   3.336 -34.161  1.00  0.87           H  
ATOM   4324  CA  ASP A 275       7.366   1.667 -32.898  1.00  0.87           C  
ATOM   4325  HA  ASP A 275       7.051   0.738 -33.372  1.00  0.87           H  
ATOM   4326  C   ASP A 275       6.716   1.718 -31.512  1.00  0.87           C  
ATOM   4327  CB  ASP A 275       8.894   1.635 -32.764  1.00  0.87           C  
ATOM   4328  HB2 ASP A 275       9.231   2.569 -32.313  1.00  0.87           H  
ATOM   4329  HB3 ASP A 275       9.174   0.815 -32.103  1.00  0.87           H  
ATOM   4330  O   ASP A 275       6.313   0.679 -30.997  1.00  0.87           O  
ATOM   4331  CG  ASP A 275       9.589   1.432 -34.112  1.00  0.87           C  
ATOM   4332  OD1 ASP A 275       9.000   0.739 -34.974  1.00  0.87           O  
ATOM   4333  OD2 ASP A 275      10.665   2.036 -34.289  1.00  0.87           O  
ATOM   4334  N   LEU A 276       6.520   2.916 -30.945  1.00  0.91           N  
ATOM   4335  H   LEU A 276       6.821   3.737 -31.450  1.00  0.91           H  
ATOM   4336  CA  LEU A 276       5.797   3.098 -29.682  1.00  0.91           C  
ATOM   4337  HA  LEU A 276       6.272   2.493 -28.910  1.00  0.91           H  
ATOM   4338  C   LEU A 276       4.348   2.622 -29.814  1.00  0.91           C  
ATOM   4339  CB  LEU A 276       5.891   4.582 -29.277  1.00  0.91           C  
ATOM   4340  HB2 LEU A 276       5.540   5.209 -30.096  1.00  0.91           H  
ATOM   4341  HB3 LEU A 276       6.949   4.799 -29.130  1.00  0.91           H  
ATOM   4342  O   LEU A 276       3.859   1.845 -28.995  1.00  0.91           O  
ATOM   4343  CG  LEU A 276       5.127   4.979 -27.994  1.00  0.91           C  
ATOM   4344  HG  LEU A 276       5.280   4.227 -27.220  1.00  0.91           H  
ATOM   4345  CD1 LEU A 276       5.670   6.320 -27.504  1.00  0.91           C  
ATOM   4346 HD11 LEU A 276       5.440   7.090 -28.240  1.00  0.91           H  
ATOM   4347 HD12 LEU A 276       5.213   6.575 -26.547  1.00  0.91           H  
ATOM   4348 HD13 LEU A 276       6.750   6.271 -27.370  1.00  0.91           H  
ATOM   4349  CD2 LEU A 276       3.623   5.210 -28.202  1.00  0.91           C  
ATOM   4350 HD21 LEU A 276       3.450   5.864 -29.056  1.00  0.91           H  
ATOM   4351 HD22 LEU A 276       3.197   5.665 -27.308  1.00  0.91           H  
ATOM   4352 HD23 LEU A 276       3.100   4.265 -28.353  1.00  0.91           H  
ATOM   4353  N   PHE A 277       3.656   3.079 -30.860  1.00  0.93           N  
ATOM   4354  H   PHE A 277       4.129   3.689 -31.511  1.00  0.93           H  
ATOM   4355  CA  PHE A 277       2.254   2.733 -31.100  1.00  0.93           C  
ATOM   4356  HA  PHE A 277       1.673   2.940 -30.202  1.00  0.93           H  
ATOM   4357  C   PHE A 277       2.095   1.248 -31.425  1.00  0.93           C  
ATOM   4358  CB  PHE A 277       1.701   3.577 -32.251  1.00  0.93           C  
ATOM   4359  HB2 PHE A 277       0.675   3.264 -32.444  1.00  0.93           H  
ATOM   4360  HB3 PHE A 277       2.283   3.370 -33.149  1.00  0.93           H  
ATOM   4361  O   PHE A 277       1.143   0.616 -30.971  1.00  0.93           O  
ATOM   4362  CG  PHE A 277       1.706   5.070 -31.996  1.00  0.93           C  
ATOM   4363  CD1 PHE A 277       0.609   5.682 -31.366  1.00  0.93           C  
ATOM   4364  HD1 PHE A 277      -0.241   5.090 -31.062  1.00  0.93           H  
ATOM   4365  CD2 PHE A 277       2.807   5.851 -32.392  1.00  0.93           C  
ATOM   4366  HD2 PHE A 277       3.655   5.385 -32.871  1.00  0.93           H  
ATOM   4367  CE1 PHE A 277       0.618   7.067 -31.132  1.00  0.93           C  
ATOM   4368  HE1 PHE A 277      -0.235   7.532 -30.660  1.00  0.93           H  
ATOM   4369  CE2 PHE A 277       2.820   7.235 -32.152  1.00  0.93           C  
ATOM   4370  HE2 PHE A 277       3.678   7.822 -32.446  1.00  0.93           H  
ATOM   4371  CZ  PHE A 277       1.725   7.845 -31.516  1.00  0.93           C  
ATOM   4372  HZ  PHE A 277       1.735   8.906 -31.318  1.00  0.93           H  
ATOM   4373  N   LYS A 278       3.045   0.676 -32.173  1.00  0.90           N  
ATOM   4374  H   LYS A 278       3.786   1.261 -32.530  1.00  0.90           H  
ATOM   4375  CA  LYS A 278       3.099  -0.761 -32.439  1.00  0.90           C  
ATOM   4376  HA  LYS A 278       2.138  -1.081 -32.841  1.00  0.90           H  
ATOM   4377  C   LYS A 278       3.302  -1.543 -31.144  1.00  0.90           C  
ATOM   4378  CB  LYS A 278       4.194  -1.049 -33.473  1.00  0.90           C  
ATOM   4379  HB2 LYS A 278       5.165  -0.771 -33.064  1.00  0.90           H  
ATOM   4380  HB3 LYS A 278       4.008  -0.454 -34.367  1.00  0.90           H  
ATOM   4381  O   LYS A 278       2.533  -2.457 -30.892  1.00  0.90           O  
ATOM   4382  CG  LYS A 278       4.201  -2.535 -33.847  1.00  0.90           C  
ATOM   4383  HG2 LYS A 278       3.230  -2.816 -34.254  1.00  0.90           H  
ATOM   4384  HG3 LYS A 278       4.399  -3.127 -32.954  1.00  0.90           H  
ATOM   4385  CD  LYS A 278       5.293  -2.837 -34.871  1.00  0.90           C  
ATOM   4386  HD2 LYS A 278       6.255  -2.523 -34.465  1.00  0.90           H  
ATOM   4387  HD3 LYS A 278       5.095  -2.295 -35.796  1.00  0.90           H  
ATOM   4388  CE  LYS A 278       5.305  -4.345 -35.128  1.00  0.90           C  
ATOM   4389  HE2 LYS A 278       4.362  -4.633 -35.593  1.00  0.90           H  
ATOM   4390  HE3 LYS A 278       5.355  -4.855 -34.166  1.00  0.90           H  
ATOM   4391  NZ  LYS A 278       6.456  -4.729 -35.980  1.00  0.90           N  
ATOM   4392  HZ1 LYS A 278       6.470  -5.730 -36.111  1.00  0.90           H  
ATOM   4393  HZ2 LYS A 278       7.317  -4.454 -35.527  1.00  0.90           H  
ATOM   4394  HZ3 LYS A 278       6.404  -4.270 -36.878  1.00  0.90           H  
ATOM   4395  N   PHE A 279       4.255  -1.149 -30.301  1.00  0.90           N  
ATOM   4396  H   PHE A 279       4.861  -0.387 -30.572  1.00  0.90           H  
ATOM   4397  CA  PHE A 279       4.509  -1.803 -29.019  1.00  0.90           C  
ATOM   4398  HA  PHE A 279       4.750  -2.850 -29.201  1.00  0.90           H  
ATOM   4399  C   PHE A 279       3.279  -1.783 -28.107  1.00  0.90           C  
ATOM   4400  CB  PHE A 279       5.710  -1.140 -28.331  1.00  0.90           C  
ATOM   4401  HB2 PHE A 279       6.605  -1.323 -28.925  1.00  0.90           H  
ATOM   4402  HB3 PHE A 279       5.559  -0.062 -28.292  1.00  0.90           H  
ATOM   4403  O   PHE A 279       2.866  -2.833 -27.626  1.00  0.90           O  
ATOM   4404  CG  PHE A 279       5.939  -1.648 -26.921  1.00  0.90           C  
ATOM   4405  CD1 PHE A 279       5.427  -0.933 -25.822  1.00  0.90           C  
ATOM   4406  HD1 PHE A 279       4.893  -0.008 -25.982  1.00  0.90           H  
ATOM   4407  CD2 PHE A 279       6.605  -2.870 -26.709  1.00  0.90           C  
ATOM   4408  HD2 PHE A 279       6.961  -3.440 -27.554  1.00  0.90           H  
ATOM   4409  CE1 PHE A 279       5.610  -1.417 -24.515  1.00  0.90           C  
ATOM   4410  HE1 PHE A 279       5.218  -0.867 -23.672  1.00  0.90           H  
ATOM   4411  CE2 PHE A 279       6.774  -3.362 -25.402  1.00  0.90           C  
ATOM   4412  HE2 PHE A 279       7.250  -4.318 -25.240  1.00  0.90           H  
ATOM   4413  CZ  PHE A 279       6.287  -2.631 -24.304  1.00  0.90           C  
ATOM   4414  HZ  PHE A 279       6.408  -3.009 -23.300  1.00  0.90           H  
ATOM   4415  N   LEU A 280       2.661  -0.615 -27.896  1.00  0.92           N  
ATOM   4416  H   LEU A 280       3.054   0.220 -28.308  1.00  0.92           H  
ATOM   4417  CA  LEU A 280       1.461  -0.506 -27.060  1.00  0.92           C  
ATOM   4418  HA  LEU A 280       1.658  -0.985 -26.101  1.00  0.92           H  
ATOM   4419  C   LEU A 280       0.268  -1.261 -27.667  1.00  0.92           C  
ATOM   4420  CB  LEU A 280       1.119   0.978 -26.825  1.00  0.92           C  
ATOM   4421  HB2 LEU A 280       0.131   1.032 -26.369  1.00  0.92           H  
ATOM   4422  HB3 LEU A 280       1.066   1.475 -27.793  1.00  0.92           H  
ATOM   4423  O   LEU A 280      -0.491  -1.890 -26.932  1.00  0.92           O  
ATOM   4424  CG  LEU A 280       2.104   1.750 -25.924  1.00  0.92           C  
ATOM   4425  HG  LEU A 280       3.091   1.762 -26.386  1.00  0.92           H  
ATOM   4426  CD1 LEU A 280       1.621   3.194 -25.768  1.00  0.92           C  
ATOM   4427 HD11 LEU A 280       0.653   3.215 -25.268  1.00  0.92           H  
ATOM   4428 HD12 LEU A 280       2.343   3.758 -25.177  1.00  0.92           H  
ATOM   4429 HD13 LEU A 280       1.534   3.663 -26.748  1.00  0.92           H  
ATOM   4430  CD2 LEU A 280       2.225   1.153 -24.520  1.00  0.92           C  
ATOM   4431 HD21 LEU A 280       2.853   1.793 -23.900  1.00  0.92           H  
ATOM   4432 HD22 LEU A 280       1.240   1.068 -24.060  1.00  0.92           H  
ATOM   4433 HD23 LEU A 280       2.688   0.167 -24.567  1.00  0.92           H  
ATOM   4434  N   GLY A 281       0.117  -1.240 -28.994  1.00  0.91           N  
ATOM   4435  H   GLY A 281       0.773  -0.708 -29.548  1.00  0.91           H  
ATOM   4436  CA  GLY A 281      -0.906  -2.012 -29.701  1.00  0.91           C  
ATOM   4437  HA2 GLY A 281      -1.894  -1.740 -29.328  1.00  0.91           H  
ATOM   4438  HA3 GLY A 281      -0.850  -1.776 -30.764  1.00  0.91           H  
ATOM   4439  C   GLY A 281      -0.722  -3.523 -29.542  1.00  0.91           C  
ATOM   4440  O   GLY A 281      -1.662  -4.211 -29.156  1.00  0.91           O  
ATOM   4441  N   ASP A 282       0.493  -4.026 -29.768  1.00  0.88           N  
ATOM   4442  H   ASP A 282       1.218  -3.406 -30.101  1.00  0.88           H  
ATOM   4443  CA  ASP A 282       0.844  -5.446 -29.633  1.00  0.88           C  
ATOM   4444  HA  ASP A 282       0.156  -6.042 -30.232  1.00  0.88           H  
ATOM   4445  C   ASP A 282       0.712  -5.910 -28.168  1.00  0.88           C  
ATOM   4446  CB  ASP A 282       2.283  -5.688 -30.147  1.00  0.88           C  
ATOM   4447  HB2 ASP A 282       2.966  -5.037 -29.601  1.00  0.88           H  
ATOM   4448  HB3 ASP A 282       2.556  -6.717 -29.910  1.00  0.88           H  
ATOM   4449  O   ASP A 282       0.203  -6.998 -27.899  1.00  0.88           O  
ATOM   4450  CG  ASP A 282       2.510  -5.487 -31.662  1.00  0.88           C  
ATOM   4451  OD1 ASP A 282       1.536  -5.356 -32.439  1.00  0.88           O  
ATOM   4452  OD2 ASP A 282       3.684  -5.484 -32.104  1.00  0.88           O  
ATOM   4453  N   ALA A 283       1.111  -5.069 -27.206  1.00  0.89           N  
ATOM   4454  H   ALA A 283       1.558  -4.207 -27.483  1.00  0.89           H  
ATOM   4455  CA  ALA A 283       0.944  -5.329 -25.777  1.00  0.89           C  
ATOM   4456  HA  ALA A 283       1.418  -6.280 -25.535  1.00  0.89           H  
ATOM   4457  C   ALA A 283      -0.537  -5.429 -25.384  1.00  0.89           C  
ATOM   4458  CB  ALA A 283       1.641  -4.211 -24.993  1.00  0.89           C  
ATOM   4459  HB1 ALA A 283       1.586  -4.426 -23.925  1.00  0.89           H  
ATOM   4460  HB2 ALA A 283       2.686  -4.143 -25.295  1.00  0.89           H  
ATOM   4461  HB3 ALA A 283       1.157  -3.255 -25.191  1.00  0.89           H  
ATOM   4462  O   ALA A 283      -0.920  -6.334 -24.644  1.00  0.89           O  
ATOM   4463  N   SER A 284      -1.368  -4.526 -25.910  1.00  0.91           N  
ATOM   4464  H   SER A 284      -0.976  -3.802 -26.496  1.00  0.91           H  
ATOM   4465  CA  SER A 284      -2.816  -4.533 -25.702  1.00  0.91           C  
ATOM   4466  HA  SER A 284      -3.004  -4.527 -24.628  1.00  0.91           H  
ATOM   4467  C   SER A 284      -3.468  -5.792 -26.279  1.00  0.91           C  
ATOM   4468  CB  SER A 284      -3.407  -3.261 -26.318  1.00  0.91           C  
ATOM   4469  HB2 SER A 284      -3.092  -2.404 -25.723  1.00  0.91           H  
ATOM   4470  HB3 SER A 284      -3.034  -3.131 -27.334  1.00  0.91           H  
ATOM   4471  O   SER A 284      -4.227  -6.475 -25.592  1.00  0.91           O  
ATOM   4472  OG  SER A 284      -4.818  -3.301 -26.358  1.00  0.91           O  
ATOM   4473  HG  SER A 284      -5.089  -3.732 -27.172  1.00  0.91           H  
ATOM   4474  N   GLU A 285      -3.134  -6.144 -27.521  1.00  0.88           N  
ATOM   4475  H   GLU A 285      -2.502  -5.552 -28.042  1.00  0.88           H  
ATOM   4476  CA  GLU A 285      -3.645  -7.346 -28.184  1.00  0.88           C  
ATOM   4477  HA  GLU A 285      -4.734  -7.302 -28.205  1.00  0.88           H  
ATOM   4478  C   GLU A 285      -3.245  -8.618 -27.424  1.00  0.88           C  
ATOM   4479  CB  GLU A 285      -3.128  -7.359 -29.632  1.00  0.88           C  
ATOM   4480  HB2 GLU A 285      -3.365  -6.400 -30.093  1.00  0.88           H  
ATOM   4481  HB3 GLU A 285      -2.045  -7.484 -29.628  1.00  0.88           H  
ATOM   4482  O   GLU A 285      -4.090  -9.473 -27.151  1.00  0.88           O  
ATOM   4483  CG  GLU A 285      -3.767  -8.473 -30.472  1.00  0.88           C  
ATOM   4484  HG2 GLU A 285      -4.847  -8.324 -30.484  1.00  0.88           H  
ATOM   4485  HG3 GLU A 285      -3.567  -9.432 -29.994  1.00  0.88           H  
ATOM   4486  CD  GLU A 285      -3.249  -8.530 -31.922  1.00  0.88           C  
ATOM   4487  OE1 GLU A 285      -3.532  -9.563 -32.569  1.00  0.88           O  
ATOM   4488  OE2 GLU A 285      -2.568  -7.579 -32.385  1.00  0.88           O  
ATOM   4489  N   ALA A 286      -1.978  -8.722 -27.008  1.00  0.87           N  
ATOM   4490  H   ALA A 286      -1.322  -8.001 -27.270  1.00  0.87           H  
ATOM   4491  CA  ALA A 286      -1.498  -9.839 -26.202  1.00  0.87           C  
ATOM   4492  HA  ALA A 286      -1.712 -10.765 -26.736  1.00  0.87           H  
ATOM   4493  C   ALA A 286      -2.217  -9.912 -24.845  1.00  0.87           C  
ATOM   4494  CB  ALA A 286       0.023  -9.715 -26.042  1.00  0.87           C  
ATOM   4495  HB1 ALA A 286       0.495  -9.693 -27.024  1.00  0.87           H  
ATOM   4496  HB2 ALA A 286       0.405 -10.569 -25.483  1.00  0.87           H  
ATOM   4497  HB3 ALA A 286       0.269  -8.795 -25.511  1.00  0.87           H  
ATOM   4498  O   ALA A 286      -2.647 -10.992 -24.437  1.00  0.87           O  
ATOM   4499  N   TYR A 287      -2.400  -8.779 -24.163  1.00  0.89           N  
ATOM   4500  H   TYR A 287      -2.030  -7.919 -24.543  1.00  0.89           H  
ATOM   4501  CA  TYR A 287      -3.093  -8.720 -22.876  1.00  0.89           C  
ATOM   4502  HA  TYR A 287      -2.573  -9.359 -22.162  1.00  0.89           H  
ATOM   4503  C   TYR A 287      -4.524  -9.247 -22.982  1.00  0.89           C  
ATOM   4504  CB  TYR A 287      -3.062  -7.283 -22.346  1.00  0.89           C  
ATOM   4505  HB2 TYR A 287      -3.610  -6.627 -23.021  1.00  0.89           H  
ATOM   4506  HB3 TYR A 287      -2.028  -6.939 -22.322  1.00  0.89           H  
ATOM   4507  O   TYR A 287      -4.908 -10.161 -22.250  1.00  0.89           O  
ATOM   4508  CG  TYR A 287      -3.634  -7.157 -20.953  1.00  0.89           C  
ATOM   4509  CD1 TYR A 287      -5.004  -6.884 -20.758  1.00  0.89           C  
ATOM   4510  HD1 TYR A 287      -5.656  -6.738 -21.607  1.00  0.89           H  
ATOM   4511  CD2 TYR A 287      -2.788  -7.346 -19.847  1.00  0.89           C  
ATOM   4512  HD2 TYR A 287      -1.740  -7.559 -19.998  1.00  0.89           H  
ATOM   4513  CE1 TYR A 287      -5.524  -6.786 -19.453  1.00  0.89           C  
ATOM   4514  HE1 TYR A 287      -6.565  -6.550 -19.294  1.00  0.89           H  
ATOM   4515  CE2 TYR A 287      -3.310  -7.281 -18.545  1.00  0.89           C  
ATOM   4516  HE2 TYR A 287      -2.653  -7.446 -17.704  1.00  0.89           H  
ATOM   4517  OH  TYR A 287      -5.167  -6.965 -17.081  1.00  0.89           O  
ATOM   4518  HH  TYR A 287      -4.494  -7.291 -16.480  1.00  0.89           H  
ATOM   4519  CZ  TYR A 287      -4.678  -7.001 -18.346  1.00  0.89           C  
ATOM   4520  N   LEU A 288      -5.297  -8.739 -23.944  1.00  0.87           N  
ATOM   4521  H   LEU A 288      -4.920  -8.014 -24.536  1.00  0.87           H  
ATOM   4522  CA  LEU A 288      -6.666  -9.197 -24.165  1.00  0.87           C  
ATOM   4523  HA  LEU A 288      -7.212  -9.135 -23.223  1.00  0.87           H  
ATOM   4524  C   LEU A 288      -6.694 -10.666 -24.583  1.00  0.87           C  
ATOM   4525  CB  LEU A 288      -7.353  -8.300 -25.206  1.00  0.87           C  
ATOM   4526  HB2 LEU A 288      -6.730  -8.259 -26.100  1.00  0.87           H  
ATOM   4527  HB3 LEU A 288      -8.308  -8.746 -25.483  1.00  0.87           H  
ATOM   4528  O   LEU A 288      -7.485 -11.437 -24.038  1.00  0.87           O  
ATOM   4529  CG  LEU A 288      -7.611  -6.868 -24.707  1.00  0.87           C  
ATOM   4530  HG  LEU A 288      -6.672  -6.434 -24.364  1.00  0.87           H  
ATOM   4531  CD1 LEU A 288      -8.146  -6.016 -25.852  1.00  0.87           C  
ATOM   4532 HD11 LEU A 288      -8.322  -5.002 -25.493  1.00  0.87           H  
ATOM   4533 HD12 LEU A 288      -7.415  -5.976 -26.660  1.00  0.87           H  
ATOM   4534 HD13 LEU A 288      -9.083  -6.421 -26.233  1.00  0.87           H  
ATOM   4535  CD2 LEU A 288      -8.616  -6.815 -23.553  1.00  0.87           C  
ATOM   4536 HD21 LEU A 288      -8.203  -7.290 -22.663  1.00  0.87           H  
ATOM   4537 HD22 LEU A 288      -8.832  -5.775 -23.306  1.00  0.87           H  
ATOM   4538 HD23 LEU A 288      -9.543  -7.310 -23.841  1.00  0.87           H  
ATOM   4539  N   LYS A 289      -5.804 -11.100 -25.478  1.00  0.85           N  
ATOM   4540  H   LYS A 289      -5.178 -10.428 -25.898  1.00  0.85           H  
ATOM   4541  CA  LYS A 289      -5.729 -12.503 -25.904  1.00  0.85           C  
ATOM   4542  HA  LYS A 289      -6.676 -12.776 -26.369  1.00  0.85           H  
ATOM   4543  C   LYS A 289      -5.522 -13.460 -24.727  1.00  0.85           C  
ATOM   4544  CB  LYS A 289      -4.610 -12.634 -26.943  1.00  0.85           C  
ATOM   4545  HB2 LYS A 289      -4.820 -11.959 -27.773  1.00  0.85           H  
ATOM   4546  HB3 LYS A 289      -3.662 -12.340 -26.491  1.00  0.85           H  
ATOM   4547  O   LYS A 289      -6.171 -14.504 -24.683  1.00  0.85           O  
ATOM   4548  CG  LYS A 289      -4.487 -14.061 -27.489  1.00  0.85           C  
ATOM   4549  HG2 LYS A 289      -5.420 -14.347 -27.975  1.00  0.85           H  
ATOM   4550  HG3 LYS A 289      -4.276 -14.756 -26.676  1.00  0.85           H  
ATOM   4551  CD  LYS A 289      -3.338 -14.130 -28.494  1.00  0.85           C  
ATOM   4552  HD2 LYS A 289      -2.415 -13.828 -27.999  1.00  0.85           H  
ATOM   4553  HD3 LYS A 289      -3.540 -13.447 -29.320  1.00  0.85           H  
ATOM   4554  CE  LYS A 289      -3.197 -15.560 -29.019  1.00  0.85           C  
ATOM   4555  HE2 LYS A 289      -3.044 -16.227 -28.171  1.00  0.85           H  
ATOM   4556  HE3 LYS A 289      -4.128 -15.843 -29.511  1.00  0.85           H  
ATOM   4557  NZ  LYS A 289      -2.060 -15.660 -29.964  1.00  0.85           N  
ATOM   4558  HZ1 LYS A 289      -2.196 -15.026 -30.738  1.00  0.85           H  
ATOM   4559  HZ2 LYS A 289      -1.202 -15.404 -29.497  1.00  0.85           H  
ATOM   4560  HZ3 LYS A 289      -1.969 -16.600 -30.320  1.00  0.85           H  
ATOM   4561  N   HIS A 290      -4.641 -13.117 -23.788  1.00  0.83           N  
ATOM   4562  H   HIS A 290      -4.136 -12.250 -23.900  1.00  0.83           H  
ATOM   4563  CA  HIS A 290      -4.282 -13.996 -22.672  1.00  0.83           C  
ATOM   4564  HA  HIS A 290      -4.331 -15.029 -23.017  1.00  0.83           H  
ATOM   4565  C   HIS A 290      -5.238 -13.922 -21.477  1.00  0.83           C  
ATOM   4566  CB  HIS A 290      -2.831 -13.722 -22.256  1.00  0.83           C  
ATOM   4567  HB2 HIS A 290      -2.665 -14.125 -21.257  1.00  0.83           H  
ATOM   4568  HB3 HIS A 290      -2.647 -12.648 -22.212  1.00  0.83           H  
ATOM   4569  O   HIS A 290      -5.373 -14.927 -20.781  1.00  0.83           O  
ATOM   4570  CG  HIS A 290      -1.848 -14.384 -23.189  1.00  0.83           C  
ATOM   4571  CD2 HIS A 290      -1.152 -13.814 -24.221  1.00  0.83           C  
ATOM   4572  HD2 HIS A 290      -1.171 -12.773 -24.511  1.00  0.83           H  
ATOM   4573  ND1 HIS A 290      -1.506 -15.716 -23.167  1.00  0.83           N  
ATOM   4574  HD1 HIS A 290      -1.831 -16.399 -22.497  1.00  0.83           H  
ATOM   4575  CE1 HIS A 290      -0.626 -15.939 -24.156  1.00  0.83           C  
ATOM   4576  HE1 HIS A 290      -0.166 -16.893 -24.371  1.00  0.83           H  
ATOM   4577  NE2 HIS A 290      -0.390 -14.810 -24.840  1.00  0.83           N  
ATOM   4578  N   PHE A 291      -5.893 -12.777 -21.251  1.00  0.86           N  
ATOM   4579  H   PHE A 291      -5.660 -11.979 -21.823  1.00  0.86           H  
ATOM   4580  CA  PHE A 291      -6.656 -12.520 -20.023  1.00  0.86           C  
ATOM   4581  HA  PHE A 291      -6.585 -13.395 -19.376  1.00  0.86           H  
ATOM   4582  C   PHE A 291      -8.161 -12.297 -20.219  1.00  0.86           C  
ATOM   4583  CB  PHE A 291      -6.003 -11.354 -19.272  1.00  0.86           C  
ATOM   4584  HB2 PHE A 291      -6.054 -10.461 -19.895  1.00  0.86           H  
ATOM   4585  HB3 PHE A 291      -6.587 -11.140 -18.376  1.00  0.86           H  
ATOM   4586  O   PHE A 291      -8.885 -12.133 -19.239  1.00  0.86           O  
ATOM   4587  CG  PHE A 291      -4.564 -11.612 -18.859  1.00  0.86           C  
ATOM   4588  CD1 PHE A 291      -4.233 -12.738 -18.080  1.00  0.86           C  
ATOM   4589  HD1 PHE A 291      -5.001 -13.433 -17.772  1.00  0.86           H  
ATOM   4590  CD2 PHE A 291      -3.548 -10.730 -19.265  1.00  0.86           C  
ATOM   4591  HD2 PHE A 291      -3.799  -9.867 -19.865  1.00  0.86           H  
ATOM   4592  CE1 PHE A 291      -2.897 -12.978 -17.717  1.00  0.86           C  
ATOM   4593  HE1 PHE A 291      -2.649 -13.856 -17.138  1.00  0.86           H  
ATOM   4594  CE2 PHE A 291      -2.214 -10.957 -18.885  1.00  0.86           C  
ATOM   4595  HE2 PHE A 291      -1.444 -10.258 -19.174  1.00  0.86           H  
ATOM   4596  CZ  PHE A 291      -1.888 -12.085 -18.114  1.00  0.86           C  
ATOM   4597  HZ  PHE A 291      -0.861 -12.259 -17.827  1.00  0.86           H  
ATOM   4598  N   THR A 292      -8.681 -12.292 -21.454  1.00  0.84           N  
ATOM   4599  H   THR A 292      -8.049 -12.355 -22.239  1.00  0.84           H  
ATOM   4600  CA  THR A 292     -10.119 -12.044 -21.699  1.00  0.84           C  
ATOM   4601  HA  THR A 292     -10.367 -11.051 -21.325  1.00  0.84           H  
ATOM   4602  C   THR A 292     -11.025 -13.035 -20.967  1.00  0.84           C  
ATOM   4603  CB  THR A 292     -10.452 -12.081 -23.202  1.00  0.84           C  
ATOM   4604  HB  THR A 292      -9.982 -12.949 -23.663  1.00  0.84           H  
ATOM   4605  O   THR A 292     -12.077 -12.633 -20.468  1.00  0.84           O  
ATOM   4606  CG2 THR A 292     -11.944 -12.090 -23.540  1.00  0.84           C  
ATOM   4607 HG21 THR A 292     -12.069 -11.964 -24.616  1.00  0.84           H  
ATOM   4608 HG22 THR A 292     -12.437 -11.267 -23.023  1.00  0.84           H  
ATOM   4609 HG23 THR A 292     -12.391 -13.039 -23.245  1.00  0.84           H  
ATOM   4610  OG1 THR A 292      -9.984 -10.915 -23.814  1.00  0.84           O  
ATOM   4611  HG1 THR A 292      -9.035 -11.023 -23.912  1.00  0.84           H  
ATOM   4612  N   LYS A 293     -10.668 -14.326 -20.907  1.00  0.83           N  
ATOM   4613  H   LYS A 293      -9.721 -14.570 -21.159  1.00  0.83           H  
ATOM   4614  CA  LYS A 293     -11.515 -15.348 -20.264  1.00  0.83           C  
ATOM   4615  HA  LYS A 293     -12.533 -15.283 -20.649  1.00  0.83           H  
ATOM   4616  C   LYS A 293     -11.617 -15.100 -18.757  1.00  0.83           C  
ATOM   4617  CB  LYS A 293     -10.961 -16.758 -20.529  1.00  0.83           C  
ATOM   4618  HB2 LYS A 293      -9.910 -16.790 -20.242  1.00  0.83           H  
ATOM   4619  HB3 LYS A 293     -11.499 -17.457 -19.889  1.00  0.83           H  
ATOM   4620  O   LYS A 293     -12.703 -15.159 -18.190  1.00  0.83           O  
ATOM   4621  CG  LYS A 293     -11.105 -17.231 -21.986  1.00  0.83           C  
ATOM   4622  HG2 LYS A 293     -12.156 -17.208 -22.275  1.00  0.83           H  
ATOM   4623  HG3 LYS A 293     -10.534 -16.577 -22.645  1.00  0.83           H  
ATOM   4624  CD  LYS A 293     -10.571 -18.668 -22.101  1.00  0.83           C  
ATOM   4625  HD2 LYS A 293      -9.527 -18.673 -21.788  1.00  0.83           H  
ATOM   4626  HD3 LYS A 293     -11.132 -19.309 -21.421  1.00  0.83           H  
ATOM   4627  CE  LYS A 293     -10.670 -19.236 -23.523  1.00  0.83           C  
ATOM   4628  HE2 LYS A 293     -10.133 -18.571 -24.200  1.00  0.83           H  
ATOM   4629  HE3 LYS A 293     -11.717 -19.259 -23.822  1.00  0.83           H  
ATOM   4630  NZ  LYS A 293     -10.085 -20.605 -23.585  1.00  0.83           N  
ATOM   4631  HZ1 LYS A 293      -9.115 -20.594 -23.303  1.00  0.83           H  
ATOM   4632  HZ2 LYS A 293     -10.130 -20.995 -24.515  1.00  0.83           H  
ATOM   4633  HZ3 LYS A 293     -10.557 -21.233 -22.951  1.00  0.83           H  
ATOM   4634  N   GLU A 294     -10.494 -14.772 -18.141  1.00  0.81           N  
ATOM   4635  H   GLU A 294      -9.656 -14.750 -18.704  1.00  0.81           H  
ATOM   4636  CA  GLU A 294     -10.316 -14.540 -16.715  1.00  0.81           C  
ATOM   4637  HA  GLU A 294     -10.785 -15.344 -16.150  1.00  0.81           H  
ATOM   4638  C   GLU A 294     -10.968 -13.229 -16.294  1.00  0.81           C  
ATOM   4639  CB  GLU A 294      -8.817 -14.502 -16.377  1.00  0.81           C  
ATOM   4640  HB2 GLU A 294      -8.729 -14.306 -15.308  1.00  0.81           H  
ATOM   4641  HB3 GLU A 294      -8.331 -13.678 -16.900  1.00  0.81           H  
ATOM   4642  O   GLU A 294     -11.707 -13.207 -15.314  1.00  0.81           O  
ATOM   4643  CG  GLU A 294      -8.064 -15.808 -16.667  1.00  0.81           C  
ATOM   4644  HG2 GLU A 294      -8.639 -16.650 -16.282  1.00  0.81           H  
ATOM   4645  HG3 GLU A 294      -7.126 -15.749 -16.114  1.00  0.81           H  
ATOM   4646  CD  GLU A 294      -7.677 -16.059 -18.133  1.00  0.81           C  
ATOM   4647  OE1 GLU A 294      -6.922 -17.021 -18.362  1.00  0.81           O  
ATOM   4648  OE2 GLU A 294      -8.045 -15.285 -19.043  1.00  0.81           O  
ATOM   4649  N   LEU A 295     -10.773 -12.159 -17.069  1.00  0.82           N  
ATOM   4650  H   LEU A 295     -10.131 -12.235 -17.846  1.00  0.82           H  
ATOM   4651  CA  LEU A 295     -11.445 -10.883 -16.836  1.00  0.82           C  
ATOM   4652  HA  LEU A 295     -11.231 -10.557 -15.818  1.00  0.82           H  
ATOM   4653  C   LEU A 295     -12.967 -11.056 -16.923  1.00  0.82           C  
ATOM   4654  CB  LEU A 295     -10.926  -9.821 -17.820  1.00  0.82           C  
ATOM   4655  HB2 LEU A 295     -11.551  -8.934 -17.722  1.00  0.82           H  
ATOM   4656  HB3 LEU A 295     -11.034 -10.207 -18.834  1.00  0.82           H  
ATOM   4657  O   LEU A 295     -13.666 -10.621 -16.016  1.00  0.82           O  
ATOM   4658  CG  LEU A 295      -9.467  -9.383 -17.597  1.00  0.82           C  
ATOM   4659  HG  LEU A 295      -8.817 -10.257 -17.542  1.00  0.82           H  
ATOM   4660  CD1 LEU A 295      -9.016  -8.514 -18.772  1.00  0.82           C  
ATOM   4661 HD11 LEU A 295      -9.615  -7.605 -18.826  1.00  0.82           H  
ATOM   4662 HD12 LEU A 295      -7.967  -8.250 -18.635  1.00  0.82           H  
ATOM   4663 HD13 LEU A 295      -9.112  -9.072 -19.704  1.00  0.82           H  
ATOM   4664  CD2 LEU A 295      -9.289  -8.578 -16.309  1.00  0.82           C  
ATOM   4665 HD21 LEU A 295      -9.523  -9.197 -15.443  1.00  0.82           H  
ATOM   4666 HD22 LEU A 295      -9.939  -7.703 -16.315  1.00  0.82           H  
ATOM   4667 HD23 LEU A 295      -8.252  -8.255 -16.222  1.00  0.82           H  
ATOM   4668  N   LYS A 296     -13.490 -11.780 -17.928  1.00  0.83           N  
ATOM   4669  H   LYS A 296     -12.862 -12.132 -18.636  1.00  0.83           H  
ATOM   4670  CA  LYS A 296     -14.930 -12.106 -18.013  1.00  0.83           C  
ATOM   4671  HA  LYS A 296     -15.500 -11.178 -18.008  1.00  0.83           H  
ATOM   4672  C   LYS A 296     -15.422 -12.899 -16.803  1.00  0.83           C  
ATOM   4673  CB  LYS A 296     -15.243 -12.893 -19.295  1.00  0.83           C  
ATOM   4674  HB2 LYS A 296     -16.229 -13.348 -19.196  1.00  0.83           H  
ATOM   4675  HB3 LYS A 296     -14.512 -13.690 -19.426  1.00  0.83           H  
ATOM   4676  O   LYS A 296     -16.491 -12.595 -16.277  1.00  0.83           O  
ATOM   4677  CG  LYS A 296     -15.259 -11.993 -20.532  1.00  0.83           C  
ATOM   4678  HG2 LYS A 296     -16.033 -11.235 -20.407  1.00  0.83           H  
ATOM   4679  HG3 LYS A 296     -14.292 -11.497 -20.623  1.00  0.83           H  
ATOM   4680  CD  LYS A 296     -15.543 -12.797 -21.806  1.00  0.83           C  
ATOM   4681  HD2 LYS A 296     -14.755 -13.538 -21.942  1.00  0.83           H  
ATOM   4682  HD3 LYS A 296     -16.502 -13.303 -21.701  1.00  0.83           H  
ATOM   4683  CE  LYS A 296     -15.580 -11.852 -23.013  1.00  0.83           C  
ATOM   4684  HE2 LYS A 296     -16.317 -11.073 -22.817  1.00  0.83           H  
ATOM   4685  HE3 LYS A 296     -14.607 -11.369 -23.100  1.00  0.83           H  
ATOM   4686  NZ  LYS A 296     -15.912 -12.558 -24.274  1.00  0.83           N  
ATOM   4687  HZ1 LYS A 296     -15.221 -13.267 -24.472  1.00  0.83           H  
ATOM   4688  HZ2 LYS A 296     -15.927 -11.901 -25.041  1.00  0.83           H  
ATOM   4689  HZ3 LYS A 296     -16.824 -12.989 -24.206  1.00  0.83           H  
ATOM   4690  N   ALA A 297     -14.661 -13.901 -16.361  1.00  0.81           N  
ATOM   4691  H   ALA A 297     -13.806 -14.114 -16.853  1.00  0.81           H  
ATOM   4692  CA  ALA A 297     -15.013 -14.711 -15.197  1.00  0.81           C  
ATOM   4693  HA  ALA A 297     -16.011 -15.122 -15.347  1.00  0.81           H  
ATOM   4694  C   ALA A 297     -15.052 -13.872 -13.907  1.00  0.81           C  
ATOM   4695  CB  ALA A 297     -14.023 -15.878 -15.092  1.00  0.81           C  
ATOM   4696  HB1 ALA A 297     -14.303 -16.521 -14.258  1.00  0.81           H  
ATOM   4697  HB2 ALA A 297     -13.013 -15.505 -14.926  1.00  0.81           H  
ATOM   4698  HB3 ALA A 297     -14.041 -16.465 -16.011  1.00  0.81           H  
ATOM   4699  O   ALA A 297     -15.993 -13.993 -13.120  1.00  0.81           O  
ATOM   4700  N   THR A 298     -14.078 -12.981 -13.706  1.00  0.77           N  
ATOM   4701  H   THR A 298     -13.299 -12.956 -14.349  1.00  0.77           H  
ATOM   4702  CA  THR A 298     -14.048 -12.066 -12.558  1.00  0.77           C  
ATOM   4703  HA  THR A 298     -14.218 -12.648 -11.652  1.00  0.77           H  
ATOM   4704  C   THR A 298     -15.184 -11.046 -12.623  1.00  0.77           C  
ATOM   4705  CB  THR A 298     -12.666 -11.413 -12.410  1.00  0.77           C  
ATOM   4706  HB  THR A 298     -12.391 -10.880 -13.320  1.00  0.77           H  
ATOM   4707  O   THR A 298     -15.933 -10.925 -11.657  1.00  0.77           O  
ATOM   4708  CG2 THR A 298     -12.592 -10.473 -11.214  1.00  0.77           C  
ATOM   4709 HG21 THR A 298     -13.208  -9.592 -11.392  1.00  0.77           H  
ATOM   4710 HG22 THR A 298     -12.945 -10.976 -10.314  1.00  0.77           H  
ATOM   4711 HG23 THR A 298     -11.560 -10.162 -11.054  1.00  0.77           H  
ATOM   4712  OG1 THR A 298     -11.721 -12.426 -12.136  1.00  0.77           O  
ATOM   4713  HG1 THR A 298     -11.028 -12.020 -11.611  1.00  0.77           H  
ATOM   4714  N   THR A 299     -15.419 -10.409 -13.772  1.00  0.78           N  
ATOM   4715  H   THR A 299     -14.758 -10.506 -14.530  1.00  0.78           H  
ATOM   4716  CA  THR A 299     -16.552  -9.493 -13.995  1.00  0.78           C  
ATOM   4717  HA  THR A 299     -16.444  -8.630 -13.338  1.00  0.78           H  
ATOM   4718  C   THR A 299     -17.895 -10.157 -13.670  1.00  0.78           C  
ATOM   4719  CB  THR A 299     -16.518  -8.996 -15.449  1.00  0.78           C  
ATOM   4720  HB  THR A 299     -16.513  -9.850 -16.125  1.00  0.78           H  
ATOM   4721  O   THR A 299     -18.696  -9.589 -12.927  1.00  0.78           O  
ATOM   4722  CG2 THR A 299     -17.638  -8.056 -15.852  1.00  0.78           C  
ATOM   4723 HG21 THR A 299     -18.606  -8.535 -15.699  1.00  0.78           H  
ATOM   4724 HG22 THR A 299     -17.549  -7.809 -16.910  1.00  0.78           H  
ATOM   4725 HG23 THR A 299     -17.578  -7.135 -15.273  1.00  0.78           H  
ATOM   4726  OG1 THR A 299     -15.356  -8.236 -15.647  1.00  0.78           O  
ATOM   4727  HG1 THR A 299     -15.633  -7.377 -15.974  1.00  0.78           H  
ATOM   4728  N   ALA A 300     -18.118 -11.395 -14.128  1.00  0.80           N  
ATOM   4729  H   ALA A 300     -17.433 -11.814 -14.741  1.00  0.80           H  
ATOM   4730  CA  ALA A 300     -19.339 -12.152 -13.841  1.00  0.80           C  
ATOM   4731  HA  ALA A 300     -20.199 -11.542 -14.119  1.00  0.80           H  
ATOM   4732  C   ALA A 300     -19.489 -12.507 -12.349  1.00  0.80           C  
ATOM   4733  CB  ALA A 300     -19.336 -13.414 -14.713  1.00  0.80           C  
ATOM   4734  HB1 ALA A 300     -19.285 -13.134 -15.765  1.00  0.80           H  
ATOM   4735  HB2 ALA A 300     -20.252 -13.979 -14.542  1.00  0.80           H  
ATOM   4736  HB3 ALA A 300     -18.476 -14.039 -14.468  1.00  0.80           H  
ATOM   4737  O   ALA A 300     -20.579 -12.413 -11.783  1.00  0.80           O  
ATOM   4738  N   ARG A 301     -18.395 -12.888 -11.682  1.00  0.77           N  
ATOM   4739  H   ARG A 301     -17.531 -12.957 -12.202  1.00  0.77           H  
ATOM   4740  CA  ARG A 301     -18.382 -13.225 -10.249  1.00  0.77           C  
ATOM   4741  HA  ARG A 301     -19.174 -13.947 -10.047  1.00  0.77           H  
ATOM   4742  C   ARG A 301     -18.645 -12.013  -9.352  1.00  0.77           C  
ATOM   4743  CB  ARG A 301     -17.029 -13.869  -9.955  1.00  0.77           C  
ATOM   4744  HB2 ARG A 301     -16.985 -14.834 -10.459  1.00  0.77           H  
ATOM   4745  HB3 ARG A 301     -16.263 -13.220 -10.381  1.00  0.77           H  
ATOM   4746  O   ARG A 301     -19.377 -12.144  -8.361  1.00  0.77           O  
ATOM   4747  CG  ARG A 301     -16.734 -14.057  -8.459  1.00  0.77           C  
ATOM   4748  HG2 ARG A 301     -16.606 -13.079  -7.995  1.00  0.77           H  
ATOM   4749  HG3 ARG A 301     -17.561 -14.576  -7.975  1.00  0.77           H  
ATOM   4750  CD  ARG A 301     -15.447 -14.848  -8.237  1.00  0.77           C  
ATOM   4751  HD2 ARG A 301     -15.659 -15.912  -8.346  1.00  0.77           H  
ATOM   4752  HD3 ARG A 301     -15.101 -14.658  -7.221  1.00  0.77           H  
ATOM   4753  NE  ARG A 301     -14.406 -14.475  -9.208  1.00  0.77           N  
ATOM   4754  HE  ARG A 301     -14.671 -13.903  -9.998  1.00  0.77           H  
ATOM   4755  NH1 ARG A 301     -12.652 -15.271  -8.024  1.00  0.77           N  
ATOM   4756 HH11 ARG A 301     -11.686 -15.565  -8.043  1.00  0.77           H  
ATOM   4757 HH12 ARG A 301     -13.070 -14.892  -7.187  1.00  0.77           H  
ATOM   4758  NH2 ARG A 301     -12.337 -14.615 -10.136  1.00  0.77           N  
ATOM   4759 HH21 ARG A 301     -11.399 -14.979 -10.043  1.00  0.77           H  
ATOM   4760 HH22 ARG A 301     -12.560 -13.993 -10.900  1.00  0.77           H  
ATOM   4761  CZ  ARG A 301     -13.135 -14.775  -9.122  1.00  0.77           C  
ATOM   4762  N   CYS A 302     -18.071 -10.866  -9.709  1.00  0.74           N  
ATOM   4763  H   CYS A 302     -17.416 -10.890 -10.477  1.00  0.74           H  
ATOM   4764  CA  CYS A 302     -18.218  -9.591  -9.009  1.00  0.74           C  
ATOM   4765  HA  CYS A 302     -18.264  -9.769  -7.935  1.00  0.74           H  
ATOM   4766  C   CYS A 302     -19.508  -8.844  -9.391  1.00  0.74           C  
ATOM   4767  CB  CYS A 302     -16.973  -8.740  -9.292  1.00  0.74           C  
ATOM   4768  HB2 CYS A 302     -17.074  -7.766  -8.813  1.00  0.74           H  
ATOM   4769  HB3 CYS A 302     -16.872  -8.597 -10.367  1.00  0.74           H  
ATOM   4770  O   CYS A 302     -19.893  -7.914  -8.693  1.00  0.74           O  
ATOM   4771  SG  CYS A 302     -15.476  -9.559  -8.676  1.00  0.74           S  
ATOM   4772  HG  CYS A 302     -15.573  -9.215  -7.389  1.00  0.74           H  
ATOM   4773  N   GLY A 303     -20.199  -9.253 -10.461  1.00  0.72           N  
ATOM   4774  H   GLY A 303     -19.791  -9.959 -11.058  1.00  0.72           H  
ATOM   4775  CA  GLY A 303     -21.407  -8.576 -10.943  1.00  0.72           C  
ATOM   4776  HA2 GLY A 303     -22.138  -8.505 -10.138  1.00  0.72           H  
ATOM   4777  HA3 GLY A 303     -21.834  -9.155 -11.762  1.00  0.72           H  
ATOM   4778  C   GLY A 303     -21.125  -7.165 -11.464  1.00  0.72           C  
ATOM   4779  O   GLY A 303     -21.939  -6.267 -11.269  1.00  0.72           O  
ATOM   4780  N   LEU A 304     -19.951  -6.959 -12.061  1.00  0.72           N  
ATOM   4781  H   LEU A 304     -19.385  -7.769 -12.273  1.00  0.72           H  
ATOM   4782  CA  LEU A 304     -19.557  -5.679 -12.643  1.00  0.72           C  
ATOM   4783  HA  LEU A 304     -20.003  -4.868 -12.067  1.00  0.72           H  
ATOM   4784  C   LEU A 304     -20.103  -5.596 -14.071  1.00  0.72           C  
ATOM   4785  CB  LEU A 304     -18.022  -5.536 -12.602  1.00  0.72           C  
ATOM   4786  HB2 LEU A 304     -17.749  -4.577 -13.041  1.00  0.72           H  
ATOM   4787  HB3 LEU A 304     -17.589  -6.326 -13.215  1.00  0.72           H  
ATOM   4788  O   LEU A 304     -19.935  -6.536 -14.838  1.00  0.72           O  
ATOM   4789  CG  LEU A 304     -17.404  -5.632 -11.199  1.00  0.72           C  
ATOM   4790  HG  LEU A 304     -17.743  -6.549 -10.717  1.00  0.72           H  
ATOM   4791  CD1 LEU A 304     -15.882  -5.680 -11.289  1.00  0.72           C  
ATOM   4792 HD11 LEU A 304     -15.505  -4.768 -11.752  1.00  0.72           H  
ATOM   4793 HD12 LEU A 304     -15.461  -5.776 -10.288  1.00  0.72           H  
ATOM   4794 HD13 LEU A 304     -15.569  -6.540 -11.882  1.00  0.72           H  
ATOM   4795  CD2 LEU A 304     -17.787  -4.455 -10.313  1.00  0.72           C  
ATOM   4796 HD21 LEU A 304     -18.867  -4.438 -10.170  1.00  0.72           H  
ATOM   4797 HD22 LEU A 304     -17.311  -4.588  -9.341  1.00  0.72           H  
ATOM   4798 HD23 LEU A 304     -17.447  -3.525 -10.769  1.00  0.72           H  
ATOM   4799  N   ASP A 305     -20.721  -4.477 -14.443  1.00  0.69           N  
ATOM   4800  H   ASP A 305     -20.889  -3.750 -13.763  1.00  0.69           H  
ATOM   4801  CA  ASP A 305     -21.162  -4.222 -15.821  1.00  0.69           C  
ATOM   4802  HA  ASP A 305     -21.063  -5.139 -16.403  1.00  0.69           H  
ATOM   4803  C   ASP A 305     -20.237  -3.190 -16.475  1.00  0.69           C  
ATOM   4804  CB  ASP A 305     -22.651  -3.844 -15.853  1.00  0.69           C  
ATOM   4805  HB2 ASP A 305     -22.791  -2.855 -15.416  1.00  0.69           H  
ATOM   4806  HB3 ASP A 305     -23.204  -4.561 -15.245  1.00  0.69           H  
ATOM   4807  O   ASP A 305     -20.591  -2.031 -16.681  1.00  0.69           O  
ATOM   4808  CG  ASP A 305     -23.236  -3.883 -17.273  1.00  0.69           C  
ATOM   4809  OD1 ASP A 305     -22.638  -4.564 -18.141  1.00  0.69           O  
ATOM   4810  OD2 ASP A 305     -24.320  -3.288 -17.463  1.00  0.69           O  
ATOM   4811  N   VAL A 306     -18.979  -3.586 -16.688  1.00  0.69           N  
ATOM   4812  H   VAL A 306     -18.755  -4.558 -16.529  1.00  0.69           H  
ATOM   4813  CA  VAL A 306     -17.950  -2.719 -17.278  1.00  0.69           C  
ATOM   4814  HA  VAL A 306     -18.452  -1.817 -17.628  1.00  0.69           H  
ATOM   4815  C   VAL A 306     -17.302  -3.393 -18.486  1.00  0.69           C  
ATOM   4816  CB  VAL A 306     -16.897  -2.239 -16.262  1.00  0.69           C  
ATOM   4817  HB  VAL A 306     -16.173  -1.624 -16.797  1.00  0.69           H  
ATOM   4818  O   VAL A 306     -17.051  -4.604 -18.452  1.00  0.69           O  
ATOM   4819  CG1 VAL A 306     -17.527  -1.353 -15.181  1.00  0.69           C  
ATOM   4820 HG11 VAL A 306     -16.749  -0.932 -14.545  1.00  0.69           H  
ATOM   4821 HG12 VAL A 306     -18.219  -1.934 -14.571  1.00  0.69           H  
ATOM   4822 HG13 VAL A 306     -18.075  -0.537 -15.651  1.00  0.69           H  
ATOM   4823  CG2 VAL A 306     -16.138  -3.383 -15.583  1.00  0.69           C  
ATOM   4824 HG21 VAL A 306     -16.835  -4.076 -15.111  1.00  0.69           H  
ATOM   4825 HG22 VAL A 306     -15.471  -2.971 -14.826  1.00  0.69           H  
ATOM   4826 HG23 VAL A 306     -15.544  -3.918 -16.325  1.00  0.69           H  
ATOM   4827  N   PRO A 307     -17.006  -2.641 -19.564  1.00  0.74           N  
ATOM   4828  CA  PRO A 307     -16.265  -3.181 -20.695  1.00  0.74           C  
ATOM   4829  HA  PRO A 307     -16.856  -3.971 -21.157  1.00  0.74           H  
ATOM   4830  C   PRO A 307     -14.909  -3.732 -20.238  1.00  0.74           C  
ATOM   4831  CB  PRO A 307     -16.098  -2.016 -21.678  1.00  0.74           C  
ATOM   4832  HB2 PRO A 307     -15.136  -1.529 -21.514  1.00  0.74           H  
ATOM   4833  HB3 PRO A 307     -16.183  -2.342 -22.715  1.00  0.74           H  
ATOM   4834  O   PRO A 307     -14.205  -3.100 -19.460  1.00  0.74           O  
ATOM   4835  CG  PRO A 307     -17.210  -1.041 -21.297  1.00  0.74           C  
ATOM   4836  HG2 PRO A 307     -18.138  -1.334 -21.789  1.00  0.74           H  
ATOM   4837  HG3 PRO A 307     -16.952  -0.012 -21.547  1.00  0.74           H  
ATOM   4838  CD  PRO A 307     -17.346  -1.243 -19.793  1.00  0.74           C  
ATOM   4839  HD2 PRO A 307     -18.370  -1.013 -19.497  1.00  0.74           H  
ATOM   4840  HD3 PRO A 307     -16.637  -0.605 -19.266  1.00  0.74           H  
ATOM   4841  N   LEU A 308     -14.488  -4.888 -20.756  1.00  0.76           N  
ATOM   4842  H   LEU A 308     -15.111  -5.394 -21.370  1.00  0.76           H  
ATOM   4843  CA  LEU A 308     -13.197  -5.491 -20.374  1.00  0.76           C  
ATOM   4844  HA  LEU A 308     -13.201  -5.684 -19.301  1.00  0.76           H  
ATOM   4845  C   LEU A 308     -12.007  -4.560 -20.651  1.00  0.76           C  
ATOM   4846  CB  LEU A 308     -12.989  -6.807 -21.134  1.00  0.76           C  
ATOM   4847  HB2 LEU A 308     -12.940  -6.579 -22.199  1.00  0.76           H  
ATOM   4848  HB3 LEU A 308     -12.029  -7.234 -20.841  1.00  0.76           H  
ATOM   4849  O   LEU A 308     -10.997  -4.624 -19.954  1.00  0.76           O  
ATOM   4850  CG  LEU A 308     -14.086  -7.851 -20.895  1.00  0.76           C  
ATOM   4851  HG  LEU A 308     -15.060  -7.419 -21.124  1.00  0.76           H  
ATOM   4852  CD1 LEU A 308     -13.861  -9.015 -21.851  1.00  0.76           C  
ATOM   4853 HD11 LEU A 308     -12.975  -9.574 -21.548  1.00  0.76           H  
ATOM   4854 HD12 LEU A 308     -13.727  -8.644 -22.867  1.00  0.76           H  
ATOM   4855 HD13 LEU A 308     -14.754  -9.639 -21.819  1.00  0.76           H  
ATOM   4856  CD2 LEU A 308     -14.103  -8.393 -19.466  1.00  0.76           C  
ATOM   4857 HD21 LEU A 308     -14.914  -9.112 -19.350  1.00  0.76           H  
ATOM   4858 HD22 LEU A 308     -14.270  -7.584 -18.755  1.00  0.76           H  
ATOM   4859 HD23 LEU A 308     -13.154  -8.882 -19.243  1.00  0.76           H  
ATOM   4860  N   SER A 309     -12.156  -3.673 -21.638  1.00  0.70           N  
ATOM   4861  H   SER A 309     -13.040  -3.637 -22.124  1.00  0.70           H  
ATOM   4862  CA  SER A 309     -11.183  -2.643 -21.992  1.00  0.70           C  
ATOM   4863  HA  SER A 309     -10.240  -3.136 -22.228  1.00  0.70           H  
ATOM   4864  C   SER A 309     -10.905  -1.647 -20.864  1.00  0.70           C  
ATOM   4865  CB  SER A 309     -11.685  -1.888 -23.232  1.00  0.70           C  
ATOM   4866  HB2 SER A 309     -11.682  -2.565 -24.086  1.00  0.70           H  
ATOM   4867  HB3 SER A 309     -11.025  -1.047 -23.448  1.00  0.70           H  
ATOM   4868  O   SER A 309      -9.825  -1.069 -20.789  1.00  0.70           O  
ATOM   4869  OG  SER A 309     -12.999  -1.394 -23.034  1.00  0.70           O  
ATOM   4870  HG  SER A 309     -12.935  -0.440 -22.952  1.00  0.70           H  
ATOM   4871  N   THR A 310     -11.849  -1.456 -19.939  1.00  0.73           N  
ATOM   4872  H   THR A 310     -12.712  -1.979 -19.986  1.00  0.73           H  
ATOM   4873  CA  THR A 310     -11.678  -0.529 -18.815  1.00  0.73           C  
ATOM   4874  HA  THR A 310     -11.031   0.286 -19.140  1.00  0.73           H  
ATOM   4875  C   THR A 310     -10.982  -1.168 -17.620  1.00  0.73           C  
ATOM   4876  CB  THR A 310     -13.002   0.118 -18.379  1.00  0.73           C  
ATOM   4877  HB  THR A 310     -12.787   0.889 -17.639  1.00  0.73           H  
ATOM   4878  O   THR A 310     -10.782  -0.479 -16.629  1.00  0.73           O  
ATOM   4879  CG2 THR A 310     -13.740   0.776 -19.544  1.00  0.73           C  
ATOM   4880 HG21 THR A 310     -14.621   1.292 -19.163  1.00  0.73           H  
ATOM   4881 HG22 THR A 310     -13.086   1.499 -20.031  1.00  0.73           H  
ATOM   4882 HG23 THR A 310     -14.056   0.022 -20.265  1.00  0.73           H  
ATOM   4883  OG1 THR A 310     -13.876  -0.817 -17.803  1.00  0.73           O  
ATOM   4884  HG1 THR A 310     -13.535  -1.048 -16.936  1.00  0.73           H  
ATOM   4885  N   LEU A 311     -10.630  -2.459 -17.670  1.00  0.81           N  
ATOM   4886  H   LEU A 311     -10.831  -2.976 -18.513  1.00  0.81           H  
ATOM   4887  CA  LEU A 311     -10.067  -3.189 -16.526  1.00  0.81           C  
ATOM   4888  HA  LEU A 311     -10.358  -2.686 -15.604  1.00  0.81           H  
ATOM   4889  C   LEU A 311      -8.536  -3.232 -16.504  1.00  0.81           C  
ATOM   4890  CB  LEU A 311     -10.639  -4.616 -16.496  1.00  0.81           C  
ATOM   4891  HB2 LEU A 311     -10.159  -5.164 -15.684  1.00  0.81           H  
ATOM   4892  HB3 LEU A 311     -10.377  -5.118 -17.427  1.00  0.81           H  
ATOM   4893  O   LEU A 311      -7.955  -3.616 -15.486  1.00  0.81           O  
ATOM   4894  CG  LEU A 311     -12.160  -4.699 -16.292  1.00  0.81           C  
ATOM   4895  HG  LEU A 311     -12.672  -4.201 -17.116  1.00  0.81           H  
ATOM   4896  CD1 LEU A 311     -12.577  -6.168 -16.283  1.00  0.81           C  
ATOM   4897 HD11 LEU A 311     -12.251  -6.649 -17.205  1.00  0.81           H  
ATOM   4898 HD12 LEU A 311     -13.664  -6.232 -16.220  1.00  0.81           H  
ATOM   4899 HD13 LEU A 311     -12.139  -6.681 -15.427  1.00  0.81           H  
ATOM   4900  CD2 LEU A 311     -12.602  -4.070 -14.971  1.00  0.81           C  
ATOM   4901 HD21 LEU A 311     -13.644  -4.319 -14.773  1.00  0.81           H  
ATOM   4902 HD22 LEU A 311     -11.998  -4.464 -14.154  1.00  0.81           H  
ATOM   4903 HD23 LEU A 311     -12.498  -2.986 -15.012  1.00  0.81           H  
ATOM   4904  N   GLY A 312      -7.853  -2.889 -17.596  1.00  0.87           N  
ATOM   4905  H   GLY A 312      -8.352  -2.573 -18.415  1.00  0.87           H  
ATOM   4906  CA  GLY A 312      -6.391  -2.865 -17.612  1.00  0.87           C  
ATOM   4907  HA2 GLY A 312      -6.015  -3.017 -18.623  1.00  0.87           H  
ATOM   4908  HA3 GLY A 312      -6.008  -3.702 -17.027  1.00  0.87           H  
ATOM   4909  C   GLY A 312      -5.793  -1.575 -17.043  1.00  0.87           C  
ATOM   4910  O   GLY A 312      -6.516  -0.638 -16.682  1.00  0.87           O  
ATOM   4911  N   PRO A 313      -4.456  -1.512 -16.936  1.00  0.93           N  
ATOM   4912  CA  PRO A 313      -3.776  -0.355 -16.374  1.00  0.93           C  
ATOM   4913  HA  PRO A 313      -4.154  -0.159 -15.371  1.00  0.93           H  
ATOM   4914  C   PRO A 313      -3.982   0.895 -17.234  1.00  0.93           C  
ATOM   4915  CB  PRO A 313      -2.300  -0.746 -16.290  1.00  0.93           C  
ATOM   4916  HB2 PRO A 313      -1.643   0.110 -16.444  1.00  0.93           H  
ATOM   4917  HB3 PRO A 313      -2.099  -1.202 -15.321  1.00  0.93           H  
ATOM   4918  O   PRO A 313      -4.164   0.812 -18.451  1.00  0.93           O  
ATOM   4919  CG  PRO A 313      -2.138  -1.794 -17.390  1.00  0.93           C  
ATOM   4920  HG2 PRO A 313      -1.326  -2.487 -17.168  1.00  0.93           H  
ATOM   4921  HG3 PRO A 313      -1.966  -1.297 -18.344  1.00  0.93           H  
ATOM   4922  CD  PRO A 313      -3.494  -2.501 -17.408  1.00  0.93           C  
ATOM   4923  HD2 PRO A 313      -3.725  -2.838 -18.418  1.00  0.93           H  
ATOM   4924  HD3 PRO A 313      -3.475  -3.346 -16.720  1.00  0.93           H  
ATOM   4925  N   ALA A 314      -3.914   2.061 -16.601  1.00  0.95           N  
ATOM   4926  H   ALA A 314      -3.756   2.059 -15.604  1.00  0.95           H  
ATOM   4927  CA  ALA A 314      -3.771   3.320 -17.323  1.00  0.95           C  
ATOM   4928  HA  ALA A 314      -4.441   3.322 -18.182  1.00  0.95           H  
ATOM   4929  C   ALA A 314      -2.331   3.462 -17.846  1.00  0.95           C  
ATOM   4930  CB  ALA A 314      -4.192   4.464 -16.398  1.00  0.95           C  
ATOM   4931  HB1 ALA A 314      -5.261   4.390 -16.198  1.00  0.95           H  
ATOM   4932  HB2 ALA A 314      -3.651   4.399 -15.454  1.00  0.95           H  
ATOM   4933  HB3 ALA A 314      -3.991   5.422 -16.877  1.00  0.95           H  
ATOM   4934  O   ALA A 314      -1.398   2.899 -17.270  1.00  0.95           O  
ATOM   4935  N   VAL A 315      -2.127   4.226 -18.918  1.00  0.96           N  
ATOM   4936  H   VAL A 315      -2.934   4.612 -19.388  1.00  0.96           H  
ATOM   4937  CA  VAL A 315      -0.801   4.476 -19.503  1.00  0.96           C  
ATOM   4938  HA  VAL A 315      -0.044   4.015 -18.868  1.00  0.96           H
[truncated: 577,126 more chars]
