# Supplementary material for: ATPase activity of DFCP1 controls selective autophagy
Source: Nat Commun. 2023 Jul 8;14:4051. doi: 10.1038/s41467-023-39641-9 (PMC10329651; doi:10.1038/s41467-023-39641-9)
Supplement: Supplementary file 11 — Supplementary Data [file 41467_2023_39641_MOESM11_ESM.zip › StructuralPredictions/Alphafold_output/ZF1_HUMAN_relaxed_model_2.pdb]

ATOM      1  N   MET A   1     -12.702 -68.735 -16.008  1.00  0.34           N  
ATOM      2  H   MET A   1     -12.909 -69.719 -16.107  1.00  0.34           H  
ATOM      3  H2  MET A   1     -13.471 -68.273 -15.544  1.00  0.34           H  
ATOM      4  H3  MET A   1     -12.589 -68.325 -16.924  1.00  0.34           H  
ATOM      5  CA  MET A   1     -11.454 -68.548 -15.240  1.00  0.34           C  
ATOM      6  HA  MET A   1     -11.561 -68.949 -14.232  1.00  0.34           H  
ATOM      7  C   MET A   1     -11.223 -67.053 -15.139  1.00  0.34           C  
ATOM      8  CB  MET A   1     -10.267 -69.252 -15.921  1.00  0.34           C  
ATOM      9  HB2 MET A   1     -10.225 -68.953 -16.968  1.00  0.34           H  
ATOM     10  HB3 MET A   1      -9.341 -68.935 -15.443  1.00  0.34           H  
ATOM     11  O   MET A   1     -10.771 -66.449 -16.102  1.00  0.34           O  
ATOM     12  CG  MET A   1     -10.346 -70.782 -15.854  1.00  0.34           C  
ATOM     13  HG2 MET A   1     -11.318 -71.124 -16.211  1.00  0.34           H  
ATOM     14  HG3 MET A   1      -9.587 -71.180 -16.527  1.00  0.34           H  
ATOM     15  SD  MET A   1     -10.032 -71.476 -14.214  1.00  0.34           S  
ATOM     16  CE  MET A   1      -9.985 -73.246 -14.619  1.00  0.34           C  
ATOM     17  HE1 MET A   1     -10.936 -73.555 -15.053  1.00  0.34           H  
ATOM     18  HE2 MET A   1      -9.803 -73.821 -13.711  1.00  0.34           H  
ATOM     19  HE3 MET A   1      -9.181 -73.440 -15.328  1.00  0.34           H  
ATOM     20  N   SER A   2     -11.687 -66.447 -14.048  1.00  0.37           N  
ATOM     21  H   SER A   2     -12.080 -66.981 -13.286  1.00  0.37           H  
ATOM     22  CA  SER A   2     -11.583 -65.007 -13.813  1.00  0.37           C  
ATOM     23  HA  SER A   2     -12.070 -64.479 -14.633  1.00  0.37           H  
ATOM     24  C   SER A   2     -10.117 -64.586 -13.757  1.00  0.37           C  
ATOM     25  CB  SER A   2     -12.301 -64.635 -12.513  1.00  0.37           C  
ATOM     26  HB2 SER A   2     -12.301 -63.551 -12.398  1.00  0.37           H  
ATOM     27  HB3 SER A   2     -11.788 -65.084 -11.663  1.00  0.37           H  
ATOM     28  O   SER A   2      -9.301 -65.283 -13.153  1.00  0.37           O  
ATOM     29  OG  SER A   2     -13.635 -65.111 -12.572  1.00  0.37           O  
ATOM     30  HG  SER A   2     -14.144 -64.672 -11.886  1.00  0.37           H  
ATOM     31  N   ALA A   3      -9.805 -63.476 -14.425  1.00  0.36           N  
ATOM     32  H   ALA A   3     -10.542 -62.962 -14.885  1.00  0.36           H  
ATOM     33  CA  ALA A   3      -8.464 -62.928 -14.546  1.00  0.36           C  
ATOM     34  HA  ALA A   3      -7.850 -63.630 -15.109  1.00  0.36           H  
ATOM     35  C   ALA A   3      -7.836 -62.723 -13.160  1.00  0.36           C  
ATOM     36  CB  ALA A   3      -8.556 -61.621 -15.344  1.00  0.36           C  
ATOM     37  HB1 ALA A   3      -9.180 -60.900 -14.816  1.00  0.36           H  
ATOM     38  HB2 ALA A   3      -7.558 -61.197 -15.462  1.00  0.36           H  
ATOM     39  HB3 ALA A   3      -8.975 -61.812 -16.332  1.00  0.36           H  
ATOM     40  O   ALA A   3      -8.333 -61.957 -12.336  1.00  0.36           O  
ATOM     41  N   GLN A   4      -6.749 -63.450 -12.911  1.00  0.27           N  
ATOM     42  H   GLN A   4      -6.423 -64.081 -13.630  1.00  0.27           H  
ATOM     43  CA  GLN A   4      -5.879 -63.257 -11.763  1.00  0.27           C  
ATOM     44  HA  GLN A   4      -6.473 -63.140 -10.857  1.00  0.27           H  
ATOM     45  C   GLN A   4      -5.075 -61.975 -11.992  1.00  0.27           C  
ATOM     46  CB  GLN A   4      -4.954 -64.478 -11.611  1.00  0.27           C  
ATOM     47  HB2 GLN A   4      -4.162 -64.231 -10.904  1.00  0.27           H  
ATOM     48  HB3 GLN A   4      -4.491 -64.697 -12.573  1.00  0.27           H  
ATOM     49  O   GLN A   4      -4.076 -61.977 -12.705  1.00  0.27           O  
ATOM     50  CG  GLN A   4      -5.683 -65.729 -11.093  1.00  0.27           C  
ATOM     51  HG2 GLN A   4      -6.531 -65.954 -11.739  1.00  0.27           H  
ATOM     52  HG3 GLN A   4      -6.060 -65.528 -10.091  1.00  0.27           H  
ATOM     53  CD  GLN A   4      -4.782 -66.963 -11.046  1.00  0.27           C  
ATOM     54  NE2 GLN A   4      -5.182 -68.010 -10.358  1.00  0.27           N  
ATOM     55 HE21 GLN A   4      -4.544 -68.793 -10.361  1.00  0.27           H  
ATOM     56 HE22 GLN A   4      -6.057 -68.001  -9.854  1.00  0.27           H  
ATOM     57  OE1 GLN A   4      -3.716 -67.034 -11.629  1.00  0.27           O  
ATOM     58  N   THR A   5      -5.512 -60.870 -11.396  1.00  0.30           N  
ATOM     59  H   THR A   5      -6.413 -60.868 -10.940  1.00  0.30           H  
ATOM     60  CA  THR A   5      -4.643 -59.714 -11.167  1.00  0.30           C  
ATOM     61  HA  THR A   5      -4.128 -59.471 -12.097  1.00  0.30           H  
ATOM     62  C   THR A   5      -3.590 -60.086 -10.126  1.00  0.30           C  
ATOM     63  CB  THR A   5      -5.438 -58.476 -10.732  1.00  0.30           C  
ATOM     64  HB  THR A   5      -4.782 -57.787 -10.201  1.00  0.30           H  
ATOM     65  O   THR A   5      -3.910 -60.533  -9.022  1.00  0.30           O  
ATOM     66  CG2 THR A   5      -6.022 -57.751 -11.943  1.00  0.30           C  
ATOM     67 HG21 THR A   5      -5.218 -57.413 -12.597  1.00  0.30           H  
ATOM     68 HG22 THR A   5      -6.588 -56.884 -11.604  1.00  0.30           H  
ATOM     69 HG23 THR A   5      -6.685 -58.418 -12.493  1.00  0.30           H  
ATOM     70  OG1 THR A   5      -6.509 -58.851  -9.892  1.00  0.30           O  
ATOM     71  HG1 THR A   5      -6.123 -59.128  -9.058  1.00  0.30           H  
ATOM     72  N   SER A   6      -2.327 -59.935 -10.517  1.00  0.28           N  
ATOM     73  H   SER A   6      -2.160 -59.546 -11.434  1.00  0.28           H  
ATOM     74  CA  SER A   6      -1.124 -60.228  -9.739  1.00  0.28           C  
ATOM     75  HA  SER A   6      -1.107 -61.301  -9.545  1.00  0.28           H  
ATOM     76  C   SER A   6      -1.054 -59.433  -8.423  1.00  0.28           C  
ATOM     77  CB  SER A   6       0.098 -59.883 -10.596  1.00  0.28           C  
ATOM     78  HB2 SER A   6       0.188 -60.612 -11.401  1.00  0.28           H  
ATOM     79  HB3 SER A   6       1.003 -59.920  -9.989  1.00  0.28           H  
ATOM     80  O   SER A   6      -1.321 -58.230  -8.430  1.00  0.28           O  
ATOM     81  OG  SER A   6      -0.055 -58.595 -11.165  1.00  0.28           O  
ATOM     82  HG  SER A   6      -0.188 -57.951 -10.465  1.00  0.28           H  
ATOM     83  N   PRO A   7      -0.645 -60.051  -7.299  1.00  0.36           N  
ATOM     84  CA  PRO A   7      -0.541 -59.386  -6.006  1.00  0.36           C  
ATOM     85  HA  PRO A   7      -1.270 -58.579  -5.926  1.00  0.36           H  
ATOM     86  C   PRO A   7       0.868 -58.812  -5.800  1.00  0.36           C  
ATOM     87  CB  PRO A   7      -0.894 -60.487  -4.999  1.00  0.36           C  
ATOM     88  HB2 PRO A   7      -0.458 -60.307  -4.016  1.00  0.36           H  
ATOM     89  HB3 PRO A   7      -1.978 -60.565  -4.923  1.00  0.36           H  
ATOM     90  O   PRO A   7       1.759 -59.521  -5.341  1.00  0.36           O  
ATOM     91  CG  PRO A   7      -0.341 -61.760  -5.646  1.00  0.36           C  
ATOM     92  HG2 PRO A   7      -0.934 -62.633  -5.374  1.00  0.36           H  
ATOM     93  HG3 PRO A   7       0.698 -61.909  -5.352  1.00  0.36           H  
ATOM     94  CD  PRO A   7      -0.413 -61.481  -7.147  1.00  0.36           C  
ATOM     95  HD2 PRO A   7      -1.253 -62.038  -7.562  1.00  0.36           H  
ATOM     96  HD3 PRO A   7       0.516 -61.779  -7.633  1.00  0.36           H  
ATOM     97  N   ALA A   8       1.074 -57.532  -6.113  1.00  0.29           N  
ATOM     98  H   ALA A   8       0.358 -57.022  -6.611  1.00  0.29           H  
ATOM     99  CA  ALA A   8       2.334 -56.846  -5.805  1.00  0.29           C  
ATOM    100  HA  ALA A   8       2.715 -57.255  -4.870  1.00  0.29           H  
ATOM    101  C   ALA A   8       2.182 -55.333  -5.547  1.00  0.29           C  
ATOM    102  CB  ALA A   8       3.379 -57.172  -6.884  1.00  0.29           C  
ATOM    103  HB1 ALA A   8       4.343 -56.748  -6.604  1.00  0.29           H  
ATOM    104  HB2 ALA A   8       3.493 -58.251  -6.991  1.00  0.29           H  
ATOM    105  HB3 ALA A   8       3.071 -56.743  -7.838  1.00  0.29           H  
ATOM    106  O   ALA A   8       3.073 -54.571  -5.875  1.00  0.29           O  
ATOM    107  N   GLU A   9       1.088 -54.895  -4.914  1.00  0.30           N  
ATOM    108  H   GLU A   9       0.319 -55.535  -4.777  1.00  0.30           H  
ATOM    109  CA  GLU A   9       0.988 -53.568  -4.274  1.00  0.30           C  
ATOM    110  HA  GLU A   9       1.986 -53.222  -4.008  1.00  0.30           H  
ATOM    111  C   GLU A   9       0.196 -53.704  -2.961  1.00  0.30           C  
ATOM    112  CB  GLU A   9       0.386 -52.501  -5.208  1.00  0.30           C  
ATOM    113  HB2 GLU A   9      -0.523 -52.891  -5.667  1.00  0.30           H  
ATOM    114  HB3 GLU A   9       0.126 -51.635  -4.599  1.00  0.30           H  
ATOM    115  O   GLU A   9      -0.960 -53.314  -2.837  1.00  0.30           O  
ATOM    116  CG  GLU A   9       1.367 -52.027  -6.294  1.00  0.30           C  
ATOM    117  HG2 GLU A   9       1.530 -52.843  -6.998  1.00  0.30           H  
ATOM    118  HG3 GLU A   9       2.316 -51.777  -5.820  1.00  0.30           H  
ATOM    119  CD  GLU A   9       0.859 -50.809  -7.079  1.00  0.30           C  
ATOM    120  OE1 GLU A   9       1.703 -50.158  -7.731  1.00  0.30           O  
ATOM    121  OE2 GLU A   9      -0.365 -50.552  -7.032  1.00  0.30           O  
ATOM    122  N   LYS A  10       0.791 -54.362  -1.959  1.00  0.30           N  
ATOM    123  H   LYS A  10       1.733 -54.690  -2.117  1.00  0.30           H  
ATOM    124  CA  LYS A  10       0.227 -54.476  -0.601  1.00  0.30           C  
ATOM    125  HA  LYS A  10      -0.749 -53.993  -0.577  1.00  0.30           H  
ATOM    126  C   LYS A  10       1.081 -53.688   0.390  1.00  0.30           C  
ATOM    127  CB  LYS A  10       0.012 -55.943  -0.188  1.00  0.30           C  
ATOM    128  HB2 LYS A  10       0.885 -56.535  -0.464  1.00  0.30           H  
ATOM    129  HB3 LYS A  10      -0.096 -55.982   0.896  1.00  0.30           H  
ATOM    130  O   LYS A  10       1.750 -54.263   1.238  1.00  0.30           O  
ATOM    131  CG  LYS A  10      -1.259 -56.551  -0.797  1.00  0.30           C  
ATOM    132  HG2 LYS A  10      -2.114 -55.920  -0.553  1.00  0.30           H  
ATOM    133  HG3 LYS A  10      -1.155 -56.606  -1.881  1.00  0.30           H  
ATOM    134  CD  LYS A  10      -1.490 -57.957  -0.225  1.00  0.30           C  
ATOM    135  HD2 LYS A  10      -0.648 -58.591  -0.502  1.00  0.30           H  
ATOM    136  HD3 LYS A  10      -1.546 -57.894   0.861  1.00  0.30           H  
ATOM    137  CE  LYS A  10      -2.791 -58.551  -0.770  1.00  0.30           C  
ATOM    138  HE2 LYS A  10      -3.614 -57.892  -0.495  1.00  0.30           H  
ATOM    139  HE3 LYS A  10      -2.733 -58.570  -1.858  1.00  0.30           H  
ATOM    140  NZ  LYS A  10      -3.020 -59.918  -0.240  1.00  0.30           N  
ATOM    141  HZ1 LYS A  10      -3.881 -60.296  -0.610  1.00  0.30           H  
ATOM    142  HZ2 LYS A  10      -3.081 -59.894   0.768  1.00  0.30           H  
ATOM    143  HZ3 LYS A  10      -2.258 -60.526  -0.504  1.00  0.30           H  
ATOM    144  N   GLY A  11       1.037 -52.365   0.262  1.00  0.29           N  
ATOM    145  H   GLY A  11       0.583 -51.994  -0.561  1.00  0.29           H  
ATOM    146  CA  GLY A  11       1.363 -51.419   1.339  1.00  0.29           C  
ATOM    147  HA2 GLY A  11       1.810 -51.942   2.184  1.00  0.29           H  
ATOM    148  HA3 GLY A  11       2.081 -50.688   0.969  1.00  0.29           H  
ATOM    149  C   GLY A  11       0.129 -50.658   1.849  1.00  0.29           C  
ATOM    150  O   GLY A  11       0.258 -49.715   2.622  1.00  0.29           O  
ATOM    151  N   LEU A  12      -1.066 -51.031   1.378  1.00  0.36           N  
ATOM    152  H   LEU A  12      -1.107 -51.836   0.769  1.00  0.36           H  
ATOM    153  CA  LEU A  12      -2.313 -50.302   1.592  1.00  0.36           C  
ATOM    154  HA  LEU A  12      -2.121 -49.238   1.458  1.00  0.36           H  
ATOM    155  C   LEU A  12      -2.831 -50.509   3.020  1.00  0.36           C  
ATOM    156  CB  LEU A  12      -3.335 -50.746   0.526  1.00  0.36           C  
ATOM    157  HB2 LEU A  12      -4.331 -50.418   0.822  1.00  0.36           H  
ATOM    158  HB3 LEU A  12      -3.349 -51.835   0.495  1.00  0.36           H  
ATOM    159  O   LEU A  12      -3.107 -51.636   3.439  1.00  0.36           O  
ATOM    160  CG  LEU A  12      -3.020 -50.187  -0.879  1.00  0.36           C  
ATOM    161  HG  LEU A  12      -1.941 -50.139  -1.020  1.00  0.36           H  
ATOM    162  CD1 LEU A  12      -3.588 -51.096  -1.965  1.00  0.36           C  
ATOM    163 HD11 LEU A  12      -3.331 -50.695  -2.946  1.00  0.36           H  
ATOM    164 HD12 LEU A  12      -4.673 -51.152  -1.878  1.00  0.36           H  
ATOM    165 HD13 LEU A  12      -3.158 -52.094  -1.884  1.00  0.36           H  
ATOM    166  CD2 LEU A  12      -3.608 -48.787  -1.058  1.00  0.36           C  
ATOM    167 HD21 LEU A  12      -3.191 -48.105  -0.317  1.00  0.36           H  
ATOM    168 HD22 LEU A  12      -4.693 -48.812  -0.953  1.00  0.36           H  
ATOM    169 HD23 LEU A  12      -3.364 -48.412  -2.052  1.00  0.36           H  
ATOM    170  N   ASN A  13      -2.978 -49.398   3.748  1.00  0.43           N  
ATOM    171  H   ASN A  13      -2.673 -48.530   3.332  1.00  0.43           H  
ATOM    172  CA  ASN A  13      -3.758 -49.326   4.981  1.00  0.43           C  
ATOM    173  HA  ASN A  13      -3.194 -49.844   5.757  1.00  0.43           H  
ATOM    174  C   ASN A  13      -5.111 -50.039   4.770  1.00  0.43           C  
ATOM    175  CB  ASN A  13      -3.984 -47.841   5.362  1.00  0.43           C  
ATOM    176  HB2 ASN A  13      -3.734 -47.192   4.522  1.00  0.43           H  
ATOM    177  HB3 ASN A  13      -5.041 -47.681   5.574  1.00  0.43           H  
ATOM    178  O   ASN A  13      -5.705 -49.897   3.701  1.00  0.43           O  
ATOM    179  CG  ASN A  13      -3.220 -47.369   6.589  1.00  0.43           C  
ATOM    180  ND2 ASN A  13      -3.196 -46.079   6.828  1.00  0.43           N  
ATOM    181 HD21 ASN A  13      -2.738 -45.780   7.677  1.00  0.43           H  
ATOM    182 HD22 ASN A  13      -3.798 -45.442   6.326  1.00  0.43           H  
ATOM    183  OD1 ASN A  13      -2.684 -48.135   7.370  1.00  0.43           O  
ATOM    184  N   PRO A  14      -5.621 -50.797   5.755  1.00  0.51           N  
ATOM    185  CA  PRO A  14      -6.920 -51.445   5.630  1.00  0.51           C  
ATOM    186  HA  PRO A  14      -6.899 -52.141   4.791  1.00  0.51           H  
ATOM    187  C   PRO A  14      -7.978 -50.371   5.372  1.00  0.51           C  
ATOM    188  CB  PRO A  14      -7.133 -52.225   6.930  1.00  0.51           C  
ATOM    189  HB2 PRO A  14      -6.903 -53.276   6.755  1.00  0.51           H  
ATOM    190  HB3 PRO A  14      -8.150 -52.123   7.307  1.00  0.51           H  
ATOM    191  O   PRO A  14      -8.154 -49.486   6.210  1.00  0.51           O  
ATOM    192  CG  PRO A  14      -6.110 -51.644   7.909  1.00  0.51           C  
ATOM    193  HG2 PRO A  14      -5.637 -52.440   8.485  1.00  0.51           H  
ATOM    194  HG3 PRO A  14      -6.588 -50.906   8.553  1.00  0.51           H  
ATOM    195  CD  PRO A  14      -5.042 -50.970   7.067  1.00  0.51           C  
ATOM    196  HD2 PRO A  14      -4.165 -51.613   6.995  1.00  0.51           H  
ATOM    197  HD3 PRO A  14      -4.771 -50.012   7.510  1.00  0.51           H  
ATOM    198  N   GLY A  15      -8.610 -50.450   4.194  1.00  0.65           N  
ATOM    199  H   GLY A  15      -8.296 -51.172   3.561  1.00  0.65           H  
ATOM    200  CA  GLY A  15      -9.429 -49.401   3.585  1.00  0.65           C  
ATOM    201  HA2 GLY A  15     -10.103 -49.839   2.849  1.00  0.65           H  
ATOM    202  HA3 GLY A  15      -8.779 -48.704   3.056  1.00  0.65           H  
ATOM    203  C   GLY A  15     -10.272 -48.639   4.599  1.00  0.65           C  
ATOM    204  O   GLY A  15     -11.111 -49.213   5.303  1.00  0.65           O  
ATOM    205  N   LEU A  16     -10.010 -47.338   4.706  1.00  0.80           N  
ATOM    206  H   LEU A  16      -9.350 -46.936   4.056  1.00  0.80           H  
ATOM    207  CA  LEU A  16     -10.856 -46.434   5.467  1.00  0.80           C  
ATOM    208  HA  LEU A  16     -10.993 -46.821   6.477  1.00  0.80           H  
ATOM    209  C   LEU A  16     -12.209 -46.417   4.761  1.00  0.80           C  
ATOM    210  CB  LEU A  16     -10.204 -45.041   5.519  1.00  0.80           C  
ATOM    211  HB2 LEU A  16     -10.928 -44.328   5.914  1.00  0.80           H  
ATOM    212  HB3 LEU A  16      -9.969 -44.730   4.501  1.00  0.80           H  
ATOM    213  O   LEU A  16     -12.292 -46.042   3.602  1.00  0.80           O  
ATOM    214  CG  LEU A  16      -8.922 -44.978   6.370  1.00  0.80           C  
ATOM    215  HG  LEU A  16      -8.212 -45.728   6.021  1.00  0.80           H  
ATOM    216  CD1 LEU A  16      -8.268 -43.606   6.232  1.00  0.80           C  
ATOM    217 HD11 LEU A  16      -8.934 -42.832   6.614  1.00  0.80           H  
ATOM    218 HD12 LEU A  16      -8.050 -43.407   5.182  1.00  0.80           H  
ATOM    219 HD13 LEU A  16      -7.331 -43.588   6.788  1.00  0.80           H  
ATOM    220  CD2 LEU A  16      -9.201 -45.213   7.858  1.00  0.80           C  
ATOM    221 HD21 LEU A  16      -8.276 -45.088   8.421  1.00  0.80           H  
ATOM    222 HD22 LEU A  16      -9.941 -44.497   8.216  1.00  0.80           H  
ATOM    223 HD23 LEU A  16      -9.554 -46.232   8.018  1.00  0.80           H  
ATOM    224  N   MET A  17     -13.260 -46.880   5.429  1.00  0.85           N  
ATOM    225  H   MET A  17     -13.125 -47.189   6.381  1.00  0.85           H  
ATOM    226  CA  MET A  17     -14.597 -46.955   4.836  1.00  0.85           C  
ATOM    227  HA  MET A  17     -14.511 -47.046   3.753  1.00  0.85           H  
ATOM    228  C   MET A  17     -15.370 -45.680   5.138  1.00  0.85           C  
ATOM    229  CB  MET A  17     -15.363 -48.181   5.344  1.00  0.85           C  
ATOM    230  HB2 MET A  17     -15.548 -48.067   6.413  1.00  0.85           H  
ATOM    231  HB3 MET A  17     -16.326 -48.227   4.837  1.00  0.85           H  
ATOM    232  O   MET A  17     -15.187 -45.085   6.205  1.00  0.85           O  
ATOM    233  CG  MET A  17     -14.613 -49.498   5.115  1.00  0.85           C  
ATOM    234  HG2 MET A  17     -15.200 -50.306   5.553  1.00  0.85           H  
ATOM    235  HG3 MET A  17     -13.664 -49.459   5.649  1.00  0.85           H  
ATOM    236  SD  MET A  17     -14.262 -49.932   3.396  1.00  0.85           S  
ATOM    237  CE  MET A  17     -15.925 -50.367   2.862  1.00  0.85           C  
ATOM    238  HE1 MET A  17     -15.849 -50.847   1.887  1.00  0.85           H  
ATOM    239  HE2 MET A  17     -16.521 -49.457   2.793  1.00  0.85           H  
ATOM    240  HE3 MET A  17     -16.384 -51.057   3.570  1.00  0.85           H  
ATOM    241  N   CYS A  18     -16.269 -45.299   4.235  1.00  0.88           N  
ATOM    242  H   CYS A  18     -16.343 -45.815   3.370  1.00  0.88           H  
ATOM    243  CA  CYS A  18     -17.183 -44.193   4.464  1.00  0.88           C  
ATOM    244  HA  CYS A  18     -16.592 -43.285   4.583  1.00  0.88           H  
ATOM    245  C   CYS A  18     -17.990 -44.416   5.756  1.00  0.88           C  
ATOM    246  CB  CYS A  18     -18.065 -44.035   3.225  1.00  0.88           C  
ATOM    247  HB2 CYS A  18     -17.427 -43.965   2.344  1.00  0.88           H  
ATOM    248  HB3 CYS A  18     -18.717 -44.902   3.117  1.00  0.88           H  
ATOM    249  O   CYS A  18     -18.586 -45.472   5.964  1.00  0.88           O  
ATOM    250  SG  CYS A  18     -19.057 -42.529   3.378  1.00  0.88           S  
ATOM    251  HG  CYS A  18     -18.191 -41.827   4.115  1.00  0.88           H  
ATOM    252  N   GLN A  19     -17.974 -43.421   6.640  1.00  0.87           N  
ATOM    253  H   GLN A  19     -17.438 -42.594   6.415  1.00  0.87           H  
ATOM    254  CA  GLN A  19     -18.742 -43.383   7.886  1.00  0.87           C  
ATOM    255  HA  GLN A  19     -18.922 -44.399   8.239  1.00  0.87           H  
ATOM    256  C   GLN A  19     -20.117 -42.733   7.697  1.00  0.87           C  
ATOM    257  CB  GLN A  19     -17.932 -42.626   8.946  1.00  0.87           C  
ATOM    258  HB2 GLN A  19     -17.618 -41.670   8.529  1.00  0.87           H  
ATOM    259  HB3 GLN A  19     -18.571 -42.423   9.806  1.00  0.87           H  
ATOM    260  O   GLN A  19     -20.964 -42.827   8.581  1.00  0.87           O  
ATOM    261  CG  GLN A  19     -16.707 -43.414   9.443  1.00  0.87           C  
ATOM    262  HG2 GLN A  19     -17.049 -44.321   9.940  1.00  0.87           H  
ATOM    263  HG3 GLN A  19     -16.075 -43.696   8.601  1.00  0.87           H  
ATOM    264  CD  GLN A  19     -15.874 -42.579  10.411  1.00  0.87           C  
ATOM    265  NE2 GLN A  19     -15.374 -43.135  11.496  1.00  0.87           N  
ATOM    266 HE21 GLN A  19     -15.769 -43.993  11.854  1.00  0.87           H  
ATOM    267 HE22 GLN A  19     -15.063 -42.473  12.193  1.00  0.87           H  
ATOM    268  OE1 GLN A  19     -15.653 -41.404  10.198  1.00  0.87           O  
ATOM    269  N   GLU A  20     -20.348 -42.110   6.543  1.00  0.86           N  
ATOM    270  H   GLU A  20     -19.612 -42.099   5.851  1.00  0.86           H  
ATOM    271  CA  GLU A  20     -21.625 -41.514   6.175  1.00  0.86           C  
ATOM    272  HA  GLU A  20     -22.177 -41.282   7.086  1.00  0.86           H  
ATOM    273  C   GLU A  20     -22.485 -42.484   5.370  1.00  0.86           C  
ATOM    274  CB  GLU A  20     -21.397 -40.211   5.393  1.00  0.86           C  
ATOM    275  HB2 GLU A  20     -20.699 -40.397   4.577  1.00  0.86           H  
ATOM    276  HB3 GLU A  20     -22.338 -39.888   4.948  1.00  0.86           H  
ATOM    277  O   GLU A  20     -21.989 -43.237   4.531  1.00  0.86           O  
ATOM    278  CG  GLU A  20     -20.842 -39.080   6.268  1.00  0.86           C  
ATOM    279  HG2 GLU A  20     -20.734 -38.192   5.645  1.00  0.86           H  
ATOM    280  HG3 GLU A  20     -19.851 -39.370   6.616  1.00  0.86           H  
ATOM    281  CD  GLU A  20     -21.751 -38.740   7.459  1.00  0.86           C  
ATOM    282  OE1 GLU A  20     -21.231 -38.210   8.460  1.00  0.86           O  
ATOM    283  OE2 GLU A  20     -22.968 -39.034   7.370  1.00  0.86           O  
ATOM    284  N   SER A  21     -23.798 -42.434   5.595  1.00  0.81           N  
ATOM    285  H   SER A  21     -24.134 -41.779   6.286  1.00  0.81           H  
ATOM    286  CA  SER A  21     -24.775 -43.258   4.865  1.00  0.81           C  
ATOM    287  HA  SER A  21     -24.212 -43.875   4.165  1.00  0.81           H  
ATOM    288  C   SER A  21     -25.735 -42.441   3.994  1.00  0.81           C  
ATOM    289  CB  SER A  21     -25.495 -44.240   5.793  1.00  0.81           C  
ATOM    290  HB2 SER A  21     -26.027 -43.687   6.566  1.00  0.81           H  
ATOM    291  HB3 SER A  21     -26.209 -44.833   5.221  1.00  0.81           H  
ATOM    292  O   SER A  21     -26.870 -42.847   3.765  1.00  0.81           O  
ATOM    293  OG  SER A  21     -24.550 -45.111   6.387  1.00  0.81           O  
ATOM    294  HG  SER A  21     -23.733 -44.619   6.496  1.00  0.81           H  
ATOM    295  N   TYR A  22     -25.293 -41.268   3.527  1.00  0.84           N  
ATOM    296  H   TYR A  22     -24.364 -40.968   3.785  1.00  0.84           H  
ATOM    297  CA  TYR A  22     -26.115 -40.371   2.705  1.00  0.84           C  
ATOM    298  HA  TYR A  22     -27.104 -40.288   3.156  1.00  0.84           H  
ATOM    299  C   TYR A  22     -26.339 -40.905   1.286  1.00  0.84           C  
ATOM    300  CB  TYR A  22     -25.491 -38.968   2.675  1.00  0.84           C  
ATOM    301  HB2 TYR A  22     -24.404 -39.039   2.638  1.00  0.84           H  
ATOM    302  HB3 TYR A  22     -25.808 -38.460   1.765  1.00  0.84           H  
ATOM    303  O   TYR A  22     -27.469 -40.933   0.811  1.00  0.84           O  
ATOM    304  CG  TYR A  22     -25.911 -38.116   3.854  1.00  0.84           C  
ATOM    305  CD1 TYR A  22     -26.998 -37.231   3.721  1.00  0.84           C  
ATOM    306  HD1 TYR A  22     -27.517 -37.155   2.777  1.00  0.84           H  
ATOM    307  CD2 TYR A  22     -25.252 -38.236   5.092  1.00  0.84           C  
ATOM    308  HD2 TYR A  22     -24.415 -38.907   5.211  1.00  0.84           H  
ATOM    309  CE1 TYR A  22     -27.412 -36.450   4.818  1.00  0.84           C  
ATOM    310  HE1 TYR A  22     -28.260 -35.787   4.726  1.00  0.84           H  
ATOM    311  CE2 TYR A  22     -25.661 -37.460   6.191  1.00  0.84           C  
ATOM    312  HE2 TYR A  22     -25.120 -37.547   7.122  1.00  0.84           H  
ATOM    313  OH  TYR A  22     -27.075 -35.751   7.093  1.00  0.84           O  
ATOM    314  HH  TYR A  22     -26.519 -35.975   7.843  1.00  0.84           H  
ATOM    315  CZ  TYR A  22     -26.728 -36.548   6.048  1.00  0.84           C  
ATOM    316  N   ALA A  23     -25.273 -41.350   0.614  1.00  0.88           N  
ATOM    317  H   ALA A  23     -24.367 -41.239   1.047  1.00  0.88           H  
ATOM    318  CA  ALA A  23     -25.336 -41.867  -0.758  1.00  0.88           C  
ATOM    319  HA  ALA A  23     -26.371 -41.872  -1.098  1.00  0.88           H  
ATOM    320  C   ALA A  23     -24.820 -43.311  -0.898  1.00  0.88           C  
ATOM    321  CB  ALA A  23     -24.555 -40.905  -1.657  1.00  0.88           C  
ATOM    322  HB1 ALA A  23     -24.644 -41.217  -2.698  1.00  0.88           H  
ATOM    323  HB2 ALA A  23     -24.958 -39.897  -1.561  1.00  0.88           H  
ATOM    324  HB3 ALA A  23     -23.504 -40.898  -1.369  1.00  0.88           H  
ATOM    325  O   ALA A  23     -25.120 -43.987  -1.888  1.00  0.88           O  
ATOM    326  N   CYS A  24     -24.047 -43.797   0.074  1.00  0.87           N  
ATOM    327  H   CYS A  24     -23.886 -43.223   0.890  1.00  0.87           H  
ATOM    328  CA  CYS A  24     -23.562 -45.175   0.133  1.00  0.87           C  
ATOM    329  HA  CYS A  24     -24.017 -45.745  -0.677  1.00  0.87           H  
ATOM    330  C   CYS A  24     -24.006 -45.852   1.437  1.00  0.87           C  
ATOM    331  CB  CYS A  24     -22.039 -45.202  -0.092  1.00  0.87           C  
ATOM    332  HB2 CYS A  24     -21.757 -44.473  -0.852  1.00  0.87           H  
ATOM    333  HB3 CYS A  24     -21.754 -46.184  -0.471  1.00  0.87           H  
ATOM    334  O   CYS A  24     -24.457 -45.190   2.362  1.00  0.87           O  
ATOM    335  SG  CYS A  24     -21.099 -44.895   1.431  1.00  0.87           S  
ATOM    336  HG  CYS A  24     -21.451 -43.619   1.616  1.00  0.87           H  
ATOM    337  N   SER A  25     -23.866 -47.172   1.535  1.00  0.82           N  
ATOM    338  H   SER A  25     -23.550 -47.693   0.729  1.00  0.82           H  
ATOM    339  CA  SER A  25     -24.158 -47.950   2.751  1.00  0.82           C  
ATOM    340  HA  SER A  25     -24.932 -47.431   3.318  1.00  0.82           H  
ATOM    341  C   SER A  25     -22.955 -48.070   3.705  1.00  0.82           C  
ATOM    342  CB  SER A  25     -24.734 -49.317   2.350  1.00  0.82           C  
ATOM    343  HB2 SER A  25     -24.724 -50.006   3.195  1.00  0.82           H  
ATOM    344  HB3 SER A  25     -25.773 -49.171   2.054  1.00  0.82           H  
ATOM    345  O   SER A  25     -22.838 -49.054   4.433  1.00  0.82           O  
ATOM    346  OG  SER A  25     -24.045 -49.882   1.244  1.00  0.82           O  
ATOM    347  HG  SER A  25     -23.118 -50.032   1.445  1.00  0.82           H  
ATOM    348  N   GLY A  26     -21.997 -47.136   3.644  1.00  0.80           N  
ATOM    349  H   GLY A  26     -22.179 -46.296   3.113  1.00  0.80           H  
ATOM    350  CA  GLY A  26     -20.702 -47.238   4.336  1.00  0.80           C  
ATOM    351  HA2 GLY A  26     -20.193 -46.278   4.243  1.00  0.80           H  
ATOM    352  HA3 GLY A  26     -20.865 -47.435   5.395  1.00  0.80           H  
ATOM    353  C   GLY A  26     -19.772 -48.325   3.771  1.00  0.80           C  
ATOM    354  O   GLY A  26     -18.831 -48.768   4.429  1.00  0.80           O  
ATOM    355  N   THR A  27     -20.067 -48.803   2.560  1.00  0.81           N  
ATOM    356  H   THR A  27     -20.875 -48.420   2.091  1.00  0.81           H  
ATOM    357  CA  THR A  27     -19.329 -49.860   1.846  1.00  0.81           C  
ATOM    358  HA  THR A  27     -18.794 -50.482   2.563  1.00  0.81           H  
ATOM    359  C   THR A  27     -18.296 -49.320   0.868  1.00  0.81           C  
ATOM    360  CB  THR A  27     -20.292 -50.750   1.055  1.00  0.81           C  
ATOM    361  HB  THR A  27     -19.735 -51.411   0.391  1.00  0.81           H  
ATOM    362  O   THR A  27     -17.484 -50.093   0.371  1.00  0.81           O  
ATOM    363  CG2 THR A  27     -21.142 -51.611   1.991  1.00  0.81           C  
ATOM    364 HG21 THR A  27     -21.841 -52.202   1.400  1.00  0.81           H  
ATOM    365 HG22 THR A  27     -20.495 -52.285   2.552  1.00  0.81           H  
ATOM    366 HG23 THR A  27     -21.700 -50.986   2.688  1.00  0.81           H  
ATOM    367  OG1 THR A  27     -21.169 -49.946   0.293  1.00  0.81           O  
ATOM    368  HG1 THR A  27     -20.684 -49.616  -0.467  1.00  0.81           H  
ATOM    369  N   ASP A  28     -18.324 -48.021   0.595  1.00  0.87           N  
ATOM    370  H   ASP A  28     -18.996 -47.432   1.066  1.00  0.87           H  
ATOM    371  CA  ASP A  28     -17.380 -47.378  -0.310  1.00  0.87           C  
ATOM    372  HA  ASP A  28     -17.043 -48.102  -1.052  1.00  0.87           H  
ATOM    373  C   ASP A  28     -16.154 -46.905   0.481  1.00  0.87           C  
ATOM    374  CB  ASP A  28     -18.070 -46.230  -1.068  1.00  0.87           C  
ATOM    375  HB2 ASP A  28     -18.452 -45.517  -0.336  1.00  0.87           H  
ATOM    376  HB3 ASP A  28     -17.326 -45.720  -1.679  1.00  0.87           H  
ATOM    377  O   ASP A  28     -16.259 -46.545   1.660  1.00  0.87           O  
ATOM    378  CG  ASP A  28     -19.228 -46.669  -1.983  1.00  0.87           C  
ATOM    379  OD1 ASP A  28     -19.409 -47.888  -2.197  1.00  0.87           O  
ATOM    380  OD2 ASP A  28     -19.979 -45.767  -2.435  1.00  0.87           O  
ATOM    381  N   GLU A  29     -14.990 -46.893  -0.166  1.00  0.87           N  
ATOM    382  H   GLU A  29     -14.952 -47.180  -1.133  1.00  0.87           H  
ATOM    383  CA  GLU A  29     -13.773 -46.350   0.432  1.00  0.87           C  
ATOM    384  HA  GLU A  29     -13.642 -46.817   1.408  1.00  0.87           H  
ATOM    385  C   GLU A  29     -13.929 -44.839   0.642  1.00  0.87           C  
ATOM    386  CB  GLU A  29     -12.548 -46.716  -0.419  1.00  0.87           C  
ATOM    387  HB2 GLU A  29     -12.572 -46.154  -1.353  1.00  0.87           H  
ATOM    388  HB3 GLU A  29     -12.601 -47.780  -0.649  1.00  0.87           H  
ATOM    389  O   GLU A  29     -14.378 -44.095  -0.238  1.00  0.87           O  
ATOM    390  CG  GLU A  29     -11.230 -46.446   0.324  1.00  0.87           C  
ATOM    391  HG2 GLU A  29     -11.122 -45.372   0.473  1.00  0.87           H  
ATOM    392  HG3 GLU A  29     -11.285 -46.924   1.303  1.00  0.87           H  
ATOM    393  CD  GLU A  29      -9.987 -46.980  -0.405  1.00  0.87           C  
ATOM    394  OE1 GLU A  29      -8.936 -47.081   0.271  1.00  0.87           O  
ATOM    395  OE2 GLU A  29     -10.098 -47.330  -1.602  1.00  0.87           O  
ATOM    396  N   ALA A  30     -13.594 -44.385   1.843  1.00  0.89           N  
ATOM    397  H   ALA A  30     -13.138 -45.025   2.477  1.00  0.89           H  
ATOM    398  CA  ALA A  30     -13.502 -42.977   2.145  1.00  0.89           C  
ATOM    399  HA  ALA A  30     -14.409 -42.490   1.786  1.00  0.89           H  
ATOM    400  C   ALA A  30     -12.301 -42.386   1.412  1.00  0.89           C  
ATOM    401  CB  ALA A  30     -13.405 -42.763   3.653  1.00  0.89           C  
ATOM    402  HB1 ALA A  30     -14.282 -43.178   4.150  1.00  0.89           H  
ATOM    403  HB2 ALA A  30     -12.504 -43.241   4.040  1.00  0.89           H  
ATOM    404  HB3 ALA A  30     -13.353 -41.692   3.846  1.00  0.89           H  
ATOM    405  O   ALA A  30     -11.208 -42.946   1.417  1.00  0.89           O  
ATOM    406  N   ILE A  31     -12.509 -41.219   0.820  1.00  0.90           N  
ATOM    407  H   ILE A  31     -13.434 -40.819   0.880  1.00  0.90           H  
ATOM    408  CA  ILE A  31     -11.462 -40.442   0.153  1.00  0.90           C  
ATOM    409  HA  ILE A  31     -10.493 -40.895   0.362  1.00  0.90           H  
ATOM    410  C   ILE A  31     -11.373 -39.017   0.699  1.00  0.90           C  
ATOM    411  CB  ILE A  31     -11.655 -40.456  -1.372  1.00  0.90           C  
ATOM    412  HB  ILE A  31     -10.895 -39.802  -1.799  1.00  0.90           H  
ATOM    413  O   ILE A  31     -10.426 -38.310   0.365  1.00  0.90           O  
ATOM    414  CG1 ILE A  31     -13.046 -39.930  -1.766  1.00  0.90           C  
ATOM    415 HG12 ILE A  31     -13.791 -40.718  -1.656  1.00  0.90           H  
ATOM    416 HG13 ILE A  31     -13.325 -39.109  -1.106  1.00  0.90           H  
ATOM    417  CG2 ILE A  31     -11.431 -41.864  -1.948  1.00  0.90           C  
ATOM    418 HG21 ILE A  31     -11.458 -41.841  -3.037  1.00  0.90           H  
ATOM    419 HG22 ILE A  31     -10.459 -42.243  -1.630  1.00  0.90           H  
ATOM    420 HG23 ILE A  31     -12.196 -42.553  -1.589  1.00  0.90           H  
ATOM    421  CD1 ILE A  31     -13.061 -39.409  -3.200  1.00  0.90           C  
ATOM    422 HD11 ILE A  31     -13.992 -38.866  -3.361  1.00  0.90           H  
ATOM    423 HD12 ILE A  31     -12.983 -40.234  -3.908  1.00  0.90           H  
ATOM    424 HD13 ILE A  31     -12.237 -38.712  -3.356  1.00  0.90           H  
ATOM    425  N   PHE A  32     -12.310 -38.615   1.562  1.00  0.90           N  
ATOM    426  H   PHE A  32     -13.076 -39.237   1.778  1.00  0.90           H  
ATOM    427  CA  PHE A  32     -12.317 -37.330   2.249  1.00  0.90           C  
ATOM    428  HA  PHE A  32     -11.358 -36.839   2.084  1.00  0.90           H  
ATOM    429  C   PHE A  32     -12.494 -37.509   3.764  1.00  0.90           C  
ATOM    430  CB  PHE A  32     -13.408 -36.434   1.648  1.00  0.90           C  
ATOM    431  HB2 PHE A  32     -14.375 -36.924   1.766  1.00  0.90           H  
ATOM    432  HB3 PHE A  32     -13.445 -35.502   2.212  1.00  0.90           H  
ATOM    433  O   PHE A  32     -13.248 -38.373   4.207  1.00  0.90           O  
ATOM    434  CG  PHE A  32     -13.191 -36.095   0.185  1.00  0.90           C  
ATOM    435  CD1 PHE A  32     -12.185 -35.181  -0.180  1.00  0.90           C  
ATOM    436  HD1 PHE A  32     -11.573 -34.722   0.583  1.00  0.90           H  
ATOM    437  CD2 PHE A  32     -14.009 -36.659  -0.810  1.00  0.90           C  
ATOM    438  HD2 PHE A  32     -14.819 -37.319  -0.535  1.00  0.90           H  
ATOM    439  CE1 PHE A  32     -11.990 -34.842  -1.531  1.00  0.90           C  
ATOM    440  HE1 PHE A  32     -11.240 -34.112  -1.799  1.00  0.90           H  
ATOM    441  CE2 PHE A  32     -13.819 -36.312  -2.158  1.00  0.90           C  
ATOM    442  HE2 PHE A  32     -14.503 -36.682  -2.908  1.00  0.90           H  
ATOM    443  CZ  PHE A  32     -12.806 -35.412  -2.523  1.00  0.90           C  
ATOM    444  HZ  PHE A  32     -12.700 -35.113  -3.555  1.00  0.90           H  
ATOM    445  N   GLU A  33     -11.821 -36.681   4.558  1.00  0.90           N  
ATOM    446  H   GLU A  33     -11.175 -36.038   4.122  1.00  0.90           H  
ATOM    447  CA  GLU A  33     -12.137 -36.396   5.963  1.00  0.90           C  
ATOM    448  HA  GLU A  33     -12.902 -37.087   6.317  1.00  0.90           H  
ATOM    449  C   GLU A  33     -12.711 -34.979   6.023  1.00  0.90           C  
ATOM    450  CB  GLU A  33     -10.887 -36.574   6.861  1.00  0.90           C  
ATOM    451  HB2 GLU A  33     -10.558 -37.609   6.772  1.00  0.90           H  
ATOM    452  HB3 GLU A  33     -10.086 -35.927   6.502  1.00  0.90           H  
ATOM    453  O   GLU A  33     -12.151 -34.050   5.439  1.00  0.90           O  
ATOM    454  CG  GLU A  33     -11.112 -36.316   8.364  1.00  0.90           C  
ATOM    455  HG2 GLU A  33     -12.014 -36.849   8.664  1.00  0.90           H  
ATOM    456  HG3 GLU A  33     -11.295 -35.252   8.513  1.00  0.90           H  
ATOM    457  CD  GLU A  33      -9.930 -36.771   9.267  1.00  0.90           C  
ATOM    458  OE1 GLU A  33     -10.171 -37.552  10.223  1.00  0.90           O  
ATOM    459  OE2 GLU A  33      -8.756 -36.373   9.048  1.00  0.90           O  
ATOM    460  N   CYS A  34     -13.847 -34.818   6.696  1.00  0.84           N  
ATOM    461  H   CYS A  34     -14.275 -35.622   7.132  1.00  0.84           H  
ATOM    462  CA  CYS A  34     -14.410 -33.508   6.992  1.00  0.84           C  
ATOM    463  HA  CYS A  34     -13.762 -32.720   6.609  1.00  0.84           H  
ATOM    464  C   CYS A  34     -14.490 -33.347   8.509  1.00  0.84           C  
ATOM    465  CB  CYS A  34     -15.762 -33.375   6.291  1.00  0.84           C  
ATOM    466  HB2 CYS A  34     -16.419 -34.187   6.605  1.00  0.84           H  
ATOM    467  HB3 CYS A  34     -15.621 -33.429   5.212  1.00  0.84           H  
ATOM    468  O   CYS A  34     -15.262 -34.045   9.176  1.00  0.84           O  
ATOM    469  SG  CYS A  34     -16.477 -31.770   6.730  1.00  0.84           S  
ATOM    470  HG  CYS A  34     -15.517 -31.014   6.191  1.00  0.84           H  
ATOM    471  N   ASP A  35     -13.690 -32.427   9.047  1.00  0.76           N  
ATOM    472  H   ASP A  35     -13.045 -31.935   8.445  1.00  0.76           H  
ATOM    473  CA  ASP A  35     -13.559 -32.213  10.490  1.00  0.76           C  
ATOM    474  HA  ASP A  35     -13.357 -33.170  10.971  1.00  0.76           H  
ATOM    475  C   ASP A  35     -14.860 -31.681  11.103  1.00  0.76           C  
ATOM    476  CB  ASP A  35     -12.373 -31.266  10.763  1.00  0.76           C  
ATOM    477  HB2 ASP A  35     -12.405 -30.426  10.069  1.00  0.76           H  
ATOM    478  HB3 ASP A  35     -12.476 -30.871  11.774  1.00  0.76           H  
ATOM    479  O   ASP A  35     -15.286 -32.149  12.168  1.00  0.76           O  
ATOM    480  CG  ASP A  35     -11.006 -31.964  10.676  1.00  0.76           C  
ATOM    481  OD1 ASP A  35     -10.991 -33.205  10.525  1.00  0.76           O  
ATOM    482  OD2 ASP A  35      -9.977 -31.285  10.875  1.00  0.76           O  
ATOM    483  N   GLU A  36     -15.530 -30.781  10.380  1.00  0.77           N  
ATOM    484  H   GLU A  36     -15.086 -30.440   9.540  1.00  0.77           H  
ATOM    485  CA  GLU A  36     -16.811 -30.175  10.755  1.00  0.77           C  
ATOM    486  HA  GLU A  36     -16.748 -29.799  11.776  1.00  0.77           H  
ATOM    487  C   GLU A  36     -17.968 -31.186  10.707  1.00  0.77           C  
ATOM    488  CB  GLU A  36     -17.097 -28.990   9.822  1.00  0.77           C  
ATOM    489  HB2 GLU A  36     -17.034 -29.335   8.790  1.00  0.77           H  
ATOM    490  HB3 GLU A  36     -18.109 -28.633  10.014  1.00  0.77           H  
ATOM    491  O   GLU A  36     -18.769 -31.257  11.640  1.00  0.77           O  
ATOM    492  CG  GLU A  36     -16.127 -27.819  10.015  1.00  0.77           C  
ATOM    493  HG2 GLU A  36     -16.258 -27.409  11.017  1.00  0.77           H  
ATOM    494  HG3 GLU A  36     -15.101 -28.178   9.930  1.00  0.77           H  
ATOM    495  CD  GLU A  36     -16.383 -26.737   8.961  1.00  0.77           C  
ATOM    496  OE1 GLU A  36     -15.599 -26.699   7.986  1.00  0.77           O  
ATOM    497  OE2 GLU A  36     -17.382 -25.998   9.111  1.00  0.77           O  
ATOM    498  N   CYS A  37     -18.036 -32.038   9.674  1.00  0.81           N  
ATOM    499  H   CYS A  37     -17.364 -31.941   8.927  1.00  0.81           H  
ATOM    500  CA  CYS A  37     -18.993 -33.156   9.628  1.00  0.81           C  
ATOM    501  HA  CYS A  37     -19.975 -32.796   9.934  1.00  0.81           H  
ATOM    502  C   CYS A  37     -18.630 -34.289  10.588  1.00  0.81           C  
ATOM    503  CB  CYS A  37     -19.100 -33.720   8.211  1.00  0.81           C  
ATOM    504  HB2 CYS A  37     -18.100 -33.908   7.819  1.00  0.81           H  
ATOM    505  HB3 CYS A  37     -19.639 -34.666   8.235  1.00  0.81           H  
ATOM    506  O   CYS A  37     -19.489 -35.100  10.920  1.00  0.81           O  
ATOM    507  SG  CYS A  37     -19.990 -32.567   7.141  1.00  0.81           S  
ATOM    508  HG  CYS A  37     -21.211 -32.831   7.613  1.00  0.81           H  
ATOM    509  N   CYS A  38     -17.388 -34.319  11.075  1.00  0.79           N  
ATOM    510  H   CYS A  38     -16.730 -33.640  10.721  1.00  0.79           H  
ATOM    511  CA  CYS A  38     -16.881 -35.342  11.982  1.00  0.79           C  
ATOM    512  HA  CYS A  38     -15.834 -35.106  12.171  1.00  0.79           H  
ATOM    513  C   CYS A  38     -16.897 -36.745  11.358  1.00  0.79           C  
ATOM    514  CB  CYS A  38     -17.655 -35.277  13.312  1.00  0.79           C  
ATOM    515  HB2 CYS A  38     -17.117 -35.842  14.073  1.00  0.79           H  
ATOM    516  HB3 CYS A  38     -18.622 -35.757  13.164  1.00  0.79           H  
ATOM    517  O   CYS A  38     -17.245 -37.715  12.031  1.00  0.79           O  
ATOM    518  SG  CYS A  38     -17.945 -33.561  13.850  1.00  0.79           S  
ATOM    519  HG  CYS A  38     -18.392 -33.058  12.696  1.00  0.79           H  
ATOM    520  N   SER A  39     -16.558 -36.846  10.070  1.00  0.85           N  
ATOM    521  H   SER A  39     -16.245 -36.016   9.587  1.00  0.85           H  
ATOM    522  CA  SER A  39     -16.806 -38.063   9.296  1.00  0.85           C  
ATOM    523  HA  SER A  39     -16.784 -38.927   9.960  1.00  0.85           H  
ATOM    524  C   SER A  39     -15.791 -38.293   8.179  1.00  0.85           C  
ATOM    525  CB  SER A  39     -18.204 -37.977   8.676  1.00  0.85           C  
ATOM    526  HB2 SER A  39     -18.939 -37.742   9.446  1.00  0.85           H  
ATOM    527  HB3 SER A  39     -18.454 -38.937   8.225  1.00  0.85           H  
ATOM    528  O   SER A  39     -15.406 -37.352   7.480  1.00  0.85           O  
ATOM    529  OG  SER A  39     -18.195 -36.964   7.686  1.00  0.85           O  
ATOM    530  HG  SER A  39     -17.275 -36.794   7.472  1.00  0.85           H  
ATOM    531  N   LEU A  40     -15.469 -39.563   7.935  1.00  0.90           N  
ATOM    532  H   LEU A  40     -15.749 -40.251   8.619  1.00  0.90           H  
ATOM    533  CA  LEU A  40     -14.831 -40.033   6.707  1.00  0.90           C  
ATOM    534  HA  LEU A  40     -14.139 -39.271   6.350  1.00  0.90           H  
ATOM    535  C   LEU A  40     -15.878 -40.283   5.611  1.00  0.90           C  
ATOM    536  CB  LEU A  40     -14.051 -41.319   6.998  1.00  0.90           C  
ATOM    537  HB2 LEU A  40     -13.612 -41.677   6.067  1.00  0.90           H  
ATOM    538  HB3 LEU A  40     -14.760 -42.072   7.342  1.00  0.90           H  
ATOM    539  O   LEU A  40     -16.862 -40.997   5.818  1.00  0.90           O  
ATOM    540  CG  LEU A  40     -12.920 -41.191   8.029  1.00  0.90           C  
ATOM    541  HG  LEU A  40     -13.305 -40.790   8.966  1.00  0.90           H  
ATOM    542  CD1 LEU A  40     -12.390 -42.604   8.286  1.00  0.90           C  
ATOM    543 HD11 LEU A  40     -13.212 -43.250   8.596  1.00  0.90           H  
ATOM    544 HD12 LEU A  40     -11.647 -42.578   9.084  1.00  0.90           H  
ATOM    545 HD13 LEU A  40     -11.940 -42.994   7.374  1.00  0.90           H  
ATOM    546  CD2 LEU A  40     -11.779 -40.303   7.534  1.00  0.90           C  
ATOM    547 HD21 LEU A  40     -12.152 -39.298   7.335  1.00  0.90           H  
ATOM    548 HD22 LEU A  40     -11.009 -40.217   8.301  1.00  0.90           H  
ATOM    549 HD23 LEU A  40     -11.339 -40.714   6.626  1.00  0.90           H  
ATOM    550  N   GLN A  41     -15.658 -39.742   4.420  1.00  0.92           N  
ATOM    551  H   GLN A  41     -14.817 -39.197   4.297  1.00  0.92           H  
ATOM    552  CA  GLN A  41     -16.645 -39.697   3.345  1.00  0.92           C  
ATOM    553  HA  GLN A  41     -17.523 -40.280   3.620  1.00  0.92           H  
ATOM    554  C   GLN A  41     -16.069 -40.279   2.051  1.00  0.92           C  
ATOM    555  CB  GLN A  41     -17.118 -38.252   3.154  1.00  0.92           C  
ATOM    556  HB2 GLN A  41     -16.260 -37.644   2.868  1.00  0.92           H  
ATOM    557  HB3 GLN A  41     -17.849 -38.224   2.345  1.00  0.92           H  
ATOM    558  O   GLN A  41     -14.946 -39.961   1.654  1.00  0.92           O  
ATOM    559  CG  GLN A  41     -17.760 -37.650   4.419  1.00  0.92           C  
ATOM    560  HG2 GLN A  41     -17.101 -37.783   5.277  1.00  0.92           H  
ATOM    561  HG3 GLN A  41     -18.701 -38.161   4.621  1.00  0.92           H  
ATOM    562  CD  GLN A  41     -18.018 -36.156   4.286  1.00  0.92           C  
ATOM    563  NE2 GLN A  41     -18.478 -35.494   5.319  1.00  0.92           N  
ATOM    564 HE21 GLN A  41     -18.667 -34.511   5.188  1.00  0.92           H  
ATOM    565 HE22 GLN A  41     -18.732 -35.982   6.167  1.00  0.92           H  
ATOM    566  OE1 GLN A  41     -17.784 -35.551   3.260  1.00  0.92           O  
ATOM    567  N   CYS A  42     -16.828 -41.149   1.379  1.00  0.93           N  
ATOM    568  H   CYS A  42     -17.745 -41.379   1.734  1.00  0.93           H  
ATOM    569  CA  CYS A  42     -16.551 -41.485  -0.018  1.00  0.93           C  
ATOM    570  HA  CYS A  42     -15.480 -41.644  -0.139  1.00  0.93           H  
ATOM    571  C   CYS A  42     -16.954 -40.311  -0.918  1.00  0.93           C  
ATOM    572  CB  CYS A  42     -17.260 -42.789  -0.417  1.00  0.93           C  
ATOM    573  HB2 CYS A  42     -17.033 -43.569   0.310  1.00  0.93           H  
ATOM    574  HB3 CYS A  42     -16.860 -43.125  -1.374  1.00  0.93           H  
ATOM    575  O   CYS A  42     -17.702 -39.433  -0.484  1.00  0.93           O  
ATOM    576  SG  CYS A  42     -19.060 -42.570  -0.576  1.00  0.93           S  
ATOM    577  HG  CYS A  42     -19.332 -43.797  -1.028  1.00  0.93           H  
ATOM    578  N   LEU A  43     -16.524 -40.332  -2.183  1.00  0.92           N  
ATOM    579  H   LEU A  43     -15.895 -41.070  -2.467  1.00  0.92           H  
ATOM    580  CA  LEU A  43     -16.842 -39.282  -3.160  1.00  0.92           C  
ATOM    581  HA  LEU A  43     -16.316 -38.371  -2.874  1.00  0.92           H  
ATOM    582  C   LEU A  43     -18.342 -38.954  -3.196  1.00  0.92           C  
ATOM    583  CB  LEU A  43     -16.372 -39.753  -4.552  1.00  0.92           C  
ATOM    584  HB2 LEU A  43     -15.342 -40.106  -4.501  1.00  0.92           H  
ATOM    585  HB3 LEU A  43     -16.978 -40.608  -4.852  1.00  0.92           H  
ATOM    586  O   LEU A  43     -18.742 -37.803  -3.116  1.00  0.92           O  
ATOM    587  CG  LEU A  43     -16.477 -38.684  -5.659  1.00  0.92           C  
ATOM    588  HG  LEU A  43     -17.526 -38.427  -5.807  1.00  0.92           H  
ATOM    589  CD1 LEU A  43     -15.686 -37.410  -5.365  1.00  0.92           C  
ATOM    590 HD11 LEU A  43     -14.632 -37.626  -5.193  1.00  0.92           H  
ATOM    591 HD12 LEU A  43     -15.786 -36.732  -6.212  1.00  0.92           H  
ATOM    592 HD13 LEU A  43     -16.126 -36.892  -4.513  1.00  0.92           H  
ATOM    593  CD2 LEU A  43     -15.937 -39.282  -6.960  1.00  0.92           C  
ATOM    594 HD21 LEU A  43     -16.500 -40.179  -7.216  1.00  0.92           H  
ATOM    595 HD22 LEU A  43     -16.070 -38.554  -7.761  1.00  0.92           H  
ATOM    596 HD23 LEU A  43     -14.878 -39.520  -6.860  1.00  0.92           H  
ATOM    597  N   ARG A  44     -19.184 -39.992  -3.236  1.00  0.93           N  
ATOM    598  H   ARG A  44     -18.779 -40.917  -3.234  1.00  0.93           H  
ATOM    599  CA  ARG A  44     -20.639 -39.843  -3.360  1.00  0.93           C  
ATOM    600  HA  ARG A  44     -20.854 -39.142  -4.167  1.00  0.93           H  
ATOM    601  C   ARG A  44     -21.281 -39.237  -2.113  1.00  0.93           C  
ATOM    602  CB  ARG A  44     -21.270 -41.205  -3.675  1.00  0.93           C  
ATOM    603  HB2 ARG A  44     -22.352 -41.079  -3.698  1.00  0.93           H  
ATOM    604  HB3 ARG A  44     -21.024 -41.910  -2.881  1.00  0.93           H  
ATOM    605  O   ARG A  44     -22.186 -38.419  -2.228  1.00  0.93           O  
ATOM    606  CG  ARG A  44     -20.811 -41.777  -5.027  1.00  0.93           C  
ATOM    607  HG2 ARG A  44     -21.148 -41.123  -5.832  1.00  0.93           H  
ATOM    608  HG3 ARG A  44     -19.723 -41.828  -5.060  1.00  0.93           H  
ATOM    609  CD  ARG A  44     -21.356 -43.192  -5.248  1.00  0.93           C  
ATOM    610  HD2 ARG A  44     -20.974 -43.830  -4.451  1.00  0.93           H  
ATOM    611  HD3 ARG A  44     -20.972 -43.570  -6.195  1.00  0.93           H  
ATOM    612  NE  ARG A  44     -22.831 -43.208  -5.282  1.00  0.93           N  
ATOM    613  HE  ARG A  44     -23.278 -42.411  -5.712  1.00  0.93           H  
ATOM    614  NH1 ARG A  44     -23.152 -45.185  -4.147  1.00  0.93           N  
ATOM    615 HH11 ARG A  44     -23.786 -45.818  -3.681  1.00  0.93           H  
ATOM    616 HH12 ARG A  44     -22.156 -45.319  -4.048  1.00  0.93           H  
ATOM    617  NH2 ARG A  44     -24.902 -43.916  -4.691  1.00  0.93           N  
ATOM    618 HH21 ARG A  44     -25.395 -44.351  -3.925  1.00  0.93           H  
ATOM    619 HH22 ARG A  44     -25.293 -43.075  -5.091  1.00  0.93           H  
ATOM    620  CZ  ARG A  44     -23.615 -44.108  -4.720  1.00  0.93           C  
ATOM    621  N   CYS A  45     -20.857 -39.671  -0.923  1.00  0.94           N  
ATOM    622  H   CYS A  45     -20.070 -40.303  -0.891  1.00  0.94           H  
ATOM    623  CA  CYS A  45     -21.381 -39.124   0.328  1.00  0.94           C  
ATOM    624  HA  CYS A  45     -22.468 -39.070   0.273  1.00  0.94           H  
ATOM    625  C   CYS A  45     -20.900 -37.689   0.552  1.00  0.94           C  
ATOM    626  CB  CYS A  45     -20.990 -40.012   1.517  1.00  0.94           C  
ATOM    627  HB2 CYS A  45     -19.942 -40.299   1.435  1.00  0.94           H  
ATOM    628  HB3 CYS A  45     -21.117 -39.435   2.433  1.00  0.94           H  
ATOM    629  O   CYS A  45     -21.685 -36.886   1.037  1.00  0.94           O  
ATOM    630  SG  CYS A  45     -22.053 -41.483   1.610  1.00  0.94           S  
ATOM    631  HG  CYS A  45     -21.518 -42.001   2.719  1.00  0.94           H  
ATOM    632  N   GLU A  46     -19.655 -37.369   0.192  1.00  0.92           N  
ATOM    633  H   GLU A  46     -19.058 -38.071  -0.222  1.00  0.92           H  
ATOM    634  CA  GLU A  46     -19.115 -36.008   0.275  1.00  0.92           C  
ATOM    635  HA  GLU A  46     -19.221 -35.646   1.297  1.00  0.92           H  
ATOM    636  C   GLU A  46     -19.907 -35.043  -0.613  1.00  0.92           C  
ATOM    637  CB  GLU A  46     -17.616 -36.044  -0.078  1.00  0.92           C  
ATOM    638  HB2 GLU A  46     -17.476 -36.431  -1.087  1.00  0.92           H  
ATOM    639  HB3 GLU A  46     -17.138 -36.754   0.597  1.00  0.92           H  
ATOM    640  O   GLU A  46     -20.379 -34.017  -0.123  1.00  0.92           O  
ATOM    641  CG  GLU A  46     -16.877 -34.703   0.085  1.00  0.92           C  
ATOM    642  HG2 GLU A  46     -15.815 -34.913   0.211  1.00  0.92           H  
ATOM    643  HG3 GLU A  46     -17.204 -34.234   1.013  1.00  0.92           H  
ATOM    644  CD  GLU A  46     -17.022 -33.718  -1.088  1.00  0.92           C  
ATOM    645  OE1 GLU A  46     -17.024 -32.486  -0.815  1.00  0.92           O  
ATOM    646  OE2 GLU A  46     -17.085 -34.183  -2.242  1.00  0.92           O  
ATOM    647  N   GLU A  47     -20.140 -35.411  -1.875  1.00  0.92           N  
ATOM    648  H   GLU A  47     -19.636 -36.202  -2.249  1.00  0.92           H  
ATOM    649  CA  GLU A  47     -20.913 -34.596  -2.815  1.00  0.92           C  
ATOM    650  HA  GLU A  47     -20.449 -33.613  -2.898  1.00  0.92           H  
ATOM    651  C   GLU A  47     -22.361 -34.386  -2.348  1.00  0.92           C  
ATOM    652  CB  GLU A  47     -20.918 -35.261  -4.200  1.00  0.92           C  
ATOM    653  HB2 GLU A  47     -21.699 -34.796  -4.802  1.00  0.92           H  
ATOM    654  HB3 GLU A  47     -21.161 -36.317  -4.084  1.00  0.92           H  
ATOM    655  O   GLU A  47     -22.859 -33.261  -2.360  1.00  0.92           O  
ATOM    656  CG  GLU A  47     -19.588 -35.112  -4.958  1.00  0.92           C  
ATOM    657  HG2 GLU A  47     -18.773 -35.489  -4.341  1.00  0.92           H  
ATOM    658  HG3 GLU A  47     -19.412 -34.051  -5.136  1.00  0.92           H  
ATOM    659  CD  GLU A  47     -19.581 -35.858  -6.307  1.00  0.92           C  
ATOM    660  OE1 GLU A  47     -18.546 -35.787  -7.009  1.00  0.92           O  
ATOM    661  OE2 GLU A  47     -20.607 -36.492  -6.659  1.00  0.92           O  
ATOM    662  N   GLU A  48     -23.050 -35.447  -1.913  1.00  0.93           N  
ATOM    663  H   GLU A  48     -22.605 -36.353  -1.944  1.00  0.93           H  
ATOM    664  CA  GLU A  48     -24.456 -35.351  -1.502  1.00  0.93           C  
ATOM    665  HA  GLU A  48     -24.986 -34.769  -2.256  1.00  0.93           H  
ATOM    666  C   GLU A  48     -24.624 -34.610  -0.167  1.00  0.93           C  
ATOM    667  CB  GLU A  48     -25.069 -36.761  -1.454  1.00  0.93           C  
ATOM    668  HB2 GLU A  48     -24.609 -37.323  -0.640  1.00  0.93           H  
ATOM    669  HB3 GLU A  48     -24.839 -37.279  -2.385  1.00  0.93           H  
ATOM    670  O   GLU A  48     -25.562 -33.830   0.010  1.00  0.93           O  
ATOM    671  CG  GLU A  48     -26.595 -36.771  -1.261  1.00  0.93           C  
ATOM    672  HG2 GLU A  48     -26.827 -36.356  -0.281  1.00  0.93           H  
ATOM    673  HG3 GLU A  48     -26.927 -37.809  -1.258  1.00  0.93           H  
ATOM    674  CD  GLU A  48     -27.374 -36.004  -2.352  1.00  0.93           C  
ATOM    675  OE1 GLU A  48     -28.497 -35.545  -2.053  1.00  0.93           O  
ATOM    676  OE2 GLU A  48     -26.873 -35.851  -3.495  1.00  0.93           O  
ATOM    677  N   LEU A  49     -23.695 -34.805   0.772  1.00  0.90           N  
ATOM    678  H   LEU A  49     -22.921 -35.423   0.573  1.00  0.90           H  
ATOM    679  CA  LEU A  49     -23.730 -34.134   2.065  1.00  0.90           C  
ATOM    680  HA  LEU A  49     -24.741 -34.233   2.461  1.00  0.90           H  
ATOM    681  C   LEU A  49     -23.430 -32.637   1.928  1.00  0.90           C  
ATOM    682  CB  LEU A  49     -22.750 -34.839   3.012  1.00  0.90           C  
ATOM    683  HB2 LEU A  49     -22.974 -35.906   3.022  1.00  0.90           H  
ATOM    684  HB3 LEU A  49     -21.737 -34.705   2.632  1.00  0.90           H  
ATOM    685  O   LEU A  49     -24.194 -31.812   2.433  1.00  0.90           O  
ATOM    686  CG  LEU A  49     -22.811 -34.322   4.453  1.00  0.90           C  
ATOM    687  HG  LEU A  49     -22.617 -33.249   4.466  1.00  0.90           H  
ATOM    688  CD1 LEU A  49     -24.162 -34.615   5.097  1.00  0.90           C  
ATOM    689 HD11 LEU A  49     -24.933 -33.984   4.654  1.00  0.90           H  
ATOM    690 HD12 LEU A  49     -24.117 -34.428   6.170  1.00  0.90           H  
ATOM    691 HD13 LEU A  49     -24.398 -35.662   4.911  1.00  0.90           H  
ATOM    692  CD2 LEU A  49     -21.741 -35.013   5.277  1.00  0.90           C  
ATOM    693 HD21 LEU A  49     -20.780 -34.754   4.833  1.00  0.90           H  
ATOM    694 HD22 LEU A  49     -21.880 -36.094   5.258  1.00  0.90           H  
ATOM    695 HD23 LEU A  49     -21.767 -34.666   6.309  1.00  0.90           H  
ATOM    696  N   HIS A  50     -22.363 -32.270   1.212  1.00  0.90           N  
ATOM    697  H   HIS A  50     -21.772 -32.985   0.813  1.00  0.90           H  
ATOM    698  CA  HIS A  50     -21.955 -30.872   1.031  1.00  0.90           C  
ATOM    699  HA  HIS A  50     -22.192 -30.331   1.948  1.00  0.90           H  
ATOM    700  C   HIS A  50     -22.718 -30.146  -0.087  1.00  0.90           C  
ATOM    701  CB  HIS A  50     -20.440 -30.776   0.843  1.00  0.90           C  
ATOM    702  HB2 HIS A  50     -20.160 -31.295  -0.075  1.00  0.90           H  
ATOM    703  HB3 HIS A  50     -20.158 -29.729   0.733  1.00  0.90           H  
ATOM    704  O   HIS A  50     -22.573 -28.935  -0.247  1.00  0.90           O  
ATOM    705  CG  HIS A  50     -19.651 -31.346   1.991  1.00  0.90           C  
ATOM    706  CD2 HIS A  50     -19.695 -30.975   3.306  1.00  0.90           C  
ATOM    707  HD2 HIS A  50     -20.337 -30.216   3.729  1.00  0.90           H  
ATOM    708  ND1 HIS A  50     -18.713 -32.337   1.893  1.00  0.90           N  
ATOM    709  HD1 HIS A  50     -18.416 -32.775   1.033  1.00  0.90           H  
ATOM    710  CE1 HIS A  50     -18.205 -32.556   3.115  1.00  0.90           C  
ATOM    711  HE1 HIS A  50     -17.401 -33.244   3.334  1.00  0.90           H  
ATOM    712  NE2 HIS A  50     -18.779 -31.751   4.018  1.00  0.90           N  
ATOM    713  N   ARG A  51     -23.607 -30.828  -0.820  1.00  0.88           N  
ATOM    714  H   ARG A  51     -23.584 -31.837  -0.792  1.00  0.88           H  
ATOM    715  CA  ARG A  51     -24.640 -30.157  -1.625  1.00  0.88           C  
ATOM    716  HA  ARG A  51     -24.152 -29.430  -2.275  1.00  0.88           H  
ATOM    717  C   ARG A  51     -25.614 -29.365  -0.745  1.00  0.88           C  
ATOM    718  CB  ARG A  51     -25.346 -31.206  -2.499  1.00  0.88           C  
ATOM    719  HB2 ARG A  51     -24.606 -31.667  -3.154  1.00  0.88           H  
ATOM    720  HB3 ARG A  51     -25.772 -31.979  -1.860  1.00  0.88           H  
ATOM    721  O   ARG A  51     -26.178 -28.374  -1.206  1.00  0.88           O  
ATOM    722  CG  ARG A  51     -26.457 -30.624  -3.383  1.00  0.88           C  
ATOM    723  HG2 ARG A  51     -27.240 -30.220  -2.742  1.00  0.88           H  
ATOM    724  HG3 ARG A  51     -26.065 -29.819  -4.006  1.00  0.88           H  
ATOM    725  CD  ARG A  51     -27.098 -31.709  -4.256  1.00  0.88           C  
ATOM    726  HD2 ARG A  51     -28.105 -31.386  -4.519  1.00  0.88           H  
ATOM    727  HD3 ARG A  51     -27.187 -32.625  -3.673  1.00  0.88           H  
ATOM    728  NE  ARG A  51     -26.348 -31.945  -5.502  1.00  0.88           N  
ATOM    729  HE  ARG A  51     -25.826 -31.165  -5.876  1.00  0.88           H  
ATOM    730  NH1 ARG A  51     -26.838 -34.193  -5.755  1.00  0.88           N  
ATOM    731 HH11 ARG A  51     -27.065 -34.326  -4.780  1.00  0.88           H  
ATOM    732 HH12 ARG A  51     -26.684 -35.070  -6.233  1.00  0.88           H  
ATOM    733  NH2 ARG A  51     -25.723 -33.109  -7.346  1.00  0.88           N  
ATOM    734 HH21 ARG A  51     -25.211 -32.302  -7.674  1.00  0.88           H  
ATOM    735 HH22 ARG A  51     -25.613 -34.000  -7.808  1.00  0.88           H  
ATOM    736  CZ  ARG A  51     -26.313 -33.078  -6.183  1.00  0.88           C  
ATOM    737  N   GLN A  52     -25.806 -29.765   0.516  1.00  0.83           N  
ATOM    738  H   GLN A  52     -25.285 -30.563   0.850  1.00  0.83           H  
ATOM    739  CA  GLN A  52     -26.640 -29.021   1.461  1.00  0.83           C  
ATOM    740  HA  GLN A  52     -27.616 -28.861   1.003  1.00  0.83           H  
ATOM    741  C   GLN A  52     -26.014 -27.657   1.760  1.00  0.83           C  
ATOM    742  CB  GLN A  52     -26.840 -29.800   2.769  1.00  0.83           C  
ATOM    743  HB2 GLN A  52     -27.447 -29.196   3.443  1.00  0.83           H  
ATOM    744  HB3 GLN A  52     -25.873 -29.967   3.243  1.00  0.83           H  
ATOM    745  O   GLN A  52     -24.864 -27.568   2.186  1.00  0.83           O  
ATOM    746  CG  GLN A  52     -27.539 -31.149   2.555  1.00  0.83           C  
ATOM    747  HG2 GLN A  52     -28.532 -30.987   2.136  1.00  0.83           H  
ATOM    748  HG3 GLN A  52     -26.966 -31.743   1.843  1.00  0.83           H  
ATOM    749  CD  GLN A  52     -27.676 -31.954   3.843  1.00  0.83           C  
ATOM    750  NE2 GLN A  52     -27.686 -33.263   3.735  1.00  0.83           N  
ATOM    751 HE21 GLN A  52     -27.671 -33.821   4.577  1.00  0.83           H  
ATOM    752 HE22 GLN A  52     -27.524 -33.679   2.829  1.00  0.83           H  
ATOM    753  OE1 GLN A  52     -27.789 -31.438   4.956  1.00  0.83           O  
ATOM    754  N   GLU A  53     -26.797 -26.589   1.616  1.00  0.77           N  
ATOM    755  H   GLU A  53     -27.713 -26.719   1.211  1.00  0.77           H  
ATOM    756  CA  GLU A  53     -26.320 -25.206   1.753  1.00  0.77           C  
ATOM    757  HA  GLU A  53     -25.601 -25.005   0.958  1.00  0.77           H  
ATOM    758  C   GLU A  53     -25.607 -24.936   3.087  1.00  0.77           C  
ATOM    759  CB  GLU A  53     -27.528 -24.285   1.558  1.00  0.77           C  
ATOM    760  HB2 GLU A  53     -27.994 -24.551   0.609  1.00  0.77           H  
ATOM    761  HB3 GLU A  53     -28.249 -24.453   2.358  1.00  0.77           H  
ATOM    762  O   GLU A  53     -24.577 -24.266   3.116  1.00  0.77           O  
ATOM    763  CG  GLU A  53     -27.143 -22.803   1.514  1.00  0.77           C  
ATOM    764  HG2 GLU A  53     -26.904 -22.462   2.521  1.00  0.77           H  
ATOM    765  HG3 GLU A  53     -26.251 -22.696   0.897  1.00  0.77           H  
ATOM    766  CD  GLU A  53     -28.267 -21.939   0.926  1.00  0.77           C  
ATOM    767  OE1 GLU A  53     -27.912 -20.895   0.336  1.00  0.77           O  
ATOM    768  OE2 GLU A  53     -29.443 -22.352   1.034  1.00  0.77           O  
ATOM    769  N   ARG A  54     -26.093 -25.547   4.174  1.00  0.80           N  
ATOM    770  H   ARG A  54     -26.938 -26.087   4.052  1.00  0.80           H  
ATOM    771  CA  ARG A  54     -25.508 -25.423   5.518  1.00  0.80           C  
ATOM    772  HA  ARG A  54     -25.347 -24.362   5.711  1.00  0.80           H  
ATOM    773  C   ARG A  54     -24.122 -26.070   5.670  1.00  0.80           C  
ATOM    774  CB  ARG A  54     -26.511 -25.952   6.565  1.00  0.80           C  
ATOM    775  HB2 ARG A  54     -26.225 -25.579   7.549  1.00  0.80           H  
ATOM    776  HB3 ARG A  54     -27.507 -25.576   6.334  1.00  0.80           H  
ATOM    777  O   ARG A  54     -23.422 -25.716   6.605  1.00  0.80           O  
ATOM    778  CG  ARG A  54     -26.529 -27.485   6.608  1.00  0.80           C  
ATOM    779  HG2 ARG A  54     -25.589 -27.805   7.057  1.00  0.80           H  
ATOM    780  HG3 ARG A  54     -26.605 -27.871   5.591  1.00  0.80           H  
ATOM    781  CD  ARG A  54     -27.650 -28.102   7.443  1.00  0.80           C  
ATOM    782  HD2 ARG A  54     -27.531 -27.815   8.487  1.00  0.80           H  
ATOM    783  HD3 ARG A  54     -28.606 -27.715   7.089  1.00  0.80           H  
ATOM    784  NE  ARG A  54     -27.643 -29.572   7.286  1.00  0.80           N  
ATOM    785  HE  ARG A  54     -28.044 -29.944   6.437  1.00  0.80           H  
ATOM    786  NH1 ARG A  54     -26.379 -30.174   9.117  1.00  0.80           N  
ATOM    787 HH11 ARG A  54     -26.241 -29.199   9.341  1.00  0.80           H  
ATOM    788 HH12 ARG A  54     -25.881 -30.891   9.626  1.00  0.80           H  
ATOM    789  NH2 ARG A  54     -27.131 -31.726   7.694  1.00  0.80           N  
ATOM    790 HH21 ARG A  54     -26.654 -32.454   8.207  1.00  0.80           H  
ATOM    791 HH22 ARG A  54     -27.494 -31.921   6.772  1.00  0.80           H  
ATOM    792  CZ  ARG A  54     -27.052 -30.477   8.042  1.00  0.80           C  
ATOM    793  N   LEU A  55     -23.759 -27.029   4.810  1.00  0.78           N  
ATOM    794  H   LEU A  55     -24.372 -27.220   4.031  1.00  0.78           H  
ATOM    795  CA  LEU A  55     -22.505 -27.800   4.891  1.00  0.78           C  
ATOM    796  HA  LEU A  55     -21.966 -27.523   5.797  1.00  0.78           H  
ATOM    797  C   LEU A  55     -21.550 -27.497   3.726  1.00  0.78           C  
ATOM    798  CB  LEU A  55     -22.804 -29.314   4.960  1.00  0.78           C  
ATOM    799  HB2 LEU A  55     -23.182 -29.636   3.990  1.00  0.78           H  
ATOM    800  HB3 LEU A  55     -21.862 -29.830   5.146  1.00  0.78           H  
ATOM    801  O   LEU A  55     -20.391 -27.889   3.760  1.00  0.78           O  
ATOM    802  CG  LEU A  55     -23.793 -29.775   6.037  1.00  0.78           C  
ATOM    803  HG  LEU A  55     -24.769 -29.333   5.833  1.00  0.78           H  
ATOM    804  CD1 LEU A  55     -23.977 -31.286   5.993  1.00  0.78           C  
ATOM    805 HD11 LEU A  55     -24.394 -31.568   5.026  1.00  0.78           H  
ATOM    806 HD12 LEU A  55     -24.648 -31.618   6.785  1.00  0.78           H  
ATOM    807 HD13 LEU A  55     -23.010 -31.771   6.121  1.00  0.78           H  
ATOM    808  CD2 LEU A  55     -23.336 -29.431   7.452  1.00  0.78           C  
ATOM    809 HD21 LEU A  55     -24.112 -29.664   8.181  1.00  0.78           H  
ATOM    810 HD22 LEU A  55     -22.459 -30.035   7.685  1.00  0.78           H  
ATOM    811 HD23 LEU A  55     -23.079 -28.375   7.535  1.00  0.78           H  
ATOM    812  N   ARG A  56     -22.003 -26.781   2.690  1.00  0.77           N  
ATOM    813  H   ARG A  56     -22.983 -26.537   2.699  1.00  0.77           H  
ATOM    814  CA  ARG A  56     -21.261 -26.559   1.433  1.00  0.77           C  
ATOM    815  HA  ARG A  56     -21.144 -27.517   0.926  1.00  0.77           H  
ATOM    816  C   ARG A  56     -19.843 -26.016   1.608  1.00  0.77           C  
ATOM    817  CB  ARG A  56     -22.101 -25.612   0.562  1.00  0.77           C  
ATOM    818  HB2 ARG A  56     -22.122 -24.625   1.024  1.00  0.77           H  
ATOM    819  HB3 ARG A  56     -23.122 -25.991   0.515  1.00  0.77           H  
ATOM    820  O   ARG A  56     -18.955 -26.311   0.805  1.00  0.77           O  
ATOM    821  CG  ARG A  56     -21.563 -25.506  -0.873  1.00  0.77           C  
ATOM    822  HG2 ARG A  56     -20.522 -25.182  -0.878  1.00  0.77           H  
ATOM    823  HG3 ARG A  56     -21.621 -26.489  -1.340  1.00  0.77           H  
ATOM    824  CD  ARG A  56     -22.383 -24.516  -1.704  1.00  0.77           C  
ATOM    825  HD2 ARG A  56     -23.441 -24.733  -1.557  1.00  0.77           H  
ATOM    826  HD3 ARG A  56     -22.141 -24.671  -2.755  1.00  0.77           H  
ATOM    827  NE  ARG A  56     -22.077 -23.117  -1.344  1.00  0.77           N  
ATOM    828  HE  ARG A  56     -21.224 -22.963  -0.826  1.00  0.77           H  
ATOM    829  NH1 ARG A  56     -23.982 -22.155  -2.206  1.00  0.77           N  
ATOM    830 HH11 ARG A  56     -24.339 -23.075  -2.421  1.00  0.77           H  
ATOM    831 HH12 ARG A  56     -24.601 -21.359  -2.263  1.00  0.77           H  
ATOM    832  NH2 ARG A  56     -22.413 -20.872  -1.276  1.00  0.77           N  
ATOM    833 HH21 ARG A  56     -21.518 -20.773  -0.817  1.00  0.77           H  
ATOM    834 HH22 ARG A  56     -23.005 -20.071  -1.444  1.00  0.77           H  
ATOM    835  CZ  ARG A  56     -22.824 -22.060  -1.613  1.00  0.77           C  
ATOM    836  N   ASN A  57     -19.652 -25.198   2.636  1.00  0.74           N  
ATOM    837  H   ASN A  57     -20.417 -25.078   3.285  1.00  0.74           H  
ATOM    838  CA  ASN A  57     -18.395 -24.504   2.890  1.00  0.74           C  
ATOM    839  HA  ASN A  57     -17.830 -24.438   1.961  1.00  0.74           H  
ATOM    840  C   ASN A  57     -17.487 -25.242   3.874  1.00  0.74           C  
ATOM    841  CB  ASN A  57     -18.692 -23.076   3.358  1.00  0.74           C  
ATOM    842  HB2 ASN A  57     -19.210 -23.126   4.316  1.00  0.74           H  
ATOM    843  HB3 ASN A  57     -17.752 -22.549   3.520  1.00  0.74           H  
ATOM    844  O   ASN A  57     -16.447 -24.689   4.216  1.00  0.74           O  
ATOM    845  CG  ASN A  57     -19.514 -22.262   2.377  1.00  0.74           C  
ATOM    846  ND2 ASN A  57     -20.286 -21.338   2.896  1.00  0.74           N  
ATOM    847 HD21 ASN A  57     -20.904 -20.832   2.277  1.00  0.74           H  
ATOM    848 HD22 ASN A  57     -20.324 -21.241   3.900  1.00  0.74           H  
ATOM    849  OD1 ASN A  57     -19.507 -22.427   1.162  1.00  0.74           O  
ATOM    850  N   HIS A  58     -17.860 -26.447   4.313  1.00  0.80           N  
ATOM    851  H   HIS A  58     -18.720 -26.876   4.002  1.00  0.80           H  
ATOM    852  CA  HIS A  58     -16.983 -27.232   5.164  1.00  0.80           C  
ATOM    853  HA  HIS A  58     -16.779 -26.644   6.059  1.00  0.80           H  
ATOM    854  C   HIS A  58     -15.656 -27.518   4.458  1.00  0.80           C  
ATOM    855  CB  HIS A  58     -17.645 -28.548   5.563  1.00  0.80           C  
ATOM    856  HB2 HIS A  58     -17.993 -29.064   4.668  1.00  0.80           H  
ATOM    857  HB3 HIS A  58     -16.868 -29.161   6.020  1.00  0.80           H  
ATOM    858  O   HIS A  58     -15.623 -27.709   3.234  1.00  0.80           O  
ATOM    859  CG  HIS A  58     -18.771 -28.467   6.559  1.00  0.80           C  
ATOM    860  CD2 HIS A  58     -19.390 -27.361   7.084  1.00  0.80           C  
ATOM    861  HD2 HIS A  58     -19.160 -26.332   6.850  1.00  0.80           H  
ATOM    862  ND1 HIS A  58     -19.277 -29.555   7.214  1.00  0.80           N  
ATOM    863  HD1 HIS A  58     -18.990 -30.510   7.053  1.00  0.80           H  
ATOM    864  CE1 HIS A  58     -20.146 -29.124   8.135  1.00  0.80           C  
ATOM    865  HE1 HIS A  58     -20.645 -29.757   8.854  1.00  0.80           H  
ATOM    866  NE2 HIS A  58     -20.309 -27.799   8.050  1.00  0.80           N  
ATOM    867  N   GLU A  59     -14.569 -27.581   5.218  1.00  0.70           N  
ATOM    868  H   GLU A  59     -14.657 -27.355   6.199  1.00  0.70           H  
ATOM    869  CA  GLU A  59     -13.266 -27.992   4.695  1.00  0.70           C  
ATOM    870  HA  GLU A  59     -13.153 -27.540   3.709  1.00  0.70           H  
ATOM    871  C   GLU A  59     -13.196 -29.522   4.520  1.00  0.70           C  
ATOM    872  CB  GLU A  59     -12.145 -27.416   5.568  1.00  0.70           C  
ATOM    873  HB2 GLU A  59     -12.340 -26.353   5.709  1.00  0.70           H  
ATOM    874  HB3 GLU A  59     -12.145 -27.910   6.540  1.00  0.70           H  
ATOM    875  O   GLU A  59     -13.638 -30.290   5.382  1.00  0.70           O  
ATOM    876  CG  GLU A  59     -10.776 -27.580   4.894  1.00  0.70           C  
ATOM    877  HG2 GLU A  59     -10.521 -28.640   4.866  1.00  0.70           H  
ATOM    878  HG3 GLU A  59     -10.855 -27.233   3.864  1.00  0.70           H  
ATOM    879  CD  GLU A  59      -9.648 -26.804   5.592  1.00  0.70           C  
ATOM    880  OE1 GLU A  59      -8.553 -26.774   4.990  1.00  0.70           O  
ATOM    881  OE2 GLU A  59      -9.887 -26.236   6.679  1.00  0.70           O  
ATOM    882  N   ARG A  60     -12.673 -29.979   3.369  1.00  0.82           N  
ATOM    883  H   ARG A  60     -12.265 -29.303   2.740  1.00  0.82           H  
ATOM    884  CA  ARG A  60     -12.567 -31.404   3.007  1.00  0.82           C  
ATOM    885  HA  ARG A  60     -12.871 -32.007   3.862  1.00  0.82           H  
ATOM    886  C   ARG A  60     -11.122 -31.761   2.711  1.00  0.82           C  
ATOM    887  CB  ARG A  60     -13.470 -31.793   1.818  1.00  0.82           C  
ATOM    888  HB2 ARG A  60     -13.265 -32.836   1.576  1.00  0.82           H  
ATOM    889  HB3 ARG A  60     -13.224 -31.196   0.941  1.00  0.82           H  
ATOM    890  O   ARG A  60     -10.551 -31.322   1.714  1.00  0.82           O  
ATOM    891  CG  ARG A  60     -14.967 -31.683   2.133  1.00  0.82           C  
ATOM    892  HG2 ARG A  60     -15.128 -31.906   3.188  1.00  0.82           H  
ATOM    893  HG3 ARG A  60     -15.515 -32.424   1.550  1.00  0.82           H  
ATOM    894  CD  ARG A  60     -15.523 -30.294   1.827  1.00  0.82           C  
ATOM    895  HD2 ARG A  60     -16.367 -30.111   2.493  1.00  0.82           H  
ATOM    896  HD3 ARG A  60     -14.750 -29.550   2.020  1.00  0.82           H  
ATOM    897  NE  ARG A  60     -15.983 -30.173   0.439  1.00  0.82           N  
ATOM    898  HE  ARG A  60     -16.214 -31.030  -0.042  1.00  0.82           H  
ATOM    899  NH1 ARG A  60     -16.258 -27.890   0.440  1.00  0.82           N  
ATOM    900 HH11 ARG A  60     -15.925 -27.884   1.393  1.00  0.82           H  
ATOM    901 HH12 ARG A  60     -16.861 -27.132   0.154  1.00  0.82           H  
ATOM    902  NH2 ARG A  60     -16.906 -29.136  -1.318  1.00  0.82           N  
ATOM    903 HH21 ARG A  60     -17.050 -30.068  -1.681  1.00  0.82           H  
ATOM    904 HH22 ARG A  60     -17.253 -28.311  -1.786  1.00  0.82           H  
ATOM    905  CZ  ARG A  60     -16.364 -29.057  -0.140  1.00  0.82           C  
ATOM    906  N   ILE A  61     -10.554 -32.613   3.552  1.00  0.83           N  
ATOM    907  H   ILE A  61     -11.099 -32.947   4.334  1.00  0.83           H  
ATOM    908  CA  ILE A  61      -9.182 -33.089   3.422  1.00  0.83           C  
ATOM    909  HA  ILE A  61      -8.597 -32.351   2.872  1.00  0.83           H  
ATOM    910  C   ILE A  61      -9.205 -34.392   2.632  1.00  0.83           C  
ATOM    911  CB  ILE A  61      -8.533 -33.259   4.811  1.00  0.83           C  
ATOM    912  HB  ILE A  61      -9.102 -34.000   5.372  1.00  0.83           H  
ATOM    913  O   ILE A  61      -9.819 -35.371   3.053  1.00  0.83           O  
ATOM    914  CG1 ILE A  61      -8.561 -31.925   5.595  1.00  0.83           C  
ATOM    915 HG12 ILE A  61      -9.578 -31.536   5.630  1.00  0.83           H  
ATOM    916 HG13 ILE A  61      -7.939 -31.186   5.089  1.00  0.83           H  
ATOM    917  CG2 ILE A  61      -7.087 -33.771   4.646  1.00  0.83           C  
ATOM    918 HG21 ILE A  61      -6.640 -33.936   5.627  1.00  0.83           H  
ATOM    919 HG22 ILE A  61      -7.071 -34.725   4.119  1.00  0.83           H  
ATOM    920 HG23 ILE A  61      -6.491 -33.039   4.103  1.00  0.83           H  
ATOM    921  CD1 ILE A  61      -8.100 -32.053   7.052  1.00  0.83           C  
ATOM    922 HD11 ILE A  61      -8.273 -31.108   7.566  1.00  0.83           H  
ATOM    923 HD12 ILE A  61      -7.036 -32.282   7.102  1.00  0.83           H  
ATOM    924 HD13 ILE A  61      -8.670 -32.834   7.555  1.00  0.83           H  
ATOM    925  N   ARG A  62      -8.520 -34.438   1.486  1.00  0.83           N  
ATOM    926  H   ARG A  62      -8.032 -33.606   1.189  1.00  0.83           H  
ATOM    927  CA  ARG A  62      -8.391 -35.679   0.713  1.00  0.83           C  
ATOM    928  HA  ARG A  62      -9.382 -36.132   0.663  1.00  0.83           H  
ATOM    929  C   ARG A  62      -7.468 -36.664   1.437  1.00  0.83           C  
ATOM    930  CB  ARG A  62      -7.939 -35.368  -0.717  1.00  0.83           C  
ATOM    931  HB2 ARG A  62      -8.521 -34.524  -1.088  1.00  0.83           H  
ATOM    932  HB3 ARG A  62      -6.885 -35.092  -0.719  1.00  0.83           H  
ATOM    933  O   ARG A  62      -6.342 -36.320   1.792  1.00  0.83           O  
ATOM    934  CG  ARG A  62      -8.173 -36.564  -1.649  1.00  0.83           C  
ATOM    935  HG2 ARG A  62      -7.554 -37.406  -1.339  1.00  0.83           H  
ATOM    936  HG3 ARG A  62      -9.223 -36.853  -1.604  1.00  0.83           H  
ATOM    937  CD  ARG A  62      -7.826 -36.171  -3.087  1.00  0.83           C  
ATOM    938  HD2 ARG A  62      -6.763 -35.936  -3.139  1.00  0.83           H  
ATOM    939  HD3 ARG A  62      -8.399 -35.282  -3.351  1.00  0.83           H  
ATOM    940  NE  ARG A  62      -8.146 -37.253  -4.033  1.00  0.83           N  
ATOM    941  HE  ARG A  62      -8.504 -38.108  -3.632  1.00  0.83           H  
ATOM    942  NH1 ARG A  62      -7.583 -36.128  -5.954  1.00  0.83           N  
ATOM    943 HH11 ARG A  62      -7.329 -35.327  -5.394  1.00  0.83           H  
ATOM    944 HH12 ARG A  62      -7.517 -36.090  -6.961  1.00  0.83           H  
ATOM    945  NH2 ARG A  62      -8.374 -38.212  -6.086  1.00  0.83           N  
ATOM    946 HH21 ARG A  62      -8.725 -39.052  -5.650  1.00  0.83           H  
ATOM    947 HH22 ARG A  62      -8.295 -38.160  -7.092  1.00  0.83           H  
ATOM    948  CZ  ARG A  62      -8.033 -37.193  -5.348  1.00  0.83           C  
ATOM    949  N   LEU A  63      -7.931 -37.896   1.630  1.00  0.83           N  
ATOM    950  H   LEU A  63      -8.854 -38.110   1.281  1.00  0.83           H  
ATOM    951  CA  LEU A  63      -7.187 -38.940   2.332  1.00  0.83           C  
ATOM    952  HA  LEU A  63      -6.788 -38.509   3.250  1.00  0.83           H  
ATOM    953  C   LEU A  63      -6.000 -39.423   1.489  1.00  0.83           C  
ATOM    954  CB  LEU A  63      -8.121 -40.104   2.710  1.00  0.83           C  
ATOM    955  HB2 LEU A  63      -7.537 -40.857   3.238  1.00  0.83           H  
ATOM    956  HB3 LEU A  63      -8.499 -40.559   1.794  1.00  0.83           H  
ATOM    957  O   LEU A  63      -6.142 -39.724   0.304  1.00  0.83           O  
ATOM    958  CG  LEU A  63      -9.319 -39.702   3.588  1.00  0.83           C  
ATOM    959  HG  LEU A  63      -9.975 -39.030   3.033  1.00  0.83           H  
ATOM    960  CD1 LEU A  63     -10.120 -40.934   3.990  1.00  0.83           C  
ATOM    961 HD11 LEU A  63      -9.593 -41.491   4.764  1.00  0.83           H  
ATOM    962 HD12 LEU A  63     -11.100 -40.621   4.353  1.00  0.83           H  
ATOM    963 HD13 LEU A  63     -10.250 -41.580   3.122  1.00  0.83           H  
ATOM    964  CD2 LEU A  63      -8.876 -39.006   4.861  1.00  0.83           C  
ATOM    965 HD21 LEU A  63      -9.670 -39.066   5.606  1.00  0.83           H  
ATOM    966 HD22 LEU A  63      -8.649 -37.959   4.664  1.00  0.83           H  
ATOM    967 HD23 LEU A  63      -7.995 -39.512   5.255  1.00  0.83           H  
ATOM    968  N   LYS A  64      -4.826 -39.515   2.119  1.00  0.75           N  
ATOM    969  H   LYS A  64      -4.808 -39.270   3.099  1.00  0.75           H  
ATOM    970  CA  LYS A  64      -3.592 -40.053   1.528  1.00  0.75           C  
ATOM    971  HA  LYS A  64      -3.729 -40.137   0.450  1.00  0.75           H  
ATOM    972  C   LYS A  64      -3.299 -41.464   2.072  1.00  0.75           C  
ATOM    973  CB  LYS A  64      -2.417 -39.092   1.797  1.00  0.75           C  
ATOM    974  HB2 LYS A  64      -1.494 -39.569   1.465  1.00  0.75           H  
ATOM    975  HB3 LYS A  64      -2.331 -38.935   2.872  1.00  0.75           H  
ATOM    976  O   LYS A  64      -3.776 -41.807   3.160  1.00  0.75           O  
ATOM    977  CG  LYS A  64      -2.527 -37.723   1.094  1.00  0.75           C  
ATOM    978  HG2 LYS A  64      -2.637 -37.873   0.020  1.00  0.75           H  
ATOM    979  HG3 LYS A  64      -3.395 -37.182   1.471  1.00  0.75           H  
ATOM    980  CD  LYS A  64      -1.251 -36.900   1.367  1.00  0.75           C  
ATOM    981  HD2 LYS A  64      -0.392 -37.462   1.002  1.00  0.75           H  
ATOM    982  HD3 LYS A  64      -1.140 -36.780   2.445  1.00  0.75           H  
ATOM    983  CE  LYS A  64      -1.239 -35.509   0.713  1.00  0.75           C  
ATOM    984  HE2 LYS A  64      -2.078 -34.930   1.100  1.00  0.75           H  
ATOM    985  HE3 LYS A  64      -1.376 -35.628  -0.362  1.00  0.75           H  
ATOM    986  NZ  LYS A  64       0.046 -34.793   0.981  1.00  0.75           N  
ATOM    987  HZ1 LYS A  64       0.202 -34.646   1.969  1.00  0.75           H  
ATOM    988  HZ2 LYS A  64       0.853 -35.312   0.664  1.00  0.75           H  
ATOM    989  HZ3 LYS A  64       0.086 -33.889   0.534  1.00  0.75           H  
ATOM    990  N   PRO A  65      -2.484 -42.283   1.377  1.00  0.72           N  
ATOM    991  CA  PRO A  65      -1.957 -43.524   1.944  1.00  0.72           C  
ATOM    992  HA  PRO A  65      -2.775 -44.236   2.051  1.00  0.72           H  
ATOM    993  C   PRO A  65      -1.301 -43.264   3.308  1.00  0.72           C  
ATOM    994  CB  PRO A  65      -0.946 -44.054   0.920  1.00  0.72           C  
ATOM    995  HB2 PRO A  65      -0.948 -45.143   0.876  1.00  0.72           H  
ATOM    996  HB3 PRO A  65       0.054 -43.685   1.149  1.00  0.72           H  
ATOM    997  O   PRO A  65      -0.566 -42.295   3.465  1.00  0.72           O  
ATOM    998  CG  PRO A  65      -1.415 -43.434  -0.396  1.00  0.72           C  
ATOM    999  HG2 PRO A  65      -2.225 -44.031  -0.815  1.00  0.72           H  
ATOM   1000  HG3 PRO A  65      -0.599 -43.337  -1.113  1.00  0.72           H  
ATOM   1001  CD  PRO A  65      -1.953 -42.073   0.038  1.00  0.72           C  
ATOM   1002  HD2 PRO A  65      -1.135 -41.353   0.075  1.00  0.72           H  
ATOM   1003  HD3 PRO A  65      -2.724 -41.740  -0.657  1.00  0.72           H  
ATOM   1004  N   GLY A  66      -1.591 -44.098   4.308  1.00  0.72           N  
ATOM   1005  H   GLY A  66      -2.192 -44.888   4.123  1.00  0.72           H  
ATOM   1006  CA  GLY A  66      -1.084 -43.899   5.672  1.00  0.72           C  
ATOM   1007  HA2 GLY A  66      -0.085 -43.464   5.623  1.00  0.72           H  
ATOM   1008  HA3 GLY A  66      -0.986 -44.867   6.165  1.00  0.72           H  
ATOM   1009  C   GLY A  66      -1.934 -42.983   6.564  1.00  0.72           C  
ATOM   1010  O   GLY A  66      -1.615 -42.843   7.741  1.00  0.72           O  
ATOM   1011  N   HIS A  67      -3.029 -42.400   6.060  1.00  0.81           N  
ATOM   1012  H   HIS A  67      -3.216 -42.471   5.070  1.00  0.81           H  
ATOM   1013  CA  HIS A  67      -3.896 -41.535   6.863  1.00  0.81           C  
ATOM   1014  HA  HIS A  67      -3.292 -40.695   7.205  1.00  0.81           H  
ATOM   1015  C   HIS A  67      -4.453 -42.247   8.111  1.00  0.81           C  
ATOM   1016  CB  HIS A  67      -5.023 -40.972   5.990  1.00  0.81           C  
ATOM   1017  HB2 HIS A  67      -4.584 -40.440   5.146  1.00  0.81           H  
ATOM   1018  HB3 HIS A  67      -5.632 -41.790   5.604  1.00  0.81           H  
ATOM   1019  O   HIS A  67      -4.893 -43.399   8.046  1.00  0.81           O  
ATOM   1020  CG  HIS A  67      -5.904 -40.010   6.735  1.00  0.81           C  
ATOM   1021  CD2 HIS A  67      -6.979 -40.337   7.518  1.00  0.81           C  
ATOM   1022  HD2 HIS A  67      -7.348 -41.332   7.714  1.00  0.81           H  
ATOM   1023  ND1 HIS A  67      -5.778 -38.638   6.766  1.00  0.81           N  
ATOM   1024  HD1 HIS A  67      -5.107 -38.072   6.267  1.00  0.81           H  
ATOM   1025  CE1 HIS A  67      -6.765 -38.152   7.539  1.00  0.81           C  
ATOM   1026  HE1 HIS A  67      -6.952 -37.105   7.727  1.00  0.81           H  
ATOM   1027  NE2 HIS A  67      -7.503 -39.158   8.033  1.00  0.81           N  
ATOM   1028  N   VAL A  68      -4.469 -41.527   9.237  1.00  0.84           N  
ATOM   1029  H   VAL A  68      -4.145 -40.571   9.191  1.00  0.84           H  
ATOM   1030  CA  VAL A  68      -4.990 -41.993  10.526  1.00  0.84           C  
ATOM   1031  HA  VAL A  68      -5.294 -43.035  10.429  1.00  0.84           H  
ATOM   1032  C   VAL A  68      -6.188 -41.123  10.919  1.00  0.84           C  
ATOM   1033  CB  VAL A  68      -3.905 -41.941  11.616  1.00  0.84           C  
ATOM   1034  HB  VAL A  68      -3.571 -40.914  11.759  1.00  0.84           H  
ATOM   1035  O   VAL A  68      -6.003 -39.931  11.146  1.00  0.84           O  
ATOM   1036  CG1 VAL A  68      -4.457 -42.465  12.942  1.00  0.84           C  
ATOM   1037 HG11 VAL A  68      -5.265 -41.828  13.302  1.00  0.84           H  
ATOM   1038 HG12 VAL A  68      -4.830 -43.482  12.818  1.00  0.84           H  
ATOM   1039 HG13 VAL A  68      -3.666 -42.465  13.691  1.00  0.84           H  
ATOM   1040  CG2 VAL A  68      -2.689 -42.799  11.247  1.00  0.84           C  
ATOM   1041 HG21 VAL A  68      -2.192 -42.384  10.370  1.00  0.84           H  
ATOM   1042 HG22 VAL A  68      -3.002 -43.818  11.023  1.00  0.84           H  
ATOM   1043 HG23 VAL A  68      -1.970 -42.808  12.067  1.00  0.84           H  
ATOM   1044  N   PRO A  69      -7.405 -41.672  11.038  1.00  0.84           N  
ATOM   1045  CA  PRO A  69      -8.593 -40.879  11.352  1.00  0.84           C  
ATOM   1046  HA  PRO A  69      -8.628 -39.987  10.727  1.00  0.84           H  
ATOM   1047  C   PRO A  69      -8.648 -40.445  12.820  1.00  0.84           C  
ATOM   1048  CB  PRO A  69      -9.758 -41.786  10.979  1.00  0.84           C  
ATOM   1049  HB2 PRO A  69      -9.939 -41.651   9.912  1.00  0.84           H  
ATOM   1050  HB3 PRO A  69     -10.659 -41.580  11.556  1.00  0.84           H  
ATOM   1051  O   PRO A  69      -7.960 -41.006  13.680  1.00  0.84           O  
ATOM   1052  CG  PRO A  69      -9.210 -43.190  11.229  1.00  0.84           C  
ATOM   1053  HG2 PRO A  69      -9.737 -43.935  10.634  1.00  0.84           H  
ATOM   1054  HG3 PRO A  69      -9.266 -43.421  12.292  1.00  0.84           H  
ATOM   1055  CD  PRO A  69      -7.748 -43.066  10.819  1.00  0.84           C  
ATOM   1056  HD2 PRO A  69      -7.634 -43.305   9.762  1.00  0.84           H  
ATOM   1057  HD3 PRO A  69      -7.130 -43.725  11.429  1.00  0.84           H  
ATOM   1058  N   TYR A  70      -9.497 -39.468  13.137  1.00  0.86           N  
ATOM   1059  H   TYR A  70      -9.972 -38.978  12.393  1.00  0.86           H  
ATOM   1060  CA  TYR A  70      -9.786 -39.102  14.527  1.00  0.86           C  
ATOM   1061  HA  TYR A  70      -8.833 -38.978  15.043  1.00  0.86           H  
ATOM   1062  C   TYR A  70     -10.555 -40.189  15.295  1.00  0.86           C  
ATOM   1063  CB  TYR A  70     -10.501 -37.749  14.588  1.00  0.86           C  
ATOM   1064  HB2 TYR A  70     -11.375 -37.774  13.938  1.00  0.86           H  
ATOM   1065  HB3 TYR A  70     -10.855 -37.576  15.605  1.00  0.86           H  
ATOM   1066  O   TYR A  70     -11.181 -41.085  14.732  1.00  0.86           O  
ATOM   1067  CG  TYR A  70      -9.610 -36.586  14.208  1.00  0.86           C  
ATOM   1068  CD1 TYR A  70      -8.589 -36.152  15.080  1.00  0.86           C  
ATOM   1069  HD1 TYR A  70      -8.432 -36.651  16.025  1.00  0.86           H  
ATOM   1070  CD2 TYR A  70      -9.806 -35.931  12.981  1.00  0.86           C  
ATOM   1071  HD2 TYR A  70     -10.571 -36.254  12.291  1.00  0.86           H  
ATOM   1072  CE1 TYR A  70      -7.781 -35.053  14.727  1.00  0.86           C  
ATOM   1073  HE1 TYR A  70      -7.017 -34.688  15.398  1.00  0.86           H  
ATOM   1074  CE2 TYR A  70      -9.005 -34.834  12.629  1.00  0.86           C  
ATOM   1075  HE2 TYR A  70      -9.175 -34.334  11.687  1.00  0.86           H  
ATOM   1076  OH  TYR A  70      -7.233 -33.319  13.151  1.00  0.86           O  
ATOM   1077  HH  TYR A  70      -7.661 -32.830  12.444  1.00  0.86           H  
ATOM   1078  CZ  TYR A  70      -7.997 -34.385  13.501  1.00  0.86           C  
ATOM   1079  N   CYS A  71     -10.481 -40.122  16.624  1.00  0.86           N  
ATOM   1080  H   CYS A  71      -9.905 -39.400  17.032  1.00  0.86           H  
ATOM   1081  CA  CYS A  71     -11.263 -40.966  17.519  1.00  0.86           C  
ATOM   1082  HA  CYS A  71     -11.176 -42.003  17.194  1.00  0.86           H  
ATOM   1083  C   CYS A  71     -12.750 -40.574  17.505  1.00  0.86           C  
ATOM   1084  CB  CYS A  71     -10.670 -40.822  18.921  1.00  0.86           C  
ATOM   1085  HB2 CYS A  71     -10.720 -39.772  19.207  1.00  0.86           H  
ATOM   1086  HB3 CYS A  71      -9.623 -41.125  18.896  1.00  0.86           H  
ATOM   1087  O   CYS A  71     -13.098 -39.460  17.900  1.00  0.86           O  
ATOM   1088  SG  CYS A  71     -11.604 -41.820  20.118  1.00  0.86           S  
ATOM   1089  HG  CYS A  71     -11.335 -41.056  21.180  1.00  0.86           H  
ATOM   1090  N   ASP A  72     -13.627 -41.526  17.178  1.00  0.84           N  
ATOM   1091  H   ASP A  72     -13.264 -42.413  16.859  1.00  0.84           H  
ATOM   1092  CA  ASP A  72     -15.080 -41.316  17.078  1.00  0.84           C  
ATOM   1093  HA  ASP A  72     -15.273 -40.437  16.464  1.00  0.84           H  
ATOM   1094  C   ASP A  72     -15.744 -41.099  18.457  1.00  0.84           C  
ATOM   1095  CB  ASP A  72     -15.733 -42.535  16.398  1.00  0.84           C  
ATOM   1096  HB2 ASP A  72     -15.570 -43.407  17.032  1.00  0.84           H  
ATOM   1097  HB3 ASP A  72     -16.809 -42.366  16.348  1.00  0.84           H  
ATOM   1098  O   ASP A  72     -16.826 -40.524  18.568  1.00  0.84           O  
ATOM   1099  CG  ASP A  72     -15.241 -42.856  14.977  1.00  0.84           C  
ATOM   1100  OD1 ASP A  72     -14.870 -41.953  14.206  1.00  0.84           O  
ATOM   1101  OD2 ASP A  72     -15.213 -44.060  14.643  1.00  0.84           O  
ATOM   1102  N   LEU A  73     -15.104 -41.569  19.537  1.00  0.82           N  
ATOM   1103  H   LEU A  73     -14.211 -42.012  19.374  1.00  0.82           H  
ATOM   1104  CA  LEU A  73     -15.625 -41.480  20.909  1.00  0.82           C  
ATOM   1105  HA  LEU A  73     -16.697 -41.285  20.865  1.00  0.82           H  
ATOM   1106  C   LEU A  73     -15.057 -40.319  21.723  1.00  0.82           C  
ATOM   1107  CB  LEU A  73     -15.406 -42.807  21.648  1.00  0.82           C  
ATOM   1108  HB2 LEU A  73     -15.655 -42.662  22.700  1.00  0.82           H  
ATOM   1109  HB3 LEU A  73     -14.349 -43.065  21.589  1.00  0.82           H  
ATOM   1110  O   LEU A  73     -15.513 -40.094  22.847  1.00  0.82           O  
ATOM   1111  CG  LEU A  73     -16.238 -43.986  21.126  1.00  0.82           C  
ATOM   1112  HG  LEU A  73     -15.914 -44.251  20.119  1.00  0.82           H  
ATOM   1113  CD1 LEU A  73     -16.002 -45.168  22.061  1.00  0.82           C  
ATOM   1114 HD11 LEU A  73     -14.935 -45.342  22.198  1.00  0.82           H  
ATOM   1115 HD12 LEU A  73     -16.468 -46.064  21.649  1.00  0.82           H  
ATOM   1116 HD13 LEU A  73     -16.443 -44.938  23.031  1.00  0.82           H  
ATOM   1117  CD2 LEU A  73     -17.746 -43.721  21.133  1.00  0.82           C  
ATOM   1118 HD21 LEU A  73     -18.066 -43.363  22.111  1.00  0.82           H  
ATOM   1119 HD22 LEU A  73     -17.988 -42.979  20.373  1.00  0.82           H  
ATOM   1120 HD23 LEU A  73     -18.283 -44.636  20.881  1.00  0.82           H  
ATOM   1121  N   CYS A  74     -14.103 -39.561  21.176  1.00  0.79           N  
ATOM   1122  H   CYS A  74     -13.819 -39.761  20.228  1.00  0.79           H  
ATOM   1123  CA  CYS A  74     -13.638 -38.317  21.781  1.00  0.79           C  
ATOM   1124  HA  CYS A  74     -13.498 -38.470  22.851  1.00  0.79           H  
ATOM   1125  C   CYS A  74     -14.719 -37.235  21.635  1.00  0.79           C  
ATOM   1126  CB  CYS A  74     -12.286 -37.904  21.177  1.00  0.79           C  
ATOM   1127  HB2 CYS A  74     -12.113 -36.845  21.365  1.00  0.79           H  
ATOM   1128  HB3 CYS A  74     -12.308 -38.055  20.097  1.00  0.79           H  
ATOM   1129  O   CYS A  74     -14.559 -36.252  20.918  1.00  0.79           O  
ATOM   1130  SG  CYS A  74     -10.933 -38.855  21.929  1.00  0.79           S  
ATOM   1131  HG  CYS A  74     -10.999 -38.291  23.139  1.00  0.79           H  
ATOM   1132  N   LYS A  75     -15.840 -37.403  22.337  1.00  0.61           N  
ATOM   1133  H   LYS A  75     -15.921 -38.261  22.863  1.00  0.61           H  
ATOM   1134  CA  LYS A  75     -16.695 -36.279  22.709  1.00  0.61           C  
ATOM   1135  HA  LYS A  75     -16.811 -35.613  21.854  1.00  0.61           H  
ATOM   1136  C   LYS A  75     -15.938 -35.539  23.801  1.00  0.61           C  
ATOM   1137  CB  LYS A  75     -18.079 -36.774  23.158  1.00  0.61           C  
ATOM   1138  HB2 LYS A  75     -18.675 -35.912  23.459  1.00  0.61           H  
ATOM   1139  HB3 LYS A  75     -17.977 -37.445  24.010  1.00  0.61           H  
ATOM   1140  O   LYS A  75     -15.449 -36.201  24.714  1.00  0.61           O  
ATOM   1141  CG  LYS A  75     -18.786 -37.505  22.003  1.00  0.61           C  
ATOM   1142  HG2 LYS A  75     -18.266 -38.439  21.793  1.00  0.61           H  
ATOM   1143  HG3 LYS A  75     -18.745 -36.878  21.113  1.00  0.61           H  
ATOM   1144  CD  LYS A  75     -20.254 -37.814  22.315  1.00  0.61           C  
ATOM   1145  HD2 LYS A  75     -20.314 -38.460  23.191  1.00  0.61           H  
ATOM   1146  HD3 LYS A  75     -20.778 -36.879  22.516  1.00  0.61           H  
ATOM   1147  CE  LYS A  75     -20.876 -38.510  21.098  1.00  0.61           C  
ATOM   1148  HE2 LYS A  75     -20.671 -37.905  20.215  1.00  0.61           H  
ATOM   1149  HE3 LYS A  75     -20.381 -39.470  20.951  1.00  0.61           H  
ATOM   1150  NZ  LYS A  75     -22.341 -38.696  21.244  1.00  0.61           N  
ATOM   1151  HZ1 LYS A  75     -22.556 -39.267  22.050  1.00  0.61           H  
ATOM   1152  HZ2 LYS A  75     -22.800 -37.801  21.341  1.00  0.61           H  
ATOM   1153  HZ3 LYS A  75     -22.714 -39.144  20.420  1.00  0.61           H  
ATOM   1154  N   GLY A  76     -15.787 -34.220  23.676  1.00  0.49           N  
ATOM   1155  H   GLY A  76     -16.185 -33.777  22.860  1.00  0.49           H  
ATOM   1156  CA  GLY A  76     -15.055 -33.354  24.611  1.00  0.49           C  
ATOM   1157  HA2 GLY A  76     -15.075 -32.328  24.244  1.00  0.49           H  
ATOM   1158  HA3 GLY A  76     -14.016 -33.678  24.666  1.00  0.49           H  
ATOM   1159  C   GLY A  76     -15.642 -33.366  26.026  1.00  0.49           C  
ATOM   1160  O   GLY A  76     -16.230 -32.389  26.472  1.00  0.49           O  
ATOM   1161  N   LEU A  77     -15.522 -34.499  26.715  1.00  0.36           N  
ATOM   1162  H   LEU A  77     -15.064 -35.267  26.245  1.00  0.36           H  
ATOM   1163  CA  LEU A  77     -15.991 -34.740  28.066  1.00  0.36           C  
ATOM   1164  HA  LEU A  77     -16.958 -34.256  28.200  1.00  0.36           H  
ATOM   1165  C   LEU A  77     -14.999 -34.101  29.034  1.00  0.36           C  
ATOM   1166  CB  LEU A  77     -16.156 -36.258  28.291  1.00  0.36           C  
ATOM   1167  HB2 LEU A  77     -16.046 -36.479  29.352  1.00  0.36           H  
ATOM   1168  HB3 LEU A  77     -15.352 -36.777  27.768  1.00  0.36           H  
ATOM   1169  O   LEU A  77     -13.849 -34.527  29.129  1.00  0.36           O  
ATOM   1170  CG  LEU A  77     -17.522 -36.789  27.812  1.00  0.36           C  
ATOM   1171  HG  LEU A  77     -17.823 -36.265  26.905  1.00  0.36           H  
ATOM   1172  CD1 LEU A  77     -17.446 -38.282  27.489  1.00  0.36           C  
ATOM   1173 HD11 LEU A  77     -16.721 -38.441  26.691  1.00  0.36           H  
ATOM   1174 HD12 LEU A  77     -17.144 -38.839  28.376  1.00  0.36           H  
ATOM   1175 HD13 LEU A  77     -18.421 -38.634  27.153  1.00  0.36           H  
ATOM   1176  CD2 LEU A  77     -18.594 -36.592  28.888  1.00  0.36           C  
ATOM   1177 HD21 LEU A  77     -18.686 -35.533  29.130  1.00  0.36           H  
ATOM   1178 HD22 LEU A  77     -18.329 -37.139  29.793  1.00  0.36           H  
ATOM   1179 HD23 LEU A  77     -19.557 -36.947  28.521  1.00  0.36           H  
ATOM   1180  N   SER A  78     -15.499 -33.071  29.714  1.00  0.41           N  
ATOM   1181  H   SER A  78     -16.425 -32.774  29.442  1.00  0.41           H  
ATOM   1182  CA  SER A  78     -15.028 -32.439  30.946  1.00  0.41           C  
ATOM   1183  HA  SER A  78     -14.770 -31.402  30.732  1.00  0.41           H  
ATOM   1184  C   SER A  78     -13.821 -33.119  31.606  1.00  0.41           C  
ATOM   1185  CB  SER A  78     -16.211 -32.450  31.928  1.00  0.41           C  
ATOM   1186  HB2 SER A  78     -16.467 -33.480  32.176  1.00  0.41           H  
ATOM   1187  HB3 SER A  78     -15.934 -31.927  32.844  1.00  0.41           H  
ATOM   1188  O   SER A  78     -13.970 -34.151  32.258  1.00  0.41           O  
ATOM   1189  OG  SER A  78     -17.344 -31.826  31.343  1.00  0.41           O  
ATOM   1190  HG  SER A  78     -17.464 -30.958  31.734  1.00  0.41           H  
ATOM   1191  N   GLY A  79     -12.631 -32.522  31.484  1.00  0.39           N  
ATOM   1192  H   GLY A  79     -12.555 -31.693  30.913  1.00  0.39           H  
ATOM   1193  CA  GLY A  79     -11.493 -32.911  32.326  1.00  0.39           C  
ATOM   1194  HA2 GLY A  79     -11.461 -33.999  32.390  1.00  0.39           H  
ATOM   1195  HA3 GLY A  79     -11.654 -32.528  33.334  1.00  0.39           H  
ATOM   1196  C   GLY A  79     -10.105 -32.461  31.870  1.00  0.39           C  
ATOM   1197  O   GLY A  79      -9.279 -32.158  32.719  1.00  0.39           O  
ATOM   1198  N   HIS A  80      -9.838 -32.348  30.568  1.00  0.34           N  
ATOM   1199  H   HIS A  80     -10.535 -32.626  29.892  1.00  0.34           H  
ATOM   1200  CA  HIS A  80      -8.572 -31.814  30.047  1.00  0.34           C  
ATOM   1201  HA  HIS A  80      -8.175 -31.082  30.750  1.00  0.34           H  
ATOM   1202  C   HIS A  80      -8.827 -31.095  28.717  1.00  0.34           C  
ATOM   1203  CB  HIS A  80      -7.538 -32.947  29.890  1.00  0.34           C  
ATOM   1204  HB2 HIS A  80      -8.010 -33.811  29.421  1.00  0.34           H  
ATOM   1205  HB3 HIS A  80      -6.747 -32.604  29.224  1.00  0.34           H  
ATOM   1206  O   HIS A  80      -9.476 -31.675  27.856  1.00  0.34           O  
ATOM   1207  CG  HIS A  80      -6.884 -33.362  31.189  1.00  0.34           C  
ATOM   1208  CD2 HIS A  80      -6.983 -34.574  31.819  1.00  0.34           C  
ATOM   1209  HD2 HIS A  80      -7.552 -35.423  31.472  1.00  0.34           H  
ATOM   1210  ND1 HIS A  80      -6.071 -32.572  31.972  1.00  0.34           N  
ATOM   1211  HD1 HIS A  80      -5.832 -31.604  31.808  1.00  0.34           H  
ATOM   1212  CE1 HIS A  80      -5.701 -33.286  33.047  1.00  0.34           C  
ATOM   1213  HE1 HIS A  80      -5.078 -32.923  33.851  1.00  0.34           H  
ATOM   1214  NE2 HIS A  80      -6.221 -34.521  32.991  1.00  0.34           N  
ATOM   1215  N   LEU A  81      -8.357 -29.841  28.614  1.00  0.33           N  
ATOM   1216  H   LEU A  81      -7.885 -29.485  29.433  1.00  0.33           H  
ATOM   1217  CA  LEU A  81      -8.340 -28.930  27.448  1.00  0.33           C  
ATOM   1218  HA  LEU A  81      -8.445 -27.921  27.847  1.00  0.33           H  
ATOM   1219  C   LEU A  81      -9.473 -29.129  26.406  1.00  0.33           C  
ATOM   1220  CB  LEU A  81      -6.942 -28.982  26.805  1.00  0.33           C  
ATOM   1221  HB2 LEU A  81      -7.003 -28.654  25.767  1.00  0.33           H  
ATOM   1222  HB3 LEU A  81      -6.600 -30.017  26.792  1.00  0.33           H  
ATOM   1223  O   LEU A  81      -9.413 -30.055  25.595  1.00  0.33           O  
ATOM   1224  CG  LEU A  81      -5.930 -28.087  27.553  1.00  0.33           C  
ATOM   1225  HG  LEU A  81      -6.232 -27.985  28.595  1.00  0.33           H  
ATOM   1226  CD1 LEU A  81      -4.536 -28.707  27.545  1.00  0.33           C  
ATOM   1227 HD11 LEU A  81      -4.558 -29.681  28.033  1.00  0.33           H  
ATOM   1228 HD12 LEU A  81      -4.189 -28.825  26.518  1.00  0.33           H  
ATOM   1229 HD13 LEU A  81      -3.842 -28.059  28.080  1.00  0.33           H  
ATOM   1230  CD2 LEU A  81      -5.855 -26.696  26.922  1.00  0.33           C  
ATOM   1231 HD21 LEU A  81      -5.170 -26.067  27.491  1.00  0.33           H  
ATOM   1232 HD22 LEU A  81      -6.840 -26.229  26.924  1.00  0.33           H  
ATOM   1233 HD23 LEU A  81      -5.498 -26.765  25.894  1.00  0.33           H  
ATOM   1234  N   PRO A  82     -10.499 -28.256  26.376  1.00  0.35           N  
ATOM   1235  CA  PRO A  82     -11.619 -28.401  25.453  1.00  0.35           C  
ATOM   1236  HA  PRO A  82     -12.066 -29.388  25.570  1.00  0.35           H  
ATOM   1237  C   PRO A  82     -11.153 -28.230  23.997  1.00  0.35           C  
ATOM   1238  CB  PRO A  82     -12.634 -27.334  25.884  1.00  0.35           C  
ATOM   1239  HB2 PRO A  82     -13.278 -27.744  26.662  1.00  0.35           H  
ATOM   1240  HB3 PRO A  82     -13.234 -26.968  25.050  1.00  0.35           H  
ATOM   1241  O   PRO A  82     -10.561 -27.215  23.650  1.00  0.35           O  
ATOM   1242  CG  PRO A  82     -11.762 -26.233  26.487  1.00  0.35           C  
ATOM   1243  HG2 PRO A  82     -11.371 -25.601  25.690  1.00  0.35           H  
ATOM   1244  HG3 PRO A  82     -12.306 -25.634  27.217  1.00  0.35           H  
ATOM   1245  CD  PRO A  82     -10.616 -27.012  27.126  1.00  0.35           C  
ATOM   1246  HD2 PRO A  82      -9.704 -26.419  27.068  1.00  0.35           H  
ATOM   1247  HD3 PRO A  82     -10.861 -27.236  28.164  1.00  0.35           H  
ATOM   1248  N   GLY A  83     -11.449 -29.213  23.140  1.00  0.48           N  
ATOM   1249  H   GLY A  83     -11.840 -30.064  23.517  1.00  0.48           H  
ATOM   1250  CA  GLY A  83     -11.494 -29.017  21.683  1.00  0.48           C  
ATOM   1251  HA2 GLY A  83     -11.263 -27.978  21.450  1.00  0.48           H  
ATOM   1252  HA3 GLY A  83     -12.514 -29.194  21.342  1.00  0.48           H  
ATOM   1253  C   GLY A  83     -10.566 -29.872  20.816  1.00  0.48           C  
ATOM   1254  O   GLY A  83     -10.834 -29.990  19.625  1.00  0.48           O  
ATOM   1255  N   VAL A  84      -9.529 -30.526  21.352  1.00  0.54           N  
ATOM   1256  H   VAL A  84      -9.326 -30.406  22.334  1.00  0.54           H  
ATOM   1257  CA  VAL A  84      -8.592 -31.295  20.503  1.00  0.54           C  
ATOM   1258  HA  VAL A  84      -8.651 -30.903  19.488  1.00  0.54           H  
ATOM   1259  C   VAL A  84      -8.994 -32.770  20.436  1.00  0.54           C  
ATOM   1260  CB  VAL A  84      -7.122 -31.099  20.919  1.00  0.54           C  
ATOM   1261  HB  VAL A  84      -6.955 -31.546  21.899  1.00  0.54           H  
ATOM   1262  O   VAL A  84      -8.840 -33.523  21.400  1.00  0.54           O  
ATOM   1263  CG1 VAL A  84      -6.178 -31.755  19.900  1.00  0.54           C  
ATOM   1264 HG11 VAL A  84      -5.142 -31.583  20.192  1.00  0.54           H  
ATOM   1265 HG12 VAL A  84      -6.347 -32.832  19.862  1.00  0.54           H  
ATOM   1266 HG13 VAL A  84      -6.339 -31.333  18.908  1.00  0.54           H  
ATOM   1267  CG2 VAL A  84      -6.759 -29.608  20.992  1.00  0.54           C  
ATOM   1268 HG21 VAL A  84      -5.702 -29.494  21.233  1.00  0.54           H  
ATOM   1269 HG22 VAL A  84      -7.337 -29.111  21.770  1.00  0.54           H  
ATOM   1270 HG23 VAL A  84      -6.958 -29.125  20.035  1.00  0.54           H  
ATOM   1271  N   ARG A  85      -9.506 -33.210  19.281  1.00  0.67           N  
ATOM   1272  H   ARG A  85      -9.616 -32.543  18.532  1.00  0.67           H  
ATOM   1273  CA  ARG A  85      -9.710 -34.639  18.999  1.00  0.67           C  
ATOM   1274  HA  ARG A  85     -10.290 -35.078  19.811  1.00  0.67           H  
ATOM   1275  C   ARG A  85      -8.366 -35.355  18.937  1.00  0.67           C  
ATOM   1276  CB  ARG A  85     -10.456 -34.839  17.674  1.00  0.67           C  
ATOM   1277  HB2 ARG A  85     -10.380 -35.888  17.389  1.00  0.67           H  
ATOM   1278  HB3 ARG A  85      -9.991 -34.236  16.893  1.00  0.67           H  
ATOM   1279  O   ARG A  85      -7.447 -34.917  18.254  1.00  0.67           O  
ATOM   1280  CG  ARG A  85     -11.936 -34.487  17.789  1.00  0.67           C  
ATOM   1281  HG2 ARG A  85     -12.386 -35.091  18.577  1.00  0.67           H  
ATOM   1282  HG3 ARG A  85     -12.050 -33.431  18.036  1.00  0.67           H  
ATOM   1283  CD  ARG A  85     -12.638 -34.778  16.463  1.00  0.67           C  
ATOM   1284  HD2 ARG A  85     -12.255 -34.097  15.702  1.00  0.67           H  
ATOM   1285  HD3 ARG A  85     -12.434 -35.803  16.153  1.00  0.67           H  
ATOM   1286  NE  ARG A  85     -14.080 -34.605  16.636  1.00  0.67           N  
ATOM   1287  HE  ARG A  85     -14.437 -34.719  17.574  1.00  0.67           H  
ATOM   1288  NH1 ARG A  85     -14.667 -34.142  14.451  1.00  0.67           N  
ATOM   1289 HH11 ARG A  85     -13.726 -34.310  14.124  1.00  0.67           H  
ATOM   1290 HH12 ARG A  85     -15.281 -33.642  13.824  1.00  0.67           H  
ATOM   1291  NH2 ARG A  85     -16.142 -33.956  16.136  1.00  0.67           N  
ATOM   1292 HH21 ARG A  85     -16.801 -33.627  15.445  1.00  0.67           H  
ATOM   1293 HH22 ARG A  85     -16.377 -33.951  17.118  1.00  0.67           H  
ATOM   1294  CZ  ARG A  85     -14.950 -34.246  15.721  1.00  0.67           C  
ATOM   1295  N   GLN A  86      -8.261 -36.500  19.606  1.00  0.79           N  
ATOM   1296  H   GLN A  86      -9.053 -36.826  20.141  1.00  0.79           H  
ATOM   1297  CA  GLN A  86      -7.094 -37.368  19.459  1.00  0.79           C  
ATOM   1298  HA  GLN A  86      -6.205 -36.748  19.340  1.00  0.79           H  
ATOM   1299  C   GLN A  86      -7.227 -38.231  18.203  1.00  0.79           C  
ATOM   1300  CB  GLN A  86      -6.896 -38.231  20.710  1.00  0.79           C  
ATOM   1301  HB2 GLN A  86      -6.117 -38.965  20.504  1.00  0.79           H  
ATOM   1302  HB3 GLN A  86      -7.822 -38.759  20.940  1.00  0.79           H  
ATOM   1303  O   GLN A  86      -8.307 -38.756  17.918  1.00  0.79           O  
ATOM   1304  CG  GLN A  86      -6.465 -37.389  21.920  1.00  0.79           C  
ATOM   1305  HG2 GLN A  86      -7.260 -36.695  22.190  1.00  0.79           H  
ATOM   1306  HG3 GLN A  86      -5.583 -36.807  21.651  1.00  0.79           H  
ATOM   1307  CD  GLN A  86      -6.122 -38.237  23.142  1.00  0.79           C  
ATOM   1308  NE2 GLN A  86      -5.581 -37.633  24.176  1.00  0.79           N  
ATOM   1309 HE21 GLN A  86      -5.340 -38.206  24.972  1.00  0.79           H  
ATOM   1310 HE22 GLN A  86      -5.391 -36.642  24.147  1.00  0.79           H  
ATOM   1311  OE1 GLN A  86      -6.341 -39.441  23.199  1.00  0.79           O  
ATOM   1312  N   ARG A  87      -6.119 -38.418  17.480  1.00  0.86           N  
ATOM   1313  H   ARG A  87      -5.276 -37.935  17.757  1.00  0.86           H  
ATOM   1314  CA  ARG A  87      -6.026 -39.395  16.388  1.00  0.86           C  
ATOM   1315  HA  ARG A  87      -6.844 -39.225  15.688  1.00  0.86           H  
ATOM   1316  C   ARG A  87      -6.209 -40.813  16.943  1.00  0.86           C  
ATOM   1317  CB  ARG A  87      -4.703 -39.212  15.618  1.00  0.86           C  
ATOM   1318  HB2 ARG A  87      -4.559 -40.053  14.939  1.00  0.86           H  
ATOM   1319  HB3 ARG A  87      -3.880 -39.225  16.332  1.00  0.86           H  
ATOM   1320  O   ARG A  87      -5.812 -41.121  18.072  1.00  0.86           O  
ATOM   1321  CG  ARG A  87      -4.635 -37.898  14.802  1.00  0.86           C  
ATOM   1322  HG2 ARG A  87      -3.589 -37.691  14.575  1.00  0.86           H  
ATOM   1323  HG3 ARG A  87      -5.023 -37.069  15.393  1.00  0.86           H  
ATOM   1324  CD  ARG A  87      -5.401 -37.983  13.469  1.00  0.86           C  
ATOM   1325  HD2 ARG A  87      -4.929 -38.768  12.879  1.00  0.86           H  
ATOM   1326  HD3 ARG A  87      -6.438 -38.260  13.658  1.00  0.86           H  
ATOM   1327  NE  ARG A  87      -5.370 -36.725  12.684  1.00  0.86           N  
ATOM   1328  HE  ARG A  87      -4.801 -35.964  13.027  1.00  0.86           H  
ATOM   1329  NH1 ARG A  87      -6.883 -37.305  11.016  1.00  0.86           N  
ATOM   1330 HH11 ARG A  87      -7.563 -37.014  10.328  1.00  0.86           H  
ATOM   1331 HH12 ARG A  87      -6.775 -38.296  11.182  1.00  0.86           H  
ATOM   1332  NH2 ARG A  87      -6.088 -35.271  11.059  1.00  0.86           N  
ATOM   1333 HH21 ARG A  87      -5.706 -34.470  11.541  1.00  0.86           H  
ATOM   1334 HH22 ARG A  87      -6.757 -35.125  10.316  1.00  0.86           H  
ATOM   1335  CZ  ARG A  87      -6.103 -36.449  11.604  1.00  0.86           C  
ATOM   1336  N   ALA A  88      -6.873 -41.667  16.178  1.00  0.87           N  
ATOM   1337  H   ALA A  88      -7.155 -41.379  15.251  1.00  0.87           H  
ATOM   1338  CA  ALA A  88      -7.112 -43.045  16.560  1.00  0.87           C  
ATOM   1339  HA  ALA A  88      -7.449 -43.059  17.596  1.00  0.87           H  
ATOM   1340  C   ALA A  88      -5.826 -43.869  16.462  1.00  0.87           C  
ATOM   1341  CB  ALA A  88      -8.228 -43.613  15.691  1.00  0.87           C  
ATOM   1342  HB1 ALA A  88      -7.937 -43.571  14.641  1.00  0.87           H  
ATOM   1343  HB2 ALA A  88      -9.123 -43.010  15.844  1.00  0.87           H  
ATOM   1344  HB3 ALA A  88      -8.424 -44.649  15.966  1.00  0.87           H  
ATOM   1345  O   ALA A  88      -5.031 -43.695  15.550  1.00  0.87           O  
ATOM   1346  N   ILE A  89      -5.640 -44.811  17.381  1.00  0.88           N  
ATOM   1347  H   ILE A  89      -6.345 -44.927  18.095  1.00  0.88           H  
ATOM   1348  CA  ILE A  89      -4.547 -45.791  17.299  1.00  0.88           C  
ATOM   1349  HA  ILE A  89      -3.823 -45.477  16.547  1.00  0.88           H  
ATOM   1350  C   ILE A  89      -5.051 -47.157  16.843  1.00  0.88           C  
ATOM   1351  CB  ILE A  89      -3.791 -45.892  18.630  1.00  0.88           C  
ATOM   1352  HB  ILE A  89      -3.009 -46.639  18.494  1.00  0.88           H  
ATOM   1353  O   ILE A  89      -4.280 -47.974  16.348  1.00  0.88           O  
ATOM   1354  CG1 ILE A  89      -4.702 -46.336  19.792  1.00  0.88           C  
ATOM   1355 HG12 ILE A  89      -5.254 -45.477  20.175  1.00  0.88           H  
ATOM   1356 HG13 ILE A  89      -5.431 -47.076  19.463  1.00  0.88           H  
ATOM   1357  CG2 ILE A  89      -3.106 -44.550  18.952  1.00  0.88           C  
ATOM   1358 HG21 ILE A  89      -2.451 -44.652  19.817  1.00  0.88           H  
ATOM   1359 HG22 ILE A  89      -3.844 -43.771  19.145  1.00  0.88           H  
ATOM   1360 HG23 ILE A  89      -2.496 -44.242  18.103  1.00  0.88           H  
ATOM   1361  CD1 ILE A  89      -3.881 -46.973  20.911  1.00  0.88           C  
ATOM   1362 HD11 ILE A  89      -3.134 -46.273  21.283  1.00  0.88           H  
ATOM   1363 HD12 ILE A  89      -3.377 -47.864  20.535  1.00  0.88           H  
ATOM   1364 HD13 ILE A  89      -4.539 -47.270  21.727  1.00  0.88           H  
ATOM   1365  N   VAL A  90      -6.354 -47.408  16.995  1.00  0.87           N  
ATOM   1366  H   VAL A  90      -6.942 -46.694  17.401  1.00  0.87           H  
ATOM   1367  CA  VAL A  90      -6.990 -48.650  16.573  1.00  0.87           C  
ATOM   1368  HA  VAL A  90      -6.356 -49.098  15.807  1.00  0.87           H  
ATOM   1369  C   VAL A  90      -8.347 -48.393  15.933  1.00  0.87           C  
ATOM   1370  CB  VAL A  90      -7.122 -49.668  17.725  1.00  0.87           C  
ATOM   1371  HB  VAL A  90      -7.565 -50.570  17.301  1.00  0.87           H  
ATOM   1372  O   VAL A  90      -9.072 -47.475  16.319  1.00  0.87           O  
ATOM   1373  CG1 VAL A  90      -5.774 -50.075  18.328  1.00  0.87           C  
ATOM   1374 HG11 VAL A  90      -5.082 -50.338  17.528  1.00  0.87           H  
ATOM   1375 HG12 VAL A  90      -5.345 -49.257  18.907  1.00  0.87           H  
ATOM   1376 HG13 VAL A  90      -5.906 -50.940  18.979  1.00  0.87           H  
ATOM   1377  CG2 VAL A  90      -8.037 -49.200  18.862  1.00  0.87           C  
ATOM   1378 HG21 VAL A  90      -8.105 -49.985  19.615  1.00  0.87           H  
ATOM   1379 HG22 VAL A  90      -9.039 -49.016  18.476  1.00  0.87           H  
ATOM   1380 HG23 VAL A  90      -7.644 -48.290  19.316  1.00  0.87           H  
ATOM   1381  N   ARG A  91      -8.730 -49.266  15.005  1.00  0.87           N  
ATOM   1382  H   ARG A  91      -8.035 -49.925  14.684  1.00  0.87           H  
ATOM   1383  CA  ARG A  91     -10.097 -49.410  14.506  1.00  0.87           C  
ATOM   1384  HA  ARG A  91     -10.702 -48.579  14.869  1.00  0.87           H  
ATOM   1385  C   ARG A  91     -10.692 -50.702  15.038  1.00  0.87           C  
ATOM   1386  CB  ARG A  91     -10.085 -49.348  12.976  1.00  0.87           C  
ATOM   1387  HB2 ARG A  91      -9.522 -50.190  12.573  1.00  0.87           H  
ATOM   1388  HB3 ARG A  91      -9.581 -48.428  12.681  1.00  0.87           H  
ATOM   1389  O   ARG A  91     -10.141 -51.780  14.824  1.00  0.87           O  
ATOM   1390  CG  ARG A  91     -11.501 -49.348  12.384  1.00  0.87           C  
ATOM   1391  HG2 ARG A  91     -12.094 -48.573  12.870  1.00  0.87           H  
ATOM   1392  HG3 ARG A  91     -11.973 -50.316  12.551  1.00  0.87           H  
ATOM   1393  CD  ARG A  91     -11.434 -49.066  10.877  1.00  0.87           C  
ATOM   1394  HD2 ARG A  91     -10.840 -49.844  10.397  1.00  0.87           H  
ATOM   1395  HD3 ARG A  91     -10.926 -48.117  10.706  1.00  0.87           H  
ATOM   1396  NE  ARG A  91     -12.772 -49.028  10.255  1.00  0.87           N  
ATOM   1397  HE  ARG A  91     -13.021 -49.816   9.675  1.00  0.87           H  
ATOM   1398  NH1 ARG A  91     -13.372 -46.903  10.919  1.00  0.87           N  
ATOM   1399 HH11 ARG A  91     -14.067 -46.173  10.979  1.00  0.87           H  
ATOM   1400 HH12 ARG A  91     -12.487 -46.763  11.384  1.00  0.87           H  
ATOM   1401  NH2 ARG A  91     -14.771 -48.099   9.676  1.00  0.87           N  
ATOM   1402 HH21 ARG A  91     -14.973 -48.861   9.044  1.00  0.87           H  
ATOM   1403 HH22 ARG A  91     -15.422 -47.331   9.757  1.00  0.87           H  
ATOM   1404  CZ  ARG A  91     -13.624 -48.014  10.288  1.00  0.87           C  
ATOM   1405  N   CYS A  92     -11.822 -50.610  15.725  1.00  0.86           N  
ATOM   1406  H   CYS A  92     -12.250 -49.700  15.813  1.00  0.86           H  
ATOM   1407  CA  CYS A  92     -12.572 -51.785  16.142  1.00  0.86           C  
ATOM   1408  HA  CYS A  92     -11.885 -52.560  16.483  1.00  0.86           H  
ATOM   1409  C   CYS A  92     -13.352 -52.344  14.949  1.00  0.86           C  
ATOM   1410  CB  CYS A  92     -13.475 -51.399  17.311  1.00  0.86           C  
ATOM   1411  HB2 CYS A  92     -14.154 -50.602  17.007  1.00  0.86           H  
ATOM   1412  HB3 CYS A  92     -12.864 -51.050  18.144  1.00  0.86           H  
ATOM   1413  O   CYS A  92     -14.229 -51.672  14.413  1.00  0.86           O  
ATOM   1414  SG  CYS A  92     -14.406 -52.865  17.816  1.00  0.86           S  
ATOM   1415  HG  CYS A  92     -14.773 -52.373  19.003  1.00  0.86           H  
ATOM   1416  N   GLN A  93     -13.063 -53.581  14.545  1.00  0.83           N  
ATOM   1417  H   GLN A  93     -12.358 -54.109  15.039  1.00  0.83           H  
ATOM   1418  CA  GLN A  93     -13.701 -54.204  13.382  1.00  0.83           C  
ATOM   1419  HA  GLN A  93     -13.744 -53.468  12.579  1.00  0.83           H  
ATOM   1420  C   GLN A  93     -15.153 -54.609  13.653  1.00  0.83           C  
ATOM   1421  CB  GLN A  93     -12.862 -55.405  12.913  1.00  0.83           C  
ATOM   1422  HB2 GLN A  93     -13.398 -55.927  12.120  1.00  0.83           H  
ATOM   1423  HB3 GLN A  93     -12.730 -56.099  13.743  1.00  0.83           H  
ATOM   1424  O   GLN A  93     -15.976 -54.595  12.740  1.00  0.83           O  
ATOM   1425  CG  GLN A  93     -11.474 -55.000  12.387  1.00  0.83           C  
ATOM   1426  HG2 GLN A  93     -10.923 -55.899  12.110  1.00  0.83           H  
ATOM   1427  HG3 GLN A  93     -10.911 -54.497  13.173  1.00  0.83           H  
ATOM   1428  CD  GLN A  93     -11.547 -54.089  11.162  1.00  0.83           C  
ATOM   1429  NE2 GLN A  93     -10.482 -53.417  10.809  1.00  0.83           N  
ATOM   1430 HE21 GLN A  93      -9.601 -53.589  11.273  1.00  0.83           H  
ATOM   1431 HE22 GLN A  93     -10.535 -52.889   9.950  1.00  0.83           H  
ATOM   1432  OE1 GLN A  93     -12.563 -53.948  10.499  1.00  0.83           O  
ATOM   1433  N   THR A  94     -15.490 -54.910  14.911  1.00  0.83           N  
ATOM   1434  H   THR A  94     -14.755 -54.955  15.603  1.00  0.83           H  
ATOM   1435  CA  THR A  94     -16.867 -55.220  15.327  1.00  0.83           C  
ATOM   1436  HA  THR A  94     -17.332 -55.853  14.572  1.00  0.83           H  
ATOM   1437  C   THR A  94     -17.720 -53.963  15.446  1.00  0.83           C  
ATOM   1438  CB  THR A  94     -16.873 -55.973  16.661  1.00  0.83           C  
ATOM   1439  HB  THR A  94     -16.467 -55.330  17.441  1.00  0.83           H  
ATOM   1440  O   THR A  94     -18.820 -53.920  14.911  1.00  0.83           O  
ATOM   1441  CG2 THR A  94     -18.256 -56.464  17.079  1.00  0.83           C  
ATOM   1442 HG21 THR A  94     -18.172 -57.071  17.980  1.00  0.83           H  
ATOM   1443 HG22 THR A  94     -18.900 -55.613  17.303  1.00  0.83           H  
ATOM   1444 HG23 THR A  94     -18.710 -57.054  16.282  1.00  0.83           H  
ATOM   1445  OG1 THR A  94     -16.060 -57.110  16.538  1.00  0.83           O  
ATOM   1446  HG1 THR A  94     -16.484 -57.690  15.902  1.00  0.83           H  
ATOM   1447  N   CYS A  95     -17.211 -52.929  16.119  1.00  0.83           N  
ATOM   1448  H   CYS A  95     -16.306 -53.028  16.556  1.00  0.83           H  
ATOM   1449  CA  CYS A  95     -17.951 -51.682  16.326  1.00  0.83           C  
ATOM   1450  HA  CYS A  95     -19.010 -51.910  16.449  1.00  0.83           H  
ATOM   1451  C   CYS A  95     -17.860 -50.716  15.137  1.00  0.83           C  
ATOM   1452  CB  CYS A  95     -17.461 -50.995  17.607  1.00  0.83           C  
ATOM   1453  HB2 CYS A  95     -16.391 -50.801  17.526  1.00  0.83           H  
ATOM   1454  HB3 CYS A  95     -17.988 -50.047  17.715  1.00  0.83           H  
ATOM   1455  O   CYS A  95     -18.590 -49.736  15.123  1.00  0.83           O  
ATOM   1456  SG  CYS A  95     -17.772 -52.013  19.071  1.00  0.83           S  
ATOM   1457  HG  CYS A  95     -17.356 -51.126  19.979  1.00  0.83           H  
ATOM   1458  N   LYS A  96     -16.959 -50.956  14.172  1.00  0.83           N  
ATOM   1459  H   LYS A  96     -16.368 -51.767  14.282  1.00  0.83           H  
ATOM   1460  CA  LYS A  96     -16.687 -50.086  13.010  1.00  0.83           C  
ATOM   1461  HA  LYS A  96     -15.820 -50.499  12.495  1.00  0.83           H  
ATOM   1462  C   LYS A  96     -16.262 -48.650  13.375  1.00  0.83           C  
ATOM   1463  CB  LYS A  96     -17.880 -50.131  12.029  1.00  0.83           C  
ATOM   1464  HB2 LYS A  96     -18.771 -49.779  12.548  1.00  0.83           H  
ATOM   1465  HB3 LYS A  96     -17.709 -49.439  11.204  1.00  0.83           H  
ATOM   1466  O   LYS A  96     -16.375 -47.755  12.543  1.00  0.83           O  
ATOM   1467  CG  LYS A  96     -18.181 -51.521  11.443  1.00  0.83           C  
ATOM   1468  HG2 LYS A  96     -18.060 -52.296  12.200  1.00  0.83           H  
ATOM   1469  HG3 LYS A  96     -19.222 -51.527  11.119  1.00  0.83           H  
ATOM   1470  CD  LYS A  96     -17.306 -51.836  10.223  1.00  0.83           C  
ATOM   1471  HD2 LYS A  96     -17.459 -51.062   9.472  1.00  0.83           H  
ATOM   1472  HD3 LYS A  96     -16.257 -51.853  10.520  1.00  0.83           H  
ATOM   1473  CE  LYS A  96     -17.702 -53.198   9.643  1.00  0.83           C  
ATOM   1474  HE2 LYS A  96     -18.784 -53.215   9.515  1.00  0.83           H  
ATOM   1475  HE3 LYS A  96     -17.438 -53.969  10.367  1.00  0.83           H  
ATOM   1476  NZ  LYS A  96     -17.037 -53.453   8.340  1.00  0.83           N  
ATOM   1477  HZ1 LYS A  96     -17.325 -54.347   7.966  1.00  0.83           H  
ATOM   1478  HZ2 LYS A  96     -16.033 -53.463   8.448  1.00  0.83           H  
ATOM   1479  HZ3 LYS A  96     -17.289 -52.742   7.669  1.00  0.83           H  
ATOM   1480  N   ILE A  97     -15.714 -48.454  14.578  1.00  0.86           N  
ATOM   1481  H   ILE A  97     -15.601 -49.267  15.167  1.00  0.86           H  
ATOM   1482  CA  ILE A  97     -15.274 -47.150  15.104  1.00  0.86           C  
ATOM   1483  HA  ILE A  97     -15.533 -46.394  14.362  1.00  0.86           H  
ATOM   1484  C   ILE A  97     -13.757 -47.061  15.292  1.00  0.86           C  
ATOM   1485  CB  ILE A  97     -16.012 -46.752  16.404  1.00  0.86           C  
ATOM   1486  HB  ILE A  97     -15.616 -45.789  16.724  1.00  0.86           H  
ATOM   1487  O   ILE A  97     -13.090 -48.054  15.600  1.00  0.86           O  
ATOM   1488  CG1 ILE A  97     -15.733 -47.759  17.541  1.00  0.86           C  
ATOM   1489 HG12 ILE A  97     -15.993 -48.762  17.200  1.00  0.86           H  
ATOM   1490 HG13 ILE A  97     -14.667 -47.748  17.768  1.00  0.86           H  
ATOM   1491  CG2 ILE A  97     -17.510 -46.543  16.134  1.00  0.86           C  
ATOM   1492 HG21 ILE A  97     -17.633 -45.885  15.273  1.00  0.86           H  
ATOM   1493 HG22 ILE A  97     -18.010 -47.489  15.927  1.00  0.86           H  
ATOM   1494 HG23 ILE A  97     -17.987 -46.059  16.987  1.00  0.86           H  
ATOM   1495  CD1 ILE A  97     -16.487 -47.477  18.843  1.00  0.86           C  
ATOM   1496 HD11 ILE A  97     -17.553 -47.664  18.710  1.00  0.86           H  
ATOM   1497 HD12 ILE A  97     -16.338 -46.438  19.136  1.00  0.86           H  
ATOM   1498 HD13 ILE A  97     -16.113 -48.133  19.629  1.00  0.86           H  
ATOM   1499  N   ASN A  98     -13.232 -45.852  15.145  1.00  0.88           N  
ATOM   1500  H   ASN A  98     -13.882 -45.113  14.919  1.00  0.88           H  
ATOM   1501  CA  ASN A  98     -11.854 -45.440  15.369  1.00  0.88           C  
ATOM   1502  HA  ASN A  98     -11.181 -46.279  15.192  1.00  0.88           H  
ATOM   1503  C   ASN A  98     -11.678 -44.950  16.814  1.00  0.88           C  
ATOM   1504  CB  ASN A  98     -11.546 -44.329  14.359  1.00  0.88           C  
ATOM   1505  HB2 ASN A  98     -10.527 -43.963  14.485  1.00  0.88           H  
ATOM   1506  HB3 ASN A  98     -12.222 -43.493  14.537  1.00  0.88           H  
ATOM   1507  O   ASN A  98     -12.473 -44.156  17.314  1.00  0.88           O  
ATOM   1508  CG  ASN A  98     -11.678 -44.772  12.921  1.00  0.88           C  
ATOM   1509  ND2 ASN A  98     -12.349 -43.991  12.112  1.00  0.88           N  
ATOM   1510 HD21 ASN A  98     -12.333 -44.140  11.114  1.00  0.88           H  
ATOM   1511 HD22 ASN A  98     -12.789 -43.163  12.487  1.00  0.88           H  
ATOM   1512  OD1 ASN A  98     -11.186 -45.821  12.514  1.00  0.88           O  
ATOM   1513  N   LEU A  99     -10.643 -45.427  17.507  1.00  0.88           N  
ATOM   1514  H   LEU A  99     -10.008 -46.063  17.047  1.00  0.88           H  
ATOM   1515  CA  LEU A  99     -10.442 -45.182  18.936  1.00  0.88           C  
ATOM   1516  HA  LEU A  99     -11.119 -44.396  19.272  1.00  0.88           H  
ATOM   1517  C   LEU A  99      -9.016 -44.712  19.225  1.00  0.88           C  
ATOM   1518  CB  LEU A  99     -10.764 -46.463  19.724  1.00  0.88           C  
ATOM   1519  HB2 LEU A  99     -10.568 -46.287  20.782  1.00  0.88           H  
ATOM   1520  HB3 LEU A  99     -10.080 -47.242  19.387  1.00  0.88           H  
ATOM   1521  O   LEU A  99      -8.046 -45.366  18.835  1.00  0.88           O  
ATOM   1522  CG  LEU A  99     -12.207 -46.965  19.554  1.00  0.88           C  
ATOM   1523  HG  LEU A  99     -12.465 -47.041  18.497  1.00  0.88           H  
ATOM   1524  CD1 LEU A  99     -12.345 -48.355  20.161  1.00  0.88           C  
ATOM   1525 HD11 LEU A  99     -11.626 -49.031  19.699  1.00  0.88           H  
ATOM   1526 HD12 LEU A  99     -12.172 -48.311  21.236  1.00  0.88           H  
ATOM   1527 HD13 LEU A  99     -13.350 -48.722  19.953  1.00  0.88           H  
ATOM   1528  CD2 LEU A  99     -13.199 -46.045  20.257  1.00  0.88           C  
ATOM   1529 HD21 LEU A  99     -13.200 -45.064  19.782  1.00  0.88           H  
ATOM   1530 HD22 LEU A  99     -12.929 -45.949  21.308  1.00  0.88           H  
ATOM   1531 HD23 LEU A  99     -14.202 -46.463  20.171  1.00  0.88           H  
ATOM   1532  N   CYS A 100      -8.882 -43.603  19.957  1.00  0.89           N  
ATOM   1533  H   CYS A 100      -9.710 -43.083  20.210  1.00  0.89           H  
ATOM   1534  CA  CYS A 100      -7.618 -43.230  20.590  1.00  0.89           C  
ATOM   1535  HA  CYS A 100      -6.820 -43.319  19.853  1.00  0.89           H  
ATOM   1536  C   CYS A 100      -7.294 -44.186  21.746  1.00  0.89           C  
ATOM   1537  CB  CYS A 100      -7.648 -41.767  21.058  1.00  0.89           C  
ATOM   1538  HB2 CYS A 100      -8.000 -41.118  20.257  1.00  0.89           H  
ATOM   1539  HB3 CYS A 100      -6.632 -41.453  21.295  1.00  0.89           H  
ATOM   1540  O   CYS A 100      -8.150 -44.956  22.193  1.00  0.89           O  
ATOM   1541  SG  CYS A 100      -8.670 -41.557  22.547  1.00  0.89           S  
ATOM   1542  HG  CYS A 100      -8.088 -40.414  22.920  1.00  0.89           H  
ATOM   1543  N   LEU A 101      -6.071 -44.102  22.272  1.00  0.85           N  
ATOM   1544  H   LEU A 101      -5.416 -43.445  21.873  1.00  0.85           H  
ATOM   1545  CA  LEU A 101      -5.605 -44.973  23.353  1.00  0.85           C  
ATOM   1546  HA  LEU A 101      -5.618 -46.002  22.993  1.00  0.85           H  
ATOM   1547  C   LEU A 101      -6.524 -44.923  24.579  1.00  0.85           C  
ATOM   1548  CB  LEU A 101      -4.167 -44.555  23.709  1.00  0.85           C  
ATOM   1549  HB2 LEU A 101      -3.549 -44.605  22.812  1.00  0.85           H  
ATOM   1550  HB3 LEU A 101      -4.180 -43.516  24.040  1.00  0.85           H  
ATOM   1551  O   LEU A 101      -6.854 -45.956  25.161  1.00  0.85           O  
ATOM   1552  CG  LEU A 101      -3.509 -45.404  24.811  1.00  0.85           C  
ATOM   1553  HG  LEU A 101      -4.105 -45.348  25.722  1.00  0.85           H  
ATOM   1554  CD1 LEU A 101      -3.350 -46.875  24.424  1.00  0.85           C  
ATOM   1555 HD11 LEU A 101      -2.738 -46.958  23.525  1.00  0.85           H  
ATOM   1556 HD12 LEU A 101      -2.855 -47.425  25.224  1.00  0.85           H  
ATOM   1557 HD13 LEU A 101      -4.323 -47.330  24.239  1.00  0.85           H  
ATOM   1558  CD2 LEU A 101      -2.123 -44.847  25.127  1.00  0.85           C  
ATOM   1559 HD21 LEU A 101      -1.496 -44.878  24.236  1.00  0.85           H  
ATOM   1560 HD22 LEU A 101      -2.206 -43.811  25.456  1.00  0.85           H  
ATOM   1561 HD23 LEU A 101      -1.644 -45.432  25.912  1.00  0.85           H  
ATOM   1562  N   GLU A 102      -6.973 -43.726  24.944  1.00  0.85           N  
ATOM   1563  H   GLU A 102      -6.668 -42.917  24.421  1.00  0.85           H  
ATOM   1564  CA  GLU A 102      -7.829 -43.512  26.107  1.00  0.85           C  
ATOM   1565  HA  GLU A 102      -7.390 -44.031  26.959  1.00  0.85           H  
ATOM   1566  C   GLU A 102      -9.236 -44.091  25.891  1.00  0.85           C  
ATOM   1567  CB  GLU A 102      -7.840 -42.001  26.395  1.00  0.85           C  
ATOM   1568  HB2 GLU A 102      -8.329 -41.484  25.570  1.00  0.85           H  
ATOM   1569  HB3 GLU A 102      -6.812 -41.642  26.445  1.00  0.85           H  
ATOM   1570  O   GLU A 102      -9.761 -44.821  26.733  1.00  0.85           O  
ATOM   1571  CG  GLU A 102      -8.551 -41.619  27.695  1.00  0.85           C  
ATOM   1572  HG2 GLU A 102      -8.480 -40.539  27.823  1.00  0.85           H  
ATOM   1573  HG3 GLU A 102      -9.607 -41.864  27.587  1.00  0.85           H  
ATOM   1574  CD  GLU A 102      -7.987 -42.309  28.944  1.00  0.85           C  
ATOM   1575  OE1 GLU A 102      -8.806 -42.439  29.890  1.00  0.85           O  
ATOM   1576  OE2 GLU A 102      -6.808 -42.735  28.927  1.00  0.85           O  
ATOM   1577  N   CYS A 103      -9.833 -43.856  24.720  1.00  0.86           N  
ATOM   1578  H   CYS A 103      -9.345 -43.300  24.032  1.00  0.86           H  
ATOM   1579  CA  CYS A 103     -11.150 -44.400  24.389  1.00  0.86           C  
ATOM   1580  HA  CYS A 103     -11.828 -44.200  25.219  1.00  0.86           H  
ATOM   1581  C   CYS A 103     -11.118 -45.920  24.206  1.00  0.86           C  
ATOM   1582  CB  CYS A 103     -11.705 -43.699  23.148  1.00  0.86           C  
ATOM   1583  HB2 CYS A 103     -12.606 -44.215  22.816  1.00  0.86           H  
ATOM   1584  HB3 CYS A 103     -10.973 -43.708  22.341  1.00  0.86           H  
ATOM   1585  O   CYS A 103     -12.055 -46.599  24.630  1.00  0.86           O  
ATOM   1586  SG  CYS A 103     -12.156 -41.997  23.584  1.00  0.86           S  
ATOM   1587  HG  CYS A 103     -10.918 -41.499  23.655  1.00  0.86           H  
ATOM   1588  N   GLN A 104     -10.041 -46.475  23.644  1.00  0.87           N  
ATOM   1589  H   GLN A 104      -9.311 -45.869  23.297  1.00  0.87           H  
ATOM   1590  CA  GLN A 104      -9.827 -47.918  23.565  1.00  0.87           C  
ATOM   1591  HA  GLN A 104     -10.661 -48.372  23.028  1.00  0.87           H  
ATOM   1592  C   GLN A 104      -9.776 -48.530  24.966  1.00  0.87           C  
ATOM   1593  CB  GLN A 104      -8.531 -48.215  22.801  1.00  0.87           C  
ATOM   1594  HB2 GLN A 104      -8.574 -47.753  21.815  1.00  0.87           H  
ATOM   1595  HB3 GLN A 104      -7.694 -47.780  23.348  1.00  0.87           H  
ATOM   1596  O   GLN A 104     -10.482 -49.504  25.222  1.00  0.87           O  
ATOM   1597  CG  GLN A 104      -8.301 -49.729  22.634  1.00  0.87           C  
ATOM   1598  HG2 GLN A 104      -8.405 -50.241  23.590  1.00  0.87           H  
ATOM   1599  HG3 GLN A 104      -9.050 -50.131  21.951  1.00  0.87           H  
ATOM   1600  CD  GLN A 104      -6.912 -50.066  22.106  1.00  0.87           C  
ATOM   1601  NE2 GLN A 104      -6.653 -51.307  21.759  1.00  0.87           N  
ATOM   1602 HE21 GLN A 104      -7.351 -52.032  21.840  1.00  0.87           H  
ATOM   1603 HE22 GLN A 104      -5.718 -51.468  21.414  1.00  0.87           H  
ATOM   1604  OE1 GLN A 104      -6.024 -49.242  22.016  1.00  0.87           O  
ATOM   1605  N   LYS A 105      -9.010 -47.942  25.895  1.00  0.83           N  
ATOM   1606  H   LYS A 105      -8.441 -47.153  25.625  1.00  0.83           H  
ATOM   1607  CA  LYS A 105      -8.955 -48.415  27.286  1.00  0.83           C  
ATOM   1608  HA  LYS A 105      -8.632 -49.456  27.287  1.00  0.83           H  
ATOM   1609  C   LYS A 105     -10.329 -48.410  27.946  1.00  0.83           C  
ATOM   1610  CB  LYS A 105      -7.947 -47.593  28.096  1.00  0.83           C  
ATOM   1611  HB2 LYS A 105      -8.099 -46.532  27.900  1.00  0.83           H  
ATOM   1612  HB3 LYS A 105      -8.121 -47.768  29.158  1.00  0.83           H  
ATOM   1613  O   LYS A 105     -10.730 -49.417  28.526  1.00  0.83           O  
ATOM   1614  CG  LYS A 105      -6.496 -47.981  27.778  1.00  0.83           C  
ATOM   1615  HG2 LYS A 105      -6.307 -47.904  26.707  1.00  0.83           H  
ATOM   1616  HG3 LYS A 105      -6.318 -49.010  28.090  1.00  0.83           H  
ATOM   1617  CD  LYS A 105      -5.551 -47.041  28.534  1.00  0.83           C  
ATOM   1618  HD2 LYS A 105      -5.719 -47.145  29.606  1.00  0.83           H  
ATOM   1619  HD3 LYS A 105      -5.776 -46.014  28.246  1.00  0.83           H  
ATOM   1620  CE  LYS A 105      -4.085 -47.340  28.212  1.00  0.83           C  
ATOM   1621  HE2 LYS A 105      -3.859 -48.365  28.504  1.00  0.83           H  
ATOM   1622  HE3 LYS A 105      -3.946 -47.250  27.135  1.00  0.83           H  
ATOM   1623  NZ  LYS A 105      -3.191 -46.390  28.921  1.00  0.83           N  
ATOM   1624  HZ1 LYS A 105      -3.300 -46.469  29.922  1.00  0.83           H  
ATOM   1625  HZ2 LYS A 105      -2.223 -46.551  28.685  1.00  0.83           H  
ATOM   1626  HZ3 LYS A 105      -3.425 -45.439  28.671  1.00  0.83           H  
ATOM   1627  N   ARG A 106     -11.076 -47.314  27.791  1.00  0.81           N  
ATOM   1628  H   ARG A 106     -10.644 -46.525  27.330  1.00  0.81           H  
ATOM   1629  CA  ARG A 106     -12.417 -47.151  28.374  1.00  0.81           C  
ATOM   1630  HA  ARG A 106     -12.369 -47.349  29.444  1.00  0.81           H  
ATOM   1631  C   ARG A 106     -13.448 -48.133  27.823  1.00  0.81           C  
ATOM   1632  CB  ARG A 106     -12.895 -45.710  28.155  1.00  0.81           C  
ATOM   1633  HB2 ARG A 106     -13.954 -45.642  28.405  1.00  0.81           H  
ATOM   1634  HB3 ARG A 106     -12.772 -45.441  27.106  1.00  0.81           H  
ATOM   1635  O   ARG A 106     -14.303 -48.592  28.572  1.00  0.81           O  
ATOM   1636  CG  ARG A 106     -12.128 -44.723  29.042  1.00  0.81           C  
ATOM   1637  HG2 ARG A 106     -11.054 -44.833  28.891  1.00  0.81           H  
ATOM   1638  HG3 ARG A 106     -12.348 -44.928  30.090  1.00  0.81           H  
ATOM   1639  CD  ARG A 106     -12.534 -43.287  28.713  1.00  0.81           C  
ATOM   1640  HD2 ARG A 106     -12.418 -43.120  27.642  1.00  0.81           H  
ATOM   1641  HD3 ARG A 106     -13.579 -43.144  28.987  1.00  0.81           H  
ATOM   1642  NE  ARG A 106     -11.678 -42.336  29.433  1.00  0.81           N  
ATOM   1643  HE  ARG A 106     -10.749 -42.642  29.686  1.00  0.81           H  
ATOM   1644  NH1 ARG A 106     -13.015 -40.461  29.317  1.00  0.81           N  
ATOM   1645 HH11 ARG A 106     -13.138 -39.480  29.524  1.00  0.81           H  
ATOM   1646 HH12 ARG A 106     -13.713 -40.976  28.801  1.00  0.81           H  
ATOM   1647  NH2 ARG A 106     -11.001 -40.397  30.314  1.00  0.81           N  
ATOM   1648 HH21 ARG A 106     -11.105 -39.419  30.540  1.00  0.81           H  
ATOM   1649 HH22 ARG A 106     -10.130 -40.875  30.495  1.00  0.81           H  
ATOM   1650  CZ  ARG A 106     -11.917 -41.067  29.685  1.00  0.81           C  
ATOM   1651  N   THR A 107     -13.395 -48.445  26.530  1.00  0.81           N  
ATOM   1652  H   THR A 107     -12.677 -48.007  25.970  1.00  0.81           H  
ATOM   1653  CA  THR A 107     -14.474 -49.195  25.860  1.00  0.81           C  
ATOM   1654  HA  THR A 107     -15.325 -49.279  26.536  1.00  0.81           H  
ATOM   1655  C   THR A 107     -14.125 -50.636  25.499  1.00  0.81           C  
ATOM   1656  CB  THR A 107     -14.986 -48.444  24.627  1.00  0.81           C  
ATOM   1657  HB  THR A 107     -15.743 -49.057  24.137  1.00  0.81           H  
ATOM   1658  O   THR A 107     -15.028 -51.461  25.396  1.00  0.81           O  
ATOM   1659  CG2 THR A 107     -15.621 -47.112  25.013  1.00  0.81           C  
ATOM   1660 HG21 THR A 107     -14.859 -46.357  25.209  1.00  0.81           H  
ATOM   1661 HG22 THR A 107     -16.268 -46.790  24.198  1.00  0.81           H  
ATOM   1662 HG23 THR A 107     -16.242 -47.236  25.900  1.00  0.81           H  
ATOM   1663  OG1 THR A 107     -13.942 -48.183  23.716  1.00  0.81           O  
ATOM   1664  HG1 THR A 107     -13.386 -47.492  24.084  1.00  0.81           H  
ATOM   1665  N   HIS A 108     -12.841 -50.959  25.334  1.00  0.78           N  
ATOM   1666  H   HIS A 108     -12.150 -50.229  25.433  1.00  0.78           H  
ATOM   1667  CA  HIS A 108     -12.376 -52.239  24.790  1.00  0.78           C  
ATOM   1668  HA  HIS A 108     -13.221 -52.926  24.732  1.00  0.78           H  
ATOM   1669  C   HIS A 108     -11.333 -52.963  25.662  1.00  0.78           C  
ATOM   1670  CB  HIS A 108     -11.874 -52.026  23.350  1.00  0.78           C  
ATOM   1671  HB2 HIS A 108     -11.130 -51.229  23.332  1.00  0.78           H  
ATOM   1672  HB3 HIS A 108     -11.385 -52.939  23.009  1.00  0.78           H  
ATOM   1673  O   HIS A 108     -11.059 -54.132  25.395  1.00  0.78           O  
ATOM   1674  CG  HIS A 108     -12.978 -51.700  22.373  1.00  0.78           C  
ATOM   1675  CD2 HIS A 108     -13.598 -52.570  21.520  1.00  0.78           C  
ATOM   1676  HD2 HIS A 108     -13.361 -53.619  21.422  1.00  0.78           H  
ATOM   1677  ND1 HIS A 108     -13.611 -50.492  22.220  1.00  0.78           N  
ATOM   1678  HD1 HIS A 108     -13.440 -49.649  22.748  1.00  0.78           H  
ATOM   1679  CE1 HIS A 108     -14.593 -50.630  21.321  1.00  0.78           C  
ATOM   1680  HE1 HIS A 108     -15.273 -49.842  21.030  1.00  0.78           H  
ATOM   1681  NE2 HIS A 108     -14.622 -51.885  20.850  1.00  0.78           N  
ATOM   1682  N   SER A 109     -10.793 -52.347  26.724  1.00  0.67           N  
ATOM   1683  H   SER A 109     -10.962 -51.359  26.852  1.00  0.67           H  
ATOM   1684  CA  SER A 109      -9.829 -53.011  27.631  1.00  0.67           C  
ATOM   1685  HA  SER A 109      -9.394 -53.858  27.100  1.00  0.67           H  
ATOM   1686  C   SER A 109     -10.453 -53.613  28.903  1.00  0.67           C  
ATOM   1687  CB  SER A 109      -8.648 -52.094  27.964  1.00  0.67           C  
ATOM   1688  HB2 SER A 109      -8.995 -51.233  28.535  1.00  0.67           H  
ATOM   1689  HB3 SER A 109      -7.931 -52.646  28.571  1.00  0.67           H  
ATOM   1690  O   SER A 109      -9.742 -54.169  29.739  1.00  0.67           O  
ATOM   1691  OG  SER A 109      -8.011 -51.675  26.768  1.00  0.67           O  
ATOM   1692  HG  SER A 109      -7.117 -51.393  26.973  1.00  0.67           H  
ATOM   1693  N   GLY A 110     -11.779 -53.544  29.065  1.00  0.62           N  
ATOM   1694  H   GLY A 110     -12.312 -53.092  28.337  1.00  0.62           H  
ATOM   1695  CA  GLY A 110     -12.489 -53.979  30.273  1.00  0.62           C  
ATOM   1696  HA2 GLY A 110     -13.440 -53.449  30.324  1.00  0.62           H  
ATOM   1697  HA3 GLY A 110     -11.911 -53.687  31.150  1.00  0.62           H  
ATOM   1698  C   GLY A 110     -12.788 -55.485  30.362  1.00  0.62           C  
ATOM   1699  O   GLY A 110     -13.843 -55.940  29.923  1.00  0.62           O  
ATOM   1700  N   GLY A 111     -11.891 -56.229  31.012  1.00  0.56           N  
ATOM   1701  H   GLY A 111     -10.989 -55.787  31.119  1.00  0.56           H  
ATOM   1702  CA  GLY A 111     -12.165 -57.301  31.988  1.00  0.56           C  
ATOM   1703  HA2 GLY A 111     -11.206 -57.632  32.388  1.00  0.56           H  
ATOM   1704  HA3 GLY A 111     -12.704 -56.849  32.821  1.00  0.56           H  
ATOM   1705  C   GLY A 111     -12.945 -58.572  31.613  1.00  0.56           C  
ATOM   1706  O   GLY A 111     -12.462 -59.644  31.936  1.00  0.56           O  
ATOM   1707  N   ASN A 112     -14.130 -58.511  30.994  1.00  0.52           N  
ATOM   1708  H   ASN A 112     -14.453 -57.599  30.703  1.00  0.52           H  
ATOM   1709  CA  ASN A 112     -15.020 -59.688  30.859  1.00  0.52           C  
ATOM   1710  HA  ASN A 112     -14.398 -60.572  30.723  1.00  0.52           H  
ATOM   1711  C   ASN A 112     -15.941 -59.688  29.620  1.00  0.52           C  
ATOM   1712  CB  ASN A 112     -15.827 -59.856  32.173  1.00  0.52           C  
ATOM   1713  HB2 ASN A 112     -16.005 -58.882  32.629  1.00  0.52           H  
ATOM   1714  HB3 ASN A 112     -16.799 -60.303  31.967  1.00  0.52           H  
ATOM   1715  O   ASN A 112     -16.821 -60.539  29.498  1.00  0.52           O  
ATOM   1716  CG  ASN A 112     -15.160 -60.775  33.188  1.00  0.52           C  
ATOM   1717  ND2 ASN A 112     -15.508 -60.660  34.447  1.00  0.52           N  
ATOM   1718 HD21 ASN A 112     -16.192 -59.983  34.753  1.00  0.52           H  
ATOM   1719 HD22 ASN A 112     -15.053 -61.305  35.078  1.00  0.52           H  
ATOM   1720  OD1 ASN A 112     -14.368 -61.641  32.874  1.00  0.52           O  
ATOM   1721  N   LYS A 113     -15.771 -58.756  28.676  1.00  0.53           N  
ATOM   1722  H   LYS A 113     -14.995 -58.115  28.769  1.00  0.53           H  
ATOM   1723  CA  LYS A 113     -16.555 -58.727  27.426  1.00  0.53           C  
ATOM   1724  HA  LYS A 113     -17.401 -59.408  27.521  1.00  0.53           H  
ATOM   1725  C   LYS A 113     -15.703 -59.260  26.273  1.00  0.53           C  
ATOM   1726  CB  LYS A 113     -17.135 -57.322  27.195  1.00  0.53           C  
ATOM   1727  HB2 LYS A 113     -17.634 -57.298  26.226  1.00  0.53           H  
ATOM   1728  HB3 LYS A 113     -16.327 -56.590  27.187  1.00  0.53           H  
ATOM   1729  O   LYS A 113     -14.514 -58.956  26.206  1.00  0.53           O  
ATOM   1730  CG  LYS A 113     -18.154 -56.966  28.296  1.00  0.53           C  
ATOM   1731  HG2 LYS A 113     -17.656 -56.965  29.266  1.00  0.53           H  
ATOM   1732  HG3 LYS A 113     -18.938 -57.723  28.311  1.00  0.53           H  
ATOM   1733  CD  LYS A 113     -18.797 -55.591  28.078  1.00  0.53           C  
ATOM   1734  HD2 LYS A 113     -19.335 -55.594  27.130  1.00  0.53           H  
ATOM   1735  HD3 LYS A 113     -18.014 -54.834  28.040  1.00  0.53           H  
ATOM   1736  CE  LYS A 113     -19.766 -55.279  29.228  1.00  0.53           C  
ATOM   1737  HE2 LYS A 113     -19.210 -55.303  30.165  1.00  0.53           H  
ATOM   1738  HE3 LYS A 113     -20.519 -56.066  29.271  1.00  0.53           H  
ATOM   1739  NZ  LYS A 113     -20.422 -53.957  29.060  1.00  0.53           N  
ATOM   1740  HZ1 LYS A 113     -20.936 -53.920  28.191  1.00  0.53           H  
ATOM   1741  HZ2 LYS A 113     -19.735 -53.217  29.055  1.00  0.53           H  
ATOM   1742  HZ3 LYS A 113     -21.068 -53.781  29.816  1.00  0.53           H  
ATOM   1743  N   ARG A 114     -16.298 -60.093  25.401  1.00  0.60           N  
ATOM   1744  H   ARG A 114     -17.282 -60.271  25.546  1.00  0.60           H  
ATOM   1745  CA  ARG A 114     -15.642 -60.707  24.227  1.00  0.60           C  
ATOM   1746  HA  ARG A 114     -15.001 -61.526  24.554  1.00  0.60           H  
ATOM   1747  C   ARG A 114     -14.762 -59.666  23.526  1.00  0.60           C  
ATOM   1748  CB  ARG A 114     -16.697 -61.241  23.234  1.00  0.60           C  
ATOM   1749  HB2 ARG A 114     -16.199 -61.448  22.286  1.00  0.60           H  
ATOM   1750  HB3 ARG A 114     -17.444 -60.468  23.052  1.00  0.60           H  
ATOM   1751  O   ARG A 114     -15.275 -58.647  23.074  1.00  0.60           O  
ATOM   1752  CG  ARG A 114     -17.395 -62.533  23.690  1.00  0.60           C  
ATOM   1753  HG2 ARG A 114     -16.645 -63.312  23.832  1.00  0.60           H  
ATOM   1754  HG3 ARG A 114     -17.909 -62.359  24.635  1.00  0.60           H  
ATOM   1755  CD  ARG A 114     -18.414 -62.994  22.634  1.00  0.60           C  
ATOM   1756  HD2 ARG A 114     -17.901 -63.101  21.678  1.00  0.60           H  
ATOM   1757  HD3 ARG A 114     -19.182 -62.227  22.533  1.00  0.60           H  
ATOM   1758  NE  ARG A 114     -19.043 -64.283  22.991  1.00  0.60           N  
ATOM   1759  HE  ARG A 114     -18.702 -64.746  23.821  1.00  0.60           H  
ATOM   1760  NH1 ARG A 114     -20.511 -64.410  21.222  1.00  0.60           N  
ATOM   1761 HH11 ARG A 114     -21.229 -64.908  20.717  1.00  0.60           H  
ATOM   1762 HH12 ARG A 114     -20.182 -63.517  20.883  1.00  0.60           H  
ATOM   1763  NH2 ARG A 114     -20.447 -66.062  22.716  1.00  0.60           N  
ATOM   1764 HH21 ARG A 114     -21.170 -66.535  22.193  1.00  0.60           H  
ATOM   1765 HH22 ARG A 114     -20.079 -66.498  23.550  1.00  0.60           H  
ATOM   1766  CZ  ARG A 114     -19.993 -64.908  22.311  1.00  0.60           C  
ATOM   1767  N   ARG A 115     -13.447 -59.910  23.466  1.00  0.70           N  
ATOM   1768  H   ARG A 115     -13.104 -60.766  23.878  1.00  0.70           H  
ATOM   1769  CA  ARG A 115     -12.483 -58.996  22.834  1.00  0.70           C  
ATOM   1770  HA  ARG A 115     -12.530 -58.025  23.327  1.00  0.70           H  
ATOM   1771  C   ARG A 115     -12.876 -58.801  21.371  1.00  0.70           C  
ATOM   1772  CB  ARG A 115     -11.050 -59.550  22.932  1.00  0.70           C  
ATOM   1773  HB2 ARG A 115     -11.027 -60.571  22.550  1.00  0.70           H  
ATOM   1774  HB3 ARG A 115     -10.408 -58.940  22.296  1.00  0.70           H  
ATOM   1775  O   ARG A 115     -12.856 -59.760  20.604  1.00  0.70           O  
ATOM   1776  CG  ARG A 115     -10.478 -59.523  24.358  1.00  0.70           C  
ATOM   1777  HG2 ARG A 115     -11.066 -60.178  25.001  1.00  0.70           H  
ATOM   1778  HG3 ARG A 115     -10.524 -58.506  24.746  1.00  0.70           H  
ATOM   1779  CD  ARG A 115      -9.016 -59.995  24.345  1.00  0.70           C  
ATOM   1780  HD2 ARG A 115      -8.976 -61.006  23.938  1.00  0.70           H  
ATOM   1781  HD3 ARG A 115      -8.447 -59.333  23.693  1.00  0.70           H  
ATOM   1782  NE  ARG A 115      -8.422 -59.989  25.697  1.00  0.70           N  
ATOM   1783  HE  ARG A 115      -9.052 -59.848  26.473  1.00  0.70           H  
ATOM   1784  NH1 ARG A 115      -6.233 -60.324  25.069  1.00  0.70           N  
ATOM   1785 HH11 ARG A 115      -5.262 -60.450  25.317  1.00  0.70           H  
ATOM   1786 HH12 ARG A 115      -6.514 -60.348  24.100  1.00  0.70           H  
ATOM   1787  NH2 ARG A 115      -6.741 -60.132  27.231  1.00  0.70           N  
ATOM   1788 HH21 ARG A 115      -7.404 -60.013  27.984  1.00  0.70           H  
ATOM   1789 HH22 ARG A 115      -5.763 -60.261  27.452  1.00  0.70           H  
ATOM   1790  CZ  ARG A 115      -7.140 -60.147  25.991  1.00  0.70           C  
ATOM   1791  N   HIS A 116     -13.248 -57.582  20.994  1.00  0.82           N  
ATOM   1792  H   HIS A 116     -13.316 -56.843  21.679  1.00  0.82           H  
ATOM   1793  CA  HIS A 116     -13.495 -57.270  19.592  1.00  0.82           C  
ATOM   1794  HA  HIS A 116     -14.164 -58.034  19.196  1.00  0.82           H  
ATOM   1795  C   HIS A 116     -12.167 -57.291  18.817  1.00  0.82           C  
ATOM   1796  CB  HIS A 116     -14.186 -55.912  19.445  1.00  0.82           C  
ATOM   1797  HB2 HIS A 116     -13.546 -55.141  19.875  1.00  0.82           H  
ATOM   1798  HB3 HIS A 116     -14.277 -55.705  18.379  1.00  0.82           H  
ATOM   1799  O   HIS A 116     -11.174 -56.767  19.328  1.00  0.82           O  
ATOM   1800  CG  HIS A 116     -15.568 -55.811  20.047  1.00  0.82           C  
ATOM   1801  CD2 HIS A 116     -16.380 -56.837  20.459  1.00  0.82           C  
ATOM   1802  HD2 HIS A 116     -16.132 -57.888  20.455  1.00  0.82           H  
ATOM   1803  ND1 HIS A 116     -16.289 -54.651  20.200  1.00  0.82           N  
ATOM   1804  HD1 HIS A 116     -15.962 -53.711  20.031  1.00  0.82           H  
ATOM   1805  CE1 HIS A 116     -17.507 -54.970  20.667  1.00  0.82           C  
ATOM   1806  HE1 HIS A 116     -18.292 -54.261  20.885  1.00  0.82           H  
ATOM   1807  NE2 HIS A 116     -17.606 -56.293  20.852  1.00  0.82           N  
ATOM   1808  N   PRO A 117     -12.114 -57.865  17.601  1.00  0.82           N  
ATOM   1809  CA  PRO A 117     -10.972 -57.708  16.711  1.00  0.82           C  
ATOM   1810  HA  PRO A 117     -10.090 -58.158  17.166  1.00  0.82           H  
ATOM   1811  C   PRO A 117     -10.703 -56.222  16.454  1.00  0.82           C  
ATOM   1812  CB  PRO A 117     -11.325 -58.475  15.430  1.00  0.82           C  
ATOM   1813  HB2 PRO A 117     -10.991 -57.956  14.531  1.00  0.82           H  
ATOM   1814  HB3 PRO A 117     -10.882 -59.469  15.474  1.00  0.82           H  
ATOM   1815  O   PRO A 117     -11.599 -55.473  16.058  1.00  0.82           O  
ATOM   1816  CG  PRO A 117     -12.850 -58.601  15.474  1.00  0.82           C  
ATOM   1817  HG2 PRO A 117     -13.199 -59.490  14.950  1.00  0.82           H  
ATOM   1818  HG3 PRO A 117     -13.322 -57.706  15.068  1.00  0.82           H  
ATOM   1819  CD  PRO A 117     -13.137 -58.675  16.965  1.00  0.82           C  
ATOM   1820  HD2 PRO A 117     -13.038 -59.705  17.308  1.00  0.82           H  
ATOM   1821  HD3 PRO A 117     -14.144 -58.314  17.172  1.00  0.82           H  
ATOM   1822  N   VAL A 118      -9.463 -55.801  16.688  1.00  0.84           N  
ATOM   1823  H   VAL A 118      -8.771 -56.474  16.983  1.00  0.84           H  
ATOM   1824  CA  VAL A 118      -8.992 -54.436  16.443  1.00  0.84           C  
ATOM   1825  HA  VAL A 118      -9.809 -53.855  16.015  1.00  0.84           H  
ATOM   1826  C   VAL A 118      -7.873 -54.453  15.412  1.00  0.84           C  
ATOM   1827  CB  VAL A 118      -8.547 -53.710  17.730  1.00  0.84           C  
ATOM   1828  HB  VAL A 118      -8.147 -52.739  17.439  1.00  0.84           H  
ATOM   1829  O   VAL A 118      -7.058 -55.372  15.381  1.00  0.84           O  
ATOM   1830  CG1 VAL A 118      -9.728 -53.450  18.673  1.00  0.84           C  
ATOM   1831 HG11 VAL A 118     -10.493 -52.872  18.156  1.00  0.84           H  
ATOM   1832 HG12 VAL A 118     -10.157 -54.394  19.012  1.00  0.84           H  
ATOM   1833 HG13 VAL A 118      -9.389 -52.880  19.538  1.00  0.84           H  
ATOM   1834  CG2 VAL A 118      -7.454 -54.450  18.512  1.00  0.84           C  
ATOM   1835 HG21 VAL A 118      -7.146 -53.850  19.368  1.00  0.84           H  
ATOM   1836 HG22 VAL A 118      -6.581 -54.610  17.878  1.00  0.84           H  
ATOM   1837 HG23 VAL A 118      -7.824 -55.413  18.865  1.00  0.84           H  
ATOM   1838  N   THR A 119      -7.826 -53.420  14.584  1.00  0.84           N  
ATOM   1839  H   THR A 119      -8.556 -52.725  14.643  1.00  0.84           H  
ATOM   1840  CA  THR A 119      -6.741 -53.172  13.638  1.00  0.84           C  
ATOM   1841  HA  THR A 119      -6.065 -54.027  13.602  1.00  0.84           H  
ATOM   1842  C   THR A 119      -5.963 -51.961  14.109  1.00  0.84           C  
ATOM   1843  CB  THR A 119      -7.308 -52.952  12.242  1.00  0.84           C  
ATOM   1844  HB  THR A 119      -8.004 -52.113  12.249  1.00  0.84           H  
ATOM   1845  O   THR A 119      -6.557 -50.911  14.333  1.00  0.84           O  
ATOM   1846  CG2 THR A 119      -6.242 -52.718  11.191  1.00  0.84           C  
ATOM   1847 HG21 THR A 119      -5.780 -51.740  11.327  1.00  0.84           H  
ATOM   1848 HG22 THR A 119      -6.750 -52.743  10.226  1.00  0.84           H  
ATOM   1849 HG23 THR A 119      -5.477 -53.493  11.226  1.00  0.84           H  
ATOM   1850  OG1 THR A 119      -7.991 -54.119  11.849  1.00  0.84           O  
ATOM   1851  HG1 THR A 119      -7.332 -54.810  11.744  1.00  0.84           H  
ATOM   1852  N   VAL A 120      -4.659 -52.121  14.302  1.00  0.82           N  
ATOM   1853  H   VAL A 120      -4.224 -52.995  14.041  1.00  0.82           H  
ATOM   1854  CA  VAL A 120      -3.775 -51.054  14.774  1.00  0.82           C  
ATOM   1855  HA  VAL A 120      -4.319 -50.412  15.467  1.00  0.82           H  
ATOM   1856  C   VAL A 120      -3.352 -50.202  13.581  1.00  0.82           C  
ATOM   1857  CB  VAL A 120      -2.560 -51.641  15.522  1.00  0.82           C  
ATOM   1858  HB  VAL A 120      -1.953 -52.213  14.821  1.00  0.82           H  
ATOM   1859  O   VAL A 120      -2.949 -50.747  12.555  1.00  0.82           O  
ATOM   1860  CG1 VAL A 120      -1.692 -50.544  16.144  1.00  0.82           C  
ATOM   1861 HG11 VAL A 120      -1.242 -49.939  15.357  1.00  0.82           H  
ATOM   1862 HG12 VAL A 120      -0.880 -50.989  16.719  1.00  0.82           H  
ATOM   1863 HG13 VAL A 120      -2.288 -49.903  16.793  1.00  0.82           H  
ATOM   1864  CG2 VAL A 120      -2.989 -52.588  16.658  1.00  0.82           C  
ATOM   1865 HG21 VAL A 120      -3.591 -52.052  17.392  1.00  0.82           H  
ATOM   1866 HG22 VAL A 120      -2.101 -52.983  17.150  1.00  0.82           H  
ATOM   1867 HG23 VAL A 120      -3.555 -53.432  16.265  1.00  0.82           H  
ATOM   1868  N   TYR A 121      -3.453 -48.881  13.708  1.00  0.81           N  
ATOM   1869  H   TYR A 121      -3.754 -48.498  14.592  1.00  0.81           H  
ATOM   1870  CA  TYR A 121      -2.835 -47.963  12.755  1.00  0.81           C  
ATOM   1871  HA  TYR A 121      -2.979 -48.341  11.743  1.00  0.81           H  
ATOM   1872  C   TYR A 121      -1.328 -47.915  13.042  1.00  0.81           C  
ATOM   1873  CB  TYR A 121      -3.494 -46.576  12.851  1.00  0.81           C  
ATOM   1874  HB2 TYR A 121      -2.936 -45.889  12.215  1.00  0.81           H  
ATOM   1875  HB3 TYR A 121      -3.410 -46.210  13.874  1.00  0.81           H  
ATOM   1876  O   TYR A 121      -0.925 -47.680  14.181  1.00  0.81           O  
ATOM   1877  CG  TYR A 121      -4.952 -46.540  12.413  1.00  0.81           C  
ATOM   1878  CD1 TYR A 121      -5.278 -46.765  11.061  1.00  0.81           C  
ATOM   1879  HD1 TYR A 121      -4.497 -46.948  10.338  1.00  0.81           H  
ATOM   1880  CD2 TYR A 121      -5.978 -46.264  13.340  1.00  0.81           C  
ATOM   1881  HD2 TYR A 121      -5.721 -46.047  14.366  1.00  0.81           H  
ATOM   1882  CE1 TYR A 121      -6.621 -46.740  10.643  1.00  0.81           C  
ATOM   1883  HE1 TYR A 121      -6.872 -46.904   9.605  1.00  0.81           H  
ATOM   1884  CE2 TYR A 121      -7.327 -46.234  12.926  1.00  0.81           C  
ATOM   1885  HE2 TYR A 121      -8.111 -46.011  13.634  1.00  0.81           H  
ATOM   1886  OH  TYR A 121      -8.936 -46.455  11.141  1.00  0.81           O  
ATOM   1887  HH  TYR A 121      -9.564 -46.165  11.807  1.00  0.81           H  
ATOM   1888  CZ  TYR A 121      -7.647 -46.477  11.571  1.00  0.81           C  
ATOM   1889  N   ASN A 122      -0.481 -48.147  12.036  1.00  0.63           N  
ATOM   1890  H   ASN A 122      -0.849 -48.351  11.118  1.00  0.63           H  
ATOM   1891  CA  ASN A 122       0.971 -48.040  12.200  1.00  0.63           C  
ATOM   1892  HA  ASN A 122       1.263 -48.520  13.134  1.00  0.63           H  
ATOM   1893  C   ASN A 122       1.374 -46.562  12.309  1.00  0.63           C  
ATOM   1894  CB  ASN A 122       1.698 -48.757  11.043  1.00  0.63           C  
ATOM   1895  HB2 ASN A 122       2.704 -48.349  10.955  1.00  0.63           H  
ATOM   1896  HB3 ASN A 122       1.182 -48.562  10.103  1.00  0.63           H  
ATOM   1897  O   ASN A 122       1.598 -45.896  11.304  1.00  0.63           O  
ATOM   1898  CG  ASN A 122       1.859 -50.254  11.241  1.00  0.63           C  
ATOM   1899  ND2 ASN A 122       2.285 -50.955  10.217  1.00  0.63           N  
ATOM   1900 HD21 ASN A 122       2.511 -50.499   9.345  1.00  0.63           H  
ATOM   1901 HD22 ASN A 122       2.431 -51.941  10.379  1.00  0.63           H  
ATOM   1902  OD1 ASN A 122       1.638 -50.814  12.302  1.00  0.63           O  
ATOM   1903  N   VAL A 123       1.479 -46.050  13.537  1.00  0.56           N  
ATOM   1904  H   VAL A 123       1.144 -46.615  14.305  1.00  0.56           H  
ATOM   1905  CA  VAL A 123       1.915 -44.666  13.817  1.00  0.56           C  
ATOM   1906  HA  VAL A 123       1.428 -44.008  13.097  1.00  0.56           H  
ATOM   1907  C   VAL A 123       3.432 -44.490  13.612  1.00  0.56           C  
ATOM   1908  CB  VAL A 123       1.469 -44.225  15.232  1.00  0.56           C  
ATOM   1909  HB  VAL A 123       2.057 -44.765  15.974  1.00  0.56           H  
ATOM   1910  O   VAL A 123       3.915 -43.369  13.493  1.00  0.56           O  
ATOM   1911  CG1 VAL A 123       1.647 -42.719  15.468  1.00  0.56           C  
ATOM   1912 HG11 VAL A 123       1.244 -42.435  16.441  1.00  0.56           H  
ATOM   1913 HG12 VAL A 123       2.704 -42.455  15.464  1.00  0.56           H  
ATOM   1914 HG13 VAL A 123       1.137 -42.152  14.688  1.00  0.56           H  
ATOM   1915  CG2 VAL A 123      -0.018 -44.532  15.490  1.00  0.56           C  
ATOM   1916 HG21 VAL A 123      -0.185 -45.609  15.527  1.00  0.56           H  
ATOM   1917 HG22 VAL A 123      -0.325 -44.119  16.450  1.00  0.56           H  
ATOM   1918 HG23 VAL A 123      -0.631 -44.097  14.701  1.00  0.56           H  
ATOM   1919  N   SER A 124       4.192 -45.589  13.518  1.00  0.46           N  
ATOM   1920  H   SER A 124       3.745 -46.490  13.617  1.00  0.46           H  
ATOM   1921  CA  SER A 124       5.663 -45.603  13.496  1.00  0.46           C  
ATOM   1922  HA  SER A 124       6.025 -45.166  14.427  1.00  0.46           H  
ATOM   1923  C   SER A 124       6.306 -44.809  12.355  1.00  0.46           C  
ATOM   1924  CB  SER A 124       6.164 -47.049  13.418  1.00  0.46           C  
ATOM   1925  HB2 SER A 124       5.997 -47.426  12.409  1.00  0.46           H  
ATOM   1926  HB3 SER A 124       7.233 -47.080  13.628  1.00  0.46           H  
ATOM   1927  O   SER A 124       7.433 -44.366  12.517  1.00  0.46           O  
ATOM   1928  OG  SER A 124       5.458 -47.874  14.333  1.00  0.46           O  
ATOM   1929  HG  SER A 124       6.019 -47.986  15.104  1.00  0.46           H  
ATOM   1930  N   ASN A 125       5.601 -44.576  11.243  1.00  0.40           N  
ATOM   1931  H   ASN A 125       4.659 -44.933  11.177  1.00  0.40           H  
ATOM   1932  CA  ASN A 125       6.151 -43.817  10.114  1.00  0.40           C  
ATOM   1933  HA  ASN A 125       7.239 -43.830  10.180  1.00  0.40           H  
ATOM   1934  C   ASN A 125       5.793 -42.322  10.131  1.00  0.40           C  
ATOM   1935  CB  ASN A 125       5.785 -44.512   8.789  1.00  0.40           C  
ATOM   1936  HB2 ASN A 125       4.724 -44.760   8.771  1.00  0.40           H  
ATOM   1937  HB3 ASN A 125       5.985 -43.824   7.968  1.00  0.40           H  
ATOM   1938  O   ASN A 125       6.259 -41.599   9.260  1.00  0.40           O  
ATOM   1939  CG  ASN A 125       6.608 -45.763   8.527  1.00  0.40           C  
ATOM   1940  ND2 ASN A 125       6.447 -46.371   7.377  1.00  0.40           N  
ATOM   1941 HD21 ASN A 125       7.097 -47.123   7.202  1.00  0.40           H  
ATOM   1942 HD22 ASN A 125       5.900 -45.932   6.650  1.00  0.40           H  
ATOM   1943  OD1 ASN A 125       7.381 -46.240   9.336  1.00  0.40           O  
ATOM   1944  N   LEU A 126       5.013 -41.827  11.103  1.00  0.43           N  
ATOM   1945  H   LEU A 126       4.683 -42.438  11.837  1.00  0.43           H  
ATOM   1946  CA  LEU A 126       4.598 -40.418  11.110  1.00  0.43           C  
ATOM   1947  HA  LEU A 126       4.424 -40.125  10.074  1.00  0.43           H  
ATOM   1948  C   LEU A 126       5.679 -39.465  11.645  1.00  0.43           C  
ATOM   1949  CB  LEU A 126       3.278 -40.252  11.890  1.00  0.43           C  
ATOM   1950  HB2 LEU A 126       2.785 -41.216  12.020  1.00  0.43           H  
ATOM   1951  HB3 LEU A 126       3.510 -39.872  12.885  1.00  0.43           H  
ATOM   1952  O   LEU A 126       5.666 -38.290  11.303  1.00  0.43           O  
ATOM   1953  CG  LEU A 126       2.313 -39.286  11.173  1.00  0.43           C  
ATOM   1954  HG  LEU A 126       2.877 -38.525  10.633  1.00  0.43           H  
ATOM   1955  CD1 LEU A 126       1.428 -40.053  10.186  1.00  0.43           C  
ATOM   1956 HD11 LEU A 126       2.058 -40.561   9.456  1.00  0.43           H  
ATOM   1957 HD12 LEU A 126       0.782 -39.354   9.655  1.00  0.43           H  
ATOM   1958 HD13 LEU A 126       0.816 -40.788  10.709  1.00  0.43           H  
ATOM   1959  CD2 LEU A 126       1.402 -38.572  12.172  1.00  0.43           C  
ATOM   1960 HD21 LEU A 126       2.014 -37.981  12.854  1.00  0.43           H  
ATOM   1961 HD22 LEU A 126       0.823 -39.301  12.739  1.00  0.43           H  
ATOM   1962 HD23 LEU A 126       0.731 -37.900  11.637  1.00  0.43           H  
ATOM   1963  N   GLN A 127       6.610 -39.945  12.477  1.00  0.34           N  
ATOM   1964  H   GLN A 127       6.596 -40.923  12.727  1.00  0.34           H  
ATOM   1965  CA  GLN A 127       7.653 -39.074  13.033  1.00  0.34           C  
ATOM   1966  HA  GLN A 127       7.189 -38.127  13.307  1.00  0.34           H  
ATOM   1967  C   GLN A 127       8.746 -38.754  11.995  1.00  0.34           C  
ATOM   1968  CB  GLN A 127       8.234 -39.699  14.314  1.00  0.34           C  
ATOM   1969  HB2 GLN A 127       7.458 -40.245  14.850  1.00  0.34           H  
ATOM   1970  HB3 GLN A 127       8.998 -40.422  14.026  1.00  0.34           H  
ATOM   1971  O   GLN A 127       9.290 -37.659  12.024  1.00  0.34           O  
ATOM   1972  CG  GLN A 127       8.868 -38.658  15.258  1.00  0.34           C  
ATOM   1973  HG2 GLN A 127       9.401 -37.907  14.676  1.00  0.34           H  
ATOM   1974  HG3 GLN A 127       9.607 -39.166  15.878  1.00  0.34           H  
ATOM   1975  CD  GLN A 127       7.887 -37.966  16.209  1.00  0.34           C  
ATOM   1976  NE2 GLN A 127       8.238 -36.810  16.727  1.00  0.34           N  
ATOM   1977 HE21 GLN A 127       9.080 -36.356  16.402  1.00  0.34           H  
ATOM   1978 HE22 GLN A 127       7.554 -36.351  17.312  1.00  0.34           H  
ATOM   1979  OE1 GLN A 127       6.819 -38.455  16.548  1.00  0.34           O  
ATOM   1980  N   GLU A 128       9.036 -39.669  11.061  1.00  0.30           N  
ATOM   1981  H   GLU A 128       8.566 -40.562  11.093  1.00  0.30           H  
ATOM   1982  CA  GLU A 128      10.106 -39.496  10.061  1.00  0.30           C  
ATOM   1983  HA  GLU A 128      10.805 -38.734  10.407  1.00  0.30           H  
ATOM   1984  C   GLU A 128       9.605 -38.991   8.697  1.00  0.30           C  
ATOM   1985  CB  GLU A 128      10.903 -40.804   9.910  1.00  0.30           C  
ATOM   1986  HB2 GLU A 128      11.511 -40.745   9.007  1.00  0.30           H  
ATOM   1987  HB3 GLU A 128      10.207 -41.637   9.806  1.00  0.30           H  
ATOM   1988  O   GLU A 128      10.357 -38.335   7.982  1.00  0.30           O  
ATOM   1989  CG  GLU A 128      11.844 -41.041  11.106  1.00  0.30           C  
ATOM   1990  HG2 GLU A 128      12.517 -40.188  11.190  1.00  0.30           H  
ATOM   1991  HG3 GLU A 128      11.248 -41.086  12.017  1.00  0.30           H  
ATOM   1992  CD  GLU A 128      12.676 -42.332  10.998  1.00  0.30           C  
ATOM   1993  OE1 GLU A 128      13.639 -42.463  11.790  1.00  0.30           O  
ATOM   1994  OE2 GLU A 128      12.329 -43.205  10.170  1.00  0.30           O  
ATOM   1995  N   SER A 129       8.337 -39.215   8.324  1.00  0.34           N  
ATOM   1996  H   SER A 129       7.732 -39.780   8.903  1.00  0.34           H  
ATOM   1997  CA  SER A 129       7.814 -38.724   7.037  1.00  0.34           C  
ATOM   1998  HA  SER A 129       8.638 -38.718   6.323  1.00  0.34           H  
ATOM   1999  C   SER A 129       7.288 -37.282   7.074  1.00  0.34           C  
ATOM   2000  CB  SER A 129       6.773 -39.688   6.465  1.00  0.34           C  
ATOM   2001  HB2 SER A 129       7.151 -40.709   6.534  1.00  0.34           H  
ATOM   2002  HB3 SER A 129       6.607 -39.451   5.415  1.00  0.34           H  
ATOM   2003  O   SER A 129       6.929 -36.750   6.029  1.00  0.34           O  
ATOM   2004  OG  SER A 129       5.543 -39.593   7.156  1.00  0.34           O  
ATOM   2005  HG  SER A 129       5.151 -38.748   6.920  1.00  0.34           H  
ATOM   2006  N   LEU A 130       7.217 -36.638   8.246  1.00  0.38           N  
ATOM   2007  H   LEU A 130       7.520 -37.123   9.078  1.00  0.38           H  
ATOM   2008  CA  LEU A 130       6.745 -35.249   8.375  1.00  0.38           C  
ATOM   2009  HA  LEU A 130       6.058 -35.040   7.554  1.00  0.38           H  
ATOM   2010  C   LEU A 130       7.850 -34.194   8.208  1.00  0.38           C  
ATOM   2011  CB  LEU A 130       5.975 -35.072   9.699  1.00  0.38           C  
ATOM   2012  HB2 LEU A 130       6.569 -35.501  10.506  1.00  0.38           H  
ATOM   2013  HB3 LEU A 130       5.868 -34.007   9.903  1.00  0.38           H  
ATOM   2014  O   LEU A 130       7.534 -33.009   8.134  1.00  0.38           O  
ATOM   2015  CG  LEU A 130       4.567 -35.698   9.713  1.00  0.38           C  
ATOM   2016  HG  LEU A 130       4.632 -36.760   9.477  1.00  0.38           H  
ATOM   2017  CD1 LEU A 130       3.948 -35.531  11.104  1.00  0.38           C  
ATOM   2018 HD11 LEU A 130       4.602 -35.986  11.848  1.00  0.38           H  
ATOM   2019 HD12 LEU A 130       3.829 -34.472  11.334  1.00  0.38           H  
ATOM   2020 HD13 LEU A 130       2.978 -36.027  11.137  1.00  0.38           H  
ATOM   2021  CD2 LEU A 130       3.609 -35.039   8.714  1.00  0.38           C  
ATOM   2022 HD21 LEU A 130       3.591 -33.960   8.870  1.00  0.38           H  
ATOM   2023 HD22 LEU A 130       3.931 -35.246   7.694  1.00  0.38           H  
ATOM   2024 HD23 LEU A 130       2.605 -35.443   8.841  1.00  0.38           H  
ATOM   2025  N   GLU A 131       9.123 -34.585   8.108  1.00  0.35           N  
ATOM   2026  H   GLU A 131       9.350 -35.564   8.214  1.00  0.35           H  
ATOM   2027  CA  GLU A 131      10.227 -33.624   7.949  1.00  0.35           C  
ATOM   2028  HA  GLU A 131       9.880 -32.640   8.262  1.00  0.35           H  
ATOM   2029  C   GLU A 131      10.676 -33.409   6.492  1.00  0.35           C  
ATOM   2030  CB  GLU A 131      11.391 -33.969   8.897  1.00  0.35           C  
ATOM   2031  HB2 GLU A 131      12.221 -33.296   8.683  1.00  0.35           H  
ATOM   2032  HB3 GLU A 131      11.716 -34.995   8.724  1.00  0.35           H  
ATOM   2033  O   GLU A 131      11.510 -32.542   6.242  1.00  0.35           O  
ATOM   2034  CG  GLU A 131      10.982 -33.782  10.371  1.00  0.35           C  
ATOM   2035  HG2 GLU A 131      10.259 -34.552  10.638  1.00  0.35           H  
ATOM   2036  HG3 GLU A 131      10.489 -32.815  10.471  1.00  0.35           H  
ATOM   2037  CD  GLU A 131      12.160 -33.831  11.360  1.00  0.35           C  
ATOM   2038  OE1 GLU A 131      11.944 -33.406  12.520  1.00  0.35           O  
ATOM   2039  OE2 GLU A 131      13.270 -34.251  10.963  1.00  0.35           O  
ATOM   2040  N   ALA A 132      10.104 -34.125   5.513  1.00  0.39           N  
ATOM   2041  H   ALA A 132       9.401 -34.805   5.763  1.00  0.39           H  
ATOM   2042  CA  ALA A 132      10.576 -34.080   4.121  1.00  0.39           C  
ATOM   2043  HA  ALA A 132      11.363 -33.329   4.047  1.00  0.39           H  
ATOM   2044  C   ALA A 132       9.545 -33.645   3.059  1.00  0.39           C  
ATOM   2045  CB  ALA A 132      11.244 -35.418   3.791  1.00  0.39           C  
ATOM   2046  HB1 ALA A 132      10.498 -36.213   3.794  1.00  0.39           H  
ATOM   2047  HB2 ALA A 132      12.013 -35.641   4.530  1.00  0.39           H  
ATOM   2048  HB3 ALA A 132      11.707 -35.368   2.805  1.00  0.39           H  
ATOM   2049  O   ALA A 132       9.851 -33.727   1.871  1.00  0.39           O  
ATOM   2050  N   GLU A 133       8.365 -33.141   3.430  1.00  0.41           N  
ATOM   2051  H   GLU A 133       8.162 -33.026   4.413  1.00  0.41           H  
ATOM   2052  CA  GLU A 133       7.405 -32.598   2.456  1.00  0.41           C  
ATOM   2053  HA  GLU A 133       7.829 -32.673   1.455  1.00  0.41           H  
ATOM   2054  C   GLU A 133       7.173 -31.105   2.686  1.00  0.41           C  
ATOM   2055  CB  GLU A 133       6.100 -33.413   2.413  1.00  0.41           C  
ATOM   2056  HB2 GLU A 133       5.677 -33.493   3.415  1.00  0.41           H  
ATOM   2057  HB3 GLU A 133       5.393 -32.883   1.775  1.00  0.41           H  
ATOM   2058  O   GLU A 133       7.117 -30.644   3.825  1.00  0.41           O  
ATOM   2059  CG  GLU A 133       6.337 -34.817   1.824  1.00  0.41           C  
ATOM   2060  HG2 GLU A 133       6.940 -35.394   2.525  1.00  0.41           H  
ATOM   2061  HG3 GLU A 133       6.910 -34.709   0.903  1.00  0.41           H  
ATOM   2062  CD  GLU A 133       5.053 -35.609   1.497  1.00  0.41           C  
ATOM   2063  OE1 GLU A 133       5.195 -36.726   0.950  1.00  0.41           O  
ATOM   2064  OE2 GLU A 133       3.918 -35.121   1.747  1.00  0.41           O  
ATOM   2065  N   GLU A 134       7.093 -30.352   1.582  1.00  0.44           N  
ATOM   2066  H   GLU A 134       7.119 -30.832   0.693  1.00  0.44           H  
ATOM   2067  CA  GLU A 134       6.858 -28.910   1.528  1.00  0.44           C  
ATOM   2068  HA  GLU A 134       7.806 -28.390   1.666  1.00  0.44           H  
ATOM   2069  C   GLU A 134       5.885 -28.469   2.622  1.00  0.44           C  
ATOM   2070  CB  GLU A 134       6.283 -28.527   0.155  1.00  0.44           C  
ATOM   2071  HB2 GLU A 134       5.971 -27.483   0.189  1.00  0.44           H  
ATOM   2072  HB3 GLU A 134       5.408 -29.146  -0.044  1.00  0.44           H  
ATOM   2073  O   GLU A 134       4.688 -28.735   2.562  1.00  0.44           O  
ATOM   2074  CG  GLU A 134       7.299 -28.685  -0.984  1.00  0.44           C  
ATOM   2075  HG2 GLU A 134       7.646 -29.717  -1.015  1.00  0.44           H  
ATOM   2076  HG3 GLU A 134       8.156 -28.047  -0.769  1.00  0.44           H  
ATOM   2077  CD  GLU A 134       6.707 -28.319  -2.355  1.00  0.44           C  
ATOM   2078  OE1 GLU A 134       7.495 -27.846  -3.204  1.00  0.44           O  
ATOM   2079  OE2 GLU A 134       5.484 -28.497  -2.543  1.00  0.44           O  
ATOM   2080  N   MET A 135       6.437 -27.818   3.645  1.00  0.53           N  
ATOM   2081  H   MET A 135       7.445 -27.843   3.705  1.00  0.53           H  
ATOM   2082  CA  MET A 135       5.696 -27.241   4.758  1.00  0.53           C  
ATOM   2083  HA  MET A 135       5.424 -28.033   5.455  1.00  0.53           H  
ATOM   2084  C   MET A 135       4.428 -26.555   4.236  1.00  0.53           C  
ATOM   2085  CB  MET A 135       6.656 -26.254   5.427  1.00  0.53           C  
ATOM   2086  HB2 MET A 135       6.976 -25.545   4.663  1.00  0.53           H  
ATOM   2087  HB3 MET A 135       7.530 -26.805   5.774  1.00  0.53           H  
ATOM   2088  O   MET A 135       4.527 -25.671   3.384  1.00  0.53           O  
ATOM   2089  CG  MET A 135       6.078 -25.484   6.611  1.00  0.53           C  
ATOM   2090  HG2 MET A 135       5.224 -24.902   6.263  1.00  0.53           H  
ATOM   2091  HG3 MET A 135       5.706 -26.200   7.343  1.00  0.53           H  
ATOM   2092  SD  MET A 135       7.237 -24.354   7.445  1.00  0.53           S  
ATOM   2093  CE  MET A 135       8.493 -23.954   6.191  1.00  0.53           C  
ATOM   2094  HE1 MET A 135       8.046 -23.811   5.208  1.00  0.53           H  
ATOM   2095  HE2 MET A 135       9.205 -24.776   6.120  1.00  0.53           H  
ATOM   2096  HE3 MET A 135       9.023 -23.046   6.480  1.00  0.53           H  
ATOM   2097  N   ASP A 136       3.268 -26.976   4.740  1.00  0.70           N  
ATOM   2098  H   ASP A 136       3.269 -27.788   5.341  1.00  0.70           H  
ATOM   2099  CA  ASP A 136       1.971 -26.384   4.419  1.00  0.70           C  
ATOM   2100  HA  ASP A 136       1.691 -26.673   3.406  1.00  0.70           H  
ATOM   2101  C   ASP A 136       2.049 -24.841   4.454  1.00  0.70           C  
ATOM   2102  CB  ASP A 136       0.935 -26.978   5.387  1.00  0.70           C  
ATOM   2103  HB2 ASP A 136       0.619 -27.955   5.022  1.00  0.70           H  
ATOM   2104  HB3 ASP A 136       1.395 -27.117   6.366  1.00  0.70           H  
ATOM   2105  O   ASP A 136       2.725 -24.258   5.310  1.00  0.70           O  
ATOM   2106  CG  ASP A 136      -0.271 -26.068   5.538  1.00  0.70           C  
ATOM   2107  OD1 ASP A 136      -0.911 -25.787   4.503  1.00  0.70           O  
ATOM   2108  OD2 ASP A 136      -0.412 -25.549   6.668  1.00  0.70           O  
ATOM   2109  N   GLU A 137       1.408 -24.171   3.493  1.00  0.78           N  
ATOM   2110  H   GLU A 137       0.763 -24.687   2.912  1.00  0.78           H  
ATOM   2111  CA  GLU A 137       1.515 -22.719   3.311  1.00  0.78           C  
ATOM   2112  HA  GLU A 137       2.562 -22.458   3.156  1.00  0.78           H  
ATOM   2113  C   GLU A 137       1.064 -21.952   4.560  1.00  0.78           C  
ATOM   2114  CB  GLU A 137       0.705 -22.266   2.082  1.00  0.78           C  
ATOM   2115  HB2 GLU A 137       0.538 -21.191   2.144  1.00  0.78           H  
ATOM   2116  HB3 GLU A 137      -0.272 -22.748   2.099  1.00  0.78           H  
ATOM   2117  O   GLU A 137       1.676 -20.945   4.921  1.00  0.78           O  
ATOM   2118  CG  GLU A 137       1.397 -22.572   0.741  1.00  0.78           C  
ATOM   2119  HG2 GLU A 137       0.742 -22.249  -0.068  1.00  0.78           H  
ATOM   2120  HG3 GLU A 137       1.530 -23.650   0.652  1.00  0.78           H  
ATOM   2121  CD  GLU A 137       2.755 -21.860   0.600  1.00  0.78           C  
ATOM   2122  OE1 GLU A 137       3.748 -22.532   0.222  1.00  0.78           O  
ATOM   2123  OE2 GLU A 137       2.836 -20.660   0.944  1.00  0.78           O  
ATOM   2124  N   GLU A 138       0.057 -22.441   5.289  1.00  0.79           N  
ATOM   2125  H   GLU A 138      -0.377 -23.313   5.019  1.00  0.79           H  
ATOM   2126  CA  GLU A 138      -0.332 -21.830   6.562  1.00  0.79           C  
ATOM   2127  HA  GLU A 138      -0.461 -20.760   6.400  1.00  0.79           H  
ATOM   2128  C   GLU A 138       0.762 -22.006   7.621  1.00  0.79           C  
ATOM   2129  CB  GLU A 138      -1.669 -22.397   7.052  1.00  0.79           C  
ATOM   2130  HB2 GLU A 138      -1.524 -23.405   7.442  1.00  0.79           H  
ATOM   2131  HB3 GLU A 138      -2.375 -22.427   6.222  1.00  0.79           H  
ATOM   2132  O   GLU A 138       1.078 -21.069   8.356  1.00  0.79           O  
ATOM   2133  CG  GLU A 138      -2.238 -21.502   8.161  1.00  0.79           C  
ATOM   2134  HG2 GLU A 138      -1.481 -21.360   8.933  1.00  0.79           H  
ATOM   2135  HG3 GLU A 138      -2.469 -20.523   7.742  1.00  0.79           H  
ATOM   2136  CD  GLU A 138      -3.490 -22.072   8.830  1.00  0.79           C  
ATOM   2137  OE1 GLU A 138      -3.685 -21.727  10.025  1.00  0.79           O  
ATOM   2138  OE2 GLU A 138      -4.217 -22.856   8.202  1.00  0.79           O  
ATOM   2139  N   THR A 139       1.404 -23.173   7.669  1.00  0.79           N  
ATOM   2140  H   THR A 139       1.084 -23.901   7.047  1.00  0.79           H  
ATOM   2141  CA  THR A 139       2.544 -23.430   8.560  1.00  0.79           C  
ATOM   2142  HA  THR A 139       2.233 -23.200   9.579  1.00  0.79           H  
ATOM   2143  C   THR A 139       3.741 -22.528   8.231  1.00  0.79           C  
ATOM   2144  CB  THR A 139       2.937 -24.913   8.524  1.00  0.79           C  
ATOM   2145  HB  THR A 139       3.315 -25.185   7.538  1.00  0.79           H  
ATOM   2146  O   THR A 139       4.365 -21.981   9.145  1.00  0.79           O  
ATOM   2147  CG2 THR A 139       3.997 -25.240   9.581  1.00  0.79           C  
ATOM   2148 HG21 THR A 139       4.918 -24.692   9.380  1.00  0.79           H  
ATOM   2149 HG22 THR A 139       3.623 -24.975  10.570  1.00  0.79           H  
ATOM   2150 HG23 THR A 139       4.206 -26.309   9.553  1.00  0.79           H  
ATOM   2151  OG1 THR A 139       1.819 -25.715   8.829  1.00  0.79           O  
ATOM   2152  HG1 THR A 139       1.167 -25.646   8.128  1.00  0.79           H  
ATOM   2153  N   LYS A 140       4.031 -22.284   6.945  1.00  0.83           N  
ATOM   2154  H   LYS A 140       3.484 -22.772   6.250  1.00  0.83           H  
ATOM   2155  CA  LYS A 140       5.026 -21.285   6.504  1.00  0.83           C  
ATOM   2156  HA  LYS A 140       6.001 -21.528   6.925  1.00  0.83           H  
ATOM   2157  C   LYS A 140       4.664 -19.888   7.004  1.00  0.83           C  
ATOM   2158  CB  LYS A 140       5.119 -21.255   4.969  1.00  0.83           C  
ATOM   2159  HB2 LYS A 140       4.116 -21.296   4.545  1.00  0.83           H  
ATOM   2160  HB3 LYS A 140       5.570 -20.314   4.656  1.00  0.83           H  
ATOM   2161  O   LYS A 140       5.499 -19.223   7.620  1.00  0.83           O  
ATOM   2162  CG  LYS A 140       5.964 -22.388   4.389  1.00  0.83           C  
ATOM   2163  HG2 LYS A 140       7.007 -22.172   4.619  1.00  0.83           H  
ATOM   2164  HG3 LYS A 140       5.653 -23.338   4.824  1.00  0.83           H  
ATOM   2165  CD  LYS A 140       5.800 -22.462   2.869  1.00  0.83           C  
ATOM   2166  HD2 LYS A 140       6.157 -21.541   2.408  1.00  0.83           H  
ATOM   2167  HD3 LYS A 140       4.735 -22.553   2.660  1.00  0.83           H  
ATOM   2168  CE  LYS A 140       6.507 -23.669   2.245  1.00  0.83           C  
ATOM   2169  HE2 LYS A 140       7.588 -23.530   2.268  1.00  0.83           H  
ATOM   2170  HE3 LYS A 140       6.259 -24.549   2.838  1.00  0.83           H  
ATOM   2171  NZ  LYS A 140       6.021 -23.867   0.858  1.00  0.83           N  
ATOM   2172  HZ1 LYS A 140       6.434 -23.227   0.195  1.00  0.83           H  
ATOM   2173  HZ2 LYS A 140       6.100 -24.823   0.542  1.00  0.83           H  
ATOM   2174  HZ3 LYS A 140       5.041 -23.631   0.802  1.00  0.83           H  
ATOM   2175  N   ARG A 141       3.417 -19.459   6.781  1.00  0.89           N  
ATOM   2176  H   ARG A 141       2.803 -20.068   6.258  1.00  0.89           H  
ATOM   2177  CA  ARG A 141       2.909 -18.149   7.214  1.00  0.89           C  
ATOM   2178  HA  ARG A 141       3.542 -17.365   6.799  1.00  0.89           H  
ATOM   2179  C   ARG A 141       2.987 -17.996   8.742  1.00  0.89           C  
ATOM   2180  CB  ARG A 141       1.475 -17.954   6.688  1.00  0.89           C  
ATOM   2181  HB2 ARG A 141       0.859 -18.794   7.010  1.00  0.89           H  
ATOM   2182  HB3 ARG A 141       1.088 -17.050   7.158  1.00  0.89           H  
ATOM   2183  O   ARG A 141       3.479 -16.977   9.222  1.00  0.89           O  
ATOM   2184  CG  ARG A 141       1.338 -17.775   5.159  1.00  0.89           C  
ATOM   2185  HG2 ARG A 141       1.916 -18.531   4.629  1.00  0.89           H  
ATOM   2186  HG3 ARG A 141       1.745 -16.802   4.882  1.00  0.89           H  
ATOM   2187  CD  ARG A 141      -0.138 -17.859   4.710  1.00  0.89           C  
ATOM   2188  HD2 ARG A 141      -0.719 -17.140   5.288  1.00  0.89           H  
ATOM   2189  HD3 ARG A 141      -0.517 -18.858   4.926  1.00  0.89           H  
ATOM   2190  NE  ARG A 141      -0.338 -17.563   3.275  1.00  0.89           N  
ATOM   2191  HE  ARG A 141       0.391 -17.870   2.647  1.00  0.89           H  
ATOM   2192  NH1 ARG A 141      -2.447 -16.583   3.386  1.00  0.89           N  
ATOM   2193 HH11 ARG A 141      -2.578 -16.900   4.336  1.00  0.89           H  
ATOM   2194 HH12 ARG A 141      -3.086 -15.905   2.996  1.00  0.89           H  
ATOM   2195  NH2 ARG A 141      -1.349 -16.571   1.478  1.00  0.89           N  
ATOM   2196 HH21 ARG A 141      -2.102 -15.983   1.150  1.00  0.89           H  
ATOM   2197 HH22 ARG A 141      -0.569 -16.802   0.879  1.00  0.89           H  
ATOM   2198  CZ  ARG A 141      -1.369 -16.920   2.730  1.00  0.89           C  
ATOM   2199  N   LYS A 142       2.618 -19.028   9.511  1.00  0.87           N  
ATOM   2200  H   LYS A 142       2.188 -19.815   9.047  1.00  0.87           H  
ATOM   2201  CA  LYS A 142       2.770 -19.077  10.979  1.00  0.87           C  
ATOM   2202  HA  LYS A 142       2.197 -18.261  11.421  1.00  0.87           H  
ATOM   2203  C   LYS A 142       4.219 -18.850  11.400  1.00  0.87           C  
ATOM   2204  CB  LYS A 142       2.238 -20.412  11.532  1.00  0.87           C  
ATOM   2205  HB2 LYS A 142       2.542 -21.231  10.880  1.00  0.87           H  
ATOM   2206  HB3 LYS A 142       2.657 -20.589  12.523  1.00  0.87           H  
ATOM   2207  O   LYS A 142       4.470 -17.924  12.174  1.00  0.87           O  
ATOM   2208  CG  LYS A 142       0.712 -20.381  11.658  1.00  0.87           C  
ATOM   2209  HG2 LYS A 142       0.279 -20.030  10.721  1.00  0.87           H  
ATOM   2210  HG3 LYS A 142       0.459 -19.675  12.449  1.00  0.87           H  
ATOM   2211  CD  LYS A 142       0.102 -21.746  12.007  1.00  0.87           C  
ATOM   2212  HD2 LYS A 142       0.486 -22.104  12.962  1.00  0.87           H  
ATOM   2213  HD3 LYS A 142       0.357 -22.452  11.217  1.00  0.87           H  
ATOM   2214  CE  LYS A 142      -1.420 -21.570  12.073  1.00  0.87           C  
ATOM   2215  HE2 LYS A 142      -1.712 -20.947  11.227  1.00  0.87           H  
ATOM   2216  HE3 LYS A 142      -1.697 -21.036  12.982  1.00  0.87           H  
ATOM   2217  NZ  LYS A 142      -2.175 -22.839  11.958  1.00  0.87           N  
ATOM   2218  HZ1 LYS A 142      -2.352 -23.292  12.843  1.00  0.87           H  
ATOM   2219  HZ2 LYS A 142      -3.047 -22.614  11.499  1.00  0.87           H  
ATOM   2220  HZ3 LYS A 142      -1.736 -23.466  11.299  1.00  0.87           H  
ATOM   2221  N   LYS A 143       5.170 -19.597  10.823  1.00  0.86           N  
ATOM   2222  H   LYS A 143       4.878 -20.331  10.194  1.00  0.86           H  
ATOM   2223  CA  LYS A 143       6.606 -19.442  11.120  1.00  0.86           C  
ATOM   2224  HA  LYS A 143       6.761 -19.601  12.187  1.00  0.86           H  
ATOM   2225  C   LYS A 143       7.130 -18.039  10.823  1.00  0.86           C  
ATOM   2226  CB  LYS A 143       7.444 -20.481  10.366  1.00  0.86           C  
ATOM   2227  HB2 LYS A 143       7.169 -20.492   9.311  1.00  0.86           H  
ATOM   2228  HB3 LYS A 143       8.492 -20.193  10.446  1.00  0.86           H  
ATOM   2229  O   LYS A 143       7.899 -17.500  11.612  1.00  0.86           O  
ATOM   2230  CG  LYS A 143       7.290 -21.884  10.962  1.00  0.86           C  
ATOM   2231  HG2 LYS A 143       6.288 -22.263  10.760  1.00  0.86           H  
ATOM   2232  HG3 LYS A 143       7.437 -21.844  12.041  1.00  0.86           H  
ATOM   2233  CD  LYS A 143       8.335 -22.830  10.367  1.00  0.86           C  
ATOM   2234  HD2 LYS A 143       8.322 -22.734   9.282  1.00  0.86           H  
ATOM   2235  HD3 LYS A 143       9.322 -22.545  10.732  1.00  0.86           H  
ATOM   2236  CE  LYS A 143       8.018 -24.265  10.798  1.00  0.86           C  
ATOM   2237  HE2 LYS A 143       8.138 -24.334  11.879  1.00  0.86           H  
ATOM   2238  HE3 LYS A 143       6.970 -24.464  10.571  1.00  0.86           H  
ATOM   2239  NZ  LYS A 143       8.876 -25.258  10.107  1.00  0.86           N  
ATOM   2240  HZ1 LYS A 143       9.852 -25.085  10.300  1.00  0.86           H  
ATOM   2241  HZ2 LYS A 143       8.712 -25.210   9.111  1.00  0.86           H  
ATOM   2242  HZ3 LYS A 143       8.647 -26.192  10.414  1.00  0.86           H  
ATOM   2243  N   MET A 144       6.691 -17.409   9.729  1.00  0.89           N  
ATOM   2244  H   MET A 144       6.078 -17.908   9.101  1.00  0.89           H  
ATOM   2245  CA  MET A 144       7.087 -16.028   9.409  1.00  0.89           C  
ATOM   2246  HA  MET A 144       8.173 -15.977   9.327  1.00  0.89           H  
ATOM   2247  C   MET A 144       6.672 -15.039  10.498  1.00  0.89           C  
ATOM   2248  CB  MET A 144       6.470 -15.576   8.082  1.00  0.89           C  
ATOM   2249  HB2 MET A 144       5.394 -15.747   8.091  1.00  0.89           H  
ATOM   2250  HB3 MET A 144       6.642 -14.505   7.970  1.00  0.89           H  
ATOM   2251  O   MET A 144       7.386 -14.075  10.760  1.00  0.89           O  
ATOM   2252  CG  MET A 144       7.089 -16.287   6.880  1.00  0.89           C  
ATOM   2253  HG2 MET A 144       8.152 -16.050   6.837  1.00  0.89           H  
ATOM   2254  HG3 MET A 144       6.991 -17.365   7.012  1.00  0.89           H  
ATOM   2255  SD  MET A 144       6.330 -15.846   5.294  1.00  0.89           S  
ATOM   2256  CE  MET A 144       6.789 -14.095   5.169  1.00  0.89           C  
ATOM   2257  HE1 MET A 144       6.289 -13.523   5.950  1.00  0.89           H  
ATOM   2258  HE2 MET A 144       7.869 -13.985   5.266  1.00  0.89           H  
ATOM   2259  HE3 MET A 144       6.471 -13.707   4.201  1.00  0.89           H  
ATOM   2260  N   THR A 145       5.534 -15.282  11.148  1.00  0.90           N  
ATOM   2261  H   THR A 145       4.970 -16.069  10.861  1.00  0.90           H  
ATOM   2262  CA  THR A 145       5.042 -14.387  12.193  1.00  0.90           C  
ATOM   2263  HA  THR A 145       5.315 -13.369  11.916  1.00  0.90           H  
ATOM   2264  C   THR A 145       5.678 -14.634  13.555  1.00  0.90           C  
ATOM   2265  CB  THR A 145       3.511 -14.393  12.305  1.00  0.90           C  
ATOM   2266  HB  THR A 145       3.227 -13.643  13.043  1.00  0.90           H  
ATOM   2267  O   THR A 145       5.541 -13.760  14.398  1.00  0.90           O  
ATOM   2268  CG2 THR A 145       2.827 -14.019  10.992  1.00  0.90           C  
ATOM   2269 HG21 THR A 145       1.746 -14.007  11.136  1.00  0.90           H  
ATOM   2270 HG22 THR A 145       3.140 -13.023  10.681  1.00  0.90           H  
ATOM   2271 HG23 THR A 145       3.071 -14.732  10.205  1.00  0.90           H  
ATOM   2272  OG1 THR A 145       3.022 -15.636  12.759  1.00  0.90           O  
ATOM   2273  HG1 THR A 145       3.537 -16.349  12.374  1.00  0.90           H  
ATOM   2274  N   GLU A 146       6.359 -15.758  13.823  1.00  0.88           N  
ATOM   2275  H   GLU A 146       6.486 -16.419  13.069  1.00  0.88           H  
ATOM   2276  CA  GLU A 146       6.790 -16.207  15.172  1.00  0.88           C  
ATOM   2277  HA  GLU A 146       5.917 -16.491  15.759  1.00  0.88           H  
ATOM   2278  C   GLU A 146       7.549 -15.165  16.005  1.00  0.88           C  
ATOM   2279  CB  GLU A 146       7.660 -17.468  15.059  1.00  0.88           C  
ATOM   2280  HB2 GLU A 146       8.268 -17.564  15.958  1.00  0.88           H  
ATOM   2281  HB3 GLU A 146       8.330 -17.373  14.205  1.00  0.88           H  
ATOM   2282  O   GLU A 146       7.379 -15.110  17.221  1.00  0.88           O  
ATOM   2283  CG  GLU A 146       6.795 -18.730  14.941  1.00  0.88           C  
ATOM   2284  HG2 GLU A 146       6.216 -18.838  15.858  1.00  0.88           H  
ATOM   2285  HG3 GLU A 146       6.091 -18.597  14.118  1.00  0.88           H  
ATOM   2286  CD  GLU A 146       7.611 -20.011  14.706  1.00  0.88           C  
ATOM   2287  OE1 GLU A 146       6.965 -21.053  14.455  1.00  0.88           O  
ATOM   2288  OE2 GLU A 146       8.861 -19.949  14.737  1.00  0.88           O  
ATOM   2289  N   LYS A 147       8.355 -14.316  15.359  1.00  0.88           N  
ATOM   2290  H   LYS A 147       8.418 -14.412  14.356  1.00  0.88           H  
ATOM   2291  CA  LYS A 147       9.203 -13.318  16.034  1.00  0.88           C  
ATOM   2292  HA  LYS A 147       9.406 -13.655  17.050  1.00  0.88           H  
ATOM   2293  C   LYS A 147       8.555 -11.945  16.202  1.00  0.88           C  
ATOM   2294  CB  LYS A 147      10.540 -13.198  15.295  1.00  0.88           C  
ATOM   2295  HB2 LYS A 147      11.140 -12.425  15.775  1.00  0.88           H  
ATOM   2296  HB3 LYS A 147      10.360 -12.898  14.262  1.00  0.88           H  
ATOM   2297  O   LYS A 147       9.118 -11.094  16.879  1.00  0.88           O  
ATOM   2298  CG  LYS A 147      11.317 -14.518  15.331  1.00  0.88           C  
ATOM   2299  HG2 LYS A 147      10.757 -15.296  14.812  1.00  0.88           H  
ATOM   2300  HG3 LYS A 147      11.471 -14.820  16.367  1.00  0.88           H  
ATOM   2301  CD  LYS A 147      12.671 -14.341  14.647  1.00  0.88           C  
ATOM   2302  HD2 LYS A 147      13.238 -13.570  15.169  1.00  0.88           H  
ATOM   2303  HD3 LYS A 147      12.512 -14.030  13.615  1.00  0.88           H  
ATOM   2304  CE  LYS A 147      13.429 -15.667  14.685  1.00  0.88           C  
ATOM   2305  HE2 LYS A 147      12.822 -16.427  14.191  1.00  0.88           H  
ATOM   2306  HE3 LYS A 147      13.554 -15.966  15.726  1.00  0.88           H  
ATOM   2307  NZ  LYS A 147      14.744 -15.538  14.018  1.00  0.88           N  
ATOM   2308  HZ1 LYS A 147      14.613 -15.261  13.055  1.00  0.88           H  
ATOM   2309  HZ2 LYS A 147      15.240 -16.417  14.044  1.00  0.88           H  
ATOM   2310  HZ3 LYS A 147      15.296 -14.829  14.480  1.00  0.88           H  
ATOM   2311  N   VAL A 148       7.387 -11.729  15.597  1.00  0.94           N  
ATOM   2312  H   VAL A 148       6.993 -12.481  15.051  1.00  0.94           H  
ATOM   2313  CA  VAL A 148       6.703 -10.430  15.617  1.00  0.94           C  
ATOM   2314  HA  VAL A 148       7.398  -9.681  15.237  1.00  0.94           H  
ATOM   2315  C   VAL A 148       6.329 -10.028  17.048  1.00  0.94           C  
ATOM   2316  CB  VAL A 148       5.471 -10.431  14.692  1.00  0.94           C  
ATOM   2317  HB  VAL A 148       4.780 -11.213  15.006  1.00  0.94           H  
ATOM   2318  O   VAL A 148       5.769 -10.807  17.819  1.00  0.94           O  
ATOM   2319  CG1 VAL A 148       4.727  -9.095  14.752  1.00  0.94           C  
ATOM   2320 HG11 VAL A 148       5.385  -8.282  14.447  1.00  0.94           H  
ATOM   2321 HG12 VAL A 148       3.867  -9.125  14.083  1.00  0.94           H  
ATOM   2322 HG13 VAL A 148       4.352  -8.901  15.757  1.00  0.94           H  
ATOM   2323  CG2 VAL A 148       5.875 -10.697  13.235  1.00  0.94           C  
ATOM   2324 HG21 VAL A 148       6.424 -11.634  13.138  1.00  0.94           H  
ATOM   2325 HG22 VAL A 148       4.980 -10.747  12.614  1.00  0.94           H  
ATOM   2326 HG23 VAL A 148       6.504  -9.884  12.873  1.00  0.94           H  
ATOM   2327  N   VAL A 149       6.584  -8.779  17.404  1.00  0.93           N  
ATOM   2328  H   VAL A 149       7.033  -8.160  16.745  1.00  0.93           H  
ATOM   2329  CA  VAL A 149       6.151  -8.200  18.677  1.00  0.93           C  
ATOM   2330  HA  VAL A 149       5.431  -8.864  19.155  1.00  0.93           H  
ATOM   2331  C   VAL A 149       5.414  -6.896  18.417  1.00  0.93           C  
ATOM   2332  CB  VAL A 149       7.324  -8.026  19.659  1.00  0.93           C  
ATOM   2333  HB  VAL A 149       6.952  -7.508  20.543  1.00  0.93           H  
ATOM   2334  O   VAL A 149       5.677  -6.216  17.425  1.00  0.93           O  
ATOM   2335  CG1 VAL A 149       7.854  -9.393  20.113  1.00  0.93           C  
ATOM   2336 HG11 VAL A 149       7.039  -9.986  20.527  1.00  0.93           H  
ATOM   2337 HG12 VAL A 149       8.292  -9.928  19.270  1.00  0.93           H  
ATOM   2338 HG13 VAL A 149       8.618  -9.255  20.878  1.00  0.93           H  
ATOM   2339  CG2 VAL A 149       8.485  -7.210  19.079  1.00  0.93           C  
ATOM   2340 HG21 VAL A 149       9.251  -7.069  19.842  1.00  0.93           H  
ATOM   2341 HG22 VAL A 149       8.132  -6.230  18.759  1.00  0.93           H  
ATOM   2342 HG23 VAL A 149       8.929  -7.724  18.226  1.00  0.93           H  
ATOM   2343  N   SER A 150       4.467  -6.565  19.293  1.00  0.96           N  
ATOM   2344  H   SER A 150       4.309  -7.148  20.102  1.00  0.96           H  
ATOM   2345  CA  SER A 150       3.831  -5.250  19.282  1.00  0.96           C  
ATOM   2346  HA  SER A 150       3.840  -4.880  18.257  1.00  0.96           H  
ATOM   2347  C   SER A 150       4.616  -4.260  20.141  1.00  0.96           C  
ATOM   2348  CB  SER A 150       2.360  -5.329  19.706  1.00  0.96           C  
ATOM   2349  HB2 SER A 150       1.891  -4.353  19.577  1.00  0.96           H  
ATOM   2350  HB3 SER A 150       1.841  -6.043  19.067  1.00  0.96           H  
ATOM   2351  O   SER A 150       5.311  -4.641  21.087  1.00  0.96           O  
ATOM   2352  OG  SER A 150       2.225  -5.724  21.055  1.00  0.96           O  
ATOM   2353  HG  SER A 150       1.898  -6.627  21.062  1.00  0.96           H  
ATOM   2354  N   PHE A 151       4.491  -2.974  19.829  1.00  0.95           N  
ATOM   2355  H   PHE A 151       3.974  -2.727  18.998  1.00  0.95           H  
ATOM   2356  CA  PHE A 151       5.035  -1.888  20.639  1.00  0.95           C  
ATOM   2357  HA  PHE A 151       5.196  -2.256  21.652  1.00  0.95           H  
ATOM   2358  C   PHE A 151       4.045  -0.725  20.733  1.00  0.95           C  
ATOM   2359  CB  PHE A 151       6.394  -1.441  20.082  1.00  0.95           C  
ATOM   2360  HB2 PHE A 151       7.052  -2.307  20.018  1.00  0.95           H  
ATOM   2361  HB3 PHE A 151       6.846  -0.746  20.789  1.00  0.95           H  
ATOM   2362  O   PHE A 151       3.212  -0.524  19.845  1.00  0.95           O  
ATOM   2363  CG  PHE A 151       6.326  -0.773  18.722  1.00  0.95           C  
ATOM   2364  CD1 PHE A 151       6.325  -1.549  17.548  1.00  0.95           C  
ATOM   2365  HD1 PHE A 151       6.372  -2.627  17.606  1.00  0.95           H  
ATOM   2366  CD2 PHE A 151       6.260   0.629  18.627  1.00  0.95           C  
ATOM   2367  HD2 PHE A 151       6.246   1.233  19.523  1.00  0.95           H  
ATOM   2368  CE1 PHE A 151       6.265  -0.924  16.291  1.00  0.95           C  
ATOM   2369  HE1 PHE A 151       6.252  -1.528  15.396  1.00  0.95           H  
ATOM   2370  CE2 PHE A 151       6.210   1.253  17.370  1.00  0.95           C  
ATOM   2371  HE2 PHE A 151       6.157   2.330  17.309  1.00  0.95           H  
ATOM   2372  CZ  PHE A 151       6.223   0.477  16.198  1.00  0.95           C  
ATOM   2373  HZ  PHE A 151       6.190   0.951  15.229  1.00  0.95           H  
ATOM   2374  N   LEU A 152       4.147   0.049  21.815  1.00  0.93           N  
ATOM   2375  H   LEU A 152       4.836  -0.179  22.517  1.00  0.93           H  
ATOM   2376  CA  LEU A 152       3.355   1.257  22.011  1.00  0.93           C  
ATOM   2377  HA  LEU A 152       2.316   1.030  21.771  1.00  0.93           H  
ATOM   2378  C   LEU A 152       3.863   2.348  21.062  1.00  0.93           C  
ATOM   2379  CB  LEU A 152       3.446   1.674  23.489  1.00  0.93           C  
ATOM   2380  HB2 LEU A 152       3.150   0.831  24.113  1.00  0.93           H  
ATOM   2381  HB3 LEU A 152       4.485   1.913  23.716  1.00  0.93           H  
ATOM   2382  O   LEU A 152       5.034   2.725  21.117  1.00  0.93           O  
ATOM   2383  CG  LEU A 152       2.574   2.887  23.858  1.00  0.93           C  
ATOM   2384  HG  LEU A 152       2.813   3.726  23.204  1.00  0.93           H  
ATOM   2385  CD1 LEU A 152       1.086   2.580  23.749  1.00  0.93           C  
ATOM   2386 HD11 LEU A 152       0.525   3.453  24.080  1.00  0.93           H  
ATOM   2387 HD12 LEU A 152       0.803   2.353  22.721  1.00  0.93           H  
ATOM   2388 HD13 LEU A 152       0.832   1.749  24.407  1.00  0.93           H  
ATOM   2389  CD2 LEU A 152       2.851   3.291  25.306  1.00  0.93           C  
ATOM   2390 HD21 LEU A 152       2.282   4.187  25.552  1.00  0.93           H  
ATOM   2391 HD22 LEU A 152       2.556   2.493  25.988  1.00  0.93           H  
ATOM   2392 HD23 LEU A 152       3.910   3.510  25.443  1.00  0.93           H  
ATOM   2393  N   LEU A 153       2.989   2.831  20.183  1.00  0.93           N  
ATOM   2394  H   LEU A 153       2.045   2.473  20.207  1.00  0.93           H  
ATOM   2395  CA  LEU A 153       3.290   3.874  19.205  1.00  0.93           C  
ATOM   2396  HA  LEU A 153       4.368   3.914  19.052  1.00  0.93           H  
ATOM   2397  C   LEU A 153       2.847   5.251  19.704  1.00  0.93           C  
ATOM   2398  CB  LEU A 153       2.619   3.494  17.873  1.00  0.93           C  
ATOM   2399  HB2 LEU A 153       1.547   3.389  18.035  1.00  0.93           H  
ATOM   2400  HB3 LEU A 153       3.005   2.524  17.559  1.00  0.93           H  
ATOM   2401  O   LEU A 153       3.607   6.208  19.574  1.00  0.93           O  
ATOM   2402  CG  LEU A 153       2.825   4.507  16.734  1.00  0.93           C  
ATOM   2403  HG  LEU A 153       2.404   5.473  17.012  1.00  0.93           H  
ATOM   2404  CD1 LEU A 153       4.300   4.696  16.380  1.00  0.93           C  
ATOM   2405 HD11 LEU A 153       4.756   3.729  16.168  1.00  0.93           H  
ATOM   2406 HD12 LEU A 153       4.393   5.339  15.504  1.00  0.93           H  
ATOM   2407 HD13 LEU A 153       4.819   5.176  17.210  1.00  0.93           H  
ATOM   2408  CD2 LEU A 153       2.081   3.995  15.500  1.00  0.93           C  
ATOM   2409 HD21 LEU A 153       2.478   3.024  15.205  1.00  0.93           H  
ATOM   2410 HD22 LEU A 153       1.018   3.900  15.723  1.00  0.93           H  
ATOM   2411 HD23 LEU A 153       2.207   4.686  14.667  1.00  0.93           H  
ATOM   2412  N   VAL A 154       1.644   5.340  20.274  1.00  0.90           N  
ATOM   2413  H   VAL A 154       1.110   4.489  20.383  1.00  0.90           H  
ATOM   2414  CA  VAL A 154       1.085   6.560  20.878  1.00  0.90           C  
ATOM   2415  HA  VAL A 154       1.885   7.288  21.015  1.00  0.90           H  
ATOM   2416  C   VAL A 154       0.516   6.206  22.246  1.00  0.90           C  
ATOM   2417  CB  VAL A 154      -0.009   7.201  20.001  1.00  0.90           C  
ATOM   2418  HB  VAL A 154      -0.887   6.555  19.989  1.00  0.90           H  
ATOM   2419  O   VAL A 154      -0.212   5.223  22.345  1.00  0.90           O  
ATOM   2420  CG1 VAL A 154      -0.447   8.556  20.555  1.00  0.90           C  
ATOM   2421 HG11 VAL A 154      -0.861   8.428  21.555  1.00  0.90           H  
ATOM   2422 HG12 VAL A 154      -1.217   8.995  19.920  1.00  0.90           H  
ATOM   2423 HG13 VAL A 154       0.409   9.228  20.609  1.00  0.90           H  
ATOM   2424  CG2 VAL A 154       0.450   7.423  18.553  1.00  0.90           C  
ATOM   2425 HG21 VAL A 154       0.607   6.460  18.066  1.00  0.90           H  
ATOM   2426 HG22 VAL A 154       1.379   7.993  18.546  1.00  0.90           H  
ATOM   2427 HG23 VAL A 154      -0.316   7.964  17.997  1.00  0.90           H  
ATOM   2428  N   ASP A 155       0.837   6.976  23.279  1.00  0.88           N  
ATOM   2429  H   ASP A 155       1.372   7.818  23.124  1.00  0.88           H  
ATOM   2430  CA  ASP A 155       0.351   6.743  24.645  1.00  0.88           C  
ATOM   2431  HA  ASP A 155       0.221   5.671  24.793  1.00  0.88           H  
ATOM   2432  C   ASP A 155      -1.029   7.385  24.921  1.00  0.88           C  
ATOM   2433  CB  ASP A 155       1.439   7.184  25.644  1.00  0.88           C  
ATOM   2434  HB2 ASP A 155       2.389   6.740  25.345  1.00  0.88           H  
ATOM   2435  HB3 ASP A 155       1.193   6.779  26.625  1.00  0.88           H  
ATOM   2436  O   ASP A 155      -1.681   7.949  24.035  1.00  0.88           O  
ATOM   2437  CG  ASP A 155       1.609   8.702  25.781  1.00  0.88           C  
ATOM   2438  OD1 ASP A 155       0.888   9.455  25.088  1.00  0.88           O  
ATOM   2439  OD2 ASP A 155       2.452   9.120  26.598  1.00  0.88           O  
ATOM   2440  N   GLU A 156      -1.493   7.299  26.169  1.00  0.79           N  
ATOM   2441  H   GLU A 156      -0.959   6.771  26.845  1.00  0.79           H  
ATOM   2442  CA  GLU A 156      -2.711   7.950  26.664  1.00  0.79           C  
ATOM   2443  HA  GLU A 156      -3.549   7.603  26.059  1.00  0.79           H  
ATOM   2444  C   GLU A 156      -2.710   9.483  26.575  1.00  0.79           C  
ATOM   2445  CB  GLU A 156      -2.990   7.543  28.122  1.00  0.79           C  
ATOM   2446  HB2 GLU A 156      -3.232   6.482  28.162  1.00  0.79           H  
ATOM   2447  HB3 GLU A 156      -3.882   8.075  28.451  1.00  0.79           H  
ATOM   2448  O   GLU A 156      -3.783  10.089  26.594  1.00  0.79           O  
ATOM   2449  CG  GLU A 156      -1.862   7.829  29.130  1.00  0.79           C  
ATOM   2450  HG2 GLU A 156      -2.333   8.070  30.083  1.00  0.79           H  
ATOM   2451  HG3 GLU A 156      -1.292   8.705  28.821  1.00  0.79           H  
ATOM   2452  CD  GLU A 156      -0.911   6.639  29.345  1.00  0.79           C  
ATOM   2453  OE1 GLU A 156      -0.413   6.506  30.484  1.00  0.79           O  
ATOM   2454  OE2 GLU A 156      -0.709   5.853  28.388  1.00  0.79           O  
ATOM   2455  N   ASN A 157      -1.538  10.110  26.462  1.00  0.80           N  
ATOM   2456  H   ASN A 157      -0.703   9.553  26.347  1.00  0.80           H  
ATOM   2457  CA  ASN A 157      -1.361  11.559  26.382  1.00  0.80           C  
ATOM   2458  HA  ASN A 157      -2.222  12.042  26.846  1.00  0.80           H  
ATOM   2459  C   ASN A 157      -1.301  12.061  24.930  1.00  0.80           C  
ATOM   2460  CB  ASN A 157      -0.117  11.962  27.186  1.00  0.80           C  
ATOM   2461  HB2 ASN A 157      -0.010  13.047  27.183  1.00  0.80           H  
ATOM   2462  HB3 ASN A 157       0.769  11.543  26.709  1.00  0.80           H  
ATOM   2463  O   ASN A 157      -1.122  13.253  24.697  1.00  0.80           O  
ATOM   2464  CG  ASN A 157      -0.184  11.500  28.627  1.00  0.80           C  
ATOM   2465  ND2 ASN A 157       0.803  10.753  29.062  1.00  0.80           N  
ATOM   2466 HD21 ASN A 157       0.694  10.321  29.969  1.00  0.80           H  
ATOM   2467 HD22 ASN A 157       1.501  10.438  28.405  1.00  0.80           H  
ATOM   2468  OD1 ASN A 157      -1.126  11.781  29.356  1.00  0.80           O  
ATOM   2469  N   GLU A 158      -1.512  11.175  23.950  1.00  0.79           N  
ATOM   2470  H   GLU A 158      -1.555  10.210  24.243  1.00  0.79           H  
ATOM   2471  CA  GLU A 158      -1.315  11.419  22.514  1.00  0.79           C  
ATOM   2472  HA  GLU A 158      -1.616  10.494  22.022  1.00  0.79           H  
ATOM   2473  C   GLU A 158       0.141  11.656  22.087  1.00  0.79           C  
ATOM   2474  CB  GLU A 158      -2.212  12.529  21.942  1.00  0.79           C  
ATOM   2475  HB2 GLU A 158      -1.819  13.500  22.243  1.00  0.79           H  
ATOM   2476  HB3 GLU A 158      -2.156  12.477  20.855  1.00  0.79           H  
ATOM   2477  O   GLU A 158       0.378  12.174  20.987  1.00  0.79           O  
ATOM   2478  CG  GLU A 158      -3.683  12.452  22.317  1.00  0.79           C  
ATOM   2479  HG2 GLU A 158      -4.066  11.459  22.082  1.00  0.79           H  
ATOM   2480  HG3 GLU A 158      -3.796  12.636  23.386  1.00  0.79           H  
ATOM   2481  CD  GLU A 158      -4.462  13.514  21.538  1.00  0.79           C  
ATOM   2482  OE1 GLU A 158      -5.579  13.219  21.092  1.00  0.79           O  
ATOM   2483  OE2 GLU A 158      -4.010  14.672  21.384  1.00  0.79           O  
ATOM   2484  N   GLU A 159       1.113  11.263  22.908  1.00  0.85           N  
ATOM   2485  H   GLU A 159       0.881  10.792  23.771  1.00  0.85           H  
ATOM   2486  CA  GLU A 159       2.529  11.415  22.600  1.00  0.85           C  
ATOM   2487  HA  GLU A 159       2.646  12.287  21.957  1.00  0.85           H  
ATOM   2488  C   GLU A 159       3.067  10.200  21.842  1.00  0.85           C  
ATOM   2489  CB  GLU A 159       3.365  11.689  23.856  1.00  0.85           C  
ATOM   2490  HB2 GLU A 159       4.409  11.727  23.546  1.00  0.85           H  
ATOM   2491  HB3 GLU A 159       3.245  10.875  24.571  1.00  0.85           H  
ATOM   2492  O   GLU A 159       2.884   9.044  22.240  1.00  0.85           O  
ATOM   2493  CG  GLU A 159       2.997  13.026  24.518  1.00  0.85           C  
ATOM   2494  HG2 GLU A 159       2.015  12.938  24.984  1.00  0.85           H  
ATOM   2495  HG3 GLU A 159       2.933  13.786  23.740  1.00  0.85           H  
ATOM   2496  CD  GLU A 159       4.023  13.490  25.567  1.00  0.85           C  
ATOM   2497  OE1 GLU A 159       3.898  14.658  26.002  1.00  0.85           O  
ATOM   2498  OE2 GLU A 159       4.969  12.729  25.876  1.00  0.85           O  
ATOM   2499  N   ILE A 160       3.771  10.466  20.737  1.00  0.90           N  
ATOM   2500  H   ILE A 160       3.926  11.435  20.498  1.00  0.90           H  
ATOM   2501  CA  ILE A 160       4.463   9.428  19.970  1.00  0.90           C  
ATOM   2502  HA  ILE A 160       3.762   8.607  19.816  1.00  0.90           H  
ATOM   2503  C   ILE A 160       5.646   8.904  20.794  1.00  0.90           C  
ATOM   2504  CB  ILE A 160       4.913   9.936  18.580  1.00  0.90           C  
ATOM   2505  HB  ILE A 160       5.542  10.816  18.719  1.00  0.90           H  
ATOM   2506  O   ILE A 160       6.570   9.647  21.111  1.00  0.90           O  
ATOM   2507  CG1 ILE A 160       3.704  10.325  17.702  1.00  0.90           C  
ATOM   2508 HG12 ILE A 160       3.066  11.021  18.246  1.00  0.90           H  
ATOM   2509 HG13 ILE A 160       3.117   9.433  17.482  1.00  0.90           H  
ATOM   2510  CG2 ILE A 160       5.743   8.852  17.861  1.00  0.90           C  
ATOM   2511 HG21 ILE A 160       6.068   9.178  16.873  1.00  0.90           H  
ATOM   2512 HG22 ILE A 160       6.661   8.667  18.418  1.00  0.90           H  
ATOM   2513 HG23 ILE A 160       5.170   7.929  17.775  1.00  0.90           H  
ATOM   2514  CD1 ILE A 160       4.104  10.996  16.381  1.00  0.90           C  
ATOM   2515 HD11 ILE A 160       4.655  11.915  16.583  1.00  0.90           H  
ATOM   2516 HD12 ILE A 160       4.704  10.335  15.755  1.00  0.90           H  
ATOM   2517 HD13 ILE A 160       3.204  11.225  15.810  1.00  0.90           H  
ATOM   2518  N   GLN A 161       5.672   7.596  21.044  1.00  0.93           N  
ATOM   2519  H   GLN A 161       4.876   7.058  20.733  1.00  0.93           H  
ATOM   2520  CA  GLN A 161       6.684   6.908  21.864  1.00  0.93           C  
ATOM   2521  HA  GLN A 161       7.036   7.600  22.629  1.00  0.93           H  
ATOM   2522  C   GLN A 161       7.929   6.472  21.069  1.00  0.93           C  
ATOM   2523  CB  GLN A 161       6.014   5.716  22.557  1.00  0.93           C  
ATOM   2524  HB2 GLN A 161       5.636   5.038  21.791  1.00  0.93           H  
ATOM   2525  HB3 GLN A 161       6.748   5.182  23.161  1.00  0.93           H  
ATOM   2526  O   GLN A 161       8.714   5.611  21.481  1.00  0.93           O  
ATOM   2527  CG  GLN A 161       4.847   6.133  23.462  1.00  0.93           C  
ATOM   2528  HG2 GLN A 161       4.044   6.569  22.868  1.00  0.93           H  
ATOM   2529  HG3 GLN A 161       4.448   5.245  23.953  1.00  0.93           H  
ATOM   2530  CD  GLN A 161       5.284   7.108  24.547  1.00  0.93           C  
ATOM   2531  NE2 GLN A 161       4.647   8.252  24.645  1.00  0.93           N  
ATOM   2532 HE21 GLN A 161       4.790   8.817  25.469  1.00  0.93           H  
ATOM   2533 HE22 GLN A 161       3.875   8.486  24.037  1.00  0.93           H  
ATOM   2534  OE1 GLN A 161       6.226   6.843  25.280  1.00  0.93           O  
ATOM   2535  N   VAL A 162       8.089   7.028  19.875  1.00  0.93           N  
ATOM   2536  H   VAL A 162       7.473   7.798  19.655  1.00  0.93           H  
ATOM   2537  CA  VAL A 162       9.136   6.706  18.909  1.00  0.93           C  
ATOM   2538  HA  VAL A 162       9.871   6.040  19.361  1.00  0.93           H  
ATOM   2539  C   VAL A 162       9.838   7.998  18.524  1.00  0.93           C  
ATOM   2540  CB  VAL A 162       8.542   6.007  17.682  1.00  0.93           C  
ATOM   2541  HB  VAL A 162       7.845   6.677  17.178  1.00  0.93           H  
ATOM   2542  O   VAL A 162       9.198   8.961  18.106  1.00  0.93           O  
ATOM   2543  CG1 VAL A 162       9.649   5.626  16.713  1.00  0.93           C  
ATOM   2544 HG11 VAL A 162      10.368   4.962  17.191  1.00  0.93           H  
ATOM   2545 HG12 VAL A 162      10.155   6.510  16.325  1.00  0.93           H  
ATOM   2546 HG13 VAL A 162       9.178   5.104  15.880  1.00  0.93           H  
ATOM   2547  CG2 VAL A 162       7.789   4.719  18.045  1.00  0.93           C  
ATOM   2548 HG21 VAL A 162       7.431   4.235  17.137  1.00  0.93           H  
ATOM   2549 HG22 VAL A 162       8.447   4.039  18.586  1.00  0.93           H  
ATOM   2550 HG23 VAL A 162       6.926   4.952  18.669  1.00  0.93           H  
ATOM   2551  N   THR A 163      11.157   8.031  18.690  1.00  0.90           N  
ATOM   2552  H   THR A 163      11.643   7.193  18.976  1.00  0.90           H  
ATOM   2553  CA  THR A 163      11.926   9.283  18.634  1.00  0.90           C  
ATOM   2554  HA  THR A 163      11.336  10.082  19.084  1.00  0.90           H  
ATOM   2555  C   THR A 163      12.251   9.728  17.212  1.00  0.90           C  
ATOM   2556  CB  THR A 163      13.227   9.146  19.434  1.00  0.90           C  
ATOM   2557  HB  THR A 163      13.841  10.032  19.279  1.00  0.90           H  
ATOM   2558  O   THR A 163      12.232  10.924  16.922  1.00  0.90           O  
ATOM   2559  CG2 THR A 163      12.965   8.981  20.930  1.00  0.90           C  
ATOM   2560 HG21 THR A 163      13.912   8.958  21.470  1.00  0.90           H  
ATOM   2561 HG22 THR A 163      12.419   8.057  21.122  1.00  0.90           H  
ATOM   2562 HG23 THR A 163      12.375   9.823  21.293  1.00  0.90           H  
ATOM   2563  OG1 THR A 163      13.935   8.002  19.011  1.00  0.90           O  
ATOM   2564  HG1 THR A 163      14.740   7.940  19.530  1.00  0.90           H  
ATOM   2565  N   ASN A 164      12.559   8.786  16.322  1.00  0.93           N  
ATOM   2566  H   ASN A 164      12.555   7.822  16.623  1.00  0.93           H  
ATOM   2567  CA  ASN A 164      12.955   9.047  14.942  1.00  0.93           C  
ATOM   2568  HA  ASN A 164      12.417   9.926  14.587  1.00  0.93           H  
ATOM   2569  C   ASN A 164      12.557   7.892  14.006  1.00  0.93           C  
ATOM   2570  CB  ASN A 164      14.464   9.373  14.907  1.00  0.93           C  
ATOM   2571  HB2 ASN A 164      14.786   9.569  13.884  1.00  0.93           H  
ATOM   2572  HB3 ASN A 164      14.633  10.281  15.486  1.00  0.93           H  
ATOM   2573  O   ASN A 164      12.011   6.871  14.431  1.00  0.93           O  
ATOM   2574  CG  ASN A 164      15.350   8.271  15.458  1.00  0.93           C  
ATOM   2575  ND2 ASN A 164      16.421   8.618  16.132  1.00  0.93           N  
ATOM   2576 HD21 ASN A 164      17.028   7.849  16.377  1.00  0.93           H  
ATOM   2577 HD22 ASN A 164      16.705   9.586  16.153  1.00  0.93           H  
ATOM   2578  OD1 ASN A 164      15.096   7.090  15.328  1.00  0.93           O  
ATOM   2579  N   GLU A 165      12.813   8.087  12.712  1.00  0.93           N  
ATOM   2580  H   GLU A 165      13.372   8.886  12.451  1.00  0.93           H  
ATOM   2581  CA  GLU A 165      12.492   7.130  11.651  1.00  0.93           C  
ATOM   2582  HA  GLU A 165      11.422   6.925  11.660  1.00  0.93           H  
ATOM   2583  C   GLU A 165      13.205   5.788  11.861  1.00  0.93           C  
ATOM   2584  CB  GLU A 165      12.864   7.794  10.313  1.00  0.93           C  
ATOM   2585  HB2 GLU A 165      13.885   8.172  10.368  1.00  0.93           H  
ATOM   2586  HB3 GLU A 165      12.194   8.643  10.176  1.00  0.93           H  
ATOM   2587  O   GLU A 165      12.592   4.731  11.708  1.00  0.93           O  
ATOM   2588  CG  GLU A 165      12.757   6.867   9.094  1.00  0.93           C  
ATOM   2589  HG2 GLU A 165      11.799   6.349   9.145  1.00  0.93           H  
ATOM   2590  HG3 GLU A 165      13.544   6.115   9.158  1.00  0.93           H  
ATOM   2591  CD  GLU A 165      12.883   7.604   7.745  1.00  0.93           C  
ATOM   2592  OE1 GLU A 165      12.967   6.931   6.696  1.00  0.93           O  
ATOM   2593  OE2 GLU A 165      12.794   8.854   7.693  1.00  0.93           O  
ATOM   2594  N   GLU A 166      14.469   5.815  12.281  1.00  0.95           N  
ATOM   2595  H   GLU A 166      14.929   6.706  12.401  1.00  0.95           H  
ATOM   2596  CA  GLU A 166      15.262   4.616  12.543  1.00  0.95           C  
ATOM   2597  HA  GLU A 166      15.228   3.974  11.663  1.00  0.95           H  
ATOM   2598  C   GLU A 166      14.702   3.807  13.721  1.00  0.95           C  
ATOM   2599  CB  GLU A 166      16.729   4.997  12.812  1.00  0.95           C  
ATOM   2600  HB2 GLU A 166      17.269   4.074  13.023  1.00  0.95           H  
ATOM   2601  HB3 GLU A 166      16.799   5.618  13.705  1.00  0.95           H  
ATOM   2602  O   GLU A 166      14.624   2.580  13.646  1.00  0.95           O  
ATOM   2603  CG  GLU A 166      17.446   5.688  11.637  1.00  0.95           C  
ATOM   2604  HG2 GLU A 166      18.517   5.639  11.831  1.00  0.95           H  
ATOM   2605  HG3 GLU A 166      17.255   5.113  10.731  1.00  0.95           H  
ATOM   2606  CD  GLU A 166      17.070   7.167  11.408  1.00  0.95           C  
ATOM   2607  OE1 GLU A 166      17.405   7.672  10.316  1.00  0.95           O  
ATOM   2608  OE2 GLU A 166      16.460   7.793  12.310  1.00  0.95           O  
ATOM   2609  N   ASP A 167      14.263   4.474  14.794  1.00  0.96           N  
ATOM   2610  H   ASP A 167      14.374   5.478  14.802  1.00  0.96           H  
ATOM   2611  CA  ASP A 167      13.625   3.836  15.949  1.00  0.96           C  
ATOM   2612  HA  ASP A 167      14.273   3.026  16.282  1.00  0.96           H  
ATOM   2613  C   ASP A 167      12.277   3.214  15.570  1.00  0.96           C  
ATOM   2614  CB  ASP A 167      13.472   4.834  17.114  1.00  0.96           C  
ATOM   2615  HB2 ASP A 167      14.440   5.297  17.311  1.00  0.96           H  
ATOM   2616  HB3 ASP A 167      12.769   5.619  16.838  1.00  0.96           H  
ATOM   2617  O   ASP A 167      11.975   2.104  16.012  1.00  0.96           O  
ATOM   2618  CG  ASP A 167      13.008   4.142  18.405  1.00  0.96           C  
ATOM   2619  OD1 ASP A 167      13.598   3.089  18.751  1.00  0.96           O  
ATOM   2620  OD2 ASP A 167      12.075   4.634  19.088  1.00  0.96           O  
ATOM   2621  N   PHE A 168      11.498   3.873  14.703  1.00  0.96           N  
ATOM   2622  H   PHE A 168      11.806   4.779  14.380  1.00  0.96           H  
ATOM   2623  CA  PHE A 168      10.240   3.327  14.186  1.00  0.96           C  
ATOM   2624  HA  PHE A 168       9.590   3.082  15.026  1.00  0.96           H  
ATOM   2625  C   PHE A 168      10.472   2.034  13.411  1.00  0.96           C  
ATOM   2626  CB  PHE A 168       9.534   4.350  13.281  1.00  0.96           C  
ATOM   2627  HB2 PHE A 168      10.170   4.569  12.423  1.00  0.96           H  
ATOM   2628  HB3 PHE A 168       9.399   5.298  13.801  1.00  0.96           H  
ATOM   2629  O   PHE A 168       9.842   1.019  13.698  1.00  0.96           O  
ATOM   2630  CG  PHE A 168       8.187   3.867  12.777  1.00  0.96           C  
ATOM   2631  CD1 PHE A 168       8.026   3.537  11.418  1.00  0.96           C  
ATOM   2632  HD1 PHE A 168       8.857   3.636  10.735  1.00  0.96           H  
ATOM   2633  CD2 PHE A 168       7.102   3.723  13.662  1.00  0.96           C  
ATOM   2634  HD2 PHE A 168       7.223   3.962  14.709  1.00  0.96           H  
ATOM   2635  CE1 PHE A 168       6.780   3.094  10.940  1.00  0.96           C  
ATOM   2636  HE1 PHE A 168       6.659   2.853   9.895  1.00  0.96           H  
ATOM   2637  CE2 PHE A 168       5.860   3.262  13.187  1.00  0.96           C  
ATOM   2638  HE2 PHE A 168       5.029   3.144  13.867  1.00  0.96           H  
ATOM   2639  CZ  PHE A 168       5.698   2.954  11.826  1.00  0.96           C  
ATOM   2640  HZ  PHE A 168       4.745   2.600  11.462  1.00  0.96           H  
ATOM   2641  N   ILE A 169      11.408   2.058  12.460  1.00  0.96           N  
ATOM   2642  H   ILE A 169      11.895   2.928  12.298  1.00  0.96           H  
ATOM   2643  CA  ILE A 169      11.740   0.902  11.620  1.00  0.96           C  
ATOM   2644  HA  ILE A 169      10.831   0.542  11.138  1.00  0.96           H  
ATOM   2645  C   ILE A 169      12.279  -0.246  12.478  1.00  0.96           C  
ATOM   2646  CB  ILE A 169      12.742   1.327  10.526  1.00  0.96           C  
ATOM   2647  HB  ILE A 169      13.600   1.805  11.000  1.00  0.96           H  
ATOM   2648  O   ILE A 169      11.874  -1.394  12.294  1.00  0.96           O  
ATOM   2649  CG1 ILE A 169      12.075   2.328   9.558  1.00  0.96           C  
ATOM   2650 HG12 ILE A 169      11.366   1.777   8.940  1.00  0.96           H  
ATOM   2651 HG13 ILE A 169      11.508   3.078  10.110  1.00  0.96           H  
ATOM   2652  CG2 ILE A 169      13.231   0.103   9.730  1.00  0.96           C  
ATOM   2653 HG21 ILE A 169      13.901   0.413   8.928  1.00  0.96           H  
ATOM   2654 HG22 ILE A 169      13.786  -0.583  10.371  1.00  0.96           H  
ATOM   2655 HG23 ILE A 169      12.384  -0.429   9.299  1.00  0.96           H  
ATOM   2656  CD1 ILE A 169      13.055   3.076   8.648  1.00  0.96           C  
ATOM   2657 HD11 ILE A 169      12.507   3.808   8.054  1.00  0.96           H  
ATOM   2658 HD12 ILE A 169      13.559   2.387   7.970  1.00  0.96           H  
ATOM   2659 HD13 ILE A 169      13.797   3.596   9.253  1.00  0.96           H  
ATOM   2660  N   ARG A 170      13.142   0.067  13.453  1.00  0.96           N  
ATOM   2661  H   ARG A 170      13.440   1.029  13.521  1.00  0.96           H  
ATOM   2662  CA  ARG A 170      13.712  -0.905  14.393  1.00  0.96           C  
ATOM   2663  HA  ARG A 170      14.179  -1.710  13.827  1.00  0.96           H  
ATOM   2664  C   ARG A 170      12.648  -1.557  15.275  1.00  0.96           C  
ATOM   2665  CB  ARG A 170      14.772  -0.190  15.236  1.00  0.96           C  
ATOM   2666  HB2 ARG A 170      15.504   0.263  14.567  1.00  0.96           H  
ATOM   2667  HB3 ARG A 170      14.285   0.605  15.801  1.00  0.96           H  
ATOM   2668  O   ARG A 170      12.693  -2.766  15.456  1.00  0.96           O  
ATOM   2669  CG  ARG A 170      15.518  -1.126  16.197  1.00  0.96           C  
ATOM   2670  HG2 ARG A 170      14.816  -1.675  16.826  1.00  0.96           H  
ATOM   2671  HG3 ARG A 170      16.102  -1.840  15.616  1.00  0.96           H  
ATOM   2672  CD  ARG A 170      16.456  -0.314  17.095  1.00  0.96           C  
ATOM   2673  HD2 ARG A 170      17.126  -1.000  17.612  1.00  0.96           H  
ATOM   2674  HD3 ARG A 170      17.070   0.333  16.467  1.00  0.96           H  
ATOM   2675  NE  ARG A 170      15.704   0.518  18.061  1.00  0.96           N  
ATOM   2676  HE  ARG A 170      15.229   1.335  17.704  1.00  0.96           H  
ATOM   2677  NH1 ARG A 170      16.054  -0.738  19.957  1.00  0.96           N  
ATOM   2678 HH11 ARG A 170      16.528  -1.431  19.396  1.00  0.96           H  
ATOM   2679 HH12 ARG A 170      15.884  -0.887  20.941  1.00  0.96           H  
ATOM   2680  NH2 ARG A 170      14.879   1.142  20.078  1.00  0.96           N  
ATOM   2681 HH21 ARG A 170      14.774   1.031  21.076  1.00  0.96           H  
ATOM   2682 HH22 ARG A 170      14.435   1.923  19.615  1.00  0.96           H  
ATOM   2683  CZ  ARG A 170      15.551   0.303  19.353  1.00  0.96           C  
ATOM   2684  N   LYS A 171      11.708  -0.783  15.831  1.00  0.96           N  
ATOM   2685  H   LYS A 171      11.749   0.211  15.659  1.00  0.96           H  
ATOM   2686  CA  LYS A 171      10.609  -1.313  16.662  1.00  0.96           C  
ATOM   2687  HA  LYS A 171      11.006  -2.020  17.390  1.00  0.96           H  
ATOM   2688  C   LYS A 171       9.591  -2.107  15.845  1.00  0.96           C  
ATOM   2689  CB  LYS A 171       9.901  -0.167  17.397  1.00  0.96           C  
ATOM   2690  HB2 LYS A 171       8.935  -0.528  17.751  1.00  0.96           H  
ATOM   2691  HB3 LYS A 171       9.719   0.654  16.704  1.00  0.96           H  
ATOM   2692  O   LYS A 171       9.049  -3.084  16.347  1.00  0.96           O  
ATOM   2693  CG  LYS A 171      10.683   0.329  18.620  1.00  0.96           C  
ATOM   2694  HG2 LYS A 171      11.697   0.605  18.330  1.00  0.96           H  
ATOM   2695  HG3 LYS A 171      10.730  -0.469  19.361  1.00  0.96           H  
ATOM   2696  CD  LYS A 171       9.980   1.552  19.220  1.00  0.96           C  
ATOM   2697  HD2 LYS A 171       8.920   1.342  19.367  1.00  0.96           H  
ATOM   2698  HD3 LYS A 171      10.085   2.369  18.507  1.00  0.96           H  
ATOM   2699  CE  LYS A 171      10.603   1.955  20.559  1.00  0.96           C  
ATOM   2700  HE2 LYS A 171      11.681   1.812  20.484  1.00  0.96           H  
ATOM   2701  HE3 LYS A 171      10.211   1.309  21.345  1.00  0.96           H  
ATOM   2702  NZ  LYS A 171      10.341   3.381  20.869  1.00  0.96           N  
ATOM   2703  HZ1 LYS A 171       9.369   3.650  20.829  1.00  0.96           H  
ATOM   2704  HZ2 LYS A 171      10.838   3.952  20.200  1.00  0.96           H  
ATOM   2705  HZ3 LYS A 171      10.689   3.661  21.775  1.00  0.96           H  
ATOM   2706  N   LEU A 172       9.357  -1.701  14.597  1.00  0.95           N  
ATOM   2707  H   LEU A 172       9.784  -0.841  14.285  1.00  0.95           H  
ATOM   2708  CA  LEU A 172       8.497  -2.419  13.659  1.00  0.95           C  
ATOM   2709  HA  LEU A 172       7.608  -2.735  14.206  1.00  0.95           H  
ATOM   2710  C   LEU A 172       9.149  -3.715  13.137  1.00  0.95           C  
ATOM   2711  CB  LEU A 172       8.090  -1.422  12.550  1.00  0.95           C  
ATOM   2712  HB2 LEU A 172       7.799  -0.484  13.024  1.00  0.95           H  
ATOM   2713  HB3 LEU A 172       8.963  -1.223  11.930  1.00  0.95           H  
ATOM   2714  O   LEU A 172       8.440  -4.569  12.626  1.00  0.95           O  
ATOM   2715  CG  LEU A 172       6.924  -1.851  11.644  1.00  0.95           C  
ATOM   2716  HG  LEU A 172       7.212  -2.751  11.102  1.00  0.95           H  
ATOM   2717  CD1 LEU A 172       5.623  -2.065  12.431  1.00  0.95           C  
ATOM   2718 HD11 LEU A 172       5.742  -2.896  13.126  1.00  0.95           H  
ATOM   2719 HD12 LEU A 172       5.365  -1.163  12.986  1.00  0.95           H  
ATOM   2720 HD13 LEU A 172       4.813  -2.315  11.745  1.00  0.95           H  
ATOM   2721  CD2 LEU A 172       6.631  -0.776  10.598  1.00  0.95           C  
ATOM   2722 HD21 LEU A 172       7.534  -0.558  10.029  1.00  0.95           H  
ATOM   2723 HD22 LEU A 172       5.860  -1.133   9.915  1.00  0.95           H  
ATOM   2724 HD23 LEU A 172       6.295   0.137  11.089  1.00  0.95           H  
ATOM   2725  N   ASP A 173      10.469  -3.875  13.284  1.00  0.94           N  
ATOM   2726  H   ASP A 173      10.986  -3.129  13.726  1.00  0.94           H  
ATOM   2727  CA  ASP A 173      11.252  -5.040  12.836  1.00  0.94           C  
ATOM   2728  HA  ASP A 173      12.297  -4.743  12.926  1.00  0.94           H  
ATOM   2729  C   ASP A 173      11.045  -5.367  11.344  1.00  0.94           C  
ATOM   2730  CB  ASP A 173      11.063  -6.234  13.790  1.00  0.94           C  
ATOM   2731  HB2 ASP A 173      11.129  -5.877  14.818  1.00  0.94           H  
ATOM   2732  HB3 ASP A 173      10.070  -6.661  13.644  1.00  0.94           H  
ATOM   2733  O   ASP A 173      10.806  -6.500  10.924  1.00  0.94           O  
ATOM   2734  CG  ASP A 173      12.131  -7.323  13.598  1.00  0.94           C  
ATOM   2735  OD1 ASP A 173      13.286  -6.967  13.260  1.00  0.94           O  
ATOM   2736  OD2 ASP A 173      11.815  -8.511  13.844  1.00  0.94           O  
ATOM   2737  N   CYS A 174      11.103  -4.325  10.512  1.00  0.93           N  
ATOM   2738  H   CYS A 174      11.355  -3.431  10.908  1.00  0.93           H  
ATOM   2739  CA  CYS A 174      10.968  -4.431   9.060  1.00  0.93           C  
ATOM   2740  HA  CYS A 174      10.959  -5.486   8.790  1.00  0.93           H  
ATOM   2741  C   CYS A 174      12.174  -3.805   8.347  1.00  0.93           C  
ATOM   2742  CB  CYS A 174       9.618  -3.839   8.631  1.00  0.93           C  
ATOM   2743  HB2 CYS A 174       8.830  -4.265   9.252  1.00  0.93           H  
ATOM   2744  HB3 CYS A 174       9.411  -4.087   7.590  1.00  0.93           H  
ATOM   2745  O   CYS A 174      12.959  -3.063   8.941  1.00  0.93           O  
ATOM   2746  SG  CYS A 174       9.626  -2.036   8.823  1.00  0.93           S  
ATOM   2747  HG  CYS A 174       9.969  -2.034  10.115  1.00  0.93           H  
ATOM   2748  N   LYS A 175      12.346  -4.097   7.052  1.00  0.92           N  
ATOM   2749  H   LYS A 175      11.640  -4.639   6.575  1.00  0.92           H  
ATOM   2750  CA  LYS A 175      13.430  -3.476   6.280  1.00  0.92           C  
ATOM   2751  HA  LYS A 175      14.320  -3.505   6.908  1.00  0.92           H  
ATOM   2752  C   LYS A 175      13.094  -2.008   5.968  1.00  0.92           C  
ATOM   2753  CB  LYS A 175      13.754  -4.237   4.992  1.00  0.92           C  
ATOM   2754  HB2 LYS A 175      12.943  -4.119   4.274  1.00  0.92           H  
ATOM   2755  HB3 LYS A 175      14.648  -3.774   4.573  1.00  0.92           H  
ATOM   2756  O   LYS A 175      11.947  -1.729   5.623  1.00  0.92           O  
ATOM   2757  CG  LYS A 175      14.057  -5.725   5.189  1.00  0.92           C  
ATOM   2758  HG2 LYS A 175      14.904  -5.838   5.866  1.00  0.92           H  
ATOM   2759  HG3 LYS A 175      13.187  -6.233   5.606  1.00  0.92           H  
ATOM   2760  CD  LYS A 175      14.394  -6.332   3.826  1.00  0.92           C  
ATOM   2761  HD2 LYS A 175      15.231  -5.786   3.390  1.00  0.92           H  
ATOM   2762  HD3 LYS A 175      13.532  -6.225   3.168  1.00  0.92           H  
ATOM   2763  CE  LYS A 175      14.759  -7.808   3.972  1.00  0.92           C  
ATOM   2764  HE2 LYS A 175      15.615  -7.890   4.643  1.00  0.92           H  
ATOM   2765  HE3 LYS A 175      13.918  -8.332   4.427  1.00  0.92           H  
ATOM   2766  NZ  LYS A 175      15.078  -8.385   2.646  1.00  0.92           N  
ATOM   2767  HZ1 LYS A 175      15.839  -7.868   2.228  1.00  0.92           H  
ATOM   2768  HZ2 LYS A 175      14.280  -8.293   2.034  1.00  0.92           H  
ATOM   2769  HZ3 LYS A 175      15.337  -9.358   2.725  1.00  0.92           H  
ATOM   2770  N   PRO A 176      14.066  -1.079   5.993  1.00  0.91           N  
ATOM   2771  CA  PRO A 176      13.828   0.323   5.630  1.00  0.91           C  
ATOM   2772  HA  PRO A 176      13.137   0.762   6.350  1.00  0.91           H  
ATOM   2773  C   PRO A 176      13.259   0.508   4.212  1.00  0.91           C  
ATOM   2774  CB  PRO A 176      15.198   1.003   5.745  1.00  0.91           C  
ATOM   2775  HB2 PRO A 176      15.698   1.006   4.776  1.00  0.91           H  
ATOM   2776  HB3 PRO A 176      15.110   2.023   6.118  1.00  0.91           H  
ATOM   2777  O   PRO A 176      12.458   1.408   3.959  1.00  0.91           O  
ATOM   2778  CG  PRO A 176      15.993   0.118   6.703  1.00  0.91           C  
ATOM   2779  HG2 PRO A 176      15.796   0.417   7.732  1.00  0.91           H  
ATOM   2780  HG3 PRO A 176      17.063   0.164   6.498  1.00  0.91           H  
ATOM   2781  CD  PRO A 176      15.434  -1.277   6.449  1.00  0.91           C  
ATOM   2782  HD2 PRO A 176      15.473  -1.849   7.376  1.00  0.91           H  
ATOM   2783  HD3 PRO A 176      16.010  -1.773   5.668  1.00  0.91           H  
ATOM   2784  N   ASP A 177      13.645  -0.364   3.279  1.00  0.89           N  
ATOM   2785  H   ASP A 177      14.273  -1.116   3.526  1.00  0.89           H  
ATOM   2786  CA  ASP A 177      13.187  -0.372   1.889  1.00  0.89           C  
ATOM   2787  HA  ASP A 177      13.034   0.669   1.605  1.00  0.89           H  
ATOM   2788  C   ASP A 177      11.863  -1.142   1.678  1.00  0.89           C  
ATOM   2789  CB  ASP A 177      14.311  -0.867   0.968  1.00  0.89           C  
ATOM   2790  HB2 ASP A 177      14.003  -0.714  -0.067  1.00  0.89           H  
ATOM   2791  HB3 ASP A 177      15.201  -0.261   1.139  1.00  0.89           H  
ATOM   2792  O   ASP A 177      11.319  -1.179   0.568  1.00  0.89           O  
ATOM   2793  CG  ASP A 177      14.670  -2.341   1.176  1.00  0.89           C  
ATOM   2794  OD1 ASP A 177      14.644  -2.797   2.343  1.00  0.89           O  
ATOM   2795  OD2 ASP A 177      14.991  -3.014   0.175  1.00  0.89           O  
ATOM   2796  N   GLN A 178      11.315  -1.744   2.739  1.00  0.92           N  
ATOM   2797  H   GLN A 178      11.752  -1.628   3.642  1.00  0.92           H  
ATOM   2798  CA  GLN A 178      10.098  -2.539   2.664  1.00  0.92           C  
ATOM   2799  HA  GLN A 178      10.236  -3.258   1.856  1.00  0.92           H  
ATOM   2800  C   GLN A 178       8.898  -1.651   2.330  1.00  0.92           C  
ATOM   2801  CB  GLN A 178       9.883  -3.317   3.975  1.00  0.92           C  
ATOM   2802  HB2 GLN A 178       9.690  -2.611   4.783  1.00  0.92           H  
ATOM   2803  HB3 GLN A 178      10.788  -3.876   4.215  1.00  0.92           H  
ATOM   2804  O   GLN A 178       8.589  -0.697   3.036  1.00  0.92           O  
ATOM   2805  CG  GLN A 178       8.718  -4.309   3.924  1.00  0.92           C  
ATOM   2806  HG2 GLN A 178       8.651  -4.830   4.879  1.00  0.92           H  
ATOM   2807  HG3 GLN A 178       7.795  -3.750   3.775  1.00  0.92           H  
ATOM   2808  CD  GLN A 178       8.860  -5.336   2.812  1.00  0.92           C  
ATOM   2809  NE2 GLN A 178       7.954  -5.333   1.858  1.00  0.92           N  
ATOM   2810 HE21 GLN A 178       8.138  -5.938   1.070  1.00  0.92           H  
ATOM   2811 HE22 GLN A 178       7.162  -4.709   1.920  1.00  0.92           H  
ATOM   2812  OE1 GLN A 178       9.798  -6.114   2.733  1.00  0.92           O  
ATOM   2813  N   HIS A 179       8.181  -2.008   1.269  1.00  0.91           N  
ATOM   2814  H   HIS A 179       8.502  -2.780   0.702  1.00  0.91           H  
ATOM   2815  CA  HIS A 179       6.908  -1.383   0.939  1.00  0.91           C  
ATOM   2816  HA  HIS A 179       6.959  -0.316   1.157  1.00  0.91           H  
ATOM   2817  C   HIS A 179       5.803  -2.000   1.793  1.00  0.91           C  
ATOM   2818  CB  HIS A 179       6.636  -1.546  -0.553  1.00  0.91           C  
ATOM   2819  HB2 HIS A 179       5.588  -1.304  -0.733  1.00  0.91           H  
ATOM   2820  HB3 HIS A 179       6.795  -2.582  -0.852  1.00  0.91           H  
ATOM   2821  O   HIS A 179       5.629  -3.224   1.779  1.00  0.91           O  
ATOM   2822  CG  HIS A 179       7.480  -0.641  -1.408  1.00  0.91           C  
ATOM   2823  CD2 HIS A 179       7.009   0.323  -2.257  1.00  0.91           C  
ATOM   2824  HD2 HIS A 179       5.973   0.564  -2.441  1.00  0.91           H  
ATOM   2825  ND1 HIS A 179       8.858  -0.602  -1.468  1.00  0.91           N  
ATOM   2826  HD1 HIS A 179       9.515  -1.043  -0.840  1.00  0.91           H  
ATOM   2827  CE1 HIS A 179       9.200   0.357  -2.344  1.00  0.91           C  
ATOM   2828  HE1 HIS A 179      10.211   0.679  -2.550  1.00  0.91           H  
ATOM   2829  NE2 HIS A 179       8.107   0.936  -2.858  1.00  0.91           N  
ATOM   2830  N   LEU A 180       5.097  -1.147   2.531  1.00  0.95           N  
ATOM   2831  H   LEU A 180       5.361  -0.172   2.510  1.00  0.95           H  
ATOM   2832  CA  LEU A 180       4.091  -1.506   3.518  1.00  0.95           C  
ATOM   2833  HA  LEU A 180       3.928  -2.583   3.490  1.00  0.95           H  
ATOM   2834  C   LEU A 180       2.760  -0.819   3.227  1.00  0.95           C  
ATOM   2835  CB  LEU A 180       4.572  -1.093   4.922  1.00  0.95           C  
ATOM   2836  HB2 LEU A 180       4.697  -0.010   4.933  1.00  0.95           H  
ATOM   2837  HB3 LEU A 180       3.794  -1.342   5.643  1.00  0.95           H  
ATOM   2838  O   LEU A 180       2.736   0.335   2.793  1.00  0.95           O  
ATOM   2839  CG  LEU A 180       5.891  -1.730   5.382  1.00  0.95           C  
ATOM   2840  HG  LEU A 180       6.697  -1.476   4.693  1.00  0.95           H  
ATOM   2841  CD1 LEU A 180       6.251  -1.209   6.770  1.00  0.95           C  
ATOM   2842 HD11 LEU A 180       7.219  -1.610   7.073  1.00  0.95           H  
ATOM   2843 HD12 LEU A 180       6.312  -0.121   6.742  1.00  0.95           H  
ATOM   2844 HD13 LEU A 180       5.494  -1.510   7.494  1.00  0.95           H  
ATOM   2845  CD2 LEU A 180       5.757  -3.242   5.472  1.00  0.95           C  
ATOM   2846 HD21 LEU A 180       5.597  -3.673   4.484  1.00  0.95           H  
ATOM   2847 HD22 LEU A 180       6.663  -3.660   5.911  1.00  0.95           H  
ATOM   2848 HD23 LEU A 180       4.901  -3.475   6.106  1.00  0.95           H  
ATOM   2849  N   LYS A 181       1.667  -1.510   3.547  1.00  0.96           N  
ATOM   2850  H   LYS A 181       1.803  -2.457   3.871  1.00  0.96           H  
ATOM   2851  CA  LYS A 181       0.365  -0.881   3.809  1.00  0.96           C  
ATOM   2852  HA  LYS A 181       0.376   0.148   3.451  1.00  0.96           H  
ATOM   2853  C   LYS A 181       0.110  -0.781   5.311  1.00  0.96           C  
ATOM   2854  CB  LYS A 181      -0.758  -1.624   3.068  1.00  0.96           C  
ATOM   2855  HB2 LYS A 181      -0.658  -2.699   3.213  1.00  0.96           H  
ATOM   2856  HB3 LYS A 181      -1.718  -1.304   3.472  1.00  0.96           H  
ATOM   2857  O   LYS A 181       0.789  -1.427   6.103  1.00  0.96           O  
ATOM   2858  CG  LYS A 181      -0.729  -1.298   1.571  1.00  0.96           C  
ATOM   2859  HG2 LYS A 181       0.154  -1.747   1.116  1.00  0.96           H  
ATOM   2860  HG3 LYS A 181      -0.675  -0.216   1.448  1.00  0.96           H  
ATOM   2861  CD  LYS A 181      -1.991  -1.807   0.869  1.00  0.96           C  
ATOM   2862  HD2 LYS A 181      -1.985  -2.897   0.854  1.00  0.96           H  
ATOM   2863  HD3 LYS A 181      -2.874  -1.454   1.402  1.00  0.96           H  
ATOM   2864  CE  LYS A 181      -2.014  -1.256  -0.557  1.00  0.96           C  
ATOM   2865  HE2 LYS A 181      -1.982  -0.167  -0.527  1.00  0.96           H  
ATOM   2866  HE3 LYS A 181      -1.124  -1.606  -1.081  1.00  0.96           H  
ATOM   2867  NZ  LYS A 181      -3.204  -1.700  -1.306  1.00  0.96           N  
ATOM   2868  HZ1 LYS A 181      -3.249  -2.709  -1.323  1.00  0.96           H  
ATOM   2869  HZ2 LYS A 181      -4.077  -1.328  -0.958  1.00  0.96           H  
ATOM   2870  HZ3 LYS A 181      -3.118  -1.425  -2.274  1.00  0.96           H  
ATOM   2871  N   VAL A 182      -0.863   0.021   5.712  1.00  0.97           N  
ATOM   2872  H   VAL A 182      -1.312   0.578   5.000  1.00  0.97           H  
ATOM   2873  CA  VAL A 182      -1.272   0.229   7.100  1.00  0.97           C  
ATOM   2874  HA  VAL A 182      -0.636  -0.363   7.758  1.00  0.97           H  
ATOM   2875  C   VAL A 182      -2.712  -0.236   7.269  1.00  0.97           C  
ATOM   2876  CB  VAL A 182      -1.114   1.704   7.507  1.00  0.97           C  
ATOM   2877  HB  VAL A 182      -1.786   2.303   6.892  1.00  0.97           H  
ATOM   2878  O   VAL A 182      -3.614   0.263   6.592  1.00  0.97           O  
ATOM   2879  CG1 VAL A 182      -1.465   1.913   8.987  1.00  0.97           C  
ATOM   2880 HG11 VAL A 182      -2.505   1.646   9.175  1.00  0.97           H  
ATOM   2881 HG12 VAL A 182      -1.331   2.961   9.255  1.00  0.97           H  
ATOM   2882 HG13 VAL A 182      -0.821   1.295   9.612  1.00  0.97           H  
ATOM   2883  CG2 VAL A 182       0.316   2.216   7.291  1.00  0.97           C  
ATOM   2884 HG21 VAL A 182       0.390   3.249   7.630  1.00  0.97           H  
ATOM   2885 HG22 VAL A 182       1.016   1.597   7.852  1.00  0.97           H  
ATOM   2886 HG23 VAL A 182       0.565   2.184   6.230  1.00  0.97           H  
ATOM   2887  N   VAL A 183      -2.936  -1.166   8.196  1.00  0.98           N  
ATOM   2888  H   VAL A 183      -2.157  -1.478   8.758  1.00  0.98           H  
ATOM   2889  CA  VAL A 183      -4.281  -1.591   8.601  1.00  0.98           C  
ATOM   2890  HA  VAL A 183      -5.018  -1.095   7.969  1.00  0.98           H  
ATOM   2891  C   VAL A 183      -4.510  -1.163  10.037  1.00  0.98           C  
ATOM   2892  CB  VAL A 183      -4.505  -3.106   8.451  1.00  0.98           C  
ATOM   2893  HB  VAL A 183      -3.763  -3.644   9.041  1.00  0.98           H  
ATOM   2894  O   VAL A 183      -3.708  -1.503  10.898  1.00  0.98           O  
ATOM   2895  CG1 VAL A 183      -5.912  -3.494   8.933  1.00  0.98           C  
ATOM   2896 HG11 VAL A 183      -6.138  -4.525   8.663  1.00  0.98           H  
ATOM   2897 HG12 VAL A 183      -6.659  -2.844   8.475  1.00  0.98           H  
ATOM   2898 HG13 VAL A 183      -5.979  -3.404  10.018  1.00  0.98           H  
ATOM   2899  CG2 VAL A 183      -4.393  -3.558   6.992  1.00  0.98           C  
ATOM   2900 HG21 VAL A 183      -5.270  -3.234   6.432  1.00  0.98           H  
ATOM   2901 HG22 VAL A 183      -3.503  -3.139   6.523  1.00  0.98           H  
ATOM   2902 HG23 VAL A 183      -4.342  -4.646   6.951  1.00  0.98           H  
ATOM   2903  N   SER A 184      -5.608  -0.468  10.313  1.00  0.96           N  
ATOM   2904  H   SER A 184      -6.244  -0.240   9.562  1.00  0.96           H  
ATOM   2905  CA  SER A 184      -6.032  -0.159  11.682  1.00  0.96           C  
ATOM   2906  HA  SER A 184      -5.289  -0.554  12.374  1.00  0.96           H  
ATOM   2907  C   SER A 184      -7.345  -0.843  12.038  1.00  0.96           C  
ATOM   2908  CB  SER A 184      -6.089   1.350  11.921  1.00  0.96           C  
ATOM   2909  HB2 SER A 184      -5.090   1.770  11.807  1.00  0.96           H  
ATOM   2910  HB3 SER A 184      -6.434   1.544  12.936  1.00  0.96           H  
ATOM   2911  O   SER A 184      -8.119  -1.220  11.157  1.00  0.96           O  
ATOM   2912  OG  SER A 184      -6.952   1.977  11.002  1.00  0.96           O  
ATOM   2913  HG  SER A 184      -6.400   2.480  10.399  1.00  0.96           H  
ATOM   2914  N   ILE A 185      -7.604  -1.025  13.332  1.00  0.95           N  
ATOM   2915  H   ILE A 185      -6.894  -0.777  14.006  1.00  0.95           H  
ATOM   2916  CA  ILE A 185      -8.872  -1.563  13.834  1.00  0.95           C  
ATOM   2917  HA  ILE A 185      -9.540  -1.682  12.981  1.00  0.95           H  
ATOM   2918  C   ILE A 185      -9.550  -0.586  14.792  1.00  0.95           C  
ATOM   2919  CB  ILE A 185      -8.684  -2.971  14.434  1.00  0.95           C  
ATOM   2920  HB  ILE A 185      -8.150  -3.561  13.689  1.00  0.95           H  
ATOM   2921  O   ILE A 185      -8.915  -0.035  15.688  1.00  0.95           O  
ATOM   2922  CG1 ILE A 185     -10.030  -3.673  14.710  1.00  0.95           C  
ATOM   2923 HG12 ILE A 185     -10.496  -3.247  15.599  1.00  0.95           H  
ATOM   2924 HG13 ILE A 185     -10.705  -3.516  13.869  1.00  0.95           H  
ATOM   2925  CG2 ILE A 185      -7.837  -2.916  15.712  1.00  0.95           C  
ATOM   2926 HG21 ILE A 185      -7.613  -3.918  16.080  1.00  0.95           H  
ATOM   2927 HG22 ILE A 185      -6.898  -2.405  15.500  1.00  0.95           H  
ATOM   2928 HG23 ILE A 185      -8.351  -2.380  16.510  1.00  0.95           H  
ATOM   2929  CD1 ILE A 185      -9.872  -5.187  14.894  1.00  0.95           C  
ATOM   2930 HD11 ILE A 185     -10.847  -5.642  15.069  1.00  0.95           H  
ATOM   2931 HD12 ILE A 185      -9.431  -5.626  14.000  1.00  0.95           H  
ATOM   2932 HD13 ILE A 185      -9.236  -5.401  15.753  1.00  0.95           H  
ATOM   2933  N   PHE A 186     -10.857  -0.417  14.615  1.00  0.90           N  
ATOM   2934  H   PHE A 186     -11.277  -0.928  13.852  1.00  0.90           H  
ATOM   2935  CA  PHE A 186     -11.780   0.314  15.478  1.00  0.90           C  
ATOM   2936  HA  PHE A 186     -11.249   0.670  16.362  1.00  0.90           H  
ATOM   2937  C   PHE A 186     -12.895  -0.617  15.954  1.00  0.90           C  
ATOM   2938  CB  PHE A 186     -12.374   1.515  14.718  1.00  0.90           C  
ATOM   2939  HB2 PHE A 186     -12.976   1.129  13.896  1.00  0.90           H  
ATOM   2940  HB3 PHE A 186     -13.041   2.059  15.388  1.00  0.90           H  
ATOM   2941  O   PHE A 186     -13.136  -1.667  15.367  1.00  0.90           O  
ATOM   2942  CG  PHE A 186     -11.370   2.505  14.160  1.00  0.90           C  
ATOM   2943  CD1 PHE A 186     -10.233   2.853  14.896  1.00  0.90           C  
ATOM   2944  HD1 PHE A 186     -10.094   2.409  15.871  1.00  0.90           H  
ATOM   2945  CD2 PHE A 186     -11.566   3.094  12.903  1.00  0.90           C  
ATOM   2946  HD2 PHE A 186     -12.443   2.846  12.324  1.00  0.90           H  
ATOM   2947  CE1 PHE A 186      -9.282   3.756  14.399  1.00  0.90           C  
ATOM   2948  HE1 PHE A 186      -8.411   4.002  14.989  1.00  0.90           H  
ATOM   2949  CE2 PHE A 186     -10.607   3.984  12.386  1.00  0.90           C  
ATOM   2950  HE2 PHE A 186     -10.749   4.403  11.400  1.00  0.90           H  
ATOM   2951  CZ  PHE A 186      -9.464   4.318  13.128  1.00  0.90           C  
ATOM   2952  HZ  PHE A 186      -8.733   5.003  12.724  1.00  0.90           H  
ATOM   2953  N   GLY A 187     -13.594  -0.227  17.012  1.00  0.87           N  
ATOM   2954  H   GLY A 187     -13.328   0.620  17.494  1.00  0.87           H  
ATOM   2955  CA  GLY A 187     -14.709  -0.979  17.587  1.00  0.87           C  
ATOM   2956  HA2 GLY A 187     -15.597  -0.862  16.967  1.00  0.87           H  
ATOM   2957  HA3 GLY A 187     -14.468  -2.040  17.639  1.00  0.87           H  
ATOM   2958  C   GLY A 187     -15.011  -0.478  18.992  1.00  0.87           C  
ATOM   2959  O   GLY A 187     -14.259   0.343  19.531  1.00  0.87           O  
ATOM   2960  N   ASN A 188     -16.092  -0.962  19.595  1.00  0.82           N  
ATOM   2961  H   ASN A 188     -16.612  -1.720  19.176  1.00  0.82           H  
ATOM   2962  CA  ASN A 188     -16.393  -0.614  20.976  1.00  0.82           C  
ATOM   2963  HA  ASN A 188     -16.260   0.462  21.092  1.00  0.82           H  
ATOM   2964  C   ASN A 188     -15.388  -1.284  21.934  1.00  0.82           C  
ATOM   2965  CB  ASN A 188     -17.869  -0.931  21.287  1.00  0.82           C  
ATOM   2966  HB2 ASN A 188     -18.074  -1.982  21.087  1.00  0.82           H  
ATOM   2967  HB3 ASN A 188     -18.063  -0.764  22.347  1.00  0.82           H  
ATOM   2968  O   ASN A 188     -14.655  -2.222  21.588  1.00  0.82           O  
ATOM   2969  CG  ASN A 188     -18.842  -0.056  20.507  1.00  0.82           C  
ATOM   2970  ND2 ASN A 188     -20.018  -0.557  20.206  1.00  0.82           N  
ATOM   2971 HD21 ASN A 188     -20.680   0.043  19.737  1.00  0.82           H  
ATOM   2972 HD22 ASN A 188     -20.203  -1.533  20.392  1.00  0.82           H  
ATOM   2973  OD1 ASN A 188     -18.574   1.100  20.210  1.00  0.82           O  
ATOM   2974  N   THR A 189     -15.320  -0.783  23.167  1.00  0.81           N  
ATOM   2975  H   THR A 189     -15.905   0.002  23.416  1.00  0.81           H  
ATOM   2976  CA  THR A 189     -14.586  -1.465  24.240  1.00  0.81           C  
ATOM   2977  HA  THR A 189     -13.543  -1.569  23.944  1.00  0.81           H  
ATOM   2978  C   THR A 189     -15.184  -2.858  24.447  1.00  0.81           C  
ATOM   2979  CB  THR A 189     -14.636  -0.668  25.549  1.00  0.81           C  
ATOM   2980  HB  THR A 189     -15.664  -0.606  25.907  1.00  0.81           H  
ATOM   2981  O   THR A 189     -16.402  -3.001  24.479  1.00  0.81           O  
ATOM   2982  CG2 THR A 189     -13.757  -1.281  26.638  1.00  0.81           C  
ATOM   2983 HG21 THR A 189     -12.730  -1.388  26.287  1.00  0.81           H  
ATOM   2984 HG22 THR A 189     -13.768  -0.651  27.528  1.00  0.81           H  
ATOM   2985 HG23 THR A 189     -14.140  -2.260  26.927  1.00  0.81           H  
ATOM   2986  OG1 THR A 189     -14.142   0.636  25.334  1.00  0.81           O  
ATOM   2987  HG1 THR A 189     -13.868   0.958  26.196  1.00  0.81           H  
ATOM   2988  N   GLY A 190     -14.336  -3.882  24.563  1.00  0.82           N  
ATOM   2989  H   GLY A 190     -13.342  -3.702  24.591  1.00  0.82           H  
ATOM   2990  CA  GLY A 190     -14.779  -5.266  24.762  1.00  0.82           C  
ATOM   2991  HA2 GLY A 190     -15.649  -5.271  25.419  1.00  0.82           H  
ATOM   2992  HA3 GLY A 190     -13.985  -5.818  25.265  1.00  0.82           H  
ATOM   2993  C   GLY A 190     -15.156  -6.041  23.491  1.00  0.82           C  
ATOM   2994  O   GLY A 190     -15.318  -7.251  23.571  1.00  0.82           O  
ATOM   2995  N   ASP A 191     -15.201  -5.419  22.304  1.00  0.88           N  
ATOM   2996  H   ASP A 191     -15.145  -4.411  22.285  1.00  0.88           H  
ATOM   2997  CA  ASP A 191     -15.523  -6.119  21.040  1.00  0.88           C  
ATOM   2998  HA  ASP A 191     -16.417  -6.723  21.200  1.00  0.88           H  
ATOM   2999  C   ASP A 191     -14.425  -7.108  20.558  1.00  0.88           C  
ATOM   3000  CB  ASP A 191     -15.829  -5.085  19.936  1.00  0.88           C  
ATOM   3001  HB2 ASP A 191     -15.115  -4.263  19.992  1.00  0.88           H  
ATOM   3002  HB3 ASP A 191     -15.683  -5.566  18.969  1.00  0.88           H  
ATOM   3003  O   ASP A 191     -14.566  -7.767  19.521  1.00  0.88           O  
ATOM   3004  CG  ASP A 191     -17.262  -4.547  19.895  1.00  0.88           C  
ATOM   3005  OD1 ASP A 191     -18.189  -5.243  20.357  1.00  0.88           O  
ATOM   3006  OD2 ASP A 191     -17.458  -3.485  19.263  1.00  0.88           O  
ATOM   3007  N   GLY A 192     -13.305  -7.214  21.284  1.00  0.90           N  
ATOM   3008  H   GLY A 192     -13.307  -6.756  22.184  1.00  0.90           H  
ATOM   3009  CA  GLY A 192     -12.205  -8.131  20.971  1.00  0.90           C  
ATOM   3010  HA2 GLY A 192     -11.552  -8.201  21.840  1.00  0.90           H  
ATOM   3011  HA3 GLY A 192     -12.610  -9.123  20.769  1.00  0.90           H  
ATOM   3012  C   GLY A 192     -11.360  -7.693  19.770  1.00  0.90           C  
ATOM   3013  O   GLY A 192     -11.105  -8.492  18.867  1.00  0.90           O  
ATOM   3014  N   LYS A 193     -10.924  -6.426  19.740  1.00  0.92           N  
ATOM   3015  H   LYS A 193     -11.130  -5.845  20.540  1.00  0.92           H  
ATOM   3016  CA  LYS A 193     -10.107  -5.854  18.652  1.00  0.92           C  
ATOM   3017  HA  LYS A 193     -10.597  -6.045  17.697  1.00  0.92           H  
ATOM   3018  C   LYS A 193      -8.730  -6.513  18.570  1.00  0.92           C  
ATOM   3019  CB  LYS A 193      -9.954  -4.337  18.826  1.00  0.92           C  
ATOM   3020  HB2 LYS A 193      -9.481  -4.138  19.788  1.00  0.92           H  
ATOM   3021  HB3 LYS A 193      -9.295  -3.955  18.046  1.00  0.92           H  
ATOM   3022  O   LYS A 193      -8.422  -7.131  17.552  1.00  0.92           O  
ATOM   3023  CG  LYS A 193     -11.301  -3.606  18.738  1.00  0.92           C  
ATOM   3024  HG2 LYS A 193     -11.981  -3.985  19.501  1.00  0.92           H  
ATOM   3025  HG3 LYS A 193     -11.749  -3.799  17.763  1.00  0.92           H  
ATOM   3026  CD  LYS A 193     -11.155  -2.089  18.916  1.00  0.92           C  
ATOM   3027  HD2 LYS A 193     -10.599  -1.684  18.070  1.00  0.92           H  
ATOM   3028  HD3 LYS A 193     -12.152  -1.649  18.905  1.00  0.92           H  
ATOM   3029  CE  LYS A 193     -10.451  -1.650  20.206  1.00  0.92           C  
ATOM   3030  HE2 LYS A 193     -10.540  -0.566  20.273  1.00  0.92           H  
ATOM   3031  HE3 LYS A 193      -9.388  -1.878  20.126  1.00  0.92           H  
ATOM   3032  NZ  LYS A 193     -11.010  -2.280  21.426  1.00  0.92           N  
ATOM   3033  HZ1 LYS A 193     -10.490  -3.121  21.630  1.00  0.92           H  
ATOM   3034  HZ2 LYS A 193     -10.828  -1.704  22.235  1.00  0.92           H  
ATOM   3035  HZ3 LYS A 193     -11.999  -2.466  21.342  1.00  0.92           H  
ATOM   3036  N   SER A 194      -7.967  -6.497  19.663  1.00  0.94           N  
ATOM   3037  H   SER A 194      -8.200  -5.875  20.423  1.00  0.94           H  
ATOM   3038  CA  SER A 194      -6.652  -7.146  19.753  1.00  0.94           C  
ATOM   3039  HA  SER A 194      -5.975  -6.675  19.040  1.00  0.94           H  
ATOM   3040  C   SER A 194      -6.737  -8.643  19.429  1.00  0.94           C  
ATOM   3041  CB  SER A 194      -6.075  -6.940  21.159  1.00  0.94           C  
ATOM   3042  HB2 SER A 194      -6.591  -7.594  21.862  1.00  0.94           H  
ATOM   3043  HB3 SER A 194      -5.013  -7.182  21.176  1.00  0.94           H  
ATOM   3044  O   SER A 194      -5.949  -9.161  18.640  1.00  0.94           O  
ATOM   3045  OG  SER A 194      -6.282  -5.615  21.587  1.00  0.94           O  
ATOM   3046  HG  SER A 194      -5.764  -4.999  21.063  1.00  0.94           H  
ATOM   3047  N   HIS A 195      -7.770  -9.329  19.938  1.00  0.94           N  
ATOM   3048  H   HIS A 195      -8.380  -8.849  20.584  1.00  0.94           H  
ATOM   3049  CA  HIS A 195      -8.056 -10.730  19.604  1.00  0.94           C  
ATOM   3050  HA  HIS A 195      -7.193 -11.338  19.872  1.00  0.94           H  
ATOM   3051  C   HIS A 195      -8.302 -10.926  18.096  1.00  0.94           C  
ATOM   3052  CB  HIS A 195      -9.256 -11.206  20.436  1.00  0.94           C  
ATOM   3053  HB2 HIS A 195      -9.010 -11.119  21.494  1.00  0.94           H  
ATOM   3054  HB3 HIS A 195     -10.115 -10.565  20.239  1.00  0.94           H  
ATOM   3055  O   HIS A 195      -7.718 -11.815  17.478  1.00  0.94           O  
ATOM   3056  CG  HIS A 195      -9.656 -12.632  20.152  1.00  0.94           C  
ATOM   3057  CD2 HIS A 195      -9.271 -13.746  20.851  1.00  0.94           C  
ATOM   3058  HD2 HIS A 195      -8.610 -13.768  21.704  1.00  0.94           H  
ATOM   3059  ND1 HIS A 195     -10.506 -13.055  19.153  1.00  0.94           N  
ATOM   3060  HD1 HIS A 195     -10.979 -12.470  18.479  1.00  0.94           H  
ATOM   3061  CE1 HIS A 195     -10.630 -14.389  19.250  1.00  0.94           C  
ATOM   3062  HE1 HIS A 195     -11.244 -15.008  18.612  1.00  0.94           H  
ATOM   3063  NE2 HIS A 195      -9.910 -14.849  20.280  1.00  0.94           N  
ATOM   3064  N   THR A 196      -9.109 -10.061  17.474  1.00  0.96           N  
ATOM   3065  H   THR A 196      -9.534  -9.326  18.020  1.00  0.96           H  
ATOM   3066  CA  THR A 196      -9.364 -10.093  16.025  1.00  0.96           C  
ATOM   3067  HA  THR A 196      -9.779 -11.067  15.764  1.00  0.96           H  
ATOM   3068  C   THR A 196      -8.071  -9.926  15.229  1.00  0.96           C  
ATOM   3069  CB  THR A 196     -10.379  -9.011  15.618  1.00  0.96           C  
ATOM   3070  HB  THR A 196     -10.012  -8.028  15.913  1.00  0.96           H  
ATOM   3071  O   THR A 196      -7.830 -10.696  14.298  1.00  0.96           O  
ATOM   3072  CG2 THR A 196     -10.668  -8.978  14.116  1.00  0.96           C  
ATOM   3073 HG21 THR A 196      -9.779  -8.668  13.567  1.00  0.96           H  
ATOM   3074 HG22 THR A 196     -11.458  -8.253  13.916  1.00  0.96           H  
ATOM   3075 HG23 THR A 196     -10.981  -9.961  13.765  1.00  0.96           H  
ATOM   3076  OG1 THR A 196     -11.606  -9.247  16.266  1.00  0.96           O  
ATOM   3077  HG1 THR A 196     -11.487  -9.028  17.193  1.00  0.96           H  
ATOM   3078  N   LEU A 197      -7.212  -8.974  15.602  1.00  0.97           N  
ATOM   3079  H   LEU A 197      -7.455  -8.381  16.383  1.00  0.97           H  
ATOM   3080  CA  LEU A 197      -5.924  -8.761  14.938  1.00  0.97           C  
ATOM   3081  HA  LEU A 197      -6.096  -8.616  13.872  1.00  0.97           H  
ATOM   3082  C   LEU A 197      -5.000  -9.978  15.071  1.00  0.97           C  
ATOM   3083  CB  LEU A 197      -5.237  -7.514  15.513  1.00  0.97           C  
ATOM   3084  HB2 LEU A 197      -4.225  -7.476  15.109  1.00  0.97           H  
ATOM   3085  HB3 LEU A 197      -5.152  -7.619  16.595  1.00  0.97           H  
ATOM   3086  O   LEU A 197      -4.462 -10.449  14.069  1.00  0.97           O  
ATOM   3087  CG  LEU A 197      -5.924  -6.174  15.203  1.00  0.97           C  
ATOM   3088  HG  LEU A 197      -6.916  -6.153  15.654  1.00  0.97           H  
ATOM   3089  CD1 LEU A 197      -5.078  -5.070  15.827  1.00  0.97           C  
ATOM   3090 HD11 LEU A 197      -5.163  -5.123  16.912  1.00  0.97           H  
ATOM   3091 HD12 LEU A 197      -5.404  -4.085  15.492  1.00  0.97           H  
ATOM   3092 HD13 LEU A 197      -4.030  -5.181  15.549  1.00  0.97           H  
ATOM   3093  CD2 LEU A 197      -6.074  -5.935  13.699  1.00  0.97           C  
ATOM   3094 HD21 LEU A 197      -6.871  -6.564  13.303  1.00  0.97           H  
ATOM   3095 HD22 LEU A 197      -6.328  -4.891  13.512  1.00  0.97           H  
ATOM   3096 HD23 LEU A 197      -5.138  -6.164  13.191  1.00  0.97           H  
ATOM   3097  N   ASN A 198      -4.873 -10.530  16.279  1.00  0.96           N  
ATOM   3098  H   ASN A 198      -5.327 -10.075  17.058  1.00  0.96           H  
ATOM   3099  CA  ASN A 198      -4.047 -11.706  16.559  1.00  0.96           C  
ATOM   3100  HA  ASN A 198      -3.006 -11.494  16.317  1.00  0.96           H  
ATOM   3101  C   ASN A 198      -4.450 -12.921  15.716  1.00  0.96           C  
ATOM   3102  CB  ASN A 198      -4.144 -12.022  18.056  1.00  0.96           C  
ATOM   3103  HB2 ASN A 198      -3.730 -13.013  18.247  1.00  0.96           H  
ATOM   3104  HB3 ASN A 198      -5.191 -12.042  18.357  1.00  0.96           H  
ATOM   3105  O   ASN A 198      -3.603 -13.573  15.107  1.00  0.96           O  
ATOM   3106  CG  ASN A 198      -3.392 -11.037  18.929  1.00  0.96           C  
ATOM   3107  ND2 ASN A 198      -3.792 -10.946  20.172  1.00  0.96           N  
ATOM   3108 HD21 ASN A 198      -4.559 -11.507  20.514  1.00  0.96           H  
ATOM   3109 HD22 ASN A 198      -3.332 -10.288  20.784  1.00  0.96           H  
ATOM   3110  OD1 ASN A 198      -2.436 -10.381  18.535  1.00  0.96           O  
ATOM   3111  N   HIS A 199      -5.746 -13.213  15.615  1.00  0.95           N  
ATOM   3112  H   HIS A 199      -6.411 -12.670  16.147  1.00  0.95           H  
ATOM   3113  CA  HIS A 199      -6.225 -14.343  14.818  1.00  0.95           C  
ATOM   3114  HA  HIS A 199      -5.604 -15.215  15.024  1.00  0.95           H  
ATOM   3115  C   HIS A 199      -6.132 -14.105  13.304  1.00  0.95           C  
ATOM   3116  CB  HIS A 199      -7.644 -14.697  15.258  1.00  0.95           C  
ATOM   3117  HB2 HIS A 199      -8.101 -15.292  14.468  1.00  0.95           H  
ATOM   3118  HB3 HIS A 199      -8.240 -13.796  15.399  1.00  0.95           H  
ATOM   3119  O   HIS A 199      -5.883 -15.042  12.532  1.00  0.95           O  
ATOM   3120  CG  HIS A 199      -7.646 -15.528  16.514  1.00  0.95           C  
ATOM   3121  CD2 HIS A 199      -7.486 -15.095  17.803  1.00  0.95           C  
ATOM   3122  HD2 HIS A 199      -7.368 -14.073  18.133  1.00  0.95           H  
ATOM   3123  ND1 HIS A 199      -7.716 -16.903  16.558  1.00  0.95           N  
ATOM   3124  HD1 HIS A 199      -7.866 -17.522  15.775  1.00  0.95           H  
ATOM   3125  CE1 HIS A 199      -7.601 -17.286  17.840  1.00  0.95           C  
ATOM   3126  HE1 HIS A 199      -7.625 -18.305  18.194  1.00  0.95           H  
ATOM   3127  NE2 HIS A 199      -7.439 -16.218  18.628  1.00  0.95           N  
ATOM   3128  N   THR A 200      -6.298 -12.856  12.871  1.00  0.96           N  
ATOM   3129  H   THR A 200      -6.500 -12.138  13.551  1.00  0.96           H  
ATOM   3130  CA  THR A 200      -6.344 -12.501  11.448  1.00  0.96           C  
ATOM   3131  HA  THR A 200      -6.846 -13.302  10.905  1.00  0.96           H  
ATOM   3132  C   THR A 200      -4.957 -12.340  10.827  1.00  0.96           C  
ATOM   3133  CB  THR A 200      -7.176 -11.234  11.243  1.00  0.96           C  
ATOM   3134  HB  THR A 200      -6.687 -10.381  11.714  1.00  0.96           H  
ATOM   3135  O   THR A 200      -4.740 -12.824   9.720  1.00  0.96           O  
ATOM   3136  CG2 THR A 200      -7.407 -10.937   9.773  1.00  0.96           C  
ATOM   3137 HG21 THR A 200      -6.475 -10.628   9.301  1.00  0.96           H  
ATOM   3138 HG22 THR A 200      -7.808 -11.815   9.266  1.00  0.96           H  
ATOM   3139 HG23 THR A 200      -8.130 -10.123   9.711  1.00  0.96           H  
ATOM   3140  OG1 THR A 200      -8.453 -11.411  11.807  1.00  0.96           O  
ATOM   3141  HG1 THR A 200      -8.356 -11.227  12.744  1.00  0.96           H  
ATOM   3142  N   PHE A 201      -4.006 -11.723  11.530  1.00  0.96           N  
ATOM   3143  H   PHE A 201      -4.246 -11.327  12.428  1.00  0.96           H  
ATOM   3144  CA  PHE A 201      -2.659 -11.451  11.010  1.00  0.96           C  
ATOM   3145  HA  PHE A 201      -2.644 -11.584   9.928  1.00  0.96           H  
ATOM   3146  C   PHE A 201      -1.596 -12.401  11.573  1.00  0.96           C  
ATOM   3147  CB  PHE A 201      -2.306  -9.984  11.285  1.00  0.96           C  
ATOM   3148  HB2 PHE A 201      -1.273  -9.813  10.984  1.00  0.96           H  
ATOM   3149  HB3 PHE A 201      -2.367  -9.787  12.355  1.00  0.96           H  
ATOM   3150  O   PHE A 201      -0.672 -12.780  10.862  1.00  0.96           O  
ATOM   3151  CG  PHE A 201      -3.186  -9.004  10.531  1.00  0.96           C  
ATOM   3152  CD1 PHE A 201      -2.945  -8.762   9.168  1.00  0.96           C  
ATOM   3153  HD1 PHE A 201      -2.136  -9.272   8.667  1.00  0.96           H  
ATOM   3154  CD2 PHE A 201      -4.255  -8.349  11.171  1.00  0.96           C  
ATOM   3155  HD2 PHE A 201      -4.441  -8.525  12.220  1.00  0.96           H  
ATOM   3156  CE1 PHE A 201      -3.749  -7.869   8.445  1.00  0.96           C  
ATOM   3157  HE1 PHE A 201      -3.550  -7.695   7.398  1.00  0.96           H  
ATOM   3158  CE2 PHE A 201      -5.072  -7.461  10.447  1.00  0.96           C  
ATOM   3159  HE2 PHE A 201      -5.894  -6.958  10.935  1.00  0.96           H  
ATOM   3160  CZ  PHE A 201      -4.815  -7.221   9.086  1.00  0.96           C  
ATOM   3161  HZ  PHE A 201      -5.448  -6.552   8.521  1.00  0.96           H  
ATOM   3162  N   PHE A 202      -1.752 -12.850  12.822  1.00  0.96           N  
ATOM   3163  H   PHE A 202      -2.533 -12.508  13.363  1.00  0.96           H  
ATOM   3164  CA  PHE A 202      -0.727 -13.619  13.546  1.00  0.96           C  
ATOM   3165  HA  PHE A 202       0.136 -13.752  12.893  1.00  0.96           H  
ATOM   3166  C   PHE A 202      -1.171 -15.038  13.910  1.00  0.96           C  
ATOM   3167  CB  PHE A 202      -0.240 -12.813  14.755  1.00  0.96           C  
ATOM   3168  HB2 PHE A 202      -1.017 -12.814  15.520  1.00  0.96           H  
ATOM   3169  HB3 PHE A 202       0.639 -13.301  15.177  1.00  0.96           H  
ATOM   3170  O   PHE A 202      -0.630 -15.653  14.828  1.00  0.96           O  
ATOM   3171  CG  PHE A 202       0.127 -11.385  14.410  1.00  0.96           C  
ATOM   3172  CD1 PHE A 202       1.140 -11.117  13.471  1.00  0.96           C  
ATOM   3173  HD1 PHE A 202       1.667 -11.928  12.990  1.00  0.96           H  
ATOM   3174  CD2 PHE A 202      -0.565 -10.317  15.005  1.00  0.96           C  
ATOM   3175  HD2 PHE A 202      -1.321 -10.499  15.754  1.00  0.96           H  
ATOM   3176  CE1 PHE A 202       1.452  -9.791  13.127  1.00  0.96           C  
ATOM   3177  HE1 PHE A 202       2.222  -9.588  12.397  1.00  0.96           H  
ATOM   3178  CE2 PHE A 202      -0.243  -8.996  14.666  1.00  0.96           C  
ATOM   3179  HE2 PHE A 202      -0.759  -8.183  15.156  1.00  0.96           H  
ATOM   3180  CZ  PHE A 202       0.760  -8.727  13.724  1.00  0.96           C  
ATOM   3181  HZ  PHE A 202       1.003  -7.709  13.458  1.00  0.96           H  
ATOM   3182  N   TYR A 203      -2.160 -15.566  13.182  1.00  0.91           N  
ATOM   3183  H   TYR A 203      -2.537 -14.981  12.450  1.00  0.91           H  
ATOM   3184  CA  TYR A 203      -2.614 -16.960  13.263  1.00  0.91           C  
ATOM   3185  HA  TYR A 203      -3.551 -17.023  12.710  1.00  0.91           H  
ATOM   3186  C   TYR A 203      -2.950 -17.427  14.688  1.00  0.91           C  
ATOM   3187  CB  TYR A 203      -1.610 -17.875  12.547  1.00  0.91           C  
ATOM   3188  HB2 TYR A 203      -0.662 -17.841  13.083  1.00  0.91           H  
ATOM   3189  HB3 TYR A 203      -1.985 -18.898  12.582  1.00  0.91           H  
ATOM   3190  O   TYR A 203      -2.724 -18.581  15.048  1.00  0.91           O  
ATOM   3191  CG  TYR A 203      -1.383 -17.499  11.099  1.00  0.91           C  
ATOM   3192  CD1 TYR A 203      -2.198 -18.053  10.093  1.00  0.91           C  
ATOM   3193  HD1 TYR A 203      -2.919 -18.821  10.328  1.00  0.91           H  
ATOM   3194  CD2 TYR A 203      -0.410 -16.534  10.775  1.00  0.91           C  
ATOM   3195  HD2 TYR A 203       0.230 -16.124  11.543  1.00  0.91           H  
ATOM   3196  CE1 TYR A 203      -2.089 -17.583   8.772  1.00  0.91           C  
ATOM   3197  HE1 TYR A 203      -2.727 -17.981   7.996  1.00  0.91           H  
ATOM   3198  CE2 TYR A 203      -0.321 -16.040   9.464  1.00  0.91           C  
ATOM   3199  HE2 TYR A 203       0.369 -15.240   9.241  1.00  0.91           H  
ATOM   3200  OH  TYR A 203      -1.205 -15.972   7.244  1.00  0.91           O  
ATOM   3201  HH  TYR A 203      -0.613 -15.218   7.200  1.00  0.91           H  
ATOM   3202  CZ  TYR A 203      -1.187 -16.543   8.472  1.00  0.91           C  
ATOM   3203  N   GLY A 204      -3.493 -16.516  15.499  1.00  0.91           N  
ATOM   3204  H   GLY A 204      -3.542 -15.563  15.168  1.00  0.91           H  
ATOM   3205  CA  GLY A 204      -3.915 -16.775  16.874  1.00  0.91           C  
ATOM   3206  HA2 GLY A 204      -4.745 -16.114  17.122  1.00  0.91           H  
ATOM   3207  HA3 GLY A 204      -4.264 -17.804  16.964  1.00  0.91           H  
ATOM   3208  C   GLY A 204      -2.824 -16.556  17.919  1.00  0.91           C  
ATOM   3209  O   GLY A 204      -3.109 -16.688  19.106  1.00  0.91           O  
ATOM   3210  N   ARG A 205      -1.591 -16.187  17.531  1.00  0.91           N  
ATOM   3211  H   ARG A 205      -1.392 -16.069  16.548  1.00  0.91           H  
ATOM   3212  CA  ARG A 205      -0.591 -15.769  18.517  1.00  0.91           C  
ATOM   3213  HA  ARG A 205      -0.646 -16.485  19.337  1.00  0.91           H  
ATOM   3214  C   ARG A 205      -0.957 -14.404  19.084  1.00  0.91           C  
ATOM   3215  CB  ARG A 205       0.851 -15.778  17.977  1.00  0.91           C  
ATOM   3216  HB2 ARG A 205       1.002 -14.948  17.287  1.00  0.91           H  
ATOM   3217  HB3 ARG A 205       1.043 -16.719  17.462  1.00  0.91           H  
ATOM   3218  O   ARG A 205      -1.238 -13.462  18.347  1.00  0.91           O  
ATOM   3219  CG  ARG A 205       1.798 -15.656  19.189  1.00  0.91           C  
ATOM   3220  HG2 ARG A 205       1.608 -14.726  19.725  1.00  0.91           H  
ATOM   3221  HG3 ARG A 205       1.581 -16.480  19.870  1.00  0.91           H  
ATOM   3222  CD  ARG A 205       3.293 -15.702  18.899  1.00  0.91           C  
ATOM   3223  HD2 ARG A 205       3.519 -16.521  18.216  1.00  0.91           H  
ATOM   3224  HD3 ARG A 205       3.800 -15.922  19.838  1.00  0.91           H  
ATOM   3225  NE  ARG A 205       3.801 -14.405  18.430  1.00  0.91           N  
ATOM   3226  HE  ARG A 205       3.940 -13.673  19.111  1.00  0.91           H  
ATOM   3227  NH1 ARG A 205       4.031 -15.006  16.260  1.00  0.91           N  
ATOM   3228 HH11 ARG A 205       4.327 -14.736  15.333  1.00  0.91           H  
ATOM   3229 HH12 ARG A 205       3.449 -15.817  16.413  1.00  0.91           H  
ATOM   3230  NH2 ARG A 205       4.821 -13.073  16.915  1.00  0.91           N  
ATOM   3231 HH21 ARG A 205       5.162 -12.972  15.970  1.00  0.91           H  
ATOM   3232 HH22 ARG A 205       5.069 -12.376  17.603  1.00  0.91           H  
ATOM   3233  CZ  ARG A 205       4.225 -14.165  17.220  1.00  0.91           C  
ATOM   3234  N   GLU A 206      -0.870 -14.299  20.401  1.00  0.92           N  
ATOM   3235  H   GLU A 206      -0.693 -15.131  20.947  1.00  0.92           H  
ATOM   3236  CA  GLU A 206      -1.014 -13.046  21.121  1.00  0.92           C  
ATOM   3237  HA  GLU A 206      -1.904 -12.539  20.748  1.00  0.92           H  
ATOM   3238  C   GLU A 206       0.193 -12.123  20.880  1.00  0.92           C  
ATOM   3239  CB  GLU A 206      -1.260 -13.371  22.597  1.00  0.92           C  
ATOM   3240  HB2 GLU A 206      -0.352 -13.773  23.049  1.00  0.92           H  
ATOM   3241  HB3 GLU A 206      -2.044 -14.126  22.662  1.00  0.92           H  
ATOM   3242  O   GLU A 206       1.219 -12.209  21.550  1.00  0.92           O  
ATOM   3243  CG  GLU A 206      -1.729 -12.127  23.347  1.00  0.92           C  
ATOM   3244  HG2 GLU A 206      -0.929 -11.386  23.372  1.00  0.92           H  
ATOM   3245  HG3 GLU A 206      -2.573 -11.702  22.804  1.00  0.92           H  
ATOM   3246  CD  GLU A 206      -2.168 -12.458  24.772  1.00  0.92           C  
ATOM   3247  OE1 GLU A 206      -3.232 -11.928  25.162  1.00  0.92           O  
ATOM   3248  OE2 GLU A 206      -1.437 -13.195  25.466  1.00  0.92           O  
ATOM   3249  N   VAL A 207       0.079 -11.257  19.871  1.00  0.94           N  
ATOM   3250  H   VAL A 207      -0.756 -11.301  19.306  1.00  0.94           H  
ATOM   3251  CA  VAL A 207       1.040 -10.182  19.579  1.00  0.94           C  
ATOM   3252  HA  VAL A 207       2.012 -10.423  20.010  1.00  0.94           H  
ATOM   3253  C   VAL A 207       0.568  -8.888  20.228  1.00  0.94           C  
ATOM   3254  CB  VAL A 207       1.207 -10.021  18.058  1.00  0.94           C  
ATOM   3255  HB  VAL A 207       0.221  -9.907  17.606  1.00  0.94           H  
ATOM   3256  O   VAL A 207       1.349  -8.199  20.882  1.00  0.94           O  
ATOM   3257  CG1 VAL A 207       2.048  -8.801  17.673  1.00  0.94           C  
ATOM   3258 HG11 VAL A 207       3.024  -8.845  18.156  1.00  0.94           H  
ATOM   3259 HG12 VAL A 207       2.177  -8.781  16.591  1.00  0.94           H  
ATOM   3260 HG13 VAL A 207       1.529  -7.885  17.955  1.00  0.94           H  
ATOM   3261  CG2 VAL A 207       1.886 -11.263  17.470  1.00  0.94           C  
ATOM   3262 HG21 VAL A 207       1.247 -12.135  17.605  1.00  0.94           H  
ATOM   3263 HG22 VAL A 207       2.059 -11.122  16.403  1.00  0.94           H  
ATOM   3264 HG23 VAL A 207       2.842 -11.425  17.968  1.00  0.94           H  
ATOM   3265  N   PHE A 208      -0.720  -8.581  20.096  1.00  0.94           N  
ATOM   3266  H   PHE A 208      -1.297  -9.191  19.536  1.00  0.94           H  
ATOM   3267  CA  PHE A 208      -1.402  -7.561  20.885  1.00  0.94           C  
ATOM   3268  HA  PHE A 208      -0.695  -6.792  21.194  1.00  0.94           H  
ATOM   3269  C   PHE A 208      -1.994  -8.215  22.128  1.00  0.94           C  
ATOM   3270  CB  PHE A 208      -2.487  -6.900  20.035  1.00  0.94           C  
ATOM   3271  HB2 PHE A 208      -3.207  -7.656  19.722  1.00  0.94           H  
ATOM   3272  HB3 PHE A 208      -3.012  -6.167  20.646  1.00  0.94           H  
ATOM   3273  O   PHE A 208      -2.683  -9.227  22.016  1.00  0.94           O  
ATOM   3274  CG  PHE A 208      -1.939  -6.194  18.817  1.00  0.94           C  
ATOM   3275  CD1 PHE A 208      -1.262  -4.970  18.969  1.00  0.94           C  
ATOM   3276  HD1 PHE A 208      -1.149  -4.532  19.949  1.00  0.94           H  
ATOM   3277  CD2 PHE A 208      -2.108  -6.750  17.536  1.00  0.94           C  
ATOM   3278  HD2 PHE A 208      -2.635  -7.686  17.418  1.00  0.94           H  
ATOM   3279  CE1 PHE A 208      -0.755  -4.302  17.842  1.00  0.94           C  
ATOM   3280  HE1 PHE A 208      -0.248  -3.354  17.952  1.00  0.94           H  
ATOM   3281  CE2 PHE A 208      -1.629  -6.059  16.410  1.00  0.94           C  
ATOM   3282  HE2 PHE A 208      -1.823  -6.431  15.415  1.00  0.94           H  
ATOM   3283  CZ  PHE A 208      -0.945  -4.843  16.562  1.00  0.94           C  
ATOM   3284  HZ  PHE A 208      -0.588  -4.309  15.694  1.00  0.94           H  
ATOM   3285  N   LYS A 209      -1.725  -7.662  23.311  1.00  0.90           N  
ATOM   3286  H   LYS A 209      -1.220  -6.788  23.337  1.00  0.90           H  
ATOM   3287  CA  LYS A 209      -2.213  -8.244  24.567  1.00  0.90           C  
ATOM   3288  HA  LYS A 209      -1.881  -9.280  24.633  1.00  0.90           H  
ATOM   3289  C   LYS A 209      -3.738  -8.265  24.594  1.00  0.90           C  
ATOM   3290  CB  LYS A 209      -1.678  -7.467  25.771  1.00  0.90           C  
ATOM   3291  HB2 LYS A 209      -2.172  -7.840  26.668  1.00  0.90           H  
ATOM   3292  HB3 LYS A 209      -1.920  -6.410  25.660  1.00  0.90           H  
ATOM   3293  O   LYS A 209      -4.372  -7.273  24.253  1.00  0.90           O  
ATOM   3294  CG  LYS A 209      -0.164  -7.644  25.931  1.00  0.90           C  
ATOM   3295  HG2 LYS A 209       0.353  -7.222  25.069  1.00  0.90           H  
ATOM   3296  HG3 LYS A 209       0.070  -8.706  26.005  1.00  0.90           H  
ATOM   3297  CD  LYS A 209       0.297  -6.931  27.202  1.00  0.90           C  
ATOM   3298  HD2 LYS A 209      -0.238  -7.345  28.057  1.00  0.90           H  
ATOM   3299  HD3 LYS A 209       0.067  -5.869  27.117  1.00  0.90           H  
ATOM   3300  CE  LYS A 209       1.801  -7.125  27.392  1.00  0.90           C  
ATOM   3301  HE2 LYS A 209       2.314  -6.731  26.514  1.00  0.90           H  
ATOM   3302  HE3 LYS A 209       2.009  -8.193  27.453  1.00  0.90           H  
ATOM   3303  NZ  LYS A 209       2.264  -6.431  28.617  1.00  0.90           N  
ATOM   3304  HZ1 LYS A 209       1.785  -6.799  29.426  1.00  0.90           H  
ATOM   3305  HZ2 LYS A 209       2.055  -5.445  28.551  1.00  0.90           H  
ATOM   3306  HZ3 LYS A 209       3.260  -6.546  28.738  1.00  0.90           H  
ATOM   3307  N   THR A 210      -4.305  -9.377  25.036  1.00  0.89           N  
ATOM   3308  H   THR A 210      -3.722 -10.168  25.269  1.00  0.89           H  
ATOM   3309  CA  THR A 210      -5.736  -9.535  25.283  1.00  0.89           C  
ATOM   3310  HA  THR A 210      -6.255  -8.634  24.957  1.00  0.89           H  
ATOM   3311  C   THR A 210      -5.987  -9.680  26.780  1.00  0.89           C  
ATOM   3312  CB  THR A 210      -6.325 -10.713  24.487  1.00  0.89           C  
ATOM   3313  HB  THR A 210      -7.405 -10.703  24.630  1.00  0.89           H  
ATOM   3314  O   THR A 210      -5.118 -10.114  27.536  1.00  0.89           O  
ATOM   3315  CG2 THR A 210      -6.058 -10.611  22.984  1.00  0.89           C  
ATOM   3316 HG21 THR A 210      -6.438  -9.661  22.611  1.00  0.89           H  
ATOM   3317 HG22 THR A 210      -6.563 -11.432  22.474  1.00  0.89           H  
ATOM   3318 HG23 THR A 210      -4.987 -10.677  22.793  1.00  0.89           H  
ATOM   3319  OG1 THR A 210      -5.849 -11.966  24.912  1.00  0.89           O  
ATOM   3320  HG1 THR A 210      -4.897 -11.928  25.033  1.00  0.89           H  
ATOM   3321  N   SER A 211      -7.176  -9.294  27.237  1.00  0.84           N  
ATOM   3322  H   SER A 211      -7.856  -8.898  26.604  1.00  0.84           H  
ATOM   3323  CA  SER A 211      -7.594  -9.509  28.620  1.00  0.84           C  
ATOM   3324  HA  SER A 211      -6.979 -10.304  29.044  1.00  0.84           H  
ATOM   3325  C   SER A 211      -9.063  -9.917  28.674  1.00  0.84           C  
ATOM   3326  CB  SER A 211      -7.371  -8.256  29.465  1.00  0.84           C  
ATOM   3327  HB2 SER A 211      -7.992  -7.441  29.092  1.00  0.84           H  
ATOM   3328  HB3 SER A 211      -6.319  -7.978  29.410  1.00  0.84           H  
ATOM   3329  O   SER A 211      -9.870  -9.368  27.924  1.00  0.84           O  
ATOM   3330  OG  SER A 211      -7.705  -8.548  30.807  1.00  0.84           O  
ATOM   3331  HG  SER A 211      -8.025  -7.750  31.235  1.00  0.84           H  
ATOM   3332  N   PRO A 212      -9.443 -10.849  29.568  1.00  0.82           N  
ATOM   3333  CA  PRO A 212     -10.844 -11.150  29.846  1.00  0.82           C  
ATOM   3334  HA  PRO A 212     -11.402 -11.241  28.913  1.00  0.82           H  
ATOM   3335  C   PRO A 212     -11.531 -10.072  30.708  1.00  0.82           C  
ATOM   3336  CB  PRO A 212     -10.801 -12.508  30.551  1.00  0.82           C  
ATOM   3337  HB2 PRO A 212     -10.765 -13.301  29.805  1.00  0.82           H  
ATOM   3338  HB3 PRO A 212     -11.650 -12.657  31.219  1.00  0.82           H  
ATOM   3339  O   PRO A 212     -12.740 -10.147  30.932  1.00  0.82           O  
ATOM   3340  CG  PRO A 212      -9.477 -12.468  31.314  1.00  0.82           C  
ATOM   3341  HG2 PRO A 212      -9.093 -13.468  31.515  1.00  0.82           H  
ATOM   3342  HG3 PRO A 212      -9.603 -11.909  32.241  1.00  0.82           H  
ATOM   3343  CD  PRO A 212      -8.563 -11.693  30.370  1.00  0.82           C  
ATOM   3344  HD2 PRO A 212      -7.848 -11.106  30.947  1.00  0.82           H  
ATOM   3345  HD3 PRO A 212      -8.036 -12.387  29.715  1.00  0.82           H  
ATOM   3346  N   THR A 213     -10.785  -9.098  31.242  1.00  0.79           N  
ATOM   3347  H   THR A 213      -9.807  -9.048  30.994  1.00  0.79           H  
ATOM   3348  CA  THR A 213     -11.331  -8.001  32.055  1.00  0.79           C  
ATOM   3349  HA  THR A 213     -12.061  -8.423  32.746  1.00  0.79           H  
ATOM   3350  C   THR A 213     -12.056  -6.965  31.198  1.00  0.79           C  
ATOM   3351  CB  THR A 213     -10.243  -7.306  32.894  1.00  0.79           C  
ATOM   3352  HB  THR A 213     -10.699  -6.499  33.468  1.00  0.79           H  
ATOM   3353  O   THR A 213     -11.683  -6.724  30.057  1.00  0.79           O  
ATOM   3354  CG2 THR A 213      -9.595  -8.291  33.872  1.00  0.79           C  
ATOM   3355 HG21 THR A 213      -8.881  -7.752  34.495  1.00  0.79           H  
ATOM   3356 HG22 THR A 213     -10.358  -8.734  34.512  1.00  0.79           H  
ATOM   3357 HG23 THR A 213      -9.066  -9.076  33.333  1.00  0.79           H  
ATOM   3358  OG1 THR A 213      -9.214  -6.765  32.091  1.00  0.79           O  
ATOM   3359  HG1 THR A 213      -9.526  -6.004  31.596  1.00  0.79           H  
ATOM   3360  N   GLN A 214     -13.064  -6.294  31.769  1.00  0.69           N  
ATOM   3361  H   GLN A 214     -13.345  -6.536  32.708  1.00  0.69           H  
ATOM   3362  CA  GLN A 214     -13.719  -5.143  31.119  1.00  0.69           C  
ATOM   3363  HA  GLN A 214     -13.974  -5.407  30.093  1.00  0.69           H  
ATOM   3364  C   GLN A 214     -12.800  -3.911  31.038  1.00  0.69           C  
ATOM   3365  CB  GLN A 214     -15.004  -4.784  31.884  1.00  0.69           C  
ATOM   3366  HB2 GLN A 214     -14.758  -4.603  32.931  1.00  0.69           H  
ATOM   3367  HB3 GLN A 214     -15.415  -3.860  31.477  1.00  0.69           H  
ATOM   3368  O   GLN A 214     -13.019  -3.019  30.222  1.00  0.69           O  
ATOM   3369  CG  GLN A 214     -16.081  -5.878  31.805  1.00  0.69           C  
ATOM   3370  HG2 GLN A 214     -16.927  -5.587  32.428  1.00  0.69           H  
ATOM   3371  HG3 GLN A 214     -15.685  -6.813  32.202  1.00  0.69           H  
ATOM   3372  CD  GLN A 214     -16.597  -6.102  30.385  1.00  0.69           C  
ATOM   3373  NE2 GLN A 214     -16.855  -7.328  29.988  1.00  0.69           N  
ATOM   3374 HE21 GLN A 214     -16.623  -8.125  30.563  1.00  0.69           H  
ATOM   3375 HE22 GLN A 214     -17.143  -7.415  29.023  1.00  0.69           H  
ATOM   3376  OE1 GLN A 214     -16.790  -5.185  29.608  1.00  0.69           O  
ATOM   3377  N   GLU A 215     -11.775  -3.858  31.890  1.00  0.68           N  
ATOM   3378  H   GLU A 215     -11.656  -4.609  32.555  1.00  0.68           H  
ATOM   3379  CA  GLU A 215     -10.711  -2.861  31.821  1.00  0.68           C  
ATOM   3380  HA  GLU A 215     -11.152  -1.872  31.692  1.00  0.68           H  
ATOM   3381  C   GLU A 215      -9.805  -3.149  30.622  1.00  0.68           C  
ATOM   3382  CB  GLU A 215      -9.902  -2.863  33.125  1.00  0.68           C  
ATOM   3383  HB2 GLU A 215      -9.057  -2.183  33.014  1.00  0.68           H  
ATOM   3384  HB3 GLU A 215      -9.525  -3.869  33.306  1.00  0.68           H  
ATOM   3385  O   GLU A 215      -9.349  -4.282  30.440  1.00  0.68           O  
ATOM   3386  CG  GLU A 215     -10.755  -2.409  34.321  1.00  0.68           C  
ATOM   3387  HG2 GLU A 215     -11.637  -3.044  34.390  1.00  0.68           H  
ATOM   3388  HG3 GLU A 215     -11.091  -1.388  34.139  1.00  0.68           H  
ATOM   3389  CD  GLU A 215     -10.012  -2.469  35.664  1.00  0.68           C  
ATOM   3390  OE1 GLU A 215     -10.680  -2.184  36.683  1.00  0.68           O  
ATOM   3391  OE2 GLU A 215      -8.815  -2.831  35.675  1.00  0.68           O  
ATOM   3392  N   SER A 216      -9.541  -2.120  29.814  1.00  0.68           N  
ATOM   3393  H   SER A 216      -9.912  -1.207  30.035  1.00  0.68           H  
ATOM   3394  CA  SER A 216      -8.645  -2.222  28.663  1.00  0.68           C  
ATOM   3395  HA  SER A 216      -8.982  -3.037  28.022  1.00  0.68           H  
ATOM   3396  C   SER A 216      -7.220  -2.518  29.128  1.00  0.68           C  
ATOM   3397  CB  SER A 216      -8.669  -0.925  27.844  1.00  0.68           C  
ATOM   3398  HB2 SER A 216      -9.653  -0.804  27.392  1.00  0.68           H  
ATOM   3399  HB3 SER A 216      -7.925  -0.987  27.050  1.00  0.68           H  
ATOM   3400  O   SER A 216      -6.629  -1.719  29.853  1.00  0.68           O  
ATOM   3401  OG  SER A 216      -8.392   0.197  28.664  1.00  0.68           O  
ATOM   3402  HG  SER A 216      -7.629  -0.026  29.203  1.00  0.68           H  
ATOM   3403  N   CYS A 217      -6.641  -3.628  28.670  1.00  0.64           N  
ATOM   3404  H   CYS A 217      -7.190  -4.272  28.119  1.00  0.64           H  
ATOM   3405  CA  CYS A 217      -5.240  -3.973  28.938  1.00  0.64           C  
ATOM   3406  HA  CYS A 217      -5.006  -3.715  29.971  1.00  0.64           H  
ATOM   3407  C   CYS A 217      -4.243  -3.206  28.060  1.00  0.64           C  
ATOM   3408  CB  CYS A 217      -5.066  -5.484  28.766  1.00  0.64           C  
ATOM   3409  HB2 CYS A 217      -4.012  -5.743  28.870  1.00  0.64           H  
ATOM   3410  HB3 CYS A 217      -5.622  -5.980  29.562  1.00  0.64           H  
ATOM   3411  O   CYS A 217      -3.050  -3.160  28.356  1.00  0.64           O  
ATOM   3412  SG  CYS A 217      -5.681  -6.062  27.151  1.00  0.64           S  
ATOM   3413  HG  CYS A 217      -4.925  -5.334  26.325  1.00  0.64           H  
ATOM   3414  N   THR A 218      -4.732  -2.622  26.972  1.00  0.65           N  
ATOM   3415  H   THR A 218      -5.699  -2.793  26.738  1.00  0.65           H  
ATOM   3416  CA  THR A 218      -3.974  -1.807  26.028  1.00  0.65           C  
ATOM   3417  HA  THR A 218      -2.931  -1.734  26.333  1.00  0.65           H  
ATOM   3418  C   THR A 218      -4.580  -0.413  26.033  1.00  0.65           C  
ATOM   3419  CB  THR A 218      -4.016  -2.430  24.625  1.00  0.65           C  
ATOM   3420  HB  THR A 218      -3.660  -1.710  23.888  1.00  0.65           H  
ATOM   3421  O   THR A 218      -5.670  -0.198  25.504  1.00  0.65           O  
ATOM   3422  CG2 THR A 218      -3.179  -3.704  24.530  1.00  0.65           C  
ATOM   3423 HG21 THR A 218      -3.257  -4.104  23.520  1.00  0.65           H  
ATOM   3424 HG22 THR A 218      -3.548  -4.452  25.231  1.00  0.65           H  
ATOM   3425 HG23 THR A 218      -2.135  -3.475  24.745  1.00  0.65           H  
ATOM   3426  OG1 THR A 218      -5.335  -2.801  24.339  1.00  0.65           O  
ATOM   3427  HG1 THR A 218      -5.844  -1.989  24.282  1.00  0.65           H  
ATOM   3428  N   VAL A 219      -3.882   0.521  26.670  1.00  0.75           N  
ATOM   3429  H   VAL A 219      -3.018   0.255  27.120  1.00  0.75           H  
ATOM   3430  CA  VAL A 219      -4.114   1.955  26.502  1.00  0.75           C  
ATOM   3431  HA  VAL A 219      -5.112   2.116  26.095  1.00  0.75           H  
ATOM   3432  C   VAL A 219      -3.094   2.443  25.480  1.00  0.75           C  
ATOM   3433  CB  VAL A 219      -4.013   2.710  27.840  1.00  0.75           C  
ATOM   3434  HB  VAL A 219      -2.988   2.669  28.209  1.00  0.75           H  
ATOM   3435  O   VAL A 219      -1.958   1.959  25.469  1.00  0.75           O  
ATOM   3436  CG1 VAL A 219      -4.428   4.169  27.655  1.00  0.75           C  
ATOM   3437 HG11 VAL A 219      -4.409   4.671  28.622  1.00  0.75           H  
ATOM   3438 HG12 VAL A 219      -5.434   4.234  27.240  1.00  0.75           H  
ATOM   3439 HG13 VAL A 219      -3.722   4.669  26.992  1.00  0.75           H  
ATOM   3440  CG2 VAL A 219      -4.944   2.104  28.902  1.00  0.75           C  
ATOM   3441 HG21 VAL A 219      -4.883   2.689  29.820  1.00  0.75           H  
ATOM   3442 HG22 VAL A 219      -5.973   2.102  28.543  1.00  0.75           H  
ATOM   3443 HG23 VAL A 219      -4.641   1.083  29.135  1.00  0.75           H  
ATOM   3444  N   GLY A 220      -3.508   3.331  24.580  1.00  0.85           N  
ATOM   3445  H   GLY A 220      -4.481   3.597  24.561  1.00  0.85           H  
ATOM   3446  CA  GLY A 220      -2.636   3.792  23.507  1.00  0.85           C  
ATOM   3447  HA2 GLY A 220      -1.618   3.447  23.687  1.00  0.85           H  
ATOM   3448  HA3 GLY A 220      -2.554   4.879  23.513  1.00  0.85           H  
ATOM   3449  C   GLY A 220      -3.016   3.283  22.120  1.00  0.85           C  
ATOM   3450  O   GLY A 220      -3.998   2.570  21.912  1.00  0.85           O  
ATOM   3451  N   VAL A 221      -2.181   3.646  21.157  1.00  0.91           N  
ATOM   3452  H   VAL A 221      -1.400   4.221  21.437  1.00  0.91           H  
ATOM   3453  CA  VAL A 221      -2.133   3.041  19.829  1.00  0.91           C  
ATOM   3454  HA  VAL A 221      -3.024   2.432  19.673  1.00  0.91           H  
ATOM   3455  C   VAL A 221      -0.916   2.137  19.780  1.00  0.91           C  
ATOM   3456  CB  VAL A 221      -2.087   4.105  18.726  1.00  0.91           C  
ATOM   3457  HB  VAL A 221      -1.203   4.730  18.852  1.00  0.91           H  
ATOM   3458  O   VAL A 221       0.202   2.591  20.020  1.00  0.91           O  
ATOM   3459  CG1 VAL A 221      -2.014   3.472  17.340  1.00  0.91           C  
ATOM   3460 HG11 VAL A 221      -1.074   2.933  17.223  1.00  0.91           H  
ATOM   3461 HG12 VAL A 221      -2.844   2.775  17.225  1.00  0.91           H  
ATOM   3462 HG13 VAL A 221      -2.068   4.241  16.569  1.00  0.91           H  
ATOM   3463  CG2 VAL A 221      -3.343   4.978  18.775  1.00  0.91           C  
ATOM   3464 HG21 VAL A 221      -3.347   5.553  19.702  1.00  0.91           H  
ATOM   3465 HG22 VAL A 221      -3.351   5.663  17.928  1.00  0.91           H  
ATOM   3466 HG23 VAL A 221      -4.235   4.352  18.741  1.00  0.91           H  
ATOM   3467  N   TRP A 222      -1.129   0.868  19.457  1.00  0.94           N  
ATOM   3468  H   TRP A 222      -2.067   0.587  19.209  1.00  0.94           H  
ATOM   3469  CA  TRP A 222      -0.073  -0.136  19.361  1.00  0.94           C  
ATOM   3470  HA  TRP A 222       0.859   0.277  19.746  1.00  0.94           H  
ATOM   3471  C   TRP A 222       0.162  -0.514  17.907  1.00  0.94           C  
ATOM   3472  CB  TRP A 222      -0.421  -1.349  20.226  1.00  0.94           C  
ATOM   3473  HB2 TRP A 222       0.276  -2.153  19.992  1.00  0.94           H  
ATOM   3474  HB3 TRP A 222      -1.424  -1.698  19.980  1.00  0.94           H  
ATOM   3475  O   TRP A 222      -0.772  -0.537  17.110  1.00  0.94           O  
ATOM   3476  CG  TRP A 222      -0.345  -1.095  21.698  1.00  0.94           C  
ATOM   3477  CD1 TRP A 222      -1.210  -0.349  22.425  1.00  0.94           C  
ATOM   3478  HD1 TRP A 222      -2.082   0.149  22.029  1.00  0.94           H  
ATOM   3479  CD2 TRP A 222       0.686  -1.536  22.629  1.00  0.94           C  
ATOM   3480  CE2 TRP A 222       0.395  -0.987  23.912  1.00  0.94           C  
ATOM   3481  CE3 TRP A 222       1.846  -2.334  22.512  1.00  0.94           C  
ATOM   3482  HE3 TRP A 222       2.078  -2.785  21.558  1.00  0.94           H  
ATOM   3483  NE1 TRP A 222      -0.770  -0.267  23.732  1.00  0.94           N  
ATOM   3484  HE1 TRP A 222      -1.173   0.366  24.407  1.00  0.94           H  
ATOM   3485  CH2 TRP A 222       2.392  -1.976  24.863  1.00  0.94           C  
ATOM   3486  HH2 TRP A 222       3.054  -2.128  25.703  1.00  0.94           H  
ATOM   3487  CZ2 TRP A 222       1.232  -1.195  25.017  1.00  0.94           C  
ATOM   3488  HZ2 TRP A 222       0.993  -0.737  25.966  1.00  0.94           H  
ATOM   3489  CZ3 TRP A 222       2.693  -2.551  23.614  1.00  0.94           C  
ATOM   3490  HZ3 TRP A 222       3.574  -3.164  23.495  1.00  0.94           H  
ATOM   3491  N   ALA A 223       1.406  -0.828  17.563  1.00  0.97           N  
ATOM   3492  H   ALA A 223       2.129  -0.798  18.268  1.00  0.97           H  
ATOM   3493  CA  ALA A 223       1.788  -1.226  16.216  1.00  0.97           C  
ATOM   3494  HA  ALA A 223       0.889  -1.352  15.614  1.00  0.97           H  
ATOM   3495  C   ALA A 223       2.533  -2.562  16.223  1.00  0.97           C  
ATOM   3496  CB  ALA A 223       2.609  -0.101  15.583  1.00  0.97           C  
ATOM   3497  HB1 ALA A 223       2.889  -0.373  14.566  1.00  0.97           H  
ATOM   3498  HB2 ALA A 223       2.013   0.811  15.564  1.00  0.97           H  
ATOM   3499  HB3 ALA A 223       3.507   0.072  16.176  1.00  0.97           H  
ATOM   3500  O   ALA A 223       3.303  -2.845  17.139  1.00  0.97           O  
ATOM   3501  N   ALA A 224       2.313  -3.369  15.188  1.00  0.97           N  
ATOM   3502  H   ALA A 224       1.614  -3.095  14.512  1.00  0.97           H  
ATOM   3503  CA  ALA A 224       3.063  -4.590  14.914  1.00  0.97           C  
ATOM   3504  HA  ALA A 224       4.059  -4.507  15.348  1.00  0.97           H  
ATOM   3505  C   ALA A 224       3.209  -4.784  13.401  1.00  0.97           C  
ATOM   3506  CB  ALA A 224       2.349  -5.783  15.560  1.00  0.97           C  
ATOM   3507  HB1 ALA A 224       1.363  -5.911  15.114  1.00  0.97           H  
ATOM   3508  HB2 ALA A 224       2.935  -6.688  15.403  1.00  0.97           H  
ATOM   3509  HB3 ALA A 224       2.238  -5.615  16.631  1.00  0.97           H  
ATOM   3510  O   ALA A 224       2.356  -4.350  12.626  1.00  0.97           O  
ATOM   3511  N   TYR A 225       4.279  -5.448  12.970  1.00  0.98           N  
ATOM   3512  H   TYR A 225       4.947  -5.803  13.639  1.00  0.98           H  
ATOM   3513  CA  TYR A 225       4.500  -5.753  11.560  1.00  0.98           C  
ATOM   3514  HA  TYR A 225       3.941  -5.046  10.947  1.00  0.98           H  
ATOM   3515  C   TYR A 225       4.030  -7.157  11.215  1.00  0.98           C  
ATOM   3516  CB  TYR A 225       5.978  -5.594  11.224  1.00  0.98           C  
ATOM   3517  HB2 TYR A 225       6.553  -6.223  11.904  1.00  0.98           H  
ATOM   3518  HB3 TYR A 225       6.244  -4.554  11.412  1.00  0.98           H  
ATOM   3519  O   TYR A 225       4.457  -8.131  11.827  1.00  0.98           O  
ATOM   3520  CG  TYR A 225       6.367  -5.929   9.798  1.00  0.98           C  
ATOM   3521  CD1 TYR A 225       7.497  -6.732   9.557  1.00  0.98           C  
ATOM   3522  HD1 TYR A 225       8.106  -7.060  10.386  1.00  0.98           H  
ATOM   3523  CD2 TYR A 225       5.596  -5.462   8.717  1.00  0.98           C  
ATOM   3524  HD2 TYR A 225       4.733  -4.837   8.889  1.00  0.98           H  
ATOM   3525  CE1 TYR A 225       7.848  -7.088   8.241  1.00  0.98           C  
ATOM   3526  HE1 TYR A 225       8.723  -7.699   8.075  1.00  0.98           H  
ATOM   3527  CE2 TYR A 225       5.923  -5.851   7.408  1.00  0.98           C  
ATOM   3528  HE2 TYR A 225       5.289  -5.561   6.583  1.00  0.98           H  
ATOM   3529  OH  TYR A 225       7.368  -6.999   5.887  1.00  0.98           O  
ATOM   3530  HH  TYR A 225       8.119  -7.598   5.876  1.00  0.98           H  
ATOM   3531  CZ  TYR A 225       7.053  -6.649   7.162  1.00  0.98           C  
ATOM   3532  N   ASP A 226       3.196  -7.269  10.191  1.00  0.97           N  
ATOM   3533  H   ASP A 226       2.863  -6.430   9.736  1.00  0.97           H  
ATOM   3534  CA  ASP A 226       2.881  -8.540   9.568  1.00  0.97           C  
ATOM   3535  HA  ASP A 226       3.055  -9.343  10.283  1.00  0.97           H  
ATOM   3536  C   ASP A 226       3.748  -8.767   8.313  1.00  0.97           C  
ATOM   3537  CB  ASP A 226       1.394  -8.600   9.266  1.00  0.97           C  
ATOM   3538  HB2 ASP A 226       0.832  -8.579  10.200  1.00  0.97           H  
ATOM   3539  HB3 ASP A 226       1.110  -7.733   8.669  1.00  0.97           H  
ATOM   3540  O   ASP A 226       3.504  -8.146   7.269  1.00  0.97           O  
ATOM   3541  CG  ASP A 226       1.053  -9.869   8.499  1.00  0.97           C  
ATOM   3542  OD1 ASP A 226       1.853 -10.832   8.450  1.00  0.97           O  
ATOM   3543  OD2 ASP A 226      -0.017  -9.844   7.879  1.00  0.97           O  
ATOM   3544  N   PRO A 227       4.737  -9.680   8.375  1.00  0.95           N  
ATOM   3545  CA  PRO A 227       5.606  -9.990   7.246  1.00  0.95           C  
ATOM   3546  HA  PRO A 227       5.966  -9.066   6.795  1.00  0.95           H  
ATOM   3547  C   PRO A 227       4.925 -10.809   6.144  1.00  0.95           C  
ATOM   3548  CB  PRO A 227       6.784 -10.752   7.859  1.00  0.95           C  
ATOM   3549  HB2 PRO A 227       7.234 -11.459   7.162  1.00  0.95           H  
ATOM   3550  HB3 PRO A 227       7.533 -10.041   8.209  1.00  0.95           H  
ATOM   3551  O   PRO A 227       5.455 -10.856   5.034  1.00  0.95           O  
ATOM   3552  CG  PRO A 227       6.165 -11.459   9.062  1.00  0.95           C  
ATOM   3553  HG2 PRO A 227       6.908 -11.669   9.831  1.00  0.95           H  
ATOM   3554  HG3 PRO A 227       5.661 -12.371   8.742  1.00  0.95           H  
ATOM   3555  CD  PRO A 227       5.134 -10.450   9.548  1.00  0.95           C  
ATOM   3556  HD2 PRO A 227       5.596  -9.784  10.278  1.00  0.95           H  
ATOM   3557  HD3 PRO A 227       4.290 -10.978   9.990  1.00  0.95           H  
ATOM   3558  N   VAL A 228       3.785 -11.457   6.419  1.00  0.94           N  
ATOM   3559  H   VAL A 228       3.339 -11.306   7.313  1.00  0.94           H  
ATOM   3560  CA  VAL A 228       3.061 -12.266   5.428  1.00  0.94           C  
ATOM   3561  HA  VAL A 228       3.775 -12.881   4.880  1.00  0.94           H  
ATOM   3562  C   VAL A 228       2.385 -11.352   4.416  1.00  0.94           C  
ATOM   3563  CB  VAL A 228       2.034 -13.204   6.098  1.00  0.94           C  
ATOM   3564  HB  VAL A 228       1.321 -12.622   6.680  1.00  0.94           H  
ATOM   3565  O   VAL A 228       2.620 -11.481   3.215  1.00  0.94           O  
ATOM   3566  CG1 VAL A 228       1.245 -14.003   5.053  1.00  0.94           C  
ATOM   3567 HG11 VAL A 228       0.600 -14.731   5.545  1.00  0.94           H  
ATOM   3568 HG12 VAL A 228       0.606 -13.335   4.475  1.00  0.94           H  
ATOM   3569 HG13 VAL A 228       1.929 -14.512   4.375  1.00  0.94           H  
ATOM   3570  CG2 VAL A 228       2.741 -14.196   7.032  1.00  0.94           C  
ATOM   3571 HG21 VAL A 228       2.009 -14.859   7.493  1.00  0.94           H  
ATOM   3572 HG22 VAL A 228       3.468 -14.787   6.475  1.00  0.94           H  
ATOM   3573 HG23 VAL A 228       3.248 -13.655   7.830  1.00  0.94           H  
ATOM   3574  N   HIS A 229       1.600 -10.389   4.899  1.00  0.94           N  
ATOM   3575  H   HIS A 229       1.403 -10.373   5.889  1.00  0.94           H  
ATOM   3576  CA  HIS A 229       0.874  -9.457   4.035  1.00  0.94           C  
ATOM   3577  HA  HIS A 229       0.765  -9.913   3.051  1.00  0.94           H  
ATOM   3578  C   HIS A 229       1.629  -8.135   3.802  1.00  0.94           C  
ATOM   3579  CB  HIS A 229      -0.550  -9.260   4.575  1.00  0.94           C  
ATOM   3580  HB2 HIS A 229      -0.503  -8.674   5.493  1.00  0.94           H  
ATOM   3581  HB3 HIS A 229      -1.128  -8.692   3.846  1.00  0.94           H  
ATOM   3582  O   HIS A 229       1.170  -7.306   3.020  1.00  0.94           O  
ATOM   3583  CG  HIS A 229      -1.279 -10.557   4.863  1.00  0.94           C  
ATOM   3584  CD2 HIS A 229      -1.827 -11.443   3.975  1.00  0.94           C  
ATOM   3585  HD2 HIS A 229      -1.839 -11.341   2.900  1.00  0.94           H  
ATOM   3586  ND1 HIS A 229      -1.469 -11.098   6.107  1.00  0.94           N  
ATOM   3587  HD1 HIS A 229      -1.088 -10.708   6.957  1.00  0.94           H  
ATOM   3588  CE1 HIS A 229      -2.101 -12.266   5.996  1.00  0.94           C  
ATOM   3589  HE1 HIS A 229      -2.357 -12.915   6.820  1.00  0.94           H  
ATOM   3590  NE2 HIS A 229      -2.340 -12.526   4.707  1.00  0.94           N  
ATOM   3591  N   LYS A 230       2.799  -7.941   4.435  1.00  0.95           N  
ATOM   3592  H   LYS A 230       3.072  -8.647   5.104  1.00  0.95           H  
ATOM   3593  CA  LYS A 230       3.619  -6.712   4.383  1.00  0.95           C  
ATOM   3594  HA  LYS A 230       4.435  -6.847   5.093  1.00  0.95           H  
ATOM   3595  C   LYS A 230       2.835  -5.487   4.865  1.00  0.95           C  
ATOM   3596  CB  LYS A 230       4.246  -6.515   2.994  1.00  0.95           C  
ATOM   3597  HB2 LYS A 230       3.451  -6.417   2.255  1.00  0.95           H  
ATOM   3598  HB3 LYS A 230       4.818  -5.588   2.991  1.00  0.95           H  
ATOM   3599  O   LYS A 230       2.721  -4.476   4.170  1.00  0.95           O  
ATOM   3600  CG  LYS A 230       5.185  -7.659   2.597  1.00  0.95           C  
ATOM   3601  HG2 LYS A 230       6.110  -7.578   3.168  1.00  0.95           H  
ATOM   3602  HG3 LYS A 230       4.724  -8.625   2.804  1.00  0.95           H  
ATOM   3603  CD  LYS A 230       5.478  -7.576   1.098  1.00  0.95           C  
ATOM   3604  HD2 LYS A 230       4.549  -7.752   0.556  1.00  0.95           H  
ATOM   3605  HD3 LYS A 230       5.847  -6.582   0.844  1.00  0.95           H  
ATOM   3606  CE  LYS A 230       6.504  -8.645   0.724  1.00  0.95           C  
ATOM   3607  HE2 LYS A 230       6.134  -9.606   1.080  1.00  0.95           H  
ATOM   3608  HE3 LYS A 230       7.436  -8.434   1.248  1.00  0.95           H  
ATOM   3609  NZ  LYS A 230       6.714  -8.689  -0.743  1.00  0.95           N  
ATOM   3610  HZ1 LYS A 230       7.384  -9.407  -0.981  1.00  0.95           H  
ATOM   3611  HZ2 LYS A 230       7.033  -7.797  -1.091  1.00  0.95           H  
ATOM   3612  HZ3 LYS A 230       5.841  -8.916  -1.196  1.00  0.95           H  
ATOM   3613  N   VAL A 231       2.278  -5.590   6.069  1.00  0.98           N  
ATOM   3614  H   VAL A 231       2.452  -6.435   6.596  1.00  0.98           H  
ATOM   3615  CA  VAL A 231       1.382  -4.580   6.647  1.00  0.98           C  
ATOM   3616  HA  VAL A 231       1.379  -3.701   6.003  1.00  0.98           H  
ATOM   3617  C   VAL A 231       1.860  -4.138   8.026  1.00  0.98           C  
ATOM   3618  CB  VAL A 231      -0.062  -5.112   6.705  1.00  0.98           C  
ATOM   3619  HB  VAL A 231      -0.068  -6.074   7.218  1.00  0.98           H  
ATOM   3620  O   VAL A 231       2.211  -4.966   8.860  1.00  0.98           O  
ATOM   3621  CG1 VAL A 231      -1.026  -4.179   7.438  1.00  0.98           C  
ATOM   3622 HG11 VAL A 231      -1.069  -3.204   6.953  1.00  0.98           H  
ATOM   3623 HG12 VAL A 231      -0.729  -4.069   8.481  1.00  0.98           H  
ATOM   3624 HG13 VAL A 231      -2.012  -4.645   7.450  1.00  0.98           H  
ATOM   3625  CG2 VAL A 231      -0.634  -5.304   5.300  1.00  0.98           C  
ATOM   3626 HG21 VAL A 231      -1.674  -5.620   5.375  1.00  0.98           H  
ATOM   3627 HG22 VAL A 231      -0.573  -4.372   4.738  1.00  0.98           H  
ATOM   3628 HG23 VAL A 231      -0.079  -6.081   4.774  1.00  0.98           H  
ATOM   3629  N   ALA A 232       1.823  -2.834   8.293  1.00  0.98           N  
ATOM   3630  H   ALA A 232       1.510  -2.215   7.558  1.00  0.98           H  
ATOM   3631  CA  ALA A 232       1.850  -2.295   9.647  1.00  0.98           C  
ATOM   3632  HA  ALA A 232       2.504  -2.905  10.270  1.00  0.98           H  
ATOM   3633  C   ALA A 232       0.430  -2.349  10.232  1.00  0.98           C  
ATOM   3634  CB  ALA A 232       2.425  -0.876   9.609  1.00  0.98           C  
ATOM   3635  HB1 ALA A 232       3.434  -0.897   9.199  1.00  0.98           H  
ATOM   3636  HB2 ALA A 232       2.458  -0.470  10.620  1.00  0.98           H  
ATOM   3637  HB3 ALA A 232       1.795  -0.239   8.988  1.00  0.98           H  
ATOM   3638  O   ALA A 232      -0.468  -1.628   9.791  1.00  0.98           O  
ATOM   3639  N   VAL A 233       0.222  -3.241  11.195  1.00  0.98           N  
ATOM   3640  H   VAL A 233       1.012  -3.772  11.531  1.00  0.98           H  
ATOM   3641  CA  VAL A 233      -1.056  -3.452  11.876  1.00  0.98           C  
ATOM   3642  HA  VAL A 233      -1.867  -3.199  11.194  1.00  0.98           H  
ATOM   3643  C   VAL A 233      -1.123  -2.529  13.088  1.00  0.98           C  
ATOM   3644  CB  VAL A 233      -1.227  -4.925  12.289  1.00  0.98           C  
ATOM   3645  HB  VAL A 233      -0.483  -5.183  13.043  1.00  0.98           H  
ATOM   3646  O   VAL A 233      -0.210  -2.529  13.911  1.00  0.98           O  
ATOM   3647  CG1 VAL A 233      -2.623  -5.153  12.875  1.00  0.98           C  
ATOM   3648 HG11 VAL A 233      -2.738  -6.203  13.143  1.00  0.98           H  
ATOM   3649 HG12 VAL A 233      -3.381  -4.883  12.141  1.00  0.98           H  
ATOM   3650 HG13 VAL A 233      -2.756  -4.546  13.771  1.00  0.98           H  
ATOM   3651  CG2 VAL A 233      -1.065  -5.883  11.100  1.00  0.98           C  
ATOM   3652 HG21 VAL A 233      -1.217  -6.911  11.429  1.00  0.98           H  
ATOM   3653 HG22 VAL A 233      -1.791  -5.647  10.322  1.00  0.98           H  
ATOM   3654 HG23 VAL A 233      -0.058  -5.812  10.688  1.00  0.98           H  
ATOM   3655  N   ILE A 234      -2.198  -1.753  13.191  1.00  0.96           N  
ATOM   3656  H   ILE A 234      -2.881  -1.804  12.449  1.00  0.96           H  
ATOM   3657  CA  ILE A 234      -2.413  -0.735  14.215  1.00  0.96           C  
ATOM   3658  HA  ILE A 234      -1.543  -0.706  14.871  1.00  0.96           H  
ATOM   3659  C   ILE A 234      -3.627  -1.108  15.066  1.00  0.96           C  
ATOM   3660  CB  ILE A 234      -2.559   0.660  13.569  1.00  0.96           C  
ATOM   3661  HB  ILE A 234      -3.429   0.643  12.912  1.00  0.96           H  
ATOM   3662  O   ILE A 234      -4.764  -1.107  14.588  1.00  0.96           O  
ATOM   3663  CG1 ILE A 234      -1.350   1.071  12.698  1.00  0.96           C  
ATOM   3664 HG12 ILE A 234      -1.563   2.040  12.245  1.00  0.96           H  
ATOM   3665 HG13 ILE A 234      -1.242   0.357  11.882  1.00  0.96           H  
ATOM   3666  CG2 ILE A 234      -2.808   1.721  14.647  1.00  0.96           C  
ATOM   3667 HG21 ILE A 234      -2.022   1.646  15.398  1.00  0.96           H  
ATOM   3668 HG22 ILE A 234      -3.771   1.553  15.129  1.00  0.96           H  
ATOM   3669 HG23 ILE A 234      -2.810   2.719  14.208  1.00  0.96           H  
ATOM   3670  CD1 ILE A 234      -0.005   1.171  13.431  1.00  0.96           C  
ATOM   3671 HD11 ILE A 234       0.258   0.206  13.864  1.00  0.96           H  
ATOM   3672 HD12 ILE A 234       0.770   1.452  12.719  1.00  0.96           H  
ATOM   3673 HD13 ILE A 234      -0.048   1.927  14.215  1.00  0.96           H  
ATOM   3674  N   ASP A 235      -3.384  -1.387  16.341  1.00  0.94           N  
ATOM   3675  H   ASP A 235      -2.438  -1.291  16.680  1.00  0.94           H  
ATOM   3676  CA  ASP A 235      -4.435  -1.597  17.329  1.00  0.94           C  
ATOM   3677  HA  ASP A 235      -5.330  -1.941  16.810  1.00  0.94           H  
ATOM   3678  C   ASP A 235      -4.773  -0.285  18.036  1.00  0.94           C  
ATOM   3679  CB  ASP A 235      -4.048  -2.698  18.317  1.00  0.94           C  
ATOM   3680  HB2 ASP A 235      -3.278  -2.323  18.991  1.00  0.94           H  
ATOM   3681  HB3 ASP A 235      -3.632  -3.542  17.766  1.00  0.94           H  
ATOM   3682  O   ASP A 235      -3.882   0.430  18.505  1.00  0.94           O  
ATOM   3683  CG  ASP A 235      -5.241  -3.196  19.141  1.00  0.94           C  
ATOM   3684  OD1 ASP A 235      -6.401  -2.843  18.813  1.00  0.94           O  
ATOM   3685  OD2 ASP A 235      -4.986  -3.985  20.074  1.00  0.94           O  
ATOM   3686  N   THR A 236      -6.064   0.035  18.108  1.00  0.86           N  
ATOM   3687  H   THR A 236      -6.728  -0.679  17.846  1.00  0.86           H  
ATOM   3688  CA  THR A 236      -6.555   1.231  18.799  1.00  0.86           C  
ATOM   3689  HA  THR A 236      -5.719   1.702  19.316  1.00  0.86           H  
ATOM   3690  C   THR A 236      -7.538   0.818  19.888  1.00  0.86           C  
ATOM   3691  CB  THR A 236      -7.101   2.306  17.848  1.00  0.86           C  
ATOM   3692  HB  THR A 236      -7.226   3.220  18.427  1.00  0.86           H  
ATOM   3693  O   THR A 236      -8.749   0.697  19.694  1.00  0.86           O  
ATOM   3694  CG2 THR A 236      -6.181   2.619  16.672  1.00  0.86           C  
ATOM   3695 HG21 THR A 236      -6.155   1.779  15.977  1.00  0.86           H  
ATOM   3696 HG22 THR A 236      -6.544   3.509  16.159  1.00  0.86           H  
ATOM   3697 HG23 THR A 236      -5.174   2.810  17.042  1.00  0.86           H  
ATOM   3698  OG1 THR A 236      -8.341   1.987  17.295  1.00  0.86           O  
ATOM   3699  HG1 THR A 236      -8.279   1.162  16.809  1.00  0.86           H  
ATOM   3700  N   GLU A 237      -7.011   0.561  21.076  1.00  0.72           N  
ATOM   3701  H   GLU A 237      -6.019   0.688  21.215  1.00  0.72           H  
ATOM   3702  CA  GLU A 237      -7.802   0.158  22.233  1.00  0.72           C  
ATOM   3703  HA  GLU A 237      -8.859   0.249  21.984  1.00  0.72           H  
ATOM   3704  C   GLU A 237      -7.577   1.131  23.401  1.00  0.72           C  
ATOM   3705  CB  GLU A 237      -7.557  -1.330  22.515  1.00  0.72           C  
ATOM   3706  HB2 GLU A 237      -6.495  -1.474  22.713  1.00  0.72           H  
ATOM   3707  HB3 GLU A 237      -7.807  -1.880  21.608  1.00  0.72           H  
ATOM   3708  O   GLU A 237      -6.595   1.865  23.450  1.00  0.72           O  
ATOM   3709  CG  GLU A 237      -8.418  -1.839  23.684  1.00  0.72           C  
ATOM   3710  HG2 GLU A 237      -7.921  -1.588  24.621  1.00  0.72           H  
ATOM   3711  HG3 GLU A 237      -9.366  -1.302  23.665  1.00  0.72           H  
ATOM   3712  CD  GLU A 237      -8.768  -3.332  23.654  1.00  0.72           C  
ATOM   3713  OE1 GLU A 237      -9.114  -3.828  24.744  1.00  0.72           O  
ATOM   3714  OE2 GLU A 237      -9.072  -3.841  22.548  1.00  0.72           O  
ATOM   3715  N   GLY A 238      -8.578   1.269  24.275  1.00  0.62           N  
ATOM   3716  H   GLY A 238      -9.332   0.598  24.246  1.00  0.62           H  
ATOM   3717  CA  GLY A 238      -8.579   2.244  25.374  1.00  0.62           C  
ATOM   3718  HA2 GLY A 238      -7.603   2.218  25.859  1.00  0.62           H  
ATOM   3719  HA3 GLY A 238      -9.320   1.948  26.116  1.00  0.62           H  
ATOM   3720  C   GLY A 238      -8.858   3.700  24.963  1.00  0.62           C  
ATOM   3721  O   GLY A 238      -9.470   4.432  25.733  1.00  0.62           O  
ATOM   3722  N   LEU A 239      -8.508   4.122  23.741  1.00  0.56           N  
ATOM   3723  H   LEU A 239      -7.907   3.502  23.216  1.00  0.56           H  
ATOM   3724  CA  LEU A 239      -8.580   5.538  23.331  1.00  0.56           C  
ATOM   3725  HA  LEU A 239      -8.562   6.155  24.229  1.00  0.56           H  
ATOM   3726  C   LEU A 239      -9.866   5.971  22.600  1.00  0.56           C  
ATOM   3727  CB  LEU A 239      -7.327   5.869  22.505  1.00  0.56           C  
ATOM   3728  HB2 LEU A 239      -7.174   5.096  21.752  1.00  0.56           H  
ATOM   3729  HB3 LEU A 239      -7.501   6.815  21.992  1.00  0.56           H  
ATOM   3730  O   LEU A 239     -10.257   7.135  22.680  1.00  0.56           O  
ATOM   3731  CG  LEU A 239      -6.054   6.016  23.361  1.00  0.56           C  
ATOM   3732  HG  LEU A 239      -5.925   5.133  23.987  1.00  0.56           H  
ATOM   3733  CD1 LEU A 239      -4.813   6.170  22.492  1.00  0.56           C  
ATOM   3734 HD11 LEU A 239      -3.941   6.227  23.142  1.00  0.56           H  
ATOM   3735 HD12 LEU A 239      -4.728   5.340  21.791  1.00  0.56           H  
ATOM   3736 HD13 LEU A 239      -4.815   7.127  21.970  1.00  0.56           H  
ATOM   3737  CD2 LEU A 239      -6.120   7.264  24.243  1.00  0.56           C  
ATOM   3738 HD21 LEU A 239      -5.146   7.455  24.692  1.00  0.56           H  
ATOM   3739 HD22 LEU A 239      -6.400   8.137  23.654  1.00  0.56           H  
ATOM   3740 HD23 LEU A 239      -6.834   7.124  25.054  1.00  0.56           H  
ATOM   3741  N   LEU A 240     -10.557   5.058  21.908  1.00  0.52           N  
ATOM   3742  H   LEU A 240     -10.169   4.127  21.845  1.00  0.52           H  
ATOM   3743  CA  LEU A 240     -11.851   5.340  21.254  1.00  0.52           C  
ATOM   3744  HA  LEU A 240     -11.926   6.412  21.074  1.00  0.52           H  
ATOM   3745  C   LEU A 240     -13.069   4.999  22.130  1.00  0.52           C  
ATOM   3746  CB  LEU A 240     -11.924   4.625  19.895  1.00  0.52           C  
ATOM   3747  HB2 LEU A 240     -12.934   4.722  19.496  1.00  0.52           H  
ATOM   3748  HB3 LEU A 240     -11.738   3.563  20.057  1.00  0.52           H  
ATOM   3749  O   LEU A 240     -14.206   5.210  21.699  1.00  0.52           O  
ATOM   3750  CG  LEU A 240     -10.942   5.153  18.838  1.00  0.52           C  
ATOM   3751  HG  LEU A 240      -9.921   5.101  19.218  1.00  0.52           H  
ATOM   3752  CD1 LEU A 240     -11.048   4.268  17.610  1.00  0.52           C  
ATOM   3753 HD11 LEU A 240     -12.053   4.297  17.189  1.00  0.52           H  
ATOM   3754 HD12 LEU A 240     -10.329   4.617  16.869  1.00  0.52           H  
ATOM   3755 HD13 LEU A 240     -10.792   3.245  17.883  1.00  0.52           H  
ATOM   3756  CD2 LEU A 240     -11.242   6.586  18.390  1.00  0.52           C  
ATOM   3757 HD21 LEU A 240     -11.014   7.271  19.207  1.00  0.52           H  
ATOM   3758 HD22 LEU A 240     -10.589   6.850  17.558  1.00  0.52           H  
ATOM   3759 HD23 LEU A 240     -12.282   6.681  18.078  1.00  0.52           H  
ATOM   3760  N   GLY A 241     -12.839   4.486  23.343  1.00  0.51           N  
ATOM   3761  H   GLY A 241     -11.876   4.400  23.636  1.00  0.51           H  
ATOM   3762  CA  GLY A 241     -13.876   4.272  24.353  1.00  0.51           C  
ATOM   3763  HA2 GLY A 241     -13.443   3.737  25.198  1.00  0.51           H  
ATOM   3764  HA3 GLY A 241     -14.675   3.662  23.933  1.00  0.51           H  
ATOM   3765  C   GLY A 241     -14.473   5.590  24.860  1.00  0.51           C  
ATOM   3766  O   GLY A 241     -14.204   6.666  24.323  1.00  0.51           O  
ATOM   3767  N   ALA A 242     -15.313   5.520  25.894  1.00  0.43           N  
ATOM   3768  H   ALA A 242     -15.486   4.620  26.317  1.00  0.43           H  
ATOM   3769  CA  ALA A 242     -15.893   6.694  26.549  1.00  0.43           C  
ATOM   3770  HA  ALA A 242     -16.311   7.350  25.786  1.00  0.43           H  
ATOM   3771  C   ALA A 242     -14.814   7.504  27.301  1.00  0.43           C  
ATOM   3772  CB  ALA A 242     -17.044   6.225  27.453  1.00  0.43           C  
ATOM   3773  HB1 ALA A 242     -17.507   7.090  27.929  1.00  0.43           H  
ATOM   3774  HB2 ALA A 242     -17.795   5.701  26.863  1.00  0.43           H  
ATOM   3775  HB3 ALA A 242     -16.664   5.561  28.229  1.00  0.43           H  
ATOM   3776  O   ALA A 242     -14.752   7.491  28.525  1.00  0.43           O  
ATOM   3777  N   THR A 243     -13.925   8.181  26.575  1.00  0.49           N  
ATOM   3778  H   THR A 243     -13.947   8.092  25.569  1.00  0.49           H  
ATOM   3779  CA  THR A 243     -12.997   9.152  27.151  1.00  0.49           C  
ATOM   3780  HA  THR A 243     -12.638   8.759  28.102  1.00  0.49           H  
ATOM   3781  C   THR A 243     -13.742  10.454  27.434  1.00  0.49           C  
ATOM   3782  CB  THR A 243     -11.759   9.388  26.268  1.00  0.49           C  
ATOM   3783  HB  THR A 243     -11.087  10.071  26.787  1.00  0.49           H  
ATOM   3784  O   THR A 243     -14.676  10.836  26.725  1.00  0.49           O  
ATOM   3785  CG2 THR A 243     -10.997   8.097  25.968  1.00  0.49           C  
ATOM   3786 HG21 THR A 243     -11.595   7.434  25.342  1.00  0.49           H  
ATOM   3787 HG22 THR A 243     -10.068   8.330  25.448  1.00  0.49           H  
ATOM   3788 HG23 THR A 243     -10.752   7.586  26.899  1.00  0.49           H  
ATOM   3789  OG1 THR A 243     -12.104   9.957  25.029  1.00  0.49           O  
ATOM   3790  HG1 THR A 243     -11.313   9.917  24.488  1.00  0.49           H  
ATOM   3791  N   VAL A 244     -13.326  11.159  28.486  1.00  0.51           N  
ATOM   3792  H   VAL A 244     -12.608  10.763  29.076  1.00  0.51           H  
ATOM   3793  CA  VAL A 244     -13.914  12.450  28.888  1.00  0.51           C  
ATOM   3794  HA  VAL A 244     -14.997  12.332  28.883  1.00  0.51           H  
ATOM   3795  C   VAL A 244     -13.582  13.565  27.883  1.00  0.51           C  
ATOM   3796  CB  VAL A 244     -13.472  12.863  30.317  1.00  0.51           C  
ATOM   3797  HB  VAL A 244     -12.704  13.633  30.240  1.00  0.51           H  
ATOM   3798  O   VAL A 244     -14.250  14.596  27.855  1.00  0.51           O  
ATOM   3799  CG1 VAL A 244     -14.661  13.441  31.093  1.00  0.51           C  
ATOM   3800 HG11 VAL A 244     -15.424  12.676  31.238  1.00  0.51           H  
ATOM   3801 HG12 VAL A 244     -14.327  13.806  32.064  1.00  0.51           H  
ATOM   3802 HG13 VAL A 244     -15.089  14.276  30.538  1.00  0.51           H  
ATOM   3803  CG2 VAL A 244     -12.884  11.720  31.163  1.00  0.51           C  
ATOM   3804 HG21 VAL A 244     -12.676  12.080  32.171  1.00  0.51           H  
ATOM   3805 HG22 VAL A 244     -13.589  10.892  31.227  1.00  0.51           H  
ATOM   3806 HG23 VAL A 244     -11.940  11.378  30.739  1.00  0.51           H  
ATOM   3807  N   ASN A 245     -12.564  13.361  27.034  1.00  0.66           N  
ATOM   3808  H   ASN A 245     -12.101  12.463  27.057  1.00  0.66           H  
ATOM   3809  CA  ASN A 245     -12.047  14.362  26.109  1.00  0.66           C  
ATOM   3810  HA  ASN A 245     -12.566  15.302  26.300  1.00  0.66           H  
ATOM   3811  C   ASN A 245     -12.330  13.998  24.638  1.00  0.66           C  
ATOM   3812  CB  ASN A 245     -10.564  14.613  26.433  1.00  0.66           C  
ATOM   3813  HB2 ASN A 245      -9.946  13.789  26.076  1.00  0.66           H  
ATOM   3814  HB3 ASN A 245     -10.442  14.686  27.514  1.00  0.66           H  
ATOM   3815  O   ASN A 245     -11.512  13.395  23.942  1.00  0.66           O  
ATOM   3816  CG  ASN A 245     -10.071  15.912  25.828  1.00  0.66           C  
ATOM   3817  ND2 ASN A 245      -8.965  16.431  26.306  1.00  0.66           N  
ATOM   3818 HD21 ASN A 245      -8.448  15.942  27.023  1.00  0.66           H  
ATOM   3819 HD22 ASN A 245      -8.673  17.335  25.963  1.00  0.66           H  
ATOM   3820  OD1 ASN A 245     -10.679  16.480  24.928  1.00  0.66           O  
ATOM   3821  N   LEU A 246     -13.498  14.421  24.144  1.00  0.65           N  
ATOM   3822  H   LEU A 246     -14.141  14.854  24.791  1.00  0.65           H  
ATOM   3823  CA  LEU A 246     -13.924  14.245  22.746  1.00  0.65           C  
ATOM   3824  HA  LEU A 246     -14.009  13.180  22.530  1.00  0.65           H  
ATOM   3825  C   LEU A 246     -12.929  14.834  21.729  1.00  0.65           C  
ATOM   3826  CB  LEU A 246     -15.293  14.928  22.562  1.00  0.65           C  
ATOM   3827  HB2 LEU A 246     -15.517  14.985  21.497  1.00  0.65           H  
ATOM   3828  HB3 LEU A 246     -15.218  15.951  22.931  1.00  0.65           H  
ATOM   3829  O   LEU A 246     -12.786  14.298  20.627  1.00  0.65           O  
ATOM   3830  CG  LEU A 246     -16.470  14.227  23.264  1.00  0.65           C  
ATOM   3831  HG  LEU A 246     -16.218  14.034  24.307  1.00  0.65           H  
ATOM   3832  CD1 LEU A 246     -17.698  15.136  23.230  1.00  0.65           C  
ATOM   3833 HD11 LEU A 246     -17.474  16.074  23.738  1.00  0.65           H  
ATOM   3834 HD12 LEU A 246     -17.987  15.343  22.199  1.00  0.65           H  
ATOM   3835 HD13 LEU A 246     -18.525  14.655  23.752  1.00  0.65           H  
ATOM   3836  CD2 LEU A 246     -16.822  12.904  22.579  1.00  0.65           C  
ATOM   3837 HD21 LEU A 246     -17.744  12.504  23.002  1.00  0.65           H  
ATOM   3838 HD22 LEU A 246     -16.954  13.057  21.507  1.00  0.65           H  
ATOM   3839 HD23 LEU A 246     -16.026  12.179  22.751  1.00  0.65           H  
ATOM   3840  N   SER A 247     -12.232  15.919  22.091  1.00  0.70           N  
ATOM   3841  H   SER A 247     -12.351  16.278  23.028  1.00  0.70           H  
ATOM   3842  CA  SER A 247     -11.243  16.553  21.211  1.00  0.70           C  
ATOM   3843  HA  SER A 247     -11.708  16.711  20.238  1.00  0.70           H  
ATOM   3844  C   SER A 247     -10.035  15.641  20.990  1.00  0.70           C  
ATOM   3845  CB  SER A 247     -10.820  17.932  21.742  1.00  0.70           C  
ATOM   3846  HB2 SER A 247     -11.705  18.501  22.030  1.00  0.70           H  
ATOM   3847  HB3 SER A 247     -10.325  18.470  20.934  1.00  0.70           H  
ATOM   3848  O   SER A 247      -9.640  15.418  19.849  1.00  0.70           O  
ATOM   3849  OG  SER A 247      -9.921  17.860  22.836  1.00  0.70           O  
ATOM   3850  HG  SER A 247     -10.356  17.485  23.606  1.00  0.70           H  
ATOM   3851  N   GLN A 248      -9.537  15.030  22.069  1.00  0.70           N  
ATOM   3852  H   GLN A 248      -9.958  15.240  22.963  1.00  0.70           H  
ATOM   3853  CA  GLN A 248      -8.439  14.065  22.059  1.00  0.70           C  
ATOM   3854  HA  GLN A 248      -7.549  14.535  21.639  1.00  0.70           H  
ATOM   3855  C   GLN A 248      -8.786  12.862  21.174  1.00  0.70           C  
ATOM   3856  CB  GLN A 248      -8.178  13.657  23.521  1.00  0.70           C  
ATOM   3857  HB2 GLN A 248      -8.988  13.015  23.868  1.00  0.70           H  
ATOM   3858  HB3 GLN A 248      -8.157  14.551  24.144  1.00  0.70           H  
ATOM   3859  O   GLN A 248      -8.119  12.543  20.192  1.00  0.70           O  
ATOM   3860  CG  GLN A 248      -6.850  12.928  23.717  1.00  0.70           C  
ATOM   3861  HG2 GLN A 248      -6.056  13.653  23.541  1.00  0.70           H  
ATOM   3862  HG3 GLN A 248      -6.770  12.100  23.013  1.00  0.70           H  
ATOM   3863  CD  GLN A 248      -6.633  12.369  25.111  1.00  0.70           C  
ATOM   3864  NE2 GLN A 248      -5.405  12.037  25.429  1.00  0.70           N  
ATOM   3865 HE21 GLN A 248      -5.228  11.508  26.272  1.00  0.70           H  
ATOM   3866 HE22 GLN A 248      -4.650  12.108  24.763  1.00  0.70           H  
ATOM   3867  OE1 GLN A 248      -7.553  12.237  25.906  1.00  0.70           O  
ATOM   3868  N   ARG A 249      -9.957  12.270  21.424  1.00  0.71           N  
ATOM   3869  H   ARG A 249     -10.475  12.578  22.235  1.00  0.71           H  
ATOM   3870  CA  ARG A 249     -10.470  11.160  20.616  1.00  0.71           C  
ATOM   3871  HA  ARG A 249      -9.802  10.307  20.735  1.00  0.71           H  
ATOM   3872  C   ARG A 249     -10.506  11.489  19.119  1.00  0.71           C  
ATOM   3873  CB  ARG A 249     -11.860  10.799  21.146  1.00  0.71           C  
ATOM   3874  HB2 ARG A 249     -12.542  11.634  20.989  1.00  0.71           H  
ATOM   3875  HB3 ARG A 249     -11.796  10.596  22.215  1.00  0.71           H  
ATOM   3876  O   ARG A 249     -10.114  10.665  18.296  1.00  0.71           O  
ATOM   3877  CG  ARG A 249     -12.397   9.558  20.436  1.00  0.71           C  
ATOM   3878  HG2 ARG A 249     -11.735   8.720  20.655  1.00  0.71           H  
ATOM   3879  HG3 ARG A 249     -12.436   9.728  19.360  1.00  0.71           H  
ATOM   3880  CD  ARG A 249     -13.799   9.223  20.927  1.00  0.71           C  
ATOM   3881  HD2 ARG A 249     -13.729   8.864  21.953  1.00  0.71           H  
ATOM   3882  HD3 ARG A 249     -14.412  10.124  20.905  1.00  0.71           H  
ATOM   3883  NE  ARG A 249     -14.414   8.200  20.065  1.00  0.71           N  
ATOM   3884  HE  ARG A 249     -13.912   7.947  19.226  1.00  0.71           H  
ATOM   3885  NH1 ARG A 249     -16.216   7.781  21.409  1.00  0.71           N  
ATOM   3886 HH11 ARG A 249     -16.974   7.162  21.656  1.00  0.71           H  
ATOM   3887 HH12 ARG A 249     -15.756   8.315  22.133  1.00  0.71           H  
ATOM   3888  NH2 ARG A 249     -15.995   6.661  19.490  1.00  0.71           N  
ATOM   3889 HH21 ARG A 249     -15.434   6.370  18.702  1.00  0.71           H  
ATOM   3890 HH22 ARG A 249     -16.764   6.073  19.778  1.00  0.71           H  
ATOM   3891  CZ  ARG A 249     -15.536   7.555  20.321  1.00  0.71           C  
ATOM   3892  N   THR A 250     -10.973  12.686  18.769  1.00  0.75           N  
ATOM   3893  H   THR A 250     -11.258  13.315  19.507  1.00  0.75           H  
ATOM   3894  CA  THR A 250     -11.080  13.129  17.372  1.00  0.75           C  
ATOM   3895  HA  THR A 250     -11.593  12.357  16.799  1.00  0.75           H  
ATOM   3896  C   THR A 250      -9.702  13.322  16.741  1.00  0.75           C  
ATOM   3897  CB  THR A 250     -11.907  14.417  17.263  1.00  0.75           C  
ATOM   3898  HB  THR A 250     -11.396  15.230  17.778  1.00  0.75           H  
ATOM   3899  O   THR A 250      -9.478  12.849  15.629  1.00  0.75           O  
ATOM   3900  CG2 THR A 250     -12.157  14.824  15.810  1.00  0.75           C  
ATOM   3901 HG21 THR A 250     -12.827  15.684  15.785  1.00  0.75           H  
ATOM   3902 HG22 THR A 250     -12.614  13.999  15.264  1.00  0.75           H  
ATOM   3903 HG23 THR A 250     -11.219  15.103  15.329  1.00  0.75           H  
ATOM   3904  OG1 THR A 250     -13.170  14.219  17.862  1.00  0.75           O  
ATOM   3905  HG1 THR A 250     -13.057  14.251  18.814  1.00  0.75           H  
ATOM   3906  N   ARG A 251      -8.750  13.951  17.446  1.00  0.80           N  
ATOM   3907  H   ARG A 251      -8.972  14.273  18.378  1.00  0.80           H  
ATOM   3908  CA  ARG A 251      -7.373  14.136  16.959  1.00  0.80           C  
ATOM   3909  HA  ARG A 251      -7.387  14.682  16.016  1.00  0.80           H  
ATOM   3910  C   ARG A 251      -6.708  12.801  16.661  1.00  0.80           C  
ATOM   3911  CB  ARG A 251      -6.538  14.912  17.989  1.00  0.80           C  
ATOM   3912  HB2 ARG A 251      -6.672  14.472  18.977  1.00  0.80           H  
ATOM   3913  HB3 ARG A 251      -5.484  14.825  17.727  1.00  0.80           H  
ATOM   3914  O   ARG A 251      -6.184  12.613  15.565  1.00  0.80           O  
ATOM   3915  CG  ARG A 251      -6.913  16.399  18.031  1.00  0.80           C  
ATOM   3916  HG2 ARG A 251      -7.909  16.523  18.458  1.00  0.80           H  
ATOM   3917  HG3 ARG A 251      -6.927  16.782  17.010  1.00  0.80           H  
ATOM   3918  CD  ARG A 251      -5.913  17.242  18.829  1.00  0.80           C  
ATOM   3919  HD2 ARG A 251      -6.289  18.262  18.906  1.00  0.80           H  
ATOM   3920  HD3 ARG A 251      -4.979  17.293  18.268  1.00  0.80           H  
ATOM   3921  NE  ARG A 251      -5.632  16.691  20.166  1.00  0.80           N  
ATOM   3922  HE  ARG A 251      -4.933  15.968  20.257  1.00  0.80           H  
ATOM   3923  NH1 ARG A 251      -7.229  17.837  21.352  1.00  0.80           N  
ATOM   3924 HH11 ARG A 251      -7.115  18.615  20.718  1.00  0.80           H  
ATOM   3925 HH12 ARG A 251      -7.773  17.961  22.194  1.00  0.80           H  
ATOM   3926  NH2 ARG A 251      -5.906  16.354  22.369  1.00  0.80           N  
ATOM   3927 HH21 ARG A 251      -5.169  15.674  22.252  1.00  0.80           H  
ATOM   3928 HH22 ARG A 251      -6.302  16.566  23.274  1.00  0.80           H  
ATOM   3929  CZ  ARG A 251      -6.266  16.964  21.286  1.00  0.80           C  
ATOM   3930  N   LEU A 252      -6.773  11.857  17.595  1.00  0.82           N  
ATOM   3931  H   LEU A 252      -7.166  12.093  18.495  1.00  0.82           H  
ATOM   3932  CA  LEU A 252      -6.198  10.533  17.397  1.00  0.82           C  
ATOM   3933  HA  LEU A 252      -5.138  10.650  17.174  1.00  0.82           H  
ATOM   3934  C   LEU A 252      -6.846   9.782  16.229  1.00  0.82           C  
ATOM   3935  CB  LEU A 252      -6.364   9.741  18.689  1.00  0.82           C  
ATOM   3936  HB2 LEU A 252      -7.426   9.557  18.853  1.00  0.82           H  
ATOM   3937  HB3 LEU A 252      -5.997  10.329  19.530  1.00  0.82           H  
ATOM   3938  O   LEU A 252      -6.142   9.211  15.398  1.00  0.82           O  
ATOM   3939  CG  LEU A 252      -5.607   8.407  18.627  1.00  0.82           C  
ATOM   3940  HG  LEU A 252      -5.797   7.884  17.690  1.00  0.82           H  
ATOM   3941  CD1 LEU A 252      -4.101   8.639  18.769  1.00  0.82           C  
ATOM   3942 HD11 LEU A 252      -3.898   9.243  19.654  1.00  0.82           H  
ATOM   3943 HD12 LEU A 252      -3.580   7.689  18.885  1.00  0.82           H  
ATOM   3944 HD13 LEU A 252      -3.707   9.138  17.883  1.00  0.82           H  
ATOM   3945  CD2 LEU A 252      -6.146   7.540  19.744  1.00  0.82           C  
ATOM   3946 HD21 LEU A 252      -5.553   6.629  19.825  1.00  0.82           H  
ATOM   3947 HD22 LEU A 252      -7.178   7.264  19.526  1.00  0.82           H  
ATOM   3948 HD23 LEU A 252      -6.124   8.112  20.671  1.00  0.82           H  
ATOM   3949  N   LEU A 253      -8.178   9.815  16.142  1.00  0.84           N  
ATOM   3950  H   LEU A 253      -8.698  10.282  16.872  1.00  0.84           H  
ATOM   3951  CA  LEU A 253      -8.918   9.201  15.044  1.00  0.84           C  
ATOM   3952  HA  LEU A 253      -8.729   8.127  15.058  1.00  0.84           H  
ATOM   3953  C   LEU A 253      -8.441   9.741  13.690  1.00  0.84           C  
ATOM   3954  CB  LEU A 253     -10.416   9.456  15.272  1.00  0.84           C  
ATOM   3955  HB2 LEU A 253     -10.702   9.021  16.229  1.00  0.84           H  
ATOM   3956  HB3 LEU A 253     -10.582  10.531  15.331  1.00  0.84           H  
ATOM   3957  O   LEU A 253      -8.167   8.958  12.784  1.00  0.84           O  
ATOM   3958  CG  LEU A 253     -11.335   8.891  14.178  1.00  0.84           C  
ATOM   3959  HG  LEU A 253     -11.061   9.309  13.210  1.00  0.84           H  
ATOM   3960  CD1 LEU A 253     -11.272   7.364  14.103  1.00  0.84           C  
ATOM   3961 HD11 LEU A 253     -10.278   7.049  13.786  1.00  0.84           H  
ATOM   3962 HD12 LEU A 253     -11.493   6.926  15.076  1.00  0.84           H  
ATOM   3963 HD13 LEU A 253     -11.991   6.999  13.370  1.00  0.84           H  
ATOM   3964  CD2 LEU A 253     -12.770   9.309  14.487  1.00  0.84           C  
ATOM   3965 HD21 LEU A 253     -12.850  10.396  14.467  1.00  0.84           H  
ATOM   3966 HD22 LEU A 253     -13.439   8.895  13.733  1.00  0.84           H  
ATOM   3967 HD23 LEU A 253     -13.068   8.940  15.469  1.00  0.84           H  
ATOM   3968  N   LEU A 254      -8.275  11.061  13.565  1.00  0.85           N  
ATOM   3969  H   LEU A 254      -8.515  11.650  14.349  1.00  0.85           H  
ATOM   3970  CA  LEU A 254      -7.767  11.692  12.345  1.00  0.85           C  
ATOM   3971  HA  LEU A 254      -8.371  11.357  11.502  1.00  0.85           H  
ATOM   3972  C   LEU A 254      -6.325  11.276  12.034  1.00  0.85           C  
ATOM   3973  CB  LEU A 254      -7.878  13.221  12.470  1.00  0.85           C  
ATOM   3974  HB2 LEU A 254      -7.356  13.685  11.634  1.00  0.85           H  
ATOM   3975  HB3 LEU A 254      -7.370  13.531  13.383  1.00  0.85           H  
ATOM   3976  O   LEU A 254      -6.035  10.971  10.877  1.00  0.85           O  
ATOM   3977  CG  LEU A 254      -9.321  13.753  12.497  1.00  0.85           C  
ATOM   3978  HG  LEU A 254      -9.903  13.230  13.256  1.00  0.85           H  
ATOM   3979  CD1 LEU A 254      -9.298  15.242  12.835  1.00  0.85           C  
ATOM   3980 HD11 LEU A 254      -8.786  15.395  13.785  1.00  0.85           H  
ATOM   3981 HD12 LEU A 254     -10.321  15.606  12.937  1.00  0.85           H  
ATOM   3982 HD13 LEU A 254      -8.783  15.800  12.054  1.00  0.85           H  
ATOM   3983  CD2 LEU A 254     -10.042  13.575  11.164  1.00  0.85           C  
ATOM   3984 HD21 LEU A 254     -11.056  13.963  11.258  1.00  0.85           H  
ATOM   3985 HD22 LEU A 254      -9.522  14.131  10.384  1.00  0.85           H  
ATOM   3986 HD23 LEU A 254     -10.108  12.520  10.896  1.00  0.85           H  
ATOM   3987  N   LYS A 255      -5.441  11.206  13.044  1.00  0.87           N  
ATOM   3988  H   LYS A 255      -5.753  11.490  13.961  1.00  0.87           H  
ATOM   3989  CA  LYS A 255      -4.055  10.722  12.881  1.00  0.87           C  
ATOM   3990  HA  LYS A 255      -3.543  11.356  12.157  1.00  0.87           H  
ATOM   3991  C   LYS A 255      -4.038   9.301  12.304  1.00  0.87           C  
ATOM   3992  CB  LYS A 255      -3.279  10.764  14.219  1.00  0.87           C  
ATOM   3993  HB2 LYS A 255      -3.836  10.204  14.970  1.00  0.87           H  
ATOM   3994  HB3 LYS A 255      -2.325  10.257  14.076  1.00  0.87           H  
ATOM   3995  O   LYS A 255      -3.357   9.050  11.311  1.00  0.87           O  
ATOM   3996  CG  LYS A 255      -2.982  12.172  14.772  1.00  0.87           C  
ATOM   3997  HG2 LYS A 255      -3.901  12.757  14.813  1.00  0.87           H  
ATOM   3998  HG3 LYS A 255      -2.295  12.687  14.101  1.00  0.87           H  
ATOM   3999  CD  LYS A 255      -2.340  12.125  16.175  1.00  0.87           C  
ATOM   4000  HD2 LYS A 255      -1.319  11.753  16.088  1.00  0.87           H  
ATOM   4001  HD3 LYS A 255      -2.909  11.452  16.816  1.00  0.87           H  
ATOM   4002  CE  LYS A 255      -2.335  13.523  16.813  1.00  0.87           C  
ATOM   4003  HE2 LYS A 255      -1.889  14.224  16.108  1.00  0.87           H  
ATOM   4004  HE3 LYS A 255      -3.367  13.838  16.962  1.00  0.87           H  
ATOM   4005  NZ  LYS A 255      -1.611  13.612  18.116  1.00  0.87           N  
ATOM   4006  HZ1 LYS A 255      -1.710  14.550  18.477  1.00  0.87           H  
ATOM   4007  HZ2 LYS A 255      -1.992  12.997  18.820  1.00  0.87           H  
ATOM   4008  HZ3 LYS A 255      -0.621  13.426  18.039  1.00  0.87           H  
ATOM   4009  N   VAL A 256      -4.820   8.389  12.888  1.00  0.90           N  
ATOM   4010  H   VAL A 256      -5.358   8.679  13.693  1.00  0.90           H  
ATOM   4011  CA  VAL A 256      -4.879   6.978  12.470  1.00  0.90           C  
ATOM   4012  HA  VAL A 256      -3.860   6.603  12.380  1.00  0.90           H  
ATOM   4013  C   VAL A 256      -5.524   6.832  11.090  1.00  0.90           C  
ATOM   4014  CB  VAL A 256      -5.596   6.111  13.525  1.00  0.90           C  
ATOM   4015  HB  VAL A 256      -6.589   6.517  13.715  1.00  0.90           H  
ATOM   4016  O   VAL A 256      -4.970   6.144  10.233  1.00  0.90           O  
ATOM   4017  CG1 VAL A 256      -5.739   4.655  13.061  1.00  0.90           C  
ATOM   4018 HG11 VAL A 256      -4.764   4.245  12.800  1.00  0.90           H  
ATOM   4019 HG12 VAL A 256      -6.398   4.588  12.195  1.00  0.90           H  
ATOM   4020 HG13 VAL A 256      -6.175   4.050  13.856  1.00  0.90           H  
ATOM   4021  CG2 VAL A 256      -4.803   6.091  14.840  1.00  0.90           C  
ATOM   4022 HG21 VAL A 256      -5.343   5.513  15.590  1.00  0.90           H  
ATOM   4023 HG22 VAL A 256      -4.670   7.101  15.227  1.00  0.90           H  
ATOM   4024 HG23 VAL A 256      -3.823   5.641  14.683  1.00  0.90           H  
ATOM   4025  N   LEU A 257      -6.649   7.503  10.829  1.00  0.90           N  
ATOM   4026  H   LEU A 257      -7.064   8.057  11.564  1.00  0.90           H  
ATOM   4027  CA  LEU A 257      -7.318   7.470   9.523  1.00  0.90           C  
ATOM   4028  HA  LEU A 257      -7.547   6.437   9.261  1.00  0.90           H  
ATOM   4029  C   LEU A 257      -6.432   8.015   8.401  1.00  0.90           C  
ATOM   4030  CB  LEU A 257      -8.610   8.302   9.580  1.00  0.90           C  
ATOM   4031  HB2 LEU A 257      -8.393   9.257  10.058  1.00  0.90           H  
ATOM   4032  HB3 LEU A 257      -8.930   8.515   8.560  1.00  0.90           H  
ATOM   4033  O   LEU A 257      -6.427   7.471   7.299  1.00  0.90           O  
ATOM   4034  CG  LEU A 257      -9.783   7.627  10.306  1.00  0.90           C  
ATOM   4035  HG  LEU A 257      -9.507   7.374  11.330  1.00  0.90           H  
ATOM   4036  CD1 LEU A 257     -10.970   8.587  10.334  1.00  0.90           C  
ATOM   4037 HD11 LEU A 257     -10.680   9.519  10.819  1.00  0.90           H  
ATOM   4038 HD12 LEU A 257     -11.314   8.801   9.321  1.00  0.90           H  
ATOM   4039 HD13 LEU A 257     -11.780   8.135  10.905  1.00  0.90           H  
ATOM   4040  CD2 LEU A 257     -10.213   6.349   9.591  1.00  0.90           C  
ATOM   4041 HD21 LEU A 257      -9.484   5.561   9.780  1.00  0.90           H  
ATOM   4042 HD22 LEU A 257     -10.281   6.528   8.518  1.00  0.90           H  
ATOM   4043 HD23 LEU A 257     -11.187   6.026   9.958  1.00  0.90           H  
ATOM   4044  N   ALA A 258      -5.672   9.077   8.673  1.00  0.87           N  
ATOM   4045  H   ALA A 258      -5.735   9.511   9.583  1.00  0.87           H  
ATOM   4046  CA  ALA A 258      -4.794   9.679   7.683  1.00  0.87           C  
ATOM   4047  HA  ALA A 258      -5.381   9.917   6.796  1.00  0.87           H  
ATOM   4048  C   ALA A 258      -3.692   8.717   7.229  1.00  0.87           C  
ATOM   4049  CB  ALA A 258      -4.241  10.987   8.241  1.00  0.87           C  
ATOM   4050  HB1 ALA A 258      -3.535  11.424   7.535  1.00  0.87           H  
ATOM   4051  HB2 ALA A 258      -5.057  11.691   8.406  1.00  0.87           H  
ATOM   4052  HB3 ALA A 258      -3.744  10.795   9.192  1.00  0.87           H  
ATOM   4053  O   ALA A 258      -3.447   8.647   6.026  1.00  0.87           O  
ATOM   4054  N   ILE A 259      -3.099   7.932   8.137  1.00  0.92           N  
ATOM   4055  H   ILE A 259      -3.337   8.055   9.111  1.00  0.92           H  
ATOM   4056  CA  ILE A 259      -2.061   6.949   7.785  1.00  0.92           C  
ATOM   4057  HA  ILE A 259      -1.510   7.340   6.929  1.00  0.92           H  
ATOM   4058  C   ILE A 259      -2.616   5.592   7.335  1.00  0.92           C  
ATOM   4059  CB  ILE A 259      -1.027   6.768   8.918  1.00  0.92           C  
ATOM   4060  HB  ILE A 259      -0.253   6.102   8.537  1.00  0.92           H  
ATOM   4061  O   ILE A 259      -1.895   4.842   6.690  1.00  0.92           O  
ATOM   4062  CG1 ILE A 259      -1.636   6.113  10.179  1.00  0.92           C  
ATOM   4063 HG12 ILE A 259      -2.307   6.819  10.667  1.00  0.92           H  
ATOM   4064 HG13 ILE A 259      -2.218   5.235   9.899  1.00  0.92           H  
ATOM   4065  CG2 ILE A 259      -0.354   8.115   9.240  1.00  0.92           C  
ATOM   4066 HG21 ILE A 259      -1.047   8.766   9.773  1.00  0.92           H  
ATOM   4067 HG22 ILE A 259       0.529   7.955   9.859  1.00  0.92           H  
ATOM   4068 HG23 ILE A 259      -0.039   8.606   8.320  1.00  0.92           H  
ATOM   4069  CD1 ILE A 259      -0.589   5.646  11.195  1.00  0.92           C  
ATOM   4070 HD11 ILE A 259       0.074   4.914  10.733  1.00  0.92           H  
ATOM   4071 HD12 ILE A 259      -0.001   6.489  11.556  1.00  0.92           H  
ATOM   4072 HD13 ILE A 259      -1.092   5.180  12.043  1.00  0.92           H  
ATOM   4073  N   SER A 260      -3.862   5.244   7.658  1.00  0.94           N  
ATOM   4074  H   SER A 260      -4.428   5.894   8.184  1.00  0.94           H  
ATOM   4075  CA  SER A 260      -4.413   3.918   7.343  1.00  0.94           C  
ATOM   4076  HA  SER A 260      -3.676   3.159   7.604  1.00  0.94           H  
ATOM   4077  C   SER A 260      -4.730   3.775   5.856  1.00  0.94           C  
ATOM   4078  CB  SER A 260      -5.662   3.627   8.172  1.00  0.94           C  
ATOM   4079  HB2 SER A 260      -6.419   4.388   7.983  1.00  0.94           H  
ATOM   4080  HB3 SER A 260      -6.061   2.652   7.891  1.00  0.94           H  
ATOM   4081  O   SER A 260      -5.260   4.694   5.242  1.00  0.94           O  
ATOM   4082  OG  SER A 260      -5.328   3.611   9.546  1.00  0.94           O  
ATOM   4083  HG  SER A 260      -5.086   4.506   9.796  1.00  0.94           H  
ATOM   4084  N   ASP A 261      -4.459   2.613   5.273  1.00  0.95           N  
ATOM   4085  H   ASP A 261      -3.976   1.901   5.802  1.00  0.95           H  
ATOM   4086  CA  ASP A 261      -4.945   2.250   3.935  1.00  0.95           C  
ATOM   4087  HA  ASP A 261      -5.129   3.152   3.351  1.00  0.95           H  
ATOM   4088  C   ASP A 261      -6.276   1.494   4.028  1.00  0.95           C  
ATOM   4089  CB  ASP A 261      -3.872   1.441   3.196  1.00  0.95           C  
ATOM   4090  HB2 ASP A 261      -4.217   1.239   2.182  1.00  0.95           H  
ATOM   4091  HB3 ASP A 261      -3.726   0.487   3.703  1.00  0.95           H  
ATOM   4092  O   ASP A 261      -7.151   1.625   3.170  1.00  0.95           O  
ATOM   4093  CG  ASP A 261      -2.541   2.197   3.134  1.00  0.95           C  
ATOM   4094  OD1 ASP A 261      -2.488   3.315   2.576  1.00  0.95           O  
ATOM   4095  OD2 ASP A 261      -1.559   1.681   3.698  1.00  0.95           O  
ATOM   4096  N   LEU A 262      -6.446   0.746   5.117  1.00  0.96           N  
ATOM   4097  H   LEU A 262      -5.682   0.691   5.775  1.00  0.96           H  
ATOM   4098  CA  LEU A 262      -7.610  -0.079   5.392  1.00  0.96           C  
ATOM   4099  HA  LEU A 262      -8.461   0.304   4.828  1.00  0.96           H  
ATOM   4100  C   LEU A 262      -7.942  -0.029   6.884  1.00  0.96           C  
ATOM   4101  CB  LEU A 262      -7.267  -1.483   4.886  1.00  0.96           C  
ATOM   4102  HB2 LEU A 262      -7.015  -1.394   3.829  1.00  0.96           H  
ATOM   4103  HB3 LEU A 262      -6.363  -1.805   5.403  1.00  0.96           H  
ATOM   4104  O   LEU A 262      -7.058  -0.049   7.739  1.00  0.96           O  
ATOM   4105  CG  LEU A 262      -8.335  -2.574   5.029  1.00  0.96           C  
ATOM   4106  HG  LEU A 262      -8.587  -2.739   6.077  1.00  0.96           H  
ATOM   4107  CD1 LEU A 262      -9.594  -2.257   4.236  1.00  0.96           C  
ATOM   4108 HD11 LEU A 262      -9.336  -2.091   3.191  1.00  0.96           H  
ATOM   4109 HD12 LEU A 262     -10.091  -1.381   4.654  1.00  0.96           H  
ATOM   4110 HD13 LEU A 262     -10.279  -3.103   4.296  1.00  0.96           H  
ATOM   4111  CD2 LEU A 262      -7.753  -3.850   4.427  1.00  0.96           C  
ATOM   4112 HD21 LEU A 262      -7.014  -4.280   5.103  1.00  0.96           H  
ATOM   4113 HD22 LEU A 262      -8.545  -4.565   4.205  1.00  0.96           H  
ATOM   4114 HD23 LEU A 262      -7.266  -3.633   3.476  1.00  0.96           H  
ATOM   4115  N   VAL A 263      -9.228   0.046   7.194  1.00  0.96           N  
ATOM   4116  H   VAL A 263      -9.890   0.127   6.436  1.00  0.96           H  
ATOM   4117  CA  VAL A 263      -9.756   0.142   8.552  1.00  0.96           C  
ATOM   4118  HA  VAL A 263      -8.947   0.078   9.279  1.00  0.96           H  
ATOM   4119  C   VAL A 263     -10.721  -1.011   8.774  1.00  0.96           C  
ATOM   4120  CB  VAL A 263     -10.464   1.488   8.748  1.00  0.96           C  
ATOM   4121  HB  VAL A 263     -11.206   1.601   7.958  1.00  0.96           H  
ATOM   4122  O   VAL A 263     -11.684  -1.181   8.032  1.00  0.96           O  
ATOM   4123  CG1 VAL A 263     -11.185   1.567  10.095  1.00  0.96           C  
ATOM   4124 HG11 VAL A 263     -11.663   2.544  10.172  1.00  0.96           H  
ATOM   4125 HG12 VAL A 263     -10.470   1.430  10.906  1.00  0.96           H  
ATOM   4126 HG13 VAL A 263     -11.966   0.810  10.165  1.00  0.96           H  
ATOM   4127  CG2 VAL A 263      -9.500   2.679   8.663  1.00  0.96           C  
ATOM   4128 HG21 VAL A 263      -8.874   2.604   7.774  1.00  0.96           H  
ATOM   4129 HG22 VAL A 263      -8.861   2.707   9.546  1.00  0.96           H  
ATOM   4130 HG23 VAL A 263     -10.078   3.601   8.605  1.00  0.96           H  
ATOM   4131  N   ILE A 264     -10.508  -1.789   9.824  1.00  0.97           N  
ATOM   4132  H   ILE A 264      -9.693  -1.605  10.392  1.00  0.97           H  
ATOM   4133  CA  ILE A 264     -11.455  -2.802  10.278  1.00  0.97           C  
ATOM   4134  HA  ILE A 264     -12.091  -3.114   9.449  1.00  0.97           H  
ATOM   4135  C   ILE A 264     -12.327  -2.155  11.350  1.00  0.97           C  
ATOM   4136  CB  ILE A 264     -10.710  -4.053  10.793  1.00  0.97           C  
ATOM   4137  HB  ILE A 264     -10.100  -3.757  11.646  1.00  0.97           H  
ATOM   4138  O   ILE A 264     -11.828  -1.771  12.399  1.00  0.97           O  
ATOM   4139  CG1 ILE A 264      -9.765  -4.638   9.716  1.00  0.97           C  
ATOM   4140 HG12 ILE A 264      -9.121  -3.851   9.322  1.00  0.97           H  
ATOM   4141 HG13 ILE A 264     -10.349  -5.043   8.889  1.00  0.97           H  
ATOM   4142  CG2 ILE A 264     -11.731  -5.112  11.259  1.00  0.97           C  
ATOM   4143 HG21 ILE A 264     -11.217  -5.985  11.661  1.00  0.97           H  
ATOM   4144 HG22 ILE A 264     -12.361  -5.418  10.423  1.00  0.97           H  
ATOM   4145 HG23 ILE A 264     -12.360  -4.711  12.054  1.00  0.97           H  
ATOM   4146  CD1 ILE A 264      -8.834  -5.724  10.270  1.00  0.97           C  
ATOM   4147 HD11 ILE A 264      -8.355  -5.373  11.184  1.00  0.97           H  
ATOM   4148 HD12 ILE A 264      -8.054  -5.951   9.543  1.00  0.97           H  
ATOM   4149 HD13 ILE A 264      -9.392  -6.637  10.478  1.00  0.97           H  
ATOM   4150  N   TYR A 265     -13.631  -2.045  11.127  1.00  0.94           N  
ATOM   4151  H   TYR A 265     -13.993  -2.387  10.248  1.00  0.94           H  
ATOM   4152  CA  TYR A 265     -14.581  -1.770  12.198  1.00  0.94           C  
ATOM   4153  HA  TYR A 265     -14.073  -1.256  13.014  1.00  0.94           H  
ATOM   4154  C   TYR A 265     -15.108  -3.101  12.731  1.00  0.94           C  
ATOM   4155  CB  TYR A 265     -15.694  -0.835  11.721  1.00  0.94           C  
ATOM   4156  HB2 TYR A 265     -15.243   0.027  11.229  1.00  0.94           H  
ATOM   4157  HB3 TYR A 265     -16.320  -1.344  10.989  1.00  0.94           H  
ATOM   4158  O   TYR A 265     -15.909  -3.773  12.081  1.00  0.94           O  
ATOM   4159  CG  TYR A 265     -16.549  -0.348  12.874  1.00  0.94           C  
ATOM   4160  CD1 TYR A 265     -17.577  -1.164  13.388  1.00  0.94           C  
ATOM   4161  HD1 TYR A 265     -17.779  -2.129  12.947  1.00  0.94           H  
ATOM   4162  CD2 TYR A 265     -16.266   0.890  13.485  1.00  0.94           C  
ATOM   4163  HD2 TYR A 265     -15.455   1.499  13.114  1.00  0.94           H  
ATOM   4164  CE1 TYR A 265     -18.328  -0.732  14.495  1.00  0.94           C  
ATOM   4165  HE1 TYR A 265     -19.102  -1.353  14.922  1.00  0.94           H  
ATOM   4166  CE2 TYR A 265     -17.021   1.321  14.593  1.00  0.94           C  
ATOM   4167  HE2 TYR A 265     -16.791   2.256  15.084  1.00  0.94           H  
ATOM   4168  OH  TYR A 265     -18.838   0.933  16.125  1.00  0.94           O  
ATOM   4169  HH  TYR A 265     -18.505   1.723  16.557  1.00  0.94           H  
ATOM   4170  CZ  TYR A 265     -18.069   0.518  15.086  1.00  0.94           C  
ATOM   4171  N   ARG A 266     -14.634  -3.498  13.906  1.00  0.94           N  
ATOM   4172  H   ARG A 266     -14.011  -2.869  14.392  1.00  0.94           H  
ATOM   4173  CA  ARG A 266     -15.036  -4.713  14.606  1.00  0.94           C  
ATOM   4174  HA  ARG A 266     -15.293  -5.481  13.876  1.00  0.94           H  
ATOM   4175  C   ARG A 266     -16.275  -4.436  15.452  1.00  0.94           C  
ATOM   4176  CB  ARG A 266     -13.833  -5.181  15.436  1.00  0.94           C  
ATOM   4177  HB2 ARG A 266     -13.045  -5.493  14.751  1.00  0.94           H  
ATOM   4178  HB3 ARG A 266     -13.462  -4.340  16.022  1.00  0.94           H  
ATOM   4179  O   ARG A 266     -16.292  -3.485  16.223  1.00  0.94           O  
ATOM   4180  CG  ARG A 266     -14.127  -6.321  16.408  1.00  0.94           C  
ATOM   4181  HG2 ARG A 266     -13.229  -6.509  16.997  1.00  0.94           H  
ATOM   4182  HG3 ARG A 266     -14.918  -6.009  17.090  1.00  0.94           H  
ATOM   4183  CD  ARG A 266     -14.552  -7.620  15.732  1.00  0.94           C  
ATOM   4184  HD2 ARG A 266     -13.738  -7.949  15.086  1.00  0.94           H  
ATOM   4185  HD3 ARG A 266     -15.465  -7.474  15.154  1.00  0.94           H  
ATOM   4186  NE  ARG A 266     -14.770  -8.625  16.769  1.00  0.94           N  
ATOM   4187  HE  ARG A 266     -14.678  -8.312  17.725  1.00  0.94           H  
ATOM   4188  NH1 ARG A 266     -15.194 -10.502  15.497  1.00  0.94           N  
ATOM   4189 HH11 ARG A 266     -15.558 -11.439  15.589  1.00  0.94           H  
ATOM   4190 HH12 ARG A 266     -15.290  -9.973  14.642  1.00  0.94           H  
ATOM   4191  NH2 ARG A 266     -15.033 -10.654  17.679  1.00  0.94           N  
ATOM   4192 HH21 ARG A 266     -15.404 -11.585  17.557  1.00  0.94           H  
ATOM   4193 HH22 ARG A 266     -14.950 -10.246  18.599  1.00  0.94           H  
ATOM   4194  CZ  ARG A 266     -14.985  -9.909  16.627  1.00  0.94           C  
ATOM   4195  N   THR A 267     -17.279  -5.300  15.336  1.00  0.92           N  
ATOM   4196  H   THR A 267     -17.228  -6.017  14.627  1.00  0.92           H  
ATOM   4197  CA  THR A 267     -18.447  -5.302  16.221  1.00  0.92           C  
ATOM   4198  HA  THR A 267     -18.169  -4.816  17.156  1.00  0.92           H  
ATOM   4199  C   THR A 267     -18.874  -6.727  16.557  1.00  0.92           C  
ATOM   4200  CB  THR A 267     -19.598  -4.484  15.618  1.00  0.92           C  
ATOM   4201  HB  THR A 267     -19.233  -3.471  15.450  1.00  0.92           H  
ATOM   4202  O   THR A 267     -18.926  -7.590  15.676  1.00  0.92           O  
ATOM   4203  CG2 THR A 267     -20.148  -5.014  14.291  1.00  0.92           C  
ATOM   4204 HG21 THR A 267     -20.880  -4.305  13.904  1.00  0.92           H  
ATOM   4205 HG22 THR A 267     -19.343  -5.125  13.565  1.00  0.92           H  
ATOM   4206 HG23 THR A 267     -20.638  -5.974  14.452  1.00  0.92           H  
ATOM   4207  OG1 THR A 267     -20.667  -4.417  16.533  1.00  0.92           O  
ATOM   4208  HG1 THR A 267     -20.365  -3.901  17.284  1.00  0.92           H  
ATOM   4209  N   HIS A 268     -19.171  -6.960  17.836  1.00  0.90           N  
ATOM   4210  H   HIS A 268     -19.009  -6.232  18.518  1.00  0.90           H  
ATOM   4211  CA  HIS A 268     -19.722  -8.217  18.352  1.00  0.90           C  
ATOM   4212  HA  HIS A 268     -19.679  -8.976  17.570  1.00  0.90           H  
ATOM   4213  C   HIS A 268     -21.213  -8.077  18.737  1.00  0.90           C  
ATOM   4214  CB  HIS A 268     -18.820  -8.680  19.505  1.00  0.90           C  
ATOM   4215  HB2 HIS A 268     -17.778  -8.584  19.199  1.00  0.90           H  
ATOM   4216  HB3 HIS A 268     -18.971  -8.030  20.366  1.00  0.90           H  
ATOM   4217  O   HIS A 268     -21.789  -8.916  19.430  1.00  0.90           O  
ATOM   4218  CG  HIS A 268     -19.048 -10.110  19.921  1.00  0.90           C  
ATOM   4219  CD2 HIS A 268     -18.405 -11.219  19.445  1.00  0.90           C  
ATOM   4220  HD2 HIS A 268     -17.623 -11.231  18.700  1.00  0.90           H  
ATOM   4221  ND1 HIS A 268     -19.990 -10.546  20.821  1.00  0.90           N  
ATOM   4222  HD1 HIS A 268     -20.760  -9.983  21.152  1.00  0.90           H  
ATOM   4223  CE1 HIS A 268     -19.923 -11.884  20.882  1.00  0.90           C  
ATOM   4224  HE1 HIS A 268     -20.592 -12.516  21.447  1.00  0.90           H  
ATOM   4225  NE2 HIS A 268     -18.958 -12.339  20.071  1.00  0.90           N  
ATOM   4226  N   ALA A 269     -21.863  -6.981  18.336  1.00  0.89           N  
ATOM   4227  H   ALA A 269     -21.391  -6.327  17.728  1.00  0.89           H  
ATOM   4228  CA  ALA A 269     -23.291  -6.813  18.560  1.00  0.89           C  
ATOM   4229  HA  ALA A 269     -23.524  -7.098  19.585  1.00  0.89           H  
ATOM   4230  C   ALA A 269     -24.078  -7.724  17.610  1.00  0.89           C  
ATOM   4231  CB  ALA A 269     -23.657  -5.337  18.375  1.00  0.89           C  
ATOM   4232  HB1 ALA A 269     -23.088  -4.725  19.075  1.00  0.89           H  
ATOM   4233  HB2 ALA A 269     -23.431  -5.025  17.356  1.00  0.89           H  
ATOM   4234  HB3 ALA A 269     -24.722  -5.201  18.565  1.00  0.89           H  
ATOM   4235  O   ALA A 269     -23.804  -7.737  16.419  1.00  0.89           O  
ATOM   4236  N   ASP A 270     -25.125  -8.398  18.098  1.00  0.89           N  
ATOM   4237  H   ASP A 270     -25.238  -8.437  19.101  1.00  0.89           H  
ATOM   4238  CA  ASP A 270     -26.018  -9.226  17.264  1.00  0.89           C  
ATOM   4239  HA  ASP A 270     -25.433 -10.006  16.776  1.00  0.89           H  
ATOM   4240  C   ASP A 270     -26.725  -8.418  16.149  1.00  0.89           C  
ATOM   4241  CB  ASP A 270     -27.084  -9.870  18.172  1.00  0.89           C  
ATOM   4242  HB2 ASP A 270     -28.014  -9.965  17.611  1.00  0.89           H  
ATOM   4243  HB3 ASP A 270     -27.305  -9.195  18.999  1.00  0.89           H  
ATOM   4244  O   ASP A 270     -27.321  -8.976  15.224  1.00  0.89           O  
ATOM   4245  CG  ASP A 270     -26.749 -11.265  18.725  1.00  0.89           C  
ATOM   4246  OD1 ASP A 270     -26.057 -12.069  18.051  1.00  0.89           O  
ATOM   4247  OD2 ASP A 270     -27.304 -11.568  19.803  1.00  0.89           O  
ATOM   4248  N   ARG A 271     -26.733  -7.086  16.240  1.00  0.89           N  
ATOM   4249  H   ARG A 271     -26.158  -6.680  16.964  1.00  0.89           H  
ATOM   4250  CA  ARG A 271     -27.273  -6.193  15.215  1.00  0.89           C  
ATOM   4251  HA  ARG A 271     -27.333  -6.742  14.275  1.00  0.89           H  
ATOM   4252  C   ARG A 271     -26.320  -5.030  15.011  1.00  0.89           C  
ATOM   4253  CB  ARG A 271     -28.668  -5.683  15.613  1.00  0.89           C  
ATOM   4254  HB2 ARG A 271     -29.021  -4.997  14.843  1.00  0.89           H  
ATOM   4255  HB3 ARG A 271     -28.588  -5.134  16.551  1.00  0.89           H  
ATOM   4256  O   ARG A 271     -25.780  -4.482  15.965  1.00  0.89           O  
ATOM   4257  CG  ARG A 271     -29.691  -6.816  15.778  1.00  0.89           C  
ATOM   4258  HG2 ARG A 271     -29.380  -7.474  16.590  1.00  0.89           H  
ATOM   4259  HG3 ARG A 271     -29.746  -7.394  14.855  1.00  0.89           H  
ATOM   4260  CD  ARG A 271     -31.074  -6.251  16.111  1.00  0.89           C  
ATOM   4261  HD2 ARG A 271     -31.396  -5.620  15.282  1.00  0.89           H  
ATOM   4262  HD3 ARG A 271     -30.996  -5.646  17.014  1.00  0.89           H  
ATOM   4263  NE  ARG A 271     -32.048  -7.335  16.332  1.00  0.89           N  
ATOM   4264  HE  ARG A 271     -31.657  -8.249  16.513  1.00  0.89           H  
ATOM   4265  NH1 ARG A 271     -33.969  -6.093  16.128  1.00  0.89           N  
ATOM   4266 HH11 ARG A 271     -34.978  -6.042  16.122  1.00  0.89           H  
ATOM   4267 HH12 ARG A 271     -33.403  -5.269  15.983  1.00  0.89           H  
ATOM   4268  NH2 ARG A 271     -34.107  -8.283  16.536  1.00  0.89           N  
ATOM   4269 HH21 ARG A 271     -33.671  -9.179  16.698  1.00  0.89           H  
ATOM   4270 HH22 ARG A 271     -35.115  -8.216  16.520  1.00  0.89           H  
ATOM   4271  CZ  ARG A 271     -33.365  -7.232  16.331  1.00  0.89           C  
ATOM   4272  N   LEU A 272     -26.230  -4.553  13.773  1.00  0.91           N  
ATOM   4273  H   LEU A 272     -26.649  -5.079  13.020  1.00  0.91           H  
ATOM   4274  CA  LEU A 272     -25.598  -3.264  13.507  1.00  0.91           C  
ATOM   4275  HA  LEU A 272     -24.637  -3.229  14.019  1.00  0.91           H  
ATOM   4276  C   LEU A 272     -26.493  -2.167  14.098  1.00  0.91           C  
ATOM   4277  CB  LEU A 272     -25.355  -3.088  11.997  1.00  0.91           C  
ATOM   4278  HB2 LEU A 272     -26.316  -3.027  11.487  1.00  0.91           H  
ATOM   4279  HB3 LEU A 272     -24.832  -2.143  11.850  1.00  0.91           H  
ATOM   4280  O   LEU A 272     -27.622  -1.981  13.638  1.00  0.91           O  
ATOM   4281  CG  LEU A 272     -24.529  -4.211  11.339  1.00  0.91           C  
ATOM   4282  HG  LEU A 272     -25.085  -5.147  11.395  1.00  0.91           H  
ATOM   4283  CD1 LEU A 272     -24.323  -3.876   9.863  1.00  0.91           C  
ATOM   4284 HD11 LEU A 272     -25.288  -3.720   9.380  1.00  0.91           H  
ATOM   4285 HD12 LEU A 272     -23.808  -4.698   9.367  1.00  0.91           H  
ATOM   4286 HD13 LEU A 272     -23.719  -2.974   9.765  1.00  0.91           H  
ATOM   4287  CD2 LEU A 272     -23.163  -4.407  11.989  1.00  0.91           C  
ATOM   4288 HD21 LEU A 272     -22.612  -3.467  12.024  1.00  0.91           H  
ATOM   4289 HD22 LEU A 272     -22.580  -5.128  11.415  1.00  0.91           H  
ATOM   4290 HD23 LEU A 272     -23.278  -4.801  12.998  1.00  0.91           H  
ATOM   4291  N   HIS A 273     -26.038  -1.471  15.132  1.00  0.87           N  
ATOM   4292  H   HIS A 273     -25.129  -1.700  15.509  1.00  0.87           H  
ATOM   4293  CA  HIS A 273     -26.767  -0.370  15.763  1.00  0.87           C  
ATOM   4294  HA  HIS A 273     -27.837  -0.538  15.640  1.00  0.87           H  
ATOM   4295  C   HIS A 273     -26.451   0.971  15.070  1.00  0.87           C  
ATOM   4296  CB  HIS A 273     -26.495  -0.401  17.273  1.00  0.87           C  
ATOM   4297  HB2 HIS A 273     -25.427  -0.537  17.442  1.00  0.87           H  
ATOM   4298  HB3 HIS A 273     -26.806   0.536  17.734  1.00  0.87           H  
ATOM   4299  O   HIS A 273     -25.581   1.052  14.204  1.00  0.87           O  
ATOM   4300  CG  HIS A 273     -27.172  -1.539  17.983  1.00  0.87           C  
ATOM   4301  CD2 HIS A 273     -26.582  -2.716  18.358  1.00  0.87           C  
ATOM   4302  HD2 HIS A 273     -25.555  -2.998  18.177  1.00  0.87           H  
ATOM   4303  ND1 HIS A 273     -28.475  -1.575  18.424  1.00  0.87           N  
ATOM   4304  HD1 HIS A 273     -29.122  -0.799  18.434  1.00  0.87           H  
ATOM   4305  CE1 HIS A 273     -28.663  -2.749  19.048  1.00  0.87           C  
ATOM   4306  HE1 HIS A 273     -29.568  -3.049  19.556  1.00  0.87           H  
ATOM   4307  NE2 HIS A 273     -27.548  -3.484  19.016  1.00  0.87           N  
ATOM   4308  N   ASN A 274     -27.232   2.021  15.355  1.00  0.86           N  
ATOM   4309  H   ASN A 274     -27.899   1.930  16.108  1.00  0.86           H  
ATOM   4310  CA  ASN A 274     -27.081   3.330  14.692  1.00  0.86           C  
ATOM   4311  HA  ASN A 274     -27.012   3.179  13.614  1.00  0.86           H  
ATOM   4312  C   ASN A 274     -25.798   4.073  15.104  1.00  0.86           C  
ATOM   4313  CB  ASN A 274     -28.313   4.206  14.981  1.00  0.86           C  
ATOM   4314  HB2 ASN A 274     -28.105   5.220  14.639  1.00  0.86           H  
ATOM   4315  HB3 ASN A 274     -28.487   4.247  16.056  1.00  0.86           H  
ATOM   4316  O   ASN A 274     -25.349   4.961  14.386  1.00  0.86           O  
ATOM   4317  CG  ASN A 274     -29.580   3.754  14.280  1.00  0.86           C  
ATOM   4318  ND2 ASN A 274     -30.693   4.364  14.613  1.00  0.86           N  
ATOM   4319 HD21 ASN A 274     -30.683   5.120  15.282  1.00  0.86           H  
ATOM   4320 HD22 ASN A 274     -31.538   4.085  14.134  1.00  0.86           H  
ATOM   4321  OD1 ASN A 274     -29.601   2.856  13.445  1.00  0.86           O  
ATOM   4322  N   ASP A 275     -25.227   3.717  16.249  1.00  0.81           N  
ATOM   4323  H   ASP A 275     -25.520   2.844  16.664  1.00  0.81           H  
ATOM   4324  CA  ASP A 275     -23.950   4.204  16.771  1.00  0.81           C  
ATOM   4325  HA  ASP A 275     -24.013   5.283  16.908  1.00  0.81           H  
ATOM   4326  C   ASP A 275     -22.780   3.931  15.817  1.00  0.81           C  
ATOM   4327  CB  ASP A 275     -23.693   3.561  18.148  1.00  0.81           C  
ATOM   4328  HB2 ASP A 275     -22.759   3.960  18.546  1.00  0.81           H  
ATOM   4329  HB3 ASP A 275     -24.495   3.856  18.825  1.00  0.81           H  
ATOM   4330  O   ASP A 275     -21.993   4.841  15.583  1.00  0.81           O  
ATOM   4331  CG  ASP A 275     -23.614   2.026  18.122  1.00  0.81           C  
ATOM   4332  OD1 ASP A 275     -24.219   1.439  17.194  1.00  0.81           O  
ATOM   4333  OD2 ASP A 275     -22.993   1.453  19.035  1.00  0.81           O  
ATOM   4334  N   LEU A 276     -22.715   2.750  15.192  1.00  0.88           N  
ATOM   4335  H   LEU A 276     -23.328   2.022  15.528  1.00  0.88           H  
ATOM   4336  CA  LEU A 276     -21.714   2.417  14.172  1.00  0.88           C  
ATOM   4337  HA  LEU A 276     -20.721   2.493  14.614  1.00  0.88           H  
ATOM   4338  C   LEU A 276     -21.778   3.400  13.000  1.00  0.88           C  
ATOM   4339  CB  LEU A 276     -21.943   0.961  13.727  1.00  0.88           C  
ATOM   4340  HB2 LEU A 276     -21.797   0.340  14.611  1.00  0.88           H  
ATOM   4341  HB3 LEU A 276     -22.977   0.832  13.406  1.00  0.88           H  
ATOM   4342  O   LEU A 276     -20.771   3.989  12.610  1.00  0.88           O  
ATOM   4343  CG  LEU A 276     -21.007   0.446  12.611  1.00  0.88           C  
ATOM   4344  HG  LEU A 276     -19.981   0.753  12.814  1.00  0.88           H  
ATOM   4345  CD1 LEU A 276     -21.084  -1.078  12.577  1.00  0.88           C  
ATOM   4346 HD11 LEU A 276     -20.886  -1.493  13.566  1.00  0.88           H  
ATOM   4347 HD12 LEU A 276     -22.084  -1.377  12.265  1.00  0.88           H  
ATOM   4348 HD13 LEU A 276     -20.341  -1.468  11.882  1.00  0.88           H  
ATOM   4349  CD2 LEU A 276     -21.402   0.888  11.193  1.00  0.88           C  
ATOM   4350 HD21 LEU A 276     -21.175   1.942  11.034  1.00  0.88           H  
ATOM   4351 HD22 LEU A 276     -22.462   0.707  11.015  1.00  0.88           H  
ATOM   4352 HD23 LEU A 276     -20.813   0.333  10.464  1.00  0.88           H  
ATOM   4353  N   PHE A 277     -22.974   3.594  12.438  1.00  0.88           N  
ATOM   4354  H   PHE A 277     -23.756   3.076  12.813  1.00  0.88           H  
ATOM   4355  CA  PHE A 277     -23.174   4.470  11.280  1.00  0.88           C  
ATOM   4356  HA  PHE A 277     -22.467   4.196  10.497  1.00  0.88           H  
ATOM   4357  C   PHE A 277     -22.922   5.933  11.637  1.00  0.88           C  
ATOM   4358  CB  PHE A 277     -24.596   4.314  10.735  1.00  0.88           C  
ATOM   4359  HB2 PHE A 277     -24.733   5.016   9.912  1.00  0.88           H  
ATOM   4360  HB3 PHE A 277     -25.302   4.583  11.522  1.00  0.88           H  
ATOM   4361  O   PHE A 277     -22.351   6.672  10.839  1.00  0.88           O  
ATOM   4362  CG  PHE A 277     -24.918   2.923  10.239  1.00  0.88           C  
ATOM   4363  CD1 PHE A 277     -24.658   2.561   8.907  1.00  0.88           C  
ATOM   4364  HD1 PHE A 277     -24.258   3.287   8.215  1.00  0.88           H  
ATOM   4365  CD2 PHE A 277     -25.447   1.973  11.127  1.00  0.88           C  
ATOM   4366  HD2 PHE A 277     -25.641   2.257  12.150  1.00  0.88           H  
ATOM   4367  CE1 PHE A 277     -24.901   1.246   8.478  1.00  0.88           C  
ATOM   4368  HE1 PHE A 277     -24.702   0.975   7.452  1.00  0.88           H  
ATOM   4369  CE2 PHE A 277     -25.665   0.651  10.710  1.00  0.88           C  
ATOM   4370  HE2 PHE A 277     -26.015  -0.082  11.422  1.00  0.88           H  
ATOM   4371  CZ  PHE A 277     -25.377   0.282   9.384  1.00  0.88           C  
ATOM   4372  HZ  PHE A 277     -25.513  -0.738   9.058  1.00  0.88           H  
ATOM   4373  N   LYS A 278     -23.316   6.350  12.845  1.00  0.83           N  
ATOM   4374  H   LYS A 278     -23.792   5.695  13.448  1.00  0.83           H  
ATOM   4375  CA  LYS A 278     -23.002   7.680  13.364  1.00  0.83           C  
ATOM   4376  HA  LYS A 278     -23.317   8.427  12.636  1.00  0.83           H  
ATOM   4377  C   LYS A 278     -21.492   7.855  13.513  1.00  0.83           C  
ATOM   4378  CB  LYS A 278     -23.754   7.915  14.678  1.00  0.83           C  
ATOM   4379  HB2 LYS A 278     -23.421   7.197  15.427  1.00  0.83           H  
ATOM   4380  HB3 LYS A 278     -24.823   7.782  14.510  1.00  0.83           H  
ATOM   4381  O   LYS A 278     -20.967   8.835  13.015  1.00  0.83           O  
ATOM   4382  CG  LYS A 278     -23.494   9.339  15.179  1.00  0.83           C  
ATOM   4383  HG2 LYS A 278     -22.425   9.457  15.355  1.00  0.83           H  
ATOM   4384  HG3 LYS A 278     -23.809  10.055  14.420  1.00  0.83           H  
ATOM   4385  CD  LYS A 278     -24.217   9.635  16.492  1.00  0.83           C  
ATOM   4386  HD2 LYS A 278     -23.902   8.910  17.242  1.00  0.83           H  
ATOM   4387  HD3 LYS A 278     -25.296   9.578  16.346  1.00  0.83           H  
ATOM   4388  CE  LYS A 278     -23.801  11.045  16.916  1.00  0.83           C  
ATOM   4389  HE2 LYS A 278     -22.713  11.101  16.891  1.00  0.83           H  
ATOM   4390  HE3 LYS A 278     -24.156  11.759  16.172  1.00  0.83           H  
ATOM   4391  NZ  LYS A 278     -24.304  11.389  18.267  1.00  0.83           N  
ATOM   4392  HZ1 LYS A 278     -23.979  12.313  18.513  1.00  0.83           H  
ATOM   4393  HZ2 LYS A 278     -25.313  11.367  18.299  1.00  0.83           H  
ATOM   4394  HZ3 LYS A 278     -23.925  10.741  18.943  1.00  0.83           H  
ATOM   4395  N   PHE A 279     -20.795   6.895  14.115  1.00  0.87           N  
ATOM   4396  H   PHE A 279     -21.289   6.100  14.495  1.00  0.87           H  
ATOM   4397  CA  PHE A 279     -19.345   6.944  14.290  1.00  0.87           C  
ATOM   4398  HA  PHE A 279     -19.090   7.835  14.863  1.00  0.87           H  
ATOM   4399  C   PHE A 279     -18.611   7.054  12.952  1.00  0.87           C  
ATOM   4400  CB  PHE A 279     -18.882   5.708  15.072  1.00  0.87           C  
ATOM   4401  HB2 PHE A 279     -19.287   4.809  14.607  1.00  0.87           H  
ATOM   4402  HB3 PHE A 279     -19.280   5.760  16.085  1.00  0.87           H  
ATOM   4403  O   PHE A 279     -17.792   7.952  12.786  1.00  0.87           O  
ATOM   4404  CG  PHE A 279     -17.374   5.578  15.139  1.00  0.87           C  
ATOM   4405  CD1 PHE A 279     -16.700   4.720  14.248  1.00  0.87           C  
ATOM   4406  HD1 PHE A 279     -17.259   4.136  13.533  1.00  0.87           H  
ATOM   4407  CD2 PHE A 279     -16.637   6.367  16.040  1.00  0.87           C  
ATOM   4408  HD2 PHE A 279     -17.150   7.066  16.685  1.00  0.87           H  
ATOM   4409  CE1 PHE A 279     -15.298   4.626  14.283  1.00  0.87           C  
ATOM   4410  HE1 PHE A 279     -14.780   3.971  13.598  1.00  0.87           H  
ATOM   4411  CE2 PHE A 279     -15.232   6.283  16.065  1.00  0.87           C  
ATOM   4412  HE2 PHE A 279     -14.656   6.923  16.717  1.00  0.87           H  
ATOM   4413  CZ  PHE A 279     -14.564   5.404  15.195  1.00  0.87           C  
ATOM   4414  HZ  PHE A 279     -13.486   5.346  15.200  1.00  0.87           H  
ATOM   4415  N   LEU A 280     -18.921   6.186  11.983  1.00  0.89           N  
ATOM   4416  H   LEU A 280     -19.592   5.458  12.184  1.00  0.89           H  
ATOM   4417  CA  LEU A 280     -18.293   6.236  10.660  1.00  0.89           C  
ATOM   4418  HA  LEU A 280     -17.211   6.272  10.786  1.00  0.89           H  
ATOM   4419  C   LEU A 280     -18.665   7.517   9.894  1.00  0.89           C  
ATOM   4420  CB  LEU A 280     -18.668   4.975   9.861  1.00  0.89           C  
ATOM   4421  HB2 LEU A 280     -18.352   5.115   8.827  1.00  0.89           H  
ATOM   4422  HB3 LEU A 280     -19.754   4.878   9.864  1.00  0.89           H  
ATOM   4423  O   LEU A 280     -17.813   8.096   9.226  1.00  0.89           O  
ATOM   4424  CG  LEU A 280     -18.052   3.658  10.375  1.00  0.89           C  
ATOM   4425  HG  LEU A 280     -18.409   3.457  11.386  1.00  0.89           H  
ATOM   4426  CD1 LEU A 280     -18.487   2.506   9.468  1.00  0.89           C  
ATOM   4427 HD11 LEU A 280     -18.099   2.653   8.460  1.00  0.89           H  
ATOM   4428 HD12 LEU A 280     -18.106   1.564   9.865  1.00  0.89           H  
ATOM   4429 HD13 LEU A 280     -19.575   2.452   9.433  1.00  0.89           H  
ATOM   4430  CD2 LEU A 280     -16.521   3.678  10.392  1.00  0.89           C  
ATOM   4431 HD21 LEU A 280     -16.160   4.398  11.126  1.00  0.89           H  
ATOM   4432 HD22 LEU A 280     -16.138   3.943   9.406  1.00  0.89           H  
ATOM   4433 HD23 LEU A 280     -16.143   2.694  10.668  1.00  0.89           H  
ATOM   4434  N   GLY A 281     -19.910   7.986  10.012  1.00  0.87           N  
ATOM   4435  H   GLY A 281     -20.570   7.474  10.580  1.00  0.87           H  
ATOM   4436  CA  GLY A 281     -20.352   9.250   9.421  1.00  0.87           C  
ATOM   4437  HA2 GLY A 281     -21.415   9.377   9.622  1.00  0.87           H  
ATOM   4438  HA3 GLY A 281     -20.191   9.229   8.343  1.00  0.87           H  
ATOM   4439  C   GLY A 281     -19.619  10.462  10.001  1.00  0.87           C  
ATOM   4440  O   GLY A 281     -19.073  11.260   9.245  1.00  0.87           O  
ATOM   4441  N   ASP A 282     -19.547  10.561  11.329  1.00  0.84           N  
ATOM   4442  H   ASP A 282     -20.041   9.884  11.892  1.00  0.84           H  
ATOM   4443  CA  ASP A 282     -18.865  11.644  12.047  1.00  0.84           C  
ATOM   4444  HA  ASP A 282     -19.244  12.602  11.693  1.00  0.84           H  
ATOM   4445  C   ASP A 282     -17.346  11.607  11.774  1.00  0.84           C  
ATOM   4446  CB  ASP A 282     -19.151  11.533  13.565  1.00  0.84           C  
ATOM   4447  HB2 ASP A 282     -18.532  12.270  14.076  1.00  0.84           H  
ATOM   4448  HB3 ASP A 282     -18.832  10.550  13.909  1.00  0.84           H  
ATOM   4449  O   ASP A 282     -16.722  12.645  11.555  1.00  0.84           O  
ATOM   4450  CG  ASP A 282     -20.614  11.765  14.017  1.00  0.84           C  
ATOM   4451  OD1 ASP A 282     -21.470  12.197  13.210  1.00  0.84           O  
ATOM   4452  OD2 ASP A 282     -20.908  11.514  15.215  1.00  0.84           O  
ATOM   4453  N   ALA A 283     -16.748  10.411  11.712  1.00  0.87           N  
ATOM   4454  H   ALA A 283     -17.295   9.592  11.938  1.00  0.87           H  
ATOM   4455  CA  ALA A 283     -15.346  10.219  11.339  1.00  0.87           C  
ATOM   4456  HA  ALA A 283     -14.717  10.789  12.022  1.00  0.87           H  
ATOM   4457  C   ALA A 283     -15.061  10.709   9.912  1.00  0.87           C  
ATOM   4458  CB  ALA A 283     -15.009   8.730  11.469  1.00  0.87           C  
ATOM   4459  HB1 ALA A 283     -13.952   8.574  11.253  1.00  0.87           H  
ATOM   4460  HB2 ALA A 283     -15.226   8.384  12.480  1.00  0.87           H  
ATOM   4461  HB3 ALA A 283     -15.605   8.148  10.766  1.00  0.87           H  
ATOM   4462  O   ALA A 283     -14.057  11.380   9.672  1.00  0.87           O  
ATOM   4463  N   SER A 284     -15.958  10.394   8.977  1.00  0.88           N  
ATOM   4464  H   SER A 284     -16.749   9.827   9.248  1.00  0.88           H  
ATOM   4465  CA  SER A 284     -15.874  10.838   7.588  1.00  0.88           C  
ATOM   4466  HA  SER A 284     -14.898  10.545   7.200  1.00  0.88           H  
ATOM   4467  C   SER A 284     -15.982  12.359   7.466  1.00  0.88           C  
ATOM   4468  CB  SER A 284     -16.967  10.129   6.783  1.00  0.88           C  
ATOM   4469  HB2 SER A 284     -17.917  10.184   7.316  1.00  0.88           H  
ATOM   4470  HB3 SER A 284     -16.697   9.079   6.673  1.00  0.88           H  
ATOM   4471  O   SER A 284     -15.156  12.995   6.812  1.00  0.88           O  
ATOM   4472  OG  SER A 284     -17.140  10.702   5.506  1.00  0.88           O  
ATOM   4473  HG  SER A 284     -17.782  11.412   5.574  1.00  0.88           H  
ATOM   4474  N   GLU A 285     -16.963  12.959   8.138  1.00  0.85           N  
ATOM   4475  H   GLU A 285     -17.611  12.392   8.666  1.00  0.85           H  
ATOM   4476  CA  GLU A 285     -17.161  14.409   8.151  1.00  0.85           C  
ATOM   4477  HA  GLU A 285     -17.288  14.759   7.127  1.00  0.85           H  
ATOM   4478  C   GLU A 285     -15.947  15.136   8.744  1.00  0.85           C  
ATOM   4479  CB  GLU A 285     -18.448  14.712   8.932  1.00  0.85           C  
ATOM   4480  HB2 GLU A 285     -19.254  14.112   8.509  1.00  0.85           H  
ATOM   4481  HB3 GLU A 285     -18.315  14.427   9.976  1.00  0.85           H  
ATOM   4482  O   GLU A 285     -15.438  16.085   8.144  1.00  0.85           O  
ATOM   4483  CG  GLU A 285     -18.849  16.191   8.854  1.00  0.85           C  
ATOM   4484  HG2 GLU A 285     -18.961  16.465   7.805  1.00  0.85           H  
ATOM   4485  HG3 GLU A 285     -18.047  16.796   9.276  1.00  0.85           H  
ATOM   4486  CD  GLU A 285     -20.158  16.510   9.601  1.00  0.85           C  
ATOM   4487  OE1 GLU A 285     -20.433  17.722   9.750  1.00  0.85           O  
ATOM   4488  OE2 GLU A 285     -20.881  15.573  10.024  1.00  0.85           O  
ATOM   4489  N   ALA A 286     -15.419  14.651   9.873  1.00  0.84           N  
ATOM   4490  H   ALA A 286     -15.886  13.883  10.334  1.00  0.84           H  
ATOM   4491  CA  ALA A 286     -14.213  15.198  10.483  1.00  0.84           C  
ATOM   4492  HA  ALA A 286     -14.372  16.260  10.672  1.00  0.84           H  
ATOM   4493  C   ALA A 286     -12.998  15.069   9.550  1.00  0.84           C  
ATOM   4494  CB  ALA A 286     -13.979  14.496  11.826  1.00  0.84           C  
ATOM   4495  HB1 ALA A 286     -14.852  14.629  12.466  1.00  0.84           H  
ATOM   4496  HB2 ALA A 286     -13.110  14.928  12.322  1.00  0.84           H  
ATOM   4497  HB3 ALA A 286     -13.815  13.430  11.670  1.00  0.84           H  
ATOM   4498  O   ALA A 286     -12.252  16.033   9.367  1.00  0.84           O  
ATOM   4499  N   TYR A 287     -12.813  13.907   8.917  1.00  0.87           N  
ATOM   4500  H   TYR A 287     -13.454  13.148   9.100  1.00  0.87           H  
ATOM   4501  CA  TYR A 287     -11.720  13.680   7.975  1.00  0.87           C  
ATOM   4502  HA  TYR A 287     -10.773  13.836   8.492  1.00  0.87           H  
ATOM   4503  C   TYR A 287     -11.769  14.677   6.813  1.00  0.87           C  
ATOM   4504  CB  TYR A 287     -11.766  12.230   7.481  1.00  0.87           C  
ATOM   4505  HB2 TYR A 287     -11.740  11.564   8.344  1.00  0.87           H  
ATOM   4506  HB3 TYR A 287     -12.705  12.050   6.959  1.00  0.87           H  
ATOM   4507  O   TYR A 287     -10.789  15.373   6.548  1.00  0.87           O  
ATOM   4508  CG  TYR A 287     -10.614  11.872   6.568  1.00  0.87           C  
ATOM   4509  CD1 TYR A 287     -10.721  12.065   5.176  1.00  0.87           C  
ATOM   4510  HD1 TYR A 287     -11.637  12.446   4.749  1.00  0.87           H  
ATOM   4511  CD2 TYR A 287      -9.422  11.368   7.121  1.00  0.87           C  
ATOM   4512  HD2 TYR A 287      -9.343  11.223   8.188  1.00  0.87           H  
ATOM   4513  CE1 TYR A 287      -9.642  11.740   4.335  1.00  0.87           C  
ATOM   4514  HE1 TYR A 287      -9.729  11.854   3.265  1.00  0.87           H  
ATOM   4515  CE2 TYR A 287      -8.324  11.091   6.288  1.00  0.87           C  
ATOM   4516  HE2 TYR A 287      -7.403  10.732   6.724  1.00  0.87           H  
ATOM   4517  OH  TYR A 287      -7.368  11.032   4.091  1.00  0.87           O  
ATOM   4518  HH  TYR A 287      -6.553  11.036   4.597  1.00  0.87           H  
ATOM   4519  CZ  TYR A 287      -8.435  11.276   4.893  1.00  0.87           C  
ATOM   4520  N   LEU A 288     -12.924  14.818   6.160  1.00  0.85           N  
ATOM   4521  H   LEU A 288     -13.712  14.250   6.437  1.00  0.85           H  
ATOM   4522  CA  LEU A 288     -13.083  15.765   5.058  1.00  0.85           C  
ATOM   4523  HA  LEU A 288     -12.289  15.590   4.332  1.00  0.85           H  
ATOM   4524  C   LEU A 288     -12.917  17.210   5.529  1.00  0.85           C  
ATOM   4525  CB  LEU A 288     -14.444  15.553   4.380  1.00  0.85           C  
ATOM   4526  HB2 LEU A 288     -14.630  16.377   3.692  1.00  0.85           H  
ATOM   4527  HB3 LEU A 288     -15.222  15.571   5.143  1.00  0.85           H  
ATOM   4528  O   LEU A 288     -12.212  17.976   4.871  1.00  0.85           O  
ATOM   4529  CG  LEU A 288     -14.540  14.234   3.596  1.00  0.85           C  
ATOM   4530  HG  LEU A 288     -14.298  13.402   4.257  1.00  0.85           H  
ATOM   4531  CD1 LEU A 288     -15.964  14.050   3.087  1.00  0.85           C  
ATOM   4532 HD11 LEU A 288     -16.656  13.994   3.927  1.00  0.85           H  
ATOM   4533 HD12 LEU A 288     -16.254  14.874   2.435  1.00  0.85           H  
ATOM   4534 HD13 LEU A 288     -16.026  13.118   2.524  1.00  0.85           H  
ATOM   4535  CD2 LEU A 288     -13.589  14.187   2.396  1.00  0.85           C  
ATOM   4536 HD21 LEU A 288     -12.551  14.173   2.728  1.00  0.85           H  
ATOM   4537 HD22 LEU A 288     -13.759  15.049   1.750  1.00  0.85           H  
ATOM   4538 HD23 LEU A 288     -13.768  13.276   1.824  1.00  0.85           H  
ATOM   4539  N   LYS A 289     -13.485  17.585   6.679  1.00  0.83           N  
ATOM   4540  H   LYS A 289     -14.061  16.916   7.171  1.00  0.83           H  
ATOM   4541  CA  LYS A 289     -13.331  18.931   7.245  1.00  0.83           C  
ATOM   4542  HA  LYS A 289     -13.774  19.653   6.558  1.00  0.83           H  
ATOM   4543  C   LYS A 289     -11.856  19.311   7.399  1.00  0.83           C  
ATOM   4544  CB  LYS A 289     -14.076  19.004   8.590  1.00  0.83           C  
ATOM   4545  HB2 LYS A 289     -15.125  18.753   8.434  1.00  0.83           H  
ATOM   4546  HB3 LYS A 289     -13.647  18.279   9.282  1.00  0.83           H  
ATOM   4547  O   LYS A 289     -11.468  20.409   7.002  1.00  0.83           O  
ATOM   4548  CG  LYS A 289     -13.988  20.405   9.211  1.00  0.83           C  
ATOM   4549  HG2 LYS A 289     -14.480  21.120   8.551  1.00  0.83           H  
ATOM   4550  HG3 LYS A 289     -12.942  20.692   9.317  1.00  0.83           H  
ATOM   4551  CD  LYS A 289     -14.629  20.468  10.601  1.00  0.83           C  
ATOM   4552  HD2 LYS A 289     -14.149  19.733  11.247  1.00  0.83           H  
ATOM   4553  HD3 LYS A 289     -15.695  20.252  10.530  1.00  0.83           H  
ATOM   4554  CE  LYS A 289     -14.400  21.880  11.158  1.00  0.83           C  
ATOM   4555  HE2 LYS A 289     -14.946  22.597  10.545  1.00  0.83           H  
ATOM   4556  HE3 LYS A 289     -13.340  22.116  11.067  1.00  0.83           H  
ATOM   4557  NZ  LYS A 289     -14.798  22.010  12.579  1.00  0.83           N  
ATOM   4558  HZ1 LYS A 289     -14.286  21.346  13.142  1.00  0.83           H  
ATOM   4559  HZ2 LYS A 289     -14.551  22.931  12.913  1.00  0.83           H  
ATOM   4560  HZ3 LYS A 289     -15.790  21.863  12.699  1.00  0.83           H  
ATOM   4561  N   HIS A 290     -11.044  18.410   7.950  1.00  0.82           N  
ATOM   4562  H   HIS A 290     -11.441  17.534   8.258  1.00  0.82           H  
ATOM   4563  CA  HIS A 290      -9.654  18.709   8.291  1.00  0.82           C  
ATOM   4564  HA  HIS A 290      -9.580  19.769   8.534  1.00  0.82           H  
ATOM   4565  C   HIS A 290      -8.659  18.485   7.152  1.00  0.82           C  
ATOM   4566  CB  HIS A 290      -9.263  17.929   9.550  1.00  0.82           C  
ATOM   4567  HB2 HIS A 290      -9.516  16.876   9.432  1.00  0.82           H  
ATOM   4568  HB3 HIS A 290      -8.184  18.004   9.688  1.00  0.82           H  
ATOM   4569  O   HIS A 290      -7.628  19.150   7.155  1.00  0.82           O  
ATOM   4570  CG  HIS A 290      -9.926  18.491  10.782  1.00  0.82           C  
ATOM   4571  CD2 HIS A 290     -10.942  17.930  11.508  1.00  0.82           C  
ATOM   4572  HD2 HIS A 290     -11.394  16.965  11.334  1.00  0.82           H  
ATOM   4573  ND1 HIS A 290      -9.648  19.708  11.362  1.00  0.82           N  
ATOM   4574  HD1 HIS A 290      -8.953  20.375  11.057  1.00  0.82           H  
ATOM   4575  CE1 HIS A 290     -10.477  19.877  12.404  1.00  0.82           C  
ATOM   4576  HE1 HIS A 290     -10.492  20.745  13.046  1.00  0.82           H  
ATOM   4577  NE2 HIS A 290     -11.295  18.821  12.528  1.00  0.82           N  
ATOM   4578  N   PHE A 291      -8.955  17.598   6.195  1.00  0.84           N  
ATOM   4579  H   PHE A 291      -9.778  17.027   6.320  1.00  0.84           H  
ATOM   4580  CA  PHE A 291      -8.002  17.194   5.156  1.00  0.84           C  
ATOM   4581  HA  PHE A 291      -7.043  17.674   5.353  1.00  0.84           H  
ATOM   4582  C   PHE A 291      -8.375  17.622   3.731  1.00  0.84           C  
ATOM   4583  CB  PHE A 291      -7.770  15.681   5.249  1.00  0.84           C  
ATOM   4584  HB2 PHE A 291      -7.118  15.375   4.431  1.00  0.84           H  
ATOM   4585  HB3 PHE A 291      -8.716  15.162   5.092  1.00  0.84           H  
ATOM   4586  O   PHE A 291      -7.568  17.457   2.819  1.00  0.84           O  
ATOM   4587  CG  PHE A 291      -7.138  15.229   6.554  1.00  0.84           C  
ATOM   4588  CD1 PHE A 291      -5.876  15.718   6.942  1.00  0.84           C  
ATOM   4589  HD1 PHE A 291      -5.356  16.430   6.319  1.00  0.84           H  
ATOM   4590  CD2 PHE A 291      -7.807  14.313   7.384  1.00  0.84           C  
ATOM   4591  HD2 PHE A 291      -8.776  13.938   7.089  1.00  0.84           H  
ATOM   4592  CE1 PHE A 291      -5.290  15.287   8.145  1.00  0.84           C  
ATOM   4593  HE1 PHE A 291      -4.319  15.664   8.431  1.00  0.84           H  
ATOM   4594  CE2 PHE A 291      -7.220  13.874   8.583  1.00  0.84           C  
ATOM   4595  HE2 PHE A 291      -7.729  13.151   9.203  1.00  0.84           H  
ATOM   4596  CZ  PHE A 291      -5.961  14.364   8.967  1.00  0.84           C  
ATOM   4597  HZ  PHE A 291      -5.509  14.022   9.886  1.00  0.84           H  
ATOM   4598  N   THR A 292      -9.567  18.185   3.486  1.00  0.81           N  
ATOM   4599  H   THR A 292     -10.231  18.247   4.245  1.00  0.81           H  
ATOM   4600  CA  THR A 292      -9.996  18.567   2.122  1.00  0.81           C  
ATOM   4601  HA  THR A 292     -10.045  17.667   1.509  1.00  0.81           H  
ATOM   4602  C   THR A 292      -9.014  19.520   1.439  1.00  0.81           C  
ATOM   4603  CB  THR A 292     -11.395  19.210   2.131  1.00  0.81           C  
ATOM   4604  HB  THR A 292     -11.464  19.928   2.948  1.00  0.81           H  
ATOM   4605  O   THR A 292      -8.752  19.370   0.245  1.00  0.81           O  
ATOM   4606  CG2 THR A 292     -11.809  19.907   0.832  1.00  0.81           C  
ATOM   4607 HG21 THR A 292     -12.857  20.198   0.902  1.00  0.81           H  
ATOM   4608 HG22 THR A 292     -11.684  19.219  -0.004  1.00  0.81           H  
ATOM   4609 HG23 THR A 292     -11.208  20.802   0.675  1.00  0.81           H  
ATOM   4610  OG1 THR A 292     -12.357  18.211   2.306  1.00  0.81           O  
ATOM   4611  HG1 THR A 292     -12.382  18.028   3.248  1.00  0.81           H  
ATOM   4612  N   LYS A 293      -8.469  20.511   2.159  1.00  0.78           N  
ATOM   4613  H   LYS A 293      -8.595  20.497   3.161  1.00  0.78           H  
ATOM   4614  CA  LYS A 293      -7.546  21.492   1.563  1.00  0.78           C  
ATOM   4615  HA  LYS A 293      -7.987  21.895   0.651  1.00  0.78           H  
ATOM   4616  C   LYS A 293      -6.241  20.817   1.129  1.00  0.78           C  
ATOM   4617  CB  LYS A 293      -7.269  22.654   2.534  1.00  0.78           C  
ATOM   4618  HB2 LYS A 293      -6.873  22.253   3.467  1.00  0.78           H  
ATOM   4619  HB3 LYS A 293      -6.501  23.288   2.091  1.00  0.78           H  
ATOM   4620  O   LYS A 293      -5.781  21.036   0.010  1.00  0.78           O  
ATOM   4621  CG  LYS A 293      -8.504  23.523   2.835  1.00  0.78           C  
ATOM   4622  HG2 LYS A 293      -9.230  22.928   3.390  1.00  0.78           H  
ATOM   4623  HG3 LYS A 293      -8.958  23.855   1.901  1.00  0.78           H  
ATOM   4624  CD  LYS A 293      -8.108  24.753   3.672  1.00  0.78           C  
ATOM   4625  HD2 LYS A 293      -7.497  24.417   4.510  1.00  0.78           H  
ATOM   4626  HD3 LYS A 293      -7.501  25.423   3.063  1.00  0.78           H  
ATOM   4627  CE  LYS A 293      -9.334  25.510   4.208  1.00  0.78           C  
ATOM   4628  HE2 LYS A 293     -10.029  24.779   4.622  1.00  0.78           H  
ATOM   4629  HE3 LYS A 293      -9.830  26.018   3.381  1.00  0.78           H  
ATOM   4630  NZ  LYS A 293      -8.966  26.480   5.277  1.00  0.78           N  
ATOM   4631  HZ1 LYS A 293      -9.778  26.954   5.646  1.00  0.78           H  
ATOM   4632  HZ2 LYS A 293      -8.549  25.997   6.060  1.00  0.78           H  
ATOM   4633  HZ3 LYS A 293      -8.303  27.171   4.955  1.00  0.78           H  
ATOM   4634  N   GLU A 294      -5.688  19.956   1.976  1.00  0.76           N  
ATOM   4635  H   GLU A 294      -6.110  19.836   2.886  1.00  0.76           H  
ATOM   4636  CA  GLU A 294      -4.455  19.211   1.726  1.00  0.76           C  
ATOM   4637  HA  GLU A 294      -3.670  19.898   1.411  1.00  0.76           H  
ATOM   4638  C   GLU A 294      -4.629  18.167   0.625  1.00  0.76           C  
ATOM   4639  CB  GLU A 294      -3.991  18.482   2.997  1.00  0.76           C  
ATOM   4640  HB2 GLU A 294      -4.755  17.777   3.327  1.00  0.76           H  
ATOM   4641  HB3 GLU A 294      -3.113  17.896   2.727  1.00  0.76           H  
ATOM   4642  O   GLU A 294      -3.763  18.032  -0.240  1.00  0.76           O  
ATOM   4643  CG  GLU A 294      -3.578  19.385   4.166  1.00  0.76           C  
ATOM   4644  HG2 GLU A 294      -2.925  20.177   3.798  1.00  0.76           H  
ATOM   4645  HG3 GLU A 294      -3.004  18.757   4.847  1.00  0.76           H  
ATOM   4646  CD  GLU A 294      -4.730  19.980   4.984  1.00  0.76           C  
ATOM   4647  OE1 GLU A 294      -4.425  20.747   5.924  1.00  0.76           O  
ATOM   4648  OE2 GLU A 294      -5.905  19.693   4.682  1.00  0.76           O  
ATOM   4649  N   LEU A 295      -5.753  17.447   0.624  1.00  0.76           N  
ATOM   4650  H   LEU A 295      -6.399  17.562   1.392  1.00  0.76           H  
ATOM   4651  CA  LEU A 295      -6.064  16.465  -0.410  1.00  0.76           C  
ATOM   4652  HA  LEU A 295      -5.230  15.769  -0.498  1.00  0.76           H  
ATOM   4653  C   LEU A 295      -6.211  17.147  -1.775  1.00  0.76           C  
ATOM   4654  CB  LEU A 295      -7.326  15.676  -0.028  1.00  0.76           C  
ATOM   4655  HB2 LEU A 295      -7.620  15.071  -0.885  1.00  0.76           H  
ATOM   4656  HB3 LEU A 295      -8.128  16.383   0.186  1.00  0.76           H  
ATOM   4657  O   LEU A 295      -5.648  16.656  -2.751  1.00  0.76           O  
ATOM   4658  CG  LEU A 295      -7.166  14.714   1.162  1.00  0.76           C  
ATOM   4659  HG  LEU A 295      -6.717  15.234   2.009  1.00  0.76           H  
ATOM   4660  CD1 LEU A 295      -8.543  14.196   1.576  1.00  0.76           C  
ATOM   4661 HD11 LEU A 295      -8.427  13.542   2.440  1.00  0.76           H  
ATOM   4662 HD12 LEU A 295      -9.184  15.031   1.860  1.00  0.76           H  
ATOM   4663 HD13 LEU A 295      -9.004  13.640   0.760  1.00  0.76           H  
ATOM   4664  CD2 LEU A 295      -6.284  13.514   0.819  1.00  0.76           C  
ATOM   4665 HD21 LEU A 295      -6.698  12.969  -0.029  1.00  0.76           H  
ATOM   4666 HD22 LEU A 295      -5.270  13.838   0.584  1.00  0.76           H  
ATOM   4667 HD23 LEU A 295      -6.233  12.842   1.676  1.00  0.76           H  
ATOM   4668  N   LYS A 296      -6.862  18.320  -1.852  1.00  0.77           N  
ATOM   4669  H   LYS A 296      -7.314  18.665  -1.017  1.00  0.77           H  
ATOM   4670  CA  LYS A 296      -6.919  19.129  -3.087  1.00  0.77           C  
ATOM   4671  HA  LYS A 296      -7.323  18.518  -3.895  1.00  0.77           H  
ATOM   4672  C   LYS A 296      -5.534  19.570  -3.550  1.00  0.77           C  
ATOM   4673  CB  LYS A 296      -7.809  20.369  -2.897  1.00  0.77           C  
ATOM   4674  HB2 LYS A 296      -7.559  20.863  -1.958  1.00  0.77           H  
ATOM   4675  HB3 LYS A 296      -7.618  21.066  -3.713  1.00  0.77           H  
ATOM   4676  O   LYS A 296      -5.217  19.433  -4.729  1.00  0.77           O  
ATOM   4677  CG  LYS A 296      -9.295  20.011  -2.917  1.00  0.77           C  
ATOM   4678  HG2 LYS A 296      -9.493  19.292  -2.122  1.00  0.77           H  
ATOM   4679  HG3 LYS A 296      -9.535  19.551  -3.876  1.00  0.77           H  
ATOM   4680  CD  LYS A 296     -10.180  21.248  -2.715  1.00  0.77           C  
ATOM   4681  HD2 LYS A 296      -9.969  21.969  -3.505  1.00  0.77           H  
ATOM   4682  HD3 LYS A 296      -9.954  21.693  -1.746  1.00  0.77           H  
ATOM   4683  CE  LYS A 296     -11.655  20.833  -2.769  1.00  0.77           C  
ATOM   4684  HE2 LYS A 296     -11.842  20.121  -1.965  1.00  0.77           H  
ATOM   4685  HE3 LYS A 296     -11.831  20.315  -3.711  1.00  0.77           H  
ATOM   4686  NZ  LYS A 296     -12.576  21.988  -2.646  1.00  0.77           N  
ATOM   4687  HZ1 LYS A 296     -12.428  22.639  -3.404  1.00  0.77           H  
ATOM   4688  HZ2 LYS A 296     -12.435  22.461  -1.765  1.00  0.77           H  
ATOM   4689  HZ3 LYS A 296     -13.533  21.668  -2.685  1.00  0.77           H  
ATOM   4690  N   ALA A 297      -4.703  20.073  -2.636  1.00  0.74           N  
ATOM   4691  H   ALA A 297      -5.034  20.184  -1.689  1.00  0.74           H  
ATOM   4692  CA  ALA A 297      -3.343  20.501  -2.960  1.00  0.74           C  
ATOM   4693  HA  ALA A 297      -3.390  21.244  -3.756  1.00  0.74           H  
ATOM   4694  C   ALA A 297      -2.477  19.335  -3.470  1.00  0.74           C  
ATOM   4695  CB  ALA A 297      -2.732  21.157  -1.717  1.00  0.74           C  
ATOM   4696  HB1 ALA A 297      -2.660  20.434  -0.904  1.00  0.74           H  
ATOM   4697  HB2 ALA A 297      -1.735  21.527  -1.953  1.00  0.74           H  
ATOM   4698  HB3 ALA A 297      -3.353  21.994  -1.396  1.00  0.74           H  
ATOM   4699  O   ALA A 297      -1.739  19.491  -4.442  1.00  0.74           O  
ATOM   4700  N   THR A 298      -2.606  18.159  -2.854  1.00  0.71           N  
ATOM   4701  H   THR A 298      -3.210  18.115  -2.045  1.00  0.71           H  
ATOM   4702  CA  THR A 298      -1.884  16.938  -3.242  1.00  0.71           C  
ATOM   4703  HA  THR A 298      -0.820  17.160  -3.321  1.00  0.71           H  
ATOM   4704  C   THR A 298      -2.349  16.439  -4.608  1.00  0.71           C  
ATOM   4705  CB  THR A 298      -2.058  15.848  -2.173  1.00  0.71           C  
ATOM   4706  HB  THR A 298      -3.104  15.549  -2.118  1.00  0.71           H  
ATOM   4707  O   THR A 298      -1.537  16.240  -5.504  1.00  0.71           O  
ATOM   4708  CG2 THR A 298      -1.206  14.616  -2.461  1.00  0.71           C  
ATOM   4709 HG21 THR A 298      -0.177  14.904  -2.678  1.00  0.71           H  
ATOM   4710 HG22 THR A 298      -1.607  14.074  -3.317  1.00  0.71           H  
ATOM   4711 HG23 THR A 298      -1.207  13.963  -1.588  1.00  0.71           H  
ATOM   4712  OG1 THR A 298      -1.674  16.360  -0.914  1.00  0.71           O  
ATOM   4713  HG1 THR A 298      -2.387  16.923  -0.604  1.00  0.71           H  
ATOM   4714  N   THR A 299      -3.664  16.356  -4.815  1.00  0.70           N  
ATOM   4715  H   THR A 299      -4.276  16.540  -4.033  1.00  0.70           H  
ATOM   4716  CA  THR A 299      -4.298  15.987  -6.092  1.00  0.70           C  
ATOM   4717  HA  THR A 299      -4.029  14.963  -6.349  1.00  0.70           H  
ATOM   4718  C   THR A 299      -3.822  16.898  -7.230  1.00  0.70           C  
ATOM   4719  CB  THR A 299      -5.824  16.054  -5.918  1.00  0.70           C  
ATOM   4720  HB  THR A 299      -6.101  17.063  -5.611  1.00  0.70           H  
ATOM   4721  O   THR A 299      -3.377  16.410  -8.268  1.00  0.70           O  
ATOM   4722  CG2 THR A 299      -6.650  15.692  -7.136  1.00  0.70           C  
ATOM   4723 HG21 THR A 299      -7.709  15.804  -6.901  1.00  0.70           H  
ATOM   4724 HG22 THR A 299      -6.411  16.370  -7.955  1.00  0.70           H  
ATOM   4725 HG23 THR A 299      -6.480  14.653  -7.420  1.00  0.70           H  
ATOM   4726  OG1 THR A 299      -6.215  15.156  -4.909  1.00  0.70           O  
ATOM   4727  HG1 THR A 299      -6.044  15.572  -4.061  1.00  0.70           H  
ATOM   4728  N   ALA A 300      -3.788  18.217  -7.003  1.00  0.72           N  
ATOM   4729  H   ALA A 300      -4.173  18.569  -6.138  1.00  0.72           H  
ATOM   4730  CA  ALA A 300      -3.268  19.186  -7.967  1.00  0.72           C  
ATOM   4731  HA  ALA A 300      -3.779  19.035  -8.917  1.00  0.72           H  
ATOM   4732  C   ALA A 300      -1.756  19.024  -8.230  1.00  0.72           C  
ATOM   4733  CB  ALA A 300      -3.600  20.593  -7.456  1.00  0.72           C  
ATOM   4734  HB1 ALA A 300      -3.259  21.333  -8.180  1.00  0.72           H  
ATOM   4735  HB2 ALA A 300      -3.109  20.774  -6.500  1.00  0.72           H  
ATOM   4736  HB3 ALA A 300      -4.679  20.693  -7.331  1.00  0.72           H  
ATOM   4737  O   ALA A 300      -1.317  19.104  -9.376  1.00  0.72           O  
ATOM   4738  N   ARG A 301      -0.945  18.761  -7.194  1.00  0.70           N  
ATOM   4739  H   ARG A 301      -1.360  18.710  -6.274  1.00  0.70           H  
ATOM   4740  CA  ARG A 301       0.515  18.569  -7.314  1.00  0.70           C  
ATOM   4741  HA  ARG A 301       0.918  19.387  -7.911  1.00  0.70           H  
ATOM   4742  C   ARG A 301       0.898  17.273  -8.039  1.00  0.70           C  
ATOM   4743  CB  ARG A 301       1.127  18.618  -5.905  1.00  0.70           C  
ATOM   4744  HB2 ARG A 301       0.864  19.571  -5.444  1.00  0.70           H  
ATOM   4745  HB3 ARG A 301       0.696  17.817  -5.305  1.00  0.70           H  
ATOM   4746  O   ARG A 301       1.928  17.245  -8.731  1.00  0.70           O  
ATOM   4747  CG  ARG A 301       2.660  18.479  -5.914  1.00  0.70           C  
ATOM   4748  HG2 ARG A 301       3.084  19.219  -6.592  1.00  0.70           H  
ATOM   4749  HG3 ARG A 301       2.936  17.482  -6.259  1.00  0.70           H  
ATOM   4750  CD  ARG A 301       3.265  18.684  -4.523  1.00  0.70           C  
ATOM   4751  HD2 ARG A 301       4.347  18.567  -4.587  1.00  0.70           H  
ATOM   4752  HD3 ARG A 301       3.040  19.696  -4.187  1.00  0.70           H  
ATOM   4753  NE  ARG A 301       2.742  17.692  -3.579  1.00  0.70           N  
ATOM   4754  HE  ARG A 301       2.786  16.720  -3.851  1.00  0.70           H  
ATOM   4755  NH1 ARG A 301       2.223  19.023  -1.773  1.00  0.70           N  
ATOM   4756 HH11 ARG A 301       1.837  19.016  -0.840  1.00  0.70           H  
ATOM   4757 HH12 ARG A 301       2.724  19.805  -2.170  1.00  0.70           H  
ATOM   4758  NH2 ARG A 301       1.603  16.895  -1.818  1.00  0.70           N  
ATOM   4759 HH21 ARG A 301       1.709  15.991  -2.255  1.00  0.70           H  
ATOM   4760 HH22 ARG A 301       1.183  16.965  -0.902  1.00  0.70           H  
ATOM   4761  CZ  ARG A 301       2.197  17.883  -2.399  1.00  0.70           C  
ATOM   4762  N   CYS A 302       0.088  16.230  -7.868  1.00  0.69           N  
ATOM   4763  H   CYS A 302      -0.640  16.321  -7.174  1.00  0.69           H  
ATOM   4764  CA  CYS A 302       0.229  14.923  -8.507  1.00  0.69           C  
ATOM   4765  HA  CYS A 302       1.285  14.713  -8.682  1.00  0.69           H  
ATOM   4766  C   CYS A 302      -0.468  14.846  -9.877  1.00  0.69           C  
ATOM   4767  CB  CYS A 302      -0.311  13.855  -7.546  1.00  0.69           C  
ATOM   4768  HB2 CYS A 302      -1.343  14.092  -7.288  1.00  0.69           H  
ATOM   4769  HB3 CYS A 302      -0.284  12.877  -8.028  1.00  0.69           H  
ATOM   4770  O   CYS A 302      -0.236  13.894 -10.614  1.00  0.69           O  
ATOM   4771  SG  CYS A 302       0.671  13.792  -6.023  1.00  0.69           S  
ATOM   4772  HG  CYS A 302       1.675  13.031  -6.469  1.00  0.69           H  
ATOM   4773  N   GLY A 303      -1.295  15.835 -10.240  1.00  0.67           N  
ATOM   4774  H   GLY A 303      -1.505  16.561  -9.570  1.00  0.67           H  
ATOM   4775  CA  GLY A 303      -2.067  15.821 -11.486  1.00  0.67           C  
ATOM   4776  HA2 GLY A 303      -1.394  15.701 -12.335  1.00  0.67           H  
ATOM   4777  HA3 GLY A 303      -2.595  16.770 -11.585  1.00  0.67           H  
ATOM   4778  C   GLY A 303      -3.108  14.698 -11.534  1.00  0.67           C  
ATOM   4779  O   GLY A 303      -3.337  14.124 -12.595  1.00  0.67           O  
ATOM   4780  N   LEU A 304      -3.681  14.344 -10.382  1.00  0.67           N  
ATOM   4781  H   LEU A 304      -3.513  14.933  -9.579  1.00  0.67           H  
ATOM   4782  CA  LEU A 304      -4.733  13.336 -10.274  1.00  0.67           C  
ATOM   4783  HA  LEU A 304      -4.578  12.566 -11.028  1.00  0.67           H  
ATOM   4784  C   LEU A 304      -6.087  14.001 -10.551  1.00  0.67           C  
ATOM   4785  CB  LEU A 304      -4.690  12.689  -8.874  1.00  0.67           C  
ATOM   4786  HB2 LEU A 304      -4.871  13.470  -8.135  1.00  0.67           H  
ATOM   4787  HB3 LEU A 304      -5.492  11.955  -8.801  1.00  0.67           H  
ATOM   4788  O   LEU A 304      -6.359  15.066 -10.009  1.00  0.67           O  
ATOM   4789  CG  LEU A 304      -3.363  12.015  -8.501  1.00  0.67           C  
ATOM   4790  HG  LEU A 304      -2.549  12.728  -8.636  1.00  0.67           H  
ATOM   4791  CD1 LEU A 304      -3.363  11.567  -7.042  1.00  0.67           C  
ATOM   4792 HD11 LEU A 304      -2.397  11.127  -6.793  1.00  0.67           H  
ATOM   4793 HD12 LEU A 304      -3.533  12.424  -6.390  1.00  0.67           H  
ATOM   4794 HD13 LEU A 304      -4.149  10.831  -6.875  1.00  0.67           H  
ATOM   4795  CD2 LEU A 304      -3.081  10.799  -9.362  1.00  0.67           C  
ATOM   4796 HD21 LEU A 304      -2.977  11.114 -10.400  1.00  0.67           H  
ATOM   4797 HD22 LEU A 304      -3.887  10.073  -9.256  1.00  0.67           H  
ATOM   4798 HD23 LEU A 304      -2.136  10.368  -9.032  1.00  0.67           H  
ATOM   4799  N   ASP A 305      -6.941  13.374 -11.356  1.00  0.68           N  
ATOM   4800  H   ASP A 305      -6.653  12.526 -11.823  1.00  0.68           H  
ATOM   4801  CA  ASP A 305      -8.333  13.802 -11.552  1.00  0.68           C  
ATOM   4802  HA  ASP A 305      -8.492  14.757 -11.052  1.00  0.68           H  
ATOM   4803  C   ASP A 305      -9.265  12.789 -10.880  1.00  0.68           C  
ATOM   4804  CB  ASP A 305      -8.630  14.031 -13.044  1.00  0.68           C  
ATOM   4805  HB2 ASP A 305      -8.597  13.081 -13.576  1.00  0.68           H  
ATOM   4806  HB3 ASP A 305      -7.854  14.675 -13.457  1.00  0.68           H  
ATOM   4807  O   ASP A 305      -9.871  11.934 -11.523  1.00  0.68           O  
ATOM   4808  CG  ASP A 305      -9.986  14.716 -13.274  1.00  0.68           C  
ATOM   4809  OD1 ASP A 305     -10.504  15.341 -12.317  1.00  0.68           O  
ATOM   4810  OD2 ASP A 305     -10.462  14.672 -14.430  1.00  0.68           O  
ATOM   4811  N   VAL A 306      -9.271  12.800  -9.543  1.00  0.69           N  
ATOM   4812  H   VAL A 306      -8.767  13.537  -9.071  1.00  0.69           H  
ATOM   4813  CA  VAL A 306     -10.071  11.876  -8.729  1.00  0.69           C  
ATOM   4814  HA  VAL A 306     -10.762  11.370  -9.403  1.00  0.69           H  
ATOM   4815  C   VAL A 306     -10.897  12.638  -7.692  1.00  0.69           C  
ATOM   4816  CB  VAL A 306      -9.235  10.763  -8.067  1.00  0.69           C  
ATOM   4817  HB  VAL A 306      -9.911  10.143  -7.478  1.00  0.69           H  
ATOM   4818  O   VAL A 306     -10.410  13.618  -7.115  1.00  0.69           O  
ATOM   4819  CG1 VAL A 306      -8.591   9.851  -9.118  1.00  0.69           C  
ATOM   4820 HG11 VAL A 306      -8.117   9.000  -8.630  1.00  0.69           H  
ATOM   4821 HG12 VAL A 306      -7.846  10.403  -9.691  1.00  0.69           H  
ATOM   4822 HG13 VAL A 306      -9.356   9.484  -9.802  1.00  0.69           H  
ATOM   4823  CG2 VAL A 306      -8.141  11.288  -7.130  1.00  0.69           C  
ATOM   4824 HG21 VAL A 306      -7.529  10.455  -6.785  1.00  0.69           H  
ATOM   4825 HG22 VAL A 306      -7.509  12.010  -7.648  1.00  0.69           H  
ATOM   4826 HG23 VAL A 306      -8.598  11.771  -6.267  1.00  0.69           H  
ATOM   4827  N   PRO A 307     -12.143  12.208  -7.414  1.00  0.70           N  
ATOM   4828  CA  PRO A 307     -12.923  12.771  -6.320  1.00  0.70           C  
ATOM   4829  HA  PRO A 307     -13.097  13.827  -6.522  1.00  0.70           H  
ATOM   4830  C   PRO A 307     -12.184  12.603  -4.987  1.00  0.70           C  
ATOM   4831  CB  PRO A 307     -14.257  12.016  -6.328  1.00  0.70           C  
ATOM   4832  HB2 PRO A 307     -14.220  11.185  -5.625  1.00  0.70           H  
ATOM   4833  HB3 PRO A 307     -15.094  12.673  -6.092  1.00  0.70           H  
ATOM   4834  O   PRO A 307     -11.653  11.539  -4.692  1.00  0.70           O  
ATOM   4835  CG  PRO A 307     -14.361  11.455  -7.745  1.00  0.70           C  
ATOM   4836  HG2 PRO A 307     -14.964  10.547  -7.780  1.00  0.70           H  
ATOM   4837  HG3 PRO A 307     -14.767  12.215  -8.412  1.00  0.70           H  
ATOM   4838  CD  PRO A 307     -12.907  11.181  -8.110  1.00  0.70           C  
ATOM   4839  HD2 PRO A 307     -12.607  10.198  -7.747  1.00  0.70           H  
ATOM   4840  HD3 PRO A 307     -12.791  11.244  -9.192  1.00  0.70           H  
ATOM   4841  N   LEU A 308     -12.186  13.625  -4.127  1.00  0.70           N  
ATOM   4842  H   LEU A 308     -12.600  14.498  -4.420  1.00  0.70           H  
ATOM   4843  CA  LEU A 308     -11.498  13.548  -2.824  1.00  0.70           C  
ATOM   4844  HA  LEU A 308     -10.443  13.337  -2.997  1.00  0.70           H  
ATOM   4845  C   LEU A 308     -12.036  12.418  -1.934  1.00  0.70           C  
ATOM   4846  CB  LEU A 308     -11.643  14.877  -2.073  1.00  0.70           C  
ATOM   4847  HB2 LEU A 308     -12.700  15.025  -1.853  1.00  0.70           H  
ATOM   4848  HB3 LEU A 308     -11.113  14.802  -1.124  1.00  0.70           H  
ATOM   4849  O   LEU A 308     -11.308  11.904  -1.086  1.00  0.70           O  
ATOM   4850  CG  LEU A 308     -11.117  16.094  -2.840  1.00  0.70           C  
ATOM   4851  HG  LEU A 308     -11.606  16.156  -3.812  1.00  0.70           H  
ATOM   4852  CD1 LEU A 308     -11.486  17.349  -2.060  1.00  0.70           C  
ATOM   4853 HD11 LEU A 308     -12.539  17.320  -1.780  1.00  0.70           H  
ATOM   4854 HD12 LEU A 308     -10.873  17.418  -1.161  1.00  0.70           H  
ATOM   4855 HD13 LEU A 308     -11.323  18.201  -2.720  1.00  0.70           H  
ATOM   4856  CD2 LEU A 308      -9.604  16.079  -3.044  1.00  0.70           C  
ATOM   4857 HD21 LEU A 308      -9.300  16.949  -3.626  1.00  0.70           H  
ATOM   4858 HD22 LEU A 308      -9.104  16.097  -2.075  1.00  0.70           H  
ATOM   4859 HD23 LEU A 308      -9.305  15.188  -3.596  1.00  0.70           H  
ATOM   4860  N   SER A 309     -13.291  12.022  -2.155  1.00  0.68           N  
ATOM   4861  H   SER A 309     -13.805  12.440  -2.917  1.00  0.68           H  
ATOM   4862  CA  SER A 309     -13.940  10.902  -1.478  1.00  0.68           C  
ATOM   4863  HA  SER A 309     -13.904  11.092  -0.405  1.00  0.68           H  
ATOM   4864  C   SER A 309     -13.247   9.558  -1.720  1.00  0.68           C  
ATOM   4865  CB  SER A 309     -15.405  10.809  -1.927  1.00  0.68           C  
ATOM   4866  HB2 SER A 309     -15.842   9.885  -1.550  1.00  0.68           H  
ATOM   4867  HB3 SER A 309     -15.959  11.651  -1.514  1.00  0.68           H  
ATOM   4868  O   SER A 309     -13.327   8.653  -0.895  1.00  0.68           O  
ATOM   4869  OG  SER A 309     -15.520  10.827  -3.340  1.00  0.68           O  
ATOM   4870  HG  SER A 309     -16.387  10.478  -3.558  1.00  0.68           H  
ATOM   4871  N   THR A 310     -12.505   9.415  -2.820  1.00  0.70           N  
ATOM   4872  H   THR A 310     -12.424  10.179  -3.476  1.00  0.70           H  
ATOM   4873  CA  THR A 310     -11.819   8.161  -3.146  1.00  0.70           C  
ATOM   4874  HA  THR A 310     -12.406   7.337  -2.741  1.00  0.70           H  
ATOM   4875  C   THR A 310     -10.439   8.047  -2.508  1.00  0.70           C  
ATOM   4876  CB  THR A 310     -11.731   7.924  -4.661  1.00  0.70           C  
ATOM   4877  HB  THR A 310     -11.329   6.926  -4.837  1.00  0.70           H  
ATOM   4878  O   THR A 310      -9.795   7.023  -2.697  1.00  0.70           O  
ATOM   4879  CG2 THR A 310     -13.097   8.010  -5.340  1.00  0.70           C  
ATOM   4880 HG21 THR A 310     -12.990   7.754  -6.394  1.00  0.70           H  
ATOM   4881 HG22 THR A 310     -13.787   7.309  -4.869  1.00  0.70           H  
ATOM   4882 HG23 THR A 310     -13.496   9.021  -5.261  1.00  0.70           H  
ATOM   4883  OG1 THR A 310     -10.888   8.857  -5.287  1.00  0.70           O  
ATOM   4884  HG1 THR A 310      -9.982   8.668  -5.034  1.00  0.70           H  
ATOM   4885  N   LEU A 311      -9.957   9.067  -1.786  1.00  0.79           N  
ATOM   4886  H   LEU A 311     -10.542   9.882  -1.668  1.00  0.79           H  
ATOM   4887  CA  LEU A 311      -8.582   9.115  -1.268  1.00  0.79           C  
ATOM   4888  HA  LEU A 311      -7.956   8.453  -1.865  1.00  0.79           H  
ATOM   4889  C   LEU A 311      -8.436   8.613   0.175  1.00  0.79           C  
ATOM   4890  CB  LEU A 311      -8.033  10.547  -1.409  1.00  0.79           C  
ATOM   4891  HB2 LEU A 311      -8.682  11.223  -0.853  1.00  0.79           H  
ATOM   4892  HB3 LEU A 311      -7.045  10.585  -0.949  1.00  0.79           H  
ATOM   4893  O   LEU A 311      -7.310   8.415   0.641  1.00  0.79           O  
ATOM   4894  CG  LEU A 311      -7.905  11.052  -2.858  1.00  0.79           C  
ATOM   4895  HG  LEU A 311      -8.882  11.042  -3.341  1.00  0.79           H  
ATOM   4896  CD1 LEU A 311      -7.390  12.492  -2.847  1.00  0.79           C  
ATOM   4897 HD11 LEU A 311      -8.065  13.116  -2.261  1.00  0.79           H  
ATOM   4898 HD12 LEU A 311      -6.386  12.529  -2.424  1.00  0.79           H  
ATOM   4899 HD13 LEU A 311      -7.361  12.872  -3.867  1.00  0.79           H  
ATOM   4900  CD2 LEU A 311      -6.929  10.210  -3.681  1.00  0.79           C  
ATOM   4901 HD21 LEU A 311      -5.972  10.140  -3.164  1.00  0.79           H  
ATOM   4902 HD22 LEU A 311      -6.763  10.682  -4.650  1.00  0.79           H  
ATOM   4903 HD23 LEU A 311      -7.332   9.211  -3.845  1.00  0.79           H  
ATOM   4904  N   GLY A 312      -9.526   8.414   0.918  1.00  0.86           N  
ATOM   4905  H   GLY A 312     -10.437   8.584   0.519  1.00  0.86           H  
ATOM   4906  CA  GLY A 312      -9.446   7.863   2.272  1.00  0.86           C  
ATOM   4907  HA2 GLY A 312     -10.303   8.167   2.873  1.00  0.86           H  
ATOM   4908  HA3 GLY A 312      -8.583   8.289   2.784  1.00  0.86           H  
ATOM   4909  C   GLY A 312      -9.330   6.337   2.320  1.00  0.86           C  
ATOM   4910  O   GLY A 312      -9.381   5.660   1.286  1.00  0.86           O  
ATOM   4911  N   PRO A 313      -9.156   5.772   3.527  1.00  0.93           N  
ATOM   4912  CA  PRO A 313      -9.012   4.333   3.692  1.00  0.93           C  
ATOM   4913  HA  PRO A 313      -8.170   3.979   3.097  1.00  0.93           H  
ATOM   4914  C   PRO A 313     -10.274   3.586   3.260  1.00  0.93           C  
ATOM   4915  CB  PRO A 313      -8.712   4.107   5.174  1.00  0.93           C  
ATOM   4916  HB2 PRO A 313      -9.150   3.178   5.540  1.00  0.93           H  
ATOM   4917  HB3 PRO A 313      -7.634   4.094   5.331  1.00  0.93           H  
ATOM   4918  O   PRO A 313     -11.386   4.115   3.324  1.00  0.93           O  
ATOM   4919  CG  PRO A 313      -9.315   5.328   5.863  1.00  0.93           C  
ATOM   4920  HG2 PRO A 313      -8.783   5.569   6.784  1.00  0.93           H  
ATOM   4921  HG3 PRO A 313     -10.370   5.143   6.069  1.00  0.93           H  
ATOM   4922  CD  PRO A 313      -9.171   6.440   4.823  1.00  0.93           C  
ATOM   4923  HD2 PRO A 313     -10.005   7.138   4.906  1.00  0.93           H  
ATOM   4924  HD3 PRO A 313      -8.225   6.959   4.974  1.00  0.93           H  
ATOM   4925  N   ALA A 314     -10.097   2.336   2.851  1.00  0.94           N  
ATOM   4926  H   ALA A 314      -9.158   1.965   2.835  1.00  0.94           H  
ATOM   4927  CA  ALA A 314     -11.207   1.398   2.751  1.00  0.94           C  
ATOM   4928  HA  ALA A 314     -12.054   1.888   2.270  1.00  0.94           H  
ATOM   4929  C   ALA A 314     -11.646   0.965   4.160  1.00  0.94           C  
ATOM   4930  CB  ALA A 314     -10.770   0.227   1.868  1.00  0.94           C  
ATOM   4931  HB1 ALA A 314     -10.621   0.579   0.847  1.00  0.94           H  
ATOM   4932  HB2 ALA A 314      -9.827  -0.178   2.234  1.00  0.94           H  
ATOM   4933  HB3 ALA A 314     -11.534  -0.550   1.869  1.00  0.94           H  
ATOM   4934  O   ALA A 314     -10.833   0.934   5.085  1.00  0.94           O  
ATOM   4935  N   VAL A 315     -12.918   0.615   4.337  1.00  0.96           N  
ATOM   4936  H   VAL A 315     -13.555   0.711   3.559  1.00  0.96           H  
ATOM   4937  CA  VAL A 315     -13.462   0.147   5.620  1.00  0.96           C  
ATOM   4938  HA  VAL A 315     -12.651   0.087   6.346  1.00  0.96           H
[truncated: 577,126 more chars]
