# Supplementary material for: ATPase activity of DFCP1 controls selective autophagy
Source: Nat Commun. 2023 Jul 8;14:4051. doi: 10.1038/s41467-023-39641-9 (PMC10329651; doi:10.1038/s41467-023-39641-9)
Supplement: Supplementary file 11 — Supplementary Data [file 41467_2023_39641_MOESM11_ESM.zip › StructuralPredictions/Alphafold_output/ZF1_HUMAN_relaxed_model_3.pdb]

ATOM      1  N   MET A   1      30.226   1.200 -58.165  1.00  0.35           N  
ATOM      2  H   MET A   1      29.637   0.624 -57.580  1.00  0.35           H  
ATOM      3  H2  MET A   1      31.132   0.761 -58.242  1.00  0.35           H  
ATOM      4  H3  MET A   1      29.811   1.280 -59.083  1.00  0.35           H  
ATOM      5  CA  MET A   1      30.356   2.534 -57.548  1.00  0.35           C  
ATOM      6  HA  MET A   1      31.023   3.160 -58.140  1.00  0.35           H  
ATOM      7  C   MET A   1      30.985   2.331 -56.187  1.00  0.35           C  
ATOM      8  CB  MET A   1      28.991   3.238 -57.443  1.00  0.35           C  
ATOM      9  HB2 MET A   1      28.275   2.591 -56.935  1.00  0.35           H  
ATOM     10  HB3 MET A   1      29.105   4.151 -56.858  1.00  0.35           H  
ATOM     11  O   MET A   1      30.307   1.885 -55.274  1.00  0.35           O  
ATOM     12  CG  MET A   1      28.437   3.611 -58.823  1.00  0.35           C  
ATOM     13  HG2 MET A   1      28.290   2.708 -59.416  1.00  0.35           H  
ATOM     14  HG3 MET A   1      27.466   4.088 -58.690  1.00  0.35           H  
ATOM     15  SD  MET A   1      29.511   4.749 -59.733  1.00  0.35           S  
ATOM     16  CE  MET A   1      28.657   4.830 -61.330  1.00  0.35           C  
ATOM     17  HE1 MET A   1      28.610   3.838 -61.781  1.00  0.35           H  
ATOM     18  HE2 MET A   1      29.198   5.501 -61.997  1.00  0.35           H  
ATOM     19  HE3 MET A   1      27.646   5.212 -61.187  1.00  0.35           H  
ATOM     20  N   SER A   2      32.302   2.496 -56.098  1.00  0.39           N  
ATOM     21  H   SER A   2      32.835   2.876 -56.867  1.00  0.39           H  
ATOM     22  CA  SER A   2      33.059   2.390 -54.851  1.00  0.39           C  
ATOM     23  HA  SER A   2      32.925   1.399 -54.417  1.00  0.39           H  
ATOM     24  C   SER A   2      32.510   3.435 -53.887  1.00  0.39           C  
ATOM     25  CB  SER A   2      34.564   2.618 -55.113  1.00  0.39           C  
ATOM     26  HB2 SER A   2      35.102   1.699 -54.881  1.00  0.39           H  
ATOM     27  HB3 SER A   2      34.940   3.402 -54.457  1.00  0.39           H  
ATOM     28  O   SER A   2      32.614   4.628 -54.164  1.00  0.39           O  
ATOM     29  OG  SER A   2      34.828   2.972 -56.468  1.00  0.39           O  
ATOM     30  HG  SER A   2      35.744   3.254 -56.528  1.00  0.39           H  
ATOM     31  N   ALA A   3      31.866   2.989 -52.808  1.00  0.34           N  
ATOM     32  H   ALA A   3      31.764   1.995 -52.660  1.00  0.34           H  
ATOM     33  CA  ALA A   3      31.406   3.873 -51.753  1.00  0.34           C  
ATOM     34  HA  ALA A   3      30.689   4.584 -52.162  1.00  0.34           H  
ATOM     35  C   ALA A   3      32.627   4.637 -51.229  1.00  0.34           C  
ATOM     36  CB  ALA A   3      30.705   3.039 -50.672  1.00  0.34           C  
ATOM     37  HB1 ALA A   3      29.844   2.523 -51.097  1.00  0.34           H  
ATOM     38  HB2 ALA A   3      31.395   2.308 -50.251  1.00  0.34           H  
ATOM     39  HB3 ALA A   3      30.362   3.695 -49.872  1.00  0.34           H  
ATOM     40  O   ALA A   3      33.532   4.052 -50.636  1.00  0.34           O  
ATOM     41  N   GLN A   4      32.691   5.928 -51.547  1.00  0.31           N  
ATOM     42  H   GLN A   4      31.949   6.325 -52.106  1.00  0.31           H  
ATOM     43  CA  GLN A   4      33.655   6.841 -50.962  1.00  0.31           C  
ATOM     44  HA  GLN A   4      34.664   6.442 -51.062  1.00  0.31           H  
ATOM     45  C   GLN A   4      33.307   6.931 -49.480  1.00  0.31           C  
ATOM     46  CB  GLN A   4      33.575   8.212 -51.655  1.00  0.31           C  
ATOM     47  HB2 GLN A   4      32.530   8.508 -51.749  1.00  0.31           H  
ATOM     48  HB3 GLN A   4      34.081   8.949 -51.030  1.00  0.31           H  
ATOM     49  O   GLN A   4      32.364   7.617 -49.094  1.00  0.31           O  
ATOM     50  CG  GLN A   4      34.247   8.221 -53.038  1.00  0.31           C  
ATOM     51  HG2 GLN A   4      33.802   7.449 -53.666  1.00  0.31           H  
ATOM     52  HG3 GLN A   4      35.307   7.996 -52.916  1.00  0.31           H  
ATOM     53  CD  GLN A   4      34.103   9.562 -53.757  1.00  0.31           C  
ATOM     54  NE2 GLN A   4      34.938   9.852 -54.731  1.00  0.31           N  
ATOM     55 HE21 GLN A   4      35.671   9.212 -55.002  1.00  0.31           H  
ATOM     56 HE22 GLN A   4      34.788  10.750 -55.167  1.00  0.31           H  
ATOM     57  OE1 GLN A   4      33.238  10.372 -53.484  1.00  0.31           O  
ATOM     58  N   THR A   5      34.042   6.190 -48.656  1.00  0.34           N  
ATOM     59  H   THR A   5      34.740   5.564 -49.032  1.00  0.34           H  
ATOM     60  CA  THR A   5      34.101   6.445 -47.223  1.00  0.34           C  
ATOM     61  HA  THR A   5      33.113   6.281 -46.792  1.00  0.34           H  
ATOM     62  C   THR A   5      34.470   7.912 -47.031  1.00  0.34           C  
ATOM     63  CB  THR A   5      35.102   5.511 -46.525  1.00  0.34           C  
ATOM     64  HB  THR A   5      35.477   5.985 -45.617  1.00  0.34           H  
ATOM     65  O   THR A   5      35.428   8.422 -47.619  1.00  0.34           O  
ATOM     66  CG2 THR A   5      34.433   4.192 -46.147  1.00  0.34           C  
ATOM     67 HG21 THR A   5      35.150   3.539 -45.648  1.00  0.34           H  
ATOM     68 HG22 THR A   5      34.044   3.696 -47.036  1.00  0.34           H  
ATOM     69 HG23 THR A   5      33.614   4.383 -45.453  1.00  0.34           H  
ATOM     70  OG1 THR A   5      36.186   5.167 -47.368  1.00  0.34           O  
ATOM     71  HG1 THR A   5      36.704   4.529 -46.872  1.00  0.34           H  
ATOM     72  N   SER A   6      33.631   8.618 -46.276  1.00  0.32           N  
ATOM     73  H   SER A   6      32.863   8.143 -45.824  1.00  0.32           H  
ATOM     74  CA  SER A   6      33.768  10.046 -46.023  1.00  0.32           C  
ATOM     75  HA  SER A   6      33.598  10.562 -46.968  1.00  0.32           H  
ATOM     76  C   SER A   6      35.163  10.366 -45.465  1.00  0.32           C  
ATOM     77  CB  SER A   6      32.692  10.497 -45.034  1.00  0.32           C  
ATOM     78  HB2 SER A   6      31.721  10.487 -45.530  1.00  0.32           H  
ATOM     79  HB3 SER A   6      32.901  11.513 -44.699  1.00  0.32           H  
ATOM     80  O   SER A   6      35.632   9.645 -44.581  1.00  0.32           O  
ATOM     81  OG  SER A   6      32.640   9.626 -43.922  1.00  0.32           O  
ATOM     82  HG  SER A   6      33.525   9.359 -43.665  1.00  0.32           H  
ATOM     83  N   PRO A   7      35.814  11.466 -45.892  1.00  0.37           N  
ATOM     84  CA  PRO A   7      37.142  11.857 -45.408  1.00  0.37           C  
ATOM     85  HA  PRO A   7      37.860  11.092 -45.705  1.00  0.37           H  
ATOM     86  C   PRO A   7      37.232  12.051 -43.888  1.00  0.37           C  
ATOM     87  CB  PRO A   7      37.471  13.173 -46.122  1.00  0.37           C  
ATOM     88  HB2 PRO A   7      38.528  13.236 -46.381  1.00  0.37           H  
ATOM     89  HB3 PRO A   7      37.188  14.020 -45.497  1.00  0.37           H  
ATOM     90  O   PRO A   7      38.332  12.040 -43.347  1.00  0.37           O  
ATOM     91  CG  PRO A   7      36.586  13.160 -47.364  1.00  0.37           C  
ATOM     92  HG2 PRO A   7      36.334  14.167 -47.694  1.00  0.37           H  
ATOM     93  HG3 PRO A   7      37.087  12.610 -48.160  1.00  0.37           H  
ATOM     94  CD  PRO A   7      35.352  12.387 -46.917  1.00  0.37           C  
ATOM     95  HD2 PRO A   7      34.935  11.867 -47.779  1.00  0.37           H  
ATOM     96  HD3 PRO A   7      34.619  13.071 -46.490  1.00  0.37           H  
ATOM     97  N   ALA A   8      36.091  12.198 -43.207  1.00  0.41           N  
ATOM     98  H   ALA A   8      35.221  12.171 -43.720  1.00  0.41           H  
ATOM     99  CA  ALA A   8      36.000  12.398 -41.765  1.00  0.41           C  
ATOM    100  HA  ALA A   8      36.574  13.287 -41.501  1.00  0.41           H  
ATOM    101  C   ALA A   8      36.572  11.239 -40.924  1.00  0.41           C  
ATOM    102  CB  ALA A   8      34.526  12.658 -41.427  1.00  0.41           C  
ATOM    103  HB1 ALA A   8      34.158  13.521 -41.982  1.00  0.41           H  
ATOM    104  HB2 ALA A   8      34.431  12.863 -40.361  1.00  0.41           H  
ATOM    105  HB3 ALA A   8      33.925  11.781 -41.670  1.00  0.41           H  
ATOM    106  O   ALA A   8      36.828  11.430 -39.741  1.00  0.41           O  
ATOM    107  N   GLU A   9      36.800  10.056 -41.505  1.00  0.41           N  
ATOM    108  H   GLU A   9      36.532   9.923 -42.470  1.00  0.41           H  
ATOM    109  CA  GLU A   9      37.317   8.902 -40.754  1.00  0.41           C  
ATOM    110  HA  GLU A   9      37.113   9.049 -39.693  1.00  0.41           H  
ATOM    111  C   GLU A   9      38.841   8.722 -40.838  1.00  0.41           C  
ATOM    112  CB  GLU A   9      36.564   7.629 -41.164  1.00  0.41           C  
ATOM    113  HB2 GLU A   9      36.688   7.458 -42.234  1.00  0.41           H  
ATOM    114  HB3 GLU A   9      36.988   6.785 -40.621  1.00  0.41           H  
ATOM    115  O   GLU A   9      39.408   7.950 -40.067  1.00  0.41           O  
ATOM    116  CG  GLU A   9      35.070   7.735 -40.816  1.00  0.41           C  
ATOM    117  HG2 GLU A   9      34.589   8.437 -41.498  1.00  0.41           H  
ATOM    118  HG3 GLU A   9      34.974   8.129 -39.804  1.00  0.41           H  
ATOM    119  CD  GLU A   9      34.351   6.385 -40.895  1.00  0.41           C  
ATOM    120  OE1 GLU A   9      33.468   6.164 -40.027  1.00  0.41           O  
ATOM    121  OE2 GLU A   9      34.702   5.585 -41.791  1.00  0.41           O  
ATOM    122  N   LYS A  10      39.536   9.452 -41.723  1.00  0.38           N  
ATOM    123  H   LYS A  10      39.042  10.170 -42.234  1.00  0.38           H  
ATOM    124  CA  LYS A  10      41.004   9.417 -41.791  1.00  0.38           C  
ATOM    125  HA  LYS A  10      41.355   8.410 -41.565  1.00  0.38           H  
ATOM    126  C   LYS A  10      41.593  10.344 -40.728  1.00  0.38           C  
ATOM    127  CB  LYS A  10      41.501   9.808 -43.193  1.00  0.38           C  
ATOM    128  HB2 LYS A  10      40.971  10.698 -43.534  1.00  0.38           H  
ATOM    129  HB3 LYS A  10      42.561  10.052 -43.119  1.00  0.38           H  
ATOM    130  O   LYS A  10      41.668  11.548 -40.947  1.00  0.38           O  
ATOM    131  CG  LYS A  10      41.344   8.678 -44.217  1.00  0.38           C  
ATOM    132  HG2 LYS A  10      41.845   7.785 -43.845  1.00  0.38           H  
ATOM    133  HG3 LYS A  10      40.286   8.460 -44.363  1.00  0.38           H  
ATOM    134  CD  LYS A  10      41.976   9.096 -45.550  1.00  0.38           C  
ATOM    135  HD2 LYS A  10      43.019   9.360 -45.380  1.00  0.38           H  
ATOM    136  HD3 LYS A  10      41.443   9.965 -45.937  1.00  0.38           H  
ATOM    137  CE  LYS A  10      41.895   7.941 -46.550  1.00  0.38           C  
ATOM    138  HE2 LYS A  10      42.402   7.078 -46.119  1.00  0.38           H  
ATOM    139  HE3 LYS A  10      40.846   7.676 -46.686  1.00  0.38           H  
ATOM    140  NZ  LYS A  10      42.511   8.312 -47.846  1.00  0.38           N  
ATOM    141  HZ1 LYS A  10      43.482   8.552 -47.707  1.00  0.38           H  
ATOM    142  HZ2 LYS A  10      42.452   7.539 -48.493  1.00  0.38           H  
ATOM    143  HZ3 LYS A  10      42.031   9.109 -48.239  1.00  0.38           H  
ATOM    144  N   GLY A  11      42.072   9.785 -39.618  1.00  0.45           N  
ATOM    145  H   GLY A  11      41.961   8.786 -39.512  1.00  0.45           H  
ATOM    146  CA  GLY A  11      43.066  10.479 -38.791  1.00  0.45           C  
ATOM    147  HA2 GLY A  11      43.969   9.869 -38.791  1.00  0.45           H  
ATOM    148  HA3 GLY A  11      43.334  11.437 -39.238  1.00  0.45           H  
ATOM    149  C   GLY A  11      42.724  10.751 -37.329  1.00  0.45           C  
ATOM    150  O   GLY A  11      43.366  11.612 -36.736  1.00  0.45           O  
ATOM    151  N   LEU A  12      41.785  10.032 -36.706  1.00  0.47           N  
ATOM    152  H   LEU A  12      41.235   9.368 -37.232  1.00  0.47           H  
ATOM    153  CA  LEU A  12      41.537  10.222 -35.266  1.00  0.47           C  
ATOM    154  HA  LEU A  12      41.506  11.292 -35.063  1.00  0.47           H  
ATOM    155  C   LEU A  12      42.679   9.680 -34.381  1.00  0.47           C  
ATOM    156  CB  LEU A  12      40.161   9.638 -34.892  1.00  0.47           C  
ATOM    157  HB2 LEU A  12      40.070   8.649 -35.341  1.00  0.47           H  
ATOM    158  HB3 LEU A  12      40.097   9.517 -33.811  1.00  0.47           H  
ATOM    159  O   LEU A  12      42.898  10.216 -33.300  1.00  0.47           O  
ATOM    160  CG  LEU A  12      38.998  10.540 -35.361  1.00  0.47           C  
ATOM    161  HG  LEU A  12      39.234  10.966 -36.336  1.00  0.47           H  
ATOM    162  CD1 LEU A  12      37.714   9.727 -35.506  1.00  0.47           C  
ATOM    163 HD11 LEU A  12      37.860   8.945 -36.252  1.00  0.47           H  
ATOM    164 HD12 LEU A  12      37.445   9.274 -34.552  1.00  0.47           H  
ATOM    165 HD13 LEU A  12      36.906  10.376 -35.843  1.00  0.47           H  
ATOM    166  CD2 LEU A  12      38.708  11.673 -34.380  1.00  0.47           C  
ATOM    167 HD21 LEU A  12      37.927  12.315 -34.787  1.00  0.47           H  
ATOM    168 HD22 LEU A  12      38.361  11.259 -33.433  1.00  0.47           H  
ATOM    169 HD23 LEU A  12      39.601  12.280 -34.229  1.00  0.47           H  
ATOM    170  N   ASN A  13      43.428   8.659 -34.829  1.00  0.52           N  
ATOM    171  H   ASN A  13      43.209   8.279 -35.739  1.00  0.52           H  
ATOM    172  CA  ASN A  13      44.513   8.028 -34.059  1.00  0.52           C  
ATOM    173  HA  ASN A  13      44.931   8.750 -33.358  1.00  0.52           H  
ATOM    174  C   ASN A  13      45.671   7.522 -34.950  1.00  0.52           C  
ATOM    175  CB  ASN A  13      43.931   6.862 -33.246  1.00  0.52           C  
ATOM    176  HB2 ASN A  13      44.760   6.293 -32.826  1.00  0.52           H  
ATOM    177  HB3 ASN A  13      43.356   6.204 -33.897  1.00  0.52           H  
ATOM    178  O   ASN A  13      45.801   6.311 -35.161  1.00  0.52           O  
ATOM    179  CG  ASN A  13      43.100   7.299 -32.068  1.00  0.52           C  
ATOM    180  ND2 ASN A  13      41.941   6.718 -31.886  1.00  0.52           N  
ATOM    181 HD21 ASN A  13      41.594   6.033 -32.542  1.00  0.52           H  
ATOM    182 HD22 ASN A  13      41.410   7.001 -31.075  1.00  0.52           H  
ATOM    183  OD1 ASN A  13      43.509   8.126 -31.280  1.00  0.52           O  
ATOM    184  N   PRO A  14      46.536   8.406 -35.482  1.00  0.55           N  
ATOM    185  CA  PRO A  14      47.658   7.980 -36.314  1.00  0.55           C  
ATOM    186  HA  PRO A  14      47.275   7.462 -37.194  1.00  0.55           H  
ATOM    187  C   PRO A  14      48.590   7.025 -35.542  1.00  0.55           C  
ATOM    188  CB  PRO A  14      48.346   9.274 -36.770  1.00  0.55           C  
ATOM    189  HB2 PRO A  14      47.949   9.563 -37.744  1.00  0.55           H  
ATOM    190  HB3 PRO A  14      49.430   9.171 -36.822  1.00  0.55           H  
ATOM    191  O   PRO A  14      49.184   7.391 -34.529  1.00  0.55           O  
ATOM    192  CG  PRO A  14      47.926  10.313 -35.729  1.00  0.55           C  
ATOM    193  HG2 PRO A  14      47.898  11.320 -36.147  1.00  0.55           H  
ATOM    194  HG3 PRO A  14      48.607  10.271 -34.879  1.00  0.55           H  
ATOM    195  CD  PRO A  14      46.540   9.847 -35.289  1.00  0.55           C  
ATOM    196  HD2 PRO A  14      45.778  10.299 -35.923  1.00  0.55           H  
ATOM    197  HD3 PRO A  14      46.370  10.120 -34.247  1.00  0.55           H  
ATOM    198  N   GLY A  15      48.723   5.786 -36.032  1.00  0.66           N  
ATOM    199  H   GLY A  15      48.150   5.546 -36.829  1.00  0.66           H  
ATOM    200  CA  GLY A  15      49.650   4.770 -35.508  1.00  0.66           C  
ATOM    201  HA2 GLY A  15      50.348   5.240 -34.815  1.00  0.66           H  
ATOM    202  HA3 GLY A  15      50.224   4.374 -36.345  1.00  0.66           H  
ATOM    203  C   GLY A  15      49.018   3.575 -34.780  1.00  0.66           C  
ATOM    204  O   GLY A  15      49.733   2.606 -34.497  1.00  0.66           O  
ATOM    205  N   LEU A  16      47.708   3.590 -34.514  1.00  0.75           N  
ATOM    206  H   LEU A  16      47.165   4.399 -34.781  1.00  0.75           H  
ATOM    207  CA  LEU A  16      46.989   2.410 -34.024  1.00  0.75           C  
ATOM    208  HA  LEU A  16      47.625   1.857 -33.333  1.00  0.75           H  
ATOM    209  C   LEU A  16      46.676   1.494 -35.205  1.00  0.75           C  
ATOM    210  CB  LEU A  16      45.706   2.817 -33.281  1.00  0.75           C  
ATOM    211  HB2 LEU A  16      45.188   1.914 -32.958  1.00  0.75           H  
ATOM    212  HB3 LEU A  16      45.050   3.342 -33.976  1.00  0.75           H  
ATOM    213  O   LEU A  16      45.835   1.813 -36.033  1.00  0.75           O  
ATOM    214  CG  LEU A  16      45.929   3.719 -32.060  1.00  0.75           C  
ATOM    215  HG  LEU A  16      46.329   4.676 -32.394  1.00  0.75           H  
ATOM    216  CD1 LEU A  16      44.592   3.955 -31.364  1.00  0.75           C  
ATOM    217 HD11 LEU A  16      43.828   4.227 -32.092  1.00  0.75           H  
ATOM    218 HD12 LEU A  16      44.701   4.772 -30.652  1.00  0.75           H  
ATOM    219 HD13 LEU A  16      44.274   3.055 -30.838  1.00  0.75           H  
ATOM    220  CD2 LEU A  16      46.888   3.125 -31.031  1.00  0.75           C  
ATOM    221 HD21 LEU A  16      46.497   2.182 -30.650  1.00  0.75           H  
ATOM    222 HD22 LEU A  16      47.875   2.980 -31.470  1.00  0.75           H  
ATOM    223 HD23 LEU A  16      46.986   3.846 -30.220  1.00  0.75           H  
ATOM    224  N   MET A  17      47.363   0.359 -35.297  1.00  0.79           N  
ATOM    225  H   MET A  17      48.021   0.140 -34.562  1.00  0.79           H  
ATOM    226  CA  MET A  17      47.190  -0.594 -36.398  1.00  0.79           C  
ATOM    227  HA  MET A  17      46.626  -0.126 -37.205  1.00  0.79           H  
ATOM    228  C   MET A  17      46.407  -1.812 -35.928  1.00  0.79           C  
ATOM    229  CB  MET A  17      48.541  -1.031 -36.978  1.00  0.79           C  
ATOM    230  HB2 MET A  17      48.363  -1.641 -37.864  1.00  0.79           H  
ATOM    231  HB3 MET A  17      49.050  -1.656 -36.244  1.00  0.79           H  
ATOM    232  O   MET A  17      46.546  -2.231 -34.775  1.00  0.79           O  
ATOM    233  CG  MET A  17      49.456   0.141 -37.351  1.00  0.79           C  
ATOM    234  HG2 MET A  17      49.639   0.746 -36.463  1.00  0.79           H  
ATOM    235  HG3 MET A  17      50.416  -0.259 -37.677  1.00  0.79           H  
ATOM    236  SD  MET A  17      48.830   1.227 -38.650  1.00  0.79           S  
ATOM    237  CE  MET A  17      49.082   0.150 -40.075  1.00  0.79           C  
ATOM    238  HE1 MET A  17      48.939   0.743 -40.978  1.00  0.79           H  
ATOM    239  HE2 MET A  17      50.095  -0.253 -40.069  1.00  0.79           H  
ATOM    240  HE3 MET A  17      48.358  -0.664 -40.041  1.00  0.79           H  
ATOM    241  N   CYS A  18      45.641  -2.416 -36.835  1.00  0.81           N  
ATOM    242  H   CYS A  18      45.543  -1.991 -37.746  1.00  0.81           H  
ATOM    243  CA  CYS A  18      44.965  -3.679 -36.570  1.00  0.81           C  
ATOM    244  HA  CYS A  18      44.253  -3.520 -35.759  1.00  0.81           H  
ATOM    245  C   CYS A  18      45.967  -4.763 -36.128  1.00  0.81           C  
ATOM    246  CB  CYS A  18      44.196  -4.076 -37.830  1.00  0.81           C  
ATOM    247  HB2 CYS A  18      43.518  -3.266 -38.099  1.00  0.81           H  
ATOM    248  HB3 CYS A  18      44.906  -4.222 -38.644  1.00  0.81           H  
ATOM    249  O   CYS A  18      46.982  -4.994 -36.787  1.00  0.81           O  
ATOM    250  SG  CYS A  18      43.249  -5.603 -37.558  1.00  0.81           S  
ATOM    251  HG  CYS A  18      42.955  -5.416 -36.268  1.00  0.81           H  
ATOM    252  N   GLN A  19      45.679  -5.417 -35.002  1.00  0.80           N  
ATOM    253  H   GLN A  19      44.847  -5.150 -34.495  1.00  0.80           H  
ATOM    254  CA  GLN A  19      46.512  -6.462 -34.409  1.00  0.80           C  
ATOM    255  HA  GLN A  19      47.545  -6.333 -34.732  1.00  0.80           H  
ATOM    256  C   GLN A  19      46.080  -7.859 -34.867  1.00  0.80           C  
ATOM    257  CB  GLN A  19      46.466  -6.341 -32.878  1.00  0.80           C  
ATOM    258  HB2 GLN A  19      45.426  -6.268 -32.559  1.00  0.80           H  
ATOM    259  HB3 GLN A  19      46.888  -7.246 -32.442  1.00  0.80           H  
ATOM    260  O   GLN A  19      46.930  -8.657 -35.251  1.00  0.80           O  
ATOM    261  CG  GLN A  19      47.267  -5.138 -32.347  1.00  0.80           C  
ATOM    262  HG2 GLN A  19      48.316  -5.268 -32.614  1.00  0.80           H  
ATOM    263  HG3 GLN A  19      46.908  -4.216 -32.803  1.00  0.80           H  
ATOM    264  CD  GLN A  19      47.147  -5.006 -30.830  1.00  0.80           C  
ATOM    265  NE2 GLN A  19      48.194  -4.624 -30.128  1.00  0.80           N  
ATOM    266 HE21 GLN A  19      49.123  -4.648 -30.522  1.00  0.80           H  
ATOM    267 HE22 GLN A  19      48.141  -4.810 -29.136  1.00  0.80           H  
ATOM    268  OE1 GLN A  19      46.105  -5.258 -30.258  1.00  0.80           O  
ATOM    269  N   GLU A  20      44.775  -8.149 -34.891  1.00  0.75           N  
ATOM    270  H   GLU A  20      44.119  -7.482 -34.509  1.00  0.75           H  
ATOM    271  CA  GLU A  20      44.278  -9.502 -35.211  1.00  0.75           C  
ATOM    272  HA  GLU A  20      44.915 -10.232 -34.712  1.00  0.75           H  
ATOM    273  C   GLU A  20      44.348  -9.836 -36.709  1.00  0.75           C  
ATOM    274  CB  GLU A  20      42.855  -9.705 -34.669  1.00  0.75           C  
ATOM    275  HB2 GLU A  20      42.167  -9.052 -35.207  1.00  0.75           H  
ATOM    276  HB3 GLU A  20      42.583 -10.745 -34.845  1.00  0.75           H  
ATOM    277  O   GLU A  20      44.515 -10.991 -37.082  1.00  0.75           O  
ATOM    278  CG  GLU A  20      42.769  -9.427 -33.161  1.00  0.75           C  
ATOM    279  HG2 GLU A  20      43.637  -9.880 -32.682  1.00  0.75           H  
ATOM    280  HG3 GLU A  20      42.830  -8.351 -33.001  1.00  0.75           H  
ATOM    281  CD  GLU A  20      41.504  -9.964 -32.469  1.00  0.75           C  
ATOM    282  OE1 GLU A  20      41.517 -10.039 -31.227  1.00  0.75           O  
ATOM    283  OE2 GLU A  20      40.478 -10.272 -33.102  1.00  0.75           O  
ATOM    284  N   SER A  21      44.317  -8.816 -37.573  1.00  0.79           N  
ATOM    285  H   SER A  21      44.204  -7.891 -37.184  1.00  0.79           H  
ATOM    286  CA  SER A  21      44.682  -8.917 -38.993  1.00  0.79           C  
ATOM    287  HA  SER A  21      44.455  -7.949 -39.439  1.00  0.79           H  
ATOM    288  C   SER A  21      43.908  -9.949 -39.837  1.00  0.79           C  
ATOM    289  CB  SER A  21      46.200  -9.113 -39.136  1.00  0.79           C  
ATOM    290  HB2 SER A  21      46.473  -9.064 -40.190  1.00  0.79           H  
ATOM    291  HB3 SER A  21      46.482 -10.093 -38.751  1.00  0.79           H  
ATOM    292  O   SER A  21      44.451 -10.400 -40.843  1.00  0.79           O  
ATOM    293  OG  SER A  21      46.912  -8.108 -38.440  1.00  0.79           O  
ATOM    294  HG  SER A  21      46.922  -8.344 -37.509  1.00  0.79           H  
ATOM    295  N   TYR A  22      42.648 -10.280 -39.511  1.00  0.78           N  
ATOM    296  H   TYR A  22      42.295  -9.974 -38.615  1.00  0.78           H  
ATOM    297  CA  TYR A  22      41.845 -11.277 -40.255  1.00  0.78           C  
ATOM    298  HA  TYR A  22      42.293 -12.259 -40.104  1.00  0.78           H  
ATOM    299  C   TYR A  22      41.770 -11.046 -41.770  1.00  0.78           C  
ATOM    300  CB  TYR A  22      40.401 -11.321 -39.735  1.00  0.78           C  
ATOM    301  HB2 TYR A  22      39.937 -10.344 -39.866  1.00  0.78           H  
ATOM    302  HB3 TYR A  22      39.834 -12.031 -40.337  1.00  0.78           H  
ATOM    303  O   TYR A  22      41.730 -12.009 -42.527  1.00  0.78           O  
ATOM    304  CG  TYR A  22      40.287 -11.743 -38.296  1.00  0.78           C  
ATOM    305  CD1 TYR A  22      40.274 -13.105 -37.930  1.00  0.78           C  
ATOM    306  HD1 TYR A  22      40.334 -13.867 -38.694  1.00  0.78           H  
ATOM    307  CD2 TYR A  22      40.218 -10.749 -37.319  1.00  0.78           C  
ATOM    308  HD2 TYR A  22      40.205  -9.704 -37.593  1.00  0.78           H  
ATOM    309  CE1 TYR A  22      40.203 -13.470 -36.569  1.00  0.78           C  
ATOM    310  HE1 TYR A  22      40.208 -14.507 -36.266  1.00  0.78           H  
ATOM    311  CE2 TYR A  22      40.153 -11.112 -35.977  1.00  0.78           C  
ATOM    312  HE2 TYR A  22      40.065 -10.312 -35.258  1.00  0.78           H  
ATOM    313  OH  TYR A  22      40.092 -12.780 -34.259  1.00  0.78           O  
ATOM    314  HH  TYR A  22      40.117 -11.970 -33.743  1.00  0.78           H  
ATOM    315  CZ  TYR A  22      40.151 -12.465 -35.579  1.00  0.78           C  
ATOM    316  N   ALA A  23      41.751  -9.785 -42.210  1.00  0.83           N  
ATOM    317  H   ALA A  23      41.702  -9.057 -41.511  1.00  0.83           H  
ATOM    318  CA  ALA A  23      41.625  -9.419 -43.623  1.00  0.83           C  
ATOM    319  HA  ALA A  23      41.747 -10.307 -44.243  1.00  0.83           H  
ATOM    320  C   ALA A  23      42.672  -8.398 -44.110  1.00  0.83           C  
ATOM    321  CB  ALA A  23      40.199  -8.893 -43.836  1.00  0.83           C  
ATOM    322  HB1 ALA A  23      39.477  -9.661 -43.559  1.00  0.83           H  
ATOM    323  HB2 ALA A  23      40.025  -8.004 -43.230  1.00  0.83           H  
ATOM    324  HB3 ALA A  23      40.051  -8.647 -44.887  1.00  0.83           H  
ATOM    325  O   ALA A  23      42.966  -8.334 -45.303  1.00  0.83           O  
ATOM    326  N   CYS A  24      43.235  -7.572 -43.220  1.00  0.81           N  
ATOM    327  H   CYS A  24      42.943  -7.632 -42.255  1.00  0.81           H  
ATOM    328  CA  CYS A  24      44.080  -6.438 -43.613  1.00  0.81           C  
ATOM    329  HA  CYS A  24      43.889  -6.203 -44.660  1.00  0.81           H  
ATOM    330  C   CYS A  24      45.592  -6.681 -43.518  1.00  0.81           C  
ATOM    331  CB  CYS A  24      43.676  -5.200 -42.811  1.00  0.81           C  
ATOM    332  HB2 CYS A  24      42.596  -5.055 -42.859  1.00  0.81           H  
ATOM    333  HB3 CYS A  24      44.164  -4.339 -43.266  1.00  0.81           H  
ATOM    334  O   CYS A  24      46.360  -5.779 -43.826  1.00  0.81           O  
ATOM    335  SG  CYS A  24      44.231  -5.335 -41.090  1.00  0.81           S  
ATOM    336  HG  CYS A  24      43.554  -4.279 -40.633  1.00  0.81           H  
ATOM    337  N   SER A  25      46.054  -7.848 -43.056  1.00  0.77           N  
ATOM    338  H   SER A  25      45.393  -8.578 -42.830  1.00  0.77           H  
ATOM    339  CA  SER A  25      47.490  -8.102 -42.801  1.00  0.77           C  
ATOM    340  HA  SER A  25      47.562  -9.080 -42.324  1.00  0.77           H  
ATOM    341  C   SER A  25      48.163  -7.103 -41.830  1.00  0.77           C  
ATOM    342  CB  SER A  25      48.273  -8.196 -44.121  1.00  0.77           C  
ATOM    343  HB2 SER A  25      48.317  -7.217 -44.599  1.00  0.77           H  
ATOM    344  HB3 SER A  25      49.292  -8.523 -43.911  1.00  0.77           H  
ATOM    345  O   SER A  25      49.388  -6.965 -41.813  1.00  0.77           O  
ATOM    346  OG  SER A  25      47.671  -9.123 -45.002  1.00  0.77           O  
ATOM    347  HG  SER A  25      46.799  -8.796 -45.237  1.00  0.77           H  
ATOM    348  N   GLY A  26      47.371  -6.383 -41.028  1.00  0.71           N  
ATOM    349  H   GLY A  26      46.375  -6.544 -41.079  1.00  0.71           H  
ATOM    350  CA  GLY A  26      47.842  -5.412 -40.037  1.00  0.71           C  
ATOM    351  HA2 GLY A  26      47.026  -5.212 -39.343  1.00  0.71           H  
ATOM    352  HA3 GLY A  26      48.663  -5.846 -39.467  1.00  0.71           H  
ATOM    353  C   GLY A  26      48.301  -4.069 -40.616  1.00  0.71           C  
ATOM    354  O   GLY A  26      49.040  -3.345 -39.946  1.00  0.71           O  
ATOM    355  N   THR A  27      47.923  -3.738 -41.857  1.00  0.74           N  
ATOM    356  H   THR A  27      47.397  -4.401 -42.408  1.00  0.74           H  
ATOM    357  CA  THR A  27      48.254  -2.449 -42.501  1.00  0.74           C  
ATOM    358  HA  THR A  27      49.166  -2.048 -42.059  1.00  0.74           H  
ATOM    359  C   THR A  27      47.188  -1.378 -42.328  1.00  0.74           C  
ATOM    360  CB  THR A  27      48.503  -2.604 -44.005  1.00  0.74           C  
ATOM    361  HB  THR A  27      48.712  -1.625 -44.438  1.00  0.74           H  
ATOM    362  O   THR A  27      47.463  -0.212 -42.588  1.00  0.74           O  
ATOM    363  CG2 THR A  27      49.704  -3.512 -44.273  1.00  0.74           C  
ATOM    364 HG21 THR A  27      49.497  -4.523 -43.920  1.00  0.74           H  
ATOM    365 HG22 THR A  27      49.888  -3.547 -45.346  1.00  0.74           H  
ATOM    366 HG23 THR A  27      50.586  -3.116 -43.770  1.00  0.74           H  
ATOM    367  OG1 THR A  27      47.383  -3.159 -44.655  1.00  0.74           O  
ATOM    368  HG1 THR A  27      46.640  -2.553 -44.611  1.00  0.74           H  
ATOM    369  N   ASP A  28      45.991  -1.758 -41.897  1.00  0.82           N  
ATOM    370  H   ASP A  28      45.829  -2.736 -41.706  1.00  0.82           H  
ATOM    371  CA  ASP A  28      44.875  -0.826 -41.774  1.00  0.82           C  
ATOM    372  HA  ASP A  28      45.032   0.009 -42.457  1.00  0.82           H  
ATOM    373  C   ASP A  28      44.811  -0.255 -40.352  1.00  0.82           C  
ATOM    374  CB  ASP A  28      43.563  -1.505 -42.197  1.00  0.82           C  
ATOM    375  HB2 ASP A  28      43.434  -2.392 -41.576  1.00  0.82           H  
ATOM    376  HB3 ASP A  28      42.736  -0.823 -41.997  1.00  0.82           H  
ATOM    377  O   ASP A  28      45.078  -0.960 -39.367  1.00  0.82           O  
ATOM    378  CG  ASP A  28      43.488  -1.930 -43.675  1.00  0.82           C  
ATOM    379  OD1 ASP A  28      44.460  -1.722 -44.432  1.00  0.82           O  
ATOM    380  OD2 ASP A  28      42.470  -2.571 -44.040  1.00  0.82           O  
ATOM    381  N   GLU A  29      44.432   1.020 -40.253  1.00  0.81           N  
ATOM    382  H   GLU A  29      44.238   1.545 -41.094  1.00  0.81           H  
ATOM    383  CA  GLU A  29      44.249   1.711 -38.977  1.00  0.81           C  
ATOM    384  HA  GLU A  29      45.169   1.607 -38.402  1.00  0.81           H  
ATOM    385  C   GLU A  29      43.117   1.065 -38.177  1.00  0.81           C  
ATOM    386  CB  GLU A  29      43.994   3.215 -39.173  1.00  0.81           C  
ATOM    387  HB2 GLU A  29      43.718   3.646 -38.211  1.00  0.81           H  
ATOM    388  HB3 GLU A  29      43.169   3.354 -39.871  1.00  0.81           H  
ATOM    389  O   GLU A  29      42.030   0.778 -38.689  1.00  0.81           O  
ATOM    390  CG  GLU A  29      45.246   3.941 -39.691  1.00  0.81           C  
ATOM    391  HG2 GLU A  29      45.502   3.542 -40.673  1.00  0.81           H  
ATOM    392  HG3 GLU A  29      46.074   3.723 -39.016  1.00  0.81           H  
ATOM    393  CD  GLU A  29      45.084   5.469 -39.805  1.00  0.81           C  
ATOM    394  OE1 GLU A  29      46.134   6.136 -39.957  1.00  0.81           O  
ATOM    395  OE2 GLU A  29      43.938   5.972 -39.771  1.00  0.81           O  
ATOM    396  N   ALA A  30      43.393   0.803 -36.905  1.00  0.83           N  
ATOM    397  H   ALA A  30      44.257   1.165 -36.526  1.00  0.83           H  
ATOM    398  CA  ALA A  30      42.406   0.301 -35.979  1.00  0.83           C  
ATOM    399  HA  ALA A  30      41.857  -0.497 -36.480  1.00  0.83           H  
ATOM    400  C   ALA A  30      41.420   1.408 -35.607  1.00  0.83           C  
ATOM    401  CB  ALA A  30      43.094  -0.294 -34.755  1.00  0.83           C  
ATOM    402  HB1 ALA A  30      43.694   0.470 -34.260  1.00  0.83           H  
ATOM    403  HB2 ALA A  30      43.729  -1.127 -35.054  1.00  0.83           H  
ATOM    404  HB3 ALA A  30      42.331  -0.649 -34.062  1.00  0.83           H  
ATOM    405  O   ALA A  30      41.809   2.542 -35.336  1.00  0.83           O  
ATOM    406  N   ILE A  31      40.146   1.040 -35.550  1.00  0.83           N  
ATOM    407  H   ILE A  31      39.928   0.078 -35.767  1.00  0.83           H  
ATOM    408  CA  ILE A  31      39.046   1.901 -35.108  1.00  0.83           C  
ATOM    409  HA  ILE A  31      39.460   2.803 -34.658  1.00  0.83           H  
ATOM    410  C   ILE A  31      38.201   1.243 -34.011  1.00  0.83           C  
ATOM    411  CB  ILE A  31      38.176   2.344 -36.300  1.00  0.83           C  
ATOM    412  HB  ILE A  31      37.355   2.936 -35.897  1.00  0.83           H  
ATOM    413  O   ILE A  31      37.316   1.898 -33.468  1.00  0.83           O  
ATOM    414  CG1 ILE A  31      37.597   1.135 -37.052  1.00  0.83           C  
ATOM    415 HG12 ILE A  31      37.348   0.349 -36.339  1.00  0.83           H  
ATOM    416 HG13 ILE A  31      38.335   0.737 -37.748  1.00  0.83           H  
ATOM    417  CG2 ILE A  31      38.964   3.246 -37.265  1.00  0.83           C  
ATOM    418 HG21 ILE A  31      39.400   4.080 -36.715  1.00  0.83           H  
ATOM    419 HG22 ILE A  31      39.771   2.691 -37.743  1.00  0.83           H  
ATOM    420 HG23 ILE A  31      38.306   3.648 -38.035  1.00  0.83           H  
ATOM    421  CD1 ILE A  31      36.323   1.509 -37.805  1.00  0.83           C  
ATOM    422 HD11 ILE A  31      36.543   2.208 -38.612  1.00  0.83           H  
ATOM    423 HD12 ILE A  31      35.884   0.600 -38.216  1.00  0.83           H  
ATOM    424 HD13 ILE A  31      35.601   1.956 -37.122  1.00  0.83           H  
ATOM    425  N   PHE A  32      38.488  -0.013 -33.654  1.00  0.83           N  
ATOM    426  H   PHE A  32      39.214  -0.508 -34.152  1.00  0.83           H  
ATOM    427  CA  PHE A  32      37.839  -0.751 -32.571  1.00  0.83           C  
ATOM    428  HA  PHE A  32      37.214  -0.069 -31.994  1.00  0.83           H  
ATOM    429  C   PHE A  32      38.872  -1.359 -31.611  1.00  0.83           C  
ATOM    430  CB  PHE A  32      36.930  -1.837 -33.164  1.00  0.83           C  
ATOM    431  HB2 PHE A  32      37.545  -2.562 -33.698  1.00  0.83           H  
ATOM    432  HB3 PHE A  32      36.441  -2.366 -32.346  1.00  0.83           H  
ATOM    433  O   PHE A  32      39.962  -1.751 -32.039  1.00  0.83           O  
ATOM    434  CG  PHE A  32      35.852  -1.315 -34.095  1.00  0.83           C  
ATOM    435  CD1 PHE A  32      34.764  -0.589 -33.577  1.00  0.83           C  
ATOM    436  HD1 PHE A  32      34.680  -0.435 -32.511  1.00  0.83           H  
ATOM    437  CD2 PHE A  32      35.922  -1.574 -35.475  1.00  0.83           C  
ATOM    438  HD2 PHE A  32      36.728  -2.173 -35.871  1.00  0.83           H  
ATOM    439  CE1 PHE A  32      33.769  -0.092 -34.437  1.00  0.83           C  
ATOM    440  HE1 PHE A  32      32.922   0.440 -34.030  1.00  0.83           H  
ATOM    441  CE2 PHE A  32      34.919  -1.089 -36.331  1.00  0.83           C  
ATOM    442  HE2 PHE A  32      34.938  -1.341 -37.381  1.00  0.83           H  
ATOM    443  CZ  PHE A  32      33.851  -0.335 -35.819  1.00  0.83           C  
ATOM    444  HZ  PHE A  32      33.068   0.008 -36.479  1.00  0.83           H  
ATOM    445  N   GLU A  33      38.516  -1.462 -30.330  1.00  0.83           N  
ATOM    446  H   GLU A  33      37.628  -1.069 -30.052  1.00  0.83           H  
ATOM    447  CA  GLU A  33      39.212  -2.252 -29.305  1.00  0.83           C  
ATOM    448  HA  GLU A  33      40.054  -2.764 -29.772  1.00  0.83           H  
ATOM    449  C   GLU A  33      38.257  -3.315 -28.751  1.00  0.83           C  
ATOM    450  CB  GLU A  33      39.791  -1.345 -28.198  1.00  0.83           C  
ATOM    451  HB2 GLU A  33      40.506  -0.674 -28.675  1.00  0.83           H  
ATOM    452  HB3 GLU A  33      38.990  -0.751 -27.758  1.00  0.83           H  
ATOM    453  O   GLU A  33      37.104  -3.022 -28.430  1.00  0.83           O  
ATOM    454  CG  GLU A  33      40.563  -2.064 -27.076  1.00  0.83           C  
ATOM    455  HG2 GLU A  33      39.866  -2.667 -26.494  1.00  0.83           H  
ATOM    456  HG3 GLU A  33      41.292  -2.735 -27.529  1.00  0.83           H  
ATOM    457  CD  GLU A  33      41.288  -1.073 -26.136  1.00  0.83           C  
ATOM    458  OE1 GLU A  33      42.534  -0.926 -26.226  1.00  0.83           O  
ATOM    459  OE2 GLU A  33      40.637  -0.380 -25.324  1.00  0.83           O  
ATOM    460  N   CYS A  34      38.734  -4.555 -28.661  1.00  0.74           N  
ATOM    461  H   CYS A  34      39.676  -4.732 -28.980  1.00  0.74           H  
ATOM    462  CA  CYS A  34      38.014  -5.649 -28.018  1.00  0.74           C  
ATOM    463  HA  CYS A  34      37.018  -5.740 -28.452  1.00  0.74           H  
ATOM    464  C   CYS A  34      37.847  -5.389 -26.518  1.00  0.74           C  
ATOM    465  CB  CYS A  34      38.802  -6.933 -28.272  1.00  0.74           C  
ATOM    466  HB2 CYS A  34      38.912  -7.102 -29.343  1.00  0.74           H  
ATOM    467  HB3 CYS A  34      39.800  -6.830 -27.847  1.00  0.74           H  
ATOM    468  O   CYS A  34      38.827  -5.106 -25.833  1.00  0.74           O  
ATOM    469  SG  CYS A  34      37.992  -8.344 -27.483  1.00  0.74           S  
ATOM    470  HG  CYS A  34      36.799  -8.283 -28.081  1.00  0.74           H  
ATOM    471  N   ASP A  35      36.638  -5.537 -25.993  1.00  0.67           N  
ATOM    472  H   ASP A  35      35.887  -5.930 -26.543  1.00  0.67           H  
ATOM    473  CA  ASP A  35      36.358  -5.398 -24.562  1.00  0.67           C  
ATOM    474  HA  ASP A  35      36.754  -4.442 -24.221  1.00  0.67           H  
ATOM    475  C   ASP A  35      37.032  -6.502 -23.716  1.00  0.67           C  
ATOM    476  CB  ASP A  35      34.830  -5.371 -24.373  1.00  0.67           C  
ATOM    477  HB2 ASP A  35      34.410  -4.578 -24.992  1.00  0.67           H  
ATOM    478  HB3 ASP A  35      34.624  -5.121 -23.333  1.00  0.67           H  
ATOM    479  O   ASP A  35      37.589  -6.223 -22.655  1.00  0.67           O  
ATOM    480  CG  ASP A  35      34.127  -6.696 -24.716  1.00  0.67           C  
ATOM    481  OD1 ASP A  35      34.674  -7.453 -25.556  1.00  0.67           O  
ATOM    482  OD2 ASP A  35      33.080  -6.958 -24.089  1.00  0.67           O  
ATOM    483  N   GLU A  36      37.048  -7.741 -24.213  1.00  0.65           N  
ATOM    484  H   GLU A  36      36.414  -7.892 -24.984  1.00  0.65           H  
ATOM    485  CA  GLU A  36      37.553  -8.922 -23.506  1.00  0.65           C  
ATOM    486  HA  GLU A  36      37.243  -8.874 -22.462  1.00  0.65           H  
ATOM    487  C   GLU A  36      39.084  -9.025 -23.534  1.00  0.65           C  
ATOM    488  CB  GLU A  36      36.965 -10.195 -24.141  1.00  0.65           C  
ATOM    489  HB2 GLU A  36      37.508 -11.051 -23.740  1.00  0.65           H  
ATOM    490  HB3 GLU A  36      37.139 -10.162 -25.217  1.00  0.65           H  
ATOM    491  O   GLU A  36      39.730  -9.238 -22.505  1.00  0.65           O  
ATOM    492  CG  GLU A  36      35.468 -10.425 -23.876  1.00  0.65           C  
ATOM    493  HG2 GLU A  36      34.897  -9.561 -24.215  1.00  0.65           H  
ATOM    494  HG3 GLU A  36      35.322 -10.522 -22.800  1.00  0.65           H  
ATOM    495  CD  GLU A  36      34.927 -11.689 -24.574  1.00  0.65           C  
ATOM    496  OE1 GLU A  36      33.727 -12.003 -24.393  1.00  0.65           O  
ATOM    497  OE2 GLU A  36      35.715 -12.386 -25.261  1.00  0.65           O  
ATOM    498  N   CYS A  37      39.689  -8.919 -24.721  1.00  0.70           N  
ATOM    499  H   CYS A  37      39.106  -8.756 -25.529  1.00  0.70           H  
ATOM    500  CA  CYS A  37      41.122  -9.161 -24.905  1.00  0.70           C  
ATOM    501  HA  CYS A  37      41.518  -9.545 -23.965  1.00  0.70           H  
ATOM    502  C   CYS A  37      41.935  -7.888 -25.181  1.00  0.70           C  
ATOM    503  CB  CYS A  37      41.323 -10.279 -25.939  1.00  0.70           C  
ATOM    504  HB2 CYS A  37      42.316 -10.713 -25.819  1.00  0.70           H  
ATOM    505  HB3 CYS A  37      40.573 -11.053 -25.778  1.00  0.70           H  
ATOM    506  O   CYS A  37      43.169  -7.969 -25.242  1.00  0.70           O  
ATOM    507  SG  CYS A  37      41.171  -9.630 -27.620  1.00  0.70           S  
ATOM    508  HG  CYS A  37      40.917 -10.765 -28.277  1.00  0.70           H  
ATOM    509  N   CYS A  38      41.272  -6.731 -25.301  1.00  0.72           N  
ATOM    510  H   CYS A  38      40.270  -6.745 -25.178  1.00  0.72           H  
ATOM    511  CA  CYS A  38      41.865  -5.417 -25.576  1.00  0.72           C  
ATOM    512  HA  CYS A  38      41.052  -4.716 -25.766  1.00  0.72           H  
ATOM    513  C   CYS A  38      42.709  -5.354 -26.857  1.00  0.72           C  
ATOM    514  CB  CYS A  38      42.594  -4.866 -24.346  1.00  0.72           C  
ATOM    515  HB2 CYS A  38      43.558  -5.365 -24.245  1.00  0.72           H  
ATOM    516  HB3 CYS A  38      42.763  -3.804 -24.525  1.00  0.72           H  
ATOM    517  O   CYS A  38      43.640  -4.553 -26.948  1.00  0.72           O  
ATOM    518  SG  CYS A  38      41.639  -5.062 -22.812  1.00  0.72           S  
ATOM    519  HG  CYS A  38      40.439  -4.742 -23.303  1.00  0.72           H  
ATOM    520  N   SER A  39      42.431  -6.224 -27.830  1.00  0.80           N  
ATOM    521  H   SER A  39      41.661  -6.866 -27.713  1.00  0.80           H  
ATOM    522  CA  SER A  39      43.078  -6.189 -29.138  1.00  0.80           C  
ATOM    523  HA  SER A  39      44.140  -6.000 -28.986  1.00  0.80           H  
ATOM    524  C   SER A  39      42.504  -5.075 -30.013  1.00  0.80           C  
ATOM    525  CB  SER A  39      42.939  -7.533 -29.844  1.00  0.80           C  
ATOM    526  HB2 SER A  39      43.327  -8.327 -29.205  1.00  0.80           H  
ATOM    527  HB3 SER A  39      43.501  -7.518 -30.778  1.00  0.80           H  
ATOM    528  O   SER A  39      41.320  -4.744 -29.942  1.00  0.80           O  
ATOM    529  OG  SER A  39      41.578  -7.762 -30.120  1.00  0.80           O  
ATOM    530  HG  SER A  39      41.488  -8.665 -30.435  1.00  0.80           H  
ATOM    531  N   LEU A  40      43.351  -4.499 -30.863  1.00  0.84           N  
ATOM    532  H   LEU A  40      44.318  -4.787 -30.814  1.00  0.84           H  
ATOM    533  CA  LEU A  40      42.968  -3.443 -31.799  1.00  0.84           C  
ATOM    534  HA  LEU A  40      42.111  -2.904 -31.394  1.00  0.84           H  
ATOM    535  C   LEU A  40      42.559  -4.001 -33.169  1.00  0.84           C  
ATOM    536  CB  LEU A  40      44.129  -2.460 -31.960  1.00  0.84           C  
ATOM    537  HB2 LEU A  40      43.834  -1.720 -32.704  1.00  0.84           H  
ATOM    538  HB3 LEU A  40      44.983  -3.004 -32.362  1.00  0.84           H  
ATOM    539  O   LEU A  40      43.240  -4.868 -33.731  1.00  0.84           O  
ATOM    540  CG  LEU A  40      44.573  -1.702 -30.700  1.00  0.84           C  
ATOM    541  HG  LEU A  40      44.942  -2.401 -29.949  1.00  0.84           H  
ATOM    542  CD1 LEU A  40      45.728  -0.801 -31.149  1.00  0.84           C  
ATOM    543 HD11 LEU A  40      45.395  -0.157 -31.963  1.00  0.84           H  
ATOM    544 HD12 LEU A  40      46.065  -0.166 -30.330  1.00  0.84           H  
ATOM    545 HD13 LEU A  40      46.557  -1.418 -31.495  1.00  0.84           H  
ATOM    546  CD2 LEU A  40      43.463  -0.844 -30.094  1.00  0.84           C  
ATOM    547 HD21 LEU A  40      43.841  -0.297 -29.230  1.00  0.84           H  
ATOM    548 HD22 LEU A  40      42.650  -1.481 -29.745  1.00  0.84           H  
ATOM    549 HD23 LEU A  40      43.081  -0.139 -30.833  1.00  0.84           H  
ATOM    550  N   GLN A  41      41.510  -3.436 -33.770  1.00  0.86           N  
ATOM    551  H   GLN A  41      40.973  -2.760 -33.247  1.00  0.86           H  
ATOM    552  CA  GLN A  41      40.959  -3.909 -35.043  1.00  0.86           C  
ATOM    553  HA  GLN A  41      41.738  -4.465 -35.565  1.00  0.86           H  
ATOM    554  C   GLN A  41      40.507  -2.783 -35.973  1.00  0.86           C  
ATOM    555  CB  GLN A  41      39.835  -4.893 -34.729  1.00  0.86           C  
ATOM    556  HB2 GLN A  41      40.263  -5.549 -33.971  1.00  0.86           H  
ATOM    557  HB3 GLN A  41      38.987  -4.370 -34.286  1.00  0.86           H  
ATOM    558  O   GLN A  41      39.941  -1.784 -35.535  1.00  0.86           O  
ATOM    559  CG  GLN A  41      39.354  -5.728 -35.931  1.00  0.86           C  
ATOM    560  HG2 GLN A  41      38.385  -5.354 -36.262  1.00  0.86           H  
ATOM    561  HG3 GLN A  41      40.063  -5.613 -36.751  1.00  0.86           H  
ATOM    562  CD  GLN A  41      39.253  -7.223 -35.635  1.00  0.86           C  
ATOM    563  NE2 GLN A  41      38.551  -8.013 -36.395  1.00  0.86           N  
ATOM    564 HE21 GLN A  41      38.481  -8.966 -36.068  1.00  0.86           H  
ATOM    565 HE22 GLN A  41      37.821  -7.641 -36.986  1.00  0.86           H  
ATOM    566  OE1 GLN A  41      39.905  -7.756 -34.765  1.00  0.86           O  
ATOM    567  N   CYS A  42      40.781  -2.934 -37.273  1.00  0.87           N  
ATOM    568  H   CYS A  42      41.200  -3.798 -37.585  1.00  0.87           H  
ATOM    569  CA  CYS A  42      40.291  -2.025 -38.311  1.00  0.87           C  
ATOM    570  HA  CYS A  42      40.247  -1.012 -37.910  1.00  0.87           H  
ATOM    571  C   CYS A  42      38.871  -2.394 -38.757  1.00  0.87           C  
ATOM    572  CB  CYS A  42      41.261  -2.009 -39.503  1.00  0.87           C  
ATOM    573  HB2 CYS A  42      40.983  -1.186 -40.161  1.00  0.87           H  
ATOM    574  HB3 CYS A  42      42.275  -1.809 -39.157  1.00  0.87           H  
ATOM    575  O   CYS A  42      38.441  -3.533 -38.568  1.00  0.87           O  
ATOM    576  SG  CYS A  42      41.192  -3.563 -40.442  1.00  0.87           S  
ATOM    577  HG  CYS A  42      41.738  -3.094 -41.567  1.00  0.87           H  
ATOM    578  N   LEU A  43      38.191  -1.463 -39.437  1.00  0.83           N  
ATOM    579  H   LEU A  43      38.600  -0.545 -39.533  1.00  0.83           H  
ATOM    580  CA  LEU A  43      36.828  -1.654 -39.952  1.00  0.83           C  
ATOM    581  HA  LEU A  43      36.153  -1.743 -39.100  1.00  0.83           H  
ATOM    582  C   LEU A  43      36.681  -2.935 -40.785  1.00  0.83           C  
ATOM    583  CB  LEU A  43      36.440  -0.425 -40.799  1.00  0.83           C  
ATOM    584  HB2 LEU A  43      36.658   0.493 -40.253  1.00  0.83           H  
ATOM    585  HB3 LEU A  43      37.066  -0.408 -41.692  1.00  0.83           H  
ATOM    586  O   LEU A  43      35.784  -3.733 -40.557  1.00  0.83           O  
ATOM    587  CG  LEU A  43      34.965  -0.398 -41.255  1.00  0.83           C  
ATOM    588  HG  LEU A  43      34.780  -1.262 -41.893  1.00  0.83           H  
ATOM    589  CD1 LEU A  43      33.950  -0.409 -40.109  1.00  0.83           C  
ATOM    590 HD11 LEU A  43      32.947  -0.398 -40.535  1.00  0.83           H  
ATOM    591 HD12 LEU A  43      34.066   0.468 -39.472  1.00  0.83           H  
ATOM    592 HD13 LEU A  43      34.038  -1.329 -39.531  1.00  0.83           H  
ATOM    593  CD2 LEU A  43      34.728   0.867 -42.079  1.00  0.83           C  
ATOM    594 HD21 LEU A  43      33.707   0.857 -42.460  1.00  0.83           H  
ATOM    595 HD22 LEU A  43      35.408   0.891 -42.931  1.00  0.83           H  
ATOM    596 HD23 LEU A  43      34.871   1.759 -41.469  1.00  0.83           H  
ATOM    597  N   ARG A  44      37.614  -3.175 -41.713  1.00  0.85           N  
ATOM    598  H   ARG A  44      38.334  -2.479 -41.838  1.00  0.85           H  
ATOM    599  CA  ARG A  44      37.562  -4.334 -42.619  1.00  0.85           C  
ATOM    600  HA  ARG A  44      36.588  -4.365 -43.107  1.00  0.85           H  
ATOM    601  C   ARG A  44      37.701  -5.669 -41.894  1.00  0.85           C  
ATOM    602  CB  ARG A  44      38.668  -4.214 -43.671  1.00  0.85           C  
ATOM    603  HB2 ARG A  44      38.739  -5.165 -44.197  1.00  0.85           H  
ATOM    604  HB3 ARG A  44      39.623  -4.018 -43.184  1.00  0.85           H  
ATOM    605  O   ARG A  44      37.035  -6.638 -42.241  1.00  0.85           O  
ATOM    606  CG  ARG A  44      38.365  -3.105 -44.687  1.00  0.85           C  
ATOM    607  HG2 ARG A  44      38.246  -2.152 -44.171  1.00  0.85           H  
ATOM    608  HG3 ARG A  44      37.433  -3.334 -45.205  1.00  0.85           H  
ATOM    609  CD  ARG A  44      39.496  -2.965 -45.710  1.00  0.85           C  
ATOM    610  HD2 ARG A  44      40.392  -2.639 -45.181  1.00  0.85           H  
ATOM    611  HD3 ARG A  44      39.226  -2.180 -46.417  1.00  0.85           H  
ATOM    612  NE  ARG A  44      39.734  -4.221 -46.449  1.00  0.85           N  
ATOM    613  HE  ARG A  44      38.910  -4.726 -46.741  1.00  0.85           H  
ATOM    614  NH1 ARG A  44      42.039  -4.204 -46.387  1.00  0.85           N  
ATOM    615 HH11 ARG A  44      42.048  -3.453 -45.711  1.00  0.85           H  
ATOM    616 HH12 ARG A  44      42.933  -4.589 -46.657  1.00  0.85           H  
ATOM    617  NH2 ARG A  44      40.956  -5.873 -47.409  1.00  0.85           N  
ATOM    618 HH21 ARG A  44      41.843  -6.344 -47.516  1.00  0.85           H  
ATOM    619 HH22 ARG A  44      40.101  -6.351 -47.657  1.00  0.85           H  
ATOM    620  CZ  ARG A  44      40.908  -4.749 -46.746  1.00  0.85           C  
ATOM    621  N   CYS A  45      38.595  -5.735 -40.912  1.00  0.85           N  
ATOM    622  H   CYS A  45      39.073  -4.889 -40.637  1.00  0.85           H  
ATOM    623  CA  CYS A  45      38.743  -6.931 -40.093  1.00  0.85           C  
ATOM    624  HA  CYS A  45      38.790  -7.814 -40.730  1.00  0.85           H  
ATOM    625  C   CYS A  45      37.529  -7.114 -39.181  1.00  0.85           C  
ATOM    626  CB  CYS A  45      40.036  -6.830 -39.283  1.00  0.85           C  
ATOM    627  HB2 CYS A  45      40.019  -7.566 -38.479  1.00  0.85           H  
ATOM    628  HB3 CYS A  45      40.103  -5.829 -38.856  1.00  0.85           H  
ATOM    629  O   CYS A  45      37.170  -8.250 -38.908  1.00  0.85           O  
ATOM    630  SG  CYS A  45      41.476  -7.147 -40.332  1.00  0.85           S  
ATOM    631  HG  CYS A  45      42.373  -6.614 -39.497  1.00  0.85           H  
ATOM    632  N   GLU A  46      36.902  -6.036 -38.709  1.00  0.83           N  
ATOM    633  H   GLU A  46      37.252  -5.114 -38.928  1.00  0.83           H  
ATOM    634  CA  GLU A  46      35.663  -6.102 -37.924  1.00  0.83           C  
ATOM    635  HA  GLU A  46      35.822  -6.750 -37.062  1.00  0.83           H  
ATOM    636  C   GLU A  46      34.518  -6.715 -38.738  1.00  0.83           C  
ATOM    637  CB  GLU A  46      35.300  -4.691 -37.426  1.00  0.83           C  
ATOM    638  HB2 GLU A  46      36.196  -4.180 -37.074  1.00  0.83           H  
ATOM    639  HB3 GLU A  46      34.886  -4.103 -38.246  1.00  0.83           H  
ATOM    640  O   GLU A  46      33.908  -7.695 -38.318  1.00  0.83           O  
ATOM    641  CG  GLU A  46      34.264  -4.728 -36.297  1.00  0.83           C  
ATOM    642  HG2 GLU A  46      33.390  -5.285 -36.636  1.00  0.83           H  
ATOM    643  HG3 GLU A  46      33.942  -3.708 -36.091  1.00  0.83           H  
ATOM    644  CD  GLU A  46      34.813  -5.348 -35.003  1.00  0.83           C  
ATOM    645  OE1 GLU A  46      34.014  -5.534 -34.064  1.00  0.83           O  
ATOM    646  OE2 GLU A  46      36.043  -5.615 -34.932  1.00  0.83           O  
ATOM    647  N   GLU A  47      34.313  -6.236 -39.966  1.00  0.83           N  
ATOM    648  H   GLU A  47      34.804  -5.396 -40.239  1.00  0.83           H  
ATOM    649  CA  GLU A  47      33.325  -6.794 -40.898  1.00  0.83           C  
ATOM    650  HA  GLU A  47      32.332  -6.735 -40.453  1.00  0.83           H  
ATOM    651  C   GLU A  47      33.596  -8.269 -41.249  1.00  0.83           C  
ATOM    652  CB  GLU A  47      33.352  -5.978 -42.197  1.00  0.83           C  
ATOM    653  HB2 GLU A  47      34.384  -5.931 -42.545  1.00  0.83           H  
ATOM    654  HB3 GLU A  47      32.766  -6.504 -42.951  1.00  0.83           H  
ATOM    655  O   GLU A  47      32.669  -9.028 -41.536  1.00  0.83           O  
ATOM    656  CG  GLU A  47      32.789  -4.554 -42.064  1.00  0.83           C  
ATOM    657  HG2 GLU A  47      31.723  -4.624 -41.846  1.00  0.83           H  
ATOM    658  HG3 GLU A  47      33.269  -4.047 -41.226  1.00  0.83           H  
ATOM    659  CD  GLU A  47      33.000  -3.719 -43.341  1.00  0.83           C  
ATOM    660  OE1 GLU A  47      32.565  -2.547 -43.345  1.00  0.83           O  
ATOM    661  OE2 GLU A  47      33.609  -4.237 -44.311  1.00  0.83           O  
ATOM    662  N   GLU A  48      34.864  -8.693 -41.267  1.00  0.85           N  
ATOM    663  H   GLU A  48      35.584  -8.011 -41.071  1.00  0.85           H  
ATOM    664  CA  GLU A  48      35.251 -10.100 -41.442  1.00  0.85           C  
ATOM    665  HA  GLU A  48      34.651 -10.538 -42.239  1.00  0.85           H  
ATOM    666  C   GLU A  48      34.989 -10.933 -40.180  1.00  0.85           C  
ATOM    667  CB  GLU A  48      36.736 -10.177 -41.840  1.00  0.85           C  
ATOM    668  HB2 GLU A  48      36.930  -9.469 -42.646  1.00  0.85           H  
ATOM    669  HB3 GLU A  48      37.351  -9.880 -40.990  1.00  0.85           H  
ATOM    670  O   GLU A  48      34.507 -12.062 -40.266  1.00  0.85           O  
ATOM    671  CG  GLU A  48      37.180 -11.580 -42.289  1.00  0.85           C  
ATOM    672  HG2 GLU A  48      36.974 -12.305 -41.503  1.00  0.85           H  
ATOM    673  HG3 GLU A  48      38.259 -11.564 -42.441  1.00  0.85           H  
ATOM    674  CD  GLU A  48      36.502 -11.993 -43.599  1.00  0.85           C  
ATOM    675  OE1 GLU A  48      35.858 -13.059 -43.667  1.00  0.85           O  
ATOM    676  OE2 GLU A  48      36.562 -11.192 -44.565  1.00  0.85           O  
ATOM    677  N   LEU A  49      35.269 -10.377 -39.001  1.00  0.81           N  
ATOM    678  H   LEU A  49      35.627  -9.433 -38.990  1.00  0.81           H  
ATOM    679  CA  LEU A  49      35.037 -11.028 -37.714  1.00  0.81           C  
ATOM    680  HA  LEU A  49      35.585 -11.970 -37.690  1.00  0.81           H  
ATOM    681  C   LEU A  49      33.551 -11.324 -37.515  1.00  0.81           C  
ATOM    682  CB  LEU A  49      35.538 -10.103 -36.594  1.00  0.81           C  
ATOM    683  HB2 LEU A  49      34.841  -9.273 -36.478  1.00  0.81           H  
ATOM    684  HB3 LEU A  49      36.499  -9.676 -36.879  1.00  0.81           H  
ATOM    685  O   LEU A  49      33.180 -12.458 -37.217  1.00  0.81           O  
ATOM    686  CG  LEU A  49      35.681 -10.828 -35.248  1.00  0.81           C  
ATOM    687  HG  LEU A  49      34.931 -11.613 -35.150  1.00  0.81           H  
ATOM    688  CD1 LEU A  49      37.078 -11.430 -35.170  1.00  0.81           C  
ATOM    689 HD11 LEU A  49      37.796 -10.615 -35.268  1.00  0.81           H  
ATOM    690 HD12 LEU A  49      37.263 -11.888 -34.198  1.00  0.81           H  
ATOM    691 HD13 LEU A  49      37.224 -12.162 -35.963  1.00  0.81           H  
ATOM    692  CD2 LEU A  49      35.529  -9.856 -34.083  1.00  0.81           C  
ATOM    693 HD21 LEU A  49      35.684 -10.384 -33.142  1.00  0.81           H  
ATOM    694 HD22 LEU A  49      36.247  -9.040 -34.167  1.00  0.81           H  
ATOM    695 HD23 LEU A  49      34.525  -9.432 -34.087  1.00  0.81           H  
ATOM    696  N   HIS A  50      32.696 -10.323 -37.740  1.00  0.80           N  
ATOM    697  H   HIS A  50      33.074  -9.408 -37.944  1.00  0.80           H  
ATOM    698  CA  HIS A  50      31.248 -10.449 -37.569  1.00  0.80           C  
ATOM    699  HA  HIS A  50      31.068 -10.992 -36.641  1.00  0.80           H  
ATOM    700  C   HIS A  50      30.572 -11.272 -38.671  1.00  0.80           C  
ATOM    701  CB  HIS A  50      30.616  -9.057 -37.437  1.00  0.80           C  
ATOM    702  HB2 HIS A  50      30.862  -8.469 -38.321  1.00  0.80           H  
ATOM    703  HB3 HIS A  50      29.532  -9.167 -37.402  1.00  0.80           H  
ATOM    704  O   HIS A  50      29.411 -11.656 -38.523  1.00  0.80           O  
ATOM    705  CG  HIS A  50      31.018  -8.272 -36.213  1.00  0.80           C  
ATOM    706  CD2 HIS A  50      31.450  -8.770 -35.015  1.00  0.80           C  
ATOM    707  HD2 HIS A  50      31.609  -9.809 -34.768  1.00  0.80           H  
ATOM    708  ND1 HIS A  50      30.957  -6.884 -36.125  1.00  0.80           N  
ATOM    709  CE1 HIS A  50      31.361  -6.579 -34.881  1.00  0.80           C  
ATOM    710  HE1 HIS A  50      31.475  -5.576 -34.496  1.00  0.80           H  
ATOM    711  NE2 HIS A  50      31.648  -7.689 -34.186  1.00  0.80           N  
ATOM    712  HE2 HIS A  50      31.969  -7.691 -33.228  1.00  0.80           H  
ATOM    713  N   ARG A  51      31.291 -11.613 -39.751  1.00  0.82           N  
ATOM    714  H   ARG A  51      32.225 -11.238 -39.833  1.00  0.82           H  
ATOM    715  CA  ARG A  51      30.853 -12.639 -40.711  1.00  0.82           C  
ATOM    716  HA  ARG A  51      29.782 -12.522 -40.875  1.00  0.82           H  
ATOM    717  C   ARG A  51      30.993 -14.061 -40.168  1.00  0.82           C  
ATOM    718  CB  ARG A  51      31.588 -12.469 -42.053  1.00  0.82           C  
ATOM    719  HB2 ARG A  51      31.715 -13.444 -42.523  1.00  0.82           H  
ATOM    720  HB3 ARG A  51      32.575 -12.032 -41.902  1.00  0.82           H  
ATOM    721  O   ARG A  51      30.307 -14.954 -40.661  1.00  0.82           O  
ATOM    722  CG  ARG A  51      30.763 -11.585 -42.995  1.00  0.82           C  
ATOM    723  HG2 ARG A  51      29.789 -12.053 -43.136  1.00  0.82           H  
ATOM    724  HG3 ARG A  51      30.609 -10.603 -42.548  1.00  0.82           H  
ATOM    725  CD  ARG A  51      31.416 -11.436 -44.372  1.00  0.82           C  
ATOM    726  HD2 ARG A  51      31.795 -12.406 -44.693  1.00  0.82           H  
ATOM    727  HD3 ARG A  51      30.647 -11.125 -45.080  1.00  0.82           H  
ATOM    728  NE  ARG A  51      32.468 -10.407 -44.362  1.00  0.82           N  
ATOM    729  HE  ARG A  51      32.316  -9.612 -43.758  1.00  0.82           H  
ATOM    730  NH1 ARG A  51      34.085 -11.574 -45.496  1.00  0.82           N  
ATOM    731 HH11 ARG A  51      35.091 -11.661 -45.470  1.00  0.82           H  
ATOM    732 HH12 ARG A  51      33.596 -12.436 -45.298  1.00  0.82           H  
ATOM    733  NH2 ARG A  51      34.487  -9.495 -44.856  1.00  0.82           N  
ATOM    734 HH21 ARG A  51      34.248  -8.659 -44.342  1.00  0.82           H  
ATOM    735 HH22 ARG A  51      35.454  -9.765 -44.966  1.00  0.82           H  
ATOM    736  CZ  ARG A  51      33.657 -10.490 -44.922  1.00  0.82           C  
ATOM    737  N   GLN A  52      31.831 -14.288 -39.155  1.00  0.78           N  
ATOM    738  H   GLN A  52      32.328 -13.507 -38.751  1.00  0.78           H  
ATOM    739  CA  GLN A  52      31.929 -15.587 -38.494  1.00  0.78           C  
ATOM    740  HA  GLN A  52      31.866 -16.368 -39.251  1.00  0.78           H  
ATOM    741  C   GLN A  52      30.767 -15.766 -37.517  1.00  0.78           C  
ATOM    742  CB  GLN A  52      33.267 -15.751 -37.759  1.00  0.78           C  
ATOM    743  HB2 GLN A  52      33.289 -16.740 -37.300  1.00  0.78           H  
ATOM    744  HB3 GLN A  52      33.340 -15.010 -36.963  1.00  0.78           H  
ATOM    745  O   GLN A  52      30.583 -14.972 -36.597  1.00  0.78           O  
ATOM    746  CG  GLN A  52      34.477 -15.613 -38.690  1.00  0.78           C  
ATOM    747  HG2 GLN A  52      34.447 -14.636 -39.174  1.00  0.78           H  
ATOM    748  HG3 GLN A  52      34.434 -16.377 -39.466  1.00  0.78           H  
ATOM    749  CD  GLN A  52      35.809 -15.733 -37.956  1.00  0.78           C  
ATOM    750  NE2 GLN A  52      36.861 -15.202 -38.539  1.00  0.78           N  
ATOM    751 HE21 GLN A  52      36.736 -14.676 -39.392  1.00  0.78           H  
ATOM    752 HE22 GLN A  52      37.729 -15.196 -38.023  1.00  0.78           H  
ATOM    753  OE1 GLN A  52      35.940 -16.305 -36.875  1.00  0.78           O  
ATOM    754  N   GLU A  53      30.028 -16.864 -37.662  1.00  0.70           N  
ATOM    755  H   GLU A  53      30.185 -17.445 -38.474  1.00  0.70           H  
ATOM    756  CA  GLU A  53      28.831 -17.146 -36.861  1.00  0.70           C  
ATOM    757  HA  GLU A  53      28.090 -16.373 -37.063  1.00  0.70           H  
ATOM    758  C   GLU A  53      29.108 -17.126 -35.348  1.00  0.70           C  
ATOM    759  CB  GLU A  53      28.272 -18.492 -37.343  1.00  0.70           C  
ATOM    760  HB2 GLU A  53      28.918 -19.299 -36.997  1.00  0.70           H  
ATOM    761  HB3 GLU A  53      28.289 -18.482 -38.432  1.00  0.70           H  
ATOM    762  O   GLU A  53      28.316 -16.587 -34.580  1.00  0.70           O  
ATOM    763  CG  GLU A  53      26.826 -18.753 -36.902  1.00  0.70           C  
ATOM    764  HG2 GLU A  53      26.247 -17.843 -37.061  1.00  0.70           H  
ATOM    765  HG3 GLU A  53      26.814 -18.984 -35.836  1.00  0.70           H  
ATOM    766  CD  GLU A  53      26.184 -19.904 -37.696  1.00  0.70           C  
ATOM    767  OE1 GLU A  53      24.936 -19.915 -37.774  1.00  0.70           O  
ATOM    768  OE2 GLU A  53      26.942 -20.742 -38.239  1.00  0.70           O  
ATOM    769  N   ARG A  54      30.291 -17.599 -34.922  1.00  0.72           N  
ATOM    770  H   ARG A  54      30.896 -18.009 -35.619  1.00  0.72           H  
ATOM    771  CA  ARG A  54      30.695 -17.622 -33.505  1.00  0.72           C  
ATOM    772  HA  ARG A  54      29.843 -17.998 -32.937  1.00  0.72           H  
ATOM    773  C   ARG A  54      30.987 -16.238 -32.902  1.00  0.72           C  
ATOM    774  CB  ARG A  54      31.871 -18.607 -33.298  1.00  0.72           C  
ATOM    775  HB2 ARG A  54      31.810 -19.006 -32.286  1.00  0.72           H  
ATOM    776  HB3 ARG A  54      31.781 -19.440 -33.994  1.00  0.72           H  
ATOM    777  O   ARG A  54      30.973 -16.115 -31.685  1.00  0.72           O  
ATOM    778  CG  ARG A  54      33.239 -17.929 -33.460  1.00  0.72           C  
ATOM    779  HG2 ARG A  54      33.355 -17.236 -32.627  1.00  0.72           H  
ATOM    780  HG3 ARG A  54      33.251 -17.393 -34.409  1.00  0.72           H  
ATOM    781  CD  ARG A  54      34.454 -18.857 -33.413  1.00  0.72           C  
ATOM    782  HD2 ARG A  54      34.349 -19.605 -34.199  1.00  0.72           H  
ATOM    783  HD3 ARG A  54      34.476 -19.376 -32.455  1.00  0.72           H  
ATOM    784  NE  ARG A  54      35.702 -18.091 -33.643  1.00  0.72           N  
ATOM    785  HE  ARG A  54      35.839 -17.746 -34.582  1.00  0.72           H  
ATOM    786  NH1 ARG A  54      36.534 -18.056 -31.492  1.00  0.72           N  
ATOM    787 HH11 ARG A  54      35.681 -18.486 -31.161  1.00  0.72           H  
ATOM    788 HH12 ARG A  54      37.215 -17.713 -30.830  1.00  0.72           H  
ATOM    789  NH2 ARG A  54      37.682 -17.096 -33.146  1.00  0.72           N  
ATOM    790 HH21 ARG A  54      37.732 -16.772 -34.101  1.00  0.72           H  
ATOM    791 HH22 ARG A  54      38.353 -16.757 -32.472  1.00  0.72           H  
ATOM    792  CZ  ARG A  54      36.628 -17.758 -32.759  1.00  0.72           C  
ATOM    793  N   LEU A  55      31.341 -15.236 -33.716  1.00  0.71           N  
ATOM    794  H   LEU A  55      31.253 -15.378 -34.713  1.00  0.71           H  
ATOM    795  CA  LEU A  55      31.801 -13.915 -33.249  1.00  0.71           C  
ATOM    796  HA  LEU A  55      31.787 -13.894 -32.159  1.00  0.71           H  
ATOM    797  C   LEU A  55      30.870 -12.773 -33.660  1.00  0.71           C  
ATOM    798  CB  LEU A  55      33.245 -13.626 -33.709  1.00  0.71           C  
ATOM    799  HB2 LEU A  55      33.499 -12.607 -33.414  1.00  0.71           H  
ATOM    800  HB3 LEU A  55      33.279 -13.669 -34.798  1.00  0.71           H  
ATOM    801  O   LEU A  55      31.179 -11.619 -33.392  1.00  0.71           O  
ATOM    802  CG  LEU A  55      34.332 -14.545 -33.140  1.00  0.71           C  
ATOM    803  HG  LEU A  55      34.195 -15.545 -33.551  1.00  0.71           H  
ATOM    804  CD1 LEU A  55      35.702 -14.086 -33.600  1.00  0.71           C  
ATOM    805 HD11 LEU A  55      36.479 -14.763 -33.243  1.00  0.71           H  
ATOM    806 HD12 LEU A  55      35.731 -14.031 -34.688  1.00  0.71           H  
ATOM    807 HD13 LEU A  55      35.882 -13.102 -33.168  1.00  0.71           H  
ATOM    808  CD2 LEU A  55      34.359 -14.595 -31.609  1.00  0.71           C  
ATOM    809 HD21 LEU A  55      34.442 -13.585 -31.207  1.00  0.71           H  
ATOM    810 HD22 LEU A  55      33.443 -15.046 -31.227  1.00  0.71           H  
ATOM    811 HD23 LEU A  55      35.206 -15.185 -31.260  1.00  0.71           H  
ATOM    812  N   ARG A  56      29.722 -13.068 -34.273  1.00  0.66           N  
ATOM    813  H   ARG A  56      29.548 -14.039 -34.490  1.00  0.66           H  
ATOM    814  CA  ARG A  56      28.803 -12.067 -34.832  1.00  0.66           C  
ATOM    815  HA  ARG A  56      29.316 -11.528 -35.628  1.00  0.66           H  
ATOM    816  C   ARG A  56      28.340 -10.990 -33.840  1.00  0.66           C  
ATOM    817  CB  ARG A  56      27.629 -12.829 -35.451  1.00  0.66           C  
ATOM    818  HB2 ARG A  56      27.037 -13.297 -34.664  1.00  0.66           H  
ATOM    819  HB3 ARG A  56      28.027 -13.611 -36.098  1.00  0.66           H  
ATOM    820  O   ARG A  56      28.116  -9.862 -34.255  1.00  0.66           O  
ATOM    821  CG  ARG A  56      26.737 -11.912 -36.290  1.00  0.66           C  
ATOM    822  HG2 ARG A  56      27.343 -11.364 -37.012  1.00  0.66           H  
ATOM    823  HG3 ARG A  56      26.223 -11.201 -35.644  1.00  0.66           H  
ATOM    824  CD  ARG A  56      25.703 -12.758 -37.028  1.00  0.66           C  
ATOM    825  HD2 ARG A  56      25.096 -13.279 -36.287  1.00  0.66           H  
ATOM    826  HD3 ARG A  56      26.221 -13.492 -37.646  1.00  0.66           H  
ATOM    827  NE  ARG A  56      24.856 -11.912 -37.883  1.00  0.66           N  
ATOM    828  HE  ARG A  56      25.229 -10.999 -38.101  1.00  0.66           H  
ATOM    829  NH1 ARG A  56      23.110 -13.381 -38.108  1.00  0.66           N  
ATOM    830 HH11 ARG A  56      23.626 -14.048 -37.552  1.00  0.66           H  
ATOM    831 HH12 ARG A  56      22.200 -13.621 -38.475  1.00  0.66           H  
ATOM    832  NH2 ARG A  56      23.014 -11.379 -39.098  1.00  0.66           N  
ATOM    833 HH21 ARG A  56      22.096 -11.613 -39.448  1.00  0.66           H  
ATOM    834 HH22 ARG A  56      23.414 -10.468 -39.276  1.00  0.66           H  
ATOM    835  CZ  ARG A  56      23.668 -12.227 -38.357  1.00  0.66           C  
ATOM    836  N   ASN A  57      28.225 -11.339 -32.557  1.00  0.63           N  
ATOM    837  H   ASN A  57      28.453 -12.293 -32.317  1.00  0.63           H  
ATOM    838  CA  ASN A  57      27.779 -10.444 -31.478  1.00  0.63           C  
ATOM    839  HA  ASN A  57      27.406  -9.516 -31.910  1.00  0.63           H  
ATOM    840  C   ASN A  57      28.912 -10.047 -30.519  1.00  0.63           C  
ATOM    841  CB  ASN A  57      26.627 -11.112 -30.705  1.00  0.63           C  
ATOM    842  HB2 ASN A  57      26.307 -10.451 -29.900  1.00  0.63           H  
ATOM    843  HB3 ASN A  57      26.991 -12.034 -30.251  1.00  0.63           H  
ATOM    844  O   ASN A  57      28.645  -9.585 -29.414  1.00  0.63           O  
ATOM    845  CG  ASN A  57      25.398 -11.419 -31.534  1.00  0.63           C  
ATOM    846  ND2 ASN A  57      24.574 -12.326 -31.065  1.00  0.63           N  
ATOM    847 HD21 ASN A  57      24.728 -12.746 -30.160  1.00  0.63           H  
ATOM    848 HD22 ASN A  57      23.727 -12.488 -31.591  1.00  0.63           H  
ATOM    849  OD1 ASN A  57      25.150 -10.880 -32.600  1.00  0.63           O  
ATOM    850  N   HIS A  58      30.169 -10.294 -30.886  1.00  0.68           N  
ATOM    851  H   HIS A  58      30.360 -10.613 -31.826  1.00  0.68           H  
ATOM    852  CA  HIS A  58      31.299  -9.912 -30.053  1.00  0.68           C  
ATOM    853  HA  HIS A  58      31.135 -10.270 -29.037  1.00  0.68           H  
ATOM    854  C   HIS A  58      31.395  -8.380 -30.016  1.00  0.68           C  
ATOM    855  CB  HIS A  58      32.546 -10.598 -30.610  1.00  0.68           C  
ATOM    856  HB2 HIS A  58      32.713 -10.258 -31.632  1.00  0.68           H  
ATOM    857  HB3 HIS A  58      32.380 -11.675 -30.634  1.00  0.68           H  
ATOM    858  O   HIS A  58      31.665  -7.752 -31.044  1.00  0.68           O  
ATOM    859  CG  HIS A  58      33.786 -10.337 -29.808  1.00  0.68           C  
ATOM    860  CD2 HIS A  58      34.894  -9.692 -30.272  1.00  0.68           C  
ATOM    861  HD2 HIS A  58      34.994  -9.263 -31.258  1.00  0.68           H  
ATOM    862  ND1 HIS A  58      34.037 -10.701 -28.503  1.00  0.68           N  
ATOM    863  HD1 HIS A  58      33.394 -11.091 -27.828  1.00  0.68           H  
ATOM    864  CE1 HIS A  58      35.275 -10.285 -28.195  1.00  0.68           C  
ATOM    865  HE1 HIS A  58      35.727 -10.394 -27.220  1.00  0.68           H  
ATOM    866  NE2 HIS A  58      35.855  -9.687 -29.261  1.00  0.68           N  
ATOM    867  N   GLU A  59      31.100  -7.791 -28.853  1.00  0.65           N  
ATOM    868  H   GLU A  59      30.885  -8.361 -28.048  1.00  0.65           H  
ATOM    869  CA  GLU A  59      31.074  -6.342 -28.665  1.00  0.65           C  
ATOM    870  HA  GLU A  59      30.537  -5.902 -29.505  1.00  0.65           H  
ATOM    871  C   GLU A  59      32.490  -5.772 -28.683  1.00  0.65           C  
ATOM    872  CB  GLU A  59      30.340  -5.929 -27.372  1.00  0.65           C  
ATOM    873  HB2 GLU A  59      30.674  -6.552 -26.542  1.00  0.65           H  
ATOM    874  HB3 GLU A  59      30.602  -4.894 -27.154  1.00  0.65           H  
ATOM    875  O   GLU A  59      33.417  -6.292 -28.067  1.00  0.65           O  
ATOM    876  CG  GLU A  59      28.808  -6.007 -27.512  1.00  0.65           C  
ATOM    877  HG2 GLU A  59      28.519  -7.053 -27.611  1.00  0.65           H  
ATOM    878  HG3 GLU A  59      28.525  -5.496 -28.432  1.00  0.65           H  
ATOM    879  CD  GLU A  59      28.028  -5.372 -26.339  1.00  0.65           C  
ATOM    880  OE1 GLU A  59      26.816  -5.106 -26.529  1.00  0.65           O  
ATOM    881  OE2 GLU A  59      28.616  -5.131 -25.263  1.00  0.65           O  
ATOM    882  N   ARG A  60      32.662  -4.665 -29.404  1.00  0.74           N  
ATOM    883  H   ARG A  60      31.870  -4.284 -29.903  1.00  0.74           H  
ATOM    884  CA  ARG A  60      33.911  -3.911 -29.431  1.00  0.74           C  
ATOM    885  HA  ARG A  60      34.498  -4.184 -28.554  1.00  0.74           H  
ATOM    886  C   ARG A  60      33.633  -2.430 -29.317  1.00  0.74           C  
ATOM    887  CB  ARG A  60      34.736  -4.248 -30.676  1.00  0.74           C  
ATOM    888  HB2 ARG A  60      35.636  -3.634 -30.647  1.00  0.74           H  
ATOM    889  HB3 ARG A  60      34.178  -4.013 -31.582  1.00  0.74           H  
ATOM    890  O   ARG A  60      32.646  -1.912 -29.840  1.00  0.74           O  
ATOM    891  CG  ARG A  60      35.131  -5.730 -30.680  1.00  0.74           C  
ATOM    892  HG2 ARG A  60      34.309  -6.335 -31.060  1.00  0.74           H  
ATOM    893  HG3 ARG A  60      35.354  -6.051 -29.662  1.00  0.74           H  
ATOM    894  CD  ARG A  60      36.368  -5.948 -31.533  1.00  0.74           C  
ATOM    895  HD2 ARG A  60      36.075  -5.908 -32.582  1.00  0.74           H  
ATOM    896  HD3 ARG A  60      37.084  -5.151 -31.330  1.00  0.74           H  
ATOM    897  NE  ARG A  60      36.996  -7.243 -31.229  1.00  0.74           N  
ATOM    898  HE  ARG A  60      36.504  -7.866 -30.604  1.00  0.74           H  
ATOM    899  NH1 ARG A  60      38.820  -6.869 -32.489  1.00  0.74           N  
ATOM    900 HH11 ARG A  60      39.547  -7.295 -33.045  1.00  0.74           H  
ATOM    901 HH12 ARG A  60      38.344  -6.034 -32.799  1.00  0.74           H  
ATOM    902  NH2 ARG A  60      38.594  -8.842 -31.473  1.00  0.74           N  
ATOM    903 HH21 ARG A  60      39.409  -9.215 -31.938  1.00  0.74           H  
ATOM    904 HH22 ARG A  60      38.100  -9.422 -30.810  1.00  0.74           H  
ATOM    905  CZ  ARG A  60      38.139  -7.653 -31.727  1.00  0.74           C  
ATOM    906  N   ILE A  61      34.525  -1.738 -28.625  1.00  0.73           N  
ATOM    907  H   ILE A  61      35.350  -2.221 -28.299  1.00  0.73           H  
ATOM    908  CA  ILE A  61      34.384  -0.317 -28.335  1.00  0.73           C  
ATOM    909  HA  ILE A  61      33.324  -0.065 -28.329  1.00  0.73           H  
ATOM    910  C   ILE A  61      35.060   0.458 -29.462  1.00  0.73           C  
ATOM    911  CB  ILE A  61      34.944   0.012 -26.935  1.00  0.73           C  
ATOM    912  HB  ILE A  61      36.010  -0.215 -26.926  1.00  0.73           H  
ATOM    913  O   ILE A  61      36.223   0.213 -29.792  1.00  0.73           O  
ATOM    914  CG1 ILE A  61      34.244  -0.849 -25.853  1.00  0.73           C  
ATOM    915 HG12 ILE A  61      33.190  -0.577 -25.792  1.00  0.73           H  
ATOM    916 HG13 ILE A  61      34.300  -1.904 -26.122  1.00  0.73           H  
ATOM    917  CG2 ILE A  61      34.753   1.512 -26.640  1.00  0.73           C  
ATOM    918 HG21 ILE A  61      33.693   1.766 -26.641  1.00  0.73           H  
ATOM    919 HG22 ILE A  61      35.178   1.759 -25.667  1.00  0.73           H  
ATOM    920 HG23 ILE A  61      35.277   2.117 -27.380  1.00  0.73           H  
ATOM    921  CD1 ILE A  61      34.871  -0.735 -24.459  1.00  0.73           C  
ATOM    922 HD11 ILE A  61      35.938  -0.951 -24.513  1.00  0.73           H  
ATOM    923 HD12 ILE A  61      34.718   0.263 -24.048  1.00  0.73           H  
ATOM    924 HD13 ILE A  61      34.399  -1.458 -23.795  1.00  0.73           H  
ATOM    925  N   ARG A  62      34.338   1.406 -30.069  1.00  0.78           N  
ATOM    926  H   ARG A  62      33.387   1.551 -29.763  1.00  0.78           H  
ATOM    927  CA  ARG A  62      34.924   2.304 -31.071  1.00  0.78           C  
ATOM    928  HA  ARG A  62      35.429   1.684 -31.811  1.00  0.78           H  
ATOM    929  C   ARG A  62      35.983   3.182 -30.405  1.00  0.78           C  
ATOM    930  CB  ARG A  62      33.834   3.119 -31.784  1.00  0.78           C  
ATOM    931  HB2 ARG A  62      33.016   2.450 -32.052  1.00  0.78           H  
ATOM    932  HB3 ARG A  62      33.451   3.889 -31.114  1.00  0.78           H  
ATOM    933  O   ARG A  62      35.717   3.826 -29.392  1.00  0.78           O  
ATOM    934  CG  ARG A  62      34.377   3.763 -33.070  1.00  0.78           C  
ATOM    935  HG2 ARG A  62      34.779   2.976 -33.709  1.00  0.78           H  
ATOM    936  HG3 ARG A  62      35.179   4.460 -32.825  1.00  0.78           H  
ATOM    937  CD  ARG A  62      33.279   4.509 -33.842  1.00  0.78           C  
ATOM    938  HD2 ARG A  62      32.966   5.375 -33.259  1.00  0.78           H  
ATOM    939  HD3 ARG A  62      32.428   3.842 -33.975  1.00  0.78           H  
ATOM    940  NE  ARG A  62      33.768   4.941 -35.167  1.00  0.78           N  
ATOM    941  HE  ARG A  62      34.704   4.649 -35.413  1.00  0.78           H  
ATOM    942  NH1 ARG A  62      31.906   6.072 -35.908  1.00  0.78           N  
ATOM    943 HH11 ARG A  62      31.461   5.944 -35.010  1.00  0.78           H  
ATOM    944 HH12 ARG A  62      31.452   6.562 -36.666  1.00  0.78           H  
ATOM    945  NH2 ARG A  62      33.660   5.791 -37.270  1.00  0.78           N  
ATOM    946 HH21 ARG A  62      34.570   5.408 -37.484  1.00  0.78           H  
ATOM    947 HH22 ARG A  62      33.174   6.128 -38.088  1.00  0.78           H  
ATOM    948  CZ  ARG A  62      33.107   5.603 -36.104  1.00  0.78           C  
ATOM    949  N   LEU A  63      37.174   3.214 -30.991  1.00  0.75           N  
ATOM    950  H   LEU A  63      37.295   2.678 -31.838  1.00  0.75           H  
ATOM    951  CA  LEU A  63      38.300   3.992 -30.493  1.00  0.75           C  
ATOM    952  HA  LEU A  63      38.456   3.741 -29.444  1.00  0.75           H  
ATOM    953  C   LEU A  63      37.985   5.485 -30.582  1.00  0.75           C  
ATOM    954  CB  LEU A  63      39.571   3.651 -31.289  1.00  0.75           C  
ATOM    955  HB2 LEU A  63      39.393   3.869 -32.342  1.00  0.75           H  
ATOM    956  HB3 LEU A  63      40.379   4.297 -30.945  1.00  0.75           H  
ATOM    957  O   LEU A  63      37.701   6.008 -31.661  1.00  0.75           O  
ATOM    958  CG  LEU A  63      40.019   2.188 -31.151  1.00  0.75           C  
ATOM    959  HG  LEU A  63      39.239   1.530 -31.534  1.00  0.75           H  
ATOM    960  CD1 LEU A  63      41.284   1.950 -31.967  1.00  0.75           C  
ATOM    961 HD11 LEU A  63      41.161   2.383 -32.960  1.00  0.75           H  
ATOM    962 HD12 LEU A  63      41.452   0.878 -32.064  1.00  0.75           H  
ATOM    963 HD13 LEU A  63      42.135   2.423 -31.477  1.00  0.75           H  
ATOM    964  CD2 LEU A  63      40.282   1.819 -29.703  1.00  0.75           C  
ATOM    965 HD21 LEU A  63      41.098   1.100 -29.634  1.00  0.75           H  
ATOM    966 HD22 LEU A  63      39.377   1.398 -29.264  1.00  0.75           H  
ATOM    967 HD23 LEU A  63      40.548   2.713 -29.138  1.00  0.75           H  
ATOM    968  N   LYS A  64      38.071   6.172 -29.442  1.00  0.68           N  
ATOM    969  H   LYS A  64      38.300   5.662 -28.600  1.00  0.68           H  
ATOM    970  CA  LYS A  64      38.018   7.636 -29.376  1.00  0.68           C  
ATOM    971  HA  LYS A  64      37.241   7.983 -30.058  1.00  0.68           H  
ATOM    972  C   LYS A  64      39.358   8.232 -29.846  1.00  0.68           C  
ATOM    973  CB  LYS A  64      37.664   8.090 -27.947  1.00  0.68           C  
ATOM    974  HB2 LYS A  64      38.396   7.682 -27.250  1.00  0.68           H  
ATOM    975  HB3 LYS A  64      37.744   9.176 -27.905  1.00  0.68           H  
ATOM    976  O   LYS A  64      40.385   7.556 -29.728  1.00  0.68           O  
ATOM    977  CG  LYS A  64      36.246   7.686 -27.485  1.00  0.68           C  
ATOM    978  HG2 LYS A  64      35.522   7.999 -28.237  1.00  0.68           H  
ATOM    979  HG3 LYS A  64      36.188   6.605 -27.363  1.00  0.68           H  
ATOM    980  CD  LYS A  64      35.911   8.378 -26.147  1.00  0.68           C  
ATOM    981  HD2 LYS A  64      36.625   8.058 -25.389  1.00  0.68           H  
ATOM    982  HD3 LYS A  64      36.031   9.453 -26.286  1.00  0.68           H  
ATOM    983  CE  LYS A  64      34.482   8.119 -25.631  1.00  0.68           C  
ATOM    984  HE2 LYS A  64      34.408   7.084 -25.297  1.00  0.68           H  
ATOM    985  HE3 LYS A  64      33.787   8.260 -26.459  1.00  0.68           H  
ATOM    986  NZ  LYS A  64      34.110   9.058 -24.520  1.00  0.68           N  
ATOM    987  HZ1 LYS A  64      33.172   8.916 -24.175  1.00  0.68           H  
ATOM    988  HZ2 LYS A  64      34.742   9.024 -23.733  1.00  0.68           H  
ATOM    989  HZ3 LYS A  64      34.110  10.029 -24.797  1.00  0.68           H  
ATOM    990  N   PRO A  65      39.397   9.465 -30.379  1.00  0.65           N  
ATOM    991  CA  PRO A  65      40.663  10.160 -30.618  1.00  0.65           C  
ATOM    992  HA  PRO A  65      41.225   9.631 -31.388  1.00  0.65           H  
ATOM    993  C   PRO A  65      41.519  10.231 -29.345  1.00  0.65           C  
ATOM    994  CB  PRO A  65      40.301  11.552 -31.139  1.00  0.65           C  
ATOM    995  HB2 PRO A  65      40.409  11.560 -32.224  1.00  0.65           H  
ATOM    996  HB3 PRO A  65      40.929  12.331 -30.705  1.00  0.65           H  
ATOM    997  O   PRO A  65      41.001  10.412 -28.246  1.00  0.65           O  
ATOM    998  CG  PRO A  65      38.835  11.738 -30.746  1.00  0.65           C  
ATOM    999  HG2 PRO A  65      38.794  12.176 -29.748  1.00  0.65           H  
ATOM   1000  HG3 PRO A  65      38.294  12.374 -31.446  1.00  0.65           H  
ATOM   1001  CD  PRO A  65      38.265  10.324 -30.683  1.00  0.65           C  
ATOM   1002  HD2 PRO A  65      37.494  10.276 -29.914  1.00  0.65           H  
ATOM   1003  HD3 PRO A  65      37.846  10.040 -31.649  1.00  0.65           H  
ATOM   1004  N   GLY A  66      42.828  10.050 -29.502  1.00  0.65           N  
ATOM   1005  H   GLY A  66      43.155   9.810 -30.427  1.00  0.65           H  
ATOM   1006  CA  GLY A  66      43.792   9.946 -28.406  1.00  0.65           C  
ATOM   1007  HA2 GLY A  66      44.783  10.187 -28.792  1.00  0.65           H  
ATOM   1008  HA3 GLY A  66      43.538  10.680 -27.641  1.00  0.65           H  
ATOM   1009  C   GLY A  66      43.879   8.569 -27.731  1.00  0.65           C  
ATOM   1010  O   GLY A  66      44.573   8.439 -26.726  1.00  0.65           O  
ATOM   1011  N   HIS A  67      43.211   7.528 -28.239  1.00  0.75           N  
ATOM   1012  H   HIS A  67      42.667   7.669 -29.078  1.00  0.75           H  
ATOM   1013  CA  HIS A  67      43.215   6.209 -27.593  1.00  0.75           C  
ATOM   1014  HA  HIS A  67      42.774   6.329 -26.604  1.00  0.75           H  
ATOM   1015  C   HIS A  67      44.629   5.640 -27.416  1.00  0.75           C  
ATOM   1016  CB  HIS A  67      42.347   5.213 -28.363  1.00  0.75           C  
ATOM   1017  HB2 HIS A  67      41.351   5.635 -28.493  1.00  0.75           H  
ATOM   1018  HB3 HIS A  67      42.772   5.024 -29.349  1.00  0.75           H  
ATOM   1019  O   HIS A  67      45.406   5.541 -28.367  1.00  0.75           O  
ATOM   1020  CG  HIS A  67      42.188   3.917 -27.616  1.00  0.75           C  
ATOM   1021  CD2 HIS A  67      42.882   2.755 -27.811  1.00  0.75           C  
ATOM   1022  HD2 HIS A  67      43.671   2.592 -28.530  1.00  0.75           H  
ATOM   1023  ND1 HIS A  67      41.224   3.715 -26.635  1.00  0.75           N  
ATOM   1024  CE1 HIS A  67      41.324   2.427 -26.284  1.00  0.75           C  
ATOM   1025  HE1 HIS A  67      40.667   1.937 -25.580  1.00  0.75           H  
ATOM   1026  NE2 HIS A  67      42.321   1.827 -26.955  1.00  0.75           N  
ATOM   1027  HE2 HIS A  67      42.531   0.843 -26.867  1.00  0.75           H  
ATOM   1028  N   VAL A  68      44.947   5.196 -26.198  1.00  0.79           N  
ATOM   1029  H   VAL A  68      44.256   5.287 -25.466  1.00  0.79           H  
ATOM   1030  CA  VAL A  68      46.232   4.564 -25.874  1.00  0.79           C  
ATOM   1031  HA  VAL A  68      46.918   4.721 -26.707  1.00  0.79           H  
ATOM   1032  C   VAL A  68      46.013   3.068 -25.657  1.00  0.79           C  
ATOM   1033  CB  VAL A  68      46.888   5.213 -24.644  1.00  0.79           C  
ATOM   1034  HB  VAL A  68      46.240   5.096 -23.776  1.00  0.79           H  
ATOM   1035  O   VAL A  68      45.295   2.701 -24.731  1.00  0.79           O  
ATOM   1036  CG1 VAL A  68      48.236   4.552 -24.347  1.00  0.79           C  
ATOM   1037 HG11 VAL A  68      48.704   5.047 -23.496  1.00  0.79           H  
ATOM   1038 HG12 VAL A  68      48.895   4.642 -25.211  1.00  0.79           H  
ATOM   1039 HG13 VAL A  68      48.107   3.498 -24.101  1.00  0.79           H  
ATOM   1040  CG2 VAL A  68      47.147   6.706 -24.867  1.00  0.79           C  
ATOM   1041 HG21 VAL A  68      46.202   7.232 -25.006  1.00  0.79           H  
ATOM   1042 HG22 VAL A  68      47.759   6.856 -25.756  1.00  0.79           H  
ATOM   1043 HG23 VAL A  68      47.649   7.137 -24.001  1.00  0.79           H  
ATOM   1044  N   PRO A  69      46.629   2.171 -26.439  1.00  0.80           N  
ATOM   1045  CA  PRO A  69      46.410   0.737 -26.289  1.00  0.80           C  
ATOM   1046  HA  PRO A  69      45.343   0.528 -26.219  1.00  0.80           H  
ATOM   1047  C   PRO A  69      47.097   0.173 -25.048  1.00  0.80           C  
ATOM   1048  CB  PRO A  69      46.950   0.118 -27.570  1.00  0.80           C  
ATOM   1049  HB2 PRO A  69      46.129   0.113 -28.287  1.00  0.80           H  
ATOM   1050  HB3 PRO A  69      47.335  -0.891 -27.423  1.00  0.80           H  
ATOM   1051  O   PRO A  69      48.019   0.772 -24.488  1.00  0.80           O  
ATOM   1052  CG  PRO A  69      48.038   1.094 -28.015  1.00  0.80           C  
ATOM   1053  HG2 PRO A  69      48.969   0.864 -27.496  1.00  0.80           H  
ATOM   1054  HG3 PRO A  69      48.178   1.067 -29.096  1.00  0.80           H  
ATOM   1055  CD  PRO A  69      47.522   2.451 -27.546  1.00  0.80           C  
ATOM   1056  HD2 PRO A  69      48.352   3.088 -27.240  1.00  0.80           H  
ATOM   1057  HD3 PRO A  69      46.943   2.929 -28.335  1.00  0.80           H  
ATOM   1058  N   TYR A  70      46.682  -1.017 -24.626  1.00  0.82           N  
ATOM   1059  H   TYR A  70      45.915  -1.464 -25.107  1.00  0.82           H  
ATOM   1060  CA  TYR A  70      47.389  -1.761 -23.587  1.00  0.82           C  
ATOM   1061  HA  TYR A  70      47.606  -1.077 -22.767  1.00  0.82           H  
ATOM   1062  C   TYR A  70      48.739  -2.300 -24.079  1.00  0.82           C  
ATOM   1063  CB  TYR A  70      46.483  -2.855 -23.019  1.00  0.82           C  
ATOM   1064  HB2 TYR A  70      47.082  -3.538 -22.417  1.00  0.82           H  
ATOM   1065  HB3 TYR A  70      46.050  -3.433 -23.836  1.00  0.82           H  
ATOM   1066  O   TYR A  70      48.991  -2.463 -25.272  1.00  0.82           O  
ATOM   1067  CG  TYR A  70      45.381  -2.295 -22.142  1.00  0.82           C  
ATOM   1068  CD1 TYR A  70      45.637  -2.020 -20.784  1.00  0.82           C  
ATOM   1069  HD1 TYR A  70      46.619  -2.197 -20.372  1.00  0.82           H  
ATOM   1070  CD2 TYR A  70      44.111  -2.021 -22.682  1.00  0.82           C  
ATOM   1071  HD2 TYR A  70      43.909  -2.183 -23.731  1.00  0.82           H  
ATOM   1072  CE1 TYR A  70      44.615  -1.521 -19.955  1.00  0.82           C  
ATOM   1073  HE1 TYR A  70      44.810  -1.327 -18.911  1.00  0.82           H  
ATOM   1074  CE2 TYR A  70      43.086  -1.524 -21.857  1.00  0.82           C  
ATOM   1075  HE2 TYR A  70      42.103  -1.342 -22.266  1.00  0.82           H  
ATOM   1076  OH  TYR A  70      42.349  -0.769 -19.703  1.00  0.82           O  
ATOM   1077  HH  TYR A  70      42.561  -0.820 -18.768  1.00  0.82           H  
ATOM   1078  CZ  TYR A  70      43.332  -1.276 -20.491  1.00  0.82           C  
ATOM   1079  N   CYS A  71      49.641  -2.560 -23.135  1.00  0.84           N  
ATOM   1080  H   CYS A  71      49.400  -2.355 -22.176  1.00  0.84           H  
ATOM   1081  CA  CYS A  71      50.917  -3.207 -23.401  1.00  0.84           C  
ATOM   1082  HA  CYS A  71      51.409  -2.697 -24.228  1.00  0.84           H  
ATOM   1083  C   CYS A  71      50.714  -4.682 -23.782  1.00  0.84           C  
ATOM   1084  CB  CYS A  71      51.770  -3.071 -22.140  1.00  0.84           C  
ATOM   1085  HB2 CYS A  71      51.912  -2.015 -21.912  1.00  0.84           H  
ATOM   1086  HB3 CYS A  71      51.226  -3.530 -21.314  1.00  0.84           H  
ATOM   1087  O   CYS A  71      50.172  -5.460 -22.993  1.00  0.84           O  
ATOM   1088  SG  CYS A  71      53.370  -3.906 -22.349  1.00  0.84           S  
ATOM   1089  HG  CYS A  71      53.589  -4.096 -21.045  1.00  0.84           H  
ATOM   1090  N   ASP A  72      51.246  -5.087 -24.936  1.00  0.79           N  
ATOM   1091  H   ASP A  72      51.675  -4.392 -25.531  1.00  0.79           H  
ATOM   1092  CA  ASP A  72      51.104  -6.449 -25.473  1.00  0.79           C  
ATOM   1093  HA  ASP A  72      50.053  -6.735 -25.445  1.00  0.79           H  
ATOM   1094  C   ASP A  72      51.904  -7.491 -24.664  1.00  0.79           C  
ATOM   1095  CB  ASP A  72      51.573  -6.467 -26.940  1.00  0.79           C  
ATOM   1096  HB2 ASP A  72      51.519  -7.491 -27.311  1.00  0.79           H  
ATOM   1097  HB3 ASP A  72      52.618  -6.159 -26.975  1.00  0.79           H  
ATOM   1098  O   ASP A  72      51.618  -8.688 -24.696  1.00  0.79           O  
ATOM   1099  CG  ASP A  72      50.750  -5.580 -27.886  1.00  0.79           C  
ATOM   1100  OD1 ASP A  72      49.520  -5.477 -27.724  1.00  0.79           O  
ATOM   1101  OD2 ASP A  72      51.367  -4.983 -28.798  1.00  0.79           O  
ATOM   1102  N   LEU A  73      52.931  -7.047 -23.926  1.00  0.79           N  
ATOM   1103  H   LEU A  73      53.084  -6.049 -23.922  1.00  0.79           H  
ATOM   1104  CA  LEU A  73      53.834  -7.915 -23.159  1.00  0.79           C  
ATOM   1105  HA  LEU A  73      53.717  -8.939 -23.515  1.00  0.79           H  
ATOM   1106  C   LEU A  73      53.517  -7.994 -21.663  1.00  0.79           C  
ATOM   1107  CB  LEU A  73      55.291  -7.490 -23.390  1.00  0.79           C  
ATOM   1108  HB2 LEU A  73      55.927  -8.049 -22.704  1.00  0.79           H  
ATOM   1109  HB3 LEU A  73      55.386  -6.433 -23.142  1.00  0.79           H  
ATOM   1110  O   LEU A  73      54.168  -8.766 -20.954  1.00  0.79           O  
ATOM   1111  CG  LEU A  73      55.815  -7.721 -24.815  1.00  0.79           C  
ATOM   1112  HG  LEU A  73      55.277  -7.088 -25.521  1.00  0.79           H  
ATOM   1113  CD1 LEU A  73      57.294  -7.351 -24.833  1.00  0.79           C  
ATOM   1114 HD11 LEU A  73      57.670  -7.373 -25.855  1.00  0.79           H  
ATOM   1115 HD12 LEU A  73      57.443  -6.358 -24.409  1.00  0.79           H  
ATOM   1116 HD13 LEU A  73      57.835  -8.075 -24.223  1.00  0.79           H  
ATOM   1117  CD2 LEU A  73      55.731  -9.185 -25.260  1.00  0.79           C  
ATOM   1118 HD21 LEU A  73      56.237  -9.311 -26.218  1.00  0.79           H  
ATOM   1119 HD22 LEU A  73      54.686  -9.459 -25.403  1.00  0.79           H  
ATOM   1120 HD23 LEU A  73      56.180  -9.839 -24.513  1.00  0.79           H  
ATOM   1121  N   CYS A  74      52.523  -7.248 -21.174  1.00  0.74           N  
ATOM   1122  H   CYS A  74      51.993  -6.674 -21.815  1.00  0.74           H  
ATOM   1123  CA  CYS A  74      52.050  -7.352 -19.795  1.00  0.74           C  
ATOM   1124  HA  CYS A  74      52.910  -7.400 -19.126  1.00  0.74           H  
ATOM   1125  C   CYS A  74      51.267  -8.662 -19.599  1.00  0.74           C  
ATOM   1126  CB  CYS A  74      51.232  -6.105 -19.423  1.00  0.74           C  
ATOM   1127  HB2 CYS A  74      50.640  -6.313 -18.532  1.00  0.74           H  
ATOM   1128  HB3 CYS A  74      50.548  -5.860 -20.236  1.00  0.74           H  
ATOM   1129  O   CYS A  74      50.048  -8.674 -19.460  1.00  0.74           O  
ATOM   1130  SG  CYS A  74      52.328  -4.699 -19.075  1.00  0.74           S  
ATOM   1131  HG  CYS A  74      52.797  -5.128 -17.899  1.00  0.74           H  
ATOM   1132  N   LYS A  75      51.973  -9.794 -19.583  1.00  0.61           N  
ATOM   1133  H   LYS A  75      52.961  -9.712 -19.776  1.00  0.61           H  
ATOM   1134  CA  LYS A  75      51.487 -11.019 -18.940  1.00  0.61           C  
ATOM   1135  HA  LYS A  75      50.418 -11.129 -19.119  1.00  0.61           H  
ATOM   1136  C   LYS A  75      51.716 -10.817 -17.448  1.00  0.61           C  
ATOM   1137  CB  LYS A  75      52.227 -12.247 -19.494  1.00  0.61           C  
ATOM   1138  HB2 LYS A  75      53.300 -12.133 -19.340  1.00  0.61           H  
ATOM   1139  HB3 LYS A  75      51.889 -13.129 -18.950  1.00  0.61           H  
ATOM   1140  O   LYS A  75      52.832 -10.450 -17.103  1.00  0.61           O  
ATOM   1141  CG  LYS A  75      51.939 -12.433 -20.992  1.00  0.61           C  
ATOM   1142  HG2 LYS A  75      50.860 -12.427 -21.148  1.00  0.61           H  
ATOM   1143  HG3 LYS A  75      52.376 -11.608 -21.555  1.00  0.61           H  
ATOM   1144  CD  LYS A  75      52.506 -13.754 -21.523  1.00  0.61           C  
ATOM   1145  HD2 LYS A  75      53.589 -13.763 -21.397  1.00  0.61           H  
ATOM   1146  HD3 LYS A  75      52.071 -14.579 -20.959  1.00  0.61           H  
ATOM   1147  CE  LYS A  75      52.147 -13.896 -23.009  1.00  0.61           C  
ATOM   1148  HE2 LYS A  75      52.638 -13.097 -23.565  1.00  0.61           H  
ATOM   1149  HE3 LYS A  75      51.072 -13.753 -23.118  1.00  0.61           H  
ATOM   1150  NZ  LYS A  75      52.534 -15.223 -23.552  1.00  0.61           N  
ATOM   1151  HZ1 LYS A  75      52.274 -15.288 -24.526  1.00  0.61           H  
ATOM   1152  HZ2 LYS A  75      52.055 -15.960 -23.055  1.00  0.61           H  
ATOM   1153  HZ3 LYS A  75      53.530 -15.370 -23.472  1.00  0.61           H  
ATOM   1154  N   GLY A  76      50.682 -10.980 -16.618  1.00  0.48           N  
ATOM   1155  H   GLY A  76      49.811 -11.275 -17.035  1.00  0.48           H  
ATOM   1156  CA  GLY A  76      50.622 -10.633 -15.184  1.00  0.48           C  
ATOM   1157  HA2 GLY A  76      49.642 -10.910 -14.796  1.00  0.48           H  
ATOM   1158  HA3 GLY A  76      50.725  -9.553 -15.082  1.00  0.48           H  
ATOM   1159  C   GLY A  76      51.680 -11.288 -14.285  1.00  0.48           C  
ATOM   1160  O   GLY A  76      51.355 -12.042 -13.378  1.00  0.48           O  
ATOM   1161  N   LEU A  77      52.949 -10.996 -14.547  1.00  0.41           N  
ATOM   1162  H   LEU A  77      53.118 -10.371 -15.322  1.00  0.41           H  
ATOM   1163  CA  LEU A  77      54.129 -11.546 -13.912  1.00  0.41           C  
ATOM   1164  HA  LEU A  77      53.834 -12.330 -13.214  1.00  0.41           H  
ATOM   1165  C   LEU A  77      54.828 -10.445 -13.115  1.00  0.41           C  
ATOM   1166  CB  LEU A  77      55.045 -12.176 -14.984  1.00  0.41           C  
ATOM   1167  HB2 LEU A  77      56.083 -12.104 -14.660  1.00  0.41           H  
ATOM   1168  HB3 LEU A  77      54.957 -11.602 -15.906  1.00  0.41           H  
ATOM   1169  O   LEU A  77      55.399  -9.509 -13.677  1.00  0.41           O  
ATOM   1170  CG  LEU A  77      54.710 -13.658 -15.244  1.00  0.41           C  
ATOM   1171  HG  LEU A  77      53.641 -13.822 -15.112  1.00  0.41           H  
ATOM   1172  CD1 LEU A  77      55.073 -14.061 -16.673  1.00  0.41           C  
ATOM   1173 HD11 LEU A  77      54.821 -15.110 -16.829  1.00  0.41           H  
ATOM   1174 HD12 LEU A  77      54.505 -13.451 -17.375  1.00  0.41           H  
ATOM   1175 HD13 LEU A  77      56.141 -13.915 -16.841  1.00  0.41           H  
ATOM   1176  CD2 LEU A  77      55.485 -14.560 -14.280  1.00  0.41           C  
ATOM   1177 HD21 LEU A  77      55.244 -14.293 -13.251  1.00  0.41           H  
ATOM   1178 HD22 LEU A  77      56.559 -14.451 -14.432  1.00  0.41           H  
ATOM   1179 HD23 LEU A  77      55.201 -15.600 -14.440  1.00  0.41           H  
ATOM   1180  N   SER A  78      54.815 -10.677 -11.802  1.00  0.43           N  
ATOM   1181  H   SER A  78      54.232 -11.448 -11.511  1.00  0.43           H  
ATOM   1182  CA  SER A  78      55.826 -10.275 -10.823  1.00  0.43           C  
ATOM   1183  HA  SER A  78      55.553 -10.761  -9.887  1.00  0.43           H  
ATOM   1184  C   SER A  78      55.915  -8.780 -10.502  1.00  0.43           C  
ATOM   1185  CB  SER A  78      57.189 -10.871 -11.210  1.00  0.43           C  
ATOM   1186  HB2 SER A  78      57.880 -10.748 -10.376  1.00  0.43           H  
ATOM   1187  HB3 SER A  78      57.586 -10.343 -12.077  1.00  0.43           H  
ATOM   1188  O   SER A  78      56.822  -8.094 -10.964  1.00  0.43           O  
ATOM   1189  OG  SER A  78      57.065 -12.250 -11.527  1.00  0.43           O  
ATOM   1190  HG  SER A  78      57.927 -12.664 -11.440  1.00  0.43           H  
ATOM   1191  N   GLY A  79      55.019  -8.299  -9.633  1.00  0.43           N  
ATOM   1192  H   GLY A  79      54.264  -8.905  -9.343  1.00  0.43           H  
ATOM   1193  CA  GLY A  79      55.244  -7.083  -8.831  1.00  0.43           C  
ATOM   1194  HA2 GLY A  79      55.545  -7.373  -7.824  1.00  0.43           H  
ATOM   1195  HA3 GLY A  79      56.056  -6.500  -9.265  1.00  0.43           H  
ATOM   1196  C   GLY A  79      54.046  -6.142  -8.706  1.00  0.43           C  
ATOM   1197  O   GLY A  79      53.936  -5.427  -7.716  1.00  0.43           O  
ATOM   1198  N   HIS A  80      53.120  -6.191  -9.661  1.00  0.37           N  
ATOM   1199  H   HIS A  80      53.257  -6.837 -10.425  1.00  0.37           H  
ATOM   1200  CA  HIS A  80      51.854  -5.458  -9.627  1.00  0.37           C  
ATOM   1201  HA  HIS A  80      51.806  -4.864  -8.715  1.00  0.37           H  
ATOM   1202  C   HIS A  80      50.677  -6.437  -9.569  1.00  0.37           C  
ATOM   1203  CB  HIS A  80      51.791  -4.488 -10.815  1.00  0.37           C  
ATOM   1204  HB2 HIS A  80      52.076  -5.002 -11.733  1.00  0.37           H  
ATOM   1205  HB3 HIS A  80      50.767  -4.132 -10.934  1.00  0.37           H  
ATOM   1206  O   HIS A  80      50.824  -7.589  -9.982  1.00  0.37           O  
ATOM   1207  CG  HIS A  80      52.678  -3.288 -10.598  1.00  0.37           C  
ATOM   1208  CD2 HIS A  80      53.903  -3.038 -11.163  1.00  0.37           C  
ATOM   1209  HD2 HIS A  80      54.415  -3.649 -11.892  1.00  0.37           H  
ATOM   1210  ND1 HIS A  80      52.423  -2.259  -9.717  1.00  0.37           N  
ATOM   1211  HD1 HIS A  80      51.611  -2.157  -9.125  1.00  0.37           H  
ATOM   1212  CE1 HIS A  80      53.467  -1.417  -9.744  1.00  0.37           C  
ATOM   1213  HE1 HIS A  80      53.562  -0.519  -9.150  1.00  0.37           H  
ATOM   1214  NE2 HIS A  80      54.393  -1.853 -10.605  1.00  0.37           N  
ATOM   1215  N   LEU A  81      49.542  -5.981  -9.021  1.00  0.39           N  
ATOM   1216  H   LEU A  81      49.515  -5.018  -8.719  1.00  0.39           H  
ATOM   1217  CA  LEU A  81      48.318  -6.769  -8.840  1.00  0.39           C  
ATOM   1218  HA  LEU A  81      48.458  -7.387  -7.953  1.00  0.39           H  
ATOM   1219  C   LEU A  81      48.054  -7.670 -10.066  1.00  0.39           C  
ATOM   1220  CB  LEU A  81      47.127  -5.821  -8.589  1.00  0.39           C  
ATOM   1221  HB2 LEU A  81      47.257  -4.921  -9.189  1.00  0.39           H  
ATOM   1222  HB3 LEU A  81      46.215  -6.297  -8.947  1.00  0.39           H  
ATOM   1223  O   LEU A  81      47.963  -7.160 -11.190  1.00  0.39           O  
ATOM   1224  CG  LEU A  81      46.945  -5.458  -7.099  1.00  0.39           C  
ATOM   1225  HG  LEU A  81      47.840  -5.730  -6.540  1.00  0.39           H  
ATOM   1226  CD1 LEU A  81      46.725  -3.958  -6.917  1.00  0.39           C  
ATOM   1227 HD11 LEU A  81      46.601  -3.730  -5.858  1.00  0.39           H  
ATOM   1228 HD12 LEU A  81      47.585  -3.405  -7.296  1.00  0.39           H  
ATOM   1229 HD13 LEU A  81      45.830  -3.644  -7.453  1.00  0.39           H  
ATOM   1230  CD2 LEU A  81      45.748  -6.200  -6.502  1.00  0.39           C  
ATOM   1231 HD21 LEU A  81      45.658  -5.964  -5.442  1.00  0.39           H  
ATOM   1232 HD22 LEU A  81      44.829  -5.905  -7.008  1.00  0.39           H  
ATOM   1233 HD23 LEU A  81      45.886  -7.276  -6.610  1.00  0.39           H  
ATOM   1234  N   PRO A  82      47.987  -9.001  -9.880  1.00  0.42           N  
ATOM   1235  CA  PRO A  82      47.836  -9.942 -10.979  1.00  0.42           C  
ATOM   1236  HA  PRO A  82      48.689  -9.852 -11.653  1.00  0.42           H  
ATOM   1237  C   PRO A  82      46.547  -9.632 -11.746  1.00  0.42           C  
ATOM   1238  CB  PRO A  82      47.844 -11.336 -10.338  1.00  0.42           C  
ATOM   1239  HB2 PRO A  82      47.157 -12.022 -10.834  1.00  0.42           H  
ATOM   1240  HB3 PRO A  82      48.858 -11.736 -10.366  1.00  0.42           H  
ATOM   1241  O   PRO A  82      45.476  -9.549 -11.158  1.00  0.42           O  
ATOM   1242  CG  PRO A  82      47.442 -11.089  -8.885  1.00  0.42           C  
ATOM   1243  HG2 PRO A  82      46.354 -11.087  -8.806  1.00  0.42           H  
ATOM   1244  HG3 PRO A  82      47.872 -11.830  -8.212  1.00  0.42           H  
ATOM   1245  CD  PRO A  82      47.971  -9.690  -8.601  1.00  0.42           C  
ATOM   1246  HD2 PRO A  82      48.986  -9.750  -8.209  1.00  0.42           H  
ATOM   1247  HD3 PRO A  82      47.314  -9.196  -7.886  1.00  0.42           H  
ATOM   1248  N   GLY A  83      46.667  -9.436 -13.062  1.00  0.49           N  
ATOM   1249  H   GLY A  83      47.597  -9.447 -13.456  1.00  0.49           H  
ATOM   1250  CA  GLY A  83      45.533  -9.177 -13.959  1.00  0.49           C  
ATOM   1251  HA2 GLY A  83      44.597  -9.355 -13.431  1.00  0.49           H  
ATOM   1252  HA3 GLY A  83      45.575  -9.878 -14.793  1.00  0.49           H  
ATOM   1253  C   GLY A  83      45.458  -7.762 -14.540  1.00  0.49           C  
ATOM   1254  O   GLY A  83      44.780  -7.572 -15.545  1.00  0.49           O  
ATOM   1255  N   VAL A  84      46.197  -6.782 -14.008  1.00  0.54           N  
ATOM   1256  H   VAL A  84      46.722  -6.962 -13.165  1.00  0.54           H  
ATOM   1257  CA  VAL A  84      46.129  -5.399 -14.518  1.00  0.54           C  
ATOM   1258  HA  VAL A  84      45.145  -5.249 -14.961  1.00  0.54           H  
ATOM   1259  C   VAL A  84      47.170  -5.173 -15.621  1.00  0.54           C  
ATOM   1260  CB  VAL A  84      46.235  -4.366 -13.379  1.00  0.54           C  
ATOM   1261  HB  VAL A  84      47.243  -4.377 -12.965  1.00  0.54           H  
ATOM   1262  O   VAL A  84      48.370  -5.072 -15.360  1.00  0.54           O  
ATOM   1263  CG1 VAL A  84      45.925  -2.957 -13.905  1.00  0.54           C  
ATOM   1264 HG11 VAL A  84      46.642  -2.672 -14.675  1.00  0.54           H  
ATOM   1265 HG12 VAL A  84      45.995  -2.237 -13.090  1.00  0.54           H  
ATOM   1266 HG13 VAL A  84      44.918  -2.922 -14.319  1.00  0.54           H  
ATOM   1267  CG2 VAL A  84      45.242  -4.669 -12.246  1.00  0.54           C  
ATOM   1268 HG21 VAL A  84      45.496  -5.610 -11.757  1.00  0.54           H  
ATOM   1269 HG22 VAL A  84      45.283  -3.880 -11.494  1.00  0.54           H  
ATOM   1270 HG23 VAL A  84      44.228  -4.732 -12.639  1.00  0.54           H  
ATOM   1271  N   ARG A  85      46.730  -5.086 -16.884  1.00  0.66           N  
ATOM   1272  H   ARG A  85      45.738  -5.195 -17.040  1.00  0.66           H  
ATOM   1273  CA  ARG A  85      47.588  -4.646 -17.999  1.00  0.66           C  
ATOM   1274  HA  ARG A  85      48.548  -5.156 -17.921  1.00  0.66           H  
ATOM   1275  C   ARG A  85      47.851  -3.141 -17.885  1.00  0.66           C  
ATOM   1276  CB  ARG A  85      46.953  -4.979 -19.360  1.00  0.66           C  
ATOM   1277  HB2 ARG A  85      45.938  -4.583 -19.389  1.00  0.66           H  
ATOM   1278  HB3 ARG A  85      47.535  -4.481 -20.135  1.00  0.66           H  
ATOM   1279  O   ARG A  85      46.924  -2.362 -17.698  1.00  0.66           O  
ATOM   1280  CG  ARG A  85      46.921  -6.481 -19.682  1.00  0.66           C  
ATOM   1281  HG2 ARG A  85      47.933  -6.884 -19.637  1.00  0.66           H  
ATOM   1282  HG3 ARG A  85      46.290  -6.999 -18.960  1.00  0.66           H  
ATOM   1283  CD  ARG A  85      46.356  -6.675 -21.094  1.00  0.66           C  
ATOM   1284  HD2 ARG A  85      45.352  -6.251 -21.124  1.00  0.66           H  
ATOM   1285  HD3 ARG A  85      46.983  -6.132 -21.802  1.00  0.66           H  
ATOM   1286  NE  ARG A  85      46.298  -8.096 -21.493  1.00  0.66           N  
ATOM   1287  HE  ARG A  85      46.649  -8.779 -20.838  1.00  0.66           H  
ATOM   1288  NH1 ARG A  85      45.272  -7.713 -23.502  1.00  0.66           N  
ATOM   1289 HH11 ARG A  85      45.274  -6.721 -23.312  1.00  0.66           H  
ATOM   1290 HH12 ARG A  85      44.685  -8.016 -24.265  1.00  0.66           H  
ATOM   1291  NH2 ARG A  85      45.649  -9.809 -22.866  1.00  0.66           N  
ATOM   1292 HH21 ARG A  85      45.154 -10.070 -23.707  1.00  0.66           H  
ATOM   1293 HH22 ARG A  85      45.852 -10.491 -22.150  1.00  0.66           H  
ATOM   1294  CZ  ARG A  85      45.748  -8.535 -22.615  1.00  0.66           C  
ATOM   1295  N   GLN A  86      49.103  -2.715 -18.052  1.00  0.73           N  
ATOM   1296  H   GLN A  86      49.835  -3.395 -18.202  1.00  0.73           H  
ATOM   1297  CA  GLN A  86      49.439  -1.288 -18.138  1.00  0.73           C  
ATOM   1298  HA  GLN A  86      48.805  -0.734 -17.446  1.00  0.73           H  
ATOM   1299  C   GLN A  86      49.169  -0.745 -19.550  1.00  0.73           C  
ATOM   1300  CB  GLN A  86      50.901  -1.047 -17.730  1.00  0.73           C  
ATOM   1301  HB2 GLN A  86      51.546  -1.706 -18.311  1.00  0.73           H  
ATOM   1302  HB3 GLN A  86      51.156  -0.017 -17.980  1.00  0.73           H  
ATOM   1303  O   GLN A  86      49.359  -1.462 -20.538  1.00  0.73           O  
ATOM   1304  CG  GLN A  86      51.177  -1.254 -16.226  1.00  0.73           C  
ATOM   1305  HG2 GLN A  86      50.986  -2.294 -15.959  1.00  0.73           H  
ATOM   1306  HG3 GLN A  86      50.506  -0.620 -15.647  1.00  0.73           H  
ATOM   1307  CD  GLN A  86      52.620  -0.907 -15.840  1.00  0.73           C  
ATOM   1308  NE2 GLN A  86      52.993  -1.051 -14.587  1.00  0.73           N  
ATOM   1309 HE21 GLN A  86      52.361  -1.363 -13.863  1.00  0.73           H  
ATOM   1310 HE22 GLN A  86      53.968  -0.927 -14.356  1.00  0.73           H  
ATOM   1311  OE1 GLN A  86      53.430  -0.531 -16.680  1.00  0.73           O  
ATOM   1312  N   ARG A  87      48.773   0.530 -19.658  1.00  0.81           N  
ATOM   1313  H   ARG A  87      48.642   1.063 -18.809  1.00  0.81           H  
ATOM   1314  CA  ARG A  87      48.693   1.251 -20.940  1.00  0.81           C  
ATOM   1315  HA  ARG A  87      48.123   0.653 -21.652  1.00  0.81           H  
ATOM   1316  C   ARG A  87      50.099   1.425 -21.532  1.00  0.81           C  
ATOM   1317  CB  ARG A  87      47.959   2.597 -20.766  1.00  0.81           C  
ATOM   1318  HB2 ARG A  87      48.079   3.194 -21.669  1.00  0.81           H  
ATOM   1319  HB3 ARG A  87      48.435   3.144 -19.952  1.00  0.81           H  
ATOM   1320  O   ARG A  87      51.089   1.566 -20.809  1.00  0.81           O  
ATOM   1321  CG  ARG A  87      46.449   2.472 -20.457  1.00  0.81           C  
ATOM   1322  HG2 ARG A  87      46.282   1.684 -19.722  1.00  0.81           H  
ATOM   1323  HG3 ARG A  87      46.121   3.414 -20.017  1.00  0.81           H  
ATOM   1324  CD  ARG A  87      45.574   2.209 -21.698  1.00  0.81           C  
ATOM   1325  HD2 ARG A  87      45.868   1.267 -22.160  1.00  0.81           H  
ATOM   1326  HD3 ARG A  87      45.752   3.020 -22.403  1.00  0.81           H  
ATOM   1327  NE  ARG A  87      44.128   2.173 -21.371  1.00  0.81           N  
ATOM   1328  HE  ARG A  87      43.857   2.452 -20.439  1.00  0.81           H  
ATOM   1329  NH1 ARG A  87      43.275   1.472 -23.414  1.00  0.81           N  
ATOM   1330 HH11 ARG A  87      44.127   1.733 -23.890  1.00  0.81           H  
ATOM   1331 HH12 ARG A  87      42.523   1.066 -23.952  1.00  0.81           H  
ATOM   1332  NH2 ARG A  87      41.911   1.718 -21.710  1.00  0.81           N  
ATOM   1333 HH21 ARG A  87      41.704   1.822 -20.727  1.00  0.81           H  
ATOM   1334 HH22 ARG A  87      41.187   1.391 -22.335  1.00  0.81           H  
ATOM   1335  CZ  ARG A  87      43.127   1.796 -22.164  1.00  0.81           C  
ATOM   1336  N   ALA A  88      50.203   1.348 -22.850  1.00  0.83           N  
ATOM   1337  H   ALA A  88      49.361   1.269 -23.403  1.00  0.83           H  
ATOM   1338  CA  ALA A  88      51.463   1.494 -23.557  1.00  0.83           C  
ATOM   1339  HA  ALA A  88      52.223   0.924 -23.022  1.00  0.83           H  
ATOM   1340  C   ALA A  88      51.904   2.959 -23.600  1.00  0.83           C  
ATOM   1341  CB  ALA A  88      51.317   0.895 -24.954  1.00  0.83           C  
ATOM   1342  HB1 ALA A  88      52.258   0.986 -25.496  1.00  0.83           H  
ATOM   1343  HB2 ALA A  88      50.538   1.426 -25.502  1.00  0.83           H  
ATOM   1344  HB3 ALA A  88      51.042  -0.155 -24.859  1.00  0.83           H  
ATOM   1345  O   ALA A  88      51.095   3.856 -23.787  1.00  0.83           O  
ATOM   1346  N   ILE A  89      53.206   3.199 -23.478  1.00  0.84           N  
ATOM   1347  H   ILE A  89      53.828   2.411 -23.362  1.00  0.84           H  
ATOM   1348  CA  ILE A  89      53.795   4.533 -23.666  1.00  0.84           C  
ATOM   1349  HA  ILE A  89      53.014   5.291 -23.621  1.00  0.84           H  
ATOM   1350  C   ILE A  89      54.446   4.673 -25.039  1.00  0.84           C  
ATOM   1351  CB  ILE A  89      54.806   4.855 -22.556  1.00  0.84           C  
ATOM   1352  HB  ILE A  89      55.195   5.852 -22.763  1.00  0.84           H  
ATOM   1353  O   ILE A  89      54.631   5.778 -25.537  1.00  0.84           O  
ATOM   1354  CG1 ILE A  89      55.985   3.860 -22.521  1.00  0.84           C  
ATOM   1355 HG12 ILE A  89      55.701   2.976 -21.951  1.00  0.84           H  
ATOM   1356 HG13 ILE A  89      56.257   3.526 -23.522  1.00  0.84           H  
ATOM   1357  CG2 ILE A  89      54.098   4.904 -21.190  1.00  0.84           C  
ATOM   1358 HG21 ILE A  89      53.710   3.924 -20.913  1.00  0.84           H  
ATOM   1359 HG22 ILE A  89      54.783   5.255 -20.418  1.00  0.84           H  
ATOM   1360 HG23 ILE A  89      53.263   5.603 -21.241  1.00  0.84           H  
ATOM   1361  CD1 ILE A  89      57.228   4.503 -21.913  1.00  0.84           C  
ATOM   1362 HD11 ILE A  89      57.013   4.852 -20.903  1.00  0.84           H  
ATOM   1363 HD12 ILE A  89      57.539   5.351 -22.523  1.00  0.84           H  
ATOM   1364 HD13 ILE A  89      58.043   3.779 -21.892  1.00  0.84           H  
ATOM   1365  N   VAL A  90      54.807   3.549 -25.660  1.00  0.84           N  
ATOM   1366  H   VAL A  90      54.629   2.665 -25.204  1.00  0.84           H  
ATOM   1367  CA  VAL A  90      55.427   3.520 -26.979  1.00  0.84           C  
ATOM   1368  HA  VAL A  90      55.145   4.435 -27.498  1.00  0.84           H  
ATOM   1369  C   VAL A  90      54.899   2.356 -27.805  1.00  0.84           C  
ATOM   1370  CB  VAL A  90      56.969   3.471 -26.914  1.00  0.84           C  
ATOM   1371  HB  VAL A  90      57.335   3.491 -27.940  1.00  0.84           H  
ATOM   1372  O   VAL A  90      54.562   1.294 -27.276  1.00  0.84           O  
ATOM   1373  CG1 VAL A  90      57.584   4.678 -26.198  1.00  0.84           C  
ATOM   1374 HG11 VAL A  90      58.662   4.696 -26.361  1.00  0.84           H  
ATOM   1375 HG12 VAL A  90      57.151   5.594 -26.599  1.00  0.84           H  
ATOM   1376 HG13 VAL A  90      57.386   4.639 -25.127  1.00  0.84           H  
ATOM   1377  CG2 VAL A  90      57.512   2.192 -26.263  1.00  0.84           C  
ATOM   1378 HG21 VAL A  90      57.140   1.314 -26.791  1.00  0.84           H  
ATOM   1379 HG22 VAL A  90      58.599   2.188 -26.341  1.00  0.84           H  
ATOM   1380 HG23 VAL A  90      57.215   2.140 -25.216  1.00  0.84           H  
ATOM   1381  N   ARG A  91      54.917   2.528 -29.123  1.00  0.84           N  
ATOM   1382  H   ARG A  91      55.114   3.460 -29.459  1.00  0.84           H  
ATOM   1383  CA  ARG A  91      54.776   1.461 -30.110  1.00  0.84           C  
ATOM   1384  HA  ARG A  91      54.504   0.532 -29.609  1.00  0.84           H  
ATOM   1385  C   ARG A  91      56.098   1.261 -30.822  1.00  0.84           C  
ATOM   1386  CB  ARG A  91      53.654   1.821 -31.084  1.00  0.84           C  
ATOM   1387  HB2 ARG A  91      53.906   2.732 -31.627  1.00  0.84           H  
ATOM   1388  HB3 ARG A  91      52.752   2.007 -30.501  1.00  0.84           H  
ATOM   1389  O   ARG A  91      56.613   2.183 -31.448  1.00  0.84           O  
ATOM   1390  CG  ARG A  91      53.379   0.688 -32.079  1.00  0.84           C  
ATOM   1391  HG2 ARG A  91      54.245   0.541 -32.724  1.00  0.84           H  
ATOM   1392  HG3 ARG A  91      53.183  -0.233 -31.530  1.00  0.84           H  
ATOM   1393  CD  ARG A  91      52.163   1.030 -32.947  1.00  0.84           C  
ATOM   1394  HD2 ARG A  91      52.373   1.938 -33.513  1.00  0.84           H  
ATOM   1395  HD3 ARG A  91      51.298   1.234 -32.316  1.00  0.84           H  
ATOM   1396  NE  ARG A  91      51.851  -0.060 -33.887  1.00  0.84           N  
ATOM   1397  HE  ARG A  91      52.134   0.086 -34.845  1.00  0.84           H  
ATOM   1398  NH1 ARG A  91      50.625  -1.375 -32.445  1.00  0.84           N  
ATOM   1399 HH11 ARG A  91      50.774  -0.716 -31.694  1.00  0.84           H  
ATOM   1400 HH12 ARG A  91      50.137  -2.238 -32.256  1.00  0.84           H  
ATOM   1401  NH2 ARG A  91      50.967  -2.050 -34.536  1.00  0.84           N  
ATOM   1402 HH21 ARG A  91      51.283  -1.886 -35.481  1.00  0.84           H  
ATOM   1403 HH22 ARG A  91      50.458  -2.892 -34.310  1.00  0.84           H  
ATOM   1404  CZ  ARG A  91      51.146  -1.145 -33.617  1.00  0.84           C  
ATOM   1405  N   CYS A  92      56.646   0.055 -30.754  1.00  0.84           N  
ATOM   1406  H   CYS A  92      56.128  -0.675 -30.287  1.00  0.84           H  
ATOM   1407  CA  CYS A  92      57.815  -0.298 -31.546  1.00  0.84           C  
ATOM   1408  HA  CYS A  92      58.519   0.534 -31.559  1.00  0.84           H  
ATOM   1409  C   CYS A  92      57.382  -0.565 -32.990  1.00  0.84           C  
ATOM   1410  CB  CYS A  92      58.500  -1.503 -30.902  1.00  0.84           C  
ATOM   1411  HB2 CYS A  92      58.807  -1.257 -29.885  1.00  0.84           H  
ATOM   1412  HB3 CYS A  92      57.803  -2.341 -30.869  1.00  0.84           H  
ATOM   1413  O   CYS A  92      56.659  -1.527 -33.243  1.00  0.84           O  
ATOM   1414  SG  CYS A  92      59.954  -1.933 -31.893  1.00  0.84           S  
ATOM   1415  HG  CYS A  92      60.632  -0.801 -31.680  1.00  0.84           H  
ATOM   1416  N   GLN A  93      57.842   0.251 -33.936  1.00  0.81           N  
ATOM   1417  H   GLN A  93      58.459   1.008 -33.678  1.00  0.81           H  
ATOM   1418  CA  GLN A  93      57.469   0.129 -35.347  1.00  0.81           C  
ATOM   1419  HA  GLN A  93      56.388   0.001 -35.410  1.00  0.81           H  
ATOM   1420  C   GLN A  93      58.076  -1.118 -36.001  1.00  0.81           C  
ATOM   1421  CB  GLN A  93      57.867   1.414 -36.097  1.00  0.81           C  
ATOM   1422  HB2 GLN A  93      58.933   1.591 -35.960  1.00  0.81           H  
ATOM   1423  HB3 GLN A  93      57.682   1.276 -37.163  1.00  0.81           H  
ATOM   1424  O   GLN A  93      57.448  -1.741 -36.852  1.00  0.81           O  
ATOM   1425  CG  GLN A  93      57.101   2.662 -35.621  1.00  0.81           C  
ATOM   1426  HG2 GLN A  93      57.296   2.837 -34.563  1.00  0.81           H  
ATOM   1427  HG3 GLN A  93      57.463   3.531 -36.171  1.00  0.81           H  
ATOM   1428  CD  GLN A  93      55.592   2.554 -35.841  1.00  0.81           C  
ATOM   1429  NE2 GLN A  93      54.795   3.392 -35.232  1.00  0.81           N  
ATOM   1430 HE21 GLN A  93      55.166   4.180 -34.722  1.00  0.81           H  
ATOM   1431 HE22 GLN A  93      53.818   3.350 -35.487  1.00  0.81           H  
ATOM   1432  OE1 GLN A  93      55.087   1.698 -36.545  1.00  0.81           O  
ATOM   1433  N   THR A  94      59.261  -1.546 -35.555  1.00  0.82           N  
ATOM   1434  H   THR A  94      59.772  -0.959 -34.912  1.00  0.82           H  
ATOM   1435  CA  THR A  94      59.906  -2.772 -36.054  1.00  0.82           C  
ATOM   1436  HA  THR A  94      59.815  -2.801 -37.140  1.00  0.82           H  
ATOM   1437  C   THR A  94      59.246  -4.037 -35.511  1.00  0.82           C  
ATOM   1438  CB  THR A  94      61.394  -2.791 -35.689  1.00  0.82           C  
ATOM   1439  HB  THR A  94      61.493  -2.947 -34.615  1.00  0.82           H  
ATOM   1440  O   THR A  94      58.972  -4.961 -36.268  1.00  0.82           O  
ATOM   1441  CG2 THR A  94      62.181  -3.866 -36.432  1.00  0.82           C  
ATOM   1442 HG21 THR A  94      61.837  -4.855 -36.129  1.00  0.82           H  
ATOM   1443 HG22 THR A  94      63.239  -3.780 -36.185  1.00  0.82           H  
ATOM   1444 HG23 THR A  94      62.049  -3.758 -37.508  1.00  0.82           H  
ATOM   1445  OG1 THR A  94      61.977  -1.558 -36.014  1.00  0.82           O  
ATOM   1446  HG1 THR A  94      62.039  -1.518 -36.971  1.00  0.82           H  
ATOM   1447  N   CYS A  95      58.974  -4.090 -34.204  1.00  0.83           N  
ATOM   1448  H   CYS A  95      59.220  -3.301 -33.623  1.00  0.83           H  
ATOM   1449  CA  CYS A  95      58.347  -5.256 -33.571  1.00  0.83           C  
ATOM   1450  HA  CYS A  95      58.717  -6.165 -34.043  1.00  0.83           H  
ATOM   1451  C   CYS A  95      56.817  -5.275 -33.732  1.00  0.83           C  
ATOM   1452  CB  CYS A  95      58.723  -5.293 -32.082  1.00  0.83           C  
ATOM   1453  HB2 CYS A  95      58.179  -6.108 -31.605  1.00  0.83           H  
ATOM   1454  HB3 CYS A  95      58.415  -4.353 -31.622  1.00  0.83           H  
ATOM   1455  O   CYS A  95      56.207  -6.294 -33.434  1.00  0.83           O  
ATOM   1456  SG  CYS A  95      60.500  -5.533 -31.804  1.00  0.83           S  
ATOM   1457  HG  CYS A  95      60.574  -4.810 -30.683  1.00  0.83           H  
ATOM   1458  N   LYS A  96      56.202  -4.161 -34.151  1.00  0.79           N  
ATOM   1459  H   LYS A  96      56.784  -3.360 -34.354  1.00  0.79           H  
ATOM   1460  CA  LYS A  96      54.746  -3.944 -34.237  1.00  0.79           C  
ATOM   1461  HA  LYS A  96      54.600  -2.883 -34.438  1.00  0.79           H  
ATOM   1462  C   LYS A  96      53.978  -4.190 -32.926  1.00  0.79           C  
ATOM   1463  CB  LYS A  96      54.150  -4.715 -35.428  1.00  0.79           C  
ATOM   1464  HB2 LYS A  96      53.082  -4.503 -35.472  1.00  0.79           H  
ATOM   1465  HB3 LYS A  96      54.270  -5.786 -35.264  1.00  0.79           H  
ATOM   1466  O   LYS A  96      52.799  -4.531 -32.965  1.00  0.79           O  
ATOM   1467  CG  LYS A  96      54.763  -4.335 -36.785  1.00  0.79           C  
ATOM   1468  HG2 LYS A  96      54.717  -3.253 -36.913  1.00  0.79           H  
ATOM   1469  HG3 LYS A  96      55.802  -4.659 -36.832  1.00  0.79           H  
ATOM   1470  CD  LYS A  96      53.959  -5.014 -37.903  1.00  0.79           C  
ATOM   1471  HD2 LYS A  96      54.022  -6.095 -37.782  1.00  0.79           H  
ATOM   1472  HD3 LYS A  96      52.914  -4.715 -37.815  1.00  0.79           H  
ATOM   1473  CE  LYS A  96      54.473  -4.623 -39.292  1.00  0.79           C  
ATOM   1474  HE2 LYS A  96      55.487  -5.003 -39.411  1.00  0.79           H  
ATOM   1475  HE3 LYS A  96      54.513  -3.535 -39.353  1.00  0.79           H  
ATOM   1476  NZ  LYS A  96      53.582  -5.158 -40.358  1.00  0.79           N  
ATOM   1477  HZ1 LYS A  96      52.644  -4.799 -40.256  1.00  0.79           H  
ATOM   1478  HZ2 LYS A  96      53.912  -4.898 -41.276  1.00  0.79           H  
ATOM   1479  HZ3 LYS A  96      53.523  -6.165 -40.312  1.00  0.79           H  
ATOM   1480  N   ILE A  97      54.626  -3.973 -31.779  1.00  0.84           N  
ATOM   1481  H   ILE A  97      55.563  -3.599 -31.845  1.00  0.84           H  
ATOM   1482  CA  ILE A  97      54.042  -4.165 -30.440  1.00  0.84           C  
ATOM   1483  HA  ILE A  97      53.008  -4.487 -30.566  1.00  0.84           H  
ATOM   1484  C   ILE A  97      53.982  -2.864 -29.636  1.00  0.84           C  
ATOM   1485  CB  ILE A  97      54.744  -5.284 -29.636  1.00  0.84           C  
ATOM   1486  HB  ILE A  97      54.254  -5.344 -28.664  1.00  0.84           H  
ATOM   1487  O   ILE A  97      54.862  -2.002 -29.748  1.00  0.84           O  
ATOM   1488  CG1 ILE A  97      56.232  -4.957 -29.383  1.00  0.84           C  
ATOM   1489 HG12 ILE A  97      56.294  -4.052 -28.779  1.00  0.84           H  
ATOM   1490 HG13 ILE A  97      56.724  -4.757 -30.335  1.00  0.84           H  
ATOM   1491  CG2 ILE A  97      54.537  -6.647 -30.318  1.00  0.84           C  
ATOM   1492 HG21 ILE A  97      54.837  -7.456 -29.653  1.00  0.84           H  
ATOM   1493 HG22 ILE A  97      55.103  -6.707 -31.247  1.00  0.84           H  
ATOM   1494 HG23 ILE A  97      53.479  -6.779 -30.543  1.00  0.84           H  
ATOM   1495  CD1 ILE A  97      57.007  -6.058 -28.653  1.00  0.84           C  
ATOM   1496 HD11 ILE A  97      57.986  -5.681 -28.358  1.00  0.84           H  
ATOM   1497 HD12 ILE A  97      57.146  -6.918 -29.309  1.00  0.84           H  
ATOM   1498 HD13 ILE A  97      56.457  -6.368 -27.765  1.00  0.84           H  
ATOM   1499  N   ASN A  98      52.955  -2.757 -28.802  1.00  0.86           N  
ATOM   1500  H   ASN A  98      52.314  -3.537 -28.781  1.00  0.86           H  
ATOM   1501  CA  ASN A  98      52.704  -1.699 -27.835  1.00  0.86           C  
ATOM   1502  HA  ASN A  98      53.138  -0.763 -28.187  1.00  0.86           H  
ATOM   1503  C   ASN A  98      53.335  -2.068 -26.484  1.00  0.86           C  
ATOM   1504  CB  ASN A  98      51.183  -1.534 -27.720  1.00  0.86           C  
ATOM   1505  HB2 ASN A  98      50.747  -2.472 -27.377  1.00  0.86           H  
ATOM   1506  HB3 ASN A  98      50.937  -0.771 -26.981  1.00  0.86           H  
ATOM   1507  O   ASN A  98      53.167  -3.185 -25.993  1.00  0.86           O  
ATOM   1508  CG  ASN A  98      50.519  -1.122 -29.016  1.00  0.86           C  
ATOM   1509  ND2 ASN A  98      49.415  -1.742 -29.355  1.00  0.86           N  
ATOM   1510 HD21 ASN A  98      48.830  -1.370 -30.089  1.00  0.86           H  
ATOM   1511 HD22 ASN A  98      49.080  -2.500 -28.778  1.00  0.86           H  
ATOM   1512  OD1 ASN A  98      50.975  -0.238 -29.735  1.00  0.86           O  
ATOM   1513  N   LEU A  99      54.081  -1.144 -25.877  1.00  0.86           N  
ATOM   1514  H   LEU A  99      54.171  -0.236 -26.310  1.00  0.86           H  
ATOM   1515  CA  LEU A  99      54.878  -1.408 -24.678  1.00  0.86           C  
ATOM   1516  HA  LEU A  99      54.582  -2.363 -24.245  1.00  0.86           H  
ATOM   1517  C   LEU A  99      54.653  -0.336 -23.612  1.00  0.86           C  
ATOM   1518  CB  LEU A  99      56.367  -1.490 -25.058  1.00  0.86           C  
ATOM   1519  HB2 LEU A  99      56.958  -1.619 -24.152  1.00  0.86           H  
ATOM   1520  HB3 LEU A  99      56.650  -0.537 -25.505  1.00  0.86           H  
ATOM   1521  O   LEU A  99      54.780   0.859 -23.885  1.00  0.86           O  
ATOM   1522  CG  LEU A  99      56.704  -2.619 -26.045  1.00  0.86           C  
ATOM   1523  HG  LEU A  99      56.032  -2.589 -26.903  1.00  0.86           H  
ATOM   1524  CD1 LEU A  99      58.125  -2.449 -26.570  1.00  0.86           C  
ATOM   1525 HD11 LEU A  99      58.234  -1.461 -27.018  1.00  0.86           H  
ATOM   1526 HD12 LEU A  99      58.843  -2.566 -25.759  1.00  0.86           H  
ATOM   1527 HD13 LEU A  99      58.299  -3.198 -27.342  1.00  0.86           H  
ATOM   1528  CD2 LEU A  99      56.615  -3.989 -25.378  1.00  0.86           C  
ATOM   1529 HD21 LEU A  99      56.897  -4.757 -26.099  1.00  0.86           H  
ATOM   1530 HD22 LEU A  99      55.590  -4.183 -25.063  1.00  0.86           H  
ATOM   1531 HD23 LEU A  99      57.283  -4.026 -24.518  1.00  0.86           H  
ATOM   1532  N   CYS A 100      54.377  -0.762 -22.378  1.00  0.86           N  
ATOM   1533  H   CYS A 100      54.239  -1.750 -22.221  1.00  0.86           H  
ATOM   1534  CA  CYS A 100      54.488   0.107 -21.207  1.00  0.86           C  
ATOM   1535  HA  CYS A 100      54.007   1.059 -21.430  1.00  0.86           H  
ATOM   1536  C   CYS A 100      55.963   0.393 -20.885  1.00  0.86           C  
ATOM   1537  CB  CYS A 100      53.749  -0.504 -20.008  1.00  0.86           C  
ATOM   1538  HB2 CYS A 100      53.648   0.254 -19.231  1.00  0.86           H  
ATOM   1539  HB3 CYS A 100      52.739  -0.800 -20.292  1.00  0.86           H  
ATOM   1540  O   CYS A 100      56.870  -0.257 -21.419  1.00  0.86           O  
ATOM   1541  SG  CYS A 100      54.657  -1.915 -19.313  1.00  0.86           S  
ATOM   1542  HG  CYS A 100      54.147  -1.784 -18.086  1.00  0.86           H  
ATOM   1543  N   LEU A 101      56.209   1.342 -19.977  1.00  0.82           N  
ATOM   1544  H   LEU A 101      55.427   1.820 -19.552  1.00  0.82           H  
ATOM   1545  CA  LEU A 101      57.561   1.777 -19.623  1.00  0.82           C  
ATOM   1546  HA  LEU A 101      58.039   2.170 -20.521  1.00  0.82           H  
ATOM   1547  C   LEU A 101      58.431   0.615 -19.129  1.00  0.82           C  
ATOM   1548  CB  LEU A 101      57.445   2.890 -18.566  1.00  0.82           C  
ATOM   1549  HB2 LEU A 101      56.801   3.683 -18.949  1.00  0.82           H  
ATOM   1550  HB3 LEU A 101      56.960   2.477 -17.682  1.00  0.82           H  
ATOM   1551  O   LEU A 101      59.587   0.477 -19.531  1.00  0.82           O  
ATOM   1552  CG  LEU A 101      58.789   3.507 -18.137  1.00  0.82           C  
ATOM   1553  HG  LEU A 101      59.437   2.726 -17.739  1.00  0.82           H  
ATOM   1554  CD1 LEU A 101      59.529   4.215 -19.275  1.00  0.82           C  
ATOM   1555 HD11 LEU A 101      60.456   4.655 -18.908  1.00  0.82           H  
ATOM   1556 HD12 LEU A 101      59.765   3.513 -20.075  1.00  0.82           H  
ATOM   1557 HD13 LEU A 101      58.912   5.021 -19.672  1.00  0.82           H  
ATOM   1558  CD2 LEU A 101      58.555   4.527 -17.026  1.00  0.82           C  
ATOM   1559 HD21 LEU A 101      57.897   5.320 -17.382  1.00  0.82           H  
ATOM   1560 HD22 LEU A 101      58.077   4.044 -16.173  1.00  0.82           H  
ATOM   1561 HD23 LEU A 101      59.496   4.973 -16.703  1.00  0.82           H  
ATOM   1562  N   GLU A 102      57.867  -0.256 -18.296  1.00  0.82           N  
ATOM   1563  H   GLU A 102      56.919  -0.088 -17.989  1.00  0.82           H  
ATOM   1564  CA  GLU A 102      58.563  -1.428 -17.766  1.00  0.82           C  
ATOM   1565  HA  GLU A 102      59.503  -1.125 -17.305  1.00  0.82           H  
ATOM   1566  C   GLU A 102      58.882  -2.451 -18.858  1.00  0.82           C  
ATOM   1567  CB  GLU A 102      57.693  -2.095 -16.704  1.00  0.82           C  
ATOM   1568  HB2 GLU A 102      58.144  -3.050 -16.437  1.00  0.82           H  
ATOM   1569  HB3 GLU A 102      56.708  -2.286 -17.131  1.00  0.82           H  
ATOM   1570  O   GLU A 102      60.007  -2.945 -18.938  1.00  0.82           O  
ATOM   1571  CG  GLU A 102      57.548  -1.249 -15.435  1.00  0.82           C  
ATOM   1572  HG2 GLU A 102      58.502  -1.232 -14.907  1.00  0.82           H  
ATOM   1573  HG3 GLU A 102      57.291  -0.225 -15.709  1.00  0.82           H  
ATOM   1574  CD  GLU A 102      56.451  -1.826 -14.536  1.00  0.82           C  
ATOM   1575  OE1 GLU A 102      55.791  -1.012 -13.861  1.00  0.82           O  
ATOM   1576  OE2 GLU A 102      56.249  -3.061 -14.592  1.00  0.82           O  
ATOM   1577  N   CYS A 103      57.923  -2.753 -19.738  1.00  0.85           N  
ATOM   1578  H   CYS A 103      57.025  -2.301 -19.644  1.00  0.85           H  
ATOM   1579  CA  CYS A 103      58.122  -3.725 -20.812  1.00  0.85           C  
ATOM   1580  HA  CYS A 103      58.574  -4.622 -20.390  1.00  0.85           H  
ATOM   1581  C   CYS A 103      59.089  -3.206 -21.881  1.00  0.85           C  
ATOM   1582  CB  CYS A 103      56.772  -4.116 -21.416  1.00  0.85           C  
ATOM   1583  HB2 CYS A 103      56.184  -3.228 -21.647  1.00  0.85           H  
ATOM   1584  HB3 CYS A 103      56.934  -4.682 -22.334  1.00  0.85           H  
ATOM   1585  O   CYS A 103      59.900  -3.983 -22.393  1.00  0.85           O  
ATOM   1586  SG  CYS A 103      55.886  -5.182 -20.246  1.00  0.85           S  
ATOM   1587  HG  CYS A 103      55.550  -4.239 -19.361  1.00  0.85           H  
ATOM   1588  N   GLN A 104      59.074  -1.904 -22.176  1.00  0.87           N  
ATOM   1589  H   GLN A 104      58.372  -1.319 -21.747  1.00  0.87           H  
ATOM   1590  CA  GLN A 104      60.069  -1.267 -23.036  1.00  0.87           C  
ATOM   1591  HA  GLN A 104      60.087  -1.776 -23.999  1.00  0.87           H  
ATOM   1592  C   GLN A 104      61.462  -1.384 -22.411  1.00  0.87           C  
ATOM   1593  CB  GLN A 104      59.691   0.202 -23.265  1.00  0.87           C  
ATOM   1594  HB2 GLN A 104      58.666   0.266 -23.630  1.00  0.87           H  
ATOM   1595  HB3 GLN A 104      59.749   0.733 -22.315  1.00  0.87           H  
ATOM   1596  O   GLN A 104      62.384  -1.872 -23.065  1.00  0.87           O  
ATOM   1597  CG  GLN A 104      60.625   0.868 -24.292  1.00  0.87           C  
ATOM   1598  HG2 GLN A 104      60.435   0.439 -25.276  1.00  0.87           H  
ATOM   1599  HG3 GLN A 104      61.668   0.684 -24.035  1.00  0.87           H  
ATOM   1600  CD  GLN A 104      60.443   2.379 -24.361  1.00  0.87           C  
ATOM   1601  NE2 GLN A 104      60.952   3.031 -25.382  1.00  0.87           N  
ATOM   1602 HE21 GLN A 104      61.438   2.557 -26.130  1.00  0.87           H  
ATOM   1603 HE22 GLN A 104      60.792   4.028 -25.374  1.00  0.87           H  
ATOM   1604  OE1 GLN A 104      59.875   3.008 -23.491  1.00  0.87           O  
ATOM   1605  N   LYS A 105      61.615  -1.032 -21.126  1.00  0.83           N  
ATOM   1606  H   LYS A 105      60.829  -0.628 -20.639  1.00  0.83           H  
ATOM   1607  CA  LYS A 105      62.882  -1.208 -20.399  1.00  0.83           C  
ATOM   1608  HA  LYS A 105      63.675  -0.675 -20.925  1.00  0.83           H  
ATOM   1609  C   LYS A 105      63.317  -2.670 -20.337  1.00  0.83           C  
ATOM   1610  CB  LYS A 105      62.767  -0.650 -18.975  1.00  0.83           C  
ATOM   1611  HB2 LYS A 105      61.840  -1.004 -18.523  1.00  0.83           H  
ATOM   1612  HB3 LYS A 105      63.597  -1.030 -18.380  1.00  0.83           H  
ATOM   1613  O   LYS A 105      64.508  -2.934 -20.349  1.00  0.83           O  
ATOM   1614  CG  LYS A 105      62.814   0.883 -18.928  1.00  0.83           C  
ATOM   1615  HG2 LYS A 105      62.025   1.303 -19.552  1.00  0.83           H  
ATOM   1616  HG3 LYS A 105      63.777   1.228 -19.304  1.00  0.83           H  
ATOM   1617  CD  LYS A 105      62.632   1.356 -17.479  1.00  0.83           C  
ATOM   1618  HD2 LYS A 105      61.678   0.983 -17.105  1.00  0.83           H  
ATOM   1619  HD3 LYS A 105      63.436   0.950 -16.865  1.00  0.83           H  
ATOM   1620  CE  LYS A 105      62.642   2.886 -17.396  1.00  0.83           C  
ATOM   1621  HE2 LYS A 105      63.595   3.253 -17.777  1.00  0.83           H  
ATOM   1622  HE3 LYS A 105      61.853   3.269 -18.043  1.00  0.83           H  
ATOM   1623  NZ  LYS A 105      62.430   3.360 -16.002  1.00  0.83           N  
ATOM   1624  HZ1 LYS A 105      62.430   4.370 -15.963  1.00  0.83           H  
ATOM   1625  HZ2 LYS A 105      63.154   3.020 -15.385  1.00  0.83           H  
ATOM   1626  HZ3 LYS A 105      61.539   3.043 -15.648  1.00  0.83           H  
ATOM   1627  N   ARG A 106      62.403  -3.636 -20.305  1.00  0.83           N  
ATOM   1628  H   ARG A 106      61.443  -3.359 -20.157  1.00  0.83           H  
ATOM   1629  CA  ARG A 106      62.755  -5.064 -20.260  1.00  0.83           C  
ATOM   1630  HA  ARG A 106      63.608  -5.193 -19.594  1.00  0.83           H  
ATOM   1631  C   ARG A 106      63.190  -5.620 -21.616  1.00  0.83           C  
ATOM   1632  CB  ARG A 106      61.562  -5.827 -19.676  1.00  0.83           C  
ATOM   1633  HB2 ARG A 106      60.754  -5.861 -20.407  1.00  0.83           H  
ATOM   1634  HB3 ARG A 106      61.209  -5.280 -18.802  1.00  0.83           H  
ATOM   1635  O   ARG A 106      64.050  -6.489 -21.670  1.00  0.83           O  
ATOM   1636  CG  ARG A 106      61.922  -7.255 -19.239  1.00  0.83           C  
ATOM   1637  HG2 ARG A 106      62.269  -7.827 -20.099  1.00  0.83           H  
ATOM   1638  HG3 ARG A 106      62.723  -7.219 -18.500  1.00  0.83           H  
ATOM   1639  CD  ARG A 106      60.710  -7.978 -18.632  1.00  0.83           C  
ATOM   1640  HD2 ARG A 106      61.019  -8.980 -18.336  1.00  0.83           H  
ATOM   1641  HD3 ARG A 106      59.937  -8.066 -19.396  1.00  0.83           H  
ATOM   1642  NE  ARG A 106      60.159  -7.269 -17.455  1.00  0.83           N  
ATOM   1643  HE  ARG A 106      60.656  -6.452 -17.131  1.00  0.83           H  
ATOM   1644  NH1 ARG A 106      58.342  -8.628 -17.064  1.00  0.83           N  
ATOM   1645 HH11 ARG A 106      57.523  -8.830 -16.509  1.00  0.83           H  
ATOM   1646 HH12 ARG A 106      58.617  -9.243 -17.817  1.00  0.83           H  
ATOM   1647  NH2 ARG A 106      58.656  -6.838 -15.787  1.00  0.83           N  
ATOM   1648 HH21 ARG A 106      59.128  -5.985 -15.522  1.00  0.83           H  
ATOM   1649 HH22 ARG A 106      57.819  -7.074 -15.274  1.00  0.83           H  
ATOM   1650  CZ  ARG A 106      59.063  -7.580 -16.778  1.00  0.83           C  
ATOM   1651  N   THR A 107      62.598  -5.141 -22.709  1.00  0.82           N  
ATOM   1652  H   THR A 107      61.882  -4.441 -22.580  1.00  0.82           H  
ATOM   1653  CA  THR A 107      62.751  -5.769 -24.037  1.00  0.82           C  
ATOM   1654  HA  THR A 107      63.319  -6.694 -23.932  1.00  0.82           H  
ATOM   1655  C   THR A 107      63.526  -4.946 -25.060  1.00  0.82           C  
ATOM   1656  CB  THR A 107      61.388  -6.154 -24.618  1.00  0.82           C  
ATOM   1657  HB  THR A 107      61.545  -6.587 -25.606  1.00  0.82           H  
ATOM   1658  O   THR A 107      63.991  -5.507 -26.051  1.00  0.82           O  
ATOM   1659  CG2 THR A 107      60.684  -7.189 -23.746  1.00  0.82           C  
ATOM   1660 HG21 THR A 107      59.958  -7.719 -24.362  1.00  0.82           H  
ATOM   1661 HG22 THR A 107      60.183  -6.717 -22.901  1.00  0.82           H  
ATOM   1662 HG23 THR A 107      61.402  -7.920 -23.374  1.00  0.82           H  
ATOM   1663  OG1 THR A 107      60.554  -5.023 -24.742  1.00  0.82           O  
ATOM   1664  HG1 THR A 107      60.240  -4.787 -23.866  1.00  0.82           H  
ATOM   1665  N   HIS A 108      63.671  -3.640 -24.829  1.00  0.85           N  
ATOM   1666  H   HIS A 108      63.217  -3.246 -24.017  1.00  0.85           H  
ATOM   1667  CA  HIS A 108      64.289  -2.686 -25.756  1.00  0.85           C  
ATOM   1668  HA  HIS A 108      64.769  -3.236 -26.565  1.00  0.85           H  
ATOM   1669  C   HIS A 108      65.410  -1.849 -25.108  1.00  0.85           C  
ATOM   1670  CB  HIS A 108      63.197  -1.801 -26.390  1.00  0.85           C  
ATOM   1671  HB2 HIS A 108      62.610  -1.319 -25.607  1.00  0.85           H  
ATOM   1672  HB3 HIS A 108      63.675  -1.012 -26.971  1.00  0.85           H  
ATOM   1673  O   HIS A 108      65.957  -0.961 -25.758  1.00  0.85           O  
ATOM   1674  CG  HIS A 108      62.268  -2.547 -27.318  1.00  0.85           C  
ATOM   1675  CD2 HIS A 108      62.256  -2.486 -28.687  1.00  0.85           C  
ATOM   1676  HD2 HIS A 108      62.902  -1.872 -29.297  1.00  0.85           H  
ATOM   1677  ND1 HIS A 108      61.300  -3.452 -26.957  1.00  0.85           N  
ATOM   1678  HD1 HIS A 108      61.061  -3.748 -26.021  1.00  0.85           H  
ATOM   1679  CE1 HIS A 108      60.742  -3.943 -28.070  1.00  0.85           C  
ATOM   1680  HE1 HIS A 108      59.960  -4.689 -28.086  1.00  0.85           H  
ATOM   1681  NE2 HIS A 108      61.295  -3.391 -29.159  1.00  0.85           N  
ATOM   1682  N   SER A 109      65.795  -2.119 -23.855  1.00  0.76           N  
ATOM   1683  H   SER A 109      65.331  -2.853 -23.340  1.00  0.76           H  
ATOM   1684  CA  SER A 109      66.933  -1.440 -23.206  1.00  0.76           C  
ATOM   1685  HA  SER A 109      66.879  -0.373 -23.420  1.00  0.76           H  
ATOM   1686  C   SER A 109      68.303  -1.931 -23.691  1.00  0.76           C  
ATOM   1687  CB  SER A 109      66.862  -1.617 -21.693  1.00  0.76           C  
ATOM   1688  HB2 SER A 109      67.743  -1.178 -21.223  1.00  0.76           H  
ATOM   1689  HB3 SER A 109      65.972  -1.115 -21.315  1.00  0.76           H  
ATOM   1690  O   SER A 109      69.258  -1.155 -23.690  1.00  0.76           O  
ATOM   1691  OG  SER A 109      66.802  -2.997 -21.407  1.00  0.76           O  
ATOM   1692  HG  SER A 109      66.035  -3.128 -20.845  1.00  0.76           H  
ATOM   1693  N   GLY A 110      68.405  -3.191 -24.131  1.00  0.76           N  
ATOM   1694  H   GLY A 110      67.574  -3.763 -24.096  1.00  0.76           H  
ATOM   1695  CA  GLY A 110      69.655  -3.838 -24.541  1.00  0.76           C  
ATOM   1696  HA2 GLY A 110      70.474  -3.121 -24.492  1.00  0.76           H  
ATOM   1697  HA3 GLY A 110      69.881  -4.640 -23.839  1.00  0.76           H  
ATOM   1698  C   GLY A 110      69.620  -4.437 -25.952  1.00  0.76           C  
ATOM   1699  O   GLY A 110      68.565  -4.799 -26.476  1.00  0.76           O  
ATOM   1700  N   GLY A 111      70.802  -4.563 -26.563  1.00  0.77           N  
ATOM   1701  H   GLY A 111      71.620  -4.229 -26.073  1.00  0.77           H  
ATOM   1702  CA  GLY A 111      71.013  -5.246 -27.845  1.00  0.77           C  
ATOM   1703  HA2 GLY A 111      72.080  -5.420 -27.984  1.00  0.77           H  
ATOM   1704  HA3 GLY A 111      70.525  -6.220 -27.800  1.00  0.77           H  
ATOM   1705  C   GLY A 111      70.490  -4.503 -29.082  1.00  0.77           C  
ATOM   1706  O   GLY A 111      70.218  -3.301 -29.054  1.00  0.77           O  
ATOM   1707  N   ASN A 112      70.337  -5.244 -30.187  1.00  0.78           N  
ATOM   1708  H   ASN A 112      70.655  -6.202 -30.160  1.00  0.78           H  
ATOM   1709  CA  ASN A 112      69.915  -4.706 -31.490  1.00  0.78           C  
ATOM   1710  HA  ASN A 112      70.629  -3.943 -31.800  1.00  0.78           H  
ATOM   1711  C   ASN A 112      68.540  -4.013 -31.443  1.00  0.78           C  
ATOM   1712  CB  ASN A 112      69.936  -5.845 -32.535  1.00  0.78           C  
ATOM   1713  HB2 ASN A 112      69.353  -6.692 -32.175  1.00  0.78           H  
ATOM   1714  HB3 ASN A 112      69.476  -5.486 -33.456  1.00  0.78           H  
ATOM   1715  O   ASN A 112      68.298  -3.078 -32.204  1.00  0.78           O  
ATOM   1716  CG  ASN A 112      71.340  -6.311 -32.889  1.00  0.78           C  
ATOM   1717  ND2 ASN A 112      71.475  -7.434 -33.553  1.00  0.78           N  
ATOM   1718 HD21 ASN A 112      70.676  -7.956 -33.883  1.00  0.78           H  
ATOM   1719 HD22 ASN A 112      72.421  -7.702 -33.787  1.00  0.78           H  
ATOM   1720  OD1 ASN A 112      72.328  -5.681 -32.561  1.00  0.78           O  
ATOM   1721  N   LYS A 113      67.669  -4.409 -30.502  1.00  0.79           N  
ATOM   1722  H   LYS A 113      67.963  -5.135 -29.864  1.00  0.79           H  
ATOM   1723  CA  LYS A 113      66.310  -3.862 -30.358  1.00  0.79           C  
ATOM   1724  HA  LYS A 113      65.840  -3.853 -31.341  1.00  0.79           H  
ATOM   1725  C   LYS A 113      66.271  -2.409 -29.886  1.00  0.79           C  
ATOM   1726  CB  LYS A 113      65.464  -4.750 -29.434  1.00  0.79           C  
ATOM   1727  HB2 LYS A 113      64.485  -4.286 -29.315  1.00  0.79           H  
ATOM   1728  HB3 LYS A 113      65.932  -4.814 -28.452  1.00  0.79           H  
ATOM   1729  O   LYS A 113      65.285  -1.723 -30.133  1.00  0.79           O  
ATOM   1730  CG  LYS A 113      65.269  -6.160 -30.008  1.00  0.79           C  
ATOM   1731  HG2 LYS A 113      66.221  -6.691 -30.010  1.00  0.79           H  
ATOM   1732  HG3 LYS A 113      64.905  -6.088 -31.033  1.00  0.79           H  
ATOM   1733  CD  LYS A 113      64.254  -6.948 -29.173  1.00  0.79           C  
ATOM   1734  HD2 LYS A 113      63.308  -6.406 -29.154  1.00  0.79           H  
ATOM   1735  HD3 LYS A 113      64.629  -7.043 -28.154  1.00  0.79           H  
ATOM   1736  CE  LYS A 113      64.046  -8.338 -29.783  1.00  0.79           C  
ATOM   1737  HE2 LYS A 113      65.006  -8.855 -29.806  1.00  0.79           H  
ATOM   1738  HE3 LYS A 113      63.706  -8.219 -30.812  1.00  0.79           H  
ATOM   1739  NZ  LYS A 113      63.059  -9.130 -29.009  1.00  0.79           N  
ATOM   1740  HZ1 LYS A 113      62.162  -8.667 -29.011  1.00  0.79           H  
ATOM   1741  HZ2 LYS A 113      63.365  -9.237 -28.052  1.00  0.79           H  
ATOM   1742  HZ3 LYS A 113      62.943 -10.047 -29.416  1.00  0.79           H  
ATOM   1743  N   ARG A 114      67.343  -1.900 -29.266  1.00  0.77           N  
ATOM   1744  H   ARG A 114      68.127  -2.512 -29.091  1.00  0.77           H  
ATOM   1745  CA  ARG A 114      67.419  -0.499 -28.813  1.00  0.77           C  
ATOM   1746  HA  ARG A 114      66.562  -0.295 -28.171  1.00  0.77           H  
ATOM   1747  C   ARG A 114      67.330   0.507 -29.967  1.00  0.77           C  
ATOM   1748  CB  ARG A 114      68.701  -0.318 -27.984  1.00  0.77           C  
ATOM   1749  HB2 ARG A 114      68.716  -1.069 -27.194  1.00  0.77           H  
ATOM   1750  HB3 ARG A 114      69.570  -0.472 -28.623  1.00  0.77           H  
ATOM   1751  O   ARG A 114      66.914   1.638 -29.752  1.00  0.77           O  
ATOM   1752  CG  ARG A 114      68.785   1.073 -27.335  1.00  0.77           C  
ATOM   1753  HG2 ARG A 114      68.828   1.838 -28.110  1.00  0.77           H  
ATOM   1754  HG3 ARG A 114      67.903   1.239 -26.717  1.00  0.77           H  
ATOM   1755  CD  ARG A 114      70.041   1.209 -26.472  1.00  0.77           C  
ATOM   1756  HD2 ARG A 114      70.909   0.938 -27.073  1.00  0.77           H  
ATOM   1757  HD3 ARG A 114      69.965   0.522 -25.629  1.00  0.77           H  
ATOM   1758  NE  ARG A 114      70.193   2.592 -25.979  1.00  0.77           N  
ATOM   1759  HE  ARG A 114      69.415   3.215 -26.139  1.00  0.77           H  
ATOM   1760  NH1 ARG A 114      72.283   2.359 -25.061  1.00  0.77           N  
ATOM   1761 HH11 ARG A 114      73.064   2.751 -24.555  1.00  0.77           H  
ATOM   1762 HH12 ARG A 114      72.248   1.369 -25.258  1.00  0.77           H  
ATOM   1763  NH2 ARG A 114      71.256   4.336 -24.969  1.00  0.77           N  
ATOM   1764 HH21 ARG A 114      70.469   4.939 -25.164  1.00  0.77           H  
ATOM   1765 HH22 ARG A 114      72.054   4.714 -24.479  1.00  0.77           H  
ATOM   1766  CZ  ARG A 114      71.239   3.088 -25.342  1.00  0.77           C  
ATOM   1767  N   ARG A 115      67.720   0.106 -31.185  1.00  0.81           N  
ATOM   1768  H   ARG A 115      68.003  -0.858 -31.291  1.00  0.81           H  
ATOM   1769  CA  ARG A 115      67.690   0.961 -32.386  1.00  0.81           C  
ATOM   1770  HA  ARG A 115      67.819   2.002 -32.088  1.00  0.81           H  
ATOM   1771  C   ARG A 115      66.354   0.935 -33.126  1.00  0.81           C  
ATOM   1772  CB  ARG A 115      68.827   0.587 -33.348  1.00  0.81           C  
ATOM   1773  HB2 ARG A 115      68.776   1.241 -34.219  1.00  0.81           H  
ATOM   1774  HB3 ARG A 115      68.688  -0.440 -33.686  1.00  0.81           H  
ATOM   1775  O   ARG A 115      66.240   1.560 -34.176  1.00  0.81           O  
ATOM   1776  CG  ARG A 115      70.220   0.733 -32.727  1.00  0.81           C  
ATOM   1777  HG2 ARG A 115      70.332   1.726 -32.291  1.00  0.81           H  
ATOM   1778  HG3 ARG A 115      70.348  -0.021 -31.950  1.00  0.81           H  
ATOM   1779  CD  ARG A 115      71.277   0.531 -33.817  1.00  0.81           C  
ATOM   1780  HD2 ARG A 115      71.025  -0.360 -34.391  1.00  0.81           H  
ATOM   1781  HD3 ARG A 115      71.258   1.394 -34.483  1.00  0.81           H  
ATOM   1782  NE  ARG A 115      72.623   0.359 -33.242  1.00  0.81           N  
ATOM   1783  HE  ARG A 115      72.681   0.226 -32.242  1.00  0.81           H  
ATOM   1784  NH1 ARG A 115      73.799   0.478 -35.212  1.00  0.81           N  
ATOM   1785 HH11 ARG A 115      74.675   0.441 -35.714  1.00  0.81           H  
ATOM   1786 HH12 ARG A 115      72.944   0.670 -35.713  1.00  0.81           H  
ATOM   1787  NH2 ARG A 115      74.880   0.066 -33.306  1.00  0.81           N  
ATOM   1788 HH21 ARG A 115      74.903  -0.093 -32.309  1.00  0.81           H  
ATOM   1789 HH22 ARG A 115      75.741   0.026 -33.833  1.00  0.81           H  
ATOM   1790  CZ  ARG A 115      73.756   0.304 -33.920  1.00  0.81           C  
ATOM   1791  N   HIS A 116      65.366   0.188 -32.638  1.00  0.85           N  
ATOM   1792  H   HIS A 116      65.468  -0.273 -31.745  1.00  0.85           H  
ATOM   1793  CA  HIS A 116      64.079   0.128 -33.311  1.00  0.85           C  
ATOM   1794  HA  HIS A 116      64.260  -0.153 -34.348  1.00  0.85           H  
ATOM   1795  C   HIS A 116      63.376   1.495 -33.252  1.00  0.85           C  
ATOM   1796  CB  HIS A 116      63.195  -0.946 -32.681  1.00  0.85           C  
ATOM   1797  HB2 HIS A 116      63.096  -0.754 -31.613  1.00  0.85           H  
ATOM   1798  HB3 HIS A 116      62.209  -0.849 -33.136  1.00  0.85           H  
ATOM   1799  O   HIS A 116      63.265   2.055 -32.158  1.00  0.85           O  
ATOM   1800  CG  HIS A 116      63.643  -2.370 -32.889  1.00  0.85           C  
ATOM   1801  CD2 HIS A 116      64.718  -2.829 -33.607  1.00  0.85           C  
ATOM   1802  HD2 HIS A 116      65.452  -2.224 -34.119  1.00  0.85           H  
ATOM   1803  ND1 HIS A 116      62.953  -3.474 -32.453  1.00  0.85           N  
ATOM   1804  HD1 HIS A 116      62.096  -3.460 -31.919  1.00  0.85           H  
ATOM   1805  CE1 HIS A 116      63.569  -4.567 -32.924  1.00  0.85           C  
ATOM   1806  HE1 HIS A 116      63.227  -5.581 -32.783  1.00  0.85           H  
ATOM   1807  NE2 HIS A 116      64.671  -4.228 -33.607  1.00  0.85           N  
ATOM   1808  N   PRO A 117      62.859   2.025 -34.376  1.00  0.82           N  
ATOM   1809  CA  PRO A 117      61.981   3.186 -34.359  1.00  0.82           C  
ATOM   1810  HA  PRO A 117      62.531   4.048 -33.981  1.00  0.82           H  
ATOM   1811  C   PRO A 117      60.771   2.931 -33.457  1.00  0.82           C  
ATOM   1812  CB  PRO A 117      61.587   3.446 -35.818  1.00  0.82           C  
ATOM   1813  HB2 PRO A 117      60.540   3.735 -35.920  1.00  0.82           H  
ATOM   1814  HB3 PRO A 117      62.230   4.223 -36.230  1.00  0.82           H  
ATOM   1815  O   PRO A 117      60.109   1.892 -33.545  1.00  0.82           O  
ATOM   1816  CG  PRO A 117      61.876   2.123 -36.528  1.00  0.82           C  
ATOM   1817  HG2 PRO A 117      61.038   1.435 -36.421  1.00  0.82           H  
ATOM   1818  HG3 PRO A 117      62.120   2.271 -37.580  1.00  0.82           H  
ATOM   1819  CD  PRO A 117      63.062   1.582 -35.745  1.00  0.82           C  
ATOM   1820  HD2 PRO A 117      63.112   0.498 -35.847  1.00  0.82           H  
ATOM   1821  HD3 PRO A 117      63.983   2.024 -36.126  1.00  0.82           H  
ATOM   1822  N   VAL A 118      60.493   3.890 -32.580  1.00  0.81           N  
ATOM   1823  H   VAL A 118      61.068   4.720 -32.576  1.00  0.81           H  
ATOM   1824  CA  VAL A 118      59.373   3.870 -31.638  1.00  0.81           C  
ATOM   1825  HA  VAL A 118      58.732   3.025 -31.890  1.00  0.81           H  
ATOM   1826  C   VAL A 118      58.538   5.129 -31.819  1.00  0.81           C  
ATOM   1827  CB  VAL A 118      59.812   3.715 -30.162  1.00  0.81           C  
ATOM   1828  HB  VAL A 118      59.097   4.243 -29.531  1.00  0.81           H  
ATOM   1829  O   VAL A 118      59.082   6.226 -31.906  1.00  0.81           O  
ATOM   1830  CG1 VAL A 118      59.784   2.247 -29.724  1.00  0.81           C  
ATOM   1831 HG11 VAL A 118      60.141   2.161 -28.697  1.00  0.81           H  
ATOM   1832 HG12 VAL A 118      58.758   1.880 -29.758  1.00  0.81           H  
ATOM   1833 HG13 VAL A 118      60.420   1.654 -30.380  1.00  0.81           H  
ATOM   1834  CG2 VAL A 118      61.208   4.277 -29.856  1.00  0.81           C  
ATOM   1835 HG21 VAL A 118      61.260   5.315 -30.184  1.00  0.81           H  
ATOM   1836 HG22 VAL A 118      61.978   3.696 -30.364  1.00  0.81           H  
ATOM   1837 HG23 VAL A 118      61.390   4.246 -28.782  1.00  0.81           H  
ATOM   1838  N   THR A 119      57.219   4.967 -31.847  1.00  0.80           N  
ATOM   1839  H   THR A 119      56.851   4.028 -31.780  1.00  0.80           H  
ATOM   1840  CA  THR A 119      56.262   6.074 -31.757  1.00  0.80           C  
ATOM   1841  HA  THR A 119      56.740   7.003 -32.067  1.00  0.80           H  
ATOM   1842  C   THR A 119      55.835   6.204 -30.310  1.00  0.80           C  
ATOM   1843  CB  THR A 119      55.053   5.839 -32.666  1.00  0.80           C  
ATOM   1844  HB  THR A 119      54.571   4.897 -32.403  1.00  0.80           H  
ATOM   1845  O   THR A 119      55.398   5.222 -29.714  1.00  0.80           O  
ATOM   1846  CG2 THR A 119      54.027   6.967 -32.630  1.00  0.80           C  
ATOM   1847 HG21 THR A 119      54.498   7.927 -32.843  1.00  0.80           H  
ATOM   1848 HG22 THR A 119      53.558   7.015 -31.647  1.00  0.80           H  
ATOM   1849 HG23 THR A 119      53.243   6.778 -33.364  1.00  0.80           H  
ATOM   1850  OG1 THR A 119      55.519   5.771 -33.991  1.00  0.80           O  
ATOM   1851  HG1 THR A 119      55.506   6.667 -34.334  1.00  0.80           H  
ATOM   1852  N   VAL A 120      56.000   7.388 -29.733  1.00  0.78           N  
ATOM   1853  H   VAL A 120      56.324   8.167 -30.288  1.00  0.78           H  
ATOM   1854  CA  VAL A 120      55.585   7.670 -28.358  1.00  0.78           C  
ATOM   1855  HA  VAL A 120      55.704   6.772 -27.751  1.00  0.78           H  
ATOM   1856  C   VAL A 120      54.106   8.033 -28.370  1.00  0.78           C  
ATOM   1857  CB  VAL A 120      56.449   8.781 -27.731  1.00  0.78           C  
ATOM   1858  HB  VAL A 120      56.297   9.708 -28.283  1.00  0.78           H  
ATOM   1859  O   VAL A 120      53.689   8.897 -29.139  1.00  0.78           O  
ATOM   1860  CG1 VAL A 120      56.084   9.018 -26.262  1.00  0.78           C  
ATOM   1861 HG11 VAL A 120      56.743   9.770 -25.830  1.00  0.78           H  
ATOM   1862 HG12 VAL A 120      56.165   8.093 -25.691  1.00  0.78           H  
ATOM   1863 HG13 VAL A 120      55.064   9.395 -26.188  1.00  0.78           H  
ATOM   1864  CG2 VAL A 120      57.946   8.430 -27.788  1.00  0.78           C  
ATOM   1865 HG21 VAL A 120      58.522   9.239 -27.338  1.00  0.78           H  
ATOM   1866 HG22 VAL A 120      58.275   8.319 -28.821  1.00  0.78           H  
ATOM   1867 HG23 VAL A 120      58.143   7.509 -27.240  1.00  0.78           H  
ATOM   1868  N   TYR A 121      53.319   7.371 -27.528  1.00  0.74           N  
ATOM   1869  H   TYR A 121      53.739   6.723 -26.878  1.00  0.74           H  
ATOM   1870  CA  TYR A 121      51.961   7.810 -27.243  1.00  0.74           C  
ATOM   1871  HA  TYR A 121      51.478   8.124 -28.168  1.00  0.74           H  
ATOM   1872  C   TYR A 121      52.059   9.018 -26.310  1.00  0.74           C  
ATOM   1873  CB  TYR A 121      51.146   6.657 -26.639  1.00  0.74           C  
ATOM   1874  HB2 TYR A 121      51.637   6.307 -25.731  1.00  0.74           H  
ATOM   1875  HB3 TYR A 121      50.167   7.041 -26.350  1.00  0.74           H  
ATOM   1876  O   TYR A 121      52.630   8.922 -25.223  1.00  0.74           O  
ATOM   1877  CG  TYR A 121      50.932   5.491 -27.590  1.00  0.74           C  
ATOM   1878  CD1 TYR A 121      50.176   5.679 -28.762  1.00  0.74           C  
ATOM   1879  HD1 TYR A 121      49.732   6.640 -28.975  1.00  0.74           H  
ATOM   1880  CD2 TYR A 121      51.475   4.221 -27.305  1.00  0.74           C  
ATOM   1881  HD2 TYR A 121      52.023   4.073 -26.386  1.00  0.74           H  
ATOM   1882  CE1 TYR A 121      49.974   4.611 -29.654  1.00  0.74           C  
ATOM   1883  HE1 TYR A 121      49.384   4.754 -30.547  1.00  0.74           H  
ATOM   1884  CE2 TYR A 121      51.268   3.144 -28.190  1.00  0.74           C  
ATOM   1885  HE2 TYR A 121      51.668   2.166 -27.964  1.00  0.74           H  
ATOM   1886  OH  TYR A 121      50.277   2.313 -30.222  1.00  0.74           O  
ATOM   1887  HH  TYR A 121      50.599   1.472 -29.888  1.00  0.74           H  
ATOM   1888  CZ  TYR A 121      50.511   3.342 -29.367  1.00  0.74           C  
ATOM   1889  N   ASN A 122      51.543  10.170 -26.739  1.00  0.61           N  
ATOM   1890  H   ASN A 122      51.107  10.206 -27.649  1.00  0.61           H  
ATOM   1891  CA  ASN A 122      51.501  11.362 -25.897  1.00  0.61           C  
ATOM   1892  HA  ASN A 122      52.454  11.457 -25.375  1.00  0.61           H  
ATOM   1893  C   ASN A 122      50.436  11.176 -24.811  1.00  0.61           C  
ATOM   1894  CB  ASN A 122      51.272  12.626 -26.760  1.00  0.61           C  
ATOM   1895  HB2 ASN A 122      50.567  13.288 -26.257  1.00  0.61           H  
ATOM   1896  HB3 ASN A 122      50.832  12.357 -27.720  1.00  0.61           H  
ATOM   1897  O   ASN A 122      49.281  11.545 -24.993  1.00  0.61           O  
ATOM   1898  CG  ASN A 122      52.523  13.454 -26.992  1.00  0.61           C  
ATOM   1899  ND2 ASN A 122      52.431  14.464 -27.823  1.00  0.61           N  
ATOM   1900 HD21 ASN A 122      53.251  15.048 -27.904  1.00  0.61           H  
ATOM   1901 HD22 ASN A 122      51.542  14.711 -28.234  1.00  0.61           H  
ATOM   1902  OD1 ASN A 122      53.580  13.241 -26.425  1.00  0.61           O  
ATOM   1903  N   VAL A 123      50.832  10.605 -23.672  1.00  0.54           N  
ATOM   1904  H   VAL A 123      51.755  10.195 -23.643  1.00  0.54           H  
ATOM   1905  CA  VAL A 123      49.949  10.478 -22.501  1.00  0.54           C  
ATOM   1906  HA  VAL A 123      49.000  10.054 -22.831  1.00  0.54           H  
ATOM   1907  C   VAL A 123      49.638  11.862 -21.912  1.00  0.54           C  
ATOM   1908  CB  VAL A 123      50.552   9.528 -21.443  1.00  0.54           C  
ATOM   1909  HB  VAL A 123      51.412  10.010 -20.979  1.00  0.54           H  
ATOM   1910  O   VAL A 123      48.537  12.088 -21.425  1.00  0.54           O  
ATOM   1911  CG1 VAL A 123      49.530   9.186 -20.353  1.00  0.54           C  
ATOM   1912 HG11 VAL A 123      48.648   8.723 -20.795  1.00  0.54           H  
ATOM   1913 HG12 VAL A 123      49.223  10.089 -19.826  1.00  0.54           H  
ATOM   1914 HG13 VAL A 123      49.969   8.505 -19.624  1.00  0.54           H  
ATOM   1915  CG2 VAL A 123      51.022   8.197 -22.057  1.00  0.54           C  
ATOM   1916 HG21 VAL A 123      51.349   7.519 -21.268  1.00  0.54           H  
ATOM   1917 HG22 VAL A 123      51.864   8.361 -22.729  1.00  0.54           H  
ATOM   1918 HG23 VAL A 123      50.205   7.734 -22.609  1.00  0.54           H  
ATOM   1919  N   SER A 124      50.566  12.819 -22.037  1.00  0.47           N  
ATOM   1920  H   SER A 124      51.468  12.585 -22.427  1.00  0.47           H  
ATOM   1921  CA  SER A 124      50.444  14.174 -21.480  1.00  0.47           C  
ATOM   1922  HA  SER A 124      50.283  14.093 -20.405  1.00  0.47           H  
ATOM   1923  C   SER A 124      49.265  14.961 -22.057  1.00  0.47           C  
ATOM   1924  CB  SER A 124      51.731  14.984 -21.713  1.00  0.47           C  
ATOM   1925  HB2 SER A 124      51.924  15.602 -20.836  1.00  0.47           H  
ATOM   1926  HB3 SER A 124      51.588  15.647 -22.566  1.00  0.47           H  
ATOM   1927  O   SER A 124      48.586  15.663 -21.320  1.00  0.47           O  
ATOM   1928  OG  SER A 124      52.859  14.161 -21.986  1.00  0.47           O  
ATOM   1929  HG  SER A 124      53.605  14.747 -22.133  1.00  0.47           H  
ATOM   1930  N   ASN A 125      48.974  14.804 -23.353  1.00  0.42           N  
ATOM   1931  H   ASN A 125      49.529  14.168 -23.907  1.00  0.42           H  
ATOM   1932  CA  ASN A 125      47.870  15.533 -23.986  1.00  0.42           C  
ATOM   1933  HA  ASN A 125      47.808  16.527 -23.543  1.00  0.42           H  
ATOM   1934  C   ASN A 125      46.505  14.882 -23.729  1.00  0.42           C  
ATOM   1935  CB  ASN A 125      48.143  15.704 -25.491  1.00  0.42           C  
ATOM   1936  HB2 ASN A 125      48.421  14.748 -25.934  1.00  0.42           H  
ATOM   1937  HB3 ASN A 125      47.223  16.043 -25.970  1.00  0.42           H  
ATOM   1938  O   ASN A 125      45.482  15.492 -24.035  1.00  0.42           O  
ATOM   1939  CG  ASN A 125      49.207  16.743 -25.798  1.00  0.42           C  
ATOM   1940  ND2 ASN A 125      49.419  17.046 -27.056  1.00  0.42           N  
ATOM   1941 HD21 ASN A 125      48.754  16.743 -27.753  1.00  0.42           H  
ATOM   1942 HD22 ASN A 125      50.028  17.841 -27.189  1.00  0.42           H  
ATOM   1943  OD1 ASN A 125      49.886  17.279 -24.948  1.00  0.42           O  
ATOM   1944  N   LEU A 126      46.469  13.661 -23.183  1.00  0.43           N  
ATOM   1945  H   LEU A 126      47.332  13.221 -22.895  1.00  0.43           H  
ATOM   1946  CA  LEU A 126      45.217  12.955 -22.928  1.00  0.43           C  
ATOM   1947  HA  LEU A 126      44.531  13.191 -23.741  1.00  0.43           H  
ATOM   1948  C   LEU A 126      44.539  13.424 -21.642  1.00  0.43           C  
ATOM   1949  CB  LEU A 126      45.473  11.440 -22.904  1.00  0.43           C  
ATOM   1950  HB2 LEU A 126      45.769  11.148 -21.897  1.00  0.43           H  
ATOM   1951  HB3 LEU A 126      46.290  11.185 -23.580  1.00  0.43           H  
ATOM   1952  O   LEU A 126      43.314  13.457 -21.595  1.00  0.43           O  
ATOM   1953  CG  LEU A 126      44.216  10.663 -23.327  1.00  0.43           C  
ATOM   1954  HG  LEU A 126      43.342  11.065 -22.815  1.00  0.43           H  
ATOM   1955  CD1 LEU A 126      44.019  10.762 -24.840  1.00  0.43           C  
ATOM   1956 HD11 LEU A 126      43.217  10.092 -25.149  1.00  0.43           H  
ATOM   1957 HD12 LEU A 126      43.729  11.774 -25.121  1.00  0.43           H  
ATOM   1958 HD13 LEU A 126      44.942  10.496 -25.356  1.00  0.43           H  
ATOM   1959  CD2 LEU A 126      44.338   9.190 -22.944  1.00  0.43           C  
ATOM   1960 HD21 LEU A 126      44.450   9.105 -21.863  1.00  0.43           H  
ATOM   1961 HD22 LEU A 126      45.202   8.751 -23.443  1.00  0.43           H  
ATOM   1962 HD23 LEU A 126      43.435   8.661 -23.249  1.00  0.43           H  
ATOM   1963  N   GLN A 127      45.326  13.831 -20.641  1.00  0.37           N  
ATOM   1964  H   GLN A 127      46.330  13.779 -20.738  1.00  0.37           H  
ATOM   1965  CA  GLN A 127      44.760  14.435 -19.440  1.00  0.37           C  
ATOM   1966  HA  GLN A 127      43.967  13.786 -19.070  1.00  0.37           H  
ATOM   1967  C   GLN A 127      44.114  15.788 -19.778  1.00  0.37           C  
ATOM   1968  CB  GLN A 127      45.834  14.554 -18.346  1.00  0.37           C  
ATOM   1969  HB2 GLN A 127      46.494  13.687 -18.374  1.00  0.37           H  
ATOM   1970  HB3 GLN A 127      46.441  15.436 -18.551  1.00  0.37           H  
ATOM   1971  O   GLN A 127      43.041  16.069 -19.286  1.00  0.37           O  
ATOM   1972  CG  GLN A 127      45.222  14.684 -16.938  1.00  0.37           C  
ATOM   1973  HG2 GLN A 127      45.945  15.184 -16.293  1.00  0.37           H  
ATOM   1974  HG3 GLN A 127      44.338  15.320 -16.976  1.00  0.37           H  
ATOM   1975  CD  GLN A 127      44.873  13.352 -16.272  1.00  0.37           C  
ATOM   1976  NE2 GLN A 127      43.823  13.310 -15.489  1.00  0.37           N  
ATOM   1977 HE21 GLN A 127      43.543  12.397 -15.158  1.00  0.37           H  
ATOM   1978 HE22 GLN A 127      43.109  14.008 -15.638  1.00  0.37           H  
ATOM   1979  OE1 GLN A 127      45.553  12.340 -16.408  1.00  0.37           O  
ATOM   1980  N   GLU A 128      44.685  16.601 -20.676  1.00  0.35           N  
ATOM   1981  H   GLU A 128      45.602  16.372 -21.030  1.00  0.35           H  
ATOM   1982  CA  GLU A 128      44.157  17.959 -20.903  1.00  0.35           C  
ATOM   1983  HA  GLU A 128      43.652  18.297 -19.998  1.00  0.35           H  
ATOM   1984  C   GLU A 128      43.090  18.067 -22.011  1.00  0.35           C  
ATOM   1985  CB  GLU A 128      45.323  18.931 -21.139  1.00  0.35           C  
ATOM   1986  HB2 GLU A 128      45.981  18.520 -21.904  1.00  0.35           H  
ATOM   1987  HB3 GLU A 128      44.923  19.880 -21.495  1.00  0.35           H  
ATOM   1988  O   GLU A 128      42.162  18.864 -21.881  1.00  0.35           O  
ATOM   1989  CG  GLU A 128      46.110  19.194 -19.840  1.00  0.35           C  
ATOM   1990  HG2 GLU A 128      45.422  19.587 -19.092  1.00  0.35           H  
ATOM   1991  HG3 GLU A 128      46.506  18.248 -19.469  1.00  0.35           H  
ATOM   1992  CD  GLU A 128      47.280  20.179 -20.013  1.00  0.35           C  
ATOM   1993  OE1 GLU A 128      47.796  20.652 -18.974  1.00  0.35           O  
ATOM   1994  OE2 GLU A 128      47.686  20.433 -21.171  1.00  0.35           O  
ATOM   1995  N   SER A 129      43.170  17.291 -23.101  1.00  0.38           N  
ATOM   1996  H   SER A 129      43.927  16.626 -23.167  1.00  0.38           H  
ATOM   1997  CA  SER A 129      42.296  17.531 -24.272  1.00  0.38           C  
ATOM   1998  HA  SER A 129      42.047  18.593 -24.286  1.00  0.38           H  
ATOM   1999  C   SER A 129      40.944  16.812 -24.241  1.00  0.38           C  
ATOM   2000  CB  SER A 129      43.029  17.274 -25.589  1.00  0.38           C  
ATOM   2001  HB2 SER A 129      42.352  17.487 -26.417  1.00  0.38           H  
ATOM   2002  HB3 SER A 129      43.880  17.952 -25.658  1.00  0.38           H  
ATOM   2003  O   SER A 129      39.963  17.369 -24.725  1.00  0.38           O  
ATOM   2004  OG  SER A 129      43.491  15.942 -25.701  1.00  0.38           O  
ATOM   2005  HG  SER A 129      44.186  15.804 -25.053  1.00  0.38           H  
ATOM   2006  N   LEU A 130      40.854  15.618 -23.645  1.00  0.40           N  
ATOM   2007  H   LEU A 130      41.686  15.211 -23.241  1.00  0.40           H  
ATOM   2008  CA  LEU A 130      39.560  14.950 -23.429  1.00  0.40           C  
ATOM   2009  HA  LEU A 130      38.904  15.154 -24.276  1.00  0.40           H  
ATOM   2010  C   LEU A 130      38.832  15.513 -22.209  1.00  0.40           C  
ATOM   2011  CB  LEU A 130      39.759  13.433 -23.303  1.00  0.40           C  
ATOM   2012  HB2 LEU A 130      38.842  12.992 -22.911  1.00  0.40           H  
ATOM   2013  HB3 LEU A 130      40.553  13.245 -22.580  1.00  0.40           H  
ATOM   2014  O   LEU A 130      37.602  15.515 -22.172  1.00  0.40           O  
ATOM   2015  CG  LEU A 130      40.098  12.741 -24.634  1.00  0.40           C  
ATOM   2016  HG  LEU A 130      40.968  13.217 -25.087  1.00  0.40           H  
ATOM   2017  CD1 LEU A 130      40.437  11.275 -24.369  1.00  0.40           C  
ATOM   2018 HD11 LEU A 130      40.748  10.799 -25.299  1.00  0.40           H  
ATOM   2019 HD12 LEU A 130      39.567  10.760 -23.964  1.00  0.40           H  
ATOM   2020 HD13 LEU A 130      41.252  11.218 -23.647  1.00  0.40           H  
ATOM   2021  CD2 LEU A 130      38.931  12.765 -25.628  1.00  0.40           C  
ATOM   2022 HD21 LEU A 130      38.032  12.362 -25.163  1.00  0.40           H  
ATOM   2023 HD22 LEU A 130      39.188  12.177 -26.510  1.00  0.40           H  
ATOM   2024 HD23 LEU A 130      38.738  13.788 -25.949  1.00  0.40           H  
ATOM   2025  N   GLU A 131      39.583  16.045 -21.244  1.00  0.38           N  
ATOM   2026  H   GLU A 131      40.591  15.995 -21.296  1.00  0.38           H  
ATOM   2027  CA  GLU A 131      38.984  16.799 -20.159  1.00  0.38           C  
ATOM   2028  HA  GLU A 131      38.150  16.210 -19.778  1.00  0.38           H  
ATOM   2029  C   GLU A 131      38.368  18.104 -20.703  1.00  0.38           C  
ATOM   2030  CB  GLU A 131      39.982  16.977 -18.996  1.00  0.38           C  
ATOM   2031  HB2 GLU A 131      39.583  17.728 -18.315  1.00  0.38           H  
ATOM   2032  HB3 GLU A 131      40.923  17.358 -19.390  1.00  0.38           H  
ATOM   2033  O   GLU A 131      37.217  18.373 -20.419  1.00  0.38           O  
ATOM   2034  CG  GLU A 131      40.192  15.652 -18.215  1.00  0.38           C  
ATOM   2035  HG2 GLU A 131      39.222  15.325 -17.842  1.00  0.38           H  
ATOM   2036  HG3 GLU A 131      40.541  14.890 -18.911  1.00  0.38           H  
ATOM   2037  CD  GLU A 131      41.175  15.719 -17.019  1.00  0.38           C  
ATOM   2038  OE1 GLU A 131      41.517  14.636 -16.470  1.00  0.38           O  
ATOM   2039  OE2 GLU A 131      41.573  16.830 -16.604  1.00  0.38           O  
ATOM   2040  N   ALA A 132      38.991  18.880 -21.589  1.00  0.42           N  
ATOM   2041  H   ALA A 132      39.943  18.669 -21.853  1.00  0.42           H  
ATOM   2042  CA  ALA A 132      38.442  20.205 -21.925  1.00  0.42           C  
ATOM   2043  HA  ALA A 132      38.458  20.794 -21.009  1.00  0.42           H  
ATOM   2044  C   ALA A 132      36.967  20.261 -22.425  1.00  0.42           C  
ATOM   2045  CB  ALA A 132      39.395  20.882 -22.908  1.00  0.42           C  
ATOM   2046  HB1 ALA A 132      39.044  21.892 -23.119  1.00  0.42           H  
ATOM   2047  HB2 ALA A 132      39.430  20.315 -23.838  1.00  0.42           H  
ATOM   2048  HB3 ALA A 132      40.396  20.935 -22.479  1.00  0.42           H  
ATOM   2049  O   ALA A 132      36.274  21.212 -22.065  1.00  0.42           O  
ATOM   2050  N   GLU A 133      36.458  19.283 -23.193  1.00  0.44           N  
ATOM   2051  H   GLU A 133      37.060  18.515 -23.453  1.00  0.44           H  
ATOM   2052  CA  GLU A 133      35.071  19.331 -23.713  1.00  0.44           C  
ATOM   2053  HA  GLU A 133      34.671  20.332 -23.553  1.00  0.44           H  
ATOM   2054  C   GLU A 133      34.072  18.409 -22.980  1.00  0.44           C  
ATOM   2055  CB  GLU A 133      35.041  19.118 -25.239  1.00  0.44           C  
ATOM   2056  HB2 GLU A 133      35.567  18.196 -25.489  1.00  0.44           H  
ATOM   2057  HB3 GLU A 133      33.999  19.018 -25.543  1.00  0.44           H  
ATOM   2058  O   GLU A 133      32.968  18.854 -22.665  1.00  0.44           O  
ATOM   2059  CG  GLU A 133      35.660  20.304 -26.008  1.00  0.44           C  
ATOM   2060  HG2 GLU A 133      35.215  21.226 -25.635  1.00  0.44           H  
ATOM   2061  HG3 GLU A 133      36.729  20.341 -25.796  1.00  0.44           H  
ATOM   2062  CD  GLU A 133      35.452  20.245 -27.536  1.00  0.44           C  
ATOM   2063  OE1 GLU A 133      35.817  21.242 -28.204  1.00  0.44           O  
ATOM   2064  OE2 GLU A 133      34.938  19.221 -28.043  1.00  0.44           O  
ATOM   2065  N   GLU A 134      34.426  17.159 -22.636  1.00  0.45           N  
ATOM   2066  H   GLU A 134      35.350  16.827 -22.872  1.00  0.45           H  
ATOM   2067  CA  GLU A 134      33.533  16.273 -21.852  1.00  0.45           C  
ATOM   2068  HA  GLU A 134      32.501  16.508 -22.112  1.00  0.45           H  
ATOM   2069  C   GLU A 134      33.630  16.530 -20.332  1.00  0.45           C  
ATOM   2070  CB  GLU A 134      33.743  14.770 -22.189  1.00  0.45           C  
ATOM   2071  HB2 GLU A 134      33.349  14.179 -21.362  1.00  0.45           H  
ATOM   2072  HB3 GLU A 134      34.810  14.562 -22.269  1.00  0.45           H  
ATOM   2073  O   GLU A 134      32.642  16.320 -19.618  1.00  0.45           O  
ATOM   2074  CG  GLU A 134      33.019  14.296 -23.472  1.00  0.45           C  
ATOM   2075  HG2 GLU A 134      33.453  14.821 -24.324  1.00  0.45           H  
ATOM   2076  HG3 GLU A 134      31.974  14.599 -23.400  1.00  0.45           H  
ATOM   2077  CD  GLU A 134      33.066  12.764 -23.753  1.00  0.45           C  
ATOM   2078  OE1 GLU A 134      32.232  12.266 -24.548  1.00  0.45           O  
ATOM   2079  OE2 GLU A 134      33.943  12.018 -23.251  1.00  0.45           O  
ATOM   2080  N   MET A 135      34.759  17.053 -19.813  1.00  0.47           N  
ATOM   2081  H   MET A 135      35.536  17.274 -20.420  1.00  0.47           H  
ATOM   2082  CA  MET A 135      34.832  17.471 -18.401  1.00  0.47           C  
ATOM   2083  HA  MET A 135      34.524  16.624 -17.789  1.00  0.47           H  
ATOM   2084  C   MET A 135      33.866  18.616 -18.142  1.00  0.47           C  
ATOM   2085  CB  MET A 135      36.244  17.898 -17.953  1.00  0.47           C  
ATOM   2086  HB2 MET A 135      36.955  17.157 -18.318  1.00  0.47           H  
ATOM   2087  HB3 MET A 135      36.427  18.892 -18.360  1.00  0.47           H  
ATOM   2088  O   MET A 135      33.419  18.725 -17.009  1.00  0.47           O  
ATOM   2089  CG  MET A 135      36.535  18.048 -16.467  1.00  0.47           C  
ATOM   2090  HG2 MET A 135      36.288  17.110 -15.969  1.00  0.47           H  
ATOM   2091  HG3 MET A 135      35.901  18.840 -16.069  1.00  0.47           H  
ATOM   2092  SD  MET A 135      38.257  18.463 -16.056  1.00  0.47           S  
ATOM   2093  CE  MET A 135      38.535  20.004 -16.980  1.00  0.47           C  
ATOM   2094  HE1 MET A 135      37.792  20.748 -16.694  1.00  0.47           H  
ATOM   2095  HE2 MET A 135      39.535  20.376 -16.757  1.00  0.47           H  
ATOM   2096  HE3 MET A 135      38.467  19.812 -18.051  1.00  0.47           H  
ATOM   2097  N   ASP A 136      33.489  19.440 -19.121  1.00  0.63           N  
ATOM   2098  H   ASP A 136      33.854  19.326 -20.056  1.00  0.63           H  
ATOM   2099  CA  ASP A 136      32.614  20.567 -18.815  1.00  0.63           C  
ATOM   2100  HA  ASP A 136      33.043  21.071 -17.949  1.00  0.63           H  
ATOM   2101  C   ASP A 136      31.218  20.083 -18.392  1.00  0.63           C  
ATOM   2102  CB  ASP A 136      32.608  21.583 -19.965  1.00  0.63           C  
ATOM   2103  HB2 ASP A 136      33.626  21.711 -20.333  1.00  0.63           H  
ATOM   2104  HB3 ASP A 136      31.994  21.203 -20.782  1.00  0.63           H  
ATOM   2105  O   ASP A 136      30.761  20.406 -17.298  1.00  0.63           O  
ATOM   2106  CG  ASP A 136      32.095  22.953 -19.511  1.00  0.63           C  
ATOM   2107  OD1 ASP A 136      32.282  23.319 -18.326  1.00  0.63           O  
ATOM   2108  OD2 ASP A 136      31.447  23.648 -20.326  1.00  0.63           O  
ATOM   2109  N   GLU A 137      30.573  19.198 -19.154  1.00  0.71           N  
ATOM   2110  H   GLU A 137      31.001  18.902 -20.020  1.00  0.71           H  
ATOM   2111  CA  GLU A 137      29.213  18.757 -18.818  1.00  0.71           C  
ATOM   2112  HA  GLU A 137      28.660  19.622 -18.453  1.00  0.71           H  
ATOM   2113  C   GLU A 137      29.156  17.753 -17.662  1.00  0.71           C  
ATOM   2114  CB  GLU A 137      28.481  18.241 -20.063  1.00  0.71           C  
ATOM   2115  HB2 GLU A 137      27.568  17.732 -19.754  1.00  0.71           H  
ATOM   2116  HB3 GLU A 137      29.108  17.516 -20.582  1.00  0.71           H  
ATOM   2117  O   GLU A 137      28.358  17.940 -16.739  1.00  0.71           O  
ATOM   2118  CG  GLU A 137      28.105  19.382 -21.027  1.00  0.71           C  
ATOM   2119  HG2 GLU A 137      29.018  19.838 -21.411  1.00  0.71           H  
ATOM   2120  HG3 GLU A 137      27.565  18.957 -21.873  1.00  0.71           H  
ATOM   2121  CD  GLU A 137      27.227  20.451 -20.352  1.00  0.71           C  
ATOM   2122  OE1 GLU A 137      27.599  21.653 -20.382  1.00  0.71           O  
ATOM   2123  OE2 GLU A 137      26.210  20.059 -19.733  1.00  0.71           O  
ATOM   2124  N   GLU A 138      30.000  16.714 -17.633  1.00  0.75           N  
ATOM   2125  H   GLU A 138      30.685  16.602 -18.366  1.00  0.75           H  
ATOM   2126  CA  GLU A 138      29.960  15.762 -16.513  1.00  0.75           C  
ATOM   2127  HA  GLU A 138      28.922  15.458 -16.374  1.00  0.75           H  
ATOM   2128  C   GLU A 138      30.404  16.428 -15.205  1.00  0.75           C  
ATOM   2129  CB  GLU A 138      30.772  14.489 -16.808  1.00  0.75           C  
ATOM   2130  HB2 GLU A 138      31.835  14.727 -16.835  1.00  0.75           H  
ATOM   2131  HB3 GLU A 138      30.467  14.096 -17.777  1.00  0.75           H  
ATOM   2132  O   GLU A 138      29.795  16.193 -14.161  1.00  0.75           O  
ATOM   2133  CG  GLU A 138      30.501  13.430 -15.721  1.00  0.75           C  
ATOM   2134  HG2 GLU A 138      29.427  13.246 -15.670  1.00  0.75           H  
ATOM   2135  HG3 GLU A 138      30.815  13.828 -14.757  1.00  0.75           H  
ATOM   2136  CD  GLU A 138      31.215  12.089 -15.936  1.00  0.75           C  
ATOM   2137  OE1 GLU A 138      31.527  11.447 -14.901  1.00  0.75           O  
ATOM   2138  OE2 GLU A 138      31.412  11.681 -17.093  1.00  0.75           O  
ATOM   2139  N   THR A 139      31.408  17.312 -15.241  1.00  0.78           N  
ATOM   2140  H   THR A 139      31.855  17.522 -16.122  1.00  0.78           H  
ATOM   2141  CA  THR A 139      31.844  18.027 -14.030  1.00  0.78           C  
ATOM   2142  HA  THR A 139      31.926  17.296 -13.225  1.00  0.78           H  
ATOM   2143  C   THR A 139      30.823  19.068 -13.601  1.00  0.78           C  
ATOM   2144  CB  THR A 139      33.219  18.678 -14.167  1.00  0.78           C  
ATOM   2145  HB  THR A 139      33.160  19.541 -14.831  1.00  0.78           H  
ATOM   2146  O   THR A 139      30.608  19.218 -12.400  1.00  0.78           O  
ATOM   2147  CG2 THR A 139      33.818  19.149 -12.848  1.00  0.78           C  
ATOM   2148 HG21 THR A 139      34.820  19.540 -13.028  1.00  0.78           H  
ATOM   2149 HG22 THR A 139      33.882  18.313 -12.151  1.00  0.78           H  
ATOM   2150 HG23 THR A 139      33.194  19.934 -12.420  1.00  0.78           H  
ATOM   2151  OG1 THR A 139      34.102  17.720 -14.672  1.00  0.78           O  
ATOM   2152  HG1 THR A 139      34.057  17.854 -15.622  1.00  0.78           H  
ATOM   2153  N   LYS A 140      30.134  19.750 -14.528  1.00  0.81           N  
ATOM   2154  H   LYS A 140      30.374  19.643 -15.503  1.00  0.81           H  
ATOM   2155  CA  LYS A 140      28.972  20.589 -14.183  1.00  0.81           C  
ATOM   2156  HA  LYS A 140      29.272  21.372 -13.486  1.00  0.81           H  
ATOM   2157  C   LYS A 140      27.892  19.766 -13.489  1.00  0.81           C  
ATOM   2158  CB  LYS A 140      28.369  21.230 -15.436  1.00  0.81           C  
ATOM   2159  HB2 LYS A 140      28.333  20.481 -16.227  1.00  0.81           H  
ATOM   2160  HB3 LYS A 140      27.339  21.518 -15.224  1.00  0.81           H  
ATOM   2161  O   LYS A 140      27.438  20.159 -12.416  1.00  0.81           O  
ATOM   2162  CG  LYS A 140      29.098  22.487 -15.930  1.00  0.81           C  
ATOM   2163  HG2 LYS A 140      30.178  22.342 -15.946  1.00  0.81           H  
ATOM   2164  HG3 LYS A 140      28.870  23.325 -15.270  1.00  0.81           H  
ATOM   2165  CD  LYS A 140      28.568  22.775 -17.339  1.00  0.81           C  
ATOM   2166  HD2 LYS A 140      28.734  21.889 -17.952  1.00  0.81           H  
ATOM   2167  HD3 LYS A 140      27.494  22.960 -17.304  1.00  0.81           H  
ATOM   2168  CE  LYS A 140      29.259  23.944 -18.022  1.00  0.81           C  
ATOM   2169  HE2 LYS A 140      30.333  23.836 -17.870  1.00  0.81           H  
ATOM   2170  HE3 LYS A 140      28.948  24.888 -17.575  1.00  0.81           H  
ATOM   2171  NZ  LYS A 140      28.960  23.908 -19.471  1.00  0.81           N  
ATOM   2172  HZ1 LYS A 140      28.583  23.012 -19.744  1.00  0.81           H  
ATOM   2173  HZ2 LYS A 140      29.830  23.973 -19.981  1.00  0.81           H  
ATOM   2174  HZ3 LYS A 140      28.318  24.622 -19.785  1.00  0.81           H  
ATOM   2175  N   ARG A 141      27.516  18.611 -14.050  1.00  0.86           N  
ATOM   2176  H   ARG A 141      27.924  18.367 -14.941  1.00  0.86           H  
ATOM   2177  CA  ARG A 141      26.507  17.719 -13.458  1.00  0.86           C  
ATOM   2178  HA  ARG A 141      25.589  18.282 -13.292  1.00  0.86           H  
ATOM   2179  C   ARG A 141      26.946  17.211 -12.078  1.00  0.86           C  
ATOM   2180  CB  ARG A 141      26.201  16.558 -14.414  1.00  0.86           C  
ATOM   2181  HB2 ARG A 141      27.131  16.050 -14.672  1.00  0.86           H  
ATOM   2182  HB3 ARG A 141      25.571  15.858 -13.865  1.00  0.86           H  
ATOM   2183  O   ARG A 141      26.162  17.284 -11.135  1.00  0.86           O  
ATOM   2184  CG  ARG A 141      25.451  16.948 -15.704  1.00  0.86           C  
ATOM   2185  HG2 ARG A 141      24.461  17.322 -15.444  1.00  0.86           H  
ATOM   2186  HG3 ARG A 141      25.980  17.738 -16.236  1.00  0.86           H  
ATOM   2187  CD  ARG A 141      25.314  15.713 -16.613  1.00  0.86           C  
ATOM   2188  HD2 ARG A 141      24.737  14.964 -16.070  1.00  0.86           H  
ATOM   2189  HD3 ARG A 141      26.307  15.313 -16.819  1.00  0.86           H  
ATOM   2190  NE  ARG A 141      24.628  15.982 -17.891  1.00  0.86           N  
ATOM   2191  HE  ARG A 141      24.790  16.888 -18.308  1.00  0.86           H  
ATOM   2192  NH1 ARG A 141      23.641  13.896 -18.182  1.00  0.86           N  
ATOM   2193 HH11 ARG A 141      22.962  13.308 -18.642  1.00  0.86           H  
ATOM   2194 HH12 ARG A 141      23.959  13.601 -17.270  1.00  0.86           H  
ATOM   2195  NH2 ARG A 141      23.368  15.473 -19.720  1.00  0.86           N  
ATOM   2196 HH21 ARG A 141      23.539  16.394 -20.098  1.00  0.86           H  
ATOM   2197 HH22 ARG A 141      22.788  14.806 -20.209  1.00  0.86           H  
ATOM   2198  CZ  ARG A 141      23.891  15.117 -18.584  1.00  0.86           C  
ATOM   2199  N   LYS A 142      28.212  16.806 -11.916  1.00  0.85           N  
ATOM   2200  H   LYS A 142      28.782  16.729 -12.746  1.00  0.85           H  
ATOM   2201  CA  LYS A 142      28.807  16.441 -10.616  1.00  0.85           C  
ATOM   2202  HA  LYS A 142      28.248  15.607 -10.191  1.00  0.85           H  
ATOM   2203  C   LYS A 142      28.699  17.585  -9.612  1.00  0.85           C  
ATOM   2204  CB  LYS A 142      30.275  16.017 -10.790  1.00  0.85           C  
ATOM   2205  HB2 LYS A 142      30.779  16.710 -11.463  1.00  0.85           H  
ATOM   2206  HB3 LYS A 142      30.777  16.057  -9.823  1.00  0.85           H  
ATOM   2207  O   LYS A 142      28.139  17.379  -8.536  1.00  0.85           O  
ATOM   2208  CG  LYS A 142      30.384  14.586 -11.322  1.00  0.85           C  
ATOM   2209  HG2 LYS A 142      29.758  14.470 -12.207  1.00  0.85           H  
ATOM   2210  HG3 LYS A 142      30.017  13.915 -10.545  1.00  0.85           H  
ATOM   2211  CD  LYS A 142      31.826  14.197 -11.668  1.00  0.85           C  
ATOM   2212  HD2 LYS A 142      32.464  14.286 -10.788  1.00  0.85           H  
ATOM   2213  HD3 LYS A 142      32.187  14.858 -12.456  1.00  0.85           H  
ATOM   2214  CE  LYS A 142      31.811  12.751 -12.170  1.00  0.85           C  
ATOM   2215  HE2 LYS A 142      30.985  12.658 -12.875  1.00  0.85           H  
ATOM   2216  HE3 LYS A 142      31.610  12.073 -11.340  1.00  0.85           H  
ATOM   2217  NZ  LYS A 142      33.051  12.361 -12.877  1.00  0.85           N  
ATOM   2218  HZ1 LYS A 142      33.755  11.977 -12.263  1.00  0.85           H  
ATOM   2219  HZ2 LYS A 142      32.778  11.684 -13.576  1.00  0.85           H  
ATOM   2220  HZ3 LYS A 142      33.416  13.133 -13.415  1.00  0.85           H  
ATOM   2221  N   LYS A 143      29.123  18.796  -9.995  1.00  0.84           N  
ATOM   2222  H   LYS A 143      29.567  18.868 -10.899  1.00  0.84           H  
ATOM   2223  CA  LYS A 143      29.036  20.011  -9.167  1.00  0.84           C  
ATOM   2224  HA  LYS A 143      29.612  19.861  -8.254  1.00  0.84           H  
ATOM   2225  C   LYS A 143      27.606  20.318  -8.722  1.00  0.84           C  
ATOM   2226  CB  LYS A 143      29.638  21.210  -9.916  1.00  0.84           C  
ATOM   2227  HB2 LYS A 143      29.283  21.216 -10.946  1.00  0.84           H  
ATOM   2228  HB3 LYS A 143      29.303  22.129  -9.436  1.00  0.84           H  
ATOM   2229  O   LYS A 143      27.393  20.702  -7.577  1.00  0.84           O  
ATOM   2230  CG  LYS A 143      31.173  21.197  -9.887  1.00  0.84           C  
ATOM   2231  HG2 LYS A 143      31.506  21.359  -8.862  1.00  0.84           H  
ATOM   2232  HG3 LYS A 143      31.550  20.232 -10.225  1.00  0.84           H  
ATOM   2233  CD  LYS A 143      31.733  22.308 -10.781  1.00  0.84           C  
ATOM   2234  HD2 LYS A 143      31.332  23.269 -10.459  1.00  0.84           H  
ATOM   2235  HD3 LYS A 143      31.431  22.113 -11.810  1.00  0.84           H  
ATOM   2236  CE  LYS A 143      33.261  22.324 -10.681  1.00  0.84           C  
ATOM   2237  HE2 LYS A 143      33.537  22.560  -9.653  1.00  0.84           H  
ATOM   2238  HE3 LYS A 143      33.631  21.321 -10.892  1.00  0.84           H  
ATOM   2239  NZ  LYS A 143      33.861  23.301 -11.624  1.00  0.84           N  
ATOM   2240  HZ1 LYS A 143      34.868  23.277 -11.556  1.00  0.84           H  
ATOM   2241  HZ2 LYS A 143      33.613  23.062 -12.574  1.00  0.84           H  
ATOM   2242  HZ3 LYS A 143      33.535  24.237 -11.428  1.00  0.84           H  
ATOM   2243  N   MET A 144      26.609  20.105  -9.584  1.00  0.87           N  
ATOM   2244  H   MET A 144      26.841  19.827 -10.527  1.00  0.87           H  
ATOM   2245  CA  MET A 144      25.196  20.276  -9.212  1.00  0.87           C  
ATOM   2246  HA  MET A 144      25.056  21.280  -8.813  1.00  0.87           H  
ATOM   2247  C   MET A 144      24.754  19.300  -8.112  1.00  0.87           C  
ATOM   2248  CB  MET A 144      24.290  20.109 -10.439  1.00  0.87           C  
ATOM   2249  HB2 MET A 144      23.254  20.079 -10.101  1.00  0.87           H  
ATOM   2250  HB3 MET A 144      24.508  19.168 -10.943  1.00  0.87           H  
ATOM   2251  O   MET A 144      23.922  19.654  -7.281  1.00  0.87           O  
ATOM   2252  CG  MET A 144      24.433  21.262 -11.435  1.00  0.87           C  
ATOM   2253  HG2 MET A 144      24.108  22.185 -10.955  1.00  0.87           H  
ATOM   2254  HG3 MET A 144      25.483  21.380 -11.701  1.00  0.87           H  
ATOM   2255  SD  MET A 144      23.488  21.041 -12.967  1.00  0.87           S  
ATOM   2256  CE  MET A 144      21.792  21.114 -12.327  1.00  0.87           C  
ATOM   2257  HE1 MET A 144      21.091  21.081 -13.161  1.00  0.87           H  
ATOM   2258  HE2 MET A 144      21.602  20.256 -11.682  1.00  0.87           H  
ATOM   2259  HE3 MET A 144      21.646  22.036 -11.766  1.00  0.87           H  
ATOM   2260  N   THR A 145      25.326  18.095  -8.078  1.00  0.88           N  
ATOM   2261  H   THR A 145      25.977  17.859  -8.813  1.00  0.88           H  
ATOM   2262  CA  THR A 145      24.991  17.058  -7.088  1.00  0.88           C  
ATOM   2263  HA  THR A 145      23.952  17.207  -6.794  1.00  0.88           H  
ATOM   2264  C   THR A 145      25.811  17.130  -5.790  1.00  0.88           C  
ATOM   2265  CB  THR A 145      25.055  15.649  -7.698  1.00  0.88           C  
ATOM   2266  HB  THR A 145      24.762  14.929  -6.934  1.00  0.88           H  
ATOM   2267  O   THR A 145      25.533  16.386  -4.850  1.00  0.88           O  
ATOM   2268  CG2 THR A 145      24.100  15.488  -8.881  1.00  0.88           C  
ATOM   2269 HG21 THR A 145      24.363  16.167  -9.692  1.00  0.88           H  
ATOM   2270 HG22 THR A 145      23.076  15.685  -8.563  1.00  0.88           H  
ATOM   2271 HG23 THR A 145      24.153  14.463  -9.251  1.00  0.88           H  
ATOM   2272  OG1 THR A 145      26.355  15.318  -8.134  1.00  0.88           O  
ATOM   2273  HG1 THR A 145      26.879  16.117  -8.224  1.00  0.88           H  
ATOM   2274  N   GLU A 146      26.795  18.031  -5.678  1.00  0.87           N  
ATOM   2275  H   GLU A 146      27.006  18.611  -6.478  1.00  0.87           H  
ATOM   2276  CA  GLU A 146      27.708  18.120  -4.519  1.00  0.87           C  
ATOM   2277  HA  GLU A 146      28.199  17.158  -4.369  1.00  0.87           H  
ATOM   2278  C   GLU A 146      27.016  18.477  -3.198  1.00  0.87           C  
ATOM   2279  CB  GLU A 146      28.787  19.183  -4.770  1.00  0.87           C  
ATOM   2280  HB2 GLU A 146      29.229  19.469  -3.815  1.00  0.87           H  
ATOM   2281  HB3 GLU A 146      28.323  20.070  -5.202  1.00  0.87           H  
ATOM   2282  O   GLU A 146      27.491  18.096  -2.129  1.00  0.87           O  
ATOM   2283  CG  GLU A 146      29.924  18.682  -5.667  1.00  0.87           C  
ATOM   2284  HG2 GLU A 146      30.431  17.861  -5.160  1.00  0.87           H  
ATOM   2285  HG3 GLU A 146      29.497  18.290  -6.590  1.00  0.87           H  
ATOM   2286  CD  GLU A 146      30.946  19.780  -6.008  1.00  0.87           C  
ATOM   2287  OE1 GLU A 146      31.797  19.513  -6.886  1.00  0.87           O  
ATOM   2288  OE2 GLU A 146      30.859  20.893  -5.438  1.00  0.87           O  
ATOM   2289  N   LYS A 147      25.896  19.203  -3.251  1.00  0.87           N  
ATOM   2290  H   LYS A 147      25.569  19.485  -4.164  1.00  0.87           H  
ATOM   2291  CA  LYS A 147      25.149  19.629  -2.055  1.00  0.87           C  
ATOM   2292  HA  LYS A 147      25.816  19.606  -1.192  1.00  0.87           H  
ATOM   2293  C   LYS A 147      24.003  18.694  -1.682  1.00  0.87           C  
ATOM   2294  CB  LYS A 147      24.655  21.068  -2.225  1.00  0.87           C  
ATOM   2295  HB2 LYS A 147      24.045  21.336  -1.363  1.00  0.87           H  
ATOM   2296  HB3 LYS A 147      24.036  21.139  -3.120  1.00  0.87           H  
ATOM   2297  O   LYS A 147      23.431  18.844  -0.609  1.00  0.87           O  
ATOM   2298  CG  LYS A 147      25.832  22.044  -2.324  1.00  0.87           C  
ATOM   2299  HG2 LYS A 147      26.408  21.840  -3.226  1.00  0.87           H  
ATOM   2300  HG3 LYS A 147      26.479  21.927  -1.454  1.00  0.87           H  
ATOM   2301  CD  LYS A 147      25.310  23.478  -2.377  1.00  0.87           C  
ATOM   2302  HD2 LYS A 147      24.650  23.584  -3.238  1.00  0.87           H  
ATOM   2303  HD3 LYS A 147      24.748  23.689  -1.467  1.00  0.87           H  
ATOM   2304  CE  LYS A 147      26.489  24.442  -2.500  1.00  0.87           C  
ATOM   2305  HE2 LYS A 147      27.151  24.292  -1.648  1.00  0.87           H  
ATOM   2306  HE3 LYS A 147      27.046  24.194  -3.404  1.00  0.87           H  
ATOM   2307  NZ  LYS A 147      26.012  25.843  -2.549  1.00  0.87           N  
ATOM   2308  HZ1 LYS A 147      25.396  25.967  -3.340  1.00  0.87           H  
ATOM   2309  HZ2 LYS A 147      26.793  26.479  -2.633  1.00  0.87           H  
ATOM   2310  HZ3 LYS A 147      25.494  26.057  -1.709  1.00  0.87           H  
ATOM   2311  N   VAL A 148      23.693  17.721  -2.538  1.00  0.93           N  
ATOM   2312  H   VAL A 148      24.245  17.622  -3.378  1.00  0.93           H  
ATOM   2313  CA  VAL A 148      22.559  16.815  -2.334  1.00  0.93           C  
ATOM   2314  HA  VAL A 148      21.671  17.419  -2.146  1.00  0.93           H  
ATOM   2315  C   VAL A 148      22.803  15.944  -1.106  1.00  0.93           C  
ATOM   2316  CB  VAL A 148      22.292  15.963  -3.587  1.00  0.93           C  
ATOM   2317  HB  VAL A 148      23.182  15.378  -3.820  1.00  0.93           H  
ATOM   2318  O   VAL A 148      23.905  15.429  -0.905  1.00  0.93           O  
ATOM   2319  CG1 VAL A 148      21.122  15.002  -3.361  1.00  0.93           C  
ATOM   2320 HG11 VAL A 148      20.222  15.556  -3.093  1.00  0.93           H  
ATOM   2321 HG12 VAL A 148      21.355  14.283  -2.576  1.00  0.93           H  
ATOM   2322 HG13 VAL A 148      20.930  14.440  -4.275  1.00  0.93           H  
ATOM   2323  CG2 VAL A 148      21.955  16.858  -4.788  1.00  0.93           C  
ATOM   2324 HG21 VAL A 148      21.030  17.401  -4.597  1.00  0.93           H  
ATOM   2325 HG22 VAL A 148      21.817  16.238  -5.674  1.00  0.93           H  
ATOM   2326 HG23 VAL A 148      22.752  17.577  -4.978  1.00  0.93           H  
ATOM   2327  N   VAL A 149      21.773  15.769  -0.290  1.00  0.93           N  
ATOM   2328  H   VAL A 149      20.896  16.218  -0.513  1.00  0.93           H  
ATOM   2329  CA  VAL A 149      21.762  14.859   0.856  1.00  0.93           C  
ATOM   2330  HA  VAL A 149      22.596  14.162   0.771  1.00  0.93           H  
ATOM   2331  C   VAL A 149      20.485  14.028   0.816  1.00  0.93           C  
ATOM   2332  CB  VAL A 149      21.913  15.612   2.193  1.00  0.93           C  
ATOM   2333  HB  VAL A 149      21.813  14.886   3.001  1.00  0.93           H  
ATOM   2334  O   VAL A 149      19.466  14.480   0.292  1.00  0.93           O  
ATOM   2335  CG1 VAL A 149      23.308  16.242   2.310  1.00  0.93           C  
ATOM   2336 HG11 VAL A 149      24.070  15.478   2.157  1.00  0.93           H  
ATOM   2337 HG12 VAL A 149      23.429  17.029   1.566  1.00  0.93           H  
ATOM   2338 HG13 VAL A 149      23.430  16.674   3.303  1.00  0.93           H  
ATOM   2339  CG2 VAL A 149      20.860  16.708   2.404  1.00  0.93           C  
ATOM   2340 HG21 VAL A 149      19.858  16.283   2.347  1.00  0.93           H  
ATOM   2341 HG22 VAL A 149      20.987  17.156   3.390  1.00  0.93           H  
ATOM   2342 HG23 VAL A 149      20.959  17.487   1.649  1.00  0.93           H  
ATOM   2343  N   SER A 150      20.542  12.807   1.344  1.00  0.94           N  
ATOM   2344  H   SER A 150      21.392  12.491   1.788  1.00  0.94           H  
ATOM   2345  CA  SER A 150      19.341  12.000   1.555  1.00  0.94           C  
ATOM   2346  HA  SER A 150      18.594  12.296   0.819  1.00  0.94           H  
ATOM   2347  C   SER A 150      18.746  12.259   2.938  1.00  0.94           C  
ATOM   2348  CB  SER A 150      19.606  10.508   1.338  1.00  0.94           C  
ATOM   2349  HB2 SER A 150      19.996  10.340   0.333  1.00  0.94           H  
ATOM   2350  HB3 SER A 150      18.665   9.965   1.431  1.00  0.94           H  
ATOM   2351  O   SER A 150      19.444  12.649   3.878  1.00  0.94           O  
ATOM   2352  OG  SER A 150      20.520  10.008   2.292  1.00  0.94           O  
ATOM   2353  HG  SER A 150      21.374   9.909   1.865  1.00  0.94           H  
ATOM   2354  N   PHE A 151      17.446  12.020   3.075  1.00  0.94           N  
ATOM   2355  H   PHE A 151      16.913  11.775   2.253  1.00  0.94           H  
ATOM   2356  CA  PHE A 151      16.740  12.066   4.350  1.00  0.94           C  
ATOM   2357  HA  PHE A 151      17.463  11.936   5.155  1.00  0.94           H  
ATOM   2358  C   PHE A 151      15.729  10.921   4.457  1.00  0.94           C  
ATOM   2359  CB  PHE A 151      16.072  13.437   4.530  1.00  0.94           C  
ATOM   2360  HB2 PHE A 151      16.827  14.216   4.420  1.00  0.94           H  
ATOM   2361  HB3 PHE A 151      15.688  13.505   5.547  1.00  0.94           H  
ATOM   2362  O   PHE A 151      15.233  10.412   3.449  1.00  0.94           O  
ATOM   2363  CG  PHE A 151      14.938  13.714   3.561  1.00  0.94           C  
ATOM   2364  CD1 PHE A 151      15.206  14.245   2.286  1.00  0.94           C  
ATOM   2365  HD1 PHE A 151      16.221  14.464   1.988  1.00  0.94           H  
ATOM   2366  CD2 PHE A 151      13.610  13.424   3.927  1.00  0.94           C  
ATOM   2367  HD2 PHE A 151      13.396  12.994   4.894  1.00  0.94           H  
ATOM   2368  CE1 PHE A 151      14.153  14.486   1.389  1.00  0.94           C  
ATOM   2369  HE1 PHE A 151      14.371  14.878   0.406  1.00  0.94           H  
ATOM   2370  CE2 PHE A 151      12.557  13.679   3.033  1.00  0.94           C  
ATOM   2371  HE2 PHE A 151      11.542  13.447   3.319  1.00  0.94           H  
ATOM   2372  CZ  PHE A 151      12.826  14.219   1.764  1.00  0.94           C  
ATOM   2373  HZ  PHE A 151      12.020  14.419   1.073  1.00  0.94           H  
ATOM   2374  N   LEU A 152      15.412  10.526   5.691  1.00  0.92           N  
ATOM   2375  H   LEU A 152      15.875  10.959   6.477  1.00  0.92           H  
ATOM   2376  CA  LEU A 152      14.400   9.513   5.971  1.00  0.92           C  
ATOM   2377  HA  LEU A 152      14.548   8.680   5.283  1.00  0.92           H  
ATOM   2378  C   LEU A 152      13.005  10.107   5.739  1.00  0.92           C  
ATOM   2379  CB  LEU A 152      14.593   9.005   7.410  1.00  0.92           C  
ATOM   2380  HB2 LEU A 152      15.622   8.664   7.528  1.00  0.92           H  
ATOM   2381  HB3 LEU A 152      14.434   9.838   8.094  1.00  0.92           H  
ATOM   2382  O   LEU A 152      12.637  11.098   6.377  1.00  0.92           O  
ATOM   2383  CG  LEU A 152      13.651   7.856   7.814  1.00  0.92           C  
ATOM   2384  HG  LEU A 152      12.614   8.159   7.663  1.00  0.92           H  
ATOM   2385  CD1 LEU A 152      13.921   6.579   7.025  1.00  0.92           C  
ATOM   2386 HD11 LEU A 152      14.944   6.247   7.205  1.00  0.92           H  
ATOM   2387 HD12 LEU A 152      13.754   6.727   5.958  1.00  0.92           H  
ATOM   2388 HD13 LEU A 152      13.253   5.788   7.368  1.00  0.92           H  
ATOM   2389  CD2 LEU A 152      13.865   7.527   9.291  1.00  0.92           C  
ATOM   2390 HD21 LEU A 152      14.876   7.155   9.454  1.00  0.92           H  
ATOM   2391 HD22 LEU A 152      13.154   6.762   9.601  1.00  0.92           H  
ATOM   2392 HD23 LEU A 152      13.708   8.415   9.905  1.00  0.92           H  
ATOM   2393  N   LEU A 153      12.247   9.514   4.818  1.00  0.92           N  
ATOM   2394  H   LEU A 153      12.622   8.704   4.345  1.00  0.92           H  
ATOM   2395  CA  LEU A 153      10.885   9.923   4.477  1.00  0.92           C  
ATOM   2396  HA  LEU A 153      10.750  10.966   4.762  1.00  0.92           H  
ATOM   2397  C   LEU A 153       9.848   9.102   5.245  1.00  0.92           C  
ATOM   2398  CB  LEU A 153      10.704   9.805   2.952  1.00  0.92           C  
ATOM   2399  HB2 LEU A 153      11.445  10.442   2.469  1.00  0.92           H  
ATOM   2400  HB3 LEU A 153      10.902   8.777   2.650  1.00  0.92           H  
ATOM   2401  O   LEU A 153       8.917   9.678   5.805  1.00  0.92           O  
ATOM   2402  CG  LEU A 153       9.304  10.187   2.438  1.00  0.92           C  
ATOM   2403  HG  LEU A 153       8.554   9.522   2.866  1.00  0.92           H  
ATOM   2404  CD1 LEU A 153       8.925  11.627   2.786  1.00  0.92           C  
ATOM   2405 HD11 LEU A 153       8.787  11.718   3.863  1.00  0.92           H  
ATOM   2406 HD12 LEU A 153       7.986  11.891   2.301  1.00  0.92           H  
ATOM   2407 HD13 LEU A 153       9.713  12.306   2.458  1.00  0.92           H  
ATOM   2408  CD2 LEU A 153       9.275  10.022   0.918  1.00  0.92           C  
ATOM   2409 HD21 LEU A 153       8.305  10.326   0.525  1.00  0.92           H  
ATOM   2410 HD22 LEU A 153       9.452   8.978   0.660  1.00  0.92           H  
ATOM   2411 HD23 LEU A 153      10.049  10.639   0.461  1.00  0.92           H  
ATOM   2412  N   VAL A 154      10.018   7.779   5.281  1.00  0.88           N  
ATOM   2413  H   VAL A 154      10.841   7.392   4.841  1.00  0.88           H  
ATOM   2414  CA  VAL A 154       9.154   6.849   6.024  1.00  0.88           C  
ATOM   2415  HA  VAL A 154       8.542   7.416   6.726  1.00  0.88           H  
ATOM   2416  C   VAL A 154      10.031   5.901   6.824  1.00  0.88           C  
ATOM   2417  CB  VAL A 154       8.212   6.047   5.105  1.00  0.88           C  
ATOM   2418  HB  VAL A 154       8.788   5.319   4.533  1.00  0.88           H  
ATOM   2419  O   VAL A 154      10.991   5.368   6.272  1.00  0.88           O  
ATOM   2420  CG1 VAL A 154       7.178   5.282   5.932  1.00  0.88           C  
ATOM   2421 HG11 VAL A 154       7.679   4.558   6.575  1.00  0.88           H  
ATOM   2422 HG12 VAL A 154       6.611   5.973   6.555  1.00  0.88           H  
ATOM   2423 HG13 VAL A 154       6.487   4.742   5.286  1.00  0.88           H  
ATOM   2424  CG2 VAL A 154       7.458   6.948   4.116  1.00  0.88           C  
ATOM   2425 HG21 VAL A 154       8.157   7.336   3.375  1.00  0.88           H  
ATOM   2426 HG22 VAL A 154       6.993   7.774   4.653  1.00  0.88           H  
ATOM   2427 HG23 VAL A 154       6.691   6.376   3.595  1.00  0.88           H  
ATOM   2428  N   ASP A 155       9.722   5.702   8.099  1.00  0.85           N  
ATOM   2429  H   ASP A 155       8.870   6.095   8.472  1.00  0.85           H  
ATOM   2430  CA  ASP A 155      10.487   4.815   8.975  1.00  0.85           C  
ATOM   2431  HA  ASP A 155      11.530   4.837   8.659  1.00  0.85           H  
ATOM   2432  C   ASP A 155      10.048   3.339   8.880  1.00  0.85           C  
ATOM   2433  CB  ASP A 155      10.465   5.376  10.408  1.00  0.85           C  
ATOM   2434  HB2 ASP A 155      11.244   4.877  10.984  1.00  0.85           H  
ATOM   2435  HB3 ASP A 155      10.724   6.434  10.374  1.00  0.85           H  
ATOM   2436  O   ASP A 155       9.285   2.931   8.000  1.00  0.85           O  
ATOM   2437  CG  ASP A 155       9.135   5.203  11.151  1.00  0.85           C  
ATOM   2438  OD1 ASP A 155       8.205   4.583  10.590  1.00  0.85           O  
ATOM   2439  OD2 ASP A 155       9.076   5.673  12.301  1.00  0.85           O  
ATOM   2440  N   GLU A 156      10.571   2.515   9.787  1.00  0.75           N  
ATOM   2441  H   GLU A 156      11.149   2.909  10.515  1.00  0.75           H  
ATOM   2442  CA  GLU A 156      10.271   1.085   9.878  1.00  0.75           C  
ATOM   2443  HA  GLU A 156      10.373   0.651   8.883  1.00  0.75           H  
ATOM   2444  C   GLU A 156       8.849   0.758  10.349  1.00  0.75           C  
ATOM   2445  CB  GLU A 156      11.316   0.435  10.789  1.00  0.75           C  
ATOM   2446  HB2 GLU A 156      12.294   0.757  10.432  1.00  0.75           H  
ATOM   2447  HB3 GLU A 156      11.242  -0.648  10.693  1.00  0.75           H  
ATOM   2448  O   GLU A 156       8.360  -0.336  10.066  1.00  0.75           O  
ATOM   2449  CG  GLU A 156      11.227   0.823  12.275  1.00  0.75           C  
ATOM   2450  HG2 GLU A 156      10.299   0.429  12.690  1.00  0.75           H  
ATOM   2451  HG3 GLU A 156      11.210   1.909  12.359  1.00  0.75           H  
ATOM   2452  CD  GLU A 156      12.415   0.276  13.084  1.00  0.75           C  
ATOM   2453  OE1 GLU A 156      12.481   0.595  14.292  1.00  0.75           O  
ATOM   2454  OE2 GLU A 156      13.262  -0.441  12.493  1.00  0.75           O  
ATOM   2455  N   ASN A 157       8.190   1.712  11.013  1.00  0.75           N  
ATOM   2456  H   ASN A 157       8.615   2.625  11.091  1.00  0.75           H  
ATOM   2457  CA  ASN A 157       6.822   1.606  11.514  1.00  0.75           C  
ATOM   2458  HA  ASN A 157       6.584   0.555  11.674  1.00  0.75           H  
ATOM   2459  C   ASN A 157       5.800   2.148  10.505  1.00  0.75           C  
ATOM   2460  CB  ASN A 157       6.729   2.333  12.863  1.00  0.75           C  
ATOM   2461  HB2 ASN A 157       6.929   3.394  12.713  1.00  0.75           H  
ATOM   2462  HB3 ASN A 157       5.720   2.237  13.266  1.00  0.75           H  
ATOM   2463  O   ASN A 157       4.617   2.259  10.824  1.00  0.75           O  
ATOM   2464  CG  ASN A 157       7.694   1.768  13.881  1.00  0.75           C  
ATOM   2465  ND2 ASN A 157       8.501   2.608  14.483  1.00  0.75           N  
ATOM   2466 HD21 ASN A 157       8.494   3.580  14.207  1.00  0.75           H  
ATOM   2467 HD22 ASN A 157       9.231   2.202  15.052  1.00  0.75           H  
ATOM   2468  OD1 ASN A 157       7.753   0.573  14.127  1.00  0.75           O  
ATOM   2469  N   GLU A 158       6.245   2.463   9.282  1.00  0.78           N  
ATOM   2470  H   GLU A 158       7.245   2.436   9.147  1.00  0.78           H  
ATOM   2471  CA  GLU A 158       5.426   3.053   8.222  1.00  0.78           C  
ATOM   2472  HA  GLU A 158       6.073   3.117   7.347  1.00  0.78           H  
ATOM   2473  C   GLU A 158       4.967   4.494   8.524  1.00  0.78           C  
ATOM   2474  CB  GLU A 158       4.283   2.084   7.878  1.00  0.78           C  
ATOM   2475  HB2 GLU A 158       3.459   2.248   8.572  1.00  0.78           H  
ATOM   2476  HB3 GLU A 158       4.642   1.062   8.001  1.00  0.78           H  
ATOM   2477  O   GLU A 158       4.035   5.007   7.892  1.00  0.78           O  
ATOM   2478  CG  GLU A 158       3.749   2.203   6.452  1.00  0.78           C  
ATOM   2479  HG2 GLU A 158       3.346   3.199   6.270  1.00  0.78           H  
ATOM   2480  HG3 GLU A 158       4.567   2.034   5.752  1.00  0.78           H  
ATOM   2481  CD  GLU A 158       2.645   1.176   6.201  1.00  0.78           C  
ATOM   2482  OE1 GLU A 158       2.192   1.063   5.041  1.00  0.78           O  
ATOM   2483  OE2 GLU A 158       2.111   0.564   7.141  1.00  0.78           O  
ATOM   2484  N   GLU A 159       5.641   5.179   9.452  1.00  0.83           N  
ATOM   2485  H   GLU A 159       6.424   4.742   9.917  1.00  0.83           H  
ATOM   2486  CA  GLU A 159       5.336   6.553   9.832  1.00  0.83           C  
ATOM   2487  HA  GLU A 159       4.278   6.731   9.639  1.00  0.83           H  
ATOM   2488  C   GLU A 159       6.140   7.553   8.998  1.00  0.83           C  
ATOM   2489  CB  GLU A 159       5.545   6.798  11.332  1.00  0.83           C  
ATOM   2490  HB2 GLU A 159       6.584   6.608  11.600  1.00  0.83           H  
ATOM   2491  HB3 GLU A 159       5.327   7.849  11.523  1.00  0.83           H  
ATOM   2492  O   GLU A 159       7.363   7.458   8.840  1.00  0.83           O  
ATOM   2493  CG  GLU A 159       4.615   5.941  12.205  1.00  0.83           C  
ATOM   2494  HG2 GLU A 159       3.615   5.973  11.773  1.00  0.83           H  
ATOM   2495  HG3 GLU A 159       4.957   4.906  12.188  1.00  0.83           H  
ATOM   2496  CD  GLU A 159       4.539   6.436  13.659  1.00  0.83           C  
ATOM   2497  OE1 GLU A 159       3.504   6.149  14.306  1.00  0.83           O  
ATOM   2498  OE2 GLU A 159       5.460   7.157  14.107  1.00  0.83           O  
ATOM   2499  N   ILE A 160       5.438   8.552   8.457  1.00  0.88           N  
ATOM   2500  H   ILE A 160       4.455   8.613   8.682  1.00  0.88           H  
ATOM   2501  CA  ILE A 160       6.053   9.625   7.675  1.00  0.88           C  
ATOM   2502  HA  ILE A 160       6.766   9.172   6.987  1.00  0.88           H  
ATOM   2503  C   ILE A 160       6.825  10.551   8.623  1.00  0.88           C  
ATOM   2504  CB  ILE A 160       5.004  10.388   6.833  1.00  0.88           C  
ATOM   2505  HB  ILE A 160       4.273  10.836   7.507  1.00  0.88           H  
ATOM   2506  O   ILE A 160       6.240  11.222   9.468  1.00  0.88           O  
ATOM   2507  CG1 ILE A 160       4.263   9.434   5.866  1.00  0.88           C  
ATOM   2508 HG12 ILE A 160       3.781   8.644   6.441  1.00  0.88           H  
ATOM   2509 HG13 ILE A 160       4.985   8.968   5.195  1.00  0.88           H  
ATOM   2510  CG2 ILE A 160       5.684  11.515   6.033  1.00  0.88           C  
ATOM   2511 HG21 ILE A 160       6.418  11.100   5.342  1.00  0.88           H  
ATOM   2512 HG22 ILE A 160       6.178  12.210   6.712  1.00  0.88           H  
ATOM   2513 HG23 ILE A 160       4.945  12.102   5.486  1.00  0.88           H  
ATOM   2514  CD1 ILE A 160       3.175  10.112   5.023  1.00  0.88           C  
ATOM   2515 HD11 ILE A 160       2.459  10.617   5.672  1.00  0.88           H  
ATOM   2516 HD12 ILE A 160       2.658   9.356   4.433  1.00  0.88           H  
ATOM   2517 HD13 ILE A 160       3.610  10.826   4.323  1.00  0.88           H  
ATOM   2518  N   GLN A 161       8.136  10.669   8.413  1.00  0.91           N  
ATOM   2519  H   GLN A 161       8.532  10.108   7.672  1.00  0.91           H  
ATOM   2520  CA  GLN A 161       9.060  11.469   9.238  1.00  0.91           C  
ATOM   2521  HA  GLN A 161       8.715  11.432  10.272  1.00  0.91           H  
ATOM   2522  C   GLN A 161       9.094  12.957   8.848  1.00  0.91           C  
ATOM   2523  CB  GLN A 161      10.455  10.836   9.165  1.00  0.91           C  
ATOM   2524  HB2 GLN A 161      11.151  11.418   9.769  1.00  0.91           H  
ATOM   2525  HB3 GLN A 161      10.798  10.853   8.130  1.00  0.91           H  
ATOM   2526  O   GLN A 161      10.015  13.716   9.177  1.00  0.91           O  
ATOM   2527  CG  GLN A 161      10.468   9.386   9.664  1.00  0.91           C  
ATOM   2528  HG2 GLN A 161      11.491   9.011   9.636  1.00  0.91           H  
ATOM   2529  HG3 GLN A 161       9.870   8.755   9.006  1.00  0.91           H  
ATOM   2530  CD  GLN A 161       9.966   9.269  11.097  1.00  0.91           C  
ATOM   2531  NE2 GLN A 161       8.961   8.460  11.334  1.00  0.91           N  
ATOM   2532 HE21 GLN A 161       8.762   8.201  12.290  1.00  0.91           H  
ATOM   2533 HE22 GLN A 161       8.544   7.895  10.609  1.00  0.91           H  
ATOM   2534  OE1 GLN A 161      10.466   9.942  11.987  1.00  0.91           O  
ATOM   2535  N   VAL A 162       8.103  13.372   8.071  1.00  0.91           N  
ATOM   2536  H   VAL A 162       7.338  12.726   7.943  1.00  0.91           H  
ATOM   2537  CA  VAL A 162       7.966  14.701   7.494  1.00  0.91           C  
ATOM   2538  HA  VAL A 162       8.708  15.370   7.930  1.00  0.91           H  
ATOM   2539  C   VAL A 162       6.586  15.221   7.846  1.00  0.91           C  
ATOM   2540  CB  VAL A 162       8.187  14.665   5.981  1.00  0.91           C  
ATOM   2541  HB  VAL A 162       7.424  14.046   5.508  1.00  0.91           H  
ATOM   2542  O   VAL A 162       5.567  14.595   7.558  1.00  0.91           O  
ATOM   2543  CG1 VAL A 162       8.103  16.075   5.421  1.00  0.91           C  
ATOM   2544 HG11 VAL A 162       7.103  16.489   5.548  1.00  0.91           H  
ATOM   2545 HG12 VAL A 162       8.842  16.721   5.893  1.00  0.91           H  
ATOM   2546 HG13 VAL A 162       8.316  16.005   4.354  1.00  0.91           H  
ATOM   2547  CG2 VAL A 162       9.561  14.096   5.608  1.00  0.91           C  
ATOM   2548 HG21 VAL A 162       9.717  14.177   4.532  1.00  0.91           H  
ATOM   2549 HG22 VAL A 162       9.614  13.042   5.881  1.00  0.91           H  
ATOM   2550 HG23 VAL A 162      10.345  14.639   6.137  1.00  0.91           H  
ATOM   2551  N   THR A 163       6.560  16.372   8.504  1.00  0.88           N  
ATOM   2552  H   THR A 163       7.437  16.856   8.631  1.00  0.88           H  
ATOM   2553  CA  THR A 163       5.355  16.851   9.196  1.00  0.88           C  
ATOM   2554  HA  THR A 163       4.882  16.007   9.699  1.00  0.88           H  
ATOM   2555  C   THR A 163       4.314  17.428   8.236  1.00  0.88           C  
ATOM   2556  CB  THR A 163       5.739  17.884  10.264  1.00  0.88           C  
ATOM   2557  HB  THR A 163       4.831  18.336  10.661  1.00  0.88           H  
ATOM   2558  O   THR A 163       3.115  17.132   8.329  1.00  0.88           O  
ATOM   2559  CG2 THR A 163       6.509  17.244  11.419  1.00  0.88           C  
ATOM   2560 HG21 THR A 163       7.443  16.807  11.066  1.00  0.88           H  
ATOM   2561 HG22 THR A 163       5.902  16.463  11.876  1.00  0.88           H  
ATOM   2562 HG23 THR A 163       6.730  18.002  12.171  1.00  0.88           H  
ATOM   2563  OG1 THR A 163       6.564  18.898   9.726  1.00  0.88           O  
ATOM   2564  HG1 THR A 163       7.422  18.523   9.517  1.00  0.88           H  
ATOM   2565  N   ASN A 164       4.771  18.241   7.288  1.00  0.91           N  
ATOM   2566  H   ASN A 164       5.765  18.418   7.248  1.00  0.91           H  
ATOM   2567  CA  ASN A 164       3.944  18.961   6.332  1.00  0.91           C  
ATOM   2568  HA  ASN A 164       3.032  18.390   6.156  1.00  0.91           H  
ATOM   2569  C   ASN A 164       4.636  19.085   4.965  1.00  0.91           C  
ATOM   2570  CB  ASN A 164       3.538  20.317   6.951  1.00  0.91           C  
ATOM   2571  HB2 ASN A 164       2.952  20.125   7.850  1.00  0.91           H  
ATOM   2572  HB3 ASN A 164       2.910  20.878   6.259  1.00  0.91           H  
ATOM   2573  O   ASN A 164       5.765  18.638   4.762  1.00  0.91           O  
ATOM   2574  CG  ASN A 164       4.711  21.207   7.323  1.00  0.91           C  
ATOM   2575  ND2 ASN A 164       4.571  22.017   8.344  1.00  0.91           N  
ATOM   2576 HD21 ASN A 164       3.661  22.145   8.762  1.00  0.91           H  
ATOM   2577 HD22 ASN A 164       5.345  22.648   8.496  1.00  0.91           H  
ATOM   2578  OD1 ASN A 164       5.777  21.172   6.742  1.00  0.91           O  
ATOM   2579  N   GLU A 165       3.908  19.666   4.015  1.00  0.90           N  
ATOM   2580  H   GLU A 165       3.059  20.141   4.285  1.00  0.90           H  
ATOM   2581  CA  GLU A 165       4.363  19.874   2.642  1.00  0.90           C  
ATOM   2582  HA  GLU A 165       4.631  18.919   2.191  1.00  0.90           H  
ATOM   2583  C   GLU A 165       5.615  20.761   2.587  1.00  0.90           C  
ATOM   2584  CB  GLU A 165       3.172  20.475   1.878  1.00  0.90           C  
ATOM   2585  HB2 GLU A 165       2.751  21.297   2.457  1.00  0.90           H  
ATOM   2586  HB3 GLU A 165       2.416  19.695   1.794  1.00  0.90           H  
ATOM   2587  O   GLU A 165       6.550  20.467   1.842  1.00  0.90           O  
ATOM   2588  CG  GLU A 165       3.505  21.004   0.478  1.00  0.90           C  
ATOM   2589  HG2 GLU A 165       4.136  21.887   0.579  1.00  0.90           H  
ATOM   2590  HG3 GLU A 165       4.082  20.243  -0.047  1.00  0.90           H  
ATOM   2591  CD  GLU A 165       2.252  21.382  -0.336  1.00  0.90           C  
ATOM   2592  OE1 GLU A 165       2.396  21.866  -1.477  1.00  0.90           O  
ATOM   2593  OE2 GLU A 165       1.108  21.118   0.106  1.00  0.90           O  
ATOM   2594  N   GLU A 166       5.676  21.799   3.419  1.00  0.93           N  
ATOM   2595  H   GLU A 166       4.889  21.995   4.021  1.00  0.93           H  
ATOM   2596  CA  GLU A 166       6.804  22.727   3.476  1.00  0.93           C  
ATOM   2597  HA  GLU A 166       7.013  23.088   2.469  1.00  0.93           H  
ATOM   2598  C   GLU A 166       8.080  22.046   3.994  1.00  0.93           C  
ATOM   2599  CB  GLU A 166       6.452  23.932   4.365  1.00  0.93           C  
ATOM   2600  HB2 GLU A 166       6.295  23.607   5.394  1.00  0.93           H  
ATOM   2601  HB3 GLU A 166       7.318  24.594   4.370  1.00  0.93           H  
ATOM   2602  O   GLU A 166       9.166  22.274   3.462  1.00  0.93           O  
ATOM   2603  CG  GLU A 166       5.244  24.762   3.890  1.00  0.93           C  
ATOM   2604  HG2 GLU A 166       5.285  25.724   4.401  1.00  0.93           H  
ATOM   2605  HG3 GLU A 166       5.357  24.956   2.823  1.00  0.93           H  
ATOM   2606  CD  GLU A 166       3.861  24.136   4.165  1.00  0.93           C  
ATOM   2607  OE1 GLU A 166       2.885  24.630   3.566  1.00  0.93           O  
ATOM   2608  OE2 GLU A 166       3.770  23.172   4.967  1.00  0.93           O  
ATOM   2609  N   ASP A 167       7.959  21.180   5.003  1.00  0.94           N  
ATOM   2610  H   ASP A 167       7.041  21.060   5.407  1.00  0.94           H  
ATOM   2611  CA  ASP A 167       9.054  20.372   5.544  1.00  0.94           C  
ATOM   2612  HA  ASP A 167       9.884  21.032   5.795  1.00  0.94           H  
ATOM   2613  C   ASP A 167       9.564  19.367   4.505  1.00  0.94           C  
ATOM   2614  CB  ASP A 167       8.578  19.678   6.833  1.00  0.94           C  
ATOM   2615  HB2 ASP A 167       7.742  19.019   6.598  1.00  0.94           H  
ATOM   2616  HB3 ASP A 167       8.220  20.442   7.524  1.00  0.94           H  
ATOM   2617  O   ASP A 167      10.776  19.209   4.357  1.00  0.94           O  
ATOM   2618  CG  ASP A 167       9.655  18.873   7.567  1.00  0.94           C  
ATOM   2619  OD1 ASP A 167      10.840  19.286   7.555  1.00  0.94           O  
ATOM   2620  OD2 ASP A 167       9.280  17.881   8.235  1.00  0.94           O  
ATOM   2621  N   PHE A 168       8.666  18.754   3.724  1.00  0.95           N  
ATOM   2622  H   PHE A 168       7.686  18.932   3.889  1.00  0.95           H  
ATOM   2623  CA  PHE A 168       9.045  17.863   2.623  1.00  0.95           C  
ATOM   2624  HA  PHE A 168       9.674  17.063   3.015  1.00  0.95           H  
ATOM   2625  C   PHE A 168       9.877  18.592   1.572  1.00  0.95           C  
ATOM   2626  CB  PHE A 168       7.795  17.249   1.971  1.00  0.95           C  
ATOM   2627  HB2 PHE A 168       7.184  16.737   2.714  1.00  0.95           H  
ATOM   2628  HB3 PHE A 168       7.172  18.047   1.566  1.00  0.95           H  
ATOM   2629  O   PHE A 168      10.970  18.145   1.229  1.00  0.95           O  
ATOM   2630  CG  PHE A 168       8.125  16.279   0.853  1.00  0.95           C  
ATOM   2631  CD1 PHE A 168       7.856  16.630  -0.483  1.00  0.95           C  
ATOM   2632  HD1 PHE A 168       7.402  17.583  -0.712  1.00  0.95           H  
ATOM   2633  CD2 PHE A 168       8.728  15.039   1.141  1.00  0.95           C  
ATOM   2634  HD2 PHE A 168       8.951  14.772   2.163  1.00  0.95           H  
ATOM   2635  CE1 PHE A 168       8.163  15.737  -1.524  1.00  0.95           C  
ATOM   2636  HE1 PHE A 168       7.945  16.007  -2.547  1.00  0.95           H  
ATOM   2637  CE2 PHE A 168       9.052  14.154   0.096  1.00  0.95           C  
ATOM   2638  HE2 PHE A 168       9.526  13.208   0.312  1.00  0.95           H  
ATOM   2639  CZ  PHE A 168       8.764  14.501  -1.235  1.00  0.95           C  
ATOM   2640  HZ  PHE A 168       9.014  13.821  -2.036  1.00  0.95           H  
ATOM   2641  N   ILE A 169       9.385  19.739   1.099  1.00  0.94           N  
ATOM   2642  H   ILE A 169       8.487  20.047   1.443  1.00  0.94           H  
ATOM   2643  CA  ILE A 169      10.061  20.549   0.079  1.00  0.94           C  
ATOM   2644  HA  ILE A 169      10.260  19.926  -0.793  1.00  0.94           H  
ATOM   2645  C   ILE A 169      11.415  21.047   0.596  1.00  0.94           C  
ATOM   2646  CB  ILE A 169       9.140  21.713  -0.349  1.00  0.94           C  
ATOM   2647  HB  ILE A 169       8.835  22.263   0.542  1.00  0.94           H  
ATOM   2648  O   ILE A 169      12.411  20.977  -0.124  1.00  0.94           O  
ATOM   2649  CG1 ILE A 169       7.882  21.174  -1.067  1.00  0.94           C  
ATOM   2650 HG12 ILE A 169       7.489  20.299  -0.548  1.00  0.94           H  
ATOM   2651 HG13 ILE A 169       8.162  20.859  -2.072  1.00  0.94           H  
ATOM   2652  CG2 ILE A 169       9.883  22.674  -1.293  1.00  0.94           C  
ATOM   2653 HG21 ILE A 169      10.268  22.131  -2.156  1.00  0.94           H  
ATOM   2654 HG22 ILE A 169      10.717  23.156  -0.782  1.00  0.94           H  
ATOM   2655 HG23 ILE A 169       9.216  23.462  -1.643  1.00  0.94           H  
ATOM   2656  CD1 ILE A 169       6.742  22.192  -1.170  1.00  0.94           C  
ATOM   2657 HD11 ILE A 169       6.463  22.536  -0.174  1.00  0.94           H  
ATOM   2658 HD12 ILE A 169       7.038  23.048  -1.777  1.00  0.94           H  
ATOM   2659 HD13 ILE A 169       5.877  21.719  -1.635  1.00  0.94           H  
ATOM   2660  N   ARG A 170      11.471  21.490   1.860  1.00  0.93           N  
ATOM   2661  H   ARG A 170      10.605  21.537   2.379  1.00  0.93           H  
ATOM   2662  CA  ARG A 170      12.702  21.945   2.515  1.00  0.93           C  
ATOM   2663  HA  ARG A 170      13.165  22.714   1.897  1.00  0.93           H  
ATOM   2664  C   ARG A 170      13.735  20.828   2.647  1.00  0.93           C  
ATOM   2665  CB  ARG A 170      12.343  22.536   3.882  1.00  0.93           C  
ATOM   2666  HB2 ARG A 170      11.654  23.369   3.736  1.00  0.93           H  
ATOM   2667  HB3 ARG A 170      11.833  21.770   4.466  1.00  0.93           H  
ATOM   2668  O   ARG A 170      14.900  21.068   2.355  1.00  0.93           O  
ATOM   2669  CG  ARG A 170      13.576  23.042   4.650  1.00  0.93           C  
ATOM   2670  HG2 ARG A 170      14.049  23.843   4.082  1.00  0.93           H  
ATOM   2671  HG3 ARG A 170      14.299  22.237   4.785  1.00  0.93           H  
ATOM   2672  CD  ARG A 170      13.183  23.567   6.031  1.00  0.93           C  
ATOM   2673  HD2 ARG A 170      12.474  24.383   5.890  1.00  0.93           H  
ATOM   2674  HD3 ARG A 170      14.075  23.959   6.519  1.00  0.93           H  
ATOM   2675  NE  ARG A 170      12.590  22.508   6.876  1.00  0.93           N  
ATOM   2676  HE  ARG A 170      12.777  21.548   6.624  1.00  0.93           H  
ATOM   2677  NH1 ARG A 170      11.384  23.873   8.267  1.00  0.93           N  
ATOM   2678 HH11 ARG A 170      10.715  23.973   9.018  1.00  0.93           H  
ATOM   2679 HH12 ARG A 170      11.693  24.670   7.729  1.00  0.93           H  
ATOM   2680  NH2 ARG A 170      11.309  21.684   8.568  1.00  0.93           N  
ATOM   2681 HH21 ARG A 170      10.637  21.810   9.312  1.00  0.93           H  
ATOM   2682 HH22 ARG A 170      11.397  20.750   8.194  1.00  0.93           H  
ATOM   2683  CZ  ARG A 170      11.771  22.687   7.893  1.00  0.93           C  
ATOM   2684  N   LYS A 171      13.339  19.629   3.090  1.00  0.94           N  
ATOM   2685  H   LYS A 171      12.365  19.505   3.327  1.00  0.94           H  
ATOM   2686  CA  LYS A 171      14.253  18.478   3.221  1.00  0.94           C  
ATOM   2687  HA  LYS A 171      15.156  18.783   3.749  1.00  0.94           H  
ATOM   2688  C   LYS A 171      14.734  17.964   1.865  1.00  0.94           C  
ATOM   2689  CB  LYS A 171      13.574  17.338   3.993  1.00  0.94           C  
ATOM   2690  HB2 LYS A 171      12.572  17.173   3.596  1.00  0.94           H  
ATOM   2691  HB3 LYS A 171      14.153  16.428   3.831  1.00  0.94           H  
ATOM   2692  O   LYS A 171      15.867  17.510   1.760  1.00  0.94           O  
ATOM   2693  CG  LYS A 171      13.508  17.585   5.507  1.00  0.94           C  
ATOM   2694  HG2 LYS A 171      14.518  17.724   5.892  1.00  0.94           H  
ATOM   2695  HG3 LYS A 171      12.922  18.480   5.716  1.00  0.94           H  
ATOM   2696  CD  LYS A 171      12.866  16.372   6.193  1.00  0.94           C  
ATOM   2697  HD2 LYS A 171      11.850  16.267   5.812  1.00  0.94           H  
ATOM   2698  HD3 LYS A 171      13.437  15.478   5.941  1.00  0.94           H  
ATOM   2699  CE  LYS A 171      12.820  16.532   7.717  1.00  0.94           C  
ATOM   2700  HE2 LYS A 171      13.828  16.746   8.073  1.00  0.94           H  
ATOM   2701  HE3 LYS A 171      12.186  17.386   7.952  1.00  0.94           H  
ATOM   2702  NZ  LYS A 171      12.290  15.311   8.387  1.00  0.94           N  
ATOM   2703  HZ1 LYS A 171      12.777  14.472   8.107  1.00  0.94           H  
ATOM   2704  HZ2 LYS A 171      11.312  15.169   8.178  1.00  0.94           H  
ATOM   2705  HZ3 LYS A 171      12.321  15.391   9.393  1.00  0.94           H  
ATOM   2706  N   LEU A 172      13.886  18.058   0.841  1.00  0.93           N  
ATOM   2707  H   LEU A 172      12.944  18.370   1.026  1.00  0.93           H  
ATOM   2708  CA  LEU A 172      14.234  17.711  -0.534  1.00  0.93           C  
ATOM   2709  HA  LEU A 172      14.817  16.791  -0.503  1.00  0.93           H  
ATOM   2710  C   LEU A 172      15.148  18.762  -1.197  1.00  0.93           C  
ATOM   2711  CB  LEU A 172      12.909  17.454  -1.288  1.00  0.93           C  
ATOM   2712  HB2 LEU A 172      12.264  16.850  -0.651  1.00  0.93           H  
ATOM   2713  HB3 LEU A 172      12.413  18.412  -1.446  1.00  0.93           H  
ATOM   2714  O   LEU A 172      15.751  18.460  -2.217  1.00  0.93           O  
ATOM   2715  CG  LEU A 172      13.023  16.722  -2.635  1.00  0.93           C  
ATOM   2716  HG  LEU A 172      13.614  17.328  -3.321  1.00  0.93           H  
ATOM   2717  CD1 LEU A 172      13.614  15.313  -2.481  1.00  0.93           C  
ATOM   2718 HD11 LEU A 172      13.630  14.811  -3.449  1.00  0.93           H  
ATOM   2719 HD12 LEU A 172      14.641  15.376  -2.121  1.00  0.93           H  
ATOM   2720 HD13 LEU A 172      13.020  14.728  -1.779  1.00  0.93           H  
ATOM   2721  CD2 LEU A 172      11.644  16.546  -3.271  1.00  0.93           C  
ATOM   2722 HD21 LEU A 172      11.026  15.902  -2.646  1.00  0.93           H  
ATOM   2723 HD22 LEU A 172      11.752  16.105  -4.262  1.00  0.93           H  
ATOM   2724 HD23 LEU A 172      11.155  17.515  -3.368  1.00  0.93           H  
ATOM   2725  N   ASP A 173      15.272  19.963  -0.622  1.00  0.92           N  
ATOM   2726  H   ASP A 173      14.774  20.128   0.241  1.00  0.92           H  
ATOM   2727  CA  ASP A 173      16.085  21.080  -1.135  1.00  0.92           C  
ATOM   2728  HA  ASP A 173      15.798  21.948  -0.542  1.00  0.92           H  
ATOM   2729  C   ASP A 173      15.750  21.449  -2.594  1.00  0.92           C  
ATOM   2730  CB  ASP A 173      17.581  20.844  -0.857  1.00  0.92           C  
ATOM   2731  HB2 ASP A 173      17.957  20.070  -1.526  1.00  0.92           H  
ATOM   2732  HB3 ASP A 173      17.697  20.491   0.167  1.00  0.92           H  
ATOM   2733  O   ASP A 173      16.606  21.610  -3.465  1.00  0.92           O  
ATOM   2734  CG  ASP A 173      18.422  22.121  -1.015  1.00  0.92           C  
ATOM   2735  OD1 ASP A 173      17.896  23.218  -0.708  1.00  0.92           O  
ATOM   2736  OD2 ASP A 173      19.614  22.001  -1.386  1.00  0.92           O  
ATOM   2737  N   CYS A 174      14.451  21.551  -2.883  1.00  0.91           N  
ATOM   2738  H   CYS A 174      13.796  21.458  -2.120  1.00  0.91           H  
ATOM   2739  CA  CYS A 174      13.937  21.909  -4.203  1.00  0.91           C  
ATOM   2740  HA  CYS A 174      14.771  22.238  -4.823  1.00  0.91           H  
ATOM   2741  C   CYS A 174      12.963  23.092  -4.118  1.00  0.91           C  
ATOM   2742  CB  CYS A 174      13.340  20.660  -4.867  1.00  0.91           C  
ATOM   2743  HB2 CYS A 174      13.101  20.862  -5.911  1.00  0.91           H  
ATOM   2744  HB3 CYS A 174      14.070  19.852  -4.825  1.00  0.91           H  
ATOM   2745  O   CYS A 174      12.468  23.442  -3.046  1.00  0.91           O  
ATOM   2746  SG  CYS A 174      11.835  20.157  -3.995  1.00  0.91           S  
ATOM   2747  HG  CYS A 174      12.387  20.088  -2.780  1.00  0.91           H  
ATOM   2748  N   LYS A 175      12.678  23.738  -5.255  1.00  0.91           N  
ATOM   2749  H   LYS A 175      13.039  23.376  -6.127  1.00  0.91           H  
ATOM   2750  CA  LYS A 175      11.704  24.837  -5.278  1.00  0.91           C  
ATOM   2751  HA  LYS A 175      11.892  25.444  -4.392  1.00  0.91           H  
ATOM   2752  C   LYS A 175      10.269  24.287  -5.201  1.00  0.91           C  
ATOM   2753  CB  LYS A 175      11.871  25.745  -6.498  1.00  0.91           C  
ATOM   2754  HB2 LYS A 175      11.189  26.583  -6.359  1.00  0.91           H  
ATOM   2755  HB3 LYS A 175      11.577  25.210  -7.401  1.00  0.91           H  
ATOM   2756  O   LYS A 175       9.992  23.278  -5.848  1.00  0.91           O  
ATOM   2757  CG  LYS A 175      13.278  26.323  -6.677  1.00  0.91           C  
ATOM   2758  HG2 LYS A 175      14.001  25.520  -6.816  1.00  0.91           H  
ATOM   2759  HG3 LYS A 175      13.546  26.906  -5.796  1.00  0.91           H  
ATOM   2760  CD  LYS A 175      13.274  27.222  -7.915  1.00  0.91           C  
ATOM   2761  HD2 LYS A 175      12.508  27.988  -7.798  1.00  0.91           H  
ATOM   2762  HD3 LYS A 175      13.028  26.618  -8.789  1.00  0.91           H  
ATOM   2763  CE  LYS A 175      14.640  27.882  -8.105  1.00  0.91           C  
ATOM   2764  HE2 LYS A 175      15.397  27.102  -8.185  1.00  0.91           H  
ATOM   2765  HE3 LYS A 175      14.860  28.483  -7.223  1.00  0.91           H  
ATOM   2766  NZ  LYS A 175      14.628  28.727  -9.322  1.00  0.91           N  
ATOM   2767  HZ1 LYS A 175      14.414  28.158 -10.129  1.00  0.91           H  
ATOM   2768  HZ2 LYS A 175      15.517  29.186  -9.456  1.00  0.91           H  
ATOM   2769  HZ3 LYS A 175      13.899  29.422  -9.243  1.00  0.91           H  
ATOM   2770  N   PRO A 176       9.330  24.948  -4.500  1.00  0.89           N  
ATOM   2771  CA  PRO A 176       7.930  24.506  -4.433  1.00  0.89           C  
ATOM   2772  HA  PRO A 176       7.889  23.535  -3.940  1.00  0.89           H  
ATOM   2773  C   PRO A 176       7.240  24.399  -5.804  1.00  0.89           C  
ATOM   2774  CB  PRO A 176       7.222  25.556  -3.567  1.00  0.89           C  
ATOM   2775  HB2 PRO A 176       6.451  25.107  -2.941  1.00  0.89           H  
ATOM   2776  HB3 PRO A 176       6.783  26.329  -4.198  1.00  0.89           H  
ATOM   2777  O   PRO A 176       6.401  23.527  -6.033  1.00  0.89           O  
ATOM   2778  CG  PRO A 176       8.334  26.182  -2.729  1.00  0.89           C  
ATOM   2779  HG2 PRO A 176       8.104  27.214  -2.462  1.00  0.89           H  
ATOM   2780  HG3 PRO A 176       8.497  25.589  -1.829  1.00  0.89           H  
ATOM   2781  CD  PRO A 176       9.556  26.097  -3.636  1.00  0.89           C  
ATOM   2782  HD2 PRO A 176      10.447  25.974  -3.020  1.00  0.89           H  
ATOM   2783  HD3 PRO A 176       9.632  26.999  -4.244  1.00  0.89           H  
ATOM   2784  N   ASP A 177       7.608  25.275  -6.740  1.00  0.88           N  
ATOM   2785  H   ASP A 177       8.338  25.943  -6.537  1.00  0.88           H  
ATOM   2786  CA  ASP A 177       7.099  25.319  -8.112  1.00  0.88           C  
ATOM   2787  HA  ASP A 177       6.047  25.037  -8.071  1.00  0.88           H  
ATOM   2788  C   ASP A 177       7.824  24.346  -9.066  1.00  0.88           C  
ATOM   2789  CB  ASP A 177       7.124  26.766  -8.627  1.00  0.88           C  
ATOM   2790  HB2 ASP A 177       6.566  27.396  -7.935  1.00  0.88           H  
ATOM   2791  HB3 ASP A 177       6.612  26.799  -9.589  1.00  0.88           H  
ATOM   2792  O   ASP A 177       7.452  24.202 -10.236  1.00  0.88           O  
ATOM   2793  CG  ASP A 177       8.536  27.342  -8.789  1.00  0.88           C  
ATOM   2794  OD1 ASP A 177       9.418  26.995  -7.968  1.00  0.88           O  
ATOM   2795  OD2 ASP A 177       8.740  28.153  -9.716  1.00  0.88           O  
ATOM   2796  N   GLN A 178       8.854  23.651  -8.572  1.00  0.91           N  
ATOM   2797  H   GLN A 178       9.082  23.752  -7.593  1.00  0.91           H  
ATOM   2798  CA  GLN A 178       9.639  22.723  -9.367  1.00  0.91           C  
ATOM   2799  HA  GLN A 178       9.936  23.252 -10.272  1.00  0.91           H  
ATOM   2800  C   GLN A 178       8.790  21.516  -9.759  1.00  0.91           C  
ATOM   2801  CB  GLN A 178      10.909  22.301  -8.607  1.00  0.91           C  
ATOM   2802  HB2 GLN A 178      11.436  23.192  -8.267  1.00  0.91           H  
ATOM   2803  HB3 GLN A 178      10.627  21.709  -7.737  1.00  0.91           H  
ATOM   2804  O   GLN A 178       8.219  20.827  -8.922  1.00  0.91           O  
ATOM   2805  CG  GLN A 178      11.881  21.468  -9.449  1.00  0.91           C  
ATOM   2806  HG2 GLN A 178      11.392  20.531  -9.715  1.00  0.91           H  
ATOM   2807  HG3 GLN A 178      12.763  21.234  -8.854  1.00  0.91           H  
ATOM   2808  CD  GLN A 178      12.321  22.177 -10.720  1.00  0.91           C  
ATOM   2809  NE2 GLN A 178      12.038  21.608 -11.872  1.00  0.91           N  
ATOM   2810 HE21 GLN A 178      12.211  22.166 -12.695  1.00  0.91           H  
ATOM   2811 HE22 GLN A 178      11.585  20.706 -11.888  1.00  0.91           H  
ATOM   2812  OE1 GLN A 178      12.870  23.268 -10.720  1.00  0.91           O  
ATOM   2813  N   HIS A 179       8.757  21.221 -11.052  1.00  0.90           N  
ATOM   2814  H   HIS A 179       9.216  21.840 -11.705  1.00  0.90           H  
ATOM   2815  CA  HIS A 179       8.136  20.008 -11.558  1.00  0.90           C  
ATOM   2816  HA  HIS A 179       7.282  19.747 -10.934  1.00  0.90           H  
ATOM   2817  C   HIS A 179       9.143  18.861 -11.506  1.00  0.90           C  
ATOM   2818  CB  HIS A 179       7.621  20.273 -12.966  1.00  0.90           C  
ATOM   2819  HB2 HIS A 179       8.394  20.753 -13.566  1.00  0.90           H  
ATOM   2820  HB3 HIS A 179       7.388  19.313 -13.427  1.00  0.90           H  
ATOM   2821  O   HIS A 179      10.241  18.982 -12.059  1.00  0.90           O  
ATOM   2822  CG  HIS A 179       6.376  21.114 -12.983  1.00  0.90           C  
ATOM   2823  CD2 HIS A 179       5.137  20.700 -13.394  1.00  0.90           C  
ATOM   2824  HD2 HIS A 179       4.880  19.719 -13.765  1.00  0.90           H  
ATOM   2825  ND1 HIS A 179       6.256  22.429 -12.582  1.00  0.90           N  
ATOM   2826  HD1 HIS A 179       6.913  22.972 -12.040  1.00  0.90           H  
ATOM   2827  CE1 HIS A 179       4.980  22.797 -12.775  1.00  0.90           C  
ATOM   2828  HE1 HIS A 179       4.558  23.750 -12.489  1.00  0.90           H  
ATOM   2829  NE2 HIS A 179       4.265  21.778 -13.273  1.00  0.90           N  
ATOM   2830  N   LEU A 180       8.759  17.781 -10.829  1.00  0.93           N  
ATOM   2831  H   LEU A 180       7.860  17.807 -10.368  1.00  0.93           H  
ATOM   2832  CA  LEU A 180       9.601  16.635 -10.512  1.00  0.93           C  
ATOM   2833  HA  LEU A 180      10.553  16.731 -11.035  1.00  0.93           H  
ATOM   2834  C   LEU A 180       8.948  15.327 -10.952  1.00  0.93           C  
ATOM   2835  CB  LEU A 180       9.851  16.595  -8.992  1.00  0.93           C  
ATOM   2836  HB2 LEU A 180      10.452  15.715  -8.761  1.00  0.93           H  
ATOM   2837  HB3 LEU A 180       8.889  16.475  -8.494  1.00  0.93           H  
ATOM   2838  O   LEU A 180       7.728  15.174 -10.857  1.00  0.93           O  
ATOM   2839  CG  LEU A 180      10.543  17.837  -8.409  1.00  0.93           C  
ATOM   2840  HG  LEU A 180       9.965  18.735  -8.624  1.00  0.93           H  
ATOM   2841  CD1 LEU A 180      10.665  17.692  -6.895  1.00  0.93           C  
ATOM   2842 HD11 LEU A 180       9.676  17.538  -6.465  1.00  0.93           H  
ATOM   2843 HD12 LEU A 180      11.302  16.843  -6.647  1.00  0.93           H  
ATOM   2844 HD13 LEU A 180      11.098  18.598  -6.472  1.00  0.93           H  
ATOM   2845  CD2 LEU A 180      11.943  17.981  -8.983  1.00  0.93           C  
ATOM   2846 HD21 LEU A 180      11.897  18.238 -10.041  1.00  0.93           H  
ATOM   2847 HD22 LEU A 180      12.451  17.024  -8.871  1.00  0.93           H  
ATOM   2848 HD23 LEU A 180      12.484  18.759  -8.444  1.00  0.93           H  
ATOM   2849  N   LYS A 181       9.770  14.365 -11.374  1.00  0.93           N  
ATOM   2850  H   LYS A 181      10.753  14.588 -11.425  1.00  0.93           H  
ATOM   2851  CA  LYS A 181       9.382  12.945 -11.411  1.00  0.93           C  
ATOM   2852  HA  LYS A 181       8.299  12.861 -11.325  1.00  0.93           H  
ATOM   2853  C   LYS A 181       9.940  12.207 -10.201  1.00  0.93           C  
ATOM   2854  CB  LYS A 181       9.799  12.277 -12.728  1.00  0.93           C  
ATOM   2855  HB2 LYS A 181       9.708  11.197 -12.620  1.00  0.93           H  
ATOM   2856  HB3 LYS A 181      10.838  12.512 -12.963  1.00  0.93           H  
ATOM   2857  O   LYS A 181      10.874  12.675  -9.560  1.00  0.93           O  
ATOM   2858  CG  LYS A 181       8.901  12.724 -13.882  1.00  0.93           C  
ATOM   2859  HG2 LYS A 181       9.066  13.784 -14.077  1.00  0.93           H  
ATOM   2860  HG3 LYS A 181       7.859  12.572 -13.599  1.00  0.93           H  
ATOM   2861  CD  LYS A 181       9.197  11.912 -15.147  1.00  0.93           C  
ATOM   2862  HD2 LYS A 181       9.157  10.847 -14.915  1.00  0.93           H  
ATOM   2863  HD3 LYS A 181      10.188  12.165 -15.523  1.00  0.93           H  
ATOM   2864  CE  LYS A 181       8.138  12.234 -16.200  1.00  0.93           C  
ATOM   2865  HE2 LYS A 181       7.147  12.036 -15.791  1.00  0.93           H  
ATOM   2866  HE3 LYS A 181       8.200  13.294 -16.447  1.00  0.93           H  
ATOM   2867  NZ  LYS A 181       8.325  11.446 -17.434  1.00  0.93           N  
ATOM   2868  HZ1 LYS A 181       7.679  11.766 -18.141  1.00  0.93           H  
ATOM   2869  HZ2 LYS A 181       9.242  11.606 -17.826  1.00  0.93           H  
ATOM   2870  HZ3 LYS A 181       8.170  10.454 -17.323  1.00  0.93           H  
ATOM   2871  N   VAL A 182       9.378  11.052  -9.890  1.00  0.95           N  
ATOM   2872  H   VAL A 182       8.563  10.778 -10.420  1.00  0.95           H  
ATOM   2873  CA  VAL A 182       9.797  10.196  -8.782  1.00  0.95           C  
ATOM   2874  HA  VAL A 182      10.569  10.701  -8.201  1.00  0.95           H  
ATOM   2875  C   VAL A 182      10.385   8.907  -9.342  1.00  0.95           C  
ATOM   2876  CB  VAL A 182       8.617   9.924  -7.839  1.00  0.95           C  
ATOM   2877  HB  VAL A 182       7.830   9.418  -8.398  1.00  0.95           H  
ATOM   2878  O   VAL A 182       9.716   8.195 -10.094  1.00  0.95           O  
ATOM   2879  CG1 VAL A 182       9.051   9.052  -6.657  1.00  0.95           C  
ATOM   2880 HG11 VAL A 182       9.864   9.540  -6.119  1.00  0.95           H  
ATOM   2881 HG12 VAL A 182       8.208   8.899  -5.983  1.00  0.95           H  
ATOM   2882 HG13 VAL A 182       9.392   8.075  -7.000  1.00  0.95           H  
ATOM   2883  CG2 VAL A 182       8.023  11.217  -7.272  1.00  0.95           C  
ATOM   2884 HG21 VAL A 182       8.789  11.773  -6.732  1.00  0.95           H  
ATOM   2885 HG22 VAL A 182       7.626  11.831  -8.080  1.00  0.95           H  
ATOM   2886 HG23 VAL A 182       7.203  10.977  -6.595  1.00  0.95           H  
ATOM   2887  N   VAL A 183      11.619   8.590  -8.957  1.00  0.96           N  
ATOM   2888  H   VAL A 183      12.086   9.190  -8.292  1.00  0.96           H  
ATOM   2889  CA  VAL A 183      12.270   7.319  -9.296  1.00  0.96           C  
ATOM   2890  HA  VAL A 183      11.611   6.752  -9.954  1.00  0.96           H  
ATOM   2891  C   VAL A 183      12.484   6.523  -8.024  1.00  0.96           C  
ATOM   2892  CB  VAL A 183      13.604   7.503 -10.041  1.00  0.96           C  
ATOM   2893  HB  VAL A 183      14.340   7.960  -9.380  1.00  0.96           H  
ATOM   2894  O   VAL A 183      13.093   7.038  -7.097  1.00  0.96           O  
ATOM   2895  CG1 VAL A 183      14.122   6.130 -10.495  1.00  0.96           C  
ATOM   2896 HG11 VAL A 183      13.344   5.593 -11.037  1.00  0.96           H  
ATOM   2897 HG12 VAL A 183      14.982   6.245 -11.155  1.00  0.96           H  
ATOM   2898 HG13 VAL A 183      14.431   5.538  -9.633  1.00  0.96           H  
ATOM   2899  CG2 VAL A 183      13.446   8.399 -11.274  1.00  0.96           C  
ATOM   2900 HG21 VAL A 183      12.666   8.007 -11.926  1.00  0.96           H  
ATOM   2901 HG22 VAL A 183      14.390   8.452 -11.818  1.00  0.96           H  
ATOM   2902 HG23 VAL A 183      13.176   9.409 -10.965  1.00  0.96           H  
ATOM   2903  N   SER A 184      12.027   5.276  -7.973  1.00  0.95           N  
ATOM   2904  H   SER A 184      11.547   4.897  -8.777  1.00  0.95           H  
ATOM   2905  CA  SER A 184      12.306   4.367  -6.855  1.00  0.95           C  
ATOM   2906  HA  SER A 184      12.912   4.898  -6.120  1.00  0.95           H  
ATOM   2907  C   SER A 184      13.126   3.160  -7.290  1.00  0.95           C  
ATOM   2908  CB  SER A 184      11.023   3.954  -6.133  1.00  0.95           C  
ATOM   2909  HB2 SER A 184      11.259   3.223  -5.360  1.00  0.95           H  
ATOM   2910  HB3 SER A 184      10.583   4.830  -5.658  1.00  0.95           H  
ATOM   2911  O   SER A 184      13.142   2.803  -8.469  1.00  0.95           O  
ATOM   2912  OG  SER A 184      10.082   3.405  -7.028  1.00  0.95           O  
ATOM   2913  HG  SER A 184       9.393   4.065  -7.140  1.00  0.95           H  
ATOM   2914  N   ILE A 185      13.825   2.524  -6.350  1.00  0.93           N  
ATOM   2915  H   ILE A 185      13.845   2.911  -5.417  1.00  0.93           H  
ATOM   2916  CA  ILE A 185      14.569   1.282  -6.593  1.00  0.93           C  
ATOM   2917  HA  ILE A 185      14.359   0.968  -7.615  1.00  0.93           H  
ATOM   2918  C   ILE A 185      14.089   0.161  -5.672  1.00  0.93           C  
ATOM   2919  CB  ILE A 185      16.090   1.523  -6.510  1.00  0.93           C  
ATOM   2920  HB  ILE A 185      16.305   2.385  -7.142  1.00  0.93           H  
ATOM   2921  O   ILE A 185      13.979   0.354  -4.466  1.00  0.93           O  
ATOM   2922  CG1 ILE A 185      16.907   0.332  -7.053  1.00  0.93           C  
ATOM   2923 HG12 ILE A 185      16.904  -0.481  -6.327  1.00  0.93           H  
ATOM   2924 HG13 ILE A 185      16.452  -0.041  -7.971  1.00  0.93           H  
ATOM   2925  CG2 ILE A 185      16.521   1.848  -5.073  1.00  0.93           C  
ATOM   2926 HG21 ILE A 185      16.406   0.985  -4.418  1.00  0.93           H  
ATOM   2927 HG22 ILE A 185      17.568   2.149  -5.032  1.00  0.93           H  
ATOM   2928 HG23 ILE A 185      15.906   2.658  -4.680  1.00  0.93           H  
ATOM   2929  CD1 ILE A 185      18.353   0.719  -7.383  1.00  0.93           C  
ATOM   2930 HD11 ILE A 185      18.365   1.521  -8.120  1.00  0.93           H  
ATOM   2931 HD12 ILE A 185      18.871   1.047  -6.482  1.00  0.93           H  
ATOM   2932 HD13 ILE A 185      18.887  -0.141  -7.789  1.00  0.93           H  
ATOM   2933  N   PHE A 186      13.854  -1.019  -6.241  1.00  0.90           N  
ATOM   2934  H   PHE A 186      14.002  -1.077  -7.239  1.00  0.90           H  
ATOM   2935  CA  PHE A 186      13.550  -2.276  -5.556  1.00  0.90           C  
ATOM   2936  HA  PHE A 186      13.572  -2.113  -4.479  1.00  0.90           H  
ATOM   2937  C   PHE A 186      14.610  -3.324  -5.888  1.00  0.90           C  
ATOM   2938  CB  PHE A 186      12.154  -2.788  -5.950  1.00  0.90           C  
ATOM   2939  HB2 PHE A 186      11.931  -3.692  -5.383  1.00  0.90           H  
ATOM   2940  HB3 PHE A 186      12.169  -3.054  -7.007  1.00  0.90           H  
ATOM   2941  O   PHE A 186      15.388  -3.162  -6.822  1.00  0.90           O  
ATOM   2942  CG  PHE A 186      11.040  -1.797  -5.702  1.00  0.90           C  
ATOM   2943  CD1 PHE A 186      10.927  -1.166  -4.459  1.00  0.90           C  
ATOM   2944  HD1 PHE A 186      11.563  -1.492  -3.650  1.00  0.90           H  
ATOM   2945  CD2 PHE A 186      10.138  -1.468  -6.719  1.00  0.90           C  
ATOM   2946  HD2 PHE A 186      10.198  -1.978  -7.669  1.00  0.90           H  
ATOM   2947  CE1 PHE A 186       9.995  -0.134  -4.258  1.00  0.90           C  
ATOM   2948  HE1 PHE A 186       9.941   0.363  -3.300  1.00  0.90           H  
ATOM   2949  CE2 PHE A 186       9.201  -0.441  -6.519  1.00  0.90           C  
ATOM   2950  HE2 PHE A 186       8.565  -0.134  -7.336  1.00  0.90           H  
ATOM   2951  CZ  PHE A 186       9.131   0.239  -5.295  1.00  0.90           C  
ATOM   2952  HZ  PHE A 186       8.420   1.040  -5.152  1.00  0.90           H  
ATOM   2953  N   GLY A 187      14.649  -4.402  -5.117  1.00  0.87           N  
ATOM   2954  H   GLY A 187      13.985  -4.479  -4.361  1.00  0.87           H  
ATOM   2955  CA  GLY A 187      15.625  -5.479  -5.258  1.00  0.87           C  
ATOM   2956  HA2 GLY A 187      15.252  -6.215  -5.971  1.00  0.87           H  
ATOM   2957  HA3 GLY A 187      16.573  -5.096  -5.634  1.00  0.87           H  
ATOM   2958  C   GLY A 187      15.883  -6.165  -3.924  1.00  0.87           C  
ATOM   2959  O   GLY A 187      15.605  -5.596  -2.856  1.00  0.87           O  
ATOM   2960  N   ASN A 188      16.442  -7.368  -3.974  1.00  0.83           N  
ATOM   2961  H   ASN A 188      16.852  -7.687  -4.840  1.00  0.83           H  
ATOM   2962  CA  ASN A 188      16.698  -8.158  -2.778  1.00  0.83           C  
ATOM   2963  HA  ASN A 188      15.770  -8.221  -2.210  1.00  0.83           H  
ATOM   2964  C   ASN A 188      17.728  -7.457  -1.874  1.00  0.83           C  
ATOM   2965  CB  ASN A 188      17.096  -9.592  -3.185  1.00  0.83           C  
ATOM   2966  HB2 ASN A 188      17.956  -9.565  -3.853  1.00  0.83           H  
ATOM   2967  HB3 ASN A 188      17.389 -10.155  -2.299  1.00  0.83           H  
ATOM   2968  O   ASN A 188      18.437  -6.518  -2.265  1.00  0.83           O  
ATOM   2969  CG  ASN A 188      15.960 -10.359  -3.851  1.00  0.83           C  
ATOM   2970  ND2 ASN A 188      16.264 -11.371  -4.631  1.00  0.83           N  
ATOM   2971 HD21 ASN A 188      17.231 -11.589  -4.827  1.00  0.83           H  
ATOM   2972 HD22 ASN A 188      15.499 -11.916  -5.002  1.00  0.83           H  
ATOM   2973  OD1 ASN A 188      14.791 -10.079  -3.649  1.00  0.83           O  
ATOM   2974  N   THR A 189      17.779  -7.859  -0.605  1.00  0.80           N  
ATOM   2975  H   THR A 189      17.170  -8.603  -0.296  1.00  0.80           H  
ATOM   2976  CA  THR A 189      18.821  -7.386   0.315  1.00  0.80           C  
ATOM   2977  HA  THR A 189      18.776  -6.299   0.372  1.00  0.80           H  
ATOM   2978  C   THR A 189      20.193  -7.790  -0.225  1.00  0.80           C  
ATOM   2979  CB  THR A 189      18.608  -7.938   1.729  1.00  0.80           C  
ATOM   2980  HB  THR A 189      18.688  -9.025   1.722  1.00  0.80           H  
ATOM   2981  O   THR A 189      20.376  -8.926  -0.649  1.00  0.80           O  
ATOM   2982  CG2 THR A 189      19.599  -7.360   2.738  1.00  0.80           C  
ATOM   2983 HG21 THR A 189      20.613  -7.681   2.499  1.00  0.80           H  
ATOM   2984 HG22 THR A 189      19.559  -6.270   2.735  1.00  0.80           H  
ATOM   2985 HG23 THR A 189      19.369  -7.721   3.740  1.00  0.80           H  
ATOM   2986  OG1 THR A 189      17.324  -7.567   2.180  1.00  0.80           O  
ATOM   2987  HG1 THR A 189      17.293  -7.796   3.112  1.00  0.80           H  
ATOM   2988  N   GLY A 190      21.147  -6.857  -0.234  1.00  0.80           N  
ATOM   2989  H   GLY A 190      20.965  -5.958   0.188  1.00  0.80           H  
ATOM   2990  CA  GLY A 190      22.499  -7.099  -0.747  1.00  0.80           C  
ATOM   2991  HA2 GLY A 190      22.792  -8.124  -0.519  1.00  0.80           H  
ATOM   2992  HA3 GLY A 190      23.194  -6.437  -0.230  1.00  0.80           H  
ATOM   2993  C   GLY A 190      22.694  -6.893  -2.256  1.00  0.80           C  
ATOM   2994  O   GLY A 190      23.835  -6.850  -2.696  1.00  0.80           O  
ATOM   2995  N   ASP A 191      21.641  -6.655  -3.051  1.00  0.87           N  
ATOM   2996  H   ASP A 191      20.713  -6.790  -2.676  1.00  0.87           H  
ATOM   2997  CA  ASP A 191      21.775  -6.410  -4.506  1.00  0.87           C  
ATOM   2998  HA  ASP A 191      22.401  -7.195  -4.931  1.00  0.87           H  
ATOM   2999  C   ASP A 191      22.471  -5.068  -4.866  1.00  0.87           C  
ATOM   3000  CB  ASP A 191      20.387  -6.479  -5.174  1.00  0.87           C  
ATOM   3001  HB2 ASP A 191      19.653  -5.957  -4.559  1.00  0.87           H  
ATOM   3002  HB3 ASP A 191      20.442  -5.952  -6.126  1.00  0.87           H  
ATOM   3003  O   ASP A 191      22.674  -4.748  -6.043  1.00  0.87           O  
ATOM   3004  CG  ASP A 191      19.887  -7.881  -5.531  1.00  0.87           C  
ATOM   3005  OD1 ASP A 191      20.721  -8.763  -5.820  1.00  0.87           O  
ATOM   3006  OD2 ASP A 191      18.653  -8.036  -5.666  1.00  0.87           O  
ATOM   3007  N   GLY A 192      22.820  -4.248  -3.867  1.00  0.88           N  
ATOM   3008  H   GLY A 192      22.763  -4.628  -2.933  1.00  0.88           H  
ATOM   3009  CA  GLY A 192      23.503  -2.966  -4.060  1.00  0.88           C  
ATOM   3010  HA2 GLY A 192      23.914  -2.642  -3.104  1.00  0.88           H  
ATOM   3011  HA3 GLY A 192      24.330  -3.100  -4.757  1.00  0.88           H  
ATOM   3012  C   GLY A 192      22.590  -1.857  -4.592  1.00  0.88           C  
ATOM   3013  O   GLY A 192      22.965  -1.141  -5.520  1.00  0.88           O  
ATOM   3014  N   LYS A 193      21.384  -1.708  -4.026  1.00  0.90           N  
ATOM   3015  H   LYS A 193      21.157  -2.323  -3.257  1.00  0.90           H  
ATOM   3016  CA  LYS A 193      20.398  -0.683  -4.425  1.00  0.90           C  
ATOM   3017  HA  LYS A 193      20.202  -0.768  -5.493  1.00  0.90           H  
ATOM   3018  C   LYS A 193      20.912   0.740  -4.199  1.00  0.90           C  
ATOM   3019  CB  LYS A 193      19.081  -0.877  -3.664  1.00  0.90           C  
ATOM   3020  HB2 LYS A 193      18.434  -0.026  -3.874  1.00  0.90           H  
ATOM   3021  HB3 LYS A 193      19.285  -0.882  -2.593  1.00  0.90           H  
ATOM   3022  O   LYS A 193      21.057   1.488  -5.164  1.00  0.90           O  
ATOM   3023  CG  LYS A 193      18.349  -2.163  -4.067  1.00  0.90           C  
ATOM   3024  HG2 LYS A 193      18.176  -2.149  -5.144  1.00  0.90           H  
ATOM   3025  HG3 LYS A 193      18.955  -3.036  -3.827  1.00  0.90           H  
ATOM   3026  CD  LYS A 193      16.992  -2.254  -3.356  1.00  0.90           C  
ATOM   3027  HD2 LYS A 193      16.435  -3.093  -3.773  1.00  0.90           H  
ATOM   3028  HD3 LYS A 193      16.423  -1.346  -3.552  1.00  0.90           H  
ATOM   3029  CE  LYS A 193      17.107  -2.445  -1.842  1.00  0.90           C  
ATOM   3030  HE2 LYS A 193      17.762  -1.679  -1.429  1.00  0.90           H  
ATOM   3031  HE3 LYS A 193      16.117  -2.292  -1.413  1.00  0.90           H  
ATOM   3032  NZ  LYS A 193      17.596  -3.808  -1.509  1.00  0.90           N  
ATOM   3033  HZ1 LYS A 193      17.747  -3.906  -0.515  1.00  0.90           H  
ATOM   3034  HZ2 LYS A 193      18.460  -4.020  -1.985  1.00  0.90           H  
ATOM   3035  HZ3 LYS A 193      16.933  -4.503  -1.819  1.00  0.90           H  
ATOM   3036  N   SER A 194      21.284   1.071  -2.964  1.00  0.91           N  
ATOM   3037  H   SER A 194      21.031   0.474  -2.189  1.00  0.91           H  
ATOM   3038  CA  SER A 194      21.824   2.383  -2.586  1.00  0.91           C  
ATOM   3039  HA  SER A 194      21.071   3.147  -2.779  1.00  0.91           H  
ATOM   3040  C   SER A 194      23.083   2.718  -3.389  1.00  0.91           C  
ATOM   3041  CB  SER A 194      22.129   2.390  -1.081  1.00  0.91           C  
ATOM   3042  HB2 SER A 194      22.229   3.412  -0.716  1.00  0.91           H  
ATOM   3043  HB3 SER A 194      23.061   1.857  -0.890  1.00  0.91           H  
ATOM   3044  O   SER A 194      23.206   3.809  -3.941  1.00  0.91           O  
ATOM   3045  OG  SER A 194      21.100   1.720  -0.390  1.00  0.91           O  
ATOM   3046  HG  SER A 194      20.316   2.273  -0.386  1.00  0.91           H  
ATOM   3047  N   HIS A 195      23.970   1.731  -3.573  1.00  0.92           N  
ATOM   3048  H   HIS A 195      23.812   0.862  -3.084  1.00  0.92           H  
ATOM   3049  CA  HIS A 195      25.139   1.841  -4.451  1.00  0.92           C  
ATOM   3050  HA  HIS A 195      25.766   2.661  -4.100  1.00  0.92           H  
ATOM   3051  C   HIS A 195      24.741   2.162  -5.904  1.00  0.92           C  
ATOM   3052  CB  HIS A 195      25.951   0.542  -4.358  1.00  0.92           C  
ATOM   3053  HB2 HIS A 195      26.306   0.418  -3.335  1.00  0.92           H  
ATOM   3054  HB3 HIS A 195      25.311  -0.308  -4.595  1.00  0.92           H  
ATOM   3055  O   HIS A 195      25.267   3.099  -6.500  1.00  0.92           O  
ATOM   3056  CG  HIS A 195      27.139   0.508  -5.286  1.00  0.92           C  
ATOM   3057  CD2 HIS A 195      28.427   0.860  -4.982  1.00  0.92           C  
ATOM   3058  HD2 HIS A 195      28.783   1.228  -4.031  1.00  0.92           H  
ATOM   3059  ND1 HIS A 195      27.132   0.090  -6.599  1.00  0.92           N  
ATOM   3060  HD1 HIS A 195      26.337  -0.256  -7.117  1.00  0.92           H  
ATOM   3061  CE1 HIS A 195      28.386   0.183  -7.071  1.00  0.92           C  
ATOM   3062  HE1 HIS A 195      28.702  -0.092  -8.067  1.00  0.92           H  
ATOM   3063  NE2 HIS A 195      29.209   0.632  -6.117  1.00  0.92           N  
ATOM   3064  N   THR A 196      23.769   1.440  -6.468  1.00  0.95           N  
ATOM   3065  H   THR A 196      23.339   0.706  -5.923  1.00  0.95           H  
ATOM   3066  CA  THR A 196      23.263   1.690  -7.828  1.00  0.95           C  
ATOM   3067  HA  THR A 196      24.089   1.594  -8.533  1.00  0.95           H  
ATOM   3068  C   THR A 196      22.712   3.109  -7.966  1.00  0.95           C  
ATOM   3069  CB  THR A 196      22.182   0.669  -8.218  1.00  0.95           C  
ATOM   3070  HB  THR A 196      21.357   0.714  -7.506  1.00  0.95           H  
ATOM   3071  O   THR A 196      23.040   3.790  -8.937  1.00  0.95           O  
ATOM   3072  CG2 THR A 196      21.616   0.892  -9.621  1.00  0.95           C  
ATOM   3073 HG21 THR A 196      20.942   0.074  -9.877  1.00  0.95           H  
ATOM   3074 HG22 THR A 196      22.423   0.938 -10.352  1.00  0.95           H  
ATOM   3075 HG23 THR A 196      21.049   1.823  -9.655  1.00  0.95           H  
ATOM   3076  OG1 THR A 196      22.719  -0.633  -8.198  1.00  0.95           O  
ATOM   3077  HG1 THR A 196      22.867  -0.865  -7.279  1.00  0.95           H  
ATOM   3078  N   LEU A 197      21.923   3.589  -6.999  1.00  0.95           N  
ATOM   3079  H   LEU A 197      21.697   2.992  -6.216  1.00  0.95           H  
ATOM   3080  CA  LEU A 197      21.393   4.956  -7.012  1.00  0.95           C  
ATOM   3081  HA  LEU A 197      20.851   5.116  -7.945  1.00  0.95           H  
ATOM   3082  C   LEU A 197      22.508   6.005  -6.967  1.00  0.95           C  
ATOM   3083  CB  LEU A 197      20.442   5.169  -5.826  1.00  0.95           C  
ATOM   3084  HB2 LEU A 197      20.221   6.235  -5.768  1.00  0.95           H  
ATOM   3085  HB3 LEU A 197      20.951   4.891  -4.904  1.00  0.95           H  
ATOM   3086  O   LEU A 197      22.521   6.916  -7.795  1.00  0.95           O  
ATOM   3087  CG  LEU A 197      19.108   4.412  -5.897  1.00  0.95           C  
ATOM   3088  HG  LEU A 197      19.297   3.338  -5.882  1.00  0.95           H  
ATOM   3089  CD1 LEU A 197      18.299   4.791  -4.661  1.00  0.95           C  
ATOM   3090 HD11 LEU A 197      17.271   4.434  -4.733  1.00  0.95           H  
ATOM   3091 HD12 LEU A 197      18.261   5.874  -4.541  1.00  0.95           H  
ATOM   3092 HD13 LEU A 197      18.766   4.356  -3.778  1.00  0.95           H  
ATOM   3093  CD2 LEU A 197      18.316   4.748  -7.161  1.00  0.95           C  
ATOM   3094 HD21 LEU A 197      17.284   4.414  -7.056  1.00  0.95           H  
ATOM   3095 HD22 LEU A 197      18.762   4.245  -8.019  1.00  0.95           H  
ATOM   3096 HD23 LEU A 197      18.319   5.826  -7.325  1.00  0.95           H  
ATOM   3097  N   ASN A 198      23.468   5.844  -6.054  1.00  0.94           N  
ATOM   3098  H   ASN A 198      23.376   5.083  -5.396  1.00  0.94           H  
ATOM   3099  CA  ASN A 198      24.609   6.747  -5.904  1.00  0.94           C  
ATOM   3100  HA  ASN A 198      24.258   7.751  -5.664  1.00  0.94           H  
ATOM   3101  C   ASN A 198      25.427   6.868  -7.192  1.00  0.94           C  
ATOM   3102  CB  ASN A 198      25.483   6.242  -4.750  1.00  0.94           C  
ATOM   3103  HB2 ASN A 198      25.682   5.178  -4.879  1.00  0.94           H  
ATOM   3104  HB3 ASN A 198      26.442   6.760  -4.767  1.00  0.94           H  
ATOM   3105  O   ASN A 198      25.750   7.973  -7.630  1.00  0.94           O  
ATOM   3106  CG  ASN A 198      24.868   6.470  -3.383  1.00  0.94           C  
ATOM   3107  ND2 ASN A 198      25.309   5.706  -2.415  1.00  0.94           N  
ATOM   3108 HD21 ASN A 198      24.914   5.811  -1.492  1.00  0.94           H  
ATOM   3109 HD22 ASN A 198      26.016   5.005  -2.588  1.00  0.94           H  
ATOM   3110  OD1 ASN A 198      24.036   7.339  -3.159  1.00  0.94           O  
ATOM   3111  N   HIS A 199      25.729   5.746  -7.844  1.00  0.94           N  
ATOM   3112  H   HIS A 199      25.466   4.860  -7.438  1.00  0.94           H  
ATOM   3113  CA  HIS A 199      26.491   5.755  -9.092  1.00  0.94           C  
ATOM   3114  HA  HIS A 199      27.332   6.440  -8.987  1.00  0.94           H  
ATOM   3115  C   HIS A 199      25.685   6.265 -10.292  1.00  0.94           C  
ATOM   3116  CB  HIS A 199      27.075   4.365  -9.337  1.00  0.94           C  
ATOM   3117  HB2 HIS A 199      27.350   4.292 -10.390  1.00  0.94           H  
ATOM   3118  HB3 HIS A 199      26.337   3.592  -9.122  1.00  0.94           H  
ATOM   3119  O   HIS A 199      26.251   6.900 -11.182  1.00  0.94           O  
ATOM   3120  CG  HIS A 199      28.322   4.140  -8.524  1.00  0.94           C  
ATOM   3121  CD2 HIS A 199      28.407   3.731  -7.220  1.00  0.94           C  
ATOM   3122  HD2 HIS A 199      27.589   3.458  -6.570  1.00  0.94           H  
ATOM   3123  ND1 HIS A 199      29.605   4.412  -8.943  1.00  0.94           N  
ATOM   3124  HD1 HIS A 199      29.880   4.713  -9.867  1.00  0.94           H  
ATOM   3125  CE1 HIS A 199      30.438   4.171  -7.919  1.00  0.94           C  
ATOM   3126  HE1 HIS A 199      31.512   4.288  -7.943  1.00  0.94           H  
ATOM   3127  NE2 HIS A 199      29.750   3.774  -6.845  1.00  0.94           N  
ATOM   3128  N   THR A 200      24.372   6.033 -10.309  1.00  0.95           N  
ATOM   3129  H   THR A 200      23.969   5.500  -9.552  1.00  0.95           H  
ATOM   3130  CA  THR A 200      23.516   6.407 -11.442  1.00  0.95           C  
ATOM   3131  HA  THR A 200      24.072   6.241 -12.365  1.00  0.95           H  
ATOM   3132  C   THR A 200      23.121   7.884 -11.419  1.00  0.95           C  
ATOM   3133  CB  THR A 200      22.278   5.507 -11.494  1.00  0.95           C  
ATOM   3134  HB  THR A 200      21.665   5.661 -10.606  1.00  0.95           H  
ATOM   3135  O   THR A 200      23.206   8.544 -12.455  1.00  0.95           O  
ATOM   3136  CG2 THR A 200      21.436   5.743 -12.735  1.00  0.95           C  
ATOM   3137 HG21 THR A 200      20.951   6.718 -12.680  1.00  0.95           H  
ATOM   3138 HG22 THR A 200      22.057   5.686 -13.629  1.00  0.95           H  
ATOM   3139 HG23 THR A 200      20.675   4.963 -12.775  1.00  0.95           H  
ATOM   3140  OG1 THR A 200      22.673   4.157 -11.553  1.00  0.95           O  
ATOM   3141  HG1 THR A 200      22.917   3.915 -10.657  1.00  0.95           H  
ATOM   3142  N   PHE A 201      22.728   8.413 -10.255  1.00  0.95           N  
ATOM   3143  H   PHE A 201      22.689   7.814  -9.443  1.00  0.95           H  
ATOM   3144  CA  PHE A 201      22.205   9.780 -10.105  1.00  0.95           C  
ATOM   3145  HA  PHE A 201      21.915  10.170 -11.080  1.00  0.95           H  
ATOM   3146  C   PHE A 201      23.228  10.768  -9.531  1.00  0.95           C  
ATOM   3147  CB  PHE A 201      20.942   9.740  -9.232  1.00  0.95           C  
ATOM   3148  HB2 PHE A 201      21.182   9.304  -8.262  1.00  0.95           H  
ATOM   3149  HB3 PHE A 201      20.614  10.764  -9.051  1.00  0.95           H  
ATOM   3150  O   PHE A 201      23.202  11.945  -9.878  1.00  0.95           O  
ATOM   3151  CG  PHE A 201      19.790   8.983  -9.865  1.00  0.95           C  
ATOM   3152  CD1 PHE A 201      19.023   9.600 -10.868  1.00  0.95           C  
ATOM   3153  HD1 PHE A 201      19.257  10.607 -11.180  1.00  0.95           H  
ATOM   3154  CD2 PHE A 201      19.493   7.663  -9.478  1.00  0.95           C  
ATOM   3155  HD2 PHE A 201      20.076   7.187  -8.704  1.00  0.95           H  
ATOM   3156  CE1 PHE A 201      17.965   8.914 -11.482  1.00  0.95           C  
ATOM   3157  HE1 PHE A 201      17.391   9.399 -12.258  1.00  0.95           H  
ATOM   3158  CE2 PHE A 201      18.441   6.967 -10.100  1.00  0.95           C  
ATOM   3159  HE2 PHE A 201      18.217   5.950  -9.813  1.00  0.95           H  
ATOM   3160  CZ  PHE A 201      17.679   7.595 -11.100  1.00  0.95           C  
ATOM   3161  HZ  PHE A 201      16.887   7.056 -11.598  1.00  0.95           H  
ATOM   3162  N   PHE A 202      24.155  10.303  -8.688  1.00  0.95           N  
ATOM   3163  H   PHE A 202      24.135   9.324  -8.439  1.00  0.95           H  
ATOM   3164  CA  PHE A 202      25.074  11.168  -7.931  1.00  0.95           C  
ATOM   3165  HA  PHE A 202      24.902  12.203  -8.225  1.00  0.95           H  
ATOM   3166  C   PHE A 202      26.550  10.907  -8.246  1.00  0.95           C  
ATOM   3167  CB  PHE A 202      24.760  11.076  -6.432  1.00  0.95           C  
ATOM   3168  HB2 PHE A 202      25.099  10.110  -6.057  1.00  0.95           H  
ATOM   3169  HB3 PHE A 202      25.320  11.849  -5.906  1.00  0.95           H  
ATOM   3170  O   PHE A 202      27.430  11.220  -7.446  1.00  0.95           O  
ATOM   3171  CG  PHE A 202      23.291  11.254  -6.108  1.00  0.95           C  
ATOM   3172  CD1 PHE A 202      22.617  12.436  -6.472  1.00  0.95           C  
ATOM   3173  HD1 PHE A 202      23.142  13.223  -6.992  1.00  0.95           H  
ATOM   3174  CD2 PHE A 202      22.586  10.231  -5.455  1.00  0.95           C  
ATOM   3175  HD2 PHE A 202      23.092   9.333  -5.131  1.00  0.95           H  
ATOM   3176  CE1 PHE A 202      21.248  12.584  -6.194  1.00  0.95           C  
ATOM   3177  HE1 PHE A 202      20.731  13.486  -6.489  1.00  0.95           H  
ATOM   3178  CE2 PHE A 202      21.225  10.389  -5.167  1.00  0.95           C  
ATOM   3179  HE2 PHE A 202      20.707   9.612  -4.625  1.00  0.95           H  
ATOM   3180  CZ  PHE A 202      20.547  11.559  -5.541  1.00  0.95           C  
ATOM   3181  HZ  PHE A 202      19.495  11.677  -5.326  1.00  0.95           H  
ATOM   3182  N   TYR A 203      26.831  10.333  -9.420  1.00  0.89           N  
ATOM   3183  H   TYR A 203      26.048  10.104 -10.017  1.00  0.89           H  
ATOM   3184  CA  TYR A 203      28.184  10.158  -9.962  1.00  0.89           C  
ATOM   3185  HA  TYR A 203      28.091   9.496 -10.823  1.00  0.89           H  
ATOM   3186  C   TYR A 203      29.159   9.451  -9.003  1.00  0.89           C  
ATOM   3187  CB  TYR A 203      28.712  11.504 -10.481  1.00  0.89           C  
ATOM   3188  HB2 TYR A 203      28.835  12.183  -9.637  1.00  0.89           H  
ATOM   3189  HB3 TYR A 203      29.694  11.342 -10.926  1.00  0.89           H  
ATOM   3190  O   TYR A 203      30.351   9.756  -8.979  1.00  0.89           O  
ATOM   3191  CG  TYR A 203      27.819  12.151 -11.520  1.00  0.89           C  
ATOM   3192  CD1 TYR A 203      27.999  11.852 -12.885  1.00  0.89           C  
ATOM   3193  HD1 TYR A 203      28.825  11.232 -13.202  1.00  0.89           H  
ATOM   3194  CD2 TYR A 203      26.770  12.998 -11.112  1.00  0.89           C  
ATOM   3195  HD2 TYR A 203      26.641  13.245 -10.068  1.00  0.89           H  
ATOM   3196  CE1 TYR A 203      27.085  12.342 -13.835  1.00  0.89           C  
ATOM   3197  HE1 TYR A 203      27.196  12.102 -14.882  1.00  0.89           H  
ATOM   3198  CE2 TYR A 203      25.840  13.468 -12.053  1.00  0.89           C  
ATOM   3199  HE2 TYR A 203      24.996  14.054 -11.721  1.00  0.89           H  
ATOM   3200  OH  TYR A 203      25.016  13.451 -14.296  1.00  0.89           O  
ATOM   3201  HH  TYR A 203      24.263  13.822 -13.831  1.00  0.89           H  
ATOM   3202  CZ  TYR A 203      25.982  13.111 -13.410  1.00  0.89           C  
ATOM   3203  N   GLY A 204      28.645   8.507  -8.210  1.00  0.88           N  
ATOM   3204  H   GLY A 204      27.643   8.385  -8.218  1.00  0.88           H  
ATOM   3205  CA  GLY A 204      29.418   7.704  -7.257  1.00  0.88           C  
ATOM   3206  HA2 GLY A 204      28.932   6.737  -7.133  1.00  0.88           H  
ATOM   3207  HA3 GLY A 204      30.420   7.533  -7.649  1.00  0.88           H  
ATOM   3208  C   GLY A 204      29.557   8.330  -5.869  1.00  0.88           C  
ATOM   3209  O   GLY A 204      30.146   7.712  -4.986  1.00  0.88           O  
ATOM   3210  N   ARG A 205      29.004   9.528  -5.637  1.00  0.91           N  
ATOM   3211  H   ARG A 205      28.515   9.994  -6.388  1.00  0.91           H  
ATOM   3212  CA  ARG A 205      28.941  10.113  -4.296  1.00  0.91           C  
ATOM   3213  HA  ARG A 205      29.923   9.996  -3.836  1.00  0.91           H  
ATOM   3214  C   ARG A 205      27.933   9.351  -3.445  1.00  0.91           C  
ATOM   3215  CB  ARG A 205      28.614  11.608  -4.383  1.00  0.91           C  
ATOM   3216  HB2 ARG A 205      27.628  11.738  -4.830  1.00  0.91           H  
ATOM   3217  HB3 ARG A 205      29.352  12.091  -5.024  1.00  0.91           H  
ATOM   3218  O   ARG A 205      26.802   9.113  -3.862  1.00  0.91           O  
ATOM   3219  CG  ARG A 205      28.630  12.278  -3.003  1.00  0.91           C  
ATOM   3220  HG2 ARG A 205      29.575  12.071  -2.500  1.00  0.91           H  
ATOM   3221  HG3 ARG A 205      27.810  11.886  -2.401  1.00  0.91           H  
ATOM   3222  CD  ARG A 205      28.457  13.792  -3.150  1.00  0.91           C  
ATOM   3223  HD2 ARG A 205      29.343  14.207  -3.631  1.00  0.91           H  
ATOM   3224  HD3 ARG A 205      27.603  13.976  -3.802  1.00  0.91           H  
ATOM   3225  NE  ARG A 205      28.268  14.430  -1.833  1.00  0.91           N  
ATOM   3226  HE  ARG A 205      28.961  14.236  -1.124  1.00  0.91           H  
ATOM   3227  NH1 ARG A 205      26.264  15.460  -2.277  1.00  0.91           N  
ATOM   3228 HH11 ARG A 205      26.339  15.335  -3.276  1.00  0.91           H  
ATOM   3229 HH12 ARG A 205      25.377  15.747  -1.889  1.00  0.91           H  
ATOM   3230  NH2 ARG A 205      27.048  15.484  -0.216  1.00  0.91           N  
ATOM   3231 HH21 ARG A 205      27.731  15.249   0.490  1.00  0.91           H  
ATOM   3232 HH22 ARG A 205      26.196  15.974   0.013  1.00  0.91           H  
ATOM   3233  CZ  ARG A 205      27.213  15.129  -1.458  1.00  0.91           C  
ATOM   3234  N   GLU A 206      28.338   9.025  -2.225  1.00  0.91           N  
ATOM   3235  H   GLU A 206      29.300   9.194  -1.966  1.00  0.91           H  
ATOM   3236  CA  GLU A 206      27.489   8.345  -1.256  1.00  0.91           C  
ATOM   3237  HA  GLU A 206      26.947   7.554  -1.775  1.00  0.91           H  
ATOM   3238  C   GLU A 206      26.448   9.309  -0.666  1.00  0.91           C  
ATOM   3239  CB  GLU A 206      28.375   7.668  -0.207  1.00  0.91           C  
ATOM   3240  HB2 GLU A 206      28.840   8.422   0.429  1.00  0.91           H  
ATOM   3241  HB3 GLU A 206      29.160   7.111  -0.719  1.00  0.91           H  
ATOM   3242  O   GLU A 206      26.666   9.953   0.359  1.00  0.91           O  
ATOM   3243  CG  GLU A 206      27.558   6.684   0.636  1.00  0.91           C  
ATOM   3244  HG2 GLU A 206      27.071   5.982  -0.042  1.00  0.91           H  
ATOM   3245  HG3 GLU A 206      26.784   7.225   1.181  1.00  0.91           H  
ATOM   3246  CD  GLU A 206      28.414   5.896   1.629  1.00  0.91           C  
ATOM   3247  OE1 GLU A 206      27.926   4.818   2.046  1.00  0.91           O  
ATOM   3248  OE2 GLU A 206      29.517   6.365   1.983  1.00  0.91           O  
ATOM   3249  N   VAL A 207      25.319   9.454  -1.362  1.00  0.92           N  
ATOM   3250  H   VAL A 207      25.241   8.961  -2.240  1.00  0.92           H  
ATOM   3251  CA  VAL A 207      24.156  10.222  -0.893  1.00  0.92           C  
ATOM   3252  HA  VAL A 207      24.490  11.022  -0.232  1.00  0.92           H  
ATOM   3253  C   VAL A 207      23.236   9.320  -0.078  1.00  0.92           C  
ATOM   3254  CB  VAL A 207      23.420  10.857  -2.085  1.00  0.92           C  
ATOM   3255  HB  VAL A 207      23.191  10.076  -2.809  1.00  0.92           H  
ATOM   3256  O   VAL A 207      22.800   9.703   1.007  1.00  0.92           O  
ATOM   3257  CG1 VAL A 207      22.107  11.530  -1.679  1.00  0.92           C  
ATOM   3258 HG11 VAL A 207      21.405  10.787  -1.300  1.00  0.92           H  
ATOM   3259 HG12 VAL A 207      21.652  11.986  -2.558  1.00  0.92           H  
ATOM   3260 HG13 VAL A 207      22.292  12.294  -0.923  1.00  0.92           H  
ATOM   3261  CG2 VAL A 207      24.305  11.918  -2.755  1.00  0.92           C  
ATOM   3262 HG21 VAL A 207      23.756  12.398  -3.566  1.00  0.92           H  
ATOM   3263 HG22 VAL A 207      24.598  12.675  -2.028  1.00  0.92           H  
ATOM   3264 HG23 VAL A 207      25.195  11.448  -3.173  1.00  0.92           H  
ATOM   3265  N   PHE A 208      22.972   8.111  -0.572  1.00  0.92           N  
ATOM   3266  H   PHE A 208      23.351   7.875  -1.478  1.00  0.92           H  
ATOM   3267  CA  PHE A 208      22.352   7.032   0.190  1.00  0.92           C  
ATOM   3268  HA  PHE A 208      21.713   7.450   0.967  1.00  0.92           H  
ATOM   3269  C   PHE A 208      23.442   6.199   0.855  1.00  0.92           C  
ATOM   3270  CB  PHE A 208      21.481   6.178  -0.732  1.00  0.92           C  
ATOM   3271  HB2 PHE A 208      22.096   5.753  -1.525  1.00  0.92           H  
ATOM   3272  HB3 PHE A 208      21.065   5.351  -0.155  1.00  0.92           H  
ATOM   3273  O   PHE A 208      24.402   5.804   0.194  1.00  0.92           O  
ATOM   3274  CG  PHE A 208      20.333   6.951  -1.340  1.00  0.92           C  
ATOM   3275  CD1 PHE A 208      19.232   7.306  -0.538  1.00  0.92           C  
ATOM   3276  HD1 PHE A 208      19.202   7.008   0.500  1.00  0.92           H  
ATOM   3277  CD2 PHE A 208      20.357   7.312  -2.698  1.00  0.92           C  
ATOM   3278  HD2 PHE A 208      21.197   7.032  -3.317  1.00  0.92           H  
ATOM   3279  CE1 PHE A 208      18.158   8.022  -1.091  1.00  0.92           C  
ATOM   3280  HE1 PHE A 208      17.304   8.280  -0.482  1.00  0.92           H  
ATOM   3281  CE2 PHE A 208      19.262   7.997  -3.255  1.00  0.92           C  
ATOM   3282  HE2 PHE A 208      19.230   8.205  -4.314  1.00  0.92           H  
ATOM   3283  CZ  PHE A 208      18.172   8.362  -2.452  1.00  0.92           C  
ATOM   3284  HZ  PHE A 208      17.328   8.879  -2.885  1.00  0.92           H  
ATOM   3285  N   LYS A 209      23.312   5.938   2.156  1.00  0.87           N  
ATOM   3286  H   LYS A 209      22.460   6.212   2.624  1.00  0.87           H  
ATOM   3287  CA  LYS A 209      24.319   5.173   2.899  1.00  0.87           C  
ATOM   3288  HA  LYS A 209      25.296   5.637   2.758  1.00  0.87           H  
ATOM   3289  C   LYS A 209      24.425   3.754   2.351  1.00  0.87           C  
ATOM   3290  CB  LYS A 209      23.989   5.135   4.392  1.00  0.87           C  
ATOM   3291  HB2 LYS A 209      24.681   4.447   4.878  1.00  0.87           H  
ATOM   3292  HB3 LYS A 209      22.976   4.758   4.532  1.00  0.87           H  
ATOM   3293  O   LYS A 209      23.410   3.111   2.103  1.00  0.87           O  
ATOM   3294  CG  LYS A 209      24.129   6.517   5.041  1.00  0.87           C  
ATOM   3295  HG2 LYS A 209      23.404   7.206   4.607  1.00  0.87           H  
ATOM   3296  HG3 LYS A 209      25.135   6.898   4.867  1.00  0.87           H  
ATOM   3297  CD  LYS A 209      23.883   6.396   6.545  1.00  0.87           C  
ATOM   3298  HD2 LYS A 209      24.596   5.688   6.967  1.00  0.87           H  
ATOM   3299  HD3 LYS A 209      22.871   6.024   6.710  1.00  0.87           H  
ATOM   3300  CE  LYS A 209      24.052   7.759   7.216  1.00  0.87           C  
ATOM   3301  HE2 LYS A 209      25.064   8.117   7.023  1.00  0.87           H  
ATOM   3302  HE3 LYS A 209      23.353   8.459   6.758  1.00  0.87           H  
ATOM   3303  NZ  LYS A 209      23.804   7.654   8.674  1.00  0.87           N  
ATOM   3304  HZ1 LYS A 209      23.906   8.555   9.119  1.00  0.87           H  
ATOM   3305  HZ2 LYS A 209      22.868   7.311   8.837  1.00  0.87           H  
ATOM   3306  HZ3 LYS A 209      24.453   7.001   9.088  1.00  0.87           H  
ATOM   3307  N   THR A 210      25.649   3.272   2.203  1.00  0.85           N  
ATOM   3308  H   THR A 210      26.433   3.876   2.403  1.00  0.85           H  
ATOM   3309  CA  THR A 210      25.964   1.901   1.809  1.00  0.85           C  
ATOM   3310  HA  THR A 210      25.040   1.384   1.551  1.00  0.85           H  
ATOM   3311  C   THR A 210      26.587   1.153   2.985  1.00  0.85           C  
ATOM   3312  CB  THR A 210      26.871   1.869   0.568  1.00  0.85           C  
ATOM   3313  HB  THR A 210      27.018   0.826   0.286  1.00  0.85           H  
ATOM   3314  O   THR A 210      27.207   1.750   3.865  1.00  0.85           O  
ATOM   3315  CG2 THR A 210      26.260   2.594  -0.634  1.00  0.85           C  
ATOM   3316 HG21 THR A 210      26.916   2.474  -1.496  1.00  0.85           H  
ATOM   3317 HG22 THR A 210      25.282   2.168  -0.859  1.00  0.85           H  
ATOM   3318 HG23 THR A 210      26.150   3.656  -0.416  1.00  0.85           H  
ATOM   3319  OG1 THR A 210      28.139   2.435   0.798  1.00  0.85           O  
ATOM   3320  HG1 THR A 210      28.046   3.258   1.283  1.00  0.85           H  
ATOM   3321  N   SER A 211      26.418  -0.167   3.022  1.00  0.77           N  
ATOM   3322  H   SER A 211      25.872  -0.622   2.305  1.00  0.77           H  
ATOM   3323  CA  SER A 211      27.069  -1.025   4.011  1.00  0.77           C  
ATOM   3324  HA  SER A 211      27.870  -0.460   4.487  1.00  0.77           H  
ATOM   3325  C   SER A 211      27.650  -2.265   3.335  1.00  0.77           C  
ATOM   3326  CB  SER A 211      26.095  -1.449   5.112  1.00  0.77           C  
ATOM   3327  HB2 SER A 211      25.275  -2.023   4.680  1.00  0.77           H  
ATOM   3328  HB3 SER A 211      25.705  -0.562   5.612  1.00  0.77           H  
ATOM   3329  O   SER A 211      27.011  -2.823   2.441  1.00  0.77           O  
ATOM   3330  OG  SER A 211      26.791  -2.240   6.055  1.00  0.77           O  
ATOM   3331  HG  SER A 211      26.172  -2.831   6.491  1.00  0.77           H  
ATOM   3332  N   PRO A 212      28.838  -2.732   3.757  1.00  0.73           N  
ATOM   3333  CA  PRO A 212      29.360  -4.033   3.353  1.00  0.73           C  
ATOM   3334  HA  PRO A 212      29.198  -4.192   2.286  1.00  0.73           H  
ATOM   3335  C   PRO A 212      28.711  -5.202   4.117  1.00  0.73           C  
ATOM   3336  CB  PRO A 212      30.861  -3.933   3.635  1.00  0.73           C  
ATOM   3337  HB2 PRO A 212      31.314  -4.907   3.822  1.00  0.73           H  
ATOM   3338  HB3 PRO A 212      31.354  -3.443   2.795  1.00  0.73           H  
ATOM   3339  O   PRO A 212      28.950  -6.359   3.773  1.00  0.73           O  
ATOM   3340  CG  PRO A 212      30.927  -3.027   4.864  1.00  0.73           C  
ATOM   3341  HG2 PRO A 212      31.886  -2.514   4.938  1.00  0.73           H  
ATOM   3342  HG3 PRO A 212      30.735  -3.613   5.763  1.00  0.73           H  
ATOM   3343  CD  PRO A 212      29.779  -2.047   4.637  1.00  0.73           C  
ATOM   3344  HD2 PRO A 212      29.322  -1.783   5.591  1.00  0.73           H  
ATOM   3345  HD3 PRO A 212      30.152  -1.153   4.139  1.00  0.73           H  
ATOM   3346  N   THR A 213      27.941  -4.936   5.178  1.00  0.71           N  
ATOM   3347  H   THR A 213      27.715  -3.974   5.388  1.00  0.71           H  
ATOM   3348  CA  THR A 213      27.275  -5.976   5.976  1.00  0.71           C  
ATOM   3349  HA  THR A 213      27.915  -6.858   5.977  1.00  0.71           H  
ATOM   3350  C   THR A 213      25.943  -6.395   5.350  1.00  0.71           C  
ATOM   3351  CB  THR A 213      27.092  -5.561   7.449  1.00  0.71           C  
ATOM   3352  HB  THR A 213      26.683  -6.411   7.996  1.00  0.71           H  
ATOM   3353  O   THR A 213      25.320  -5.641   4.610  1.00  0.71           O  
ATOM   3354  CG2 THR A 213      28.413  -5.152   8.103  1.00  0.71           C  
ATOM   3355 HG21 THR A 213      28.788  -4.233   7.653  1.00  0.71           H  
ATOM   3356 HG22 THR A 213      28.252  -4.985   9.168  1.00  0.71           H  
ATOM   3357 HG23 THR A 213      29.148  -5.947   7.977  1.00  0.71           H  
ATOM   3358  OG1 THR A 213      26.201  -4.481   7.578  1.00  0.71           O  
ATOM   3359  HG1 THR A 213      25.891  -4.446   8.486  1.00  0.71           H  
ATOM   3360  N   GLN A 214      25.482  -7.614   5.659  1.00  0.65           N  
ATOM   3361  H   GLN A 214      26.031  -8.213   6.258  1.00  0.65           H  
ATOM   3362  CA  GLN A 214      24.145  -8.077   5.248  1.00  0.65           C  
ATOM   3363  HA  GLN A 214      23.983  -7.802   4.206  1.00  0.65           H  
ATOM   3364  C   GLN A 214      23.009  -7.417   6.050  1.00  0.65           C  
ATOM   3365  CB  GLN A 214      24.052  -9.606   5.370  1.00  0.65           C  
ATOM   3366  HB2 GLN A 214      24.314  -9.910   6.384  1.00  0.65           H  
ATOM   3367  HB3 GLN A 214      23.020  -9.904   5.181  1.00  0.65           H  
ATOM   3368  O   GLN A 214      21.839  -7.552   5.695  1.00  0.65           O  
ATOM   3369  CG  GLN A 214      24.948 -10.338   4.361  1.00  0.65           C  
ATOM   3370  HG2 GLN A 214      24.748  -9.946   3.363  1.00  0.65           H  
ATOM   3371  HG3 GLN A 214      25.996 -10.154   4.597  1.00  0.65           H  
ATOM   3372  CD  GLN A 214      24.708 -11.846   4.339  1.00  0.65           C  
ATOM   3373  NE2 GLN A 214      25.263 -12.549   3.376  1.00  0.65           N  
ATOM   3374 HE21 GLN A 214      25.811 -12.098   2.658  1.00  0.65           H  
ATOM   3375 HE22 GLN A 214      25.061 -13.538   3.389  1.00  0.65           H  
ATOM   3376  OE1 GLN A 214      24.031 -12.431   5.165  1.00  0.65           O  
ATOM   3377  N   GLU A 215      23.345  -6.716   7.134  1.00  0.63           N  
ATOM   3378  H   GLU A 215      24.326  -6.560   7.317  1.00  0.63           H  
ATOM   3379  CA  GLU A 215      22.400  -5.941   7.929  1.00  0.63           C  
ATOM   3380  HA  GLU A 215      21.492  -6.524   8.080  1.00  0.63           H  
ATOM   3381  C   GLU A 215      22.042  -4.658   7.175  1.00  0.63           C  
ATOM   3382  CB  GLU A 215      23.003  -5.623   9.304  1.00  0.63           C  
ATOM   3383  HB2 GLU A 215      23.951  -5.105   9.159  1.00  0.63           H  
ATOM   3384  HB3 GLU A 215      22.322  -4.963   9.841  1.00  0.63           H  
ATOM   3385  O   GLU A 215      22.918  -3.885   6.786  1.00  0.63           O  
ATOM   3386  CG  GLU A 215      23.234  -6.891  10.146  1.00  0.63           C  
ATOM   3387  HG2 GLU A 215      22.268  -7.359  10.338  1.00  0.63           H  
ATOM   3388  HG3 GLU A 215      23.840  -7.593   9.575  1.00  0.63           H  
ATOM   3389  CD  GLU A 215      23.947  -6.616  11.479  1.00  0.63           C  
ATOM   3390  OE1 GLU A 215      24.175  -7.606  12.209  1.00  0.63           O  
ATOM   3391  OE2 GLU A 215      24.307  -5.446  11.736  1.00  0.63           O  
ATOM   3392  N   SER A 216      20.746  -4.421   6.960  1.00  0.62           N  
ATOM   3393  H   SER A 216      20.054  -5.065   7.315  1.00  0.62           H  
ATOM   3394  CA  SER A 216      20.284  -3.213   6.277  1.00  0.62           C  
ATOM   3395  HA  SER A 216      20.786  -3.139   5.312  1.00  0.62           H  
ATOM   3396  C   SER A 216      20.634  -1.974   7.102  1.00  0.62           C  
ATOM   3397  CB  SER A 216      18.772  -3.280   6.024  1.00  0.62           C  
ATOM   3398  HB2 SER A 216      18.439  -2.338   5.589  1.00  0.62           H  
ATOM   3399  HB3 SER A 216      18.560  -4.084   5.319  1.00  0.62           H  
ATOM   3400  O   SER A 216      20.088  -1.789   8.190  1.00  0.62           O  
ATOM   3401  OG  SER A 216      18.067  -3.521   7.229  1.00  0.62           O  
ATOM   3402  HG  SER A 216      18.449  -2.935   7.887  1.00  0.62           H  
ATOM   3403  N   CYS A 217      21.501  -1.106   6.580  1.00  0.57           N  
ATOM   3404  H   CYS A 217      21.975  -1.346   5.721  1.00  0.57           H  
ATOM   3405  CA  CYS A 217      21.832   0.173   7.214  1.00  0.57           C  
ATOM   3406  HA  CYS A 217      21.895   0.021   8.292  1.00  0.57           H  
ATOM   3407  C   CYS A 217      20.760   1.246   6.992  1.00  0.57           C  
ATOM   3408  CB  CYS A 217      23.204   0.646   6.720  1.00  0.57           C  
ATOM   3409  HB2 CYS A 217      23.967  -0.028   7.109  1.00  0.57           H  
ATOM   3410  HB3 CYS A 217      23.401   1.647   7.104  1.00  0.57           H  
ATOM   3411  O   CYS A 217      20.683   2.202   7.766  1.00  0.57           O  
ATOM   3412  SG  CYS A 217      23.318   0.660   4.902  1.00  0.57           S  
ATOM   3413  HG  CYS A 217      22.211   1.337   4.584  1.00  0.57           H  
ATOM   3414  N   THR A 218      19.936   1.103   5.950  1.00  0.56           N  
ATOM   3415  H   THR A 218      20.087   0.343   5.303  1.00  0.56           H  
ATOM   3416  CA  THR A 218      18.802   1.990   5.692  1.00  0.56           C  
ATOM   3417  HA  THR A 218      18.785   2.774   6.449  1.00  0.56           H  
ATOM   3418  C   THR A 218      17.499   1.213   5.867  1.00  0.56           C  
ATOM   3419  CB  THR A 218      18.939   2.739   4.351  1.00  0.56           C  
ATOM   3420  HB  THR A 218      18.110   3.444   4.295  1.00  0.56           H  
ATOM   3421  O   THR A 218      17.015   0.532   4.972  1.00  0.56           O  
ATOM   3422  CG2 THR A 218      20.233   3.546   4.253  1.00  0.56           C  
ATOM   3423 HG21 THR A 218      21.095   2.880   4.204  1.00  0.56           H  
ATOM   3424 HG22 THR A 218      20.207   4.144   3.342  1.00  0.56           H  
ATOM   3425 HG23 THR A 218      20.322   4.207   5.115  1.00  0.56           H  
ATOM   3426  OG1 THR A 218      18.875   1.956   3.197  1.00  0.56           O  
ATOM   3427  HG1 THR A 218      19.574   1.302   3.125  1.00  0.56           H  
ATOM   3428  N   VAL A 219      16.938   1.247   7.077  1.00  0.69           N  
ATOM   3429  H   VAL A 219      17.384   1.767   7.819  1.00  0.69           H  
ATOM   3430  CA  VAL A 219      15.566   0.770   7.286  1.00  0.69           C  
ATOM   3431  HA  VAL A 219      15.371  -0.042   6.585  1.00  0.69           H  
ATOM   3432  C   VAL A 219      14.615   1.916   6.947  1.00  0.69           C  
ATOM   3433  CB  VAL A 219      15.325   0.199   8.696  1.00  0.69           C  
ATOM   3434  HB  VAL A 219      15.347   1.004   9.430  1.00  0.69           H  
ATOM   3435  O   VAL A 219      14.848   3.059   7.348  1.00  0.69           O  
ATOM   3436  CG1 VAL A 219      13.965  -0.508   8.740  1.00  0.69           C  
ATOM   3437 HG11 VAL A 219      13.944  -1.334   8.030  1.00  0.69           H  
ATOM   3438 HG12 VAL A 219      13.794  -0.889   9.747  1.00  0.69           H  
ATOM   3439 HG13 VAL A 219      13.168   0.194   8.495  1.00  0.69           H  
ATOM   3440  CG2 VAL A 219      16.376  -0.856   9.070  1.00  0.69           C  
ATOM   3441 HG21 VAL A 219      17.365  -0.402   9.123  1.00  0.69           H  
ATOM   3442 HG22 VAL A 219      16.386  -1.656   8.330  1.00  0.69           H  
ATOM   3443 HG23 VAL A 219      16.145  -1.267  10.053  1.00  0.69           H  
ATOM   3444  N   GLY A 220      13.569   1.607   6.182  1.00  0.80           N  
ATOM   3445  H   GLY A 220      13.546   0.691   5.758  1.00  0.80           H  
ATOM   3446  CA  GLY A 220      12.559   2.570   5.754  1.00  0.80           C  
ATOM   3447  HA2 GLY A 220      11.569   2.119   5.828  1.00  0.80           H  
ATOM   3448  HA3 GLY A 220      12.574   3.432   6.421  1.00  0.80           H  
ATOM   3449  C   GLY A 220      12.763   3.057   4.321  1.00  0.80           C  
ATOM   3450  O   GLY A 220      13.419   2.417   3.500  1.00  0.80           O  
ATOM   3451  N   VAL A 221      12.154   4.194   4.010  1.00  0.89           N  
ATOM   3452  H   VAL A 221      11.679   4.679   4.758  1.00  0.89           H  
ATOM   3453  CA  VAL A 221      12.177   4.818   2.687  1.00  0.89           C  
ATOM   3454  HA  VAL A 221      12.697   4.167   1.985  1.00  0.89           H  
ATOM   3455  C   VAL A 221      12.945   6.122   2.785  1.00  0.89           C  
ATOM   3456  CB  VAL A 221      10.752   5.032   2.157  1.00  0.89           C  
ATOM   3457  HB  VAL A 221      10.188   5.643   2.862  1.00  0.89           H  
ATOM   3458  O   VAL A 221      12.550   7.028   3.522  1.00  0.89           O  
ATOM   3459  CG1 VAL A 221      10.747   5.733   0.803  1.00  0.89           C  
ATOM   3460 HG11 VAL A 221      11.172   6.733   0.889  1.00  0.89           H  
ATOM   3461 HG12 VAL A 221       9.727   5.819   0.427  1.00  0.89           H  
ATOM   3462 HG13 VAL A 221      11.347   5.139   0.114  1.00  0.89           H  
ATOM   3463  CG2 VAL A 221      10.040   3.689   1.957  1.00  0.89           C  
ATOM   3464 HG21 VAL A 221       8.998   3.858   1.686  1.00  0.89           H  
ATOM   3465 HG22 VAL A 221      10.082   3.103   2.875  1.00  0.89           H  
ATOM   3466 HG23 VAL A 221      10.534   3.117   1.172  1.00  0.89           H  
ATOM   3467  N   TRP A 222      14.029   6.223   2.025  1.00  0.93           N  
ATOM   3468  H   TRP A 222      14.248   5.462   1.398  1.00  0.93           H  
ATOM   3469  CA  TRP A 222      14.887   7.403   1.985  1.00  0.93           C  
ATOM   3470  HA  TRP A 222      14.619   8.077   2.799  1.00  0.93           H  
ATOM   3471  C   TRP A 222      14.679   8.153   0.681  1.00  0.93           C  
ATOM   3472  CB  TRP A 222      16.347   7.001   2.192  1.00  0.93           C  
ATOM   3473  HB2 TRP A 222      16.613   6.210   1.490  1.00  0.93           H  
ATOM   3474  HB3 TRP A 222      16.980   7.862   1.977  1.00  0.93           H  
ATOM   3475  O   TRP A 222      14.501   7.539  -0.367  1.00  0.93           O  
ATOM   3476  CG  TRP A 222      16.649   6.543   3.582  1.00  0.93           C  
ATOM   3477  CD1 TRP A 222      16.270   5.364   4.126  1.00  0.93           C  
ATOM   3478  HD1 TRP A 222      15.721   4.590   3.610  1.00  0.93           H  
ATOM   3479  CD2 TRP A 222      17.335   7.273   4.641  1.00  0.93           C  
ATOM   3480  CE2 TRP A 222      17.317   6.471   5.821  1.00  0.93           C  
ATOM   3481  CE3 TRP A 222      17.964   8.535   4.725  1.00  0.93           C  
ATOM   3482  HE3 TRP A 222      18.023   9.150   3.839  1.00  0.93           H  
ATOM   3483  NE1 TRP A 222      16.647   5.321   5.453  1.00  0.93           N  
ATOM   3484  HE1 TRP A 222      16.347   4.589   6.080  1.00  0.93           H  
ATOM   3485  CH2 TRP A 222      18.469   8.184   7.088  1.00  0.93           C  
ATOM   3486  HH2 TRP A 222      18.884   8.543   8.018  1.00  0.93           H  
ATOM   3487  CZ2 TRP A 222      17.869   6.913   7.031  1.00  0.93           C  
ATOM   3488  HZ2 TRP A 222      17.812   6.285   7.908  1.00  0.93           H  
ATOM   3489  CZ3 TRP A 222      18.521   8.990   5.935  1.00  0.93           C  
ATOM   3490  HZ3 TRP A 222      18.999   9.958   5.969  1.00  0.93           H  
ATOM   3491  N   ALA A 223      14.719   9.479   0.737  1.00  0.96           N  
ATOM   3492  H   ALA A 223      14.895   9.925   1.626  1.00  0.96           H  
ATOM   3493  CA  ALA A 223      14.552  10.329  -0.431  1.00  0.96           C  
ATOM   3494  HA  ALA A 223      14.516   9.705  -1.324  1.00  0.96           H  
ATOM   3495  C   ALA A 223      15.736  11.285  -0.588  1.00  0.96           C  
ATOM   3496  CB  ALA A 223      13.208  11.056  -0.333  1.00  0.96           C  
ATOM   3497  HB1 ALA A 223      13.071  11.694  -1.206  1.00  0.96           H  
ATOM   3498  HB2 ALA A 223      12.401  10.324  -0.294  1.00  0.96           H  
ATOM   3499  HB3 ALA A 223      13.186  11.668   0.569  1.00  0.96           H  
ATOM   3500  O   ALA A 223      16.292  11.767   0.399  1.00  0.96           O  
ATOM   3501  N   ALA A 224      16.105  11.568  -1.832  1.00  0.96           N  
ATOM   3502  H   ALA A 224      15.642  11.082  -2.587  1.00  0.96           H  
ATOM   3503  CA  ALA A 224      17.081  12.586  -2.203  1.00  0.96           C  
ATOM   3504  HA  ALA A 224      17.126  13.347  -1.423  1.00  0.96           H  
ATOM   3505  C   ALA A 224      16.653  13.258  -3.511  1.00  0.96           C  
ATOM   3506  CB  ALA A 224      18.464  11.941  -2.337  1.00  0.96           C  
ATOM   3507  HB1 ALA A 224      18.456  11.205  -3.141  1.00  0.96           H  
ATOM   3508  HB2 ALA A 224      18.736  11.446  -1.405  1.00  0.96           H  
ATOM   3509  HB3 ALA A 224      19.206  12.707  -2.560  1.00  0.96           H  
ATOM   3510  O   ALA A 224      15.998  12.640  -4.351  1.00  0.96           O  
ATOM   3511  N   TYR A 225      17.026  14.520  -3.700  1.00  0.97           N  
ATOM   3512  H   TYR A 225      17.585  14.987  -3.001  1.00  0.97           H  
ATOM   3513  CA  TYR A 225      16.727  15.246  -4.931  1.00  0.97           C  
ATOM   3514  HA  TYR A 225      15.872  14.782  -5.422  1.00  0.97           H  
ATOM   3515  C   TYR A 225      17.903  15.209  -5.893  1.00  0.97           C  
ATOM   3516  CB  TYR A 225      16.351  16.686  -4.604  1.00  0.97           C  
ATOM   3517  HB2 TYR A 225      15.476  16.658  -3.955  1.00  0.97           H  
ATOM   3518  HB3 TYR A 225      17.171  17.138  -4.046  1.00  0.97           H  
ATOM   3519  O   TYR A 225      19.010  15.608  -5.546  1.00  0.97           O  
ATOM   3520  CG  TYR A 225      16.028  17.560  -5.800  1.00  0.97           C  
ATOM   3521  CD1 TYR A 225      16.573  18.855  -5.882  1.00  0.97           C  
ATOM   3522  HD1 TYR A 225      17.165  19.237  -5.063  1.00  0.97           H  
ATOM   3523  CD2 TYR A 225      15.222  17.074  -6.847  1.00  0.97           C  
ATOM   3524  HD2 TYR A 225      14.796  16.083  -6.796  1.00  0.97           H  
ATOM   3525  CE1 TYR A 225      16.329  19.659  -7.010  1.00  0.97           C  
ATOM   3526  HE1 TYR A 225      16.746  20.655  -7.048  1.00  0.97           H  
ATOM   3527  CE2 TYR A 225      15.025  17.855  -7.995  1.00  0.97           C  
ATOM   3528  HE2 TYR A 225      14.506  17.443  -8.847  1.00  0.97           H  
ATOM   3529  OH  TYR A 225      15.318  19.917  -9.176  1.00  0.97           O  
ATOM   3530  HH  TYR A 225      15.799  20.747  -9.117  1.00  0.97           H  
ATOM   3531  CZ  TYR A 225      15.552  19.156  -8.074  1.00  0.97           C  
ATOM   3532  N   ASP A 226      17.650  14.782  -7.122  1.00  0.96           N  
ATOM   3533  H   ASP A 226      16.722  14.456  -7.352  1.00  0.96           H  
ATOM   3534  CA  ASP A 226      18.590  14.934  -8.215  1.00  0.96           C  
ATOM   3535  HA  ASP A 226      19.596  15.049  -7.811  1.00  0.96           H  
ATOM   3536  C   ASP A 226      18.228  16.165  -9.072  1.00  0.96           C  
ATOM   3537  CB  ASP A 226      18.641  13.647  -9.018  1.00  0.96           C  
ATOM   3538  HB2 ASP A 226      17.626  13.375  -9.309  1.00  0.96           H  
ATOM   3539  HB3 ASP A 226      19.049  12.848  -8.399  1.00  0.96           H  
ATOM   3540  O   ASP A 226      17.256  16.131  -9.841  1.00  0.96           O  
ATOM   3541  CG  ASP A 226      19.496  13.805 -10.267  1.00  0.96           C  
ATOM   3542  OD1 ASP A 226      20.264  14.786 -10.402  1.00  0.96           O  
ATOM   3543  OD2 ASP A 226      19.313  12.957 -11.151  1.00  0.96           O  
ATOM   3544  N   PRO A 227      19.017  17.254  -8.981  1.00  0.93           N  
ATOM   3545  CA  PRO A 227      18.778  18.477  -9.735  1.00  0.93           C  
ATOM   3546  HA  PRO A 227      17.727  18.757  -9.660  1.00  0.93           H  
ATOM   3547  C   PRO A 227      19.127  18.361 -11.224  1.00  0.93           C  
ATOM   3548  CB  PRO A 227      19.643  19.533  -9.041  1.00  0.93           C  
ATOM   3549  HB2 PRO A 227      19.093  19.956  -8.200  1.00  0.93           H  
ATOM   3550  HB3 PRO A 227      19.960  20.325  -9.720  1.00  0.93           H  
ATOM   3551  O   PRO A 227      18.676  19.204 -12.001  1.00  0.93           O  
ATOM   3552  CG  PRO A 227      20.829  18.730  -8.512  1.00  0.93           C  
ATOM   3553  HG2 PRO A 227      21.300  19.218  -7.659  1.00  0.93           H  
ATOM   3554  HG3 PRO A 227      21.549  18.557  -9.312  1.00  0.93           H  
ATOM   3555  CD  PRO A 227      20.181  17.411  -8.115  1.00  0.93           C  
ATOM   3556  HD2 PRO A 227      20.898  16.601  -8.250  1.00  0.93           H  
ATOM   3557  HD3 PRO A 227      19.855  17.465  -7.076  1.00  0.93           H  
ATOM   3558  N   VAL A 228      19.917  17.360 -11.634  1.00  0.93           N  
ATOM   3559  H   VAL A 228      20.172  16.637 -10.976  1.00  0.93           H  
ATOM   3560  CA  VAL A 228      20.323  17.173 -13.035  1.00  0.93           C  
ATOM   3561  HA  VAL A 228      20.629  18.134 -13.449  1.00  0.93           H  
ATOM   3562  C   VAL A 228      19.131  16.687 -13.850  1.00  0.93           C  
ATOM   3563  CB  VAL A 228      21.511  16.194 -13.156  1.00  0.93           C  
ATOM   3564  HB  VAL A 228      21.238  15.226 -12.736  1.00  0.93           H  
ATOM   3565  O   VAL A 228      18.777  17.304 -14.854  1.00  0.93           O  
ATOM   3566  CG1 VAL A 228      21.913  15.971 -14.619  1.00  0.93           C  
ATOM   3567 HG11 VAL A 228      21.115  15.454 -15.152  1.00  0.93           H  
ATOM   3568 HG12 VAL A 228      22.108  16.926 -15.106  1.00  0.93           H  
ATOM   3569 HG13 VAL A 228      22.803  15.343 -14.668  1.00  0.93           H  
ATOM   3570  CG2 VAL A 228      22.736  16.731 -12.401  1.00  0.93           C  
ATOM   3571 HG21 VAL A 228      23.029  17.703 -12.796  1.00  0.93           H  
ATOM   3572 HG22 VAL A 228      23.567  16.031 -12.495  1.00  0.93           H  
ATOM   3573 HG23 VAL A 228      22.504  16.825 -11.340  1.00  0.93           H  
ATOM   3574  N   HIS A 229      18.469  15.630 -13.381  1.00  0.93           N  
ATOM   3575  H   HIS A 229      18.845  15.141 -12.581  1.00  0.93           H  
ATOM   3576  CA  HIS A 229      17.310  15.052 -14.065  1.00  0.93           C  
ATOM   3577  HA  HIS A 229      17.351  15.339 -15.115  1.00  0.93           H  
ATOM   3578  C   HIS A 229      15.969  15.588 -13.533  1.00  0.93           C  
ATOM   3579  CB  HIS A 229      17.406  13.521 -14.031  1.00  0.93           C  
ATOM   3580  HB2 HIS A 229      16.613  13.101 -14.649  1.00  0.93           H  
ATOM   3581  HB3 HIS A 229      17.253  13.178 -13.007  1.00  0.93           H  
ATOM   3582  O   HIS A 229      14.918  15.241 -14.070  1.00  0.93           O  
ATOM   3583  CG  HIS A 229      18.734  12.987 -14.517  1.00  0.93           C  
ATOM   3584  CD2 HIS A 229      19.148  12.784 -15.806  1.00  0.93           C  
ATOM   3585  HD2 HIS A 229      18.569  12.975 -16.697  1.00  0.93           H  
ATOM   3586  ND1 HIS A 229      19.786  12.628 -13.715  1.00  0.93           N  
ATOM   3587  HD1 HIS A 229      19.779  12.666 -12.706  1.00  0.93           H  
ATOM   3588  CE1 HIS A 229      20.801  12.212 -14.473  1.00  0.93           C  
ATOM   3589  HE1 HIS A 229      21.748  11.854 -14.097  1.00  0.93           H  
ATOM   3590  NE2 HIS A 229      20.463  12.297 -15.765  1.00  0.93           N  
ATOM   3591  N   LYS A 230      15.988  16.455 -12.506  1.00  0.93           N  
ATOM   3592  H   LYS A 230      16.890  16.642 -12.091  1.00  0.93           H  
ATOM   3593  CA  LYS A 230      14.800  16.997 -11.819  1.00  0.93           C  
ATOM   3594  HA  LYS A 230      15.156  17.545 -10.946  1.00  0.93           H  
ATOM   3595  C   LYS A 230      13.905  15.878 -11.280  1.00  0.93           C  
ATOM   3596  CB  LYS A 230      14.037  17.987 -12.715  1.00  0.93           C  
ATOM   3597  HB2 LYS A 230      13.156  18.343 -12.182  1.00  0.93           H  
ATOM   3598  HB3 LYS A 230      13.698  17.466 -13.611  1.00  0.93           H  
ATOM   3599  O   LYS A 230      12.696  15.851 -11.523  1.00  0.93           O  
ATOM   3600  CG  LYS A 230      14.878  19.203 -13.113  1.00  0.93           C  
ATOM   3601  HG2 LYS A 230      15.850  18.888 -13.493  1.00  0.93           H  
ATOM   3602  HG3 LYS A 230      15.026  19.839 -12.240  1.00  0.93           H  
ATOM   3603  CD  LYS A 230      14.151  19.977 -14.213  1.00  0.93           C  
ATOM   3604  HD2 LYS A 230      13.143  20.231 -13.885  1.00  0.93           H  
ATOM   3605  HD3 LYS A 230      14.087  19.342 -15.097  1.00  0.93           H  
ATOM   3606  CE  LYS A 230      14.941  21.243 -14.544  1.00  0.93           C  
ATOM   3607  HE2 LYS A 230      14.955  21.884 -13.663  1.00  0.93           H  
ATOM   3608  HE3 LYS A 230      15.969  20.953 -14.760  1.00  0.93           H  
ATOM   3609  NZ  LYS A 230      14.353  21.950 -15.707  1.00  0.93           N  
ATOM   3610  HZ1 LYS A 230      13.393  22.207 -15.526  1.00  0.93           H  
ATOM   3611  HZ2 LYS A 230      14.891  22.777 -15.923  1.00  0.93           H  
ATOM   3612  HZ3 LYS A 230      14.376  21.341 -16.513  1.00  0.93           H  
ATOM   3613  N   VAL A 231      14.508  14.942 -10.549  1.00  0.96           N  
ATOM   3614  H   VAL A 231      15.491  15.052 -10.344  1.00  0.96           H  
ATOM   3615  CA  VAL A 231      13.799  13.784  -9.991  1.00  0.96           C  
ATOM   3616  HA  VAL A 231      12.732  13.959 -10.130  1.00  0.96           H  
ATOM   3617  C   VAL A 231      14.001  13.645  -8.488  1.00  0.96           C  
ATOM   3618  CB  VAL A 231      14.119  12.469 -10.726  1.00  0.96           C  
ATOM   3619  HB  VAL A 231      13.498  11.689 -10.286  1.00  0.96           H  
ATOM   3620  O   VAL A 231      15.086  13.880  -7.968  1.00  0.96           O  
ATOM   3621  CG1 VAL A 231      13.767  12.555 -12.212  1.00  0.96           C  
ATOM   3622 HG11 VAL A 231      12.821  13.080 -12.341  1.00  0.96           H  
ATOM   3623 HG12 VAL A 231      14.542  13.099 -12.751  1.00  0.96           H  
ATOM   3624 HG13 VAL A 231      13.692  11.548 -12.622  1.00  0.96           H  
ATOM   3625  CG2 VAL A 231      15.579  12.029 -10.617  1.00  0.96           C  
ATOM   3626 HG21 VAL A 231      15.734  11.104 -11.172  1.00  0.96           H  
ATOM   3627 HG22 VAL A 231      16.239  12.799 -11.018  1.00  0.96           H  
ATOM   3628 HG23 VAL A 231      15.836  11.849  -9.574  1.00  0.96           H  
ATOM   3629  N   ALA A 232      12.950  13.239  -7.783  1.00  0.97           N  
ATOM   3630  H   ALA A 232      12.095  13.046  -8.284  1.00  0.97           H  
ATOM   3631  CA  ALA A 232      13.050  12.735  -6.422  1.00  0.97           C  
ATOM   3632  HA  ALA A 232      13.843  13.263  -5.891  1.00  0.97           H  
ATOM   3633  C   ALA A 232      13.411  11.246  -6.488  1.00  0.97           C  
ATOM   3634  CB  ALA A 232      11.732  13.001  -5.690  1.00  0.97           C  
ATOM   3635  HB1 ALA A 232      10.917  12.483  -6.195  1.00  0.97           H  
ATOM   3636  HB2 ALA A 232      11.527  14.071  -5.675  1.00  0.97           H  
ATOM   3637  HB3 ALA A 232      11.807  12.637  -4.665  1.00  0.97           H  
ATOM   3638  O   ALA A 232      12.616  10.424  -6.948  1.00  0.97           O  
ATOM   3639  N   VAL A 233      14.622  10.914  -6.059  1.00  0.97           N  
ATOM   3640  H   VAL A 233      15.200  11.636  -5.653  1.00  0.97           H  
ATOM   3641  CA  VAL A 233      15.135   9.547  -6.005  1.00  0.97           C  
ATOM   3642  HA  VAL A 233      14.670   8.964  -6.799  1.00  0.97           H  
ATOM   3643  C   VAL A 233      14.756   8.943  -4.659  1.00  0.97           C  
ATOM   3644  CB  VAL A 233      16.657   9.510  -6.222  1.00  0.97           C  
ATOM   3645  HB  VAL A 233      17.161   9.984  -5.379  1.00  0.97           H  
ATOM   3646  O   VAL A 233      15.004   9.549  -3.618  1.00  0.97           O  
ATOM   3647  CG1 VAL A 233      17.137   8.063  -6.337  1.00  0.97           C  
ATOM   3648 HG11 VAL A 233      16.631   7.568  -7.167  1.00  0.97           H  
ATOM   3649 HG12 VAL A 233      16.927   7.522  -5.414  1.00  0.97           H  
ATOM   3650 HG13 VAL A 233      18.213   8.050  -6.513  1.00  0.97           H  
ATOM   3651  CG2 VAL A 233      17.076  10.237  -7.507  1.00  0.97           C  
ATOM   3652 HG21 VAL A 233      16.837  11.298  -7.436  1.00  0.97           H  
ATOM   3653 HG22 VAL A 233      18.153  10.150  -7.648  1.00  0.97           H  
ATOM   3654 HG23 VAL A 233      16.569   9.804  -8.369  1.00  0.97           H  
ATOM   3655  N   ILE A 234      14.156   7.758  -4.684  1.00  0.95           N  
ATOM   3656  H   ILE A 234      13.968   7.348  -5.587  1.00  0.95           H  
ATOM   3657  CA  ILE A 234      13.670   7.034  -3.517  1.00  0.95           C  
ATOM   3658  HA  ILE A 234      13.892   7.624  -2.628  1.00  0.95           H  
ATOM   3659  C   ILE A 234      14.412   5.706  -3.398  1.00  0.95           C  
ATOM   3660  CB  ILE A 234      12.137   6.854  -3.570  1.00  0.95           C  
ATOM   3661  HB  ILE A 234      11.871   6.310  -4.477  1.00  0.95           H  
ATOM   3662  O   ILE A 234      14.299   4.833  -4.262  1.00  0.95           O  
ATOM   3663  CG1 ILE A 234      11.425   8.227  -3.588  1.00  0.95           C  
ATOM   3664 HG12 ILE A 234      11.782   8.830  -2.753  1.00  0.95           H  
ATOM   3665 HG13 ILE A 234      11.686   8.744  -4.511  1.00  0.95           H  
ATOM   3666  CG2 ILE A 234      11.687   6.034  -2.355  1.00  0.95           C  
ATOM   3667 HG21 ILE A 234      11.963   6.585  -1.456  1.00  0.95           H  
ATOM   3668 HG22 ILE A 234      10.613   5.851  -2.372  1.00  0.95           H  
ATOM   3669 HG23 ILE A 234      12.179   5.061  -2.337  1.00  0.95           H  
ATOM   3670  CD1 ILE A 234       9.894   8.153  -3.513  1.00  0.95           C  
ATOM   3671 HD11 ILE A 234       9.516   7.455  -4.260  1.00  0.95           H  
ATOM   3672 HD12 ILE A 234       9.576   7.836  -2.520  1.00  0.95           H  
ATOM   3673 HD13 ILE A 234       9.477   9.143  -3.697  1.00  0.95           H  
ATOM   3674  N   ASP A 235      15.124   5.536  -2.293  1.00  0.92           N  
ATOM   3675  H   ASP A 235      15.107   6.265  -1.594  1.00  0.92           H  
ATOM   3676  CA  ASP A 235      15.704   4.257  -1.910  1.00  0.92           C  
ATOM   3677  HA  ASP A 235      15.847   3.665  -2.815  1.00  0.92           H  
ATOM   3678  C   ASP A 235      14.749   3.492  -0.993  1.00  0.92           C  
ATOM   3679  CB  ASP A 235      17.086   4.448  -1.284  1.00  0.92           C  
ATOM   3680  HB2 ASP A 235      17.634   5.194  -1.859  1.00  0.92           H  
ATOM   3681  HB3 ASP A 235      16.975   4.819  -0.265  1.00  0.92           H  
ATOM   3682  O   ASP A 235      14.176   4.058  -0.057  1.00  0.92           O  
ATOM   3683  CG  ASP A 235      17.908   3.155  -1.272  1.00  0.92           C  
ATOM   3684  OD1 ASP A 235      17.470   2.140  -1.867  1.00  0.92           O  
ATOM   3685  OD2 ASP A 235      19.026   3.207  -0.718  1.00  0.92           O  
ATOM   3686  N   THR A 236      14.561   2.204  -1.280  1.00  0.83           N  
ATOM   3687  H   THR A 236      15.189   1.792  -1.955  1.00  0.83           H  
ATOM   3688  CA  THR A 236      13.662   1.326  -0.518  1.00  0.83           C  
ATOM   3689  HA  THR A 236      13.383   1.839   0.402  1.00  0.83           H  
ATOM   3690  C   THR A 236      14.382   0.062  -0.052  1.00  0.83           C  
ATOM   3691  CB  THR A 236      12.350   1.038  -1.246  1.00  0.83           C  
ATOM   3692  HB  THR A 236      11.704   0.547  -0.518  1.00  0.83           H  
ATOM   3693  O   THR A 236      14.113  -1.075  -0.458  1.00  0.83           O  
ATOM   3694  CG2 THR A 236      11.611   2.268  -1.753  1.00  0.83           C  
ATOM   3695 HG21 THR A 236      12.088   2.654  -2.653  1.00  0.83           H  
ATOM   3696 HG22 THR A 236      10.578   1.991  -1.962  1.00  0.83           H  
ATOM   3697 HG23 THR A 236      11.617   3.038  -0.981  1.00  0.83           H  
ATOM   3698  OG1 THR A 236      12.491   0.183  -2.333  1.00  0.83           O  
ATOM   3699  HG1 THR A 236      13.127   0.531  -2.963  1.00  0.83           H  
ATOM   3700  N   GLU A 237      15.381   0.246   0.799  1.00  0.70           N  
ATOM   3701  H   GLU A 237      15.588   1.174   1.139  1.00  0.70           H  
ATOM   3702  CA  GLU A 237      16.150  -0.869   1.330  1.00  0.70           C  
ATOM   3703  HA  GLU A 237      16.226  -1.614   0.538  1.00  0.70           H  
ATOM   3704  C   GLU A 237      15.446  -1.563   2.510  1.00  0.70           C  
ATOM   3705  CB  GLU A 237      17.576  -0.422   1.628  1.00  0.70           C  
ATOM   3706  HB2 GLU A 237      17.541   0.115   2.575  1.00  0.70           H  
ATOM   3707  HB3 GLU A 237      17.933   0.227   0.829  1.00  0.70           H  
ATOM   3708  O   GLU A 237      14.603  -1.008   3.208  1.00  0.70           O  
ATOM   3709  CG  GLU A 237      18.523  -1.615   1.760  1.00  0.70           C  
ATOM   3710  HG2 GLU A 237      18.243  -2.205   2.634  1.00  0.70           H  
ATOM   3711  HG3 GLU A 237      18.400  -2.253   0.885  1.00  0.70           H  
ATOM   3712  CD  GLU A 237      19.996  -1.227   1.908  1.00  0.70           C  
ATOM   3713  OE1 GLU A 237      20.796  -2.057   1.421  1.00  0.70           O  
ATOM   3714  OE2 GLU A 237      20.302  -0.212   2.575  1.00  0.70           O  
ATOM   3715  N   GLY A 238      15.725  -2.859   2.676  1.00  0.60           N  
ATOM   3716  H   GLY A 238      16.493  -3.242   2.142  1.00  0.60           H  
ATOM   3717  CA  GLY A 238      15.132  -3.699   3.717  1.00  0.60           C  
ATOM   3718  HA2 GLY A 238      15.749  -4.588   3.849  1.00  0.60           H  
ATOM   3719  HA3 GLY A 238      15.141  -3.142   4.653  1.00  0.60           H  
ATOM   3720  C   GLY A 238      13.689  -4.150   3.455  1.00  0.60           C  
ATOM   3721  O   GLY A 238      13.233  -5.080   4.117  1.00  0.60           O  
ATOM   3722  N   LEU A 239      12.967  -3.581   2.484  1.00  0.56           N  
ATOM   3723  H   LEU A 239      13.347  -2.760   2.035  1.00  0.56           H  
ATOM   3724  CA  LEU A 239      11.538  -3.882   2.308  1.00  0.56           C  
ATOM   3725  HA  LEU A 239      11.076  -3.901   3.295  1.00  0.56           H  
ATOM   3726  C   LEU A 239      11.231  -5.268   1.711  1.00  0.56           C  
ATOM   3727  CB  LEU A 239      10.851  -2.765   1.511  1.00  0.56           C  
ATOM   3728  HB2 LEU A 239       9.810  -3.058   1.379  1.00  0.56           H  
ATOM   3729  HB3 LEU A 239      11.323  -2.702   0.530  1.00  0.56           H  
ATOM   3730  O   LEU A 239      10.197  -5.840   2.036  1.00  0.56           O  
ATOM   3731  CG  LEU A 239      10.869  -1.365   2.153  1.00  0.56           C  
ATOM   3732  HG  LEU A 239      11.892  -0.986   2.154  1.00  0.56           H  
ATOM   3733  CD1 LEU A 239       9.991  -0.414   1.343  1.00  0.56           C  
ATOM   3734 HD11 LEU A 239      10.189   0.614   1.647  1.00  0.56           H  
ATOM   3735 HD12 LEU A 239       8.937  -0.642   1.505  1.00  0.56           H  
ATOM   3736 HD13 LEU A 239      10.205  -0.531   0.281  1.00  0.56           H  
ATOM   3737  CD2 LEU A 239      10.320  -1.341   3.578  1.00  0.56           C  
ATOM   3738 HD21 LEU A 239      10.344  -0.317   3.953  1.00  0.56           H  
ATOM   3739 HD22 LEU A 239       9.294  -1.710   3.593  1.00  0.56           H  
ATOM   3740 HD23 LEU A 239      10.952  -1.937   4.235  1.00  0.56           H  
ATOM   3741  N   LEU A 240      12.124  -5.829   0.887  1.00  0.55           N  
ATOM   3742  H   LEU A 240      12.942  -5.288   0.647  1.00  0.55           H  
ATOM   3743  CA  LEU A 240      11.974  -7.176   0.304  1.00  0.55           C  
ATOM   3744  HA  LEU A 240      10.913  -7.422   0.259  1.00  0.55           H  
ATOM   3745  C   LEU A 240      12.603  -8.301   1.154  1.00  0.55           C  
ATOM   3746  CB  LEU A 240      12.532  -7.158  -1.136  1.00  0.55           C  
ATOM   3747  HB2 LEU A 240      13.471  -6.605  -1.142  1.00  0.55           H  
ATOM   3748  HB3 LEU A 240      12.758  -8.175  -1.456  1.00  0.55           H  
ATOM   3749  O   LEU A 240      12.503  -9.472   0.797  1.00  0.55           O  
ATOM   3750  CG  LEU A 240      11.558  -6.541  -2.155  1.00  0.55           C  
ATOM   3751  HG  LEU A 240      11.148  -5.611  -1.760  1.00  0.55           H  
ATOM   3752  CD1 LEU A 240      12.288  -6.218  -3.455  1.00  0.55           C  
ATOM   3753 HD11 LEU A 240      12.764  -7.115  -3.850  1.00  0.55           H  
ATOM   3754 HD12 LEU A 240      13.039  -5.459  -3.238  1.00  0.55           H  
ATOM   3755 HD13 LEU A 240      11.583  -5.828  -4.190  1.00  0.55           H  
ATOM   3756  CD2 LEU A 240      10.416  -7.499  -2.476  1.00  0.55           C  
ATOM   3757 HD21 LEU A 240      10.811  -8.467  -2.784  1.00  0.55           H  
ATOM   3758 HD22 LEU A 240       9.831  -7.084  -3.298  1.00  0.55           H  
ATOM   3759 HD23 LEU A 240       9.768  -7.627  -1.610  1.00  0.55           H  
ATOM   3760  N   GLY A 241      13.271  -7.967   2.264  1.00  0.52           N  
ATOM   3761  H   GLY A 241      13.213  -7.009   2.580  1.00  0.52           H  
ATOM   3762  CA  GLY A 241      13.962  -8.935   3.121  1.00  0.52           C  
ATOM   3763  HA2 GLY A 241      14.421  -9.701   2.496  1.00  0.52           H  
ATOM   3764  HA3 GLY A 241      14.759  -8.427   3.666  1.00  0.52           H  
ATOM   3765  C   GLY A 241      13.050  -9.617   4.148  1.00  0.52           C  
ATOM   3766  O   GLY A 241      12.107  -9.011   4.659  1.00  0.52           O  
ATOM   3767  N   ALA A 242      13.376 -10.866   4.500  1.00  0.47           N  
ATOM   3768  H   ALA A 242      14.168 -11.301   4.049  1.00  0.47           H  
ATOM   3769  CA  ALA A 242      12.715 -11.620   5.566  1.00  0.47           C  
ATOM   3770  HA  ALA A 242      11.647 -11.671   5.355  1.00  0.47           H  
ATOM   3771  C   ALA A 242      12.914 -10.910   6.916  1.00  0.47           C  
ATOM   3772  CB  ALA A 242      13.279 -13.049   5.581  1.00  0.47           C  
ATOM   3773  HB1 ALA A 242      14.351 -13.029   5.773  1.00  0.47           H  
ATOM   3774  HB2 ALA A 242      12.790 -13.626   6.366  1.00  0.47           H  
ATOM   3775  HB3 ALA A 242      13.091 -13.529   4.621  1.00  0.47           H  
ATOM   3776  O   ALA A 242      14.005 -10.916   7.478  1.00  0.47           O  
ATOM   3777  N   THR A 243      11.869 -10.260   7.419  1.00  0.48           N  
ATOM   3778  H   THR A 243      10.983 -10.310   6.937  1.00  0.48           H  
ATOM   3779  CA  THR A 243      11.889  -9.526   8.689  1.00  0.48           C  
ATOM   3780  HA  THR A 243      12.669  -9.936   9.329  1.00  0.48           H  
ATOM   3781  C   THR A 243      10.577  -9.710   9.431  1.00  0.48           C  
ATOM   3782  CB  THR A 243      12.172  -8.030   8.489  1.00  0.48           C  
ATOM   3783  HB  THR A 243      12.026  -7.514   9.439  1.00  0.48           H  
ATOM   3784  O   THR A 243       9.601 -10.196   8.863  1.00  0.48           O  
ATOM   3785  CG2 THR A 243      13.617  -7.797   8.049  1.00  0.48           C  
ATOM   3786 HG21 THR A 243      14.277  -8.509   8.543  1.00  0.48           H  
ATOM   3787 HG22 THR A 243      13.939  -6.805   8.366  1.00  0.48           H  
ATOM   3788 HG23 THR A 243      13.714  -7.914   6.969  1.00  0.48           H  
ATOM   3789  OG1 THR A 243      11.301  -7.479   7.531  1.00  0.48           O  
ATOM   3790  HG1 THR A 243      11.444  -7.950   6.707  1.00  0.48           H  
ATOM   3791  N   VAL A 244      10.576  -9.325  10.709  1.00  0.51           N  
ATOM   3792  H   VAL A 244      11.432  -8.957  11.100  1.00  0.51           H  
ATOM   3793  CA  VAL A 244       9.451  -9.500  11.638  1.00  0.51           C  
ATOM   3794  HA  VAL A 244       9.208 -10.561  11.686  1.00  0.51           H  
ATOM   3795  C   VAL A 244       8.182  -8.784  11.144  1.00  0.51           C  
ATOM   3796  CB  VAL A 244       9.864  -9.044  13.057  1.00  0.51           C  
ATOM   3797  HB  VAL A 244       9.981  -7.960  13.061  1.00  0.51           H  
ATOM   3798  O   VAL A 244       7.100  -9.338  11.269  1.00  0.51           O  
ATOM   3799  CG1 VAL A 244       8.821  -9.433  14.107  1.00  0.51           C  
ATOM   3800 HG11 VAL A 244       8.673 -10.513  14.116  1.00  0.51           H  
ATOM   3801 HG12 VAL A 244       7.870  -8.952  13.880  1.00  0.51           H  
ATOM   3802 HG13 VAL A 244       9.136  -9.098  15.095  1.00  0.51           H  
ATOM   3803  CG2 VAL A 244      11.203  -9.673  13.493  1.00  0.51           C  
ATOM   3804 HG21 VAL A 244      12.028  -9.303  12.883  1.00  0.51           H  
ATOM   3805 HG22 VAL A 244      11.413  -9.401  14.528  1.00  0.51           H  
ATOM   3806 HG23 VAL A 244      11.145 -10.759  13.419  1.00  0.51           H  
ATOM   3807  N   ASN A 245       8.311  -7.635  10.463  1.00  0.61           N  
ATOM   3808  H   ASN A 245       9.238  -7.245  10.372  1.00  0.61           H  
ATOM   3809  CA  ASN A 245       7.175  -6.821   9.996  1.00  0.61           C  
ATOM   3810  HA  ASN A 245       6.258  -7.238  10.412  1.00  0.61           H  
ATOM   3811  C   ASN A 245       7.001  -6.861   8.464  1.00  0.61           C  
ATOM   3812  CB  ASN A 245       7.291  -5.386  10.547  1.00  0.61           C  
ATOM   3813  HB2 ASN A 245       8.227  -4.934  10.219  1.00  0.61           H  
ATOM   3814  HB3 ASN A 245       6.473  -4.787  10.145  1.00  0.61           H  
ATOM   3815  O   ASN A 245       6.932  -5.824   7.796  1.00  0.61           O  
ATOM   3816  CG  ASN A 245       7.202  -5.280  12.059  1.00  0.61           C  
ATOM   3817  ND2 ASN A 245       7.271  -4.083  12.582  1.00  0.61           N  
ATOM   3818 HD21 ASN A 245       7.137  -3.268  12.001  1.00  0.61           H  
ATOM   3819 HD22 ASN A 245       7.188  -4.019  13.587  1.00  0.61           H  
ATOM   3820  OD1 ASN A 245       7.106  -6.252  12.785  1.00  0.61           O  
ATOM   3821  N   LEU A 246       6.948  -8.062   7.878  1.00  0.61           N  
ATOM   3822  H   LEU A 246       7.047  -8.875   8.469  1.00  0.61           H  
ATOM   3823  CA  LEU A 246       6.801  -8.248   6.424  1.00  0.61           C  
ATOM   3824  HA  LEU A 246       7.676  -7.816   5.938  1.00  0.61           H  
ATOM   3825  C   LEU A 246       5.551  -7.543   5.857  1.00  0.61           C  
ATOM   3826  CB  LEU A 246       6.749  -9.761   6.138  1.00  0.61           C  
ATOM   3827  HB2 LEU A 246       5.846 -10.164   6.598  1.00  0.61           H  
ATOM   3828  HB3 LEU A 246       7.604 -10.242   6.613  1.00  0.61           H  
ATOM   3829  O   LEU A 246       5.580  -7.008   4.746  1.00  0.61           O  
ATOM   3830  CG  LEU A 246       6.746 -10.128   4.640  1.00  0.61           C  
ATOM   3831  HG  LEU A 246       5.965  -9.573   4.121  1.00  0.61           H  
ATOM   3832  CD1 LEU A 246       8.095  -9.829   3.981  1.00  0.61           C  
ATOM   3833 HD11 LEU A 246       8.293  -8.757   4.000  1.00  0.61           H  
ATOM   3834 HD12 LEU A 246       8.073 -10.145   2.937  1.00  0.61           H  
ATOM   3835 HD13 LEU A 246       8.897 -10.353   4.500  1.00  0.61           H  
ATOM   3836  CD2 LEU A 246       6.445 -11.617   4.469  1.00  0.61           C  
ATOM   3837 HD21 LEU A 246       7.210 -12.211   4.968  1.00  0.61           H  
ATOM   3838 HD22 LEU A 246       6.422 -11.867   3.408  1.00  0.61           H  
ATOM   3839 HD23 LEU A 246       5.472 -11.844   4.905  1.00  0.61           H  
ATOM   3840  N   SER A 247       4.463  -7.525   6.629  1.00  0.64           N  
ATOM   3841  H   SER A 247       4.525  -7.934   7.551  1.00  0.64           H  
ATOM   3842  CA  SER A 247       3.163  -6.975   6.236  1.00  0.64           C  
ATOM   3843  HA  SER A 247       2.881  -7.417   5.281  1.00  0.64           H  
ATOM   3844  C   SER A 247       3.200  -5.460   6.019  1.00  0.64           C  
ATOM   3845  CB  SER A 247       2.126  -7.386   7.292  1.00  0.64           C  
ATOM   3846  HB2 SER A 247       2.055  -8.474   7.316  1.00  0.64           H  
ATOM   3847  HB3 SER A 247       1.150  -6.978   7.031  1.00  0.64           H  
ATOM   3848  O   SER A 247       2.831  -4.967   4.949  1.00  0.64           O  
ATOM   3849  OG  SER A 247       2.510  -6.922   8.575  1.00  0.64           O  
ATOM   3850  HG  SER A 247       2.121  -7.488   9.246  1.00  0.64           H  
ATOM   3851  N   GLN A 248       3.747  -4.728   6.990  1.00  0.66           N  
ATOM   3852  H   GLN A 248       3.987  -5.211   7.844  1.00  0.66           H  
ATOM   3853  CA  GLN A 248       3.937  -3.276   6.928  1.00  0.66           C  
ATOM   3854  HA  GLN A 248       2.979  -2.789   6.746  1.00  0.66           H  
ATOM   3855  C   GLN A 248       4.884  -2.882   5.784  1.00  0.66           C  
ATOM   3856  CB  GLN A 248       4.490  -2.790   8.276  1.00  0.66           C  
ATOM   3857  HB2 GLN A 248       4.736  -1.731   8.195  1.00  0.66           H  
ATOM   3858  HB3 GLN A 248       5.409  -3.335   8.492  1.00  0.66           H  
ATOM   3859  O   GLN A 248       4.590  -1.971   5.008  1.00  0.66           O  
ATOM   3860  CG  GLN A 248       3.499  -2.969   9.443  1.00  0.66           C  
ATOM   3861  HG2 GLN A 248       3.148  -4.000   9.485  1.00  0.66           H  
ATOM   3862  HG3 GLN A 248       2.639  -2.319   9.281  1.00  0.66           H  
ATOM   3863  CD  GLN A 248       4.122  -2.637  10.798  1.00  0.66           C  
ATOM   3864  NE2 GLN A 248       3.339  -2.556  11.851  1.00  0.66           N  
ATOM   3865 HE21 GLN A 248       3.803  -2.327  12.718  1.00  0.66           H  
ATOM   3866 HE22 GLN A 248       2.343  -2.711  11.793  1.00  0.66           H  
ATOM   3867  OE1 GLN A 248       5.322  -2.488  10.948  1.00  0.66           O  
ATOM   3868  N   ARG A 249       5.987  -3.623   5.601  1.00  0.68           N  
ATOM   3869  H   ARG A 249       6.175  -4.356   6.270  1.00  0.68           H  
ATOM   3870  CA  ARG A 249       6.973  -3.353   4.537  1.00  0.68           C  
ATOM   3871  HA  ARG A 249       7.263  -2.304   4.588  1.00  0.68           H  
ATOM   3872  C   ARG A 249       6.406  -3.563   3.137  1.00  0.68           C  
ATOM   3873  CB  ARG A 249       8.212  -4.231   4.749  1.00  0.68           C  
ATOM   3874  HB2 ARG A 249       7.917  -5.274   4.858  1.00  0.68           H  
ATOM   3875  HB3 ARG A 249       8.858  -4.146   3.874  1.00  0.68           H  
ATOM   3876  O   ARG A 249       6.625  -2.743   2.245  1.00  0.68           O  
ATOM   3877  CG  ARG A 249       8.995  -3.779   5.987  1.00  0.68           C  
ATOM   3878  HG2 ARG A 249       9.265  -2.728   5.884  1.00  0.68           H  
ATOM   3879  HG3 ARG A 249       8.377  -3.885   6.878  1.00  0.68           H  
ATOM   3880  CD  ARG A 249      10.266  -4.608   6.160  1.00  0.68           C  
ATOM   3881  HD2 ARG A 249      10.892  -4.498   5.275  1.00  0.68           H  
ATOM   3882  HD3 ARG A 249       9.989  -5.656   6.268  1.00  0.68           H  
ATOM   3883  NE  ARG A 249      11.001  -4.166   7.356  1.00  0.68           N  
ATOM   3884  HE  ARG A 249      10.461  -3.684   8.061  1.00  0.68           H  
ATOM   3885  NH1 ARG A 249      13.066  -5.011   6.817  1.00  0.68           N  
ATOM   3886 HH11 ARG A 249      14.032  -5.173   7.065  1.00  0.68           H  
ATOM   3887 HH12 ARG A 249      12.730  -5.274   5.901  1.00  0.68           H  
ATOM   3888  NH2 ARG A 249      12.776  -4.005   8.770  1.00  0.68           N  
ATOM   3889 HH21 ARG A 249      12.215  -3.476   9.423  1.00  0.68           H  
ATOM   3890 HH22 ARG A 249      13.759  -4.121   8.969  1.00  0.68           H  
ATOM   3891  CZ  ARG A 249      12.265  -4.405   7.640  1.00  0.68           C  
ATOM   3892  N   THR A 250       5.625  -4.623   2.958  1.00  0.69           N  
ATOM   3893  H   THR A 250       5.509  -5.261   3.733  1.00  0.69           H  
ATOM   3894  CA  THR A 250       4.939  -4.908   1.694  1.00  0.69           C  
ATOM   3895  HA  THR A 250       5.670  -4.968   0.888  1.00  0.69           H  
ATOM   3896  C   THR A 250       3.935  -3.803   1.347  1.00  0.69           C  
ATOM   3897  CB  THR A 250       4.218  -6.253   1.789  1.00  0.69           C  
ATOM   3898  HB  THR A 250       3.476  -6.210   2.587  1.00  0.69           H  
ATOM   3899  O   THR A 250       3.865  -3.346   0.204  1.00  0.69           O  
ATOM   3900  CG2 THR A 250       3.523  -6.574   0.480  1.00  0.69           C  
ATOM   3901 HG21 THR A 250       2.872  -5.751   0.186  1.00  0.69           H  
ATOM   3902 HG22 THR A 250       2.863  -7.428   0.630  1.00  0.69           H  
ATOM   3903 HG23 THR A 250       4.252  -6.793  -0.300  1.00  0.69           H  
ATOM   3904  OG1 THR A 250       5.131  -7.289   2.060  1.00  0.69           O  
ATOM   3905  HG1 THR A 250       5.369  -7.235   2.989  1.00  0.69           H  
ATOM   3906  N   ARG A 251       3.166  -3.331   2.332  1.00  0.76           N  
ATOM   3907  H   ARG A 251       3.249  -3.745   3.250  1.00  0.76           H  
ATOM   3908  CA  ARG A 251       2.208  -2.233   2.151  1.00  0.76           C  
ATOM   3909  HA  ARG A 251       1.523  -2.489   1.342  1.00  0.76           H  
ATOM   3910  C   ARG A 251       2.903  -0.932   1.743  1.00  0.76           C  
ATOM   3911  CB  ARG A 251       1.415  -2.100   3.454  1.00  0.76           C  
ATOM   3912  HB2 ARG A 251       1.000  -3.078   3.698  1.00  0.76           H  
ATOM   3913  HB3 ARG A 251       2.083  -1.803   4.263  1.00  0.76           H  
ATOM   3914  O   ARG A 251       2.441  -0.254   0.821  1.00  0.76           O  
ATOM   3915  CG  ARG A 251       0.264  -1.093   3.361  1.00  0.76           C  
ATOM   3916  HG2 ARG A 251      -0.328  -1.302   2.470  1.00  0.76           H  
ATOM   3917  HG3 ARG A 251       0.647  -0.074   3.301  1.00  0.76           H  
ATOM   3918  CD  ARG A 251      -0.654  -1.244   4.572  1.00  0.76           C  
ATOM   3919  HD2 ARG A 251      -0.967  -2.287   4.620  1.00  0.76           H  
ATOM   3920  HD3 ARG A 251      -1.544  -0.629   4.440  1.00  0.76           H  
ATOM   3921  NE  ARG A 251      -0.010  -0.881   5.843  1.00  0.76           N  
ATOM   3922  HE  ARG A 251       0.825  -0.312   5.827  1.00  0.76           H  
ATOM   3923  NH1 ARG A 251      -1.539  -1.909   7.219  1.00  0.76           N  
ATOM   3924 HH11 ARG A 251      -2.099  -2.181   6.425  1.00  0.76           H  
ATOM   3925 HH12 ARG A 251      -1.799  -2.157   8.163  1.00  0.76           H  
ATOM   3926  NH2 ARG A 251       0.178  -0.906   8.124  1.00  0.76           N  
ATOM   3927 HH21 ARG A 251       1.021  -0.361   8.015  1.00  0.76           H  
ATOM   3928 HH22 ARG A 251      -0.172  -1.179   9.031  1.00  0.76           H  
ATOM   3929  CZ  ARG A 251      -0.446  -1.230   7.038  1.00  0.76           C  
ATOM   3930  N   LEU A 252       4.050  -0.639   2.354  1.00  0.79           N  
ATOM   3931  H   LEU A 252       4.315  -1.201   3.151  1.00  0.79           H  
ATOM   3932  CA  LEU A 252       4.875   0.520   2.024  1.00  0.79           C  
ATOM   3933  HA  LEU A 252       4.238   1.400   2.102  1.00  0.79           H  
ATOM   3934  C   LEU A 252       5.421   0.470   0.589  1.00  0.79           C  
ATOM   3935  CB  LEU A 252       5.991   0.630   3.074  1.00  0.79           C  
ATOM   3936  HB2 LEU A 252       5.525   0.625   4.060  1.00  0.79           H  
ATOM   3937  HB3 LEU A 252       6.633  -0.249   3.011  1.00  0.79           H  
ATOM   3938  O   LEU A 252       5.379   1.487  -0.105  1.00  0.79           O  
ATOM   3939  CG  LEU A 252       6.874   1.884   2.956  1.00  0.79           C  
ATOM   3940  HG  LEU A 252       7.461   1.832   2.038  1.00  0.79           H  
ATOM   3941  CD1 LEU A 252       6.065   3.183   2.949  1.00  0.79           C  
ATOM   3942 HD11 LEU A 252       5.407   3.215   3.816  1.00  0.79           H  
ATOM   3943 HD12 LEU A 252       5.478   3.256   2.033  1.00  0.79           H  
ATOM   3944 HD13 LEU A 252       6.748   4.032   2.977  1.00  0.79           H  
ATOM   3945  CD2 LEU A 252       7.827   1.910   4.149  1.00  0.79           C  
ATOM   3946 HD21 LEU A 252       7.268   1.824   5.082  1.00  0.79           H  
ATOM   3947 HD22 LEU A 252       8.529   1.079   4.083  1.00  0.79           H  
ATOM   3948 HD23 LEU A 252       8.379   2.849   4.188  1.00  0.79           H  
ATOM   3949  N   LEU A 253       5.843  -0.702   0.098  1.00  0.79           N  
ATOM   3950  H   LEU A 253       5.887  -1.493   0.725  1.00  0.79           H  
ATOM   3951  CA  LEU A 253       6.294  -0.873  -1.292  1.00  0.79           C  
ATOM   3952  HA  LEU A 253       7.160  -0.232  -1.459  1.00  0.79           H  
ATOM   3953  C   LEU A 253       5.230  -0.429  -2.304  1.00  0.79           C  
ATOM   3954  CB  LEU A 253       6.678  -2.343  -1.555  1.00  0.79           C  
ATOM   3955  HB2 LEU A 253       5.898  -2.993  -1.159  1.00  0.79           H  
ATOM   3956  HB3 LEU A 253       6.718  -2.510  -2.631  1.00  0.79           H  
ATOM   3957  O   LEU A 253       5.551   0.258  -3.275  1.00  0.79           O  
ATOM   3958  CG  LEU A 253       8.028  -2.762  -0.957  1.00  0.79           C  
ATOM   3959  HG  LEU A 253       8.077  -2.455   0.088  1.00  0.79           H  
ATOM   3960  CD1 LEU A 253       8.208  -4.277  -1.046  1.00  0.79           C  
ATOM   3961 HD11 LEU A 253       9.152  -4.565  -0.582  1.00  0.79           H  
ATOM   3962 HD12 LEU A 253       8.207  -4.598  -2.087  1.00  0.79           H  
ATOM   3963 HD13 LEU A 253       7.402  -4.778  -0.511  1.00  0.79           H  
ATOM   3964  CD2 LEU A 253       9.178  -2.128  -1.735  1.00  0.79           C  
ATOM   3965 HD21 LEU A 253      10.137  -2.486  -1.360  1.00  0.79           H  
ATOM   3966 HD22 LEU A 253       9.150  -1.043  -1.637  1.00  0.79           H  
ATOM   3967 HD23 LEU A 253       9.098  -2.395  -2.788  1.00  0.79           H  
ATOM   3968  N   LEU A 254       3.955  -0.751  -2.065  1.00  0.78           N  
ATOM   3969  H   LEU A 254       3.740  -1.305  -1.248  1.00  0.78           H  
ATOM   3970  CA  LEU A 254       2.878  -0.313  -2.956  1.00  0.78           C  
ATOM   3971  HA  LEU A 254       3.218  -0.477  -3.978  1.00  0.78           H  
ATOM   3972  C   LEU A 254       2.577   1.186  -2.855  1.00  0.78           C  
ATOM   3973  CB  LEU A 254       1.615  -1.150  -2.740  1.00  0.78           C  
ATOM   3974  HB2 LEU A 254       0.760  -0.587  -3.115  1.00  0.78           H  
ATOM   3975  HB3 LEU A 254       1.473  -1.329  -1.674  1.00  0.78           H  
ATOM   3976  O   LEU A 254       2.271   1.809  -3.875  1.00  0.78           O  
ATOM   3977  CG  LEU A 254       1.657  -2.477  -3.506  1.00  0.78           C  
ATOM   3978  HG  LEU A 254       2.611  -2.969  -3.314  1.00  0.78           H  
ATOM   3979  CD1 LEU A 254       0.511  -3.357  -3.048  1.00  0.78           C  
ATOM   3980 HD11 LEU A 254       0.494  -4.274  -3.637  1.00  0.78           H  
ATOM   3981 HD12 LEU A 254      -0.446  -2.841  -3.130  1.00  0.78           H  
ATOM   3982 HD13 LEU A 254       0.719  -3.626  -2.013  1.00  0.78           H  
ATOM   3983  CD2 LEU A 254       1.479  -2.331  -5.015  1.00  0.78           C  
ATOM   3984 HD21 LEU A 254       2.197  -1.626  -5.433  1.00  0.78           H  
ATOM   3985 HD22 LEU A 254       1.626  -3.299  -5.493  1.00  0.78           H  
ATOM   3986 HD23 LEU A 254       0.475  -1.973  -5.242  1.00  0.78           H  
ATOM   3987  N   LYS A 255       2.720   1.795  -1.671  1.00  0.83           N  
ATOM   3988  H   LYS A 255       2.976   1.231  -0.874  1.00  0.83           H  
ATOM   3989  CA  LYS A 255       2.633   3.260  -1.521  1.00  0.83           C  
ATOM   3990  HA  LYS A 255       1.679   3.607  -1.919  1.00  0.83           H  
ATOM   3991  C   LYS A 255       3.722   3.956  -2.337  1.00  0.83           C  
ATOM   3992  CB  LYS A 255       2.741   3.670  -0.045  1.00  0.83           C  
ATOM   3993  HB2 LYS A 255       3.666   3.274   0.375  1.00  0.83           H  
ATOM   3994  HB3 LYS A 255       2.789   4.757   0.012  1.00  0.83           H  
ATOM   3995  O   LYS A 255       3.427   4.909  -3.058  1.00  0.83           O  
ATOM   3996  CG  LYS A 255       1.556   3.195   0.803  1.00  0.83           C  
ATOM   3997  HG2 LYS A 255       0.650   3.702   0.470  1.00  0.83           H  
ATOM   3998  HG3 LYS A 255       1.418   2.120   0.693  1.00  0.83           H  
ATOM   3999  CD  LYS A 255       1.815   3.518   2.279  1.00  0.83           C  
ATOM   4000  HD2 LYS A 255       1.981   4.588   2.396  1.00  0.83           H  
ATOM   4001  HD3 LYS A 255       2.699   2.980   2.620  1.00  0.83           H  
ATOM   4002  CE  LYS A 255       0.615   3.092   3.120  1.00  0.83           C  
ATOM   4003  HE2 LYS A 255       0.403   2.041   2.928  1.00  0.83           H  
ATOM   4004  HE3 LYS A 255      -0.253   3.684   2.827  1.00  0.83           H  
ATOM   4005  NZ  LYS A 255       0.878   3.267   4.563  1.00  0.83           N  
ATOM   4006  HZ1 LYS A 255       0.073   2.991   5.107  1.00  0.83           H  
ATOM   4007  HZ2 LYS A 255       1.588   2.601   4.831  1.00  0.83           H  
ATOM   4008  HZ3 LYS A 255       1.191   4.195   4.812  1.00  0.83           H  
ATOM   4009  N   VAL A 256       4.951   3.438  -2.284  1.00  0.88           N  
ATOM   4010  H   VAL A 256       5.117   2.668  -1.651  1.00  0.88           H  
ATOM   4011  CA  VAL A 256       6.071   3.944  -3.091  1.00  0.88           C  
ATOM   4012  HA  VAL A 256       6.158   5.017  -2.919  1.00  0.88           H  
ATOM   4013  C   VAL A 256       5.796   3.748  -4.583  1.00  0.88           C  
ATOM   4014  CB  VAL A 256       7.411   3.311  -2.674  1.00  0.88           C  
ATOM   4015  HB  VAL A 256       7.350   2.225  -2.746  1.00  0.88           H  
ATOM   4016  O   VAL A 256       5.957   4.694  -5.356  1.00  0.88           O  
ATOM   4017  CG1 VAL A 256       8.541   3.810  -3.586  1.00  0.88           C  
ATOM   4018 HG11 VAL A 256       8.419   3.418  -4.596  1.00  0.88           H  
ATOM   4019 HG12 VAL A 256       9.507   3.467  -3.216  1.00  0.88           H  
ATOM   4020 HG13 VAL A 256       8.548   4.899  -3.618  1.00  0.88           H  
ATOM   4021  CG2 VAL A 256       7.770   3.699  -1.233  1.00  0.88           C  
ATOM   4022 HG21 VAL A 256       7.886   4.780  -1.152  1.00  0.88           H  
ATOM   4023 HG22 VAL A 256       8.706   3.220  -0.945  1.00  0.88           H  
ATOM   4024 HG23 VAL A 256       6.997   3.374  -0.538  1.00  0.88           H  
ATOM   4025  N   LEU A 257       5.308   2.575  -4.998  1.00  0.88           N  
ATOM   4026  H   LEU A 257       5.243   1.819  -4.331  1.00  0.88           H  
ATOM   4027  CA  LEU A 257       4.902   2.317  -6.385  1.00  0.88           C  
ATOM   4028  HA  LEU A 257       5.770   2.441  -7.033  1.00  0.88           H  
ATOM   4029  C   LEU A 257       3.849   3.315  -6.882  1.00  0.88           C  
ATOM   4030  CB  LEU A 257       4.349   0.883  -6.503  1.00  0.88           C  
ATOM   4031  HB2 LEU A 257       3.700   0.823  -7.377  1.00  0.88           H  
ATOM   4032  HB3 LEU A 257       3.721   0.675  -5.637  1.00  0.88           H  
ATOM   4033  O   LEU A 257       3.925   3.774  -8.018  1.00  0.88           O  
ATOM   4034  CG  LEU A 257       5.423  -0.209  -6.628  1.00  0.88           C  
ATOM   4035  HG  LEU A 257       6.183  -0.085  -5.857  1.00  0.88           H  
ATOM   4036  CD1 LEU A 257       4.817  -1.604  -6.505  1.00  0.88           C  
ATOM   4037 HD11 LEU A 257       5.582  -2.357  -6.696  1.00  0.88           H  
ATOM   4038 HD12 LEU A 257       4.460  -1.752  -5.486  1.00  0.88           H  
ATOM   4039 HD13 LEU A 257       3.998  -1.731  -7.213  1.00  0.88           H  
ATOM   4040  CD2 LEU A 257       6.073  -0.099  -8.001  1.00  0.88           C  
ATOM   4041 HD21 LEU A 257       6.681   0.806  -8.020  1.00  0.88           H  
ATOM   4042 HD22 LEU A 257       6.703  -0.967  -8.196  1.00  0.88           H  
ATOM   4043 HD23 LEU A 257       5.313  -0.028  -8.779  1.00  0.88           H  
ATOM   4044  N   ALA A 258       2.887   3.683  -6.038  1.00  0.83           N  
ATOM   4045  H   ALA A 258       2.848   3.238  -5.132  1.00  0.83           H  
ATOM   4046  CA  ALA A 258       1.820   4.606  -6.405  1.00  0.83           C  
ATOM   4047  HA  ALA A 258       1.379   4.277  -7.346  1.00  0.83           H  
ATOM   4048  C   ALA A 258       2.308   6.029  -6.684  1.00  0.83           C  
ATOM   4049  CB  ALA A 258       0.754   4.552  -5.312  1.00  0.83           C  
ATOM   4050  HB1 ALA A 258       1.169   4.912  -4.370  1.00  0.83           H  
ATOM   4051  HB2 ALA A 258       0.417   3.523  -5.181  1.00  0.83           H  
ATOM   4052  HB3 ALA A 258      -0.093   5.176  -5.596  1.00  0.83           H  
ATOM   4053  O   ALA A 258       1.832   6.658  -7.639  1.00  0.83           O  
ATOM   4054  N   ILE A 259       3.269   6.521  -5.900  1.00  0.88           N  
ATOM   4055  H   ILE A 259       3.598   5.959  -5.128  1.00  0.88           H  
ATOM   4056  CA  ILE A 259       3.847   7.853  -6.110  1.00  0.88           C  
ATOM   4057  HA  ILE A 259       3.057   8.502  -6.487  1.00  0.88           H  
ATOM   4058  C   ILE A 259       4.939   7.869  -7.185  1.00  0.88           C  
ATOM   4059  CB  ILE A 259       4.332   8.482  -4.789  1.00  0.88           C  
ATOM   4060  HB  ILE A 259       4.696   9.482  -5.025  1.00  0.88           H  
ATOM   4061  O   ILE A 259       5.145   8.918  -7.792  1.00  0.88           O  
ATOM   4062  CG1 ILE A 259       5.489   7.694  -4.141  1.00  0.88           C  
ATOM   4063 HG12 ILE A 259       5.101   6.761  -3.732  1.00  0.88           H  
ATOM   4064 HG13 ILE A 259       6.242   7.451  -4.892  1.00  0.88           H  
ATOM   4065  CG2 ILE A 259       3.136   8.636  -3.828  1.00  0.88           C  
ATOM   4066 HG21 ILE A 259       2.824   7.664  -3.445  1.00  0.88           H  
ATOM   4067 HG22 ILE A 259       2.298   9.107  -4.341  1.00  0.88           H  
ATOM   4068 HG23 ILE A 259       3.415   9.272  -2.989  1.00  0.88           H  
ATOM   4069  CD1 ILE A 259       6.205   8.459  -3.026  1.00  0.88           C  
ATOM   4070 HD11 ILE A 259       6.997   7.835  -2.612  1.00  0.88           H  
ATOM   4071 HD12 ILE A 259       6.645   9.372  -3.426  1.00  0.88           H  
ATOM   4072 HD13 ILE A 259       5.509   8.715  -2.227  1.00  0.88           H  
ATOM   4073  N   SER A 260       5.588   6.731  -7.446  1.00  0.92           N  
ATOM   4074  H   SER A 260       5.342   5.910  -6.913  1.00  0.92           H  
ATOM   4075  CA  SER A 260       6.690   6.612  -8.407  1.00  0.92           C  
ATOM   4076  HA  SER A 260       7.424   7.386  -8.186  1.00  0.92           H  
ATOM   4077  C   SER A 260       6.231   6.801  -9.853  1.00  0.92           C  
ATOM   4078  CB  SER A 260       7.416   5.274  -8.254  1.00  0.92           C  
ATOM   4079  HB2 SER A 260       8.204   5.203  -9.004  1.00  0.92           H  
ATOM   4080  HB3 SER A 260       6.714   4.453  -8.398  1.00  0.92           H  
ATOM   4081  O   SER A 260       5.128   6.410 -10.232  1.00  0.92           O  
ATOM   4082  OG  SER A 260       7.999   5.193  -6.968  1.00  0.92           O  
ATOM   4083  HG  SER A 260       7.287   5.101  -6.331  1.00  0.92           H  
ATOM   4084  N   ASP A 261       7.092   7.389 -10.676  1.00  0.92           N  
ATOM   4085  H   ASP A 261       7.961   7.734 -10.295  1.00  0.92           H  
ATOM   4086  CA  ASP A 261       6.927   7.482 -12.131  1.00  0.92           C  
ATOM   4087  HA  ASP A 261       5.882   7.323 -12.398  1.00  0.92           H  
ATOM   4088  C   ASP A 261       7.750   6.407 -12.848  1.00  0.92           C  
ATOM   4089  CB  ASP A 261       7.325   8.891 -12.595  1.00  0.92           C  
ATOM   4090  HB2 ASP A 261       7.206   8.957 -13.676  1.00  0.92           H  
ATOM   4091  HB3 ASP A 261       8.373   9.073 -12.356  1.00  0.92           H  
ATOM   4092  O   ASP A 261       7.327   5.858 -13.867  1.00  0.92           O  
ATOM   4093  CG  ASP A 261       6.449   9.957 -11.936  1.00  0.92           C  
ATOM   4094  OD1 ASP A 261       5.225   9.959 -12.160  1.00  0.92           O  
ATOM   4095  OD2 ASP A 261       6.959  10.777 -11.146  1.00  0.92           O  
ATOM   4096  N   LEU A 262       8.901   6.065 -12.268  1.00  0.95           N  
ATOM   4097  H   LEU A 262       9.177   6.562 -11.434  1.00  0.95           H  
ATOM   4098  CA  LEU A 262       9.828   5.064 -12.771  1.00  0.95           C  
ATOM   4099  HA  LEU A 262       9.303   4.409 -13.466  1.00  0.95           H  
ATOM   4100  C   LEU A 262      10.364   4.226 -11.612  1.00  0.95           C  
ATOM   4101  CB  LEU A 262      10.934   5.813 -13.523  1.00  0.95           C  
ATOM   4102  HB2 LEU A 262      11.456   6.445 -12.804  1.00  0.95           H  
ATOM   4103  HB3 LEU A 262      10.447   6.469 -14.245  1.00  0.95           H  
ATOM   4104  O   LEU A 262      10.639   4.737 -10.528  1.00  0.95           O  
ATOM   4105  CG  LEU A 262      11.981   4.973 -14.269  1.00  0.95           C  
ATOM   4106  HG  LEU A 262      12.573   4.381 -13.570  1.00  0.95           H  
ATOM   4107  CD1 LEU A 262      11.374   4.061 -15.327  1.00  0.95           C  
ATOM   4108 HD11 LEU A 262      10.760   4.650 -16.008  1.00  0.95           H  
ATOM   4109 HD12 LEU A 262      10.779   3.281 -14.852  1.00  0.95           H  
ATOM   4110 HD13 LEU A 262      12.169   3.582 -15.898  1.00  0.95           H  
ATOM   4111  CD2 LEU A 262      12.883   5.960 -15.006  1.00  0.95           C  
ATOM   4112 HD21 LEU A 262      12.283   6.695 -15.543  1.00  0.95           H  
ATOM   4113 HD22 LEU A 262      13.480   5.447 -15.761  1.00  0.95           H  
ATOM   4114 HD23 LEU A 262      13.521   6.485 -14.296  1.00  0.95           H  
ATOM   4115  N   VAL A 263      10.506   2.932 -11.847  1.00  0.95           N  
ATOM   4116  H   VAL A 263      10.193   2.574 -12.738  1.00  0.95           H  
ATOM   4117  CA  VAL A 263      10.965   1.956 -10.864  1.00  0.95           C  
ATOM   4118  HA  VAL A 263      11.274   2.455  -9.945  1.00  0.95           H  
ATOM   4119  C   VAL A 263      12.143   1.201 -11.443  1.00  0.95           C  
ATOM   4120  CB  VAL A 263       9.833   0.988 -10.522  1.00  0.95           C  
ATOM   4121  HB  VAL A 263       9.416   0.603 -11.453  1.00  0.95           H  
ATOM   4122  O   VAL A 263      12.057   0.646 -12.535  1.00  0.95           O  
ATOM   4123  CG1 VAL A 263      10.310  -0.200  -9.689  1.00  0.95           C  
ATOM   4124 HG11 VAL A 263      10.809   0.162  -8.790  1.00  0.95           H  
ATOM   4125 HG12 VAL A 263      11.000  -0.822 -10.259  1.00  0.95           H  
ATOM   4126 HG13 VAL A 263       9.447  -0.816  -9.432  1.00  0.95           H  
ATOM   4127  CG2 VAL A 263       8.713   1.686  -9.755  1.00  0.95           C  
ATOM   4128 HG21 VAL A 263       7.841   1.033  -9.789  1.00  0.95           H  
ATOM   4129 HG22 VAL A 263       8.456   2.638 -10.220  1.00  0.95           H  
ATOM   4130 HG23 VAL A 263       9.013   1.863  -8.722  1.00  0.95           H  
ATOM   4131  N   ILE A 264      13.231   1.121 -10.697  1.00  0.96           N  
ATOM   4132  H   ILE A 264      13.242   1.619  -9.818  1.00  0.96           H  
ATOM   4133  CA  ILE A 264      14.374   0.277 -11.022  1.00  0.96           C  
ATOM   4134  HA  ILE A 264      14.353   0.008 -12.078  1.00  0.96           H  
ATOM   4135  C   ILE A 264      14.238  -0.995 -10.189  1.00  0.96           C  
ATOM   4136  CB  ILE A 264      15.692   1.033 -10.754  1.00  0.96           C  
ATOM   4137  HB  ILE A 264      15.736   1.274  -9.692  1.00  0.96           H  
ATOM   4138  O   ILE A 264      14.329  -0.945  -8.971  1.00  0.96           O  
ATOM   4139  CG1 ILE A 264      15.759   2.362 -11.543  1.00  0.96           C  
ATOM   4140 HG12 ILE A 264      15.860   2.155 -12.608  1.00  0.96           H  
ATOM   4141 HG13 ILE A 264      14.842   2.933 -11.395  1.00  0.96           H  
ATOM   4142  CG2 ILE A 264      16.888   0.127 -11.109  1.00  0.96           C  
ATOM   4143 HG21 ILE A 264      17.827   0.637 -10.894  1.00  0.96           H  
ATOM   4144 HG22 ILE A 264      16.868  -0.784 -10.511  1.00  0.96           H  
ATOM   4145 HG23 ILE A 264      16.857  -0.138 -12.166  1.00  0.96           H  
ATOM   4146  CD1 ILE A 264      16.910   3.267 -11.082  1.00  0.96           C  
ATOM   4147 HD11 ILE A 264      16.892   3.366  -9.997  1.00  0.96           H  
ATOM   4148 HD12 ILE A 264      17.870   2.857 -11.395  1.00  0.96           H  
ATOM   4149 HD13 ILE A 264      16.796   4.261 -11.514  1.00  0.96           H  
ATOM   4150  N   TYR A 265      14.034  -2.146 -10.817  1.00  0.94           N  
ATOM   4151  H   TYR A 265      13.986  -2.138 -11.826  1.00  0.94           H  
ATOM   4152  CA  TYR A 265      14.224  -3.428 -10.151  1.00  0.94           C  
ATOM   4153  HA  TYR A 265      14.043  -3.316  -9.083  1.00  0.94           H  
ATOM   4154  C   TYR A 265      15.675  -3.858 -10.348  1.00  0.94           C  
ATOM   4155  CB  TYR A 265      13.226  -4.471 -10.656  1.00  0.94           C  
ATOM   4156  HB2 TYR A 265      13.471  -4.763 -11.677  1.00  0.94           H  
ATOM   4157  HB3 TYR A 265      12.230  -4.027 -10.670  1.00  0.94           H  
ATOM   4158  O   TYR A 265      16.071  -4.281 -11.434  1.00  0.94           O  
ATOM   4159  CG  TYR A 265      13.204  -5.698  -9.765  1.00  0.94           C  
ATOM   4160  CD1 TYR A 265      14.247  -6.645  -9.825  1.00  0.94           C  
ATOM   4161  HD1 TYR A 265      15.056  -6.524 -10.529  1.00  0.94           H  
ATOM   4162  CD2 TYR A 265      12.173  -5.852  -8.818  1.00  0.94           C  
ATOM   4163  HD2 TYR A 265      11.389  -5.114  -8.742  1.00  0.94           H  
ATOM   4164  CE1 TYR A 265      14.256  -7.744  -8.943  1.00  0.94           C  
ATOM   4165  HE1 TYR A 265      15.071  -8.452  -8.960  1.00  0.94           H  
ATOM   4166  CE2 TYR A 265      12.167  -6.968  -7.961  1.00  0.94           C  
ATOM   4167  HE2 TYR A 265      11.391  -7.100  -7.221  1.00  0.94           H  
ATOM   4168  OH  TYR A 265      13.158  -9.005  -7.213  1.00  0.94           O  
ATOM   4169  HH  TYR A 265      13.950  -9.547  -7.246  1.00  0.94           H  
ATOM   4170  CZ  TYR A 265      13.198  -7.923  -8.031  1.00  0.94           C  
ATOM   4171  N   ARG A 266      16.478  -3.718  -9.303  1.00  0.93           N  
ATOM   4172  H   ARG A 266      16.063  -3.403  -8.437  1.00  0.93           H  
ATOM   4173  CA  ARG A 266      17.887  -4.088  -9.270  1.00  0.93           C  
ATOM   4174  HA  ARG A 266      18.313  -3.958 -10.265  1.00  0.93           H  
ATOM   4175  C   ARG A 266      18.031  -5.557  -8.883  1.00  0.93           C  
ATOM   4176  CB  ARG A 266      18.577  -3.132  -8.288  1.00  0.93           C  
ATOM   4177  HB2 ARG A 266      18.025  -3.129  -7.349  1.00  0.93           H  
ATOM   4178  HB3 ARG A 266      18.543  -2.126  -8.709  1.00  0.93           H  
ATOM   4179  O   ARG A 266      17.452  -5.993  -7.895  1.00  0.93           O  
ATOM   4180  CG  ARG A 266      20.025  -3.489  -7.968  1.00  0.93           C  
ATOM   4181  HG2 ARG A 266      20.396  -2.796  -7.213  1.00  0.93           H  
ATOM   4182  HG3 ARG A 266      20.051  -4.494  -7.547  1.00  0.93           H  
ATOM   4183  CD  ARG A 266      20.949  -3.440  -9.178  1.00  0.93           C  
ATOM   4184  HD2 ARG A 266      20.568  -4.065  -9.986  1.00  0.93           H  
ATOM   4185  HD3 ARG A 266      21.030  -2.402  -9.502  1.00  0.93           H  
ATOM   4186  NE  ARG A 266      22.263  -3.913  -8.764  1.00  0.93           N  
ATOM   4187  HE  ARG A 266      22.359  -4.204  -7.802  1.00  0.93           H  
ATOM   4188  NH1 ARG A 266      23.481  -3.654 -10.711  1.00  0.93           N  
ATOM   4189 HH11 ARG A 266      24.401  -3.817 -11.095  1.00  0.93           H  
ATOM   4190 HH12 ARG A 266      22.669  -3.503 -11.292  1.00  0.93           H  
ATOM   4191  NH2 ARG A 266      24.463  -4.237  -8.828  1.00  0.93           N  
ATOM   4192 HH21 ARG A 266      25.303  -4.321  -9.382  1.00  0.93           H  
ATOM   4193 HH22 ARG A 266      24.441  -4.519  -7.859  1.00  0.93           H  
ATOM   4194  CZ  ARG A 266      23.378  -3.923  -9.449  1.00  0.93           C  
ATOM   4195  N   THR A 267      18.836  -6.298  -9.637  1.00  0.92           N  
ATOM   4196  H   THR A 267      19.216  -5.903 -10.486  1.00  0.92           H  
ATOM   4197  CA  THR A 267      19.226  -7.669  -9.295  1.00  0.92           C  
ATOM   4198  HA  THR A 267      19.175  -7.781  -8.212  1.00  0.92           H  
ATOM   4199  C   THR A 267      20.666  -7.950  -9.714  1.00  0.92           C  
ATOM   4200  CB  THR A 267      18.243  -8.684  -9.896  1.00  0.92           C  
ATOM   4201  HB  THR A 267      17.257  -8.483  -9.478  1.00  0.92           H  
ATOM   4202  O   THR A 267      21.090  -7.548 -10.801  1.00  0.92           O  
ATOM   4203  CG2 THR A 267      18.122  -8.638 -11.421  1.00  0.92           C  
ATOM   4204 HG21 THR A 267      17.826  -7.642 -11.749  1.00  0.92           H  
ATOM   4205 HG22 THR A 267      17.365  -9.355 -11.739  1.00  0.92           H  
ATOM   4206 HG23 THR A 267      19.077  -8.905 -11.874  1.00  0.92           H  
ATOM   4207  OG1 THR A 267      18.611  -9.992  -9.527  1.00  0.92           O  
ATOM   4208  HG1 THR A 267      18.523 -10.056  -8.573  1.00  0.92           H  
ATOM   4209  N   HIS A 268      21.407  -8.632  -8.839  1.00  0.88           N  
ATOM   4210  H   HIS A 268      21.024  -8.833  -7.926  1.00  0.88           H  
ATOM   4211  CA  HIS A 268      22.769  -9.115  -9.088  1.00  0.88           C  
ATOM   4212  HA  HIS A 268      23.124  -8.712 -10.037  1.00  0.88           H  
ATOM   4213  C   HIS A 268      22.814 -10.656  -9.231  1.00  0.88           C  
ATOM   4214  CB  HIS A 268      23.671  -8.556  -7.976  1.00  0.88           C  
ATOM   4215  HB2 HIS A 268      23.454  -7.495  -7.847  1.00  0.88           H  
ATOM   4216  HB3 HIS A 268      23.435  -9.058  -7.038  1.00  0.88           H  
ATOM   4217  O   HIS A 268      23.855 -11.297  -9.086  1.00  0.88           O  
ATOM   4218  CG  HIS A 268      25.147  -8.692  -8.249  1.00  0.88           C  
ATOM   4219  CD2 HIS A 268      25.974  -7.758  -8.810  1.00  0.88           C  
ATOM   4220  HD2 HIS A 268      25.691  -6.767  -9.133  1.00  0.88           H  
ATOM   4221  ND1 HIS A 268      25.905  -9.814  -8.023  1.00  0.88           N  
ATOM   4222  HD1 HIS A 268      25.512 -10.731  -7.863  1.00  0.88           H  
ATOM   4223  CE1 HIS A 268      27.153  -9.571  -8.446  1.00  0.88           C  
ATOM   4224  HE1 HIS A 268      27.953 -10.296  -8.472  1.00  0.88           H  
ATOM   4225  NE2 HIS A 268      27.248  -8.322  -8.921  1.00  0.88           N  
ATOM   4226  N   ALA A 269      21.663 -11.295  -9.455  1.00  0.88           N  
ATOM   4227  H   ALA A 269      20.826 -10.755  -9.618  1.00  0.88           H  
ATOM   4228  CA  ALA A 269      21.614 -12.735  -9.676  1.00  0.88           C  
ATOM   4229  HA  ALA A 269      22.232 -13.226  -8.925  1.00  0.88           H  
ATOM   4230  C   ALA A 269      22.175 -13.087 -11.061  1.00  0.88           C  
ATOM   4231  CB  ALA A 269      20.171 -13.217  -9.499  1.00  0.88           C  
ATOM   4232  HB1 ALA A 269      19.818 -12.967  -8.499  1.00  0.88           H  
ATOM   4233  HB2 ALA A 269      20.126 -14.298  -9.634  1.00  0.88           H  
ATOM   4234  HB3 ALA A 269      19.529 -12.738 -10.238  1.00  0.88           H  
ATOM   4235  O   ALA A 269      21.945 -12.370 -12.022  1.00  0.88           O  
ATOM   4236  N   ASP A 270      22.824 -14.245 -11.198  1.00  0.85           N  
ATOM   4237  H   ASP A 270      23.087 -14.754 -10.366  1.00  0.85           H  
ATOM   4238  CA  ASP A 270      23.301 -14.741 -12.501  1.00  0.85           C  
ATOM   4239  HA  ASP A 270      23.963 -14.003 -12.952  1.00  0.85           H  
ATOM   4240  C   ASP A 270      22.156 -15.014 -13.498  1.00  0.85           C  
ATOM   4241  CB  ASP A 270      24.069 -16.051 -12.269  1.00  0.85           C  
ATOM   4242  HB2 ASP A 270      23.523 -16.661 -11.551  1.00  0.85           H  
ATOM   4243  HB3 ASP A 270      24.094 -16.619 -13.200  1.00  0.85           H  
ATOM   4244  O   ASP A 270      22.376 -15.144 -14.708  1.00  0.85           O  
ATOM   4245  CG  ASP A 270      25.518 -15.874 -11.804  1.00  0.85           C  
ATOM   4246  OD1 ASP A 270      26.197 -14.929 -12.272  1.00  0.85           O  
ATOM   4247  OD2 ASP A 270      25.957 -16.765 -11.046  1.00  0.85           O  
ATOM   4248  N   ARG A 271      20.926 -15.186 -12.996  1.00  0.86           N  
ATOM   4249  H   ARG A 271      20.811 -14.989 -12.012  1.00  0.86           H  
ATOM   4250  CA  ARG A 271      19.719 -15.447 -13.785  1.00  0.86           C  
ATOM   4251  HA  ARG A 271      19.880 -15.056 -14.790  1.00  0.86           H  
ATOM   4252  C   ARG A 271      18.527 -14.711 -13.186  1.00  0.86           C  
ATOM   4253  CB  ARG A 271      19.427 -16.958 -13.842  1.00  0.86           C  
ATOM   4254  HB2 ARG A 271      19.282 -17.326 -12.826  1.00  0.86           H  
ATOM   4255  HB3 ARG A 271      18.501 -17.113 -14.395  1.00  0.86           H  
ATOM   4256  O   ARG A 271      18.396 -14.596 -11.973  1.00  0.86           O  
ATOM   4257  CG  ARG A 271      20.545 -17.770 -14.515  1.00  0.86           C  
ATOM   4258  HG2 ARG A 271      21.464 -17.676 -13.937  1.00  0.86           H  
ATOM   4259  HG3 ARG A 271      20.719 -17.384 -15.519  1.00  0.86           H  
ATOM   4260  CD  ARG A 271      20.172 -19.255 -14.588  1.00  0.86           C  
ATOM   4261  HD2 ARG A 271      19.252 -19.375 -15.160  1.00  0.86           H  
ATOM   4262  HD3 ARG A 271      19.987 -19.611 -13.574  1.00  0.86           H  
ATOM   4263  NE  ARG A 271      21.261 -20.059 -15.180  1.00  0.86           N  
ATOM   4264  HE  ARG A 271      21.958 -20.399 -14.533  1.00  0.86           H  
ATOM   4265  NH1 ARG A 271      20.685 -19.856 -17.399  1.00  0.86           N  
ATOM   4266 HH11 ARG A 271      19.987 -19.172 -17.144  1.00  0.86           H  
ATOM   4267 HH12 ARG A 271      20.919 -19.996 -18.371  1.00  0.86           H  
ATOM   4268  NH2 ARG A 271      22.474 -21.054 -16.831  1.00  0.86           N  
ATOM   4269 HH21 ARG A 271      22.655 -21.209 -17.813  1.00  0.86           H  
ATOM   4270 HH22 ARG A 271      23.138 -21.384 -16.146  1.00  0.86           H  
ATOM   4271  CZ  ARG A 271      21.463 -20.320 -16.461  1.00  0.86           C  
ATOM   4272  N   LEU A 272      17.578 -14.335 -14.043  1.00  0.88           N  
ATOM   4273  H   LEU A 272      17.768 -14.408 -15.032  1.00  0.88           H  
ATOM   4274  CA  LEU A 272      16.277 -13.834 -13.600  1.00  0.88           C  
ATOM   4275  HA  LEU A 272      16.434 -13.158 -12.760  1.00  0.88           H  
ATOM   4276  C   LEU A 272      15.406 -14.997 -13.098  1.00  0.88           C  
ATOM   4277  CB  LEU A 272      15.593 -13.032 -14.718  1.00  0.88           C  
ATOM   4278  HB2 LEU A 272      14.653 -12.646 -14.323  1.00  0.88           H  
ATOM   4279  HB3 LEU A 272      15.361 -13.705 -15.543  1.00  0.88           H  
ATOM   4280  O   LEU A 272      14.833 -15.765 -13.886  1.00  0.88           O  
ATOM   4281  CG  LEU A 272      16.408 -11.848 -15.270  1.00  0.88           C  
ATOM   4282  HG  LEU A 272      17.300 -12.226 -15.770  1.00  0.88           H  
ATOM   4283  CD1 LEU A 272      15.553 -11.120 -16.306  1.00  0.88           C  
ATOM   4284 HD11 LEU A 272      14.694 -10.657 -15.823  1.00  0.88           H  
ATOM   4285 HD12 LEU A 272      15.203 -11.827 -17.059  1.00  0.88           H  
ATOM   4286 HD13 LEU A 272      16.146 -10.346 -16.793  1.00  0.88           H  
ATOM   4287  CD2 LEU A 272      16.827 -10.846 -14.198  1.00  0.88           C  
ATOM   4288 HD21 LEU A 272      15.961 -10.494 -13.638  1.00  0.88           H  
ATOM   4289 HD22 LEU A 272      17.545 -11.302 -13.517  1.00  0.88           H  
ATOM   4290 HD23 LEU A 272      17.318  -9.991 -14.666  1.00  0.88           H  
ATOM   4291  N   HIS A 273      15.349 -15.133 -11.778  1.00  0.86           N  
ATOM   4292  H   HIS A 273      15.893 -14.497 -11.213  1.00  0.86           H  
ATOM   4293  CA  HIS A 273      14.560 -16.134 -11.067  1.00  0.86           C  
ATOM   4294  HA  HIS A 273      14.670 -17.088 -11.583  1.00  0.86           H  
ATOM   4295  C   HIS A 273      13.054 -15.790 -11.068  1.00  0.86           C  
ATOM   4296  CB  HIS A 273      15.159 -16.295  -9.662  1.00  0.86           C  
ATOM   4297  HB2 HIS A 273      14.506 -16.911  -9.043  1.00  0.86           H  
ATOM   4298  HB3 HIS A 273      15.246 -15.309  -9.207  1.00  0.86           H  
ATOM   4299  O   HIS A 273      12.643 -14.683 -11.414  1.00  0.86           O  
ATOM   4300  CG  HIS A 273      16.543 -16.880  -9.639  1.00  0.86           C  
ATOM   4301  CD2 HIS A 273      17.701 -16.197  -9.378  1.00  0.86           C  
ATOM   4302  HD2 HIS A 273      17.785 -15.140  -9.174  1.00  0.86           H  
ATOM   4303  ND1 HIS A 273      16.880 -18.201  -9.823  1.00  0.86           N  
ATOM   4304  HD1 HIS A 273      16.234 -18.974  -9.906  1.00  0.86           H  
ATOM   4305  CE1 HIS A 273      18.211 -18.308  -9.680  1.00  0.86           C  
ATOM   4306  HE1 HIS A 273      18.773 -19.230  -9.718  1.00  0.86           H  
ATOM   4307  NE2 HIS A 273      18.755 -17.115  -9.423  1.00  0.86           N  
ATOM   4308  N   ASN A 274      12.204 -16.780 -10.761  1.00  0.87           N  
ATOM   4309  H   ASN A 274      12.593 -17.657 -10.446  1.00  0.87           H  
ATOM   4310  CA  ASN A 274      10.738 -16.651 -10.849  1.00  0.87           C  
ATOM   4311  HA  ASN A 274      10.474 -16.231 -11.820  1.00  0.87           H  
ATOM   4312  C   ASN A 274      10.136 -15.715  -9.787  1.00  0.87           C  
ATOM   4313  CB  ASN A 274      10.090 -18.042 -10.722  1.00  0.87           C  
ATOM   4314  HB2 ASN A 274       9.015 -17.914 -10.595  1.00  0.87           H  
ATOM   4315  HB3 ASN A 274      10.474 -18.540  -9.832  1.00  0.87           H  
ATOM   4316  O   ASN A 274       9.037 -15.202  -9.979  1.00  0.87           O  
ATOM   4317  CG  ASN A 274      10.281 -18.941 -11.928  1.00  0.87           C  
ATOM   4318  ND2 ASN A 274       9.978 -20.209 -11.781  1.00  0.87           N  
ATOM   4319 HD21 ASN A 274      10.081 -20.799 -12.594  1.00  0.87           H  
ATOM   4320 HD22 ASN A 274       9.614 -20.549 -10.902  1.00  0.87           H  
ATOM   4321  OD1 ASN A 274      10.688 -18.543 -13.008  1.00  0.87           O  
ATOM   4322  N   ASP A 275      10.840 -15.513  -8.679  1.00  0.84           N  
ATOM   4323  H   ASP A 275      11.813 -15.784  -8.696  1.00  0.84           H  
ATOM   4324  CA  ASP A 275      10.516 -14.583  -7.597  1.00  0.84           C  
ATOM   4325  HA  ASP A 275       9.566 -14.877  -7.151  1.00  0.84           H  
ATOM   4326  C   ASP A 275      10.356 -13.143  -8.097  1.00  0.84           C  
ATOM   4327  CB  ASP A 275      11.601 -14.672  -6.502  1.00  0.84           C  
ATOM   4328  HB2 ASP A 275      11.352 -13.967  -5.709  1.00  0.84           H  
ATOM   4329  HB3 ASP A 275      11.575 -15.674  -6.073  1.00  0.84           H  
ATOM   4330  O   ASP A 275       9.358 -12.516  -7.761  1.00  0.84           O  
ATOM   4331  CG  ASP A 275      13.032 -14.395  -6.994  1.00  0.84           C  
ATOM   4332  OD1 ASP A 275      13.269 -14.591  -8.208  1.00  0.84           O  
ATOM   4333  OD2 ASP A 275      13.888 -14.029  -6.168  1.00  0.84           O  
ATOM   4334  N   LEU A 276      11.241 -12.662  -8.978  1.00  0.89           N  
ATOM   4335  H   LEU A 276      12.069 -13.215  -9.145  1.00  0.89           H  
ATOM   4336  CA  LEU A 276      11.129 -11.337  -9.602  1.00  0.89           C  
ATOM   4337  HA  LEU A 276      11.155 -10.579  -8.819  1.00  0.89           H  
ATOM   4338  C   LEU A 276       9.802 -11.180 -10.354  1.00  0.89           C  
ATOM   4339  CB  LEU A 276      12.347 -11.137 -10.523  1.00  0.89           C  
ATOM   4340  HB2 LEU A 276      12.429 -11.974 -11.216  1.00  0.89           H  
ATOM   4341  HB3 LEU A 276      13.227 -11.164  -9.880  1.00  0.89           H  
ATOM   4342  O   LEU A 276       9.079 -10.200 -10.178  1.00  0.89           O  
ATOM   4343  CG  LEU A 276      12.359  -9.817 -11.326  1.00  0.89           C  
ATOM   4344  HG  LEU A 276      11.967  -9.004 -10.715  1.00  0.89           H  
ATOM   4345  CD1 LEU A 276      13.793  -9.485 -11.728  1.00  0.89           C  
ATOM   4346 HD11 LEU A 276      14.455  -9.529 -10.864  1.00  0.89           H  
ATOM   4347 HD12 LEU A 276      13.834  -8.483 -12.155  1.00  0.89           H  
ATOM   4348 HD13 LEU A 276      14.141 -10.216 -12.458  1.00  0.89           H  
ATOM   4349  CD2 LEU A 276      11.592  -9.895 -12.656  1.00  0.89           C  
ATOM   4350 HD21 LEU A 276      11.775  -8.989 -13.233  1.00  0.89           H  
ATOM   4351 HD22 LEU A 276      10.517  -9.953 -12.483  1.00  0.89           H  
ATOM   4352 HD23 LEU A 276      11.913 -10.762 -13.234  1.00  0.89           H  
ATOM   4353  N   PHE A 277       9.465 -12.159 -11.195  1.00  0.90           N  
ATOM   4354  H   PHE A 277      10.096 -12.944 -11.278  1.00  0.90           H  
ATOM   4355  CA  PHE A 277       8.242 -12.122 -12.001  1.00  0.90           C  
ATOM   4356  HA  PHE A 277       8.175 -11.158 -12.506  1.00  0.90           H  
ATOM   4357  C   PHE A 277       6.996 -12.275 -11.131  1.00  0.90           C  
ATOM   4358  CB  PHE A 277       8.273 -13.228 -13.057  1.00  0.90           C  
ATOM   4359  HB2 PHE A 277       8.347 -14.191 -12.552  1.00  0.90           H  
ATOM   4360  HB3 PHE A 277       7.329 -13.212 -13.601  1.00  0.90           H  
ATOM   4361  O   PHE A 277       5.986 -11.620 -11.380  1.00  0.90           O  
ATOM   4362  CG  PHE A 277       9.403 -13.110 -14.055  1.00  0.90           C  
ATOM   4363  CD1 PHE A 277       9.232 -12.381 -15.243  1.00  0.90           C  
ATOM   4364  HD1 PHE A 277       8.287 -11.903 -15.455  1.00  0.90           H  
ATOM   4365  CD2 PHE A 277      10.635 -13.733 -13.793  1.00  0.90           C  
ATOM   4366  HD2 PHE A 277      10.767 -14.287 -12.876  1.00  0.90           H  
ATOM   4367  CE1 PHE A 277      10.294 -12.274 -16.158  1.00  0.90           C  
ATOM   4368  HE1 PHE A 277      10.152 -11.725 -17.077  1.00  0.90           H  
ATOM   4369  CE2 PHE A 277      11.702 -13.613 -14.698  1.00  0.90           C  
ATOM   4370  HE2 PHE A 277      12.654 -14.066 -14.461  1.00  0.90           H  
ATOM   4371  CZ  PHE A 277      11.533 -12.878 -15.883  1.00  0.90           C  
ATOM   4372  HZ  PHE A 277      12.354 -12.766 -16.576  1.00  0.90           H  
ATOM   4373  N   LYS A 278       7.067 -13.115 -10.093  1.00  0.86           N  
ATOM   4374  H   LYS A 278       7.924 -13.629  -9.949  1.00  0.86           H  
ATOM   4375  CA  LYS A 278       5.989 -13.264  -9.118  1.00  0.86           C  
ATOM   4376  HA  LYS A 278       5.058 -13.453  -9.652  1.00  0.86           H  
ATOM   4377  C   LYS A 278       5.779 -11.962  -8.346  1.00  0.86           C  
ATOM   4378  CB  LYS A 278       6.287 -14.458  -8.202  1.00  0.86           C  
ATOM   4379  HB2 LYS A 278       7.182 -14.255  -7.615  1.00  0.86           H  
ATOM   4380  HB3 LYS A 278       6.462 -15.345  -8.811  1.00  0.86           H  
ATOM   4381  O   LYS A 278       4.645 -11.518  -8.245  1.00  0.86           O  
ATOM   4382  CG  LYS A 278       5.095 -14.721  -7.274  1.00  0.86           C  
ATOM   4383  HG2 LYS A 278       4.215 -14.949  -7.875  1.00  0.86           H  
ATOM   4384  HG3 LYS A 278       4.889 -13.819  -6.697  1.00  0.86           H  
ATOM   4385  CD  LYS A 278       5.348 -15.870  -6.295  1.00  0.86           C  
ATOM   4386  HD2 LYS A 278       6.264 -15.685  -5.733  1.00  0.86           H  
ATOM   4387  HD3 LYS A 278       5.432 -16.811  -6.838  1.00  0.86           H  
ATOM   4388  CE  LYS A 278       4.149 -15.905  -5.342  1.00  0.86           C  
ATOM   4389  HE2 LYS A 278       3.254 -16.166  -5.908  1.00  0.86           H  
ATOM   4390  HE3 LYS A 278       3.984 -14.901  -4.953  1.00  0.86           H  
ATOM   4391  NZ  LYS A 278       4.336 -16.850  -4.218  1.00  0.86           N  
ATOM   4392  HZ1 LYS A 278       3.478 -16.853  -3.685  1.00  0.86           H  
ATOM   4393  HZ2 LYS A 278       4.516 -17.790  -4.541  1.00  0.86           H  
ATOM   4394  HZ3 LYS A 278       5.074 -16.533  -3.606  1.00  0.86           H  
ATOM   4395  N   PHE A 279       6.849 -11.320  -7.883  1.00  0.88           N  
ATOM   4396  H   PHE A 279       7.756 -11.749  -7.993  1.00  0.88           H  
ATOM   4397  CA  PHE A 279       6.793 -10.036  -7.190  1.00  0.88           C  
ATOM   4398  HA  PHE A 279       6.177 -10.138  -6.297  1.00  0.88           H  
ATOM   4399  C   PHE A 279       6.152  -8.952  -8.059  1.00  0.88           C  
ATOM   4400  CB  PHE A 279       8.207  -9.624  -6.758  1.00  0.88           C  
ATOM   4401  HB2 PHE A 279       8.547 -10.293  -5.967  1.00  0.88           H  
ATOM   4402  HB3 PHE A 279       8.895  -9.729  -7.596  1.00  0.88           H  
ATOM   4403  O   PHE A 279       5.174  -8.339  -7.640  1.00  0.88           O  
ATOM   4404  CG  PHE A 279       8.263  -8.196  -6.259  1.00  0.88           C  
ATOM   4405  CD1 PHE A 279       8.745  -7.168  -7.093  1.00  0.88           C  
ATOM   4406  HD1 PHE A 279       9.120  -7.405  -8.078  1.00  0.88           H  
ATOM   4407  CD2 PHE A 279       7.756  -7.883  -4.987  1.00  0.88           C  
ATOM   4408  HD2 PHE A 279       7.375  -8.665  -4.347  1.00  0.88           H  
ATOM   4409  CE1 PHE A 279       8.747  -5.835  -6.643  1.00  0.88           C  
ATOM   4410  HE1 PHE A 279       9.129  -5.049  -7.277  1.00  0.88           H  
ATOM   4411  CE2 PHE A 279       7.742  -6.549  -4.546  1.00  0.88           C  
ATOM   4412  HE2 PHE A 279       7.370  -6.321  -3.558  1.00  0.88           H  
ATOM   4413  CZ  PHE A 279       8.250  -5.526  -5.366  1.00  0.88           C  
ATOM   4414  HZ  PHE A 279       8.256  -4.505  -5.015  1.00  0.88           H  
ATOM   4415  N   LEU A 280       6.652  -8.742  -9.282  1.00  0.90           N  
ATOM   4416  H   LEU A 280       7.470  -9.265  -9.563  1.00  0.90           H  
ATOM   4417  CA  LEU A 280       6.098  -7.734 -10.191  1.00  0.90           C  
ATOM   4418  HA  LEU A 280       6.061  -6.775  -9.672  1.00  0.90           H  
ATOM   4419  C   LEU A 280       4.648  -8.059 -10.585  1.00  0.90           C  
ATOM   4420  CB  LEU A 280       6.997  -7.611 -11.436  1.00  0.90           C  
ATOM   4421  HB2 LEU A 280       7.144  -8.609 -11.849  1.00  0.90           H  
ATOM   4422  HB3 LEU A 280       6.472  -7.016 -12.184  1.00  0.90           H  
ATOM   4423  O   LEU A 280       3.810  -7.162 -10.654  1.00  0.90           O  
ATOM   4424  CG  LEU A 280       8.377  -6.968 -11.195  1.00  0.90           C  
ATOM   4425  HG  LEU A 280       8.942  -7.565 -10.479  1.00  0.90           H  
ATOM   4426  CD1 LEU A 280       9.155  -6.929 -12.513  1.00  0.90           C  
ATOM   4427 HD11 LEU A 280      10.148  -6.514 -12.336  1.00  0.90           H  
ATOM   4428 HD12 LEU A 280       9.270  -7.941 -12.900  1.00  0.90           H  
ATOM   4429 HD13 LEU A 280       8.631  -6.312 -13.243  1.00  0.90           H  
ATOM   4430  CD2 LEU A 280       8.282  -5.534 -10.668  1.00  0.90           C  
ATOM   4431 HD21 LEU A 280       7.841  -5.527  -9.672  1.00  0.90           H  
ATOM   4432 HD22 LEU A 280       9.280  -5.102 -10.597  1.00  0.90           H  
ATOM   4433 HD23 LEU A 280       7.675  -4.924 -11.338  1.00  0.90           H  
ATOM   4434  N   GLY A 281       4.336  -9.336 -10.812  1.00  0.88           N  
ATOM   4435  H   GLY A 281       5.062 -10.033 -10.730  1.00  0.88           H  
ATOM   4436  CA  GLY A 281       2.980  -9.790 -11.114  1.00  0.88           C  
ATOM   4437  HA2 GLY A 281       2.614  -9.292 -12.012  1.00  0.88           H  
ATOM   4438  HA3 GLY A 281       3.011 -10.866 -11.283  1.00  0.88           H  
ATOM   4439  C   GLY A 281       2.000  -9.529  -9.970  1.00  0.88           C  
ATOM   4440  O   GLY A 281       0.961  -8.908 -10.187  1.00  0.88           O  
ATOM   4441  N   ASP A 282       2.351  -9.950  -8.754  1.00  0.85           N  
ATOM   4442  H   ASP A 282       3.218 -10.455  -8.642  1.00  0.85           H  
ATOM   4443  CA  ASP A 282       1.525  -9.767  -7.558  1.00  0.85           C  
ATOM   4444  HA  ASP A 282       0.524 -10.151  -7.754  1.00  0.85           H  
ATOM   4445  C   ASP A 282       1.389  -8.263  -7.214  1.00  0.85           C  
ATOM   4446  CB  ASP A 282       2.122 -10.559  -6.370  1.00  0.85           C  
ATOM   4447  HB2 ASP A 282       3.145 -10.218  -6.209  1.00  0.85           H  
ATOM   4448  HB3 ASP A 282       1.548 -10.296  -5.482  1.00  0.85           H  
ATOM   4449  O   ASP A 282       0.301  -7.802  -6.869  1.00  0.85           O  
ATOM   4450  CG  ASP A 282       2.132 -12.107  -6.448  1.00  0.85           C  
ATOM   4451  OD1 ASP A 282       1.602 -12.739  -7.400  1.00  0.85           O  
ATOM   4452  OD2 ASP A 282       2.686 -12.722  -5.500  1.00  0.85           O  
ATOM   4453  N   ALA A 283       2.460  -7.470  -7.379  1.00  0.86           N  
ATOM   4454  H   ALA A 283       3.342  -7.896  -7.625  1.00  0.86           H  
ATOM   4455  CA  ALA A 283       2.426  -6.016  -7.199  1.00  0.86           C  
ATOM   4456  HA  ALA A 283       2.086  -5.794  -6.187  1.00  0.86           H  
ATOM   4457  C   ALA A 283       1.453  -5.350  -8.181  1.00  0.86           C  
ATOM   4458  CB  ALA A 283       3.837  -5.439  -7.386  1.00  0.86           C  
ATOM   4459  HB1 ALA A 283       4.201  -5.658  -8.390  1.00  0.86           H  
ATOM   4460  HB2 ALA A 283       3.811  -4.359  -7.238  1.00  0.86           H  
ATOM   4461  HB3 ALA A 283       4.527  -5.874  -6.663  1.00  0.86           H  
ATOM   4462  O   ALA A 283       0.663  -4.491  -7.790  1.00  0.86           O  
ATOM   4463  N   SER A 284       1.484  -5.767  -9.449  1.00  0.89           N  
ATOM   4464  H   SER A 284       2.165  -6.469  -9.699  1.00  0.89           H  
ATOM   4465  CA  SER A 284       0.575  -5.280 -10.486  1.00  0.89           C  
ATOM   4466  HA  SER A 284       0.668  -4.195 -10.538  1.00  0.89           H  
ATOM   4467  C   SER A 284      -0.889  -5.604 -10.166  1.00  0.89           C  
ATOM   4468  CB  SER A 284       1.009  -5.875 -11.829  1.00  0.89           C  
ATOM   4469  HB2 SER A 284       1.953  -5.418 -12.126  1.00  0.89           H  
ATOM   4470  HB3 SER A 284       1.167  -6.949 -11.724  1.00  0.89           H  
ATOM   4471  O   SER A 284      -1.751  -4.724 -10.220  1.00  0.89           O  
ATOM   4472  OG  SER A 284       0.049  -5.659 -12.840  1.00  0.89           O  
ATOM   4473  HG  SER A 284      -0.505  -6.442 -12.892  1.00  0.89           H  
ATOM   4474  N   GLU A 285      -1.180  -6.844  -9.767  1.00  0.86           N  
ATOM   4475  H   GLU A 285      -0.439  -7.528  -9.718  1.00  0.86           H  
ATOM   4476  CA  GLU A 285      -2.535  -7.263  -9.391  1.00  0.86           C  
ATOM   4477  HA  GLU A 285      -3.203  -7.079 -10.232  1.00  0.86           H  
ATOM   4478  C   GLU A 285      -3.066  -6.454  -8.195  1.00  0.86           C  
ATOM   4479  CB  GLU A 285      -2.527  -8.774  -9.101  1.00  0.86           C  
ATOM   4480  HB2 GLU A 285      -1.906  -8.977  -8.228  1.00  0.86           H  
ATOM   4481  HB3 GLU A 285      -2.101  -9.290  -9.961  1.00  0.86           H  
ATOM   4482  O   GLU A 285      -4.171  -5.899  -8.246  1.00  0.86           O  
ATOM   4483  CG  GLU A 285      -3.946  -9.310  -8.855  1.00  0.86           C  
ATOM   4484  HG2 GLU A 285      -4.560  -9.072  -9.724  1.00  0.86           H  
ATOM   4485  HG3 GLU A 285      -4.375  -8.793  -7.996  1.00  0.86           H  
ATOM   4486  CD  GLU A 285      -4.021 -10.826  -8.593  1.00  0.86           C  
ATOM   4487  OE1 GLU A 285      -5.139 -11.268  -8.234  1.00  0.86           O  
ATOM   4488  OE2 GLU A 285      -3.005 -11.541  -8.756  1.00  0.86           O  
ATOM   4489  N   ALA A 286      -2.258  -6.315  -7.141  1.00  0.82           N  
ATOM   4490  H   ALA A 286      -1.369  -6.794  -7.145  1.00  0.82           H  
ATOM   4491  CA  ALA A 286      -2.620  -5.544  -5.956  1.00  0.82           C  
ATOM   4492  HA  ALA A 286      -3.562  -5.928  -5.564  1.00  0.82           H  
ATOM   4493  C   ALA A 286      -2.819  -4.050  -6.272  1.00  0.82           C  
ATOM   4494  CB  ALA A 286      -1.533  -5.767  -4.905  1.00  0.82           C  
ATOM   4495  HB1 ALA A 286      -0.565  -5.456  -5.298  1.00  0.82           H  
ATOM   4496  HB2 ALA A 286      -1.767  -5.201  -4.002  1.00  0.82           H  
ATOM   4497  HB3 ALA A 286      -1.488  -6.827  -4.655  1.00  0.82           H  
ATOM   4498  O   ALA A 286      -3.760  -3.423  -5.772  1.00  0.82           O  
ATOM   4499  N   TYR A 287      -1.989  -3.487  -7.152  1.00  0.84           N  
ATOM   4500  H   TYR A 287      -1.222  -4.041  -7.508  1.00  0.84           H  
ATOM   4501  CA  TYR A 287      -2.099  -2.102  -7.602  1.00  0.84           C  
ATOM   4502  HA  TYR A 287      -2.031  -1.449  -6.731  1.00  0.84           H  
ATOM   4503  C   TYR A 287      -3.433  -1.819  -8.311  1.00  0.84           C  
ATOM   4504  CB  TYR A 287      -0.921  -1.796  -8.530  1.00  0.84           C  
ATOM   4505  HB2 TYR A 287      -0.995  -2.387  -9.443  1.00  0.84           H  
ATOM   4506  HB3 TYR A 287       0.007  -2.070  -8.029  1.00  0.84           H  
ATOM   4507  O   TYR A 287      -4.138  -0.854  -7.988  1.00  0.84           O  
ATOM   4508  CG  TYR A 287      -0.843  -0.337  -8.887  1.00  0.84           C  
ATOM   4509  CD1 TYR A 287      -1.558   0.179  -9.985  1.00  0.84           C  
ATOM   4510  HD1 TYR A 287      -2.147  -0.474 -10.611  1.00  0.84           H  
ATOM   4511  CD2 TYR A 287      -0.078   0.509  -8.071  1.00  0.84           C  
ATOM   4512  HD2 TYR A 287       0.461   0.108  -7.225  1.00  0.84           H  
ATOM   4513  CE1 TYR A 287      -1.496   1.553 -10.270  1.00  0.84           C  
ATOM   4514  HE1 TYR A 287      -2.028   1.963 -11.116  1.00  0.84           H  
ATOM   4515  CE2 TYR A 287      -0.017   1.876  -8.357  1.00  0.84           C  
ATOM   4516  HE2 TYR A 287       0.582   2.507  -7.716  1.00  0.84           H  
ATOM   4517  OH  TYR A 287      -0.654   3.726  -9.721  1.00  0.84           O  
ATOM   4518  HH  TYR A 287      -0.079   4.158  -9.085  1.00  0.84           H  
ATOM   4519  CZ  TYR A 287      -0.724   2.402  -9.457  1.00  0.84           C  
ATOM   4520  N   LEU A 288      -3.823  -2.680  -9.254  1.00  0.84           N  
ATOM   4521  H   LEU A 288      -3.210  -3.450  -9.483  1.00  0.84           H  
ATOM   4522  CA  LEU A 288      -5.085  -2.543  -9.988  1.00  0.84           C  
ATOM   4523  HA  LEU A 288      -5.149  -1.540 -10.410  1.00  0.84           H  
ATOM   4524  C   LEU A 288      -6.298  -2.715  -9.069  1.00  0.84           C  
ATOM   4525  CB  LEU A 288      -5.118  -3.567 -11.134  1.00  0.84           C  
ATOM   4526  HB2 LEU A 288      -4.890  -4.553 -10.730  1.00  0.84           H  
ATOM   4527  HB3 LEU A 288      -6.123  -3.601 -11.555  1.00  0.84           H  
ATOM   4528  O   LEU A 288      -7.285  -1.980  -9.174  1.00  0.84           O  
ATOM   4529  CG  LEU A 288      -4.127  -3.247 -12.265  1.00  0.84           C  
ATOM   4530  HG  LEU A 288      -3.135  -3.101 -11.838  1.00  0.84           H  
ATOM   4531  CD1 LEU A 288      -4.070  -4.414 -13.245  1.00  0.84           C  
ATOM   4532 HD11 LEU A 288      -3.356  -4.187 -14.037  1.00  0.84           H  
ATOM   4533 HD12 LEU A 288      -3.735  -5.314 -12.731  1.00  0.84           H  
ATOM   4534 HD13 LEU A 288      -5.047  -4.594 -13.694  1.00  0.84           H  
ATOM   4535  CD2 LEU A 288      -4.507  -1.981 -13.039  1.00  0.84           C  
ATOM   4536 HD21 LEU A 288      -5.522  -2.068 -13.426  1.00  0.84           H  
ATOM   4537 HD22 LEU A 288      -4.427  -1.100 -12.402  1.00  0.84           H  
ATOM   4538 HD23 LEU A 288      -3.822  -1.851 -13.877  1.00  0.84           H  
ATOM   4539  N   LYS A 289      -6.218  -3.663  -8.135  1.00  0.78           N  
ATOM   4540  H   LYS A 289      -5.390  -4.242  -8.129  1.00  0.78           H  
ATOM   4541  CA  LYS A 289      -7.326  -4.018  -7.248  1.00  0.78           C  
ATOM   4542  HA  LYS A 289      -8.232  -4.100  -7.847  1.00  0.78           H  
ATOM   4543  C   LYS A 289      -7.594  -2.973  -6.166  1.00  0.78           C  
ATOM   4544  CB  LYS A 289      -6.993  -5.387  -6.662  1.00  0.78           C  
ATOM   4545  HB2 LYS A 289      -6.122  -5.302  -6.012  1.00  0.78           H  
ATOM   4546  HB3 LYS A 289      -6.735  -6.050  -7.488  1.00  0.78           H  
ATOM   4547  O   LYS A 289      -8.759  -2.626  -5.942  1.00  0.78           O  
ATOM   4548  CG  LYS A 289      -8.154  -6.012  -5.885  1.00  0.78           C  
ATOM   4549  HG2 LYS A 289      -9.042  -6.063  -6.515  1.00  0.78           H  
ATOM   4550  HG3 LYS A 289      -8.364  -5.436  -4.984  1.00  0.78           H  
ATOM   4551  CD  LYS A 289      -7.695  -7.419  -5.516  1.00  0.78           C  
ATOM   4552  HD2 LYS A 289      -7.427  -7.960  -6.424  1.00  0.78           H  
ATOM   4553  HD3 LYS A 289      -6.803  -7.341  -4.896  1.00  0.78           H  
ATOM   4554  CE  LYS A 289      -8.744  -8.221  -4.764  1.00  0.78           C  
ATOM   4555  HE2 LYS A 289      -9.638  -8.342  -5.376  1.00  0.78           H  
ATOM   4556  HE3 LYS A 289      -8.984  -7.698  -3.838  1.00  0.78           H  
ATOM   4557  NZ  LYS A 289      -8.142  -9.527  -4.438  1.00  0.78           N  
ATOM   4558  HZ1 LYS A 289      -8.621 -10.013  -3.693  1.00  0.78           H  
ATOM   4559  HZ2 LYS A 289      -7.892 -10.111  -5.223  1.00  0.78           H  
ATOM   4560  HZ3 LYS A 289      -7.295  -9.334  -3.922  1.00  0.78           H  
ATOM   4561  N   HIS A 290      -6.537  -2.470  -5.526  1.00  0.74           N  
ATOM   4562  H   HIS A 290      -5.629  -2.840  -5.768  1.00  0.74           H  
ATOM   4563  CA  HIS A 290      -6.636  -1.623  -4.331  1.00  0.74           C  
ATOM   4564  HA  HIS A 290      -7.660  -1.641  -3.956  1.00  0.74           H  
ATOM   4565  C   HIS A 290      -6.312  -0.154  -4.617  1.00  0.74           C  
ATOM   4566  CB  HIS A 290      -5.756  -2.217  -3.219  1.00  0.74           C  
ATOM   4567  HB2 HIS A 290      -4.715  -2.239  -3.543  1.00  0.74           H  
ATOM   4568  HB3 HIS A 290      -5.817  -1.576  -2.340  1.00  0.74           H  
ATOM   4569  O   HIS A 290      -7.089   0.727  -4.250  1.00  0.74           O  
ATOM   4570  CG  HIS A 290      -6.181  -3.609  -2.813  1.00  0.74           C  
ATOM   4571  CD2 HIS A 290      -5.450  -4.753  -2.966  1.00  0.74           C  
ATOM   4572  HD2 HIS A 290      -4.456  -4.827  -3.382  1.00  0.74           H  
ATOM   4573  ND1 HIS A 290      -7.403  -3.930  -2.215  1.00  0.74           N  
ATOM   4574  CE1 HIS A 290      -7.357  -5.252  -1.983  1.00  0.74           C  
ATOM   4575  HE1 HIS A 290      -8.131  -5.823  -1.491  1.00  0.74           H  
ATOM   4576  NE2 HIS A 290      -6.211  -5.776  -2.444  1.00  0.74           N  
ATOM   4577  HE2 HIS A 290      -5.971  -6.756  -2.394  1.00  0.74           H  
ATOM   4578  N   PHE A 291      -5.218   0.131  -5.330  1.00  0.76           N  
ATOM   4579  H   PHE A 291      -4.651  -0.627  -5.681  1.00  0.76           H  
ATOM   4580  CA  PHE A 291      -4.725   1.505  -5.498  1.00  0.76           C  
ATOM   4581  HA  PHE A 291      -4.919   2.055  -4.577  1.00  0.76           H  
ATOM   4582  C   PHE A 291      -5.431   2.275  -6.607  1.00  0.76           C  
ATOM   4583  CB  PHE A 291      -3.207   1.515  -5.709  1.00  0.76           C  
ATOM   4584  HB2 PHE A 291      -2.922   2.460  -6.171  1.00  0.76           H  
ATOM   4585  HB3 PHE A 291      -2.909   0.722  -6.395  1.00  0.76           H  
ATOM   4586  O   PHE A 291      -5.675   3.465  -6.451  1.00  0.76           O  
ATOM   4587  CG  PHE A 291      -2.445   1.376  -4.412  1.00  0.76           C  
ATOM   4588  CD1 PHE A 291      -1.854   2.507  -3.818  1.00  0.76           C  
ATOM   4589  HD1 PHE A 291      -1.923   3.472  -4.297  1.00  0.76           H  
ATOM   4590  CD2 PHE A 291      -2.364   0.127  -3.772  1.00  0.76           C  
ATOM   4591  HD2 PHE A 291      -2.804  -0.752  -4.220  1.00  0.76           H  
ATOM   4592  CE1 PHE A 291      -1.168   2.385  -2.597  1.00  0.76           C  
ATOM   4593  HE1 PHE A 291      -0.699   3.248  -2.147  1.00  0.76           H  
ATOM   4594  CE2 PHE A 291      -1.710   0.016  -2.536  1.00  0.76           C  
ATOM   4595  HE2 PHE A 291      -1.655  -0.946  -2.048  1.00  0.76           H  
ATOM   4596  CZ  PHE A 291      -1.102   1.140  -1.951  1.00  0.76           C  
ATOM   4597  HZ  PHE A 291      -0.583   1.044  -1.009  1.00  0.76           H  
ATOM   4598  N   THR A 292      -5.832   1.632  -7.704  1.00  0.76           N  
ATOM   4599  H   THR A 292      -5.547   0.670  -7.814  1.00  0.76           H  
ATOM   4600  CA  THR A 292      -6.473   2.353  -8.824  1.00  0.76           C  
ATOM   4601  HA  THR A 292      -5.786   3.116  -9.188  1.00  0.76           H  
ATOM   4602  C   THR A 292      -7.765   3.060  -8.403  1.00  0.76           C  
ATOM   4603  CB  THR A 292      -6.770   1.393  -9.977  1.00  0.76           C  
ATOM   4604  HB  THR A 292      -7.375   0.560  -9.621  1.00  0.76           H  
ATOM   4605  O   THR A 292      -8.024   4.197  -8.802  1.00  0.76           O  
ATOM   4606  CG2 THR A 292      -7.488   2.075 -11.143  1.00  0.76           C  
ATOM   4607 HG21 THR A 292      -7.475   1.414 -12.009  1.00  0.76           H  
ATOM   4608 HG22 THR A 292      -6.970   3.002 -11.390  1.00  0.76           H  
ATOM   4609 HG23 THR A 292      -8.524   2.288 -10.877  1.00  0.76           H  
ATOM   4610  OG1 THR A 292      -5.559   0.908 -10.487  1.00  0.76           O  
ATOM   4611  HG1 THR A 292      -5.035   0.517  -9.784  1.00  0.76           H  
ATOM   4612  N   LYS A 293      -8.586   2.403  -7.574  1.00  0.76           N  
ATOM   4613  H   LYS A 293      -8.289   1.498  -7.239  1.00  0.76           H  
ATOM   4614  CA  LYS A 293      -9.800   3.015  -7.009  1.00  0.76           C  
ATOM   4615  HA  LYS A 293     -10.385   3.474  -7.806  1.00  0.76           H  
ATOM   4616  C   LYS A 293      -9.444   4.140  -6.046  1.00  0.76           C  
ATOM   4617  CB  LYS A 293     -10.646   1.954  -6.298  1.00  0.76           C  
ATOM   4618  HB2 LYS A 293     -10.035   1.443  -5.554  1.00  0.76           H  
ATOM   4619  HB3 LYS A 293     -11.473   2.446  -5.786  1.00  0.76           H  
ATOM   4620  O   LYS A 293     -10.117   5.168  -6.032  1.00  0.76           O  
ATOM   4621  CG  LYS A 293     -11.216   0.937  -7.294  1.00  0.76           C  
ATOM   4622  HG2 LYS A 293     -11.862   1.449  -8.007  1.00  0.76           H  
ATOM   4623  HG3 LYS A 293     -10.400   0.457  -7.834  1.00  0.76           H  
ATOM   4624  CD  LYS A 293     -12.015  -0.136  -6.556  1.00  0.76           C  
ATOM   4625  HD2 LYS A 293     -11.364  -0.613  -5.824  1.00  0.76           H  
ATOM   4626  HD3 LYS A 293     -12.863   0.320  -6.045  1.00  0.76           H  
ATOM   4627  CE  LYS A 293     -12.499  -1.177  -7.566  1.00  0.76           C  
ATOM   4628  HE2 LYS A 293     -13.213  -0.711  -8.245  1.00  0.76           H  
ATOM   4629  HE3 LYS A 293     -11.640  -1.505  -8.151  1.00  0.76           H  
ATOM   4630  NZ  LYS A 293     -13.101  -2.338  -6.876  1.00  0.76           N  
ATOM   4631  HZ1 LYS A 293     -12.405  -2.749  -6.270  1.00  0.76           H  
ATOM   4632  HZ2 LYS A 293     -13.387  -3.033  -7.551  1.00  0.76           H  
ATOM   4633  HZ3 LYS A 293     -13.893  -2.049  -6.320  1.00  0.76           H  
ATOM   4634  N   GLU A 294      -8.364   3.953  -5.295  1.00  0.74           N  
ATOM   4635  H   GLU A 294      -7.845   3.090  -5.369  1.00  0.74           H  
ATOM   4636  CA  GLU A 294      -7.945   4.904  -4.285  1.00  0.74           C  
ATOM   4637  HA  GLU A 294      -8.861   5.209  -3.778  1.00  0.74           H  
ATOM   4638  C   GLU A 294      -7.346   6.183  -4.840  1.00  0.74           C  
ATOM   4639  CB  GLU A 294      -6.948   4.243  -3.312  1.00  0.74           C  
ATOM   4640  HB2 GLU A 294      -7.383   3.325  -2.915  1.00  0.74           H  
ATOM   4641  HB3 GLU A 294      -6.029   3.983  -3.837  1.00  0.74           H  
ATOM   4642  O   GLU A 294      -7.688   7.271  -4.390  1.00  0.74           O  
ATOM   4643  CG  GLU A 294      -6.601   5.194  -2.154  1.00  0.74           C  
ATOM   4644  HG2 GLU A 294      -6.025   4.652  -1.403  1.00  0.74           H  
ATOM   4645  HG3 GLU A 294      -5.992   6.019  -2.522  1.00  0.74           H  
ATOM   4646  CD  GLU A 294      -7.883   5.730  -1.536  1.00  0.74           C  
ATOM   4647  OE1 GLU A 294      -7.933   6.880  -1.036  1.00  0.74           O  
ATOM   4648  OE2 GLU A 294      -8.873   4.973  -1.582  1.00  0.74           O  
ATOM   4649  N   LEU A 295      -6.487   6.073  -5.844  1.00  0.75           N  
ATOM   4650  H   LEU A 295      -6.211   5.145  -6.133  1.00  0.75           H  
ATOM   4651  CA  LEU A 295      -5.869   7.220  -6.497  1.00  0.75           C  
ATOM   4652  HA  LEU A 295      -5.345   7.816  -5.749  1.00  0.75           H  
ATOM   4653  C   LEU A 295      -6.937   8.137  -7.108  1.00  0.75           C  
ATOM   4654  CB  LEU A 295      -4.868   6.692  -7.538  1.00  0.75           C  
ATOM   4655  HB2 LEU A 295      -5.382   5.985  -8.189  1.00  0.75           H  
ATOM   4656  HB3 LEU A 295      -4.522   7.517  -8.162  1.00  0.75           H  
ATOM   4657  O   LEU A 295      -6.838   9.360  -6.990  1.00  0.75           O  
ATOM   4658  CG  LEU A 295      -3.643   6.000  -6.908  1.00  0.75           C  
ATOM   4659  HG  LEU A 295      -3.963   5.250  -6.185  1.00  0.75           H  
ATOM   4660  CD1 LEU A 295      -2.826   5.301  -7.989  1.00  0.75           C  
ATOM   4661 HD11 LEU A 295      -1.973   4.797  -7.535  1.00  0.75           H  
ATOM   4662 HD12 LEU A 295      -2.475   6.022  -8.727  1.00  0.75           H  
ATOM   4663 HD13 LEU A 295      -3.439   4.553  -8.492  1.00  0.75           H  
ATOM   4664  CD2 LEU A 295      -2.721   6.973  -6.178  1.00  0.75           C  
ATOM   4665 HD21 LEU A 295      -1.913   6.413  -5.708  1.00  0.75           H  
ATOM   4666 HD22 LEU A 295      -3.259   7.502  -5.391  1.00  0.75           H  
ATOM   4667 HD23 LEU A 295      -2.291   7.683  -6.885  1.00  0.75           H  
ATOM   4668  N   LYS A 296      -8.015   7.556  -7.656  1.00  0.75           N  
ATOM   4669  H   LYS A 296      -8.024   6.547  -7.702  1.00  0.75           H  
ATOM   4670  CA  LYS A 296      -9.196   8.303  -8.120  1.00  0.75           C  
ATOM   4671  HA  LYS A 296      -8.869   9.095  -8.794  1.00  0.75           H  
ATOM   4672  C   LYS A 296      -9.927   9.004  -6.971  1.00  0.75           C  
ATOM   4673  CB  LYS A 296     -10.159   7.373  -8.874  1.00  0.75           C  
ATOM   4674  HB2 LYS A 296     -10.393   6.508  -8.252  1.00  0.75           H  
ATOM   4675  HB3 LYS A 296     -11.084   7.917  -9.064  1.00  0.75           H  
ATOM   4676  O   LYS A 296     -10.238  10.187  -7.085  1.00  0.75           O  
ATOM   4677  CG  LYS A 296      -9.593   6.900 -10.218  1.00  0.75           C  
ATOM   4678  HG2 LYS A 296      -8.663   6.355 -10.056  1.00  0.75           H  
ATOM   4679  HG3 LYS A 296      -9.381   7.768 -10.842  1.00  0.75           H  
ATOM   4680  CD  LYS A 296     -10.602   5.993 -10.936  1.00  0.75           C  
ATOM   4681  HD2 LYS A 296     -11.510   6.561 -11.140  1.00  0.75           H  
ATOM   4682  HD3 LYS A 296     -10.838   5.140 -10.300  1.00  0.75           H  
ATOM   4683  CE  LYS A 296      -9.982   5.506 -12.246  1.00  0.75           C  
ATOM   4684  HE2 LYS A 296      -9.117   4.891 -11.998  1.00  0.75           H  
ATOM   4685  HE3 LYS A 296      -9.622   6.376 -12.794  1.00  0.75           H  
ATOM   4686  NZ  LYS A 296     -10.928   4.737 -13.089  1.00  0.75           N  
ATOM   4687  HZ1 LYS A 296     -10.467   4.447 -13.940  1.00  0.75           H  
ATOM   4688  HZ2 LYS A 296     -11.718   5.313 -13.342  1.00  0.75           H  
ATOM   4689  HZ3 LYS A 296     -11.253   3.914 -12.602  1.00  0.75           H  
ATOM   4690  N   ALA A 297     -10.179   8.301  -5.865  1.00  0.72           N  
ATOM   4691  H   ALA A 297      -9.884   7.336  -5.823  1.00  0.72           H  
ATOM   4692  CA  ALA A 297     -10.867   8.865  -4.703  1.00  0.72           C  
ATOM   4693  HA  ALA A 297     -11.808   9.307  -5.031  1.00  0.72           H  
ATOM   4694  C   ALA A 297     -10.051   9.979  -4.024  1.00  0.72           C  
ATOM   4695  CB  ALA A 297     -11.185   7.725  -3.726  1.00  0.72           C  
ATOM   4696  HB1 ALA A 297     -11.745   8.120  -2.878  1.00  0.72           H  
ATOM   4697  HB2 ALA A 297     -11.785   6.964  -4.224  1.00  0.72           H  
ATOM   4698  HB3 ALA A 297     -10.265   7.272  -3.359  1.00  0.72           H  
ATOM   4699  O   ALA A 297     -10.586  11.041  -3.716  1.00  0.72           O  
ATOM   4700  N   THR A 298      -8.746   9.769  -3.851  1.00  0.70           N  
ATOM   4701  H   THR A 298      -8.382   8.860  -4.097  1.00  0.70           H  
ATOM   4702  CA  THR A 298      -7.813  10.747  -3.279  1.00  0.70           C  
ATOM   4703  HA  THR A 298      -8.189  11.067  -2.307  1.00  0.70           H  
ATOM   4704  C   THR A 298      -7.709  11.994  -4.152  1.00  0.70           C  
ATOM   4705  CB  THR A 298      -6.432  10.108  -3.066  1.00  0.70           C  
ATOM   4706  HB  THR A 298      -6.115   9.587  -3.969  1.00  0.70           H  
ATOM   4707  O   THR A 298      -7.753  13.100  -3.621  1.00  0.70           O  
ATOM   4708  CG2 THR A 298      -5.356  11.119  -2.667  1.00  0.70           C  
ATOM   4709 HG21 THR A 298      -5.690  11.711  -1.815  1.00  0.70           H  
ATOM   4710 HG22 THR A 298      -4.442  10.586  -2.404  1.00  0.70           H  
ATOM   4711 HG23 THR A 298      -5.131  11.782  -3.502  1.00  0.70           H  
ATOM   4712  OG1 THR A 298      -6.495   9.200  -1.990  1.00  0.70           O  
ATOM   4713  HG1 THR A 298      -7.045   8.443  -2.202  1.00  0.70           H  
ATOM   4714  N   THR A 299      -7.650  11.840  -5.480  1.00  0.72           N  
ATOM   4715  H   THR A 299      -7.596  10.906  -5.860  1.00  0.72           H  
ATOM   4716  CA  THR A 299      -7.686  12.979  -6.414  1.00  0.72           C  
ATOM   4717  HA  THR A 299      -6.819  13.618  -6.243  1.00  0.72           H  
ATOM   4718  C   THR A 299      -8.934  13.835  -6.190  1.00  0.72           C  
ATOM   4719  CB  THR A 299      -7.645  12.493  -7.869  1.00  0.72           C  
ATOM   4720  HB  THR A 299      -8.475  11.809  -8.042  1.00  0.72           H  
ATOM   4721  O   THR A 299      -8.823  15.051  -6.051  1.00  0.72           O  
ATOM   4722  CG2 THR A 299      -7.760  13.642  -8.867  1.00  0.72           C  
ATOM   4723 HG21 THR A 299      -6.922  14.330  -8.756  1.00  0.72           H  
ATOM   4724 HG22 THR A 299      -7.791  13.229  -9.876  1.00  0.72           H  
ATOM   4725 HG23 THR A 299      -8.687  14.197  -8.725  1.00  0.72           H  
ATOM   4726  OG1 THR A 299      -6.437  11.804  -8.124  1.00  0.72           O  
ATOM   4727  HG1 THR A 299      -6.515  10.937  -7.719  1.00  0.72           H  
ATOM   4728  N   ALA A 300     -10.110  13.202  -6.095  1.00  0.73           N  
ATOM   4729  H   ALA A 300     -10.138  12.199  -6.215  1.00  0.73           H  
ATOM   4730  CA  ALA A 300     -11.372  13.905  -5.878  1.00  0.73           C  
ATOM   4731  HA  ALA A 300     -11.459  14.699  -6.620  1.00  0.73           H  
ATOM   4732  C   ALA A 300     -11.452  14.573  -4.492  1.00  0.73           C  
ATOM   4733  CB  ALA A 300     -12.519  12.909  -6.097  1.00  0.73           C  
ATOM   4734  HB1 ALA A 300     -12.466  12.104  -5.365  1.00  0.73           H  
ATOM   4735  HB2 ALA A 300     -12.457  12.490  -7.101  1.00  0.73           H  
ATOM   4736  HB3 ALA A 300     -13.471  13.428  -5.988  1.00  0.73           H  
ATOM   4737  O   ALA A 300     -11.915  15.704  -4.385  1.00  0.73           O  
ATOM   4738  N   ARG A 301     -10.977  13.899  -3.435  1.00  0.69           N  
ATOM   4739  H   ARG A 301     -10.642  12.960  -3.598  1.00  0.69           H  
ATOM   4740  CA  ARG A 301     -11.034  14.390  -2.046  1.00  0.69           C  
ATOM   4741  HA  ARG A 301     -12.031  14.786  -1.854  1.00  0.69           H  
ATOM   4742  C   ARG A 301     -10.068  15.541  -1.786  1.00  0.69           C  
ATOM   4743  CB  ARG A 301     -10.764  13.214  -1.092  1.00  0.69           C  
ATOM   4744  HB2 ARG A 301     -11.488  12.426  -1.297  1.00  0.69           H  
ATOM   4745  HB3 ARG A 301      -9.767  12.821  -1.293  1.00  0.69           H  
ATOM   4746  O   ARG A 301     -10.426  16.503  -1.118  1.00  0.69           O  
ATOM   4747  CG  ARG A 301     -10.872  13.602   0.397  1.00  0.69           C  
ATOM   4748  HG2 ARG A 301     -10.131  14.363   0.639  1.00  0.69           H  
ATOM   4749  HG3 ARG A 301     -11.863  14.015   0.585  1.00  0.69           H  
ATOM   4750  CD  ARG A 301     -10.658  12.396   1.328  1.00  0.69           C  
ATOM   4751  HD2 ARG A 301     -10.799  12.720   2.359  1.00  0.69           H  
ATOM   4752  HD3 ARG A 301     -11.414  11.643   1.107  1.00  0.69           H  
ATOM   4753  NE  ARG A 301      -9.303  11.828   1.178  1.00  0.69           N  
ATOM   4754  HE  ARG A 301      -8.558  12.484   0.993  1.00  0.69           H  
ATOM   4755  NH1 ARG A 301      -9.784   9.573   1.468  1.00  0.69           N  
ATOM   4756 HH11 ARG A 301      -9.458   8.617   1.474  1.00  0.69           H  
ATOM   4757 HH12 ARG A 301     -10.635   9.712   1.993  1.00  0.69           H  
ATOM   4758  NH2 ARG A 301      -7.779  10.198   0.772  1.00  0.69           N  
ATOM   4759 HH21 ARG A 301      -7.566   9.225   0.607  1.00  0.69           H  
ATOM   4760 HH22 ARG A 301      -7.104  10.890   0.481  1.00  0.69           H  
ATOM   4761  CZ  ARG A 301      -8.975  10.545   1.156  1.00  0.69           C  
ATOM   4762  N   CYS A 302      -8.838  15.425  -2.276  1.00  0.68           N  
ATOM   4763  H   CYS A 302      -8.600  14.598  -2.803  1.00  0.68           H  
ATOM   4764  CA  CYS A 302      -7.796  16.424  -2.053  1.00  0.68           C  
ATOM   4765  HA  CYS A 302      -7.950  16.889  -1.079  1.00  0.68           H  
ATOM   4766  C   CYS A 302      -7.848  17.576  -3.065  1.00  0.68           C  
ATOM   4767  CB  CYS A 302      -6.430  15.722  -2.034  1.00  0.68           C  
ATOM   4768  HB2 CYS A 302      -5.638  16.470  -1.990  1.00  0.68           H  
ATOM   4769  HB3 CYS A 302      -6.312  15.138  -2.947  1.00  0.68           H  
ATOM   4770  O   CYS A 302      -7.020  18.477  -2.964  1.00  0.68           O  
ATOM   4771  SG  CYS A 302      -6.304  14.616  -0.596  1.00  0.68           S  
ATOM   4772  HG  CYS A 302      -6.377  15.571   0.336  1.00  0.68           H  
ATOM   4773  N   GLY A 303      -8.778  17.536  -4.032  1.00  0.64           N  
ATOM   4774  H   GLY A 303      -9.430  16.765  -4.056  1.00  0.64           H  
ATOM   4775  CA  GLY A 303      -8.888  18.547  -5.083  1.00  0.64           C  
ATOM   4776  HA2 GLY A 303      -9.660  18.247  -5.791  1.00  0.64           H  
ATOM   4777  HA3 GLY A 303      -9.160  19.506  -4.643  1.00  0.64           H  
ATOM   4778  C   GLY A 303      -7.578  18.719  -5.847  1.00  0.64           C  
ATOM   4779  O   GLY A 303      -7.174  19.843  -6.113  1.00  0.64           O  
ATOM   4780  N   LEU A 304      -6.865  17.618  -6.113  1.00  0.63           N  
ATOM   4781  H   LEU A 304      -7.298  16.719  -5.958  1.00  0.63           H  
ATOM   4782  CA  LEU A 304      -5.578  17.694  -6.801  1.00  0.63           C  
ATOM   4783  HA  LEU A 304      -4.965  18.451  -6.313  1.00  0.63           H  
ATOM   4784  C   LEU A 304      -5.815  18.152  -8.243  1.00  0.63           C  
ATOM   4785  CB  LEU A 304      -4.842  16.339  -6.759  1.00  0.63           C  
ATOM   4786  HB2 LEU A 304      -5.493  15.584  -7.201  1.00  0.63           H  
ATOM   4787  HB3 LEU A 304      -3.953  16.410  -7.386  1.00  0.63           H  
ATOM   4788  O   LEU A 304      -6.537  17.487  -8.984  1.00  0.63           O  
ATOM   4789  CG  LEU A 304      -4.416  15.869  -5.358  1.00  0.63           C  
ATOM   4790  HG  LEU A 304      -5.297  15.823  -4.719  1.00  0.63           H  
ATOM   4791  CD1 LEU A 304      -3.814  14.463  -5.436  1.00  0.63           C  
ATOM   4792 HD11 LEU A 304      -4.537  13.778  -5.877  1.00  0.63           H  
ATOM   4793 HD12 LEU A 304      -2.918  14.479  -6.056  1.00  0.63           H  
ATOM   4794 HD13 LEU A 304      -3.561  14.113  -4.435  1.00  0.63           H  
ATOM   4795  CD2 LEU A 304      -3.383  16.796  -4.708  1.00  0.63           C  
ATOM   4796 HD21 LEU A 304      -3.029  16.362  -3.773  1.00  0.63           H  
ATOM   4797 HD22 LEU A 304      -2.543  16.954  -5.384  1.00  0.63           H  
ATOM   4798 HD23 LEU A 304      -3.849  17.756  -4.488  1.00  0.63           H  
ATOM   4799  N   ASP A 305      -5.162  19.245  -8.643  1.00  0.57           N  
ATOM   4800  H   ASP A 305      -4.764  19.845  -7.935  1.00  0.57           H  
ATOM   4801  CA  ASP A 305      -5.267  19.810  -9.998  1.00  0.57           C  
ATOM   4802  HA  ASP A 305      -6.298  20.113 -10.183  1.00  0.57           H  
ATOM   4803  C   ASP A 305      -4.856  18.808 -11.089  1.00  0.57           C  
ATOM   4804  CB  ASP A 305      -4.361  21.048 -10.101  1.00  0.57           C  
ATOM   4805  HB2 ASP A 305      -3.330  20.746  -9.917  1.00  0.57           H  
ATOM   4806  HB3 ASP A 305      -4.417  21.440 -11.117  1.00  0.57           H  
ATOM   4807  O   ASP A 305      -5.338  18.859 -12.221  1.00  0.57           O  
ATOM   4808  CG  ASP A 305      -4.746  22.170  -9.135  1.00  0.57           C  
ATOM   4809  OD1 ASP A 305      -5.960  22.417  -8.981  1.00  0.57           O  
ATOM   4810  OD2 ASP A 305      -3.808  22.754  -8.548  1.00  0.57           O  
ATOM   4811  N   VAL A 306      -3.969  17.869 -10.738  1.00  0.59           N  
ATOM   4812  H   VAL A 306      -3.675  17.866  -9.772  1.00  0.59           H  
ATOM   4813  CA  VAL A 306      -3.500  16.796 -11.615  1.00  0.59           C  
ATOM   4814  HA  VAL A 306      -3.900  16.975 -12.613  1.00  0.59           H  
ATOM   4815  C   VAL A 306      -4.008  15.456 -11.080  1.00  0.59           C  
ATOM   4816  CB  VAL A 306      -1.967  16.803 -11.752  1.00  0.59           C  
ATOM   4817  HB  VAL A 306      -1.511  16.601 -10.782  1.00  0.59           H  
ATOM   4818  O   VAL A 306      -3.608  15.059  -9.978  1.00  0.59           O  
ATOM   4819  CG1 VAL A 306      -1.499  15.733 -12.748  1.00  0.59           C  
ATOM   4820 HG11 VAL A 306      -1.770  14.739 -12.394  1.00  0.59           H  
ATOM   4821 HG12 VAL A 306      -0.415  15.775 -12.855  1.00  0.59           H  
ATOM   4822 HG13 VAL A 306      -1.956  15.904 -13.723  1.00  0.59           H  
ATOM   4823  CG2 VAL A 306      -1.459  18.163 -12.249  1.00  0.59           C  
ATOM   4824 HG21 VAL A 306      -1.942  18.420 -13.192  1.00  0.59           H  
ATOM   4825 HG22 VAL A 306      -0.380  18.132 -12.394  1.00  0.59           H  
ATOM   4826 HG23 VAL A 306      -1.682  18.941 -11.519  1.00  0.59           H  
ATOM   4827  N   PRO A 307      -4.848  14.722 -11.837  1.00  0.59           N  
ATOM   4828  CA  PRO A 307      -5.305  13.412 -11.413  1.00  0.59           C  
ATOM   4829  HA  PRO A 307      -5.769  13.509 -10.431  1.00  0.59           H  
ATOM   4830  C   PRO A 307      -4.131  12.451 -11.272  1.00  0.59           C  
ATOM   4831  CB  PRO A 307      -6.344  12.960 -12.445  1.00  0.59           C  
ATOM   4832  HB2 PRO A 307      -7.339  13.264 -12.120  1.00  0.59           H  
ATOM   4833  HB3 PRO A 307      -6.312  11.885 -12.620  1.00  0.59           H  
ATOM   4834  O   PRO A 307      -3.285  12.336 -12.160  1.00  0.59           O  
ATOM   4835  CG  PRO A 307      -5.971  13.752 -13.697  1.00  0.59           C  
ATOM   4836  HG2 PRO A 307      -6.835  13.932 -14.336  1.00  0.59           H  
ATOM   4837  HG3 PRO A 307      -5.194  13.220 -14.245  1.00  0.59           H  
ATOM   4838  CD  PRO A 307      -5.397  15.054 -13.143  1.00  0.59           C  
ATOM   4839  HD2 PRO A 307      -4.630  15.427 -13.822  1.00  0.59           H  
ATOM   4840  HD3 PRO A 307      -6.189  15.794 -13.023  1.00  0.59           H  
ATOM   4841  N   LEU A 308      -4.089  11.735 -10.148  1.00  0.66           N  
ATOM   4842  H   LEU A 308      -4.809  11.875  -9.454  1.00  0.66           H  
ATOM   4843  CA  LEU A 308      -3.114  10.669  -9.965  1.00  0.66           C  
ATOM   4844  HA  LEU A 308      -2.119  11.078 -10.143  1.00  0.66           H  
ATOM   4845  C   LEU A 308      -3.372   9.593 -11.025  1.00  0.66           C  
ATOM   4846  CB  LEU A 308      -3.184  10.120  -8.530  1.00  0.66           C  
ATOM   4847  HB2 LEU A 308      -4.209   9.802  -8.338  1.00  0.66           H  
ATOM   4848  HB3 LEU A 308      -2.536   9.247  -8.467  1.00  0.66           H  
ATOM   4849  O   LEU A 308      -4.482   9.066 -11.131  1.00  0.66           O  
ATOM   4850  CG  LEU A 308      -2.769  11.132  -7.444  1.00  0.66           C  
ATOM   4851  HG  LEU A 308      -3.360  12.041  -7.552  1.00  0.66           H  
ATOM   4852  CD1 LEU A 308      -3.034  10.565  -6.048  1.00  0.66           C  
ATOM   4853 HD11 LEU A 308      -2.879  11.349  -5.307  1.00  0.66           H  
ATOM   4854 HD12 LEU A 308      -4.067  10.223  -5.977  1.00  0.66           H  
ATOM   4855 HD13 LEU A 308      -2.353   9.741  -5.834  1.00  0.66           H  
ATOM   4856  CD2 LEU A 308      -1.281  11.492  -7.533  1.00  0.66           C  
ATOM   4857 HD21 LEU A 308      -1.030  12.176  -6.723  1.00  0.66           H  
ATOM   4858 HD22 LEU A 308      -0.671  10.592  -7.458  1.00  0.66           H  
ATOM   4859 HD23 LEU A 308      -1.083  12.006  -8.474  1.00  0.66           H  
ATOM   4860  N   SER A 309      -2.346   9.296 -11.828  1.00  0.66           N  
ATOM   4861  H   SER A 309      -1.494   9.830 -11.734  1.00  0.66           H  
ATOM   4862  CA  SER A 309      -2.454   8.330 -12.920  1.00  0.66           C  
ATOM   4863  HA  SER A 309      -3.214   8.692 -13.613  1.00  0.66           H  
ATOM   4864  C   SER A 309      -2.883   6.965 -12.390  1.00  0.66           C  
ATOM   4865  CB  SER A 309      -1.138   8.213 -13.690  1.00  0.66           C  
ATOM   4866  HB2 SER A 309      -0.376   7.760 -13.055  1.00  0.66           H  
ATOM   4867  HB3 SER A 309      -0.810   9.209 -13.987  1.00  0.66           H  
ATOM   4868  O   SER A 309      -2.349   6.469 -11.397  1.00  0.66           O  
ATOM   4869  OG  SER A 309      -1.316   7.429 -14.853  1.00  0.66           O  
ATOM   4870  HG  SER A 309      -0.748   7.803 -15.531  1.00  0.66           H  
ATOM   4871  N   THR A 310      -3.858   6.360 -13.064  1.00  0.69           N  
ATOM   4872  H   THR A 310      -4.252   6.832 -13.865  1.00  0.69           H  
ATOM   4873  CA  THR A 310      -4.372   5.025 -12.736  1.00  0.69           C  
ATOM   4874  HA  THR A 310      -4.472   4.929 -11.655  1.00  0.69           H  
ATOM   4875  C   THR A 310      -3.451   3.913 -13.206  1.00  0.69           C  
ATOM   4876  CB  THR A 310      -5.739   4.807 -13.388  1.00  0.69           C  
ATOM   4877  HB  THR A 310      -6.058   3.775 -13.240  1.00  0.69           H  
ATOM   4878  O   THR A 310      -3.588   2.789 -12.740  1.00  0.69           O  
ATOM   4879  CG2 THR A 310      -6.791   5.741 -12.801  1.00  0.69           C  
ATOM   4880 HG21 THR A 310      -7.687   5.669 -13.419  1.00  0.69           H  
ATOM   4881 HG22 THR A 310      -6.998   5.458 -11.769  1.00  0.69           H  
ATOM   4882 HG23 THR A 310      -6.444   6.774 -12.824  1.00  0.69           H  
ATOM   4883  OG1 THR A 310      -5.707   5.071 -14.773  1.00  0.69           O  
ATOM   4884  HG1 THR A 310      -5.140   4.421 -15.193  1.00  0.69           H  
ATOM   4885  N   LEU A 311      -2.554   4.211 -14.150  1.00  0.77           N  
ATOM   4886  H   LEU A 311      -2.451   5.180 -14.417  1.00  0.77           H  
ATOM   4887  CA  LEU A 311      -1.495   3.304 -14.568  1.00  0.77           C  
ATOM   4888  HA  LEU A 311      -1.819   2.271 -14.437  1.00  0.77           H  
ATOM   4889  C   LEU A 311      -0.286   3.521 -13.665  1.00  0.77           C  
ATOM   4890  CB  LEU A 311      -1.144   3.531 -16.047  1.00  0.77           C  
ATOM   4891  HB2 LEU A 311      -0.894   4.583 -16.185  1.00  0.77           H  
ATOM   4892  HB3 LEU A 311      -0.256   2.946 -16.288  1.00  0.77           H  
ATOM   4893  O   LEU A 311       0.075   4.659 -13.357  1.00  0.77           O  
ATOM   4894  CG  LEU A 311      -2.265   3.144 -17.028  1.00  0.77           C  
ATOM   4895  HG  LEU A 311      -3.181   3.673 -16.764  1.00  0.77           H  
ATOM   4896  CD1 LEU A 311      -1.869   3.561 -18.444  1.00  0.77           C  
ATOM   4897 HD11 LEU A 311      -0.962   3.036 -18.746  1.00  0.77           H  
ATOM   4898 HD12 LEU A 311      -2.670   3.314 -19.140  1.00  0.77           H  
ATOM   4899 HD13 LEU A 311      -1.692   4.636 -18.479  1.00  0.77           H  
ATOM   4900  CD2 LEU A 311      -2.547   1.640 -17.025  1.00  0.77           C  
ATOM   4901 HD21 LEU A 311      -2.950   1.326 -16.062  1.00  0.77           H  
ATOM   4902 HD22 LEU A 311      -3.276   1.394 -17.796  1.00  0.77           H  
ATOM   4903 HD23 LEU A 311      -1.630   1.083 -17.220  1.00  0.77           H  
ATOM   4904  N   GLY A 312       0.328   2.429 -13.240  1.00  0.83           N  
ATOM   4905  H   GLY A 312       0.025   1.542 -13.618  1.00  0.83           H  
ATOM   4906  CA  GLY A 312       1.551   2.404 -12.455  1.00  0.83           C  
ATOM   4907  HA2 GLY A 312       1.743   1.373 -12.156  1.00  0.83           H  
ATOM   4908  HA3 GLY A 312       1.417   3.003 -11.555  1.00  0.83           H  
ATOM   4909  C   GLY A 312       2.776   2.923 -13.221  1.00  0.83           C  
ATOM   4910  O   GLY A 312       2.677   3.327 -14.384  1.00  0.83           O  
ATOM   4911  N   PRO A 313       3.938   2.946 -12.553  1.00  0.91           N  
ATOM   4912  CA  PRO A 313       5.185   3.439 -13.127  1.00  0.91           C  
ATOM   4913  HA  PRO A 313       5.046   4.447 -13.516  1.00  0.91           H  
ATOM   4914  C   PRO A 313       5.702   2.545 -14.260  1.00  0.91           C  
ATOM   4915  CB  PRO A 313       6.169   3.481 -11.954  1.00  0.91           C  
ATOM   4916  HB2 PRO A 313       7.199   3.296 -12.261  1.00  0.91           H  
ATOM   4917  HB3 PRO A 313       6.099   4.448 -11.456  1.00  0.91           H  
ATOM   4918  O   PRO A 313       5.304   1.383 -14.394  1.00  0.91           O  
ATOM   4919  CG  PRO A 313       5.657   2.393 -11.014  1.00  0.91           C  
ATOM   4920  HG2 PRO A 313       6.015   1.420 -11.350  1.00  0.91           H  
ATOM   4921  HG3 PRO A 313       5.941   2.583  -9.979  1.00  0.91           H  
ATOM   4922  CD  PRO A 313       4.147   2.469 -11.193  1.00  0.91           C  
ATOM   4923  HD2 PRO A 313       3.730   3.192 -10.493  1.00  0.91           H  
ATOM   4924  HD3 PRO A 313       3.706   1.485 -11.033  1.00  0.91           H  
ATOM   4925  N   ALA A 314       6.643   3.074 -15.037  1.00  0.93           N  
ATOM   4926  H   ALA A 314       6.929   4.027 -14.860  1.00  0.93           H  
ATOM   4927  CA  ALA A 314       7.500   2.244 -15.877  1.00  0.93           C  
ATOM   4928  HA  ALA A 314       6.887   1.513 -16.403  1.00  0.93           H  
ATOM   4929  C   ALA A 314       8.499   1.478 -14.995  1.00  0.93           C  
ATOM   4930  CB  ALA A 314       8.191   3.128 -16.919  1.00  0.93           C  
ATOM   4931  HB1 ALA A 314       8.914   2.540 -17.484  1.00  0.93           H  
ATOM   4932  HB2 ALA A 314       7.453   3.538 -17.607  1.00  0.93           H  
ATOM   4933  HB3 ALA A 314       8.698   3.955 -16.421  1.00  0.93           H  
ATOM   4934  O   ALA A 314       8.913   1.973 -13.946  1.00  0.93           O  
ATOM   4935  N   VAL A 315       8.905   0.282 -15.414  1.00  0.95           N  
ATOM   4936  H   VAL A 315       8.508  -0.089 -16.266  1.00  0.95           H  
ATOM   4937  CA  VAL A 315       9.851  -0.562 -14.673  1.00  0.95           C  
ATOM   4938  HA  VAL A 315      10.186  -0.027 -13.785  1.00  0.95           H
[truncated: 577,126 more chars]
