# Supplementary material for: ATPase activity of DFCP1 controls selective autophagy
Source: Nat Commun. 2023 Jul 8;14:4051. doi: 10.1038/s41467-023-39641-9 (PMC10329651; doi:10.1038/s41467-023-39641-9)
Supplement: Supplementary file 11 — Supplementary Data [file 41467_2023_39641_MOESM11_ESM.zip › StructuralPredictions/Alphafold_output/ZF1_HUMAN_relaxed_model_4.pdb]

ATOM      1  N   MET A   1      57.880 -24.532  40.614  1.00  0.35           N  
ATOM      2  H   MET A   1      58.421 -25.104  39.982  1.00  0.35           H  
ATOM      3  H2  MET A   1      58.374 -24.443  41.491  1.00  0.35           H  
ATOM      4  H3  MET A   1      56.994 -24.992  40.771  1.00  0.35           H  
ATOM      5  CA  MET A   1      57.666 -23.201  40.006  1.00  0.35           C  
ATOM      6  HA  MET A   1      57.090 -22.567  40.680  1.00  0.35           H  
ATOM      7  C   MET A   1      56.842 -23.415  38.750  1.00  0.35           C  
ATOM      8  CB  MET A   1      59.004 -22.498  39.708  1.00  0.35           C  
ATOM      9  HB2 MET A   1      59.661 -23.179  39.167  1.00  0.35           H  
ATOM     10  HB3 MET A   1      58.821 -21.627  39.079  1.00  0.35           H  
ATOM     11  O   MET A   1      57.384 -23.505  37.659  1.00  0.35           O  
ATOM     12  CG  MET A   1      59.714 -22.027  40.982  1.00  0.35           C  
ATOM     13  HG2 MET A   1      59.828 -22.861  41.674  1.00  0.35           H  
ATOM     14  HG3 MET A   1      60.710 -21.678  40.709  1.00  0.35           H  
ATOM     15  SD  MET A   1      58.857 -20.671  41.816  1.00  0.35           S  
ATOM     16  CE  MET A   1      59.914 -20.441  43.273  1.00  0.35           C  
ATOM     17  HE1 MET A   1      59.939 -21.357  43.865  1.00  0.35           H  
ATOM     18  HE2 MET A   1      60.925 -20.185  42.958  1.00  0.35           H  
ATOM     19  HE3 MET A   1      59.517 -19.631  43.884  1.00  0.35           H  
ATOM     20  N   SER A   2      55.543 -23.631  38.941  1.00  0.31           N  
ATOM     21  H   SER A   2      55.132 -23.493  39.852  1.00  0.31           H  
ATOM     22  CA  SER A   2      54.618 -24.078  37.899  1.00  0.31           C  
ATOM     23  HA  SER A   2      55.135 -24.183  36.945  1.00  0.31           H  
ATOM     24  C   SER A   2      53.546 -23.008  37.753  1.00  0.31           C  
ATOM     25  CB  SER A   2      54.011 -25.446  38.259  1.00  0.31           C  
ATOM     26  HB2 SER A   2      53.319 -25.338  39.094  1.00  0.31           H  
ATOM     27  HB3 SER A   2      53.465 -25.833  37.399  1.00  0.31           H  
ATOM     28  O   SER A   2      52.515 -23.071  38.411  1.00  0.31           O  
ATOM     29  OG  SER A   2      55.030 -26.359  38.637  1.00  0.31           O  
ATOM     30  HG  SER A   2      54.649 -27.240  38.622  1.00  0.31           H  
ATOM     31  N   ALA A   3      53.819 -21.990  36.941  1.00  0.33           N  
ATOM     32  H   ALA A   3      54.706 -21.968  36.459  1.00  0.33           H  
ATOM     33  CA  ALA A   3      52.792 -21.064  36.483  1.00  0.33           C  
ATOM     34  HA  ALA A   3      51.972 -21.024  37.200  1.00  0.33           H  
ATOM     35  C   ALA A   3      52.238 -21.620  35.165  1.00  0.33           C  
ATOM     36  CB  ALA A   3      53.381 -19.651  36.389  1.00  0.33           C  
ATOM     37  HB1 ALA A   3      53.734 -19.329  37.369  1.00  0.33           H  
ATOM     38  HB2 ALA A   3      52.613 -18.959  36.045  1.00  0.33           H  
ATOM     39  HB3 ALA A   3      54.210 -19.634  35.681  1.00  0.33           H  
ATOM     40  O   ALA A   3      52.696 -21.268  34.082  1.00  0.33           O  
ATOM     41  N   GLN A   4      51.314 -22.576  35.273  1.00  0.27           N  
ATOM     42  H   GLN A   4      50.999 -22.832  36.198  1.00  0.27           H  
ATOM     43  CA  GLN A   4      50.499 -23.023  34.147  1.00  0.27           C  
ATOM     44  HA  GLN A   4      51.099 -23.058  33.238  1.00  0.27           H  
ATOM     45  C   GLN A   4      49.390 -21.991  33.938  1.00  0.27           C  
ATOM     46  CB  GLN A   4      49.926 -24.427  34.412  1.00  0.27           C  
ATOM     47  HB2 GLN A   4      49.543 -24.478  35.431  1.00  0.27           H  
ATOM     48  HB3 GLN A   4      49.093 -24.596  33.729  1.00  0.27           H  
ATOM     49  O   GLN A   4      48.343 -22.049  34.577  1.00  0.27           O  
ATOM     50  CG  GLN A   4      50.952 -25.548  34.181  1.00  0.27           C  
ATOM     51  HG2 GLN A   4      51.802 -25.407  34.849  1.00  0.27           H  
ATOM     52  HG3 GLN A   4      51.309 -25.495  33.153  1.00  0.27           H  
ATOM     53  CD  GLN A   4      50.370 -26.941  34.426  1.00  0.27           C  
ATOM     54  NE2 GLN A   4      51.050 -27.989  34.020  1.00  0.27           N  
ATOM     55 HE21 GLN A   4      50.597 -28.878  34.179  1.00  0.27           H  
ATOM     56 HE22 GLN A   4      51.908 -27.890  33.496  1.00  0.27           H  
ATOM     57  OE1 GLN A   4      49.314 -27.128  34.999  1.00  0.27           O  
ATOM     58  N   THR A   5      49.628 -21.023  33.059  1.00  0.29           N  
ATOM     59  H   THR A   5      50.534 -20.956  32.617  1.00  0.29           H  
ATOM     60  CA  THR A   5      48.552 -20.252  32.440  1.00  0.29           C  
ATOM     61  HA  THR A   5      47.839 -19.957  33.209  1.00  0.29           H  
ATOM     62  C   THR A   5      47.833 -21.167  31.449  1.00  0.29           C  
ATOM     63  CB  THR A   5      49.074 -18.972  31.769  1.00  0.29           C  
ATOM     64  HB  THR A   5      48.399 -18.680  30.964  1.00  0.29           H  
ATOM     65  O   THR A   5      48.406 -21.661  30.479  1.00  0.29           O  
ATOM     66  CG2 THR A   5      49.158 -17.825  32.776  1.00  0.29           C  
ATOM     67 HG21 THR A   5      49.828 -18.094  33.593  1.00  0.29           H  
ATOM     68 HG22 THR A   5      48.167 -17.614  33.178  1.00  0.29           H  
ATOM     69 HG23 THR A   5      49.531 -16.927  32.284  1.00  0.29           H  
ATOM     70  OG1 THR A   5      50.379 -19.148  31.258  1.00  0.29           O  
ATOM     71  HG1 THR A   5      50.609 -18.349  30.780  1.00  0.29           H  
ATOM     72  N   SER A   6      46.571 -21.446  31.758  1.00  0.25           N  
ATOM     73  H   SER A   6      46.178 -21.005  32.577  1.00  0.25           H  
ATOM     74  CA  SER A   6      45.630 -22.251  30.982  1.00  0.25           C  
ATOM     75  HA  SER A   6      45.979 -23.284  30.993  1.00  0.25           H  
ATOM     76  C   SER A   6      45.469 -21.734  29.539  1.00  0.25           C  
ATOM     77  CB  SER A   6      44.273 -22.173  31.688  1.00  0.25           C  
ATOM     78  HB2 SER A   6      44.322 -22.732  32.623  1.00  0.25           H  
ATOM     79  HB3 SER A   6      43.493 -22.595  31.054  1.00  0.25           H  
ATOM     80  O   SER A   6      45.300 -20.527  29.350  1.00  0.25           O  
ATOM     81  OG  SER A   6      43.978 -20.818  31.967  1.00  0.25           O  
ATOM     82  HG  SER A   6      44.068 -20.320  31.151  1.00  0.25           H  
ATOM     83  N   PRO A   7      45.462 -22.610  28.518  1.00  0.37           N  
ATOM     84  CA  PRO A   7      45.379 -22.228  27.115  1.00  0.37           C  
ATOM     85  HA  PRO A   7      45.885 -21.278  26.944  1.00  0.37           H  
ATOM     86  C   PRO A   7      43.914 -22.095  26.691  1.00  0.37           C  
ATOM     87  CB  PRO A   7      46.128 -23.342  26.378  1.00  0.37           C  
ATOM     88  HB2 PRO A   7      45.814 -23.444  25.339  1.00  0.37           H  
ATOM     89  HB3 PRO A   7      47.200 -23.151  26.433  1.00  0.37           H  
ATOM     90  O   PRO A   7      43.329 -23.012  26.122  1.00  0.37           O  
ATOM     91  CG  PRO A   7      45.792 -24.585  27.204  1.00  0.37           C  
ATOM     92  HG2 PRO A   7      46.590 -25.326  27.154  1.00  0.37           H  
ATOM     93  HG3 PRO A   7      44.853 -25.021  26.863  1.00  0.37           H  
ATOM     94  CD  PRO A   7      45.620 -24.052  28.626  1.00  0.37           C  
ATOM     95  HD2 PRO A   7      44.746 -24.502  29.098  1.00  0.37           H  
ATOM     96  HD3 PRO A   7      46.519 -24.280  29.198  1.00  0.37           H  
ATOM     97  N   ALA A   8      43.311 -20.947  26.971  1.00  0.27           N  
ATOM     98  H   ALA A   8      43.790 -20.268  27.546  1.00  0.27           H  
ATOM     99  CA  ALA A   8      41.991 -20.604  26.461  1.00  0.27           C  
ATOM    100  HA  ALA A   8      41.822 -21.099  25.505  1.00  0.27           H  
ATOM    101  C   ALA A   8      41.931 -19.096  26.214  1.00  0.27           C  
ATOM    102  CB  ALA A   8      40.918 -21.102  27.444  1.00  0.27           C  
ATOM    103  HB1 ALA A   8      40.968 -22.187  27.533  1.00  0.27           H  
ATOM    104  HB2 ALA A   8      41.071 -20.653  28.426  1.00  0.27           H  
ATOM    105  HB3 ALA A   8      39.929 -20.821  27.082  1.00  0.27           H  
ATOM    106  O   ALA A   8      41.377 -18.389  27.034  1.00  0.27           O  
ATOM    107  N   GLU A   9      42.589 -18.620  25.146  1.00  0.27           N  
ATOM    108  H   GLU A   9      43.168 -19.283  24.652  1.00  0.27           H  
ATOM    109  CA  GLU A   9      42.317 -17.329  24.472  1.00  0.27           C  
ATOM    110  HA  GLU A   9      41.369 -17.414  23.942  1.00  0.27           H  
ATOM    111  C   GLU A   9      43.396 -17.028  23.413  1.00  0.27           C  
ATOM    112  CB  GLU A   9      42.183 -16.135  25.450  1.00  0.27           C  
ATOM    113  HB2 GLU A   9      42.636 -15.236  25.032  1.00  0.27           H  
ATOM    114  HB3 GLU A   9      42.698 -16.349  26.387  1.00  0.27           H  
ATOM    115  O   GLU A   9      44.243 -16.163  23.592  1.00  0.27           O  
ATOM    116  CG  GLU A   9      40.709 -15.765  25.688  1.00  0.27           C  
ATOM    117  HG2 GLU A   9      40.116 -16.645  25.936  1.00  0.27           H  
ATOM    118  HG3 GLU A   9      40.310 -15.377  24.752  1.00  0.27           H  
ATOM    119  CD  GLU A   9      40.548 -14.697  26.776  1.00  0.27           C  
ATOM    120  OE1 GLU A   9      39.403 -14.547  27.256  1.00  0.27           O  
ATOM    121  OE2 GLU A   9      41.549 -14.005  27.078  1.00  0.27           O  
ATOM    122  N   LYS A  10      43.409 -17.744  22.281  1.00  0.30           N  
ATOM    123  H   LYS A  10      42.762 -18.516  22.210  1.00  0.30           H  
ATOM    124  CA  LYS A  10      44.057 -17.253  21.041  1.00  0.30           C  
ATOM    125  HA  LYS A  10      43.966 -16.166  21.041  1.00  0.30           H  
ATOM    126  C   LYS A  10      43.281 -17.706  19.804  1.00  0.30           C  
ATOM    127  CB  LYS A  10      45.574 -17.564  20.951  1.00  0.30           C  
ATOM    128  HB2 LYS A  10      45.908 -17.345  19.937  1.00  0.30           H  
ATOM    129  HB3 LYS A  10      45.751 -18.621  21.147  1.00  0.30           H  
ATOM    130  O   LYS A  10      43.824 -18.330  18.903  1.00  0.30           O  
ATOM    131  CG  LYS A  10      46.424 -16.701  21.900  1.00  0.30           C  
ATOM    132  HG2 LYS A  10      46.333 -17.111  22.906  1.00  0.30           H  
ATOM    133  HG3 LYS A  10      46.046 -15.679  21.878  1.00  0.30           H  
ATOM    134  CD  LYS A  10      47.915 -16.645  21.578  1.00  0.30           C  
ATOM    135  HD2 LYS A  10      48.058 -16.234  20.579  1.00  0.30           H  
ATOM    136  HD3 LYS A  10      48.336 -17.648  21.635  1.00  0.30           H  
ATOM    137  CE  LYS A  10      48.553 -15.728  22.630  1.00  0.30           C  
ATOM    138  HE2 LYS A  10      48.088 -14.745  22.558  1.00  0.30           H  
ATOM    139  HE3 LYS A  10      48.316 -16.122  23.619  1.00  0.30           H  
ATOM    140  NZ  LYS A  10      50.020 -15.618  22.459  1.00  0.30           N  
ATOM    141  HZ1 LYS A  10      50.235 -15.230  21.552  1.00  0.30           H  
ATOM    142  HZ2 LYS A  10      50.398 -15.005  23.167  1.00  0.30           H  
ATOM    143  HZ3 LYS A  10      50.453 -16.526  22.550  1.00  0.30           H  
ATOM    144  N   GLY A  11      41.992 -17.372  19.778  1.00  0.26           N  
ATOM    145  H   GLY A  11      41.607 -16.927  20.598  1.00  0.26           H  
ATOM    146  CA  GLY A  11      41.198 -17.289  18.546  1.00  0.26           C  
ATOM    147  HA2 GLY A  11      41.569 -18.005  17.812  1.00  0.26           H  
ATOM    148  HA3 GLY A  11      40.160 -17.533  18.769  1.00  0.26           H  
ATOM    149  C   GLY A  11      41.234 -15.891  17.913  1.00  0.26           C  
ATOM    150  O   GLY A  11      40.390 -15.575  17.083  1.00  0.26           O  
ATOM    151  N   LEU A  12      42.163 -15.024  18.336  1.00  0.33           N  
ATOM    152  H   LEU A  12      42.855 -15.342  19.000  1.00  0.33           H  
ATOM    153  CA  LEU A  12      42.286 -13.657  17.837  1.00  0.33           C  
ATOM    154  HA  LEU A  12      41.302 -13.188  17.829  1.00  0.33           H  
ATOM    155  C   LEU A  12      42.800 -13.693  16.394  1.00  0.33           C  
ATOM    156  CB  LEU A  12      43.208 -12.847  18.773  1.00  0.33           C  
ATOM    157  HB2 LEU A  12      43.539 -11.946  18.258  1.00  0.33           H  
ATOM    158  HB3 LEU A  12      44.096 -13.444  18.983  1.00  0.33           H  
ATOM    159  O   LEU A  12      43.975 -13.978  16.153  1.00  0.33           O  
ATOM    160  CG  LEU A  12      42.529 -12.439  20.097  1.00  0.33           C  
ATOM    161  HG  LEU A  12      41.891 -13.251  20.445  1.00  0.33           H  
ATOM    162  CD1 LEU A  12      43.577 -12.174  21.177  1.00  0.33           C  
ATOM    163 HD11 LEU A  12      43.079 -11.883  22.102  1.00  0.33           H  
ATOM    164 HD12 LEU A  12      44.241 -11.369  20.864  1.00  0.33           H  
ATOM    165 HD13 LEU A  12      44.154 -13.078  21.369  1.00  0.33           H  
ATOM    166  CD2 LEU A  12      41.681 -11.177  19.922  1.00  0.33           C  
ATOM    167 HD21 LEU A  12      40.903 -11.344  19.178  1.00  0.33           H  
ATOM    168 HD22 LEU A  12      41.203 -10.923  20.868  1.00  0.33           H  
ATOM    169 HD23 LEU A  12      42.305 -10.340  19.607  1.00  0.33           H  
ATOM    170  N   ASN A  13      41.906 -13.406  15.442  1.00  0.42           N  
ATOM    171  H   ASN A  13      40.941 -13.306  15.724  1.00  0.42           H  
ATOM    172  CA  ASN A  13      42.278 -12.988  14.092  1.00  0.42           C  
ATOM    173  HA  ASN A  13      42.604 -13.862  13.529  1.00  0.42           H  
ATOM    174  C   ASN A  13      43.426 -11.972  14.213  1.00  0.42           C  
ATOM    175  CB  ASN A  13      41.062 -12.329  13.403  1.00  0.42           C  
ATOM    176  HB2 ASN A  13      41.418 -11.572  12.705  1.00  0.42           H  
ATOM    177  HB3 ASN A  13      40.444 -11.819  14.142  1.00  0.42           H  
ATOM    178  O   ASN A  13      43.261 -10.989  14.938  1.00  0.42           O  
ATOM    179  CG  ASN A  13      40.223 -13.292  12.586  1.00  0.42           C  
ATOM    180  ND2 ASN A  13      38.924 -13.103  12.547  1.00  0.42           N  
ATOM    181 HD21 ASN A  13      38.387 -13.759  11.998  1.00  0.42           H  
ATOM    182 HD22 ASN A  13      38.489 -12.372  13.092  1.00  0.42           H  
ATOM    183  OD1 ASN A  13      40.724 -14.195  11.939  1.00  0.42           O  
ATOM    184  N   PRO A  14      44.590 -12.191  13.575  1.00  0.49           N  
ATOM    185  CA  PRO A  14      45.683 -11.235  13.663  1.00  0.49           C  
ATOM    186  HA  PRO A  14      45.994 -11.120  14.701  1.00  0.49           H  
ATOM    187  C   PRO A  14      45.172  -9.896  13.132  1.00  0.49           C  
ATOM    188  CB  PRO A  14      46.830 -11.831  12.843  1.00  0.49           C  
ATOM    189  HB2 PRO A  14      47.390 -11.067  12.304  1.00  0.49           H  
ATOM    190  HB3 PRO A  14      47.491 -12.387  13.508  1.00  0.49           H  
ATOM    191  O   PRO A  14      44.714  -9.834  11.989  1.00  0.49           O  
ATOM    192  CG  PRO A  14      46.139 -12.808  11.890  1.00  0.49           C  
ATOM    193  HG2 PRO A  14      46.791 -13.647  11.649  1.00  0.49           H  
ATOM    194  HG3 PRO A  14      45.835 -12.280  10.986  1.00  0.49           H  
ATOM    195  CD  PRO A  14      44.897 -13.265  12.650  1.00  0.49           C  
ATOM    196  HD2 PRO A  14      45.115 -14.172  13.213  1.00  0.49           H  
ATOM    197  HD3 PRO A  14      44.078 -13.438  11.952  1.00  0.49           H  
ATOM    198  N   GLY A  15      45.194  -8.870  13.990  1.00  0.64           N  
ATOM    199  H   GLY A  15      45.492  -9.040  14.940  1.00  0.64           H  
ATOM    200  CA  GLY A  15      44.658  -7.544  13.702  1.00  0.64           C  
ATOM    201  HA2 GLY A  15      45.000  -6.830  14.451  1.00  0.64           H  
ATOM    202  HA3 GLY A  15      43.569  -7.584  13.745  1.00  0.64           H  
ATOM    203  C   GLY A  15      45.099  -7.057  12.324  1.00  0.64           C  
ATOM    204  O   GLY A  15      46.251  -7.241  11.917  1.00  0.64           O  
ATOM    205  N   LEU A  16      44.158  -6.492  11.569  1.00  0.76           N  
ATOM    206  H   LEU A  16      43.248  -6.336  11.980  1.00  0.76           H  
ATOM    207  CA  LEU A  16      44.456  -5.849  10.296  1.00  0.76           C  
ATOM    208  HA  LEU A  16      44.960  -6.555   9.636  1.00  0.76           H  
ATOM    209  C   LEU A  16      45.409  -4.689  10.592  1.00  0.76           C  
ATOM    210  CB  LEU A  16      43.146  -5.363   9.650  1.00  0.76           C  
ATOM    211  HB2 LEU A  16      42.610  -4.757  10.381  1.00  0.76           H  
ATOM    212  HB3 LEU A  16      43.386  -4.709   8.812  1.00  0.76           H  
ATOM    213  O   LEU A  16      45.046  -3.772  11.314  1.00  0.76           O  
ATOM    214  CG  LEU A  16      42.215  -6.485   9.154  1.00  0.76           C  
ATOM    215  HG  LEU A  16      42.025  -7.187   9.967  1.00  0.76           H  
ATOM    216  CD1 LEU A  16      40.881  -5.878   8.729  1.00  0.76           C  
ATOM    217 HD11 LEU A  16      41.027  -5.184   7.901  1.00  0.76           H  
ATOM    218 HD12 LEU A  16      40.201  -6.672   8.420  1.00  0.76           H  
ATOM    219 HD13 LEU A  16      40.431  -5.348   9.568  1.00  0.76           H  
ATOM    220  CD2 LEU A  16      42.797  -7.254   7.962  1.00  0.76           C  
ATOM    221 HD21 LEU A  16      43.012  -6.564   7.146  1.00  0.76           H  
ATOM    222 HD22 LEU A  16      42.065  -7.989   7.626  1.00  0.76           H  
ATOM    223 HD23 LEU A  16      43.705  -7.774   8.267  1.00  0.76           H  
ATOM    224  N   MET A  17      46.638  -4.751  10.089  1.00  0.81           N  
ATOM    225  H   MET A  17      46.890  -5.560   9.539  1.00  0.81           H  
ATOM    226  CA  MET A  17      47.645  -3.713  10.321  1.00  0.81           C  
ATOM    227  HA  MET A  17      47.468  -3.243  11.288  1.00  0.81           H  
ATOM    228  C   MET A  17      47.537  -2.624   9.259  1.00  0.81           C  
ATOM    229  CB  MET A  17      49.054  -4.321  10.349  1.00  0.81           C  
ATOM    230  HB2 MET A  17      49.231  -4.862   9.420  1.00  0.81           H  
ATOM    231  HB3 MET A  17      49.790  -3.520  10.425  1.00  0.81           H  
ATOM    232  O   MET A  17      47.195  -2.912   8.107  1.00  0.81           O  
ATOM    233  CG  MET A  17      49.246  -5.275  11.534  1.00  0.81           C  
ATOM    234  HG2 MET A  17      50.200  -5.789  11.417  1.00  0.81           H  
ATOM    235  HG3 MET A  17      48.456  -6.026  11.520  1.00  0.81           H  
ATOM    236  SD  MET A  17      49.255  -4.457  13.150  1.00  0.81           S  
ATOM    237  CE  MET A  17      48.312  -5.644  14.143  1.00  0.81           C  
ATOM    238  HE1 MET A  17      47.296  -5.714  13.754  1.00  0.81           H  
ATOM    239  HE2 MET A  17      48.265  -5.294  15.174  1.00  0.81           H  
ATOM    240  HE3 MET A  17      48.788  -6.624  14.110  1.00  0.81           H  
ATOM    241  N   CYS A  18      47.864  -1.391   9.637  1.00  0.85           N  
ATOM    242  H   CYS A  18      48.113  -1.228  10.602  1.00  0.85           H  
ATOM    243  CA  CYS A  18      47.949  -0.270   8.712  1.00  0.85           C  
ATOM    244  HA  CYS A  18      46.963  -0.101   8.279  1.00  0.85           H  
ATOM    245  C   CYS A  18      48.922  -0.598   7.570  1.00  0.85           C  
ATOM    246  CB  CYS A  18      48.345   0.981   9.500  1.00  0.85           C  
ATOM    247  HB2 CYS A  18      47.653   1.096  10.334  1.00  0.85           H  
ATOM    248  HB3 CYS A  18      49.351   0.867   9.904  1.00  0.85           H  
ATOM    249  O   CYS A  18      50.055  -1.025   7.792  1.00  0.85           O  
ATOM    250  SG  CYS A  18      48.253   2.451   8.440  1.00  0.85           S  
ATOM    251  HG  CYS A  18      49.493   2.420   7.945  1.00  0.85           H  
ATOM    252  N   GLN A  19      48.459  -0.426   6.337  1.00  0.84           N  
ATOM    253  H   GLN A  19      47.517  -0.081   6.229  1.00  0.84           H  
ATOM    254  CA  GLN A  19      49.246  -0.607   5.118  1.00  0.84           C  
ATOM    255  HA  GLN A  19      50.068  -1.297   5.305  1.00  0.84           H  
ATOM    256  C   GLN A  19      49.872   0.706   4.645  1.00  0.84           C  
ATOM    257  CB  GLN A  19      48.347  -1.193   4.025  1.00  0.84           C  
ATOM    258  HB2 GLN A  19      47.448  -0.582   3.940  1.00  0.84           H  
ATOM    259  HB3 GLN A  19      48.872  -1.155   3.071  1.00  0.84           H  
ATOM    260  O   GLN A  19      50.802   0.678   3.843  1.00  0.84           O  
ATOM    261  CG  GLN A  19      47.969  -2.654   4.304  1.00  0.84           C  
ATOM    262  HG2 GLN A  19      47.508  -2.746   5.288  1.00  0.84           H  
ATOM    263  HG3 GLN A  19      48.872  -3.264   4.289  1.00  0.84           H  
ATOM    264  CD  GLN A  19      46.982  -3.168   3.263  1.00  0.84           C  
ATOM    265  NE2 GLN A  19      47.202  -4.319   2.667  1.00  0.84           N  
ATOM    266 HE21 GLN A  19      48.151  -4.658   2.609  1.00  0.84           H  
ATOM    267 HE22 GLN A  19      46.626  -4.454   1.848  1.00  0.84           H  
ATOM    268  OE1 GLN A  19      45.993  -2.535   2.957  1.00  0.84           O  
ATOM    269  N   GLU A  20      49.387   1.839   5.155  1.00  0.81           N  
ATOM    270  H   GLU A  20      48.588   1.793   5.772  1.00  0.81           H  
ATOM    271  CA  GLU A  20      49.952   3.146   4.855  1.00  0.81           C  
ATOM    272  HA  GLU A  20      50.276   3.145   3.814  1.00  0.81           H  
ATOM    273  C   GLU A  20      51.187   3.438   5.700  1.00  0.81           C  
ATOM    274  CB  GLU A  20      48.902   4.251   5.035  1.00  0.81           C  
ATOM    275  HB2 GLU A  20      49.398   5.221   5.053  1.00  0.81           H  
ATOM    276  HB3 GLU A  20      48.395   4.123   5.992  1.00  0.81           H  
ATOM    277  O   GLU A  20      51.178   3.296   6.927  1.00  0.81           O  
ATOM    278  CG  GLU A  20      47.859   4.248   3.912  1.00  0.81           C  
ATOM    279  HG2 GLU A  20      47.304   3.312   3.960  1.00  0.81           H  
ATOM    280  HG3 GLU A  20      47.172   5.075   4.088  1.00  0.81           H  
ATOM    281  CD  GLU A  20      48.481   4.429   2.521  1.00  0.81           C  
ATOM    282  OE1 GLU A  20      47.899   3.928   1.541  1.00  0.81           O  
ATOM    283  OE2 GLU A  20      49.566   5.051   2.449  1.00  0.81           O  
ATOM    284  N   SER A  21      52.235   3.909   5.024  1.00  0.80           N  
ATOM    285  H   SER A  21      52.165   3.963   4.017  1.00  0.80           H  
ATOM    286  CA  SER A  21      53.483   4.357   5.642  1.00  0.80           C  
ATOM    287  HA  SER A  21      53.536   3.889   6.625  1.00  0.80           H  
ATOM    288  C   SER A  21      53.538   5.876   5.852  1.00  0.80           C  
ATOM    289  CB  SER A  21      54.691   3.820   4.874  1.00  0.80           C  
ATOM    290  HB2 SER A  21      54.661   2.731   4.892  1.00  0.80           H  
ATOM    291  HB3 SER A  21      55.612   4.147   5.357  1.00  0.80           H  
ATOM    292  O   SER A  21      54.616   6.432   6.049  1.00  0.80           O  
ATOM    293  OG  SER A  21      54.675   4.253   3.529  1.00  0.80           O  
ATOM    294  HG  SER A  21      54.800   5.205   3.525  1.00  0.80           H  
ATOM    295  N   TYR A  22      52.398   6.568   5.735  1.00  0.79           N  
ATOM    296  H   TYR A  22      51.552   6.057   5.524  1.00  0.79           H  
ATOM    297  CA  TYR A  22      52.358   8.031   5.711  1.00  0.79           C  
ATOM    298  HA  TYR A  22      53.139   8.379   5.035  1.00  0.79           H  
ATOM    299  C   TYR A  22      52.650   8.655   7.082  1.00  0.79           C  
ATOM    300  CB  TYR A  22      51.012   8.504   5.149  1.00  0.79           C  
ATOM    301  HB2 TYR A  22      50.217   8.321   5.872  1.00  0.79           H  
ATOM    302  HB3 TYR A  22      50.783   7.923   4.256  1.00  0.79           H  
ATOM    303  O   TYR A  22      53.554   9.475   7.212  1.00  0.79           O  
ATOM    304  CG  TYR A  22      51.035   9.971   4.778  1.00  0.79           C  
ATOM    305  CD1 TYR A  22      50.815  10.960   5.754  1.00  0.79           C  
ATOM    306  HD1 TYR A  22      50.626  10.687   6.781  1.00  0.79           H  
ATOM    307  CD2 TYR A  22      51.373  10.351   3.464  1.00  0.79           C  
ATOM    308  HD2 TYR A  22      51.582   9.590   2.726  1.00  0.79           H  
ATOM    309  CE1 TYR A  22      50.933  12.315   5.402  1.00  0.79           C  
ATOM    310  HE1 TYR A  22      50.948  13.088   6.155  1.00  0.79           H  
ATOM    311  CE2 TYR A  22      51.400  11.710   3.101  1.00  0.79           C  
ATOM    312  HE2 TYR A  22      51.650  12.001   2.092  1.00  0.79           H  
ATOM    313  OH  TYR A  22      51.114  14.019   3.750  1.00  0.79           O  
ATOM    314  HH  TYR A  22      50.925  14.544   4.531  1.00  0.79           H  
ATOM    315  CZ  TYR A  22      51.138  12.698   4.071  1.00  0.79           C  
ATOM    316  N   ALA A  23      51.899   8.255   8.114  1.00  0.83           N  
ATOM    317  H   ALA A  23      51.151   7.603   7.926  1.00  0.83           H  
ATOM    318  CA  ALA A  23      52.053   8.760   9.485  1.00  0.83           C  
ATOM    319  HA  ALA A  23      52.817   9.537   9.500  1.00  0.83           H  
ATOM    320  C   ALA A  23      52.509   7.683  10.489  1.00  0.83           C  
ATOM    321  CB  ALA A  23      50.729   9.407   9.911  1.00  0.83           C  
ATOM    322  HB1 ALA A  23      50.453  10.190   9.205  1.00  0.83           H  
ATOM    323  HB2 ALA A  23      50.837   9.854  10.899  1.00  0.83           H  
ATOM    324  HB3 ALA A  23      49.936   8.659   9.945  1.00  0.83           H  
ATOM    325  O   ALA A  23      52.854   7.999  11.633  1.00  0.83           O  
ATOM    326  N   CYS A  24      52.509   6.412  10.081  1.00  0.82           N  
ATOM    327  H   CYS A  24      52.286   6.221   9.115  1.00  0.82           H  
ATOM    328  CA  CYS A  24      52.958   5.275  10.880  1.00  0.82           C  
ATOM    329  HA  CYS A  24      53.594   5.642  11.686  1.00  0.82           H  
ATOM    330  C   CYS A  24      53.816   4.337  10.021  1.00  0.82           C  
ATOM    331  CB  CYS A  24      51.740   4.577  11.517  1.00  0.82           C  
ATOM    332  HB2 CYS A  24      52.049   4.069  12.431  1.00  0.82           H  
ATOM    333  HB3 CYS A  24      50.992   5.317  11.800  1.00  0.82           H  
ATOM    334  O   CYS A  24      53.785   4.413   8.801  1.00  0.82           O  
ATOM    335  SG  CYS A  24      50.990   3.340  10.415  1.00  0.82           S  
ATOM    336  HG  CYS A  24      50.887   4.076   9.305  1.00  0.82           H  
ATOM    337  N   SER A  25      54.569   3.433  10.641  1.00  0.77           N  
ATOM    338  H   SER A  25      54.606   3.423  11.650  1.00  0.77           H  
ATOM    339  CA  SER A  25      55.385   2.415   9.960  1.00  0.77           C  
ATOM    340  HA  SER A  25      55.616   2.771   8.956  1.00  0.77           H  
ATOM    341  C   SER A  25      54.639   1.083   9.760  1.00  0.77           C  
ATOM    342  CB  SER A  25      56.728   2.263  10.693  1.00  0.77           C  
ATOM    343  HB2 SER A  25      57.188   1.302  10.463  1.00  0.77           H  
ATOM    344  HB3 SER A  25      57.398   3.051  10.349  1.00  0.77           H  
ATOM    345  O   SER A  25      55.261   0.026   9.659  1.00  0.77           O  
ATOM    346  OG  SER A  25      56.563   2.407  12.094  1.00  0.77           O  
ATOM    347  HG  SER A  25      57.344   2.073  12.541  1.00  0.77           H  
ATOM    348  N   GLY A  26      53.301   1.117   9.728  1.00  0.74           N  
ATOM    349  H   GLY A  26      52.850   2.020   9.728  1.00  0.74           H  
ATOM    350  CA  GLY A  26      52.440  -0.068   9.623  1.00  0.74           C  
ATOM    351  HA2 GLY A  26      51.433   0.270   9.377  1.00  0.74           H  
ATOM    352  HA3 GLY A  26      52.792  -0.707   8.813  1.00  0.74           H  
ATOM    353  C   GLY A  26      52.350  -0.907  10.902  1.00  0.74           C  
ATOM    354  O   GLY A  26      51.968  -2.075  10.854  1.00  0.74           O  
ATOM    355  N   THR A  27      52.741  -0.335  12.043  1.00  0.76           N  
ATOM    356  H   THR A  27      53.098   0.609  12.013  1.00  0.76           H  
ATOM    357  CA  THR A  27      52.699  -0.986  13.364  1.00  0.76           C  
ATOM    358  HA  THR A  27      52.912  -2.049  13.256  1.00  0.76           H  
ATOM    359  C   THR A  27      51.343  -0.876  14.047  1.00  0.76           C  
ATOM    360  CB  THR A  27      53.746  -0.363  14.297  1.00  0.76           C  
ATOM    361  HB  THR A  27      53.619  -0.756  15.306  1.00  0.76           H  
ATOM    362  O   THR A  27      51.050  -1.664  14.941  1.00  0.76           O  
ATOM    363  CG2 THR A  27      55.164  -0.690  13.823  1.00  0.76           C  
ATOM    364 HG21 THR A  27      55.881  -0.262  14.523  1.00  0.76           H  
ATOM    365 HG22 THR A  27      55.299  -1.771  13.789  1.00  0.76           H  
ATOM    366 HG23 THR A  27      55.339  -0.270  12.833  1.00  0.76           H  
ATOM    367  OG1 THR A  27      53.615   1.047  14.323  1.00  0.76           O  
ATOM    368  HG1 THR A  27      52.852   1.274  14.859  1.00  0.76           H  
ATOM    369  N   ASP A  28      50.542   0.109  13.645  1.00  0.83           N  
ATOM    370  H   ASP A  28      50.846   0.697  12.882  1.00  0.83           H  
ATOM    371  CA  ASP A  28      49.249   0.398  14.253  1.00  0.83           C  
ATOM    372  HA  ASP A  28      49.287   0.129  15.308  1.00  0.83           H  
ATOM    373  C   ASP A  28      48.151  -0.438  13.586  1.00  0.83           C  
ATOM    374  CB  ASP A  28      48.944   1.905  14.163  1.00  0.83           C  
ATOM    375  HB2 ASP A  28      47.952   2.084  14.576  1.00  0.83           H  
ATOM    376  HB3 ASP A  28      48.926   2.190  13.111  1.00  0.83           H  
ATOM    377  O   ASP A  28      48.194  -0.697  12.377  1.00  0.83           O  
ATOM    378  CG  ASP A  28      49.943   2.810  14.903  1.00  0.83           C  
ATOM    379  OD1 ASP A  28      50.714   2.302  15.747  1.00  0.83           O  
ATOM    380  OD2 ASP A  28      49.957   4.025  14.583  1.00  0.83           O  
ATOM    381  N   GLU A  29      47.134  -0.821  14.357  1.00  0.85           N  
ATOM    382  H   GLU A  29      47.139  -0.595  15.341  1.00  0.85           H  
ATOM    383  CA  GLU A  29      45.955  -1.485  13.806  1.00  0.85           C  
ATOM    384  HA  GLU A  29      46.293  -2.333  13.210  1.00  0.85           H  
ATOM    385  C   GLU A  29      45.199  -0.538  12.867  1.00  0.85           C  
ATOM    386  CB  GLU A  29      45.039  -2.039  14.907  1.00  0.85           C  
ATOM    387  HB2 GLU A  29      44.811  -1.252  15.626  1.00  0.85           H  
ATOM    388  HB3 GLU A  29      44.112  -2.374  14.442  1.00  0.85           H  
ATOM    389  O   GLU A  29      44.934   0.631  13.172  1.00  0.85           O  
ATOM    390  CG  GLU A  29      45.690  -3.237  15.617  1.00  0.85           C  
ATOM    391  HG2 GLU A  29      46.567  -2.893  16.165  1.00  0.85           H  
ATOM    392  HG3 GLU A  29      46.023  -3.942  14.857  1.00  0.85           H  
ATOM    393  CD  GLU A  29      44.746  -3.969  16.583  1.00  0.85           C  
ATOM    394  OE1 GLU A  29      45.057  -5.146  16.884  1.00  0.85           O  
ATOM    395  OE2 GLU A  29      43.727  -3.374  16.999  1.00  0.85           O  
ATOM    396  N   ALA A  30      44.864  -1.053  11.691  1.00  0.85           N  
ATOM    397  H   ALA A  30      45.032  -2.038  11.544  1.00  0.85           H  
ATOM    398  CA  ALA A  30      43.982  -0.386  10.766  1.00  0.85           C  
ATOM    399  HA  ALA A  30      44.329   0.640  10.646  1.00  0.85           H  
ATOM    400  C   ALA A  30      42.566  -0.368  11.336  1.00  0.85           C  
ATOM    401  CB  ALA A  30      44.035  -1.076   9.407  1.00  0.85           C  
ATOM    402  HB1 ALA A  30      43.385  -0.537   8.718  1.00  0.85           H  
ATOM    403  HB2 ALA A  30      45.055  -1.068   9.024  1.00  0.85           H  
ATOM    404  HB3 ALA A  30      43.687  -2.105   9.498  1.00  0.85           H  
ATOM    405  O   ALA A  30      42.073  -1.366  11.860  1.00  0.85           O  
ATOM    406  N   ILE A  31      41.899   0.771  11.178  1.00  0.86           N  
ATOM    407  H   ILE A  31      42.377   1.527  10.709  1.00  0.86           H  
ATOM    408  CA  ILE A  31      40.513   0.990  11.611  1.00  0.86           C  
ATOM    409  HA  ILE A  31      40.108   0.043  11.969  1.00  0.86           H  
ATOM    410  C   ILE A  31      39.641   1.420  10.425  1.00  0.86           C  
ATOM    411  CB  ILE A  31      40.445   2.003  12.782  1.00  0.86           C  
ATOM    412  HB  ILE A  31      40.474   3.009  12.363  1.00  0.86           H  
ATOM    413  O   ILE A  31      38.416   1.359  10.507  1.00  0.86           O  
ATOM    414  CG1 ILE A  31      41.647   1.872  13.752  1.00  0.86           C  
ATOM    415 HG12 ILE A  31      42.566   2.103  13.214  1.00  0.86           H  
ATOM    416 HG13 ILE A  31      41.715   0.849  14.121  1.00  0.86           H  
ATOM    417  CG2 ILE A  31      39.116   1.832  13.548  1.00  0.86           C  
ATOM    418 HG21 ILE A  31      38.268   1.934  12.871  1.00  0.86           H  
ATOM    419 HG22 ILE A  31      39.020   2.604  14.312  1.00  0.86           H  
ATOM    420 HG23 ILE A  31      39.086   0.848  14.016  1.00  0.86           H  
ATOM    421  CD1 ILE A  31      41.607   2.827  14.948  1.00  0.86           C  
ATOM    422 HD11 ILE A  31      42.590   2.859  15.419  1.00  0.86           H  
ATOM    423 HD12 ILE A  31      41.331   3.827  14.614  1.00  0.86           H  
ATOM    424 HD13 ILE A  31      40.883   2.479  15.684  1.00  0.86           H  
ATOM    425  N   PHE A  32      40.254   1.801   9.303  1.00  0.84           N  
ATOM    426  H   PHE A  32      41.264   1.829   9.278  1.00  0.84           H  
ATOM    427  CA  PHE A  32      39.570   2.235   8.092  1.00  0.84           C  
ATOM    428  HA  PHE A  32      38.508   2.005   8.174  1.00  0.84           H  
ATOM    429  C   PHE A  32      40.108   1.490   6.865  1.00  0.84           C  
ATOM    430  CB  PHE A  32      39.707   3.758   7.961  1.00  0.84           C  
ATOM    431  HB2 PHE A  32      40.762   4.017   7.863  1.00  0.84           H  
ATOM    432  HB3 PHE A  32      39.205   4.079   7.049  1.00  0.84           H  
ATOM    433  O   PHE A  32      41.308   1.254   6.753  1.00  0.84           O  
ATOM    434  CG  PHE A  32      39.114   4.513   9.138  1.00  0.84           C  
ATOM    435  CD1 PHE A  32      37.736   4.799   9.168  1.00  0.84           C  
ATOM    436  HD1 PHE A  32      37.109   4.511   8.337  1.00  0.84           H  
ATOM    437  CD2 PHE A  32      39.932   4.904  10.214  1.00  0.84           C  
ATOM    438  HD2 PHE A  32      40.993   4.706  10.185  1.00  0.84           H  
ATOM    439  CE1 PHE A  32      37.180   5.485  10.263  1.00  0.84           C  
ATOM    440  HE1 PHE A  32      36.131   5.743  10.259  1.00  0.84           H  
ATOM    441  CE2 PHE A  32      39.372   5.572  11.316  1.00  0.84           C  
ATOM    442  HE2 PHE A  32      40.012   5.887  12.127  1.00  0.84           H  
ATOM    443  CZ  PHE A  32      37.999   5.873  11.338  1.00  0.84           C  
ATOM    444  HZ  PHE A  32      37.585   6.435  12.163  1.00  0.84           H  
ATOM    445  N   GLU A  33      39.226   1.128   5.939  1.00  0.86           N  
ATOM    446  H   GLU A  33      38.250   1.317   6.118  1.00  0.86           H  
ATOM    447  CA  GLU A  33      39.562   0.824   4.546  1.00  0.86           C  
ATOM    448  HA  GLU A  33      40.639   0.690   4.443  1.00  0.86           H  
ATOM    449  C   GLU A  33      39.147   2.045   3.722  1.00  0.86           C  
ATOM    450  CB  GLU A  33      38.877  -0.482   4.075  1.00  0.86           C  
ATOM    451  HB2 GLU A  33      39.179  -1.288   4.743  1.00  0.86           H  
ATOM    452  HB3 GLU A  33      37.795  -0.370   4.140  1.00  0.86           H  
ATOM    453  O   GLU A  33      38.013   2.515   3.828  1.00  0.86           O  
ATOM    454  CG  GLU A  33      39.262  -0.919   2.648  1.00  0.86           C  
ATOM    455  HG2 GLU A  33      40.349  -0.894   2.571  1.00  0.86           H  
ATOM    456  HG3 GLU A  33      38.869  -0.190   1.939  1.00  0.86           H  
ATOM    457  CD  GLU A  33      38.760  -2.336   2.253  1.00  0.86           C  
ATOM    458  OE1 GLU A  33      39.585  -3.144   1.755  1.00  0.86           O  
ATOM    459  OE2 GLU A  33      37.551  -2.654   2.396  1.00  0.86           O  
ATOM    460  N   CYS A  34      40.078   2.597   2.951  1.00  0.79           N  
ATOM    461  H   CYS A  34      40.992   2.169   2.905  1.00  0.79           H  
ATOM    462  CA  CYS A  34      39.775   3.653   1.993  1.00  0.79           C  
ATOM    463  HA  CYS A  34      38.789   4.076   2.186  1.00  0.79           H  
ATOM    464  C   CYS A  34      39.742   3.034   0.597  1.00  0.79           C  
ATOM    465  CB  CYS A  34      40.798   4.776   2.161  1.00  0.79           C  
ATOM    466  HB2 CYS A  34      40.669   5.229   3.144  1.00  0.79           H  
ATOM    467  HB3 CYS A  34      41.808   4.373   2.085  1.00  0.79           H  
ATOM    468  O   CYS A  34      40.773   2.549   0.116  1.00  0.79           O  
ATOM    469  SG  CYS A  34      40.511   6.020   0.877  1.00  0.79           S  
ATOM    470  HG  CYS A  34      41.022   7.072   1.522  1.00  0.79           H  
ATOM    471  N   ASP A  35      38.568   3.048  -0.037  1.00  0.68           N  
ATOM    472  H   ASP A  35      37.772   3.477   0.412  1.00  0.68           H  
ATOM    473  CA  ASP A  35      38.346   2.377  -1.324  1.00  0.68           C  
ATOM    474  HA  ASP A  35      38.628   1.328  -1.230  1.00  0.68           H  
ATOM    475  C   ASP A  35      39.243   2.963  -2.425  1.00  0.68           C  
ATOM    476  CB  ASP A  35      36.855   2.473  -1.714  1.00  0.68           C  
ATOM    477  HB2 ASP A  35      36.787   2.525  -2.801  1.00  0.68           H  
ATOM    478  HB3 ASP A  35      36.428   3.395  -1.320  1.00  0.68           H  
ATOM    479  O   ASP A  35      39.820   2.231  -3.230  1.00  0.68           O  
ATOM    480  CG  ASP A  35      35.998   1.272  -1.274  1.00  0.68           C  
ATOM    481  OD1 ASP A  35      36.565   0.236  -0.853  1.00  0.68           O  
ATOM    482  OD2 ASP A  35      34.765   1.351  -1.446  1.00  0.68           O  
ATOM    483  N   GLU A  36      39.436   4.282  -2.414  1.00  0.68           N  
ATOM    484  H   GLU A  36      38.906   4.822  -1.746  1.00  0.68           H  
ATOM    485  CA  GLU A  36      40.230   4.992  -3.419  1.00  0.68           C  
ATOM    486  HA  GLU A  36      40.080   4.524  -4.392  1.00  0.68           H  
ATOM    487  C   GLU A  36      41.741   4.941  -3.133  1.00  0.68           C  
ATOM    488  CB  GLU A  36      39.728   6.435  -3.510  1.00  0.68           C  
ATOM    489  HB2 GLU A  36      39.657   6.831  -2.497  1.00  0.68           H  
ATOM    490  HB3 GLU A  36      40.443   7.019  -4.089  1.00  0.68           H  
ATOM    491  O   GLU A  36      42.537   4.733  -4.050  1.00  0.68           O  
ATOM    492  CG  GLU A  36      38.350   6.551  -4.169  1.00  0.68           C  
ATOM    493  HG2 GLU A  36      38.420   6.205  -5.201  1.00  0.68           H  
ATOM    494  HG3 GLU A  36      37.646   5.904  -3.646  1.00  0.68           H  
ATOM    495  CD  GLU A  36      37.833   7.997  -4.146  1.00  0.68           C  
ATOM    496  OE1 GLU A  36      36.731   8.214  -3.601  1.00  0.68           O  
ATOM    497  OE2 GLU A  36      38.532   8.883  -4.680  1.00  0.68           O  
ATOM    498  N   CYS A  37      42.167   5.050  -1.866  1.00  0.73           N  
ATOM    499  H   CYS A  37      41.481   5.177  -1.136  1.00  0.73           H  
ATOM    500  CA  CYS A  37      43.584   4.877  -1.501  1.00  0.73           C  
ATOM    501  HA  CYS A  37      44.197   5.441  -2.203  1.00  0.73           H  
ATOM    502  C   CYS A  37      44.041   3.418  -1.617  1.00  0.73           C  
ATOM    503  CB  CYS A  37      43.860   5.418  -0.094  1.00  0.73           C  
ATOM    504  HB2 CYS A  37      43.180   4.950   0.618  1.00  0.73           H  
ATOM    505  HB3 CYS A  37      44.882   5.173   0.193  1.00  0.73           H  
ATOM    506  O   CYS A  37      45.240   3.159  -1.690  1.00  0.73           O  
ATOM    507  SG  CYS A  37      43.653   7.219  -0.096  1.00  0.73           S  
ATOM    508  HG  CYS A  37      43.563   7.422   1.222  1.00  0.73           H  
ATOM    509  N   CYS A  38      43.099   2.471  -1.698  1.00  0.71           N  
ATOM    510  H   CYS A  38      42.134   2.753  -1.603  1.00  0.71           H  
ATOM    511  CA  CYS A  38      43.370   1.042  -1.823  1.00  0.71           C  
ATOM    512  HA  CYS A  38      42.408   0.529  -1.788  1.00  0.71           H  
ATOM    513  C   CYS A  38      44.203   0.492  -0.654  1.00  0.71           C  
ATOM    514  CB  CYS A  38      44.028   0.757  -3.184  1.00  0.71           C  
ATOM    515  HB2 CYS A  38      45.016   1.216  -3.188  1.00  0.71           H  
ATOM    516  HB3 CYS A  38      44.164  -0.320  -3.285  1.00  0.71           H  
ATOM    517  O   CYS A  38      45.063  -0.366  -0.855  1.00  0.71           O  
ATOM    518  SG  CYS A  38      43.059   1.424  -4.573  1.00  0.71           S  
ATOM    519  HG  CYS A  38      42.869   2.657  -4.096  1.00  0.71           H  
ATOM    520  N   SER A  39      43.976   1.014   0.551  1.00  0.80           N  
ATOM    521  H   SER A  39      43.235   1.695   0.640  1.00  0.80           H  
ATOM    522  CA  SER A  39      44.830   0.763   1.710  1.00  0.80           C  
ATOM    523  HA  SER A  39      45.382  -0.166   1.568  1.00  0.80           H  
ATOM    524  C   SER A  39      44.019   0.659   2.995  1.00  0.80           C  
ATOM    525  CB  SER A  39      45.836   1.905   1.851  1.00  0.80           C  
ATOM    526  HB2 SER A  39      46.558   1.659   2.630  1.00  0.80           H  
ATOM    527  HB3 SER A  39      46.362   2.053   0.908  1.00  0.80           H  
ATOM    528  O   SER A  39      43.123   1.475   3.237  1.00  0.80           O  
ATOM    529  OG  SER A  39      45.124   3.081   2.207  1.00  0.80           O  
ATOM    530  HG  SER A  39      44.299   2.794   2.606  1.00  0.80           H  
ATOM    531  N   LEU A  40      44.406  -0.272   3.860  1.00  0.87           N  
ATOM    532  H   LEU A  40      45.085  -0.953   3.551  1.00  0.87           H  
ATOM    533  CA  LEU A  40      44.006  -0.290   5.261  1.00  0.87           C  
ATOM    534  HA  LEU A  40      42.941  -0.070   5.335  1.00  0.87           H  
ATOM    535  C   LEU A  40      44.776   0.787   6.036  1.00  0.87           C  
ATOM    536  CB  LEU A  40      44.282  -1.686   5.831  1.00  0.87           C  
ATOM    537  HB2 LEU A  40      45.342  -1.903   5.700  1.00  0.87           H  
ATOM    538  HB3 LEU A  40      44.080  -1.677   6.902  1.00  0.87           H  
ATOM    539  O   LEU A  40      46.004   0.844   5.979  1.00  0.87           O  
ATOM    540  CG  LEU A  40      43.454  -2.820   5.207  1.00  0.87           C  
ATOM    541  HG  LEU A  40      43.538  -2.806   4.120  1.00  0.87           H  
ATOM    542  CD1 LEU A  40      44.021  -4.143   5.724  1.00  0.87           C  
ATOM    543 HD11 LEU A  40      43.393  -4.971   5.395  1.00  0.87           H  
ATOM    544 HD12 LEU A  40      45.029  -4.276   5.330  1.00  0.87           H  
ATOM    545 HD13 LEU A  40      44.064  -4.124   6.813  1.00  0.87           H  
ATOM    546  CD2 LEU A  40      41.978  -2.736   5.591  1.00  0.87           C  
ATOM    547 HD21 LEU A  40      41.561  -1.778   5.281  1.00  0.87           H  
ATOM    548 HD22 LEU A  40      41.416  -3.518   5.080  1.00  0.87           H  
ATOM    549 HD23 LEU A  40      41.864  -2.857   6.669  1.00  0.87           H  
ATOM    550  N   GLN A  41      44.066   1.627   6.779  1.00  0.87           N  
ATOM    551  H   GLN A  41      43.062   1.522   6.784  1.00  0.87           H  
ATOM    552  CA  GLN A  41      44.615   2.809   7.438  1.00  0.87           C  
ATOM    553  HA  GLN A  41      45.700   2.819   7.332  1.00  0.87           H  
ATOM    554  C   GLN A  41      44.289   2.800   8.930  1.00  0.87           C  
ATOM    555  CB  GLN A  41      44.077   4.076   6.762  1.00  0.87           C  
ATOM    556  HB2 GLN A  41      44.493   4.947   7.267  1.00  0.87           H  
ATOM    557  HB3 GLN A  41      42.991   4.101   6.853  1.00  0.87           H  
ATOM    558  O   GLN A  41      43.146   2.570   9.335  1.00  0.87           O  
ATOM    559  CG  GLN A  41      44.464   4.127   5.278  1.00  0.87           C  
ATOM    560  HG2 GLN A  41      44.045   3.268   4.755  1.00  0.87           H  
ATOM    561  HG3 GLN A  41      45.551   4.081   5.209  1.00  0.87           H  
ATOM    562  CD  GLN A  41      43.970   5.374   4.569  1.00  0.87           C  
ATOM    563  NE2 GLN A  41      44.305   5.575   3.318  1.00  0.87           N  
ATOM    564 HE21 GLN A  41      44.012   6.451   2.910  1.00  0.87           H  
ATOM    565 HE22 GLN A  41      44.911   4.924   2.839  1.00  0.87           H  
ATOM    566  OE1 GLN A  41      43.253   6.181   5.122  1.00  0.87           O  
ATOM    567  N   CYS A  42      45.293   3.057   9.771  1.00  0.90           N  
ATOM    568  H   CYS A  42      46.218   3.215   9.396  1.00  0.90           H  
ATOM    569  CA  CYS A  42      45.053   3.425  11.165  1.00  0.90           C  
ATOM    570  HA  CYS A  42      44.316   2.742  11.588  1.00  0.90           H  
ATOM    571  C   CYS A  42      44.468   4.841  11.234  1.00  0.90           C  
ATOM    572  CB  CYS A  42      46.340   3.278  11.995  1.00  0.90           C  
ATOM    573  HB2 CYS A  42      46.089   3.348  13.053  1.00  0.90           H  
ATOM    574  HB3 CYS A  42      46.762   2.285  11.839  1.00  0.90           H  
ATOM    575  O   CYS A  42      44.584   5.605  10.276  1.00  0.90           O  
ATOM    576  SG  CYS A  42      47.572   4.557  11.596  1.00  0.90           S  
ATOM    577  HG  CYS A  42      48.490   4.167  12.485  1.00  0.90           H  
ATOM    578  N   LEU A  43      43.895   5.215  12.381  1.00  0.87           N  
ATOM    579  H   LEU A  43      43.820   4.539  13.127  1.00  0.87           H  
ATOM    580  CA  LEU A  43      43.308   6.546  12.585  1.00  0.87           C  
ATOM    581  HA  LEU A  43      42.430   6.643  11.945  1.00  0.87           H  
ATOM    582  C   LEU A  43      44.277   7.680  12.202  1.00  0.87           C  
ATOM    583  CB  LEU A  43      42.887   6.652  14.062  1.00  0.87           C  
ATOM    584  HB2 LEU A  43      43.784   6.612  14.680  1.00  0.87           H  
ATOM    585  HB3 LEU A  43      42.267   5.792  14.317  1.00  0.87           H  
ATOM    586  O   LEU A  43      43.897   8.617  11.514  1.00  0.87           O  
ATOM    587  CG  LEU A  43      42.101   7.928  14.419  1.00  0.87           C  
ATOM    588  HG  LEU A  43      42.656   8.808  14.096  1.00  0.87           H  
ATOM    589  CD1 LEU A  43      40.708   7.937  13.792  1.00  0.87           C  
ATOM    590 HD11 LEU A  43      40.793   7.986  12.707  1.00  0.87           H  
ATOM    591 HD12 LEU A  43      40.133   7.064  14.103  1.00  0.87           H  
ATOM    592 HD13 LEU A  43      40.191   8.846  14.101  1.00  0.87           H  
ATOM    593  CD2 LEU A  43      41.930   7.994  15.938  1.00  0.87           C  
ATOM    594 HD21 LEU A  43      42.909   8.020  16.418  1.00  0.87           H  
ATOM    595 HD22 LEU A  43      41.362   7.136  16.297  1.00  0.87           H  
ATOM    596 HD23 LEU A  43      41.403   8.913  16.192  1.00  0.87           H  
ATOM    597  N   ARG A  44      45.558   7.557  12.576  1.00  0.89           N  
ATOM    598  H   ARG A  44      45.817   6.730  13.095  1.00  0.89           H  
ATOM    599  CA  ARG A  44      46.578   8.574  12.276  1.00  0.89           C  
ATOM    600  HA  ARG A  44      46.198   9.551  12.577  1.00  0.89           H  
ATOM    601  C   ARG A  44      46.870   8.704  10.782  1.00  0.89           C  
ATOM    602  CB  ARG A  44      47.879   8.272  13.030  1.00  0.89           C  
ATOM    603  HB2 ARG A  44      48.188   7.246  12.833  1.00  0.89           H  
ATOM    604  HB3 ARG A  44      48.654   8.938  12.649  1.00  0.89           H  
ATOM    605  O   ARG A  44      47.010   9.818  10.291  1.00  0.89           O  
ATOM    606  CG  ARG A  44      47.747   8.490  14.545  1.00  0.89           C  
ATOM    607  HG2 ARG A  44      47.483   9.528  14.744  1.00  0.89           H  
ATOM    608  HG3 ARG A  44      46.956   7.851  14.936  1.00  0.89           H  
ATOM    609  CD  ARG A  44      49.053   8.142  15.271  1.00  0.89           C  
ATOM    610  HD2 ARG A  44      49.294   7.101  15.056  1.00  0.89           H  
ATOM    611  HD3 ARG A  44      48.890   8.238  16.344  1.00  0.89           H  
ATOM    612  NE  ARG A  44      50.160   9.034  14.869  1.00  0.89           N  
ATOM    613  HE  ARG A  44      49.907   9.980  14.623  1.00  0.89           H  
ATOM    614  NH1 ARG A  44      51.869   7.503  15.034  1.00  0.89           N  
ATOM    615 HH11 ARG A  44      51.215   6.784  15.308  1.00  0.89           H  
ATOM    616 HH12 ARG A  44      52.832   7.252  14.860  1.00  0.89           H  
ATOM    617  NH2 ARG A  44      52.283   9.549  14.246  1.00  0.89           N  
ATOM    618 HH21 ARG A  44      51.961  10.457  13.942  1.00  0.89           H  
ATOM    619 HH22 ARG A  44      53.148   9.191  13.868  1.00  0.89           H  
ATOM    620  CZ  ARG A  44      51.428   8.693  14.730  1.00  0.89           C  
ATOM    621  N   CYS A  45      47.014   7.583  10.071  1.00  0.90           N  
ATOM    622  H   CYS A  45      46.812   6.697  10.511  1.00  0.90           H  
ATOM    623  CA  CYS A  45      47.254   7.627   8.629  1.00  0.90           C  
ATOM    624  HA  CYS A  45      48.030   8.363   8.417  1.00  0.90           H  
ATOM    625  C   CYS A  45      46.011   8.101   7.883  1.00  0.90           C  
ATOM    626  CB  CYS A  45      47.722   6.268   8.097  1.00  0.90           C  
ATOM    627  HB2 CYS A  45      47.723   6.308   7.008  1.00  0.90           H  
ATOM    628  HB3 CYS A  45      47.040   5.479   8.413  1.00  0.90           H  
ATOM    629  O   CYS A  45      46.157   8.864   6.942  1.00  0.90           O  
ATOM    630  SG  CYS A  45      49.411   5.923   8.664  1.00  0.90           S  
ATOM    631  HG  CYS A  45      49.054   5.332   9.808  1.00  0.90           H  
ATOM    632  N   GLU A  46      44.814   7.701   8.310  1.00  0.88           N  
ATOM    633  H   GLU A  46      44.745   7.087   9.109  1.00  0.88           H  
ATOM    634  CA  GLU A  46      43.564   8.155   7.700  1.00  0.88           C  
ATOM    635  HA  GLU A  46      43.601   7.934   6.633  1.00  0.88           H  
ATOM    636  C   GLU A  46      43.405   9.672   7.808  1.00  0.88           C  
ATOM    637  CB  GLU A  46      42.387   7.382   8.320  1.00  0.88           C  
ATOM    638  HB2 GLU A  46      42.350   7.555   9.395  1.00  0.88           H  
ATOM    639  HB3 GLU A  46      42.580   6.319   8.175  1.00  0.88           H  
ATOM    640  O   GLU A  46      43.202  10.329   6.786  1.00  0.88           O  
ATOM    641  CG  GLU A  46      41.018   7.688   7.684  1.00  0.88           C  
ATOM    642  HG2 GLU A  46      40.341   6.873   7.938  1.00  0.88           H  
ATOM    643  HG3 GLU A  46      41.126   7.681   6.599  1.00  0.88           H  
ATOM    644  CD  GLU A  46      40.367   9.004   8.143  1.00  0.88           C  
ATOM    645  OE1 GLU A  46      39.685   9.646   7.300  1.00  0.88           O  
ATOM    646  OE2 GLU A  46      40.518   9.355   9.329  1.00  0.88           O  
ATOM    647  N   GLU A  47      43.575  10.239   9.002  1.00  0.88           N  
ATOM    648  H   GLU A  47      43.631   9.651   9.821  1.00  0.88           H  
ATOM    649  CA  GLU A  47      43.451  11.682   9.197  1.00  0.88           C  
ATOM    650  HA  GLU A  47      42.471  12.006   8.848  1.00  0.88           H  
ATOM    651  C   GLU A  47      44.507  12.451   8.399  1.00  0.88           C  
ATOM    652  CB  GLU A  47      43.595  12.032  10.683  1.00  0.88           C  
ATOM    653  HB2 GLU A  47      43.776  13.104  10.762  1.00  0.88           H  
ATOM    654  HB3 GLU A  47      44.458  11.509  11.095  1.00  0.88           H  
ATOM    655  O   GLU A  47      44.195  13.433   7.726  1.00  0.88           O  
ATOM    656  CG  GLU A  47      42.341  11.705  11.506  1.00  0.88           C  
ATOM    657  HG2 GLU A  47      42.132  10.637  11.436  1.00  0.88           H  
ATOM    658  HG3 GLU A  47      41.497  12.248  11.079  1.00  0.88           H  
ATOM    659  CD  GLU A  47      42.486  12.092  12.988  1.00  0.88           C  
ATOM    660  OE1 GLU A  47      41.507  11.891  13.742  1.00  0.88           O  
ATOM    661  OE2 GLU A  47      43.558  12.620  13.378  1.00  0.88           O  
ATOM    662  N   GLU A  48      45.766  12.015   8.456  1.00  0.89           N  
ATOM    663  H   GLU A  48      45.975  11.209   9.028  1.00  0.89           H  
ATOM    664  CA  GLU A  48      46.861  12.763   7.849  1.00  0.89           C  
ATOM    665  HA  GLU A  48      46.707  13.819   8.074  1.00  0.89           H  
ATOM    666  C   GLU A  48      46.886  12.632   6.315  1.00  0.89           C  
ATOM    667  CB  GLU A  48      48.180  12.325   8.498  1.00  0.89           C  
ATOM    668  HB2 GLU A  48      48.441  11.330   8.140  1.00  0.89           H  
ATOM    669  HB3 GLU A  48      48.073  12.283   9.582  1.00  0.89           H  
ATOM    670  O   GLU A  48      47.127  13.610   5.605  1.00  0.89           O  
ATOM    671  CG  GLU A  48      49.301  13.301   8.142  1.00  0.89           C  
ATOM    672  HG2 GLU A  48      50.260  12.872   8.432  1.00  0.89           H  
ATOM    673  HG3 GLU A  48      49.254  13.421   7.059  1.00  0.89           H  
ATOM    674  CD  GLU A  48      49.160  14.706   8.729  1.00  0.89           C  
ATOM    675  OE1 GLU A  48      49.622  15.664   8.075  1.00  0.89           O  
ATOM    676  OE2 GLU A  48      48.564  14.859   9.817  1.00  0.89           O  
ATOM    677  N   LEU A  49      46.591  11.447   5.776  1.00  0.87           N  
ATOM    678  H   LEU A  49      46.345  10.681   6.387  1.00  0.87           H  
ATOM    679  CA  LEU A  49      46.560  11.221   4.332  1.00  0.87           C  
ATOM    680  HA  LEU A  49      47.492  11.598   3.910  1.00  0.87           H  
ATOM    681  C   LEU A  49      45.399  11.999   3.689  1.00  0.87           C  
ATOM    682  CB  LEU A  49      46.474   9.707   4.076  1.00  0.87           C  
ATOM    683  HB2 LEU A  49      47.115   9.195   4.793  1.00  0.87           H  
ATOM    684  HB3 LEU A  49      45.450   9.378   4.254  1.00  0.87           H  
ATOM    685  O   LEU A  49      45.587  12.658   2.666  1.00  0.87           O  
ATOM    686  CG  LEU A  49      46.946   9.281   2.678  1.00  0.87           C  
ATOM    687  HG  LEU A  49      46.951  10.141   2.009  1.00  0.87           H  
ATOM    688  CD1 LEU A  49      48.352   8.694   2.744  1.00  0.87           C  
ATOM    689 HD11 LEU A  49      48.686   8.406   1.748  1.00  0.87           H  
ATOM    690 HD12 LEU A  49      49.014   9.463   3.144  1.00  0.87           H  
ATOM    691 HD13 LEU A  49      48.372   7.814   3.387  1.00  0.87           H  
ATOM    692  CD2 LEU A  49      46.045   8.207   2.095  1.00  0.87           C  
ATOM    693 HD21 LEU A  49      46.118   7.310   2.709  1.00  0.87           H  
ATOM    694 HD22 LEU A  49      45.017   8.570   2.082  1.00  0.87           H  
ATOM    695 HD23 LEU A  49      46.362   7.966   1.080  1.00  0.87           H  
ATOM    696  N   HIS A  50      44.221  12.003   4.321  1.00  0.86           N  
ATOM    697  H   HIS A  50      44.118  11.458   5.165  1.00  0.86           H  
ATOM    698  CA  HIS A  50      43.035  12.702   3.812  1.00  0.86           C  
ATOM    699  HA  HIS A  50      43.088  12.697   2.724  1.00  0.86           H  
ATOM    700  C   HIS A  50      42.960  14.188   4.209  1.00  0.86           C  
ATOM    701  CB  HIS A  50      41.765  11.934   4.183  1.00  0.86           C  
ATOM    702  HB2 HIS A  50      40.903  12.433   3.740  1.00  0.86           H  
ATOM    703  HB3 HIS A  50      41.640  11.952   5.266  1.00  0.86           H  
ATOM    704  O   HIS A  50      42.015  14.878   3.824  1.00  0.86           O  
ATOM    705  CG  HIS A  50      41.761  10.502   3.712  1.00  0.86           C  
ATOM    706  CD2 HIS A  50      41.697  10.034   2.429  1.00  0.86           C  
ATOM    707  HD2 HIS A  50      41.685  10.637   1.533  1.00  0.86           H  
ATOM    708  ND1 HIS A  50      41.787   9.404   4.525  1.00  0.86           N  
ATOM    709  HD1 HIS A  50      41.857   9.436   5.532  1.00  0.86           H  
ATOM    710  CE1 HIS A  50      41.694   8.309   3.759  1.00  0.86           C  
ATOM    711  HE1 HIS A  50      41.578   7.303   4.135  1.00  0.86           H  
ATOM    712  NE2 HIS A  50      41.665   8.637   2.461  1.00  0.86           N  
ATOM    713  N   ARG A  51      43.974  14.733   4.899  1.00  0.86           N  
ATOM    714  H   ARG A  51      44.662  14.117   5.308  1.00  0.86           H  
ATOM    715  CA  ARG A  51      44.200  16.192   4.940  1.00  0.86           C  
ATOM    716  HA  ARG A  51      43.266  16.693   5.194  1.00  0.86           H  
ATOM    717  C   ARG A  51      44.608  16.748   3.580  1.00  0.86           C  
ATOM    718  CB  ARG A  51      45.272  16.555   5.979  1.00  0.86           C  
ATOM    719  HB2 ARG A  51      46.048  15.790   5.996  1.00  0.86           H  
ATOM    720  HB3 ARG A  51      45.743  17.498   5.701  1.00  0.86           H  
ATOM    721  O   ARG A  51      44.373  17.926   3.318  1.00  0.86           O  
ATOM    722  CG  ARG A  51      44.678  16.733   7.376  1.00  0.86           C  
ATOM    723  HG2 ARG A  51      44.087  15.857   7.644  1.00  0.86           H  
ATOM    724  HG3 ARG A  51      44.026  17.606   7.384  1.00  0.86           H  
ATOM    725  CD  ARG A  51      45.803  16.926   8.394  1.00  0.86           C  
ATOM    726  HD2 ARG A  51      46.332  17.856   8.183  1.00  0.86           H  
ATOM    727  HD3 ARG A  51      46.507  16.100   8.302  1.00  0.86           H  
ATOM    728  NE  ARG A  51      45.264  16.951   9.761  1.00  0.86           N  
ATOM    729  HE  ARG A  51      44.264  16.846   9.858  1.00  0.86           H  
ATOM    730  NH1 ARG A  51      47.278  16.944  10.874  1.00  0.86           N  
ATOM    731 HH11 ARG A  51      47.729  16.481  10.098  1.00  0.86           H  
ATOM    732 HH12 ARG A  51      47.788  16.827  11.738  1.00  0.86           H  
ATOM    733  NH2 ARG A  51      45.378  16.934  12.026  1.00  0.86           N  
ATOM    734 HH21 ARG A  51      45.931  16.800  12.860  1.00  0.86           H  
ATOM    735 HH22 ARG A  51      44.386  16.747  12.064  1.00  0.86           H  
ATOM    736  CZ  ARG A  51      45.978  16.950  10.870  1.00  0.86           C  
ATOM    737  N   GLN A  52      45.213  15.929   2.717  1.00  0.80           N  
ATOM    738  H   GLN A  52      45.351  14.964   2.983  1.00  0.80           H  
ATOM    739  CA  GLN A  52      45.583  16.353   1.370  1.00  0.80           C  
ATOM    740  HA  GLN A  52      46.171  17.267   1.446  1.00  0.80           H  
ATOM    741  C   GLN A  52      44.328  16.651   0.548  1.00  0.80           C  
ATOM    742  CB  GLN A  52      46.430  15.286   0.663  1.00  0.80           C  
ATOM    743  HB2 GLN A  52      46.661  15.646  -0.340  1.00  0.80           H  
ATOM    744  HB3 GLN A  52      45.855  14.365   0.571  1.00  0.80           H  
ATOM    745  O   GLN A  52      43.438  15.811   0.432  1.00  0.80           O  
ATOM    746  CG  GLN A  52      47.747  14.989   1.393  1.00  0.80           C  
ATOM    747  HG2 GLN A  52      47.535  14.561   2.372  1.00  0.80           H  
ATOM    748  HG3 GLN A  52      48.295  15.919   1.542  1.00  0.80           H  
ATOM    749  CD  GLN A  52      48.645  14.019   0.631  1.00  0.80           C  
ATOM    750  NE2 GLN A  52      49.762  13.645   1.202  1.00  0.80           N  
ATOM    751 HE21 GLN A  52      50.353  12.991   0.710  1.00  0.80           H  
ATOM    752 HE22 GLN A  52      49.982  13.933   2.145  1.00  0.80           H  
ATOM    753  OE1 GLN A  52      48.415  13.603  -0.504  1.00  0.80           O  
ATOM    754  N   GLU A  53      44.289  17.820  -0.092  1.00  0.75           N  
ATOM    755  H   GLU A  53      45.017  18.494   0.093  1.00  0.75           H  
ATOM    756  CA  GLU A  53      43.127  18.289  -0.858  1.00  0.75           C  
ATOM    757  HA  GLU A  53      42.292  18.438  -0.174  1.00  0.75           H  
ATOM    758  C   GLU A  53      42.672  17.281  -1.926  1.00  0.75           C  
ATOM    759  CB  GLU A  53      43.504  19.644  -1.470  1.00  0.75           C  
ATOM    760  HB2 GLU A  53      43.932  20.257  -0.677  1.00  0.75           H  
ATOM    761  HB3 GLU A  53      44.263  19.494  -2.238  1.00  0.75           H  
ATOM    762  O   GLU A  53      41.478  17.044  -2.089  1.00  0.75           O  
ATOM    763  CG  GLU A  53      42.307  20.399  -2.061  1.00  0.75           C  
ATOM    764  HG2 GLU A  53      41.495  20.383  -1.334  1.00  0.75           H  
ATOM    765  HG3 GLU A  53      41.971  19.884  -2.961  1.00  0.75           H  
ATOM    766  CD  GLU A  53      42.658  21.857  -2.398  1.00  0.75           C  
ATOM    767  OE1 GLU A  53      41.707  22.666  -2.463  1.00  0.75           O  
ATOM    768  OE2 GLU A  53      43.864  22.149  -2.567  1.00  0.75           O  
ATOM    769  N   ARG A  54      43.627  16.595  -2.570  1.00  0.78           N  
ATOM    770  H   ARG A  54      44.583  16.849  -2.367  1.00  0.78           H  
ATOM    771  CA  ARG A  54      43.356  15.571  -3.591  1.00  0.78           C  
ATOM    772  HA  ARG A  54      42.629  15.987  -4.288  1.00  0.78           H  
ATOM    773  C   ARG A  54      42.699  14.290  -3.054  1.00  0.78           C  
ATOM    774  CB  ARG A  54      44.649  15.266  -4.376  1.00  0.78           C  
ATOM    775  HB2 ARG A  54      45.162  16.199  -4.607  1.00  0.78           H  
ATOM    776  HB3 ARG A  54      44.383  14.784  -5.317  1.00  0.78           H  
ATOM    777  O   ARG A  54      42.128  13.561  -3.849  1.00  0.78           O  
ATOM    778  CG  ARG A  54      45.585  14.333  -3.598  1.00  0.78           C  
ATOM    779  HG2 ARG A  54      45.707  14.712  -2.583  1.00  0.78           H  
ATOM    780  HG3 ARG A  54      45.117  13.349  -3.573  1.00  0.78           H  
ATOM    781  CD  ARG A  54      46.969  14.148  -4.218  1.00  0.78           C  
ATOM    782  HD2 ARG A  54      46.870  13.700  -5.207  1.00  0.78           H  
ATOM    783  HD3 ARG A  54      47.437  15.126  -4.332  1.00  0.78           H  
ATOM    784  NE  ARG A  54      47.804  13.317  -3.330  1.00  0.78           N  
ATOM    785  HE  ARG A  54      48.107  13.743  -2.465  1.00  0.78           H  
ATOM    786  NH1 ARG A  54      47.650  11.279  -4.399  1.00  0.78           N  
ATOM    787 HH11 ARG A  54      47.807  10.281  -4.381  1.00  0.78           H  
ATOM    788 HH12 ARG A  54      47.032  11.687  -5.085  1.00  0.78           H  
ATOM    789  NH2 ARG A  54      48.761  11.478  -2.465  1.00  0.78           N  
ATOM    790 HH21 ARG A  54      48.914  10.480  -2.439  1.00  0.78           H  
ATOM    791 HH22 ARG A  54      48.894  12.032  -1.631  1.00  0.78           H  
ATOM    792  CZ  ARG A  54      48.071  12.029  -3.418  1.00  0.78           C  
ATOM    793  N   LEU A  55      42.832  13.990  -1.758  1.00  0.77           N  
ATOM    794  H   LEU A  55      43.263  14.677  -1.155  1.00  0.77           H  
ATOM    795  CA  LEU A  55      42.341  12.747  -1.139  1.00  0.77           C  
ATOM    796  HA  LEU A  55      41.956  12.085  -1.915  1.00  0.77           H  
ATOM    797  C   LEU A  55      41.167  12.992  -0.180  1.00  0.77           C  
ATOM    798  CB  LEU A  55      43.488  12.011  -0.413  1.00  0.77           C  
ATOM    799  HB2 LEU A  55      43.784  12.605   0.453  1.00  0.77           H  
ATOM    800  HB3 LEU A  55      43.099  11.060  -0.051  1.00  0.77           H  
ATOM    801  O   LEU A  55      40.502  12.054   0.241  1.00  0.77           O  
ATOM    802  CG  LEU A  55      44.747  11.707  -1.239  1.00  0.77           C  
ATOM    803  HG  LEU A  55      45.194  12.648  -1.559  1.00  0.77           H  
ATOM    804  CD1 LEU A  55      45.791  10.997  -0.387  1.00  0.77           C  
ATOM    805 HD11 LEU A  55      46.648  10.698  -0.990  1.00  0.77           H  
ATOM    806 HD12 LEU A  55      45.348  10.111   0.066  1.00  0.77           H  
ATOM    807 HD13 LEU A  55      46.129  11.671   0.400  1.00  0.77           H  
ATOM    808  CD2 LEU A  55      44.495  10.810  -2.446  1.00  0.77           C  
ATOM    809 HD21 LEU A  55      44.221   9.818  -2.086  1.00  0.77           H  
ATOM    810 HD22 LEU A  55      43.692  11.215  -3.062  1.00  0.77           H  
ATOM    811 HD23 LEU A  55      45.397  10.723  -3.051  1.00  0.77           H  
ATOM    812  N   ARG A  56      40.879  14.249   0.174  1.00  0.75           N  
ATOM    813  H   ARG A  56      41.484  14.973  -0.187  1.00  0.75           H  
ATOM    814  CA  ARG A  56      39.931  14.628   1.237  1.00  0.75           C  
ATOM    815  HA  ARG A  56      40.345  14.317   2.196  1.00  0.75           H  
ATOM    816  C   ARG A  56      38.550  13.973   1.137  1.00  0.75           C  
ATOM    817  CB  ARG A  56      39.821  16.157   1.202  1.00  0.75           C  
ATOM    818  HB2 ARG A  56      39.321  16.465   0.283  1.00  0.75           H  
ATOM    819  HB3 ARG A  56      40.825  16.582   1.207  1.00  0.75           H  
ATOM    820  O   ARG A  56      37.922  13.691   2.161  1.00  0.75           O  
ATOM    821  CG  ARG A  56      39.060  16.708   2.410  1.00  0.75           C  
ATOM    822  HG2 ARG A  56      38.039  16.328   2.419  1.00  0.75           H  
ATOM    823  HG3 ARG A  56      39.570  16.403   3.323  1.00  0.75           H  
ATOM    824  CD  ARG A  56      39.015  18.233   2.332  1.00  0.75           C  
ATOM    825  HD2 ARG A  56      38.446  18.515   1.447  1.00  0.75           H  
ATOM    826  HD3 ARG A  56      40.032  18.614   2.237  1.00  0.75           H  
ATOM    827  NE  ARG A  56      38.393  18.798   3.541  1.00  0.75           N  
ATOM    828  HE  ARG A  56      38.290  18.168   4.324  1.00  0.75           H  
ATOM    829  NH1 ARG A  56      38.038  20.913   2.726  1.00  0.75           N  
ATOM    830 HH11 ARG A  56      38.446  20.628   1.847  1.00  0.75           H  
ATOM    831 HH12 ARG A  56      37.700  21.858   2.841  1.00  0.75           H  
ATOM    832  NH2 ARG A  56      37.438  20.416   4.820  1.00  0.75           N  
ATOM    833 HH21 ARG A  56      37.347  19.755   5.578  1.00  0.75           H  
ATOM    834 HH22 ARG A  56      37.090  21.359   4.921  1.00  0.75           H  
ATOM    835  CZ  ARG A  56      37.961  20.036   3.688  1.00  0.75           C  
ATOM    836  N   ASN A  57      38.100  13.745  -0.092  1.00  0.71           N  
ATOM    837  H   ASN A  57      38.726  13.955  -0.857  1.00  0.71           H  
ATOM    838  CA  ASN A  57      36.758  13.267  -0.411  1.00  0.71           C  
ATOM    839  HA  ASN A  57      36.100  13.461   0.437  1.00  0.71           H  
ATOM    840  C   ASN A  57      36.680  11.760  -0.659  1.00  0.71           C  
ATOM    841  CB  ASN A  57      36.230  14.063  -1.610  1.00  0.71           C  
ATOM    842  HB2 ASN A  57      35.234  13.705  -1.872  1.00  0.71           H  
ATOM    843  HB3 ASN A  57      36.884  13.896  -2.466  1.00  0.71           H  
ATOM    844  O   ASN A  57      35.608  11.283  -1.016  1.00  0.71           O  
ATOM    845  CG  ASN A  57      36.121  15.548  -1.330  1.00  0.71           C  
ATOM    846  ND2 ASN A  57      36.189  16.358  -2.358  1.00  0.71           N  
ATOM    847 HD21 ASN A  57      36.097  17.344  -2.161  1.00  0.71           H  
ATOM    848 HD22 ASN A  57      36.306  15.987  -3.290  1.00  0.71           H  
ATOM    849  OD1 ASN A  57      35.994  16.009  -0.207  1.00  0.71           O  
ATOM    850  N   HIS A  58      37.779  11.025  -0.477  1.00  0.77           N  
ATOM    851  H   HIS A  58      38.643  11.455  -0.178  1.00  0.77           H  
ATOM    852  CA  HIS A  58      37.739   9.577  -0.596  1.00  0.77           C  
ATOM    853  HA  HIS A  58      37.399   9.317  -1.598  1.00  0.77           H  
ATOM    854  C   HIS A  58      36.745   8.987   0.413  1.00  0.77           C  
ATOM    855  CB  HIS A  58      39.134   8.992  -0.382  1.00  0.77           C  
ATOM    856  HB2 HIS A  58      39.006   7.910  -0.342  1.00  0.77           H  
ATOM    857  HB3 HIS A  58      39.521   9.323   0.582  1.00  0.77           H  
ATOM    858  O   HIS A  58      36.624   9.478   1.544  1.00  0.77           O  
ATOM    859  CG  HIS A  58      40.162   9.273  -1.452  1.00  0.77           C  
ATOM    860  CD2 HIS A  58      40.090  10.128  -2.522  1.00  0.77           C  
ATOM    861  HD2 HIS A  58      39.257  10.768  -2.774  1.00  0.77           H  
ATOM    862  ND1 HIS A  58      41.329   8.569  -1.593  1.00  0.77           N  
ATOM    863  HD1 HIS A  58      41.652   7.837  -0.977  1.00  0.77           H  
ATOM    864  CE1 HIS A  58      41.914   8.942  -2.737  1.00  0.77           C  
ATOM    865  HE1 HIS A  58      42.812   8.500  -3.144  1.00  0.77           H  
ATOM    866  NE2 HIS A  58      41.240   9.945  -3.304  1.00  0.77           N  
ATOM    867  N   GLU A  59      36.037   7.932   0.017  1.00  0.68           N  
ATOM    868  H   GLU A  59      36.123   7.628  -0.943  1.00  0.68           H  
ATOM    869  CA  GLU A  59      35.103   7.216   0.887  1.00  0.68           C  
ATOM    870  HA  GLU A  59      34.590   7.959   1.498  1.00  0.68           H  
ATOM    871  C   GLU A  59      35.860   6.264   1.833  1.00  0.68           C  
ATOM    872  CB  GLU A  59      34.026   6.529   0.033  1.00  0.68           C  
ATOM    873  HB2 GLU A  59      33.652   7.270  -0.674  1.00  0.68           H  
ATOM    874  HB3 GLU A  59      34.465   5.702  -0.526  1.00  0.68           H  
ATOM    875  O   GLU A  59      36.706   5.473   1.405  1.00  0.68           O  
ATOM    876  CG  GLU A  59      32.848   6.022   0.880  1.00  0.68           C  
ATOM    877  HG2 GLU A  59      33.174   5.147   1.444  1.00  0.68           H  
ATOM    878  HG3 GLU A  59      32.586   6.796   1.601  1.00  0.68           H  
ATOM    879  CD  GLU A  59      31.588   5.675   0.062  1.00  0.68           C  
ATOM    880  OE1 GLU A  59      30.581   5.324   0.719  1.00  0.68           O  
ATOM    881  OE2 GLU A  59      31.596   5.835  -1.181  1.00  0.68           O  
ATOM    882  N   ARG A  60      35.591   6.374   3.144  1.00  0.80           N  
ATOM    883  H   ARG A  60      34.844   6.995   3.421  1.00  0.80           H  
ATOM    884  CA  ARG A  60      36.271   5.600   4.198  1.00  0.80           C  
ATOM    885  HA  ARG A  60      36.990   4.931   3.725  1.00  0.80           H  
ATOM    886  C   ARG A  60      35.281   4.725   4.937  1.00  0.80           C  
ATOM    887  CB  ARG A  60      37.053   6.483   5.190  1.00  0.80           C  
ATOM    888  HB2 ARG A  60      37.500   5.826   5.936  1.00  0.80           H  
ATOM    889  HB3 ARG A  60      36.378   7.162   5.710  1.00  0.80           H  
ATOM    890  O   ARG A  60      34.359   5.214   5.590  1.00  0.80           O  
ATOM    891  CG  ARG A  60      38.188   7.270   4.524  1.00  0.80           C  
ATOM    892  HG2 ARG A  60      38.547   6.719   3.655  1.00  0.80           H  
ATOM    893  HG3 ARG A  60      39.021   7.365   5.220  1.00  0.80           H  
ATOM    894  CD  ARG A  60      37.741   8.662   4.084  1.00  0.80           C  
ATOM    895  HD2 ARG A  60      36.684   8.644   3.817  1.00  0.80           H  
ATOM    896  HD3 ARG A  60      38.330   8.930   3.207  1.00  0.80           H  
ATOM    897  NE  ARG A  60      37.982   9.673   5.116  1.00  0.80           N  
ATOM    898  HE  ARG A  60      38.574   9.425   5.896  1.00  0.80           H  
ATOM    899  NH1 ARG A  60      36.985  11.439   4.055  1.00  0.80           N  
ATOM    900 HH11 ARG A  60      36.709  10.787   3.335  1.00  0.80           H  
ATOM    901 HH12 ARG A  60      37.063  12.412   3.795  1.00  0.80           H  
ATOM    902  NH2 ARG A  60      38.263  11.736   5.903  1.00  0.80           N  
ATOM    903 HH21 ARG A  60      38.133  12.738   5.879  1.00  0.80           H  
ATOM    904 HH22 ARG A  60      38.845  11.278   6.589  1.00  0.80           H  
ATOM    905  CZ  ARG A  60      37.722  10.954   5.018  1.00  0.80           C  
ATOM    906  N   ILE A  61      35.522   3.425   4.886  1.00  0.77           N  
ATOM    907  H   ILE A  61      36.315   3.109   4.346  1.00  0.77           H  
ATOM    908  CA  ILE A  61      34.700   2.420   5.542  1.00  0.77           C  
ATOM    909  HA  ILE A  61      33.731   2.855   5.787  1.00  0.77           H  
ATOM    910  C   ILE A  61      35.400   2.017   6.833  1.00  0.77           C  
ATOM    911  CB  ILE A  61      34.443   1.228   4.598  1.00  0.77           C  
ATOM    912  HB  ILE A  61      35.397   0.753   4.369  1.00  0.77           H  
ATOM    913  O   ILE A  61      36.547   1.572   6.828  1.00  0.77           O  
ATOM    914  CG1 ILE A  61      33.802   1.709   3.271  1.00  0.77           C  
ATOM    915 HG12 ILE A  61      34.419   2.487   2.821  1.00  0.77           H  
ATOM    916 HG13 ILE A  61      32.819   2.135   3.469  1.00  0.77           H  
ATOM    917  CG2 ILE A  61      33.535   0.204   5.308  1.00  0.77           C  
ATOM    918 HG21 ILE A  61      33.387  -0.664   4.666  1.00  0.77           H  
ATOM    919 HG22 ILE A  61      32.566   0.652   5.529  1.00  0.77           H  
ATOM    920 HG23 ILE A  61      33.999  -0.149   6.229  1.00  0.77           H  
ATOM    921  CD1 ILE A  61      33.668   0.611   2.212  1.00  0.77           C  
ATOM    922 HD11 ILE A  61      33.331   1.056   1.276  1.00  0.77           H  
ATOM    923 HD12 ILE A  61      34.635   0.136   2.042  1.00  0.77           H  
ATOM    924 HD13 ILE A  61      32.938  -0.137   2.519  1.00  0.77           H  
ATOM    925  N   ARG A  62      34.712   2.158   7.968  1.00  0.78           N  
ATOM    926  H   ARG A  62      33.776   2.534   7.913  1.00  0.78           H  
ATOM    927  CA  ARG A  62      35.243   1.704   9.256  1.00  0.78           C  
ATOM    928  HA  ARG A  62      36.276   2.046   9.320  1.00  0.78           H  
ATOM    929  C   ARG A  62      35.258   0.174   9.302  1.00  0.78           C  
ATOM    930  CB  ARG A  62      34.456   2.342  10.403  1.00  0.78           C  
ATOM    931  HB2 ARG A  62      34.278   3.390  10.161  1.00  0.78           H  
ATOM    932  HB3 ARG A  62      33.493   1.842  10.515  1.00  0.78           H  
ATOM    933  O   ARG A  62      34.236  -0.472   9.063  1.00  0.78           O  
ATOM    934  CG  ARG A  62      35.239   2.281  11.720  1.00  0.78           C  
ATOM    935  HG2 ARG A  62      35.380   1.244  12.025  1.00  0.78           H  
ATOM    936  HG3 ARG A  62      36.213   2.750  11.579  1.00  0.78           H  
ATOM    937  CD  ARG A  62      34.470   3.043  12.802  1.00  0.78           C  
ATOM    938  HD2 ARG A  62      34.264   4.049  12.437  1.00  0.78           H  
ATOM    939  HD3 ARG A  62      33.525   2.531  12.986  1.00  0.78           H  
ATOM    940  NE  ARG A  62      35.240   3.133  14.054  1.00  0.78           N  
ATOM    941  HE  ARG A  62      36.146   2.686  14.058  1.00  0.78           H  
ATOM    942  NH1 ARG A  62      33.719   4.384  15.236  1.00  0.78           N  
ATOM    943 HH11 ARG A  62      33.461   4.886  16.073  1.00  0.78           H  
ATOM    944 HH12 ARG A  62      33.111   4.382  14.429  1.00  0.78           H  
ATOM    945  NH2 ARG A  62      35.653   3.809  16.189  1.00  0.78           N  
ATOM    946 HH21 ARG A  62      36.554   3.354  16.156  1.00  0.78           H  
ATOM    947 HH22 ARG A  62      35.375   4.306  17.023  1.00  0.78           H  
ATOM    948  CZ  ARG A  62      34.869   3.772  15.150  1.00  0.78           C  
ATOM    949  N   LEU A  63      36.412  -0.395   9.627  1.00  0.76           N  
ATOM    950  H   LEU A  63      37.188   0.216   9.840  1.00  0.76           H  
ATOM    951  CA  LEU A  63      36.639  -1.833   9.691  1.00  0.76           C  
ATOM    952  HA  LEU A  63      36.292  -2.280   8.759  1.00  0.76           H  
ATOM    953  C   LEU A  63      35.835  -2.443  10.841  1.00  0.76           C  
ATOM    954  CB  LEU A  63      38.144  -2.110   9.843  1.00  0.76           C  
ATOM    955  HB2 LEU A  63      38.494  -1.621  10.751  1.00  0.76           H  
ATOM    956  HB3 LEU A  63      38.298  -3.183   9.965  1.00  0.76           H  
ATOM    957  O   LEU A  63      35.927  -2.007  11.989  1.00  0.76           O  
ATOM    958  CG  LEU A  63      38.985  -1.614   8.653  1.00  0.76           C  
ATOM    959  HG  LEU A  63      38.801  -0.555   8.473  1.00  0.76           H  
ATOM    960  CD1 LEU A  63      40.465  -1.814   8.930  1.00  0.76           C  
ATOM    961 HD11 LEU A  63      41.053  -1.314   8.160  1.00  0.76           H  
ATOM    962 HD12 LEU A  63      40.717  -2.873   8.980  1.00  0.76           H  
ATOM    963 HD13 LEU A  63      40.684  -1.352   9.893  1.00  0.76           H  
ATOM    964  CD2 LEU A  63      38.682  -2.396   7.398  1.00  0.76           C  
ATOM    965 HD21 LEU A  63      37.690  -2.150   7.018  1.00  0.76           H  
ATOM    966 HD22 LEU A  63      39.417  -2.158   6.630  1.00  0.76           H  
ATOM    967 HD23 LEU A  63      38.763  -3.457   7.635  1.00  0.76           H  
ATOM    968  N   LYS A  64      35.037  -3.460  10.519  1.00  0.72           N  
ATOM    969  H   LYS A  64      35.044  -3.766   9.556  1.00  0.72           H  
ATOM    970  CA  LYS A  64      34.272  -4.254  11.487  1.00  0.72           C  
ATOM    971  HA  LYS A  64      34.186  -3.682  12.410  1.00  0.72           H  
ATOM    972  C   LYS A  64      35.023  -5.554  11.818  1.00  0.72           C  
ATOM    973  CB  LYS A  64      32.857  -4.519  10.946  1.00  0.72           C  
ATOM    974  HB2 LYS A  64      32.931  -5.008   9.974  1.00  0.72           H  
ATOM    975  HB3 LYS A  64      32.338  -5.200  11.620  1.00  0.72           H  
ATOM    976  O   LYS A  64      35.861  -5.985  11.020  1.00  0.72           O  
ATOM    977  CG  LYS A  64      32.019  -3.235  10.811  1.00  0.72           C  
ATOM    978  HG2 LYS A  64      31.972  -2.729  11.776  1.00  0.72           H  
ATOM    979  HG3 LYS A  64      32.482  -2.568  10.083  1.00  0.72           H  
ATOM    980  CD  LYS A  64      30.595  -3.577  10.347  1.00  0.72           C  
ATOM    981  HD2 LYS A  64      30.655  -4.125   9.407  1.00  0.72           H  
ATOM    982  HD3 LYS A  64      30.124  -4.217  11.093  1.00  0.72           H  
ATOM    983  CE  LYS A  64      29.743  -2.318  10.143  1.00  0.72           C  
ATOM    984  HE2 LYS A  64      30.233  -1.683   9.405  1.00  0.72           H  
ATOM    985  HE3 LYS A  64      29.700  -1.770  11.084  1.00  0.72           H  
ATOM    986  NZ  LYS A  64      28.369  -2.665   9.689  1.00  0.72           N  
ATOM    987  HZ1 LYS A  64      28.393  -3.174   8.817  1.00  0.72           H  
ATOM    988  HZ2 LYS A  64      27.804  -1.840   9.550  1.00  0.72           H  
ATOM    989  HZ3 LYS A  64      27.899  -3.253  10.362  1.00  0.72           H  
ATOM    990  N   PRO A  65      34.731  -6.206  12.959  1.00  0.68           N  
ATOM    991  CA  PRO A  65      35.293  -7.515  13.280  1.00  0.68           C  
ATOM    992  HA  PRO A  65      36.353  -7.390  13.501  1.00  0.68           H  
ATOM    993  C   PRO A  65      35.114  -8.502  12.120  1.00  0.68           C  
ATOM    994  CB  PRO A  65      34.568  -7.977  14.549  1.00  0.68           C  
ATOM    995  HB2 PRO A  65      35.218  -8.570  15.193  1.00  0.68           H  
ATOM    996  HB3 PRO A  65      33.672  -8.541  14.292  1.00  0.68           H  
ATOM    997  O   PRO A  65      34.005  -8.691  11.628  1.00  0.68           O  
ATOM    998  CG  PRO A  65      34.158  -6.664  15.214  1.00  0.68           C  
ATOM    999  HG2 PRO A  65      33.293  -6.792  15.865  1.00  0.68           H  
ATOM   1000  HG3 PRO A  65      35.002  -6.258  15.772  1.00  0.68           H  
ATOM   1001  CD  PRO A  65      33.847  -5.760  14.026  1.00  0.68           C  
ATOM   1002  HD2 PRO A  65      32.809  -5.903  13.726  1.00  0.68           H  
ATOM   1003  HD3 PRO A  65      34.027  -4.720  14.296  1.00  0.68           H  
ATOM   1004  N   GLY A  66      36.226  -9.091  11.666  1.00  0.68           N  
ATOM   1005  H   GLY A  66      37.103  -8.832  12.094  1.00  0.68           H  
ATOM   1006  CA  GLY A  66      36.261 -10.048  10.557  1.00  0.68           C  
ATOM   1007  HA2 GLY A  66      35.369 -10.671  10.628  1.00  0.68           H  
ATOM   1008  HA3 GLY A  66      37.134 -10.692  10.670  1.00  0.68           H  
ATOM   1009  C   GLY A  66      36.297  -9.461   9.146  1.00  0.68           C  
ATOM   1010  O   GLY A  66      36.252 -10.206   8.172  1.00  0.68           O  
ATOM   1011  N   HIS A  67      36.432  -8.146   9.011  1.00  0.76           N  
ATOM   1012  H   HIS A  67      36.408  -7.560   9.834  1.00  0.76           H  
ATOM   1013  CA  HIS A  67      36.614  -7.507   7.715  1.00  0.76           C  
ATOM   1014  HA  HIS A  67      35.673  -7.580   7.170  1.00  0.76           H  
ATOM   1015  C   HIS A  67      37.712  -8.186   6.866  1.00  0.76           C  
ATOM   1016  CB  HIS A  67      36.911  -6.030   7.964  1.00  0.76           C  
ATOM   1017  HB2 HIS A  67      37.815  -5.931   8.565  1.00  0.76           H  
ATOM   1018  HB3 HIS A  67      36.081  -5.587   8.513  1.00  0.76           H  
ATOM   1019  O   HIS A  67      38.818  -8.456   7.342  1.00  0.76           O  
ATOM   1020  CG  HIS A  67      37.084  -5.269   6.690  1.00  0.76           C  
ATOM   1021  CD2 HIS A  67      38.222  -5.221   5.934  1.00  0.76           C  
ATOM   1022  HD2 HIS A  67      39.156  -5.721   6.146  1.00  0.76           H  
ATOM   1023  ND1 HIS A  67      36.138  -4.485   6.070  1.00  0.76           N  
ATOM   1024  HD1 HIS A  67      35.191  -4.308   6.373  1.00  0.76           H  
ATOM   1025  CE1 HIS A  67      36.706  -3.955   4.975  1.00  0.76           C  
ATOM   1026  HE1 HIS A  67      36.231  -3.270   4.288  1.00  0.76           H  
ATOM   1027  NE2 HIS A  67      37.969  -4.390   4.856  1.00  0.76           N  
ATOM   1028  N   VAL A  68      37.406  -8.439   5.590  1.00  0.80           N  
ATOM   1029  H   VAL A  68      36.496  -8.159   5.253  1.00  0.80           H  
ATOM   1030  CA  VAL A  68      38.320  -9.069   4.631  1.00  0.80           C  
ATOM   1031  HA  VAL A  68      39.172  -9.479   5.174  1.00  0.80           H  
ATOM   1032  C   VAL A  68      38.792  -8.017   3.625  1.00  0.80           C  
ATOM   1033  CB  VAL A  68      37.648 -10.252   3.911  1.00  0.80           C  
ATOM   1034  HB  VAL A  68      36.776  -9.900   3.358  1.00  0.80           H  
ATOM   1035  O   VAL A  68      37.961  -7.502   2.882  1.00  0.80           O  
ATOM   1036  CG1 VAL A  68      38.619 -10.908   2.928  1.00  0.80           C  
ATOM   1037 HG11 VAL A  68      39.506 -11.263   3.454  1.00  0.80           H  
ATOM   1038 HG12 VAL A  68      38.919 -10.204   2.152  1.00  0.80           H  
ATOM   1039 HG13 VAL A  68      38.130 -11.754   2.446  1.00  0.80           H  
ATOM   1040  CG2 VAL A  68      37.195 -11.332   4.900  1.00  0.80           C  
ATOM   1041 HG21 VAL A  68      38.033 -11.652   5.519  1.00  0.80           H  
ATOM   1042 HG22 VAL A  68      36.410 -10.941   5.548  1.00  0.80           H  
ATOM   1043 HG23 VAL A  68      36.792 -12.190   4.362  1.00  0.80           H  
ATOM   1044  N   PRO A  69      40.092  -7.700   3.544  1.00  0.79           N  
ATOM   1045  CA  PRO A  69      40.589  -6.675   2.627  1.00  0.79           C  
ATOM   1046  HA  PRO A  69      39.989  -5.769   2.720  1.00  0.79           H  
ATOM   1047  C   PRO A  69      40.559  -7.126   1.161  1.00  0.79           C  
ATOM   1048  CB  PRO A  69      42.007  -6.374   3.107  1.00  0.79           C  
ATOM   1049  HB2 PRO A  69      42.667  -6.074   2.293  1.00  0.79           H  
ATOM   1050  HB3 PRO A  69      41.952  -5.586   3.857  1.00  0.79           H  
ATOM   1051  O   PRO A  69      40.497  -8.322   0.852  1.00  0.79           O  
ATOM   1052  CG  PRO A  69      42.453  -7.683   3.760  1.00  0.79           C  
ATOM   1053  HG2 PRO A  69      42.817  -8.367   2.993  1.00  0.79           H  
ATOM   1054  HG3 PRO A  69      43.213  -7.514   4.522  1.00  0.79           H  
ATOM   1055  CD  PRO A  69      41.167  -8.241   4.358  1.00  0.79           C  
ATOM   1056  HD2 PRO A  69      41.052  -7.892   5.384  1.00  0.79           H  
ATOM   1057  HD3 PRO A  69      41.184  -9.331   4.324  1.00  0.79           H  
ATOM   1058  N   TYR A  70      40.641  -6.174   0.232  1.00  0.82           N  
ATOM   1059  H   TYR A  70      40.605  -5.208   0.525  1.00  0.82           H  
ATOM   1060  CA  TYR A  70      40.829  -6.482  -1.189  1.00  0.82           C  
ATOM   1061  HA  TYR A  70      40.083  -7.225  -1.470  1.00  0.82           H  
ATOM   1062  C   TYR A  70      42.204  -7.100  -1.496  1.00  0.82           C  
ATOM   1063  CB  TYR A  70      40.567  -5.239  -2.043  1.00  0.82           C  
ATOM   1064  HB2 TYR A  70      40.886  -5.434  -3.067  1.00  0.82           H  
ATOM   1065  HB3 TYR A  70      41.169  -4.412  -1.667  1.00  0.82           H  
ATOM   1066  O   TYR A  70      43.166  -6.983  -0.739  1.00  0.82           O  
ATOM   1067  CG  TYR A  70      39.107  -4.839  -2.086  1.00  0.82           C  
ATOM   1068  CD1 TYR A  70      38.187  -5.595  -2.844  1.00  0.82           C  
ATOM   1069  HD1 TYR A  70      38.514  -6.463  -3.396  1.00  0.82           H  
ATOM   1070  CD2 TYR A  70      38.670  -3.705  -1.378  1.00  0.82           C  
ATOM   1071  HD2 TYR A  70      39.357  -3.127  -0.778  1.00  0.82           H  
ATOM   1072  CE1 TYR A  70      36.833  -5.208  -2.893  1.00  0.82           C  
ATOM   1073  HE1 TYR A  70      36.119  -5.761  -3.484  1.00  0.82           H  
ATOM   1074  CE2 TYR A  70      37.326  -3.300  -1.447  1.00  0.82           C  
ATOM   1075  HE2 TYR A  70      37.012  -2.410  -0.922  1.00  0.82           H  
ATOM   1076  OH  TYR A  70      35.103  -3.668  -2.254  1.00  0.82           O  
ATOM   1077  HH  TYR A  70      35.008  -2.769  -1.932  1.00  0.82           H  
ATOM   1078  CZ  TYR A  70      36.405  -4.051  -2.203  1.00  0.82           C  
ATOM   1079  N   CYS A  71      42.296  -7.791  -2.635  1.00  0.83           N  
ATOM   1080  H   CYS A  71      41.462  -7.914  -3.192  1.00  0.83           H  
ATOM   1081  CA  CYS A  71      43.560  -8.292  -3.165  1.00  0.83           C  
ATOM   1082  HA  CYS A  71      44.088  -8.826  -2.375  1.00  0.83           H  
ATOM   1083  C   CYS A  71      44.456  -7.143  -3.663  1.00  0.83           C  
ATOM   1084  CB  CYS A  71      43.230  -9.266  -4.299  1.00  0.83           C  
ATOM   1085  HB2 CYS A  71      42.585 -10.057  -3.917  1.00  0.83           H  
ATOM   1086  HB3 CYS A  71      42.688  -8.721  -5.072  1.00  0.83           H  
ATOM   1087  O   CYS A  71      44.092  -6.441  -4.610  1.00  0.83           O  
ATOM   1088  SG  CYS A  71      44.749  -9.966  -5.007  1.00  0.83           S  
ATOM   1089  HG  CYS A  71      44.174 -10.469  -6.103  1.00  0.83           H  
ATOM   1090  N   ASP A  72      45.667  -7.024  -3.111  1.00  0.79           N  
ATOM   1091  H   ASP A  72      45.893  -7.626  -2.332  1.00  0.79           H  
ATOM   1092  CA  ASP A  72      46.616  -5.941  -3.430  1.00  0.79           C  
ATOM   1093  HA  ASP A  72      46.107  -4.982  -3.334  1.00  0.79           H  
ATOM   1094  C   ASP A  72      47.178  -6.052  -4.867  1.00  0.79           C  
ATOM   1095  CB  ASP A  72      47.790  -5.970  -2.432  1.00  0.79           C  
ATOM   1096  HB2 ASP A  72      48.485  -5.171  -2.693  1.00  0.79           H  
ATOM   1097  HB3 ASP A  72      48.320  -6.915  -2.554  1.00  0.79           H  
ATOM   1098  O   ASP A  72      47.617  -5.073  -5.475  1.00  0.79           O  
ATOM   1099  CG  ASP A  72      47.410  -5.799  -0.953  1.00  0.79           C  
ATOM   1100  OD1 ASP A  72      46.445  -5.086  -0.628  1.00  0.79           O  
ATOM   1101  OD2 ASP A  72      48.095  -6.425  -0.116  1.00  0.79           O  
ATOM   1102  N   LEU A  73      47.178  -7.267  -5.427  1.00  0.79           N  
ATOM   1103  H   LEU A  73      46.773  -8.008  -4.873  1.00  0.79           H  
ATOM   1104  CA  LEU A  73      47.737  -7.590  -6.748  1.00  0.79           C  
ATOM   1105  HA  LEU A  73      48.452  -6.816  -7.025  1.00  0.79           H  
ATOM   1106  C   LEU A  73      46.709  -7.607  -7.877  1.00  0.79           C  
ATOM   1107  CB  LEU A  73      48.474  -8.932  -6.660  1.00  0.79           C  
ATOM   1108  HB2 LEU A  73      47.975  -9.555  -5.918  1.00  0.79           H  
ATOM   1109  HB3 LEU A  73      48.415  -9.463  -7.610  1.00  0.79           H  
ATOM   1110  O   LEU A  73      47.102  -7.729  -9.039  1.00  0.79           O  
ATOM   1111  CG  LEU A  73      49.954  -8.735  -6.298  1.00  0.79           C  
ATOM   1112  HG  LEU A  73      50.091  -7.815  -5.729  1.00  0.79           H  
ATOM   1113  CD1 LEU A  73      50.399  -9.894  -5.435  1.00  0.79           C  
ATOM   1114 HD11 LEU A  73      49.894  -9.757  -4.479  1.00  0.79           H  
ATOM   1115 HD12 LEU A  73      51.477  -9.859  -5.281  1.00  0.79           H  
ATOM   1116 HD13 LEU A  73      50.113 -10.844  -5.887  1.00  0.79           H  
ATOM   1117  CD2 LEU A  73      50.847  -8.698  -7.536  1.00  0.79           C  
ATOM   1118 HD21 LEU A  73      51.880  -8.512  -7.239  1.00  0.79           H  
ATOM   1119 HD22 LEU A  73      50.520  -7.889  -8.190  1.00  0.79           H  
ATOM   1120 HD23 LEU A  73      50.786  -9.642  -8.077  1.00  0.79           H  
ATOM   1121  N   CYS A  74      45.418  -7.466  -7.575  1.00  0.75           N  
ATOM   1122  H   CYS A  74      45.160  -7.337  -6.607  1.00  0.75           H  
ATOM   1123  CA  CYS A  74      44.401  -7.228  -8.593  1.00  0.75           C  
ATOM   1124  HA  CYS A  74      44.570  -7.895  -9.438  1.00  0.75           H  
ATOM   1125  C   CYS A  74      44.556  -5.789  -9.115  1.00  0.75           C  
ATOM   1126  CB  CYS A  74      43.004  -7.522  -8.026  1.00  0.75           C  
ATOM   1127  HB2 CYS A  74      42.894  -7.033  -7.059  1.00  0.75           H  
ATOM   1128  HB3 CYS A  74      42.255  -7.119  -8.707  1.00  0.75           H  
ATOM   1129  O   CYS A  74      43.786  -4.887  -8.783  1.00  0.75           O  
ATOM   1130  SG  CYS A  74      42.719  -9.308  -7.856  1.00  0.75           S  
ATOM   1131  HG  CYS A  74      42.765  -9.614  -9.155  1.00  0.75           H  
ATOM   1132  N   LYS A  75      45.600  -5.549  -9.911  1.00  0.58           N  
ATOM   1133  H   LYS A  75      46.239  -6.312 -10.082  1.00  0.58           H  
ATOM   1134  CA  LYS A  75      45.699  -4.358 -10.749  1.00  0.58           C  
ATOM   1135  HA  LYS A  75      45.188  -3.525 -10.266  1.00  0.58           H  
ATOM   1136  C   LYS A  75      44.945  -4.670 -12.032  1.00  0.58           C  
ATOM   1137  CB  LYS A  75      47.165  -3.949 -10.971  1.00  0.58           C  
ATOM   1138  HB2 LYS A  75      47.733  -4.788 -11.372  1.00  0.58           H  
ATOM   1139  HB3 LYS A  75      47.188  -3.134 -11.695  1.00  0.58           H  
ATOM   1140  O   LYS A  75      45.284  -5.638 -12.714  1.00  0.58           O  
ATOM   1141  CG  LYS A  75      47.793  -3.470  -9.649  1.00  0.58           C  
ATOM   1142  HG2 LYS A  75      47.122  -2.750  -9.181  1.00  0.58           H  
ATOM   1143  HG3 LYS A  75      47.910  -4.319  -8.976  1.00  0.58           H  
ATOM   1144  CD  LYS A  75      49.156  -2.796  -9.853  1.00  0.58           C  
ATOM   1145  HD2 LYS A  75      49.856  -3.512 -10.285  1.00  0.58           H  
ATOM   1146  HD3 LYS A  75      49.036  -1.953 -10.533  1.00  0.58           H  
ATOM   1147  CE  LYS A  75      49.676  -2.300  -8.496  1.00  0.58           C  
ATOM   1148  HE2 LYS A  75      48.895  -1.702  -8.026  1.00  0.58           H  
ATOM   1149  HE3 LYS A  75      49.850  -3.161  -7.850  1.00  0.58           H  
ATOM   1150  NZ  LYS A  75      50.913  -1.489  -8.626  1.00  0.58           N  
ATOM   1151  HZ1 LYS A  75      51.659  -2.028  -9.041  1.00  0.58           H  
ATOM   1152  HZ2 LYS A  75      50.740  -0.672  -9.194  1.00  0.58           H  
ATOM   1153  HZ3 LYS A  75      51.212  -1.170  -7.715  1.00  0.58           H  
ATOM   1154  N   GLY A  76      43.895  -3.891 -12.304  1.00  0.49           N  
ATOM   1155  H   GLY A  76      43.658  -3.149 -11.661  1.00  0.49           H  
ATOM   1156  CA  GLY A  76      43.203  -3.923 -13.588  1.00  0.49           C  
ATOM   1157  HA2 GLY A  76      42.544  -3.060 -13.690  1.00  0.49           H  
ATOM   1158  HA3 GLY A  76      42.615  -4.837 -13.671  1.00  0.49           H  
ATOM   1159  C   GLY A  76      44.252  -3.872 -14.691  1.00  0.49           C  
ATOM   1160  O   GLY A  76      45.166  -3.049 -14.629  1.00  0.49           O  
ATOM   1161  N   LEU A  77      44.194  -4.835 -15.608  1.00  0.35           N  
ATOM   1162  H   LEU A  77      43.401  -5.461 -15.604  1.00  0.35           H  
ATOM   1163  CA  LEU A  77      45.126  -4.922 -16.723  1.00  0.35           C  
ATOM   1164  HA  LEU A  77      46.122  -5.156 -16.347  1.00  0.35           H  
ATOM   1165  C   LEU A  77      45.173  -3.557 -17.411  1.00  0.35           C  
ATOM   1166  CB  LEU A  77      44.655  -6.033 -17.679  1.00  0.35           C  
ATOM   1167  HB2 LEU A  77      45.060  -5.851 -18.675  1.00  0.35           H  
ATOM   1168  HB3 LEU A  77      43.570  -5.978 -17.771  1.00  0.35           H  
ATOM   1169  O   LEU A  77      44.140  -3.003 -17.779  1.00  0.35           O  
ATOM   1170  CG  LEU A  77      45.078  -7.438 -17.211  1.00  0.35           C  
ATOM   1171  HG  LEU A  77      45.131  -7.464 -16.122  1.00  0.35           H  
ATOM   1172  CD1 LEU A  77      44.071  -8.498 -17.651  1.00  0.35           C  
ATOM   1173 HD11 LEU A  77      43.097  -8.283 -17.212  1.00  0.35           H  
ATOM   1174 HD12 LEU A  77      44.398  -9.487 -17.329  1.00  0.35           H  
ATOM   1175 HD13 LEU A  77      43.974  -8.486 -18.737  1.00  0.35           H  
ATOM   1176  CD2 LEU A  77      46.449  -7.810 -17.783  1.00  0.35           C  
ATOM   1177 HD21 LEU A  77      47.189  -7.071 -17.474  1.00  0.35           H  
ATOM   1178 HD22 LEU A  77      46.403  -7.832 -18.872  1.00  0.35           H  
ATOM   1179 HD23 LEU A  77      46.751  -8.791 -17.416  1.00  0.35           H  
ATOM   1180  N   SER A  78      46.375  -3.000 -17.532  1.00  0.33           N  
ATOM   1181  H   SER A  78      47.169  -3.436 -17.085  1.00  0.33           H  
ATOM   1182  CA  SER A  78      46.629  -1.814 -18.337  1.00  0.33           C  
ATOM   1183  HA  SER A  78      46.116  -0.958 -17.898  1.00  0.33           H  
ATOM   1184  C   SER A  78      46.101  -2.066 -19.752  1.00  0.33           C  
ATOM   1185  CB  SER A  78      48.136  -1.532 -18.376  1.00  0.33           C  
ATOM   1186  HB2 SER A  78      48.652  -2.355 -18.871  1.00  0.33           H  
ATOM   1187  HB3 SER A  78      48.309  -0.619 -18.945  1.00  0.33           H  
ATOM   1188  O   SER A  78      46.717  -2.808 -20.512  1.00  0.33           O  
ATOM   1189  OG  SER A  78      48.663  -1.378 -17.068  1.00  0.33           O  
ATOM   1190  HG  SER A  78      49.537  -0.987 -17.144  1.00  0.33           H  
ATOM   1191  N   GLY A  79      44.947  -1.481 -20.077  1.00  0.30           N  
ATOM   1192  H   GLY A  79      44.419  -1.072 -19.318  1.00  0.30           H  
ATOM   1193  CA  GLY A  79      44.289  -1.601 -21.378  1.00  0.30           C  
ATOM   1194  HA2 GLY A  79      44.245  -0.620 -21.850  1.00  0.30           H  
ATOM   1195  HA3 GLY A  79      44.866  -2.255 -22.032  1.00  0.30           H  
ATOM   1196  C   GLY A  79      42.877  -2.182 -21.286  1.00  0.30           C  
ATOM   1197  O   GLY A  79      42.707  -3.392 -21.281  1.00  0.30           O  
ATOM   1198  N   HIS A  80      41.889  -1.281 -21.285  1.00  0.28           N  
ATOM   1199  H   HIS A  80      42.180  -0.314 -21.280  1.00  0.28           H  
ATOM   1200  CA  HIS A  80      40.450  -1.503 -21.489  1.00  0.28           C  
ATOM   1201  HA  HIS A  80      39.991  -0.528 -21.324  1.00  0.28           H  
ATOM   1202  C   HIS A  80      39.714  -2.455 -20.515  1.00  0.28           C  
ATOM   1203  CB  HIS A  80      40.181  -1.806 -22.973  1.00  0.28           C  
ATOM   1204  HB2 HIS A  80      40.811  -2.632 -23.304  1.00  0.28           H  
ATOM   1205  HB3 HIS A  80      39.143  -2.119 -23.085  1.00  0.28           H  
ATOM   1206  O   HIS A  80      39.802  -3.673 -20.610  1.00  0.28           O  
ATOM   1207  CG  HIS A  80      40.402  -0.598 -23.854  1.00  0.28           C  
ATOM   1208  CD2 HIS A  80      41.532  -0.282 -24.563  1.00  0.28           C  
ATOM   1209  HD2 HIS A  80      42.433  -0.875 -24.616  1.00  0.28           H  
ATOM   1210  ND1 HIS A  80      39.502   0.426 -24.056  1.00  0.28           N  
ATOM   1211  HD1 HIS A  80      38.548   0.459 -23.726  1.00  0.28           H  
ATOM   1212  CE1 HIS A  80      40.074   1.334 -24.864  1.00  0.28           C  
ATOM   1213  HE1 HIS A  80      39.602   2.238 -25.220  1.00  0.28           H  
ATOM   1214  NE2 HIS A  80      41.317   0.950 -25.189  1.00  0.28           N  
ATOM   1215  N   LEU A  81      38.856  -1.827 -19.692  1.00  0.30           N  
ATOM   1216  H   LEU A  81      38.899  -0.819 -19.738  1.00  0.30           H  
ATOM   1217  CA  LEU A  81      37.853  -2.339 -18.734  1.00  0.30           C  
ATOM   1218  HA  LEU A  81      37.106  -1.545 -18.721  1.00  0.30           H  
ATOM   1219  C   LEU A  81      38.343  -2.504 -17.273  1.00  0.30           C  
ATOM   1220  CB  LEU A  81      37.074  -3.561 -19.264  1.00  0.30           C  
ATOM   1221  HB2 LEU A  81      36.400  -3.916 -18.484  1.00  0.30           H  
ATOM   1222  HB3 LEU A  81      37.772  -4.376 -19.456  1.00  0.30           H  
ATOM   1223  O   LEU A  81      39.263  -3.277 -17.004  1.00  0.30           O  
ATOM   1224  CG  LEU A  81      36.249  -3.254 -20.531  1.00  0.30           C  
ATOM   1225  HG  LEU A  81      36.775  -2.537 -21.161  1.00  0.30           H  
ATOM   1226  CD1 LEU A  81      36.034  -4.518 -21.358  1.00  0.30           C  
ATOM   1227 HD11 LEU A  81      35.504  -5.266 -20.768  1.00  0.30           H  
ATOM   1228 HD12 LEU A  81      37.000  -4.920 -21.665  1.00  0.30           H  
ATOM   1229 HD13 LEU A  81      35.453  -4.284 -22.250  1.00  0.30           H  
ATOM   1230  CD2 LEU A  81      34.881  -2.673 -20.164  1.00  0.30           C  
ATOM   1231 HD21 LEU A  81      34.318  -3.386 -19.562  1.00  0.30           H  
ATOM   1232 HD22 LEU A  81      34.318  -2.461 -21.073  1.00  0.30           H  
ATOM   1233 HD23 LEU A  81      34.999  -1.744 -19.606  1.00  0.30           H  
ATOM   1234  N   PRO A  82      37.734  -1.784 -16.302  1.00  0.38           N  
ATOM   1235  CA  PRO A  82      38.121  -1.841 -14.894  1.00  0.38           C  
ATOM   1236  HA  PRO A  82      39.200  -1.715 -14.798  1.00  0.38           H  
ATOM   1237  C   PRO A  82      37.719  -3.199 -14.301  1.00  0.38           C  
ATOM   1238  CB  PRO A  82      37.423  -0.647 -14.229  1.00  0.38           C  
ATOM   1239  HB2 PRO A  82      38.044   0.242 -14.342  1.00  0.38           H  
ATOM   1240  HB3 PRO A  82      37.205  -0.824 -13.176  1.00  0.38           H  
ATOM   1241  O   PRO A  82      36.551  -3.475 -14.039  1.00  0.38           O  
ATOM   1242  CG  PRO A  82      36.154  -0.477 -15.059  1.00  0.38           C  
ATOM   1243  HG2 PRO A  82      35.393  -1.176 -14.712  1.00  0.38           H  
ATOM   1244  HG3 PRO A  82      35.773   0.544 -15.023  1.00  0.38           H  
ATOM   1245  CD  PRO A  82      36.606  -0.872 -16.462  1.00  0.38           C  
ATOM   1246  HD2 PRO A  82      36.937   0.020 -16.994  1.00  0.38           H  
ATOM   1247  HD3 PRO A  82      35.781  -1.345 -16.993  1.00  0.38           H  
ATOM   1248  N   GLY A  83      38.700  -4.085 -14.138  1.00  0.46           N  
ATOM   1249  H   GLY A  83      39.611  -3.846 -14.503  1.00  0.46           H  
ATOM   1250  CA  GLY A  83      38.491  -5.410 -13.561  1.00  0.46           C  
ATOM   1251  HA2 GLY A  83      39.409  -5.993 -13.635  1.00  0.46           H  
ATOM   1252  HA3 GLY A  83      37.712  -5.921 -14.127  1.00  0.46           H  
ATOM   1253  C   GLY A  83      38.082  -5.334 -12.089  1.00  0.46           C  
ATOM   1254  O   GLY A  83      38.813  -4.781 -11.268  1.00  0.46           O  
ATOM   1255  N   VAL A  84      36.936  -5.936 -11.767  1.00  0.52           N  
ATOM   1256  H   VAL A  84      36.360  -6.259 -12.532  1.00  0.52           H  
ATOM   1257  CA  VAL A  84      36.421  -6.165 -10.409  1.00  0.52           C  
ATOM   1258  HA  VAL A  84      36.093  -5.214  -9.989  1.00  0.52           H  
ATOM   1259  C   VAL A  84      37.527  -6.753  -9.522  1.00  0.52           C  
ATOM   1260  CB  VAL A  84      35.209  -7.124 -10.471  1.00  0.52           C  
ATOM   1261  HB  VAL A  84      35.531  -8.077 -10.890  1.00  0.52           H  
ATOM   1262  O   VAL A  84      38.032  -7.849  -9.785  1.00  0.52           O  
ATOM   1263  CG1 VAL A  84      34.608  -7.391  -9.087  1.00  0.52           C  
ATOM   1264 HG11 VAL A  84      33.725  -8.023  -9.179  1.00  0.52           H  
ATOM   1265 HG12 VAL A  84      35.328  -7.902  -8.448  1.00  0.52           H  
ATOM   1266 HG13 VAL A  84      34.316  -6.452  -8.618  1.00  0.52           H  
ATOM   1267  CG2 VAL A  84      34.094  -6.569 -11.372  1.00  0.52           C  
ATOM   1268 HG21 VAL A  84      33.238  -7.244 -11.361  1.00  0.52           H  
ATOM   1269 HG22 VAL A  84      34.433  -6.475 -12.404  1.00  0.52           H  
ATOM   1270 HG23 VAL A  84      33.773  -5.592 -11.011  1.00  0.52           H  
ATOM   1271  N   ARG A  85      37.932  -6.034  -8.467  1.00  0.63           N  
ATOM   1272  H   ARG A  85      37.491  -5.141  -8.298  1.00  0.63           H  
ATOM   1273  CA  ARG A  85      38.884  -6.560  -7.480  1.00  0.63           C  
ATOM   1274  HA  ARG A  85      39.701  -7.044  -8.016  1.00  0.63           H  
ATOM   1275  C   ARG A  85      38.206  -7.622  -6.625  1.00  0.63           C  
ATOM   1276  CB  ARG A  85      39.461  -5.452  -6.592  1.00  0.63           C  
ATOM   1277  HB2 ARG A  85      39.892  -5.920  -5.707  1.00  0.63           H  
ATOM   1278  HB3 ARG A  85      38.667  -4.781  -6.265  1.00  0.63           H  
ATOM   1279  O   ARG A  85      37.160  -7.389  -6.032  1.00  0.63           O  
ATOM   1280  CG  ARG A  85      40.565  -4.660  -7.299  1.00  0.63           C  
ATOM   1281  HG2 ARG A  85      40.144  -4.067  -8.111  1.00  0.63           H  
ATOM   1282  HG3 ARG A  85      41.306  -5.349  -7.704  1.00  0.63           H  
ATOM   1283  CD  ARG A  85      41.239  -3.746  -6.277  1.00  0.63           C  
ATOM   1284  HD2 ARG A  85      41.498  -4.327  -5.392  1.00  0.63           H  
ATOM   1285  HD3 ARG A  85      40.522  -2.977  -5.988  1.00  0.63           H  
ATOM   1286  NE  ARG A  85      42.469  -3.133  -6.804  1.00  0.63           N  
ATOM   1287  HE  ARG A  85      42.916  -3.585  -7.589  1.00  0.63           H  
ATOM   1288  NH1 ARG A  85      42.570  -1.515  -5.197  1.00  0.63           N  
ATOM   1289 HH11 ARG A  85      42.900  -0.616  -4.879  1.00  0.63           H  
ATOM   1290 HH12 ARG A  85      41.728  -1.876  -4.772  1.00  0.63           H  
ATOM   1291  NH2 ARG A  85      44.113  -1.546  -6.799  1.00  0.63           N  
ATOM   1292 HH21 ARG A  85      44.480  -0.707  -6.374  1.00  0.63           H  
ATOM   1293 HH22 ARG A  85      44.507  -1.955  -7.635  1.00  0.63           H  
ATOM   1294  CZ  ARG A  85      43.049  -2.075  -6.268  1.00  0.63           C  
ATOM   1295  N   GLN A  86      38.836  -8.787  -6.525  1.00  0.71           N  
ATOM   1296  H   GLN A  86      39.699  -8.912  -7.035  1.00  0.71           H  
ATOM   1297  CA  GLN A  86      38.382  -9.847  -5.632  1.00  0.71           C  
ATOM   1298  HA  GLN A  86      37.293  -9.866  -5.629  1.00  0.71           H  
ATOM   1299  C   GLN A  86      38.847  -9.574  -4.195  1.00  0.71           C  
ATOM   1300  CB  GLN A  86      38.880 -11.205  -6.143  1.00  0.71           C  
ATOM   1301  HB2 GLN A  86      39.957 -11.149  -6.305  1.00  0.71           H  
ATOM   1302  HB3 GLN A  86      38.677 -11.963  -5.386  1.00  0.71           H  
ATOM   1303  O   GLN A  86      39.969  -9.103  -3.975  1.00  0.71           O  
ATOM   1304  CG  GLN A  86      38.189 -11.621  -7.452  1.00  0.71           C  
ATOM   1305  HG2 GLN A  86      38.383 -10.878  -8.226  1.00  0.71           H  
ATOM   1306  HG3 GLN A  86      37.112 -11.665  -7.287  1.00  0.71           H  
ATOM   1307  CD  GLN A  86      38.655 -12.981  -7.968  1.00  0.71           C  
ATOM   1308  NE2 GLN A  86      38.023 -13.499  -8.997  1.00  0.71           N  
ATOM   1309 HE21 GLN A  86      38.328 -14.407  -9.316  1.00  0.71           H  
ATOM   1310 HE22 GLN A  86      37.235 -13.019  -9.408  1.00  0.71           H  
ATOM   1311  OE1 GLN A  86      39.599 -13.589  -7.479  1.00  0.71           O  
ATOM   1312  N   ARG A  87      38.004  -9.915  -3.214  1.00  0.81           N  
ATOM   1313  H   ARG A  87      37.093 -10.270  -3.468  1.00  0.81           H  
ATOM   1314  CA  ARG A  87      38.386  -9.956  -1.795  1.00  0.81           C  
ATOM   1315  HA  ARG A  87      38.811  -8.993  -1.512  1.00  0.81           H  
ATOM   1316  C   ARG A  87      39.489 -11.003  -1.588  1.00  0.81           C  
ATOM   1317  CB  ARG A  87      37.145 -10.209  -0.916  1.00  0.81           C  
ATOM   1318  HB2 ARG A  87      36.617 -11.082  -1.300  1.00  0.81           H  
ATOM   1319  HB3 ARG A  87      37.463 -10.443   0.101  1.00  0.81           H  
ATOM   1320  O   ARG A  87      39.535 -12.030  -2.273  1.00  0.81           O  
ATOM   1321  CG  ARG A  87      36.162  -9.015  -0.864  1.00  0.81           C  
ATOM   1322  HG2 ARG A  87      36.029  -8.596  -1.861  1.00  0.81           H  
ATOM   1323  HG3 ARG A  87      35.195  -9.384  -0.521  1.00  0.81           H  
ATOM   1324  CD  ARG A  87      36.617  -7.908   0.105  1.00  0.81           C  
ATOM   1325  HD2 ARG A  87      37.608  -7.555  -0.180  1.00  0.81           H  
ATOM   1326  HD3 ARG A  87      36.674  -8.354   1.098  1.00  0.81           H  
ATOM   1327  NE  ARG A  87      35.687  -6.754   0.161  1.00  0.81           N  
ATOM   1328  HE  ARG A  87      34.829  -6.813  -0.368  1.00  0.81           H  
ATOM   1329  NH1 ARG A  87      36.939  -5.338   1.519  1.00  0.81           N  
ATOM   1330 HH11 ARG A  87      37.160  -4.405   1.835  1.00  0.81           H  
ATOM   1331 HH12 ARG A  87      37.513  -6.092   1.868  1.00  0.81           H  
ATOM   1332  NH2 ARG A  87      35.061  -4.608   0.668  1.00  0.81           N  
ATOM   1333 HH21 ARG A  87      35.357  -3.734   1.079  1.00  0.81           H  
ATOM   1334 HH22 ARG A  87      34.348  -4.602  -0.048  1.00  0.81           H  
ATOM   1335  CZ  ARG A  87      35.902  -5.592   0.778  1.00  0.81           C  
ATOM   1336  N   ALA A  88      40.426 -10.714  -0.693  1.00  0.81           N  
ATOM   1337  H   ALA A  88      40.333  -9.881  -0.129  1.00  0.81           H  
ATOM   1338  CA  ALA A  88      41.537 -11.606  -0.413  1.00  0.81           C  
ATOM   1339  HA  ALA A  88      41.951 -11.944  -1.363  1.00  0.81           H  
ATOM   1340  C   ALA A  88      41.073 -12.835   0.372  1.00  0.81           C  
ATOM   1341  CB  ALA A  88      42.622 -10.833   0.328  1.00  0.81           C  
ATOM   1342  HB1 ALA A  88      43.464 -11.492   0.542  1.00  0.81           H  
ATOM   1343  HB2 ALA A  88      42.949 -10.000  -0.294  1.00  0.81           H  
ATOM   1344  HB3 ALA A  88      42.225 -10.449   1.267  1.00  0.81           H  
ATOM   1345  O   ALA A  88      40.255 -12.740   1.275  1.00  0.81           O  
ATOM   1346  N   ILE A  89      41.636 -13.996   0.059  1.00  0.84           N  
ATOM   1347  H   ILE A  89      42.332 -14.007  -0.674  1.00  0.84           H  
ATOM   1348  CA  ILE A  89      41.401 -15.226   0.829  1.00  0.84           C  
ATOM   1349  HA  ILE A  89      40.531 -15.100   1.473  1.00  0.84           H  
ATOM   1350  C   ILE A  89      42.570 -15.539   1.757  1.00  0.84           C  
ATOM   1351  CB  ILE A  89      41.107 -16.408  -0.103  1.00  0.84           C  
ATOM   1352  HB  ILE A  89      40.991 -17.290   0.527  1.00  0.84           H  
ATOM   1353  O   ILE A  89      42.416 -16.241   2.752  1.00  0.84           O  
ATOM   1354  CG1 ILE A  89      42.251 -16.660  -1.107  1.00  0.84           C  
ATOM   1355 HG12 ILE A  89      43.224 -16.477  -0.652  1.00  0.84           H  
ATOM   1356 HG13 ILE A  89      42.150 -15.984  -1.956  1.00  0.84           H  
ATOM   1357  CG2 ILE A  89      39.776 -16.181  -0.842  1.00  0.84           C  
ATOM   1358 HG21 ILE A  89      39.502 -17.065  -1.417  1.00  0.84           H  
ATOM   1359 HG22 ILE A  89      38.986 -15.993  -0.115  1.00  0.84           H  
ATOM   1360 HG23 ILE A  89      39.840 -15.320  -1.508  1.00  0.84           H  
ATOM   1361  CD1 ILE A  89      42.245 -18.108  -1.587  1.00  0.84           C  
ATOM   1362 HD11 ILE A  89      43.083 -18.270  -2.266  1.00  0.84           H  
ATOM   1363 HD12 ILE A  89      42.364 -18.779  -0.736  1.00  0.84           H  
ATOM   1364 HD13 ILE A  89      41.307 -18.336  -2.093  1.00  0.84           H  
ATOM   1365  N   VAL A  90      43.754 -15.012   1.442  1.00  0.83           N  
ATOM   1366  H   VAL A  90      43.823 -14.430   0.620  1.00  0.83           H  
ATOM   1367  CA  VAL A  90      44.957 -15.209   2.240  1.00  0.83           C  
ATOM   1368  HA  VAL A  90      44.654 -15.471   3.253  1.00  0.83           H  
ATOM   1369  C   VAL A  90      45.758 -13.920   2.338  1.00  0.83           C  
ATOM   1370  CB  VAL A  90      45.836 -16.357   1.704  1.00  0.83           C  
ATOM   1371  HB  VAL A  90      46.671 -16.465   2.396  1.00  0.83           H  
ATOM   1372  O   VAL A  90      45.809 -13.125   1.399  1.00  0.83           O  
ATOM   1373  CG1 VAL A  90      45.110 -17.706   1.662  1.00  0.83           C  
ATOM   1374 HG11 VAL A  90      44.371 -17.724   0.861  1.00  0.83           H  
ATOM   1375 HG12 VAL A  90      45.828 -18.510   1.500  1.00  0.83           H  
ATOM   1376 HG13 VAL A  90      44.597 -17.876   2.609  1.00  0.83           H  
ATOM   1377  CG2 VAL A  90      46.426 -16.090   0.315  1.00  0.83           C  
ATOM   1378 HG21 VAL A  90      47.060 -16.929   0.027  1.00  0.83           H  
ATOM   1379 HG22 VAL A  90      47.050 -15.196   0.345  1.00  0.83           H  
ATOM   1380 HG23 VAL A  90      45.631 -15.961  -0.419  1.00  0.83           H  
ATOM   1381  N   ARG A  91      46.456 -13.752   3.456  1.00  0.84           N  
ATOM   1382  H   ARG A  91      46.283 -14.404   4.208  1.00  0.84           H  
ATOM   1383  CA  ARG A  91      47.522 -12.770   3.631  1.00  0.84           C  
ATOM   1384  HA  ARG A  91      47.517 -12.078   2.790  1.00  0.84           H  
ATOM   1385  C   ARG A  91      48.859 -13.485   3.657  1.00  0.84           C  
ATOM   1386  CB  ARG A  91      47.258 -11.954   4.898  1.00  0.84           C  
ATOM   1387  HB2 ARG A  91      46.275 -11.494   4.795  1.00  0.84           H  
ATOM   1388  HB3 ARG A  91      47.242 -12.609   5.770  1.00  0.84           H  
ATOM   1389  O   ARG A  91      49.100 -14.346   4.502  1.00  0.84           O  
ATOM   1390  CG  ARG A  91      48.298 -10.846   5.105  1.00  0.84           C  
ATOM   1391  HG2 ARG A  91      49.263 -11.286   5.358  1.00  0.84           H  
ATOM   1392  HG3 ARG A  91      48.398 -10.268   4.187  1.00  0.84           H  
ATOM   1393  CD  ARG A  91      47.845  -9.921   6.243  1.00  0.84           C  
ATOM   1394  HD2 ARG A  91      46.876  -9.493   5.988  1.00  0.84           H  
ATOM   1395  HD3 ARG A  91      47.720 -10.511   7.151  1.00  0.84           H  
ATOM   1396  NE  ARG A  91      48.802  -8.828   6.500  1.00  0.84           N  
ATOM   1397  HE  ARG A  91      49.346  -8.886   7.349  1.00  0.84           H  
ATOM   1398  NH1 ARG A  91      48.231  -7.485   4.714  1.00  0.84           N  
ATOM   1399 HH11 ARG A  91      48.397  -6.665   4.148  1.00  0.84           H  
ATOM   1400 HH12 ARG A  91      47.501  -8.120   4.421  1.00  0.84           H  
ATOM   1401  NH2 ARG A  91      49.809  -6.818   6.121  1.00  0.84           N  
ATOM   1402 HH21 ARG A  91      49.916  -6.007   5.529  1.00  0.84           H  
ATOM   1403 HH22 ARG A  91      50.241  -6.821   7.034  1.00  0.84           H  
ATOM   1404  CZ  ARG A  91      48.937  -7.723   5.780  1.00  0.84           C  
ATOM   1405  N   CYS A  92      49.751 -13.123   2.747  1.00  0.83           N  
ATOM   1406  H   CYS A  92      49.514 -12.365   2.123  1.00  0.83           H  
ATOM   1407  CA  CYS A  92      51.117 -13.615   2.779  1.00  0.83           C  
ATOM   1408  HA  CYS A  92      51.118 -14.682   3.006  1.00  0.83           H  
ATOM   1409  C   CYS A  92      51.891 -12.895   3.888  1.00  0.83           C  
ATOM   1410  CB  CYS A  92      51.751 -13.417   1.403  1.00  0.83           C  
ATOM   1411  HB2 CYS A  92      51.737 -12.359   1.139  1.00  0.83           H  
ATOM   1412  HB3 CYS A  92      51.206 -13.982   0.647  1.00  0.83           H  
ATOM   1413  O   CYS A  92      52.124 -11.692   3.802  1.00  0.83           O  
ATOM   1414  SG  CYS A  92      53.453 -14.017   1.507  1.00  0.83           S  
ATOM   1415  HG  CYS A  92      53.749 -13.378   2.642  1.00  0.83           H  
ATOM   1416  N   GLN A  93      52.364 -13.624   4.900  1.00  0.80           N  
ATOM   1417  H   GLN A  93      52.189 -14.619   4.917  1.00  0.80           H  
ATOM   1418  CA  GLN A  93      53.087 -13.029   6.026  1.00  0.80           C  
ATOM   1419  HA  GLN A  93      52.551 -12.128   6.328  1.00  0.80           H  
ATOM   1420  C   GLN A  93      54.496 -12.562   5.658  1.00  0.80           C  
ATOM   1421  CB  GLN A  93      53.123 -14.010   7.210  1.00  0.80           C  
ATOM   1422  HB2 GLN A  93      53.521 -14.969   6.878  1.00  0.80           H  
ATOM   1423  HB3 GLN A  93      53.789 -13.622   7.981  1.00  0.80           H  
ATOM   1424  O   GLN A  93      54.993 -11.615   6.265  1.00  0.80           O  
ATOM   1425  CG  GLN A  93      51.733 -14.231   7.827  1.00  0.80           C  
ATOM   1426  HG2 GLN A  93      51.812 -14.970   8.624  1.00  0.80           H  
ATOM   1427  HG3 GLN A  93      51.053 -14.629   7.074  1.00  0.80           H  
ATOM   1428  CD  GLN A  93      51.138 -12.953   8.418  1.00  0.80           C  
ATOM   1429  NE2 GLN A  93      49.859 -12.936   8.698  1.00  0.80           N  
ATOM   1430 HE21 GLN A  93      49.318 -13.784   8.614  1.00  0.80           H  
ATOM   1431 HE22 GLN A  93      49.491 -12.125   9.174  1.00  0.80           H  
ATOM   1432  OE1 GLN A  93      51.807 -11.945   8.626  1.00  0.80           O  
ATOM   1433  N   THR A  94      55.114 -13.180   4.647  1.00  0.80           N  
ATOM   1434  H   THR A  94      54.714 -14.041   4.303  1.00  0.80           H  
ATOM   1435  CA  THR A  94      56.423 -12.764   4.116  1.00  0.80           C  
ATOM   1436  HA  THR A  94      57.077 -12.510   4.950  1.00  0.80           H  
ATOM   1437  C   THR A  94      56.315 -11.521   3.239  1.00  0.80           C  
ATOM   1438  CB  THR A  94      57.074 -13.905   3.327  1.00  0.80           C  
ATOM   1439  HB  THR A  94      56.487 -14.109   2.431  1.00  0.80           H  
ATOM   1440  O   THR A  94      57.015 -10.547   3.479  1.00  0.80           O  
ATOM   1441  CG2 THR A  94      58.520 -13.626   2.935  1.00  0.80           C  
ATOM   1442 HG21 THR A  94      59.116 -13.384   3.816  1.00  0.80           H  
ATOM   1443 HG22 THR A  94      58.560 -12.788   2.239  1.00  0.80           H  
ATOM   1444 HG23 THR A  94      58.938 -14.500   2.437  1.00  0.80           H  
ATOM   1445  OG1 THR A  94      57.089 -15.054   4.132  1.00  0.80           O  
ATOM   1446  HG1 THR A  94      57.845 -14.975   4.718  1.00  0.80           H  
ATOM   1447  N   CYS A  95      55.419 -11.527   2.250  1.00  0.80           N  
ATOM   1448  H   CYS A  95      54.954 -12.391   2.011  1.00  0.80           H  
ATOM   1449  CA  CYS A  95      55.227 -10.395   1.342  1.00  0.80           C  
ATOM   1450  HA  CYS A  95      56.198  -9.958   1.110  1.00  0.80           H  
ATOM   1451  C   CYS A  95      54.384  -9.253   1.929  1.00  0.80           C  
ATOM   1452  CB  CYS A  95      54.604 -10.905   0.038  1.00  0.80           C  
ATOM   1453  HB2 CYS A  95      53.661 -11.410   0.247  1.00  0.80           H  
ATOM   1454  HB3 CYS A  95      54.414 -10.053  -0.615  1.00  0.80           H  
ATOM   1455  O   CYS A  95      54.341  -8.193   1.325  1.00  0.80           O  
ATOM   1456  SG  CYS A  95      55.713 -12.056  -0.807  1.00  0.80           S  
ATOM   1457  HG  CYS A  95      56.702 -11.184  -1.021  1.00  0.80           H  
ATOM   1458  N   LYS A  96      53.703  -9.462   3.065  1.00  0.79           N  
ATOM   1459  H   LYS A  96      53.754 -10.384   3.474  1.00  0.79           H  
ATOM   1460  CA  LYS A  96      52.795  -8.493   3.713  1.00  0.79           C  
ATOM   1461  HA  LYS A  96      52.271  -9.027   4.506  1.00  0.79           H  
ATOM   1462  C   LYS A  96      51.645  -7.996   2.823  1.00  0.79           C  
ATOM   1463  CB  LYS A  96      53.603  -7.349   4.364  1.00  0.79           C  
ATOM   1464  HB2 LYS A  96      54.120  -6.789   3.584  1.00  0.79           H  
ATOM   1465  HB3 LYS A  96      52.918  -6.657   4.854  1.00  0.79           H  
ATOM   1466  O   LYS A  96      51.110  -6.917   3.059  1.00  0.79           O  
ATOM   1467  CG  LYS A  96      54.639  -7.807   5.404  1.00  0.79           C  
ATOM   1468  HG2 LYS A  96      55.356  -8.485   4.942  1.00  0.79           H  
ATOM   1469  HG3 LYS A  96      55.181  -6.930   5.756  1.00  0.79           H  
ATOM   1470  CD  LYS A  96      53.979  -8.495   6.607  1.00  0.79           C  
ATOM   1471  HD2 LYS A  96      53.471  -9.399   6.272  1.00  0.79           H  
ATOM   1472  HD3 LYS A  96      53.252  -7.819   7.056  1.00  0.79           H  
ATOM   1473  CE  LYS A  96      55.032  -8.878   7.649  1.00  0.79           C  
ATOM   1474  HE2 LYS A  96      55.450  -7.969   8.081  1.00  0.79           H  
ATOM   1475  HE3 LYS A  96      55.833  -9.415   7.141  1.00  0.79           H  
ATOM   1476  NZ  LYS A  96      54.443  -9.743   8.701  1.00  0.79           N  
ATOM   1477  HZ1 LYS A  96      55.142  -9.999   9.384  1.00  0.79           H  
ATOM   1478  HZ2 LYS A  96      54.083 -10.590   8.285  1.00  0.79           H  
ATOM   1479  HZ3 LYS A  96      53.683  -9.276   9.176  1.00  0.79           H  
ATOM   1480  N   ILE A  97      51.223  -8.829   1.872  1.00  0.82           N  
ATOM   1481  H   ILE A  97      51.677  -9.729   1.812  1.00  0.82           H  
ATOM   1482  CA  ILE A  97      50.150  -8.540   0.909  1.00  0.82           C  
ATOM   1483  HA  ILE A  97      49.762  -7.546   1.131  1.00  0.82           H  
ATOM   1484  C   ILE A  97      48.970  -9.505   1.038  1.00  0.82           C  
ATOM   1485  CB  ILE A  97      50.669  -8.504  -0.545  1.00  0.82           C  
ATOM   1486  HB  ILE A  97      49.816  -8.308  -1.195  1.00  0.82           H  
ATOM   1487  O   ILE A  97      49.139 -10.676   1.395  1.00  0.82           O  
ATOM   1488  CG1 ILE A  97      51.250  -9.875  -0.961  1.00  0.82           C  
ATOM   1489 HG12 ILE A  97      50.430 -10.591  -1.028  1.00  0.82           H  
ATOM   1490 HG13 ILE A  97      51.942 -10.231  -0.198  1.00  0.82           H  
ATOM   1491  CG2 ILE A  97      51.640  -7.328  -0.741  1.00  0.82           C  
ATOM   1492 HG21 ILE A  97      51.175  -6.414  -0.370  1.00  0.82           H  
ATOM   1493 HG22 ILE A  97      51.855  -7.181  -1.799  1.00  0.82           H  
ATOM   1494 HG23 ILE A  97      52.572  -7.492  -0.200  1.00  0.82           H  
ATOM   1495  CD1 ILE A  97      51.975  -9.866  -2.306  1.00  0.82           C  
ATOM   1496 HD11 ILE A  97      52.090 -10.886  -2.675  1.00  0.82           H  
ATOM   1497 HD12 ILE A  97      51.403  -9.269  -3.016  1.00  0.82           H  
ATOM   1498 HD13 ILE A  97      52.960  -9.411  -2.197  1.00  0.82           H  
ATOM   1499  N   ASN A  98      47.789  -9.007   0.699  1.00  0.86           N  
ATOM   1500  H   ASN A  98      47.778  -8.041   0.407  1.00  0.86           H  
ATOM   1501  CA  ASN A  98      46.517  -9.709   0.642  1.00  0.86           C  
ATOM   1502  HA  ASN A  98      46.532 -10.555   1.330  1.00  0.86           H  
ATOM   1503  C   ASN A  98      46.272 -10.223  -0.783  1.00  0.86           C  
ATOM   1504  CB  ASN A  98      45.424  -8.733   1.091  1.00  0.86           C  
ATOM   1505  HB2 ASN A  98      44.458  -9.233   1.147  1.00  0.86           H  
ATOM   1506  HB3 ASN A  98      45.350  -7.929   0.359  1.00  0.86           H  
ATOM   1507  O   ASN A  98      46.458  -9.500  -1.762  1.00  0.86           O  
ATOM   1508  CG  ASN A  98      45.681  -8.131   2.453  1.00  0.86           C  
ATOM   1509  ND2 ASN A  98      45.421  -6.855   2.586  1.00  0.86           N  
ATOM   1510 HD21 ASN A  98      45.553  -6.384   3.470  1.00  0.86           H  
ATOM   1511 HD22 ASN A  98      45.112  -6.337   1.776  1.00  0.86           H  
ATOM   1512  OD1 ASN A  98      46.151  -8.782   3.379  1.00  0.86           O  
ATOM   1513  N   LEU A  99      45.875 -11.489  -0.915  1.00  0.84           N  
ATOM   1514  H   LEU A  99      45.719 -12.031  -0.077  1.00  0.84           H  
ATOM   1515  CA  LEU A  99      45.779 -12.185  -2.196  1.00  0.84           C  
ATOM   1516  HA  LEU A  99      45.874 -11.471  -3.014  1.00  0.84           H  
ATOM   1517  C   LEU A  99      44.429 -12.888  -2.332  1.00  0.84           C  
ATOM   1518  CB  LEU A  99      46.920 -13.209  -2.308  1.00  0.84           C  
ATOM   1519  HB2 LEU A  99      46.813 -13.759  -3.244  1.00  0.84           H  
ATOM   1520  HB3 LEU A  99      46.801 -13.924  -1.494  1.00  0.84           H  
ATOM   1521  O   LEU A  99      44.039 -13.674  -1.467  1.00  0.84           O  
ATOM   1522  CG  LEU A  99      48.330 -12.609  -2.232  1.00  0.84           C  
ATOM   1523  HG  LEU A  99      48.409 -11.911  -1.398  1.00  0.84           H  
ATOM   1524  CD1 LEU A  99      49.362 -13.707  -2.005  1.00  0.84           C  
ATOM   1525 HD11 LEU A  99      50.339 -13.247  -1.859  1.00  0.84           H  
ATOM   1526 HD12 LEU A  99      49.109 -14.264  -1.102  1.00  0.84           H  
ATOM   1527 HD13 LEU A  99      49.381 -14.385  -2.858  1.00  0.84           H  
ATOM   1528  CD2 LEU A  99      48.696 -11.902  -3.525  1.00  0.84           C  
ATOM   1529 HD21 LEU A  99      48.581 -12.572  -4.376  1.00  0.84           H  
ATOM   1530 HD22 LEU A  99      48.065 -11.022  -3.650  1.00  0.84           H  
ATOM   1531 HD23 LEU A  99      49.740 -11.599  -3.445  1.00  0.84           H  
ATOM   1532  N   CYS A 100      43.737 -12.658  -3.449  1.00  0.85           N  
ATOM   1533  H   CYS A 100      44.080 -11.968  -4.103  1.00  0.85           H  
ATOM   1534  CA  CYS A 100      42.646 -13.529  -3.880  1.00  0.85           C  
ATOM   1535  HA  CYS A 100      41.996 -13.724  -3.027  1.00  0.85           H  
ATOM   1536  C   CYS A 100      43.195 -14.878  -4.368  1.00  0.85           C  
ATOM   1537  CB  CYS A 100      41.794 -12.839  -4.953  1.00  0.85           C  
ATOM   1538  HB2 CYS A 100      41.531 -11.830  -4.634  1.00  0.85           H  
ATOM   1539  HB3 CYS A 100      40.862 -13.391  -5.071  1.00  0.85           H  
ATOM   1540  O   CYS A 100      44.402 -15.035  -4.572  1.00  0.85           O  
ATOM   1541  SG  CYS A 100      42.644 -12.802  -6.558  1.00  0.85           S  
ATOM   1542  HG  CYS A 100      41.527 -12.715  -7.286  1.00  0.85           H  
ATOM   1543  N   LEU A 101      42.305 -15.845  -4.601  1.00  0.81           N  
ATOM   1544  H   LEU A 101      41.328 -15.654  -4.430  1.00  0.81           H  
ATOM   1545  CA  LEU A 101      42.684 -17.196  -5.017  1.00  0.81           C  
ATOM   1546  HA  LEU A 101      43.305 -17.636  -4.237  1.00  0.81           H  
ATOM   1547  C   LEU A 101      43.524 -17.196  -6.299  1.00  0.81           C  
ATOM   1548  CB  LEU A 101      41.393 -18.016  -5.193  1.00  0.81           C  
ATOM   1549  HB2 LEU A 101      40.792 -17.943  -4.286  1.00  0.81           H  
ATOM   1550  HB3 LEU A 101      40.813 -17.575  -6.004  1.00  0.81           H  
ATOM   1551  O   LEU A 101      44.525 -17.904  -6.395  1.00  0.81           O  
ATOM   1552  CG  LEU A 101      41.625 -19.504  -5.511  1.00  0.81           C  
ATOM   1553  HG  LEU A 101      42.251 -19.595  -6.399  1.00  0.81           H  
ATOM   1554  CD1 LEU A 101      42.289 -20.267  -4.364  1.00  0.81           C  
ATOM   1555 HD11 LEU A 101      43.275 -19.854  -4.150  1.00  0.81           H  
ATOM   1556 HD12 LEU A 101      41.671 -20.206  -3.468  1.00  0.81           H  
ATOM   1557 HD13 LEU A 101      42.406 -21.318  -4.628  1.00  0.81           H  
ATOM   1558  CD2 LEU A 101      40.289 -20.178  -5.814  1.00  0.81           C  
ATOM   1559 HD21 LEU A 101      39.627 -20.093  -4.952  1.00  0.81           H  
ATOM   1560 HD22 LEU A 101      39.813 -19.694  -6.666  1.00  0.81           H  
ATOM   1561 HD23 LEU A 101      40.435 -21.235  -6.038  1.00  0.81           H  
ATOM   1562  N   GLU A 102      43.144 -16.369  -7.267  1.00  0.81           N  
ATOM   1563  H   GLU A 102      42.317 -15.807  -7.124  1.00  0.81           H  
ATOM   1564  CA  GLU A 102      43.822 -16.285  -8.557  1.00  0.81           C  
ATOM   1565  HA  GLU A 102      43.956 -17.295  -8.943  1.00  0.81           H  
ATOM   1566  C   GLU A 102      45.217 -15.654  -8.423  1.00  0.81           C  
ATOM   1567  CB  GLU A 102      42.902 -15.506  -9.509  1.00  0.81           C  
ATOM   1568  HB2 GLU A 102      42.808 -14.479  -9.155  1.00  0.81           H  
ATOM   1569  HB3 GLU A 102      41.908 -15.953  -9.489  1.00  0.81           H  
ATOM   1570  O   GLU A 102      46.214 -16.199  -8.904  1.00  0.81           O  
ATOM   1571  CG  GLU A 102      43.393 -15.477 -10.957  1.00  0.81           C  
ATOM   1572  HG2 GLU A 102      44.336 -14.931 -10.983  1.00  0.81           H  
ATOM   1573  HG3 GLU A 102      42.676 -14.913 -11.554  1.00  0.81           H  
ATOM   1574  CD  GLU A 102      43.582 -16.865 -11.584  1.00  0.81           C  
ATOM   1575  OE1 GLU A 102      44.405 -16.909 -12.533  1.00  0.81           O  
ATOM   1576  OE2 GLU A 102      42.964 -17.842 -11.105  1.00  0.81           O  
ATOM   1577  N   CYS A 103      45.329 -14.542  -7.692  1.00  0.82           N  
ATOM   1578  H   CYS A 103      44.492 -14.130  -7.305  1.00  0.82           H  
ATOM   1579  CA  CYS A 103      46.613 -13.894  -7.434  1.00  0.82           C  
ATOM   1580  HA  CYS A 103      47.126 -13.746  -8.384  1.00  0.82           H  
ATOM   1581  C   CYS A 103      47.529 -14.763  -6.570  1.00  0.82           C  
ATOM   1582  CB  CYS A 103      46.376 -12.525  -6.793  1.00  0.82           C  
ATOM   1583  HB2 CYS A 103      45.676 -12.625  -5.963  1.00  0.82           H  
ATOM   1584  HB3 CYS A 103      47.313 -12.116  -6.414  1.00  0.82           H  
ATOM   1585  O   CYS A 103      48.729 -14.822  -6.844  1.00  0.82           O  
ATOM   1586  SG  CYS A 103      45.703 -11.394  -8.043  1.00  0.82           S  
ATOM   1587  HG  CYS A 103      46.838 -11.119  -8.693  1.00  0.82           H  
ATOM   1588  N   GLN A 104      46.990 -15.481  -5.580  1.00  0.84           N  
ATOM   1589  H   GLN A 104      46.002 -15.383  -5.395  1.00  0.84           H  
ATOM   1590  CA  GLN A 104      47.737 -16.456  -4.788  1.00  0.84           C  
ATOM   1591  HA  GLN A 104      48.574 -15.952  -4.305  1.00  0.84           H  
ATOM   1592  C   GLN A 104      48.301 -17.554  -5.689  1.00  0.84           C  
ATOM   1593  CB  GLN A 104      46.836 -17.062  -3.703  1.00  0.84           C  
ATOM   1594  HB2 GLN A 104      46.020 -17.598  -4.187  1.00  0.84           H  
ATOM   1595  HB3 GLN A 104      46.409 -16.265  -3.094  1.00  0.84           H  
ATOM   1596  O   GLN A 104      49.496 -17.833  -5.614  1.00  0.84           O  
ATOM   1597  CG  GLN A 104      47.612 -18.024  -2.783  1.00  0.84           C  
ATOM   1598  HG2 GLN A 104      48.294 -17.445  -2.160  1.00  0.84           H  
ATOM   1599  HG3 GLN A 104      48.203 -18.725  -3.372  1.00  0.84           H  
ATOM   1600  CD  GLN A 104      46.702 -18.861  -1.891  1.00  0.84           C  
ATOM   1601  NE2 GLN A 104      47.238 -19.524  -0.890  1.00  0.84           N  
ATOM   1602 HE21 GLN A 104      46.583 -20.056  -0.334  1.00  0.84           H  
ATOM   1603 HE22 GLN A 104      48.228 -19.479  -0.695  1.00  0.84           H  
ATOM   1604  OE1 GLN A 104      45.507 -18.968  -2.083  1.00  0.84           O  
ATOM   1605  N   LYS A 105      47.493 -18.126  -6.590  1.00  0.81           N  
ATOM   1606  H   LYS A 105      46.514 -17.875  -6.594  1.00  0.81           H  
ATOM   1607  CA  LYS A 105      47.964 -19.149  -7.532  1.00  0.81           C  
ATOM   1608  HA  LYS A 105      48.379 -19.978  -6.959  1.00  0.81           H  
ATOM   1609  C   LYS A 105      49.104 -18.644  -8.409  1.00  0.81           C  
ATOM   1610  CB  LYS A 105      46.799 -19.690  -8.368  1.00  0.81           C  
ATOM   1611  HB2 LYS A 105      46.192 -18.860  -8.731  1.00  0.81           H  
ATOM   1612  HB3 LYS A 105      47.198 -20.222  -9.232  1.00  0.81           H  
ATOM   1613  O   LYS A 105      50.151 -19.286  -8.493  1.00  0.81           O  
ATOM   1614  CG  LYS A 105      45.928 -20.666  -7.565  1.00  0.81           C  
ATOM   1615  HG2 LYS A 105      46.512 -21.553  -7.318  1.00  0.81           H  
ATOM   1616  HG3 LYS A 105      45.591 -20.202  -6.638  1.00  0.81           H  
ATOM   1617  CD  LYS A 105      44.713 -21.070  -8.407  1.00  0.81           C  
ATOM   1618  HD2 LYS A 105      44.160 -20.171  -8.677  1.00  0.81           H  
ATOM   1619  HD3 LYS A 105      45.057 -21.556  -9.320  1.00  0.81           H  
ATOM   1620  CE  LYS A 105      43.792 -22.016  -7.634  1.00  0.81           C  
ATOM   1621  HE2 LYS A 105      43.480 -21.518  -6.715  1.00  0.81           H  
ATOM   1622  HE3 LYS A 105      44.351 -22.911  -7.361  1.00  0.81           H  
ATOM   1623  NZ  LYS A 105      42.605 -22.374  -8.451  1.00  0.81           N  
ATOM   1624  HZ1 LYS A 105      42.105 -21.540  -8.721  1.00  0.81           H  
ATOM   1625  HZ2 LYS A 105      42.882 -22.846  -9.300  1.00  0.81           H  
ATOM   1626  HZ3 LYS A 105      41.973 -22.972  -7.939  1.00  0.81           H  
ATOM   1627  N   ARG A 106      48.944 -17.452  -8.988  1.00  0.80           N  
ATOM   1628  H   ARG A 106      48.042 -17.010  -8.880  1.00  0.80           H  
ATOM   1629  CA  ARG A 106      49.946 -16.831  -9.872  1.00  0.80           C  
ATOM   1630  HA  ARG A 106      50.196 -17.525 -10.674  1.00  0.80           H  
ATOM   1631  C   ARG A 106      51.265 -16.517  -9.168  1.00  0.80           C  
ATOM   1632  CB  ARG A 106      49.354 -15.553 -10.481  1.00  0.80           C  
ATOM   1633  HB2 ARG A 106      48.952 -14.925  -9.687  1.00  0.80           H  
ATOM   1634  HB3 ARG A 106      50.143 -15.001 -10.992  1.00  0.80           H  
ATOM   1635  O   ARG A 106      52.329 -16.632  -9.771  1.00  0.80           O  
ATOM   1636  CG  ARG A 106      48.254 -15.873 -11.500  1.00  0.80           C  
ATOM   1637  HG2 ARG A 106      48.684 -16.412 -12.344  1.00  0.80           H  
ATOM   1638  HG3 ARG A 106      47.489 -16.504 -11.046  1.00  0.80           H  
ATOM   1639  CD  ARG A 106      47.603 -14.586 -12.003  1.00  0.80           C  
ATOM   1640  HD2 ARG A 106      47.293 -13.986 -11.147  1.00  0.80           H  
ATOM   1641  HD3 ARG A 106      48.331 -14.027 -12.592  1.00  0.80           H  
ATOM   1642  NE  ARG A 106      46.420 -14.895 -12.813  1.00  0.80           N  
ATOM   1643  HE  ARG A 106      45.986 -15.798 -12.688  1.00  0.80           H  
ATOM   1644  NH1 ARG A 106      46.066 -12.831 -13.776  1.00  0.80           N  
ATOM   1645 HH11 ARG A 106      45.501 -12.251 -14.380  1.00  0.80           H  
ATOM   1646 HH12 ARG A 106      46.890 -12.465 -13.321  1.00  0.80           H  
ATOM   1647  NH2 ARG A 106      44.672 -14.553 -14.160  1.00  0.80           N  
ATOM   1648 HH21 ARG A 106      44.398 -15.489 -13.894  1.00  0.80           H  
ATOM   1649 HH22 ARG A 106      44.077 -13.997 -14.756  1.00  0.80           H  
ATOM   1650  CZ  ARG A 106      45.734 -14.080 -13.585  1.00  0.80           C  
ATOM   1651  N   THR A 107      51.214 -16.103  -7.904  1.00  0.79           N  
ATOM   1652  H   THR A 107      50.304 -16.017  -7.473  1.00  0.79           H  
ATOM   1653  CA  THR A 107      52.399 -15.590  -7.196  1.00  0.79           C  
ATOM   1654  HA  THR A 107      53.179 -15.373  -7.927  1.00  0.79           H  
ATOM   1655  C   THR A 107      53.029 -16.598  -6.233  1.00  0.79           C  
ATOM   1656  CB  THR A 107      52.098 -14.254  -6.505  1.00  0.79           C  
ATOM   1657  HB  THR A 107      52.969 -13.955  -5.922  1.00  0.79           H  
ATOM   1658  O   THR A 107      54.251 -16.590  -6.081  1.00  0.79           O  
ATOM   1659  CG2 THR A 107      51.782 -13.148  -7.511  1.00  0.79           C  
ATOM   1660 HG21 THR A 107      50.855 -13.362  -8.042  1.00  0.79           H  
ATOM   1661 HG22 THR A 107      52.596 -13.059  -8.230  1.00  0.79           H  
ATOM   1662 HG23 THR A 107      51.684 -12.199  -6.984  1.00  0.79           H  
ATOM   1663  OG1 THR A 107      50.987 -14.362  -5.651  1.00  0.79           O  
ATOM   1664  HG1 THR A 107      50.193 -14.410  -6.187  1.00  0.79           H  
ATOM   1665  N   HIS A 108      52.232 -17.496  -5.644  1.00  0.76           N  
ATOM   1666  H   HIS A 108      51.244 -17.453  -5.851  1.00  0.76           H  
ATOM   1667  CA  HIS A 108      52.614 -18.352  -4.514  1.00  0.76           C  
ATOM   1668  HA  HIS A 108      53.683 -18.239  -4.333  1.00  0.76           H  
ATOM   1669  C   HIS A 108      52.391 -19.863  -4.731  1.00  0.76           C  
ATOM   1670  CB  HIS A 108      51.886 -17.866  -3.244  1.00  0.76           C  
ATOM   1671  HB2 HIS A 108      50.810 -17.845  -3.417  1.00  0.76           H  
ATOM   1672  HB3 HIS A 108      52.070 -18.578  -2.439  1.00  0.76           H  
ATOM   1673  O   HIS A 108      52.842 -20.640  -3.893  1.00  0.76           O  
ATOM   1674  CG  HIS A 108      52.335 -16.509  -2.764  1.00  0.76           C  
ATOM   1675  CD2 HIS A 108      53.247 -16.254  -1.778  1.00  0.76           C  
ATOM   1676  HD2 HIS A 108      53.765 -17.002  -1.197  1.00  0.76           H  
ATOM   1677  ND1 HIS A 108      51.958 -15.290  -3.267  1.00  0.76           N  
ATOM   1678  HD1 HIS A 108      51.338 -15.122  -4.046  1.00  0.76           H  
ATOM   1679  CE1 HIS A 108      52.639 -14.329  -2.628  1.00  0.76           C  
ATOM   1680  HE1 HIS A 108      52.568 -13.272  -2.839  1.00  0.76           H  
ATOM   1681  NE2 HIS A 108      53.436 -14.870  -1.698  1.00  0.76           N  
ATOM   1682  N   SER A 109      51.758 -20.319  -5.825  1.00  0.68           N  
ATOM   1683  H   SER A 109      51.317 -19.658  -6.449  1.00  0.68           H  
ATOM   1684  CA  SER A 109      51.533 -21.764  -6.071  1.00  0.68           C  
ATOM   1685  HA  SER A 109      51.651 -22.294  -5.126  1.00  0.68           H  
ATOM   1686  C   SER A 109      52.541 -22.435  -7.016  1.00  0.68           C  
ATOM   1687  CB  SER A 109      50.096 -22.042  -6.523  1.00  0.68           C  
ATOM   1688  HB2 SER A 109      49.902 -21.545  -7.474  1.00  0.68           H  
ATOM   1689  HB3 SER A 109      49.959 -23.114  -6.662  1.00  0.68           H  
ATOM   1690  O   SER A 109      52.425 -23.629  -7.279  1.00  0.68           O  
ATOM   1691  OG  SER A 109      49.187 -21.590  -5.537  1.00  0.68           O  
ATOM   1692  HG  SER A 109      49.317 -22.105  -4.737  1.00  0.68           H  
ATOM   1693  N   GLY A 110      53.551 -21.717  -7.515  1.00  0.62           N  
ATOM   1694  H   GLY A 110      53.622 -20.746  -7.245  1.00  0.62           H  
ATOM   1695  CA  GLY A 110      54.592 -22.303  -8.369  1.00  0.62           C  
ATOM   1696  HA2 GLY A 110      55.157 -21.505  -8.852  1.00  0.62           H  
ATOM   1697  HA3 GLY A 110      54.121 -22.902  -9.148  1.00  0.62           H  
ATOM   1698  C   GLY A 110      55.572 -23.178  -7.578  1.00  0.62           C  
ATOM   1699  O   GLY A 110      56.232 -22.682  -6.666  1.00  0.62           O  
ATOM   1700  N   GLY A 111      55.714 -24.453  -7.963  1.00  0.59           N  
ATOM   1701  H   GLY A 111      55.114 -24.774  -8.709  1.00  0.59           H  
ATOM   1702  CA  GLY A 111      56.461 -25.494  -7.232  1.00  0.59           C  
ATOM   1703  HA2 GLY A 111      55.951 -25.685  -6.287  1.00  0.59           H  
ATOM   1704  HA3 GLY A 111      56.430 -26.413  -7.817  1.00  0.59           H  
ATOM   1705  C   GLY A 111      57.938 -25.215  -6.907  1.00  0.59           C  
ATOM   1706  O   GLY A 111      58.490 -25.892  -6.047  1.00  0.59           O  
ATOM   1707  N   ASN A 112      58.556 -24.196  -7.516  1.00  0.55           N  
ATOM   1708  H   ASN A 112      58.020 -23.666  -8.188  1.00  0.55           H  
ATOM   1709  CA  ASN A 112      59.959 -23.819  -7.285  1.00  0.55           C  
ATOM   1710  HA  ASN A 112      60.447 -24.618  -6.728  1.00  0.55           H  
ATOM   1711  C   ASN A 112      60.159 -22.569  -6.407  1.00  0.55           C  
ATOM   1712  CB  ASN A 112      60.678 -23.698  -8.645  1.00  0.55           C  
ATOM   1713  HB2 ASN A 112      61.614 -23.155  -8.513  1.00  0.55           H  
ATOM   1714  HB3 ASN A 112      60.062 -23.145  -9.353  1.00  0.55           H  
ATOM   1715  O   ASN A 112      61.299 -22.159  -6.189  1.00  0.55           O  
ATOM   1716  CG  ASN A 112      61.050 -25.045  -9.241  1.00  0.55           C  
ATOM   1717  ND2 ASN A 112      61.571 -25.062 -10.444  1.00  0.55           N  
ATOM   1718 HD21 ASN A 112      61.827 -25.976 -10.791  1.00  0.55           H  
ATOM   1719 HD22 ASN A 112      61.763 -24.212 -10.954  1.00  0.55           H  
ATOM   1720  OD1 ASN A 112      60.890 -26.093  -8.647  1.00  0.55           O  
ATOM   1721  N   LYS A 113      59.098 -21.931  -5.894  1.00  0.54           N  
ATOM   1722  H   LYS A 113      58.180 -22.330  -6.032  1.00  0.54           H  
ATOM   1723  CA  LYS A 113      59.234 -20.769  -4.997  1.00  0.54           C  
ATOM   1724  HA  LYS A 113      60.239 -20.360  -5.099  1.00  0.54           H  
ATOM   1725  C   LYS A 113      59.099 -21.214  -3.540  1.00  0.54           C  
ATOM   1726  CB  LYS A 113      58.260 -19.651  -5.401  1.00  0.54           C  
ATOM   1727  HB2 LYS A 113      57.242 -20.041  -5.418  1.00  0.54           H  
ATOM   1728  HB3 LYS A 113      58.312 -18.855  -4.659  1.00  0.54           H  
ATOM   1729  O   LYS A 113      58.196 -21.979  -3.205  1.00  0.54           O  
ATOM   1730  CG  LYS A 113      58.625 -19.074  -6.783  1.00  0.54           C  
ATOM   1731  HG2 LYS A 113      58.511 -19.848  -7.542  1.00  0.54           H  
ATOM   1732  HG3 LYS A 113      59.664 -18.746  -6.771  1.00  0.54           H  
ATOM   1733  CD  LYS A 113      57.734 -17.882  -7.155  1.00  0.54           C  
ATOM   1734  HD2 LYS A 113      57.857 -17.096  -6.410  1.00  0.54           H  
ATOM   1735  HD3 LYS A 113      56.692 -18.203  -7.155  1.00  0.54           H  
ATOM   1736  CE  LYS A 113      58.109 -17.344  -8.543  1.00  0.54           C  
ATOM   1737  HE2 LYS A 113      58.014 -18.153  -9.268  1.00  0.54           H  
ATOM   1738  HE3 LYS A 113      59.153 -17.031  -8.526  1.00  0.54           H  
ATOM   1739  NZ  LYS A 113      57.239 -16.206  -8.934  1.00  0.54           N  
ATOM   1740  HZ1 LYS A 113      56.270 -16.491  -8.945  1.00  0.54           H  
ATOM   1741  HZ2 LYS A 113      57.482 -15.865  -9.853  1.00  0.54           H  
ATOM   1742  HZ3 LYS A 113      57.330 -15.448  -8.273  1.00  0.54           H  
ATOM   1743  N   ARG A 114      60.011 -20.748  -2.671  1.00  0.57           N  
ATOM   1744  H   ARG A 114      60.713 -20.121  -3.035  1.00  0.57           H  
ATOM   1745  CA  ARG A 114      59.966 -20.991  -1.215  1.00  0.57           C  
ATOM   1746  HA  ARG A 114      60.182 -22.041  -1.018  1.00  0.57           H  
ATOM   1747  C   ARG A 114      58.550 -20.695  -0.707  1.00  0.57           C  
ATOM   1748  CB  ARG A 114      60.991 -20.102  -0.477  1.00  0.57           C  
ATOM   1749  HB2 ARG A 114      60.750 -20.116   0.586  1.00  0.57           H  
ATOM   1750  HB3 ARG A 114      60.895 -19.074  -0.826  1.00  0.57           H  
ATOM   1751  O   ARG A 114      58.051 -19.592  -0.912  1.00  0.57           O  
ATOM   1752  CG  ARG A 114      62.448 -20.570  -0.636  1.00  0.57           C  
ATOM   1753  HG2 ARG A 114      62.537 -21.589  -0.262  1.00  0.57           H  
ATOM   1754  HG3 ARG A 114      62.725 -20.554  -1.691  1.00  0.57           H  
ATOM   1755  CD  ARG A 114      63.400 -19.655   0.152  1.00  0.57           C  
ATOM   1756  HD2 ARG A 114      63.344 -18.650  -0.267  1.00  0.57           H  
ATOM   1757  HD3 ARG A 114      63.068 -19.618   1.190  1.00  0.57           H  
ATOM   1758  NE  ARG A 114      64.798 -20.134   0.109  1.00  0.57           N  
ATOM   1759  HE  ARG A 114      64.969 -21.006  -0.372  1.00  0.57           H  
ATOM   1760  NH1 ARG A 114      65.758 -18.407   1.290  1.00  0.57           N  
ATOM   1761 HH11 ARG A 114      66.574 -17.976   1.700  1.00  0.57           H  
ATOM   1762 HH12 ARG A 114      64.856 -17.958   1.367  1.00  0.57           H  
ATOM   1763  NH2 ARG A 114      67.033 -20.086   0.571  1.00  0.57           N  
ATOM   1764 HH21 ARG A 114      67.834 -19.628   0.983  1.00  0.57           H  
ATOM   1765 HH22 ARG A 114      67.165 -20.966   0.093  1.00  0.57           H  
ATOM   1766  CZ  ARG A 114      65.851 -19.542   0.654  1.00  0.57           C  
ATOM   1767  N   ARG A 115      57.901 -21.679  -0.075  1.00  0.69           N  
ATOM   1768  H   ARG A 115      58.373 -22.566   0.033  1.00  0.69           H  
ATOM   1769  CA  ARG A 115      56.535 -21.536   0.453  1.00  0.69           C  
ATOM   1770  HA  ARG A 115      55.868 -21.239  -0.356  1.00  0.69           H  
ATOM   1771  C   ARG A 115      56.519 -20.428   1.504  1.00  0.69           C  
ATOM   1772  CB  ARG A 115      56.030 -22.856   1.064  1.00  0.69           C  
ATOM   1773  HB2 ARG A 115      56.755 -23.221   1.791  1.00  0.69           H  
ATOM   1774  HB3 ARG A 115      55.099 -22.650   1.592  1.00  0.69           H  
ATOM   1775  O   ARG A 115      57.101 -20.592   2.573  1.00  0.69           O  
ATOM   1776  CG  ARG A 115      55.755 -23.951   0.023  1.00  0.69           C  
ATOM   1777  HG2 ARG A 115      56.688 -24.222  -0.470  1.00  0.69           H  
ATOM   1778  HG3 ARG A 115      55.053 -23.580  -0.724  1.00  0.69           H  
ATOM   1779  CD  ARG A 115      55.161 -25.190   0.709  1.00  0.69           C  
ATOM   1780  HD2 ARG A 115      54.188 -24.924   1.124  1.00  0.69           H  
ATOM   1781  HD3 ARG A 115      55.819 -25.489   1.525  1.00  0.69           H  
ATOM   1782  NE  ARG A 115      55.014 -26.320  -0.229  1.00  0.69           N  
ATOM   1783  HE  ARG A 115      55.419 -26.206  -1.147  1.00  0.69           H  
ATOM   1784  NH1 ARG A 115      53.851 -27.733   1.167  1.00  0.69           N  
ATOM   1785 HH11 ARG A 115      53.423 -28.631   1.342  1.00  0.69           H  
ATOM   1786 HH12 ARG A 115      53.847 -27.023   1.885  1.00  0.69           H  
ATOM   1787  NH2 ARG A 115      54.402 -28.415  -0.882  1.00  0.69           N  
ATOM   1788 HH21 ARG A 115      53.949 -29.297  -0.687  1.00  0.69           H  
ATOM   1789 HH22 ARG A 115      54.843 -28.275  -1.780  1.00  0.69           H  
ATOM   1790  CZ  ARG A 115      54.424 -27.478   0.023  1.00  0.69           C  
ATOM   1791  N   HIS A 116      55.875 -19.306   1.201  1.00  0.79           N  
ATOM   1792  H   HIS A 116      55.481 -19.193   0.278  1.00  0.79           H  
ATOM   1793  CA  HIS A 116      55.669 -18.257   2.191  1.00  0.79           C  
ATOM   1794  HA  HIS A 116      56.612 -18.107   2.718  1.00  0.79           H  
ATOM   1795  C   HIS A 116      54.581 -18.687   3.190  1.00  0.79           C  
ATOM   1796  CB  HIS A 116      55.289 -16.935   1.519  1.00  0.79           C  
ATOM   1797  HB2 HIS A 116      54.368 -17.074   0.952  1.00  0.79           H  
ATOM   1798  HB3 HIS A 116      55.082 -16.216   2.312  1.00  0.79           H  
ATOM   1799  O   HIS A 116      53.559 -19.229   2.759  1.00  0.79           O  
ATOM   1800  CG  HIS A 116      56.342 -16.328   0.624  1.00  0.79           C  
ATOM   1801  CD2 HIS A 116      57.669 -16.663   0.543  1.00  0.79           C  
ATOM   1802  HD2 HIS A 116      58.163 -17.451   1.093  1.00  0.79           H  
ATOM   1803  ND1 HIS A 116      56.148 -15.266  -0.228  1.00  0.79           N  
ATOM   1804  HD1 HIS A 116      55.264 -14.833  -0.456  1.00  0.79           H  
ATOM   1805  CE1 HIS A 116      57.327 -14.965  -0.795  1.00  0.79           C  
ATOM   1806  HE1 HIS A 116      57.478 -14.186  -1.528  1.00  0.79           H  
ATOM   1807  NE2 HIS A 116      58.288 -15.790  -0.355  1.00  0.79           N  
ATOM   1808  N   PRO A 117      54.748 -18.441   4.501  1.00  0.80           N  
ATOM   1809  CA  PRO A 117      53.664 -18.569   5.465  1.00  0.80           C  
ATOM   1810  HA  PRO A 117      53.319 -19.603   5.494  1.00  0.80           H  
ATOM   1811  C   PRO A 117      52.496 -17.658   5.071  1.00  0.80           C  
ATOM   1812  CB  PRO A 117      54.267 -18.201   6.827  1.00  0.80           C  
ATOM   1813  HB2 PRO A 117      54.579 -19.112   7.339  1.00  0.80           H  
ATOM   1814  HB3 PRO A 117      53.571 -17.641   7.451  1.00  0.80           H  
ATOM   1815  O   PRO A 117      52.663 -16.449   4.884  1.00  0.80           O  
ATOM   1816  CG  PRO A 117      55.504 -17.372   6.475  1.00  0.80           C  
ATOM   1817  HG2 PRO A 117      56.271 -17.437   7.247  1.00  0.80           H  
ATOM   1818  HG3 PRO A 117      55.225 -16.334   6.295  1.00  0.80           H  
ATOM   1819  CD  PRO A 117      55.961 -18.004   5.168  1.00  0.80           C  
ATOM   1820  HD2 PRO A 117      56.527 -17.283   4.577  1.00  0.80           H  
ATOM   1821  HD3 PRO A 117      56.584 -18.873   5.379  1.00  0.80           H  
ATOM   1822  N   VAL A 118      51.311 -18.249   4.941  1.00  0.81           N  
ATOM   1823  H   VAL A 118      51.243 -19.240   5.129  1.00  0.81           H  
ATOM   1824  CA  VAL A 118      50.062 -17.555   4.622  1.00  0.81           C  
ATOM   1825  HA  VAL A 118      50.270 -16.492   4.498  1.00  0.81           H  
ATOM   1826  C   VAL A 118      49.090 -17.683   5.787  1.00  0.81           C  
ATOM   1827  CB  VAL A 118      49.426 -18.046   3.304  1.00  0.81           C  
ATOM   1828  HB  VAL A 118      48.440 -17.590   3.221  1.00  0.81           H  
ATOM   1829  O   VAL A 118      48.954 -18.752   6.376  1.00  0.81           O  
ATOM   1830  CG1 VAL A 118      50.244 -17.592   2.089  1.00  0.81           C  
ATOM   1831 HG11 VAL A 118      51.250 -18.012   2.131  1.00  0.81           H  
ATOM   1832 HG12 VAL A 118      49.756 -17.921   1.172  1.00  0.81           H  
ATOM   1833 HG13 VAL A 118      50.307 -16.504   2.072  1.00  0.81           H  
ATOM   1834  CG2 VAL A 118      49.247 -19.568   3.223  1.00  0.81           C  
ATOM   1835 HG21 VAL A 118      48.726 -19.827   2.301  1.00  0.81           H  
ATOM   1836 HG22 VAL A 118      48.646 -19.920   4.062  1.00  0.81           H  
ATOM   1837 HG23 VAL A 118      50.215 -20.068   3.237  1.00  0.81           H  
ATOM   1838  N   THR A 119      48.411 -16.591   6.114  1.00  0.80           N  
ATOM   1839  H   THR A 119      48.590 -15.742   5.597  1.00  0.80           H  
ATOM   1840  CA  THR A 119      47.272 -16.585   7.032  1.00  0.80           C  
ATOM   1841  HA  THR A 119      47.282 -17.481   7.652  1.00  0.80           H  
ATOM   1842  C   THR A 119      46.009 -16.586   6.194  1.00  0.80           C  
ATOM   1843  CB  THR A 119      47.313 -15.364   7.953  1.00  0.80           C  
ATOM   1844  HB  THR A 119      47.291 -14.453   7.356  1.00  0.80           H  
ATOM   1845  O   THR A 119      45.832 -15.704   5.358  1.00  0.80           O  
ATOM   1846  CG2 THR A 119      46.168 -15.341   8.959  1.00  0.80           C  
ATOM   1847 HG21 THR A 119      46.259 -14.455   9.587  1.00  0.80           H  
ATOM   1848 HG22 THR A 119      46.178 -16.236   9.581  1.00  0.80           H  
ATOM   1849 HG23 THR A 119      45.211 -15.279   8.441  1.00  0.80           H  
ATOM   1850  OG1 THR A 119      48.511 -15.403   8.698  1.00  0.80           O  
ATOM   1851  HG1 THR A 119      48.424 -16.130   9.319  1.00  0.80           H  
ATOM   1852  N   VAL A 120      45.161 -17.589   6.382  1.00  0.79           N  
ATOM   1853  H   VAL A 120      45.339 -18.262   7.114  1.00  0.79           H  
ATOM   1854  CA  VAL A 120      43.883 -17.689   5.677  1.00  0.79           C  
ATOM   1855  HA  VAL A 120      44.002 -17.325   4.656  1.00  0.79           H  
ATOM   1856  C   VAL A 120      42.881 -16.785   6.382  1.00  0.79           C  
ATOM   1857  CB  VAL A 120      43.405 -19.152   5.604  1.00  0.79           C  
ATOM   1858  HB  VAL A 120      43.217 -19.519   6.613  1.00  0.79           H  
ATOM   1859  O   VAL A 120      42.740 -16.854   7.601  1.00  0.79           O  
ATOM   1860  CG1 VAL A 120      42.123 -19.291   4.781  1.00  0.79           C  
ATOM   1861 HG11 VAL A 120      42.246 -18.844   3.794  1.00  0.79           H  
ATOM   1862 HG12 VAL A 120      41.856 -20.342   4.674  1.00  0.79           H  
ATOM   1863 HG13 VAL A 120      41.300 -18.799   5.300  1.00  0.79           H  
ATOM   1864  CG2 VAL A 120      44.471 -20.055   4.958  1.00  0.79           C  
ATOM   1865 HG21 VAL A 120      45.386 -20.057   5.551  1.00  0.79           H  
ATOM   1866 HG22 VAL A 120      44.098 -21.078   4.915  1.00  0.79           H  
ATOM   1867 HG23 VAL A 120      44.691 -19.717   3.945  1.00  0.79           H  
ATOM   1868  N   TYR A 121      42.206 -15.928   5.623  1.00  0.74           N  
ATOM   1869  H   TYR A 121      42.327 -15.964   4.621  1.00  0.74           H  
ATOM   1870  CA  TYR A 121      41.021 -15.246   6.120  1.00  0.74           C  
ATOM   1871  HA  TYR A 121      41.207 -14.868   7.125  1.00  0.74           H  
ATOM   1872  C   TYR A 121      39.906 -16.290   6.188  1.00  0.74           C  
ATOM   1873  CB  TYR A 121      40.678 -14.060   5.203  1.00  0.74           C  
ATOM   1874  HB2 TYR A 121      40.573 -14.412   4.177  1.00  0.74           H  
ATOM   1875  HB3 TYR A 121      39.713 -13.654   5.507  1.00  0.74           H  
ATOM   1876  O   TYR A 121      39.606 -16.925   5.179  1.00  0.74           O  
ATOM   1877  CG  TYR A 121      41.702 -12.941   5.263  1.00  0.74           C  
ATOM   1878  CD1 TYR A 121      41.812 -12.178   6.441  1.00  0.74           C  
ATOM   1879  HD1 TYR A 121      41.157 -12.378   7.276  1.00  0.74           H  
ATOM   1880  CD2 TYR A 121      42.535 -12.655   4.161  1.00  0.74           C  
ATOM   1881  HD2 TYR A 121      42.417 -13.214   3.244  1.00  0.74           H  
ATOM   1882  CE1 TYR A 121      42.747 -11.134   6.525  1.00  0.74           C  
ATOM   1883  HE1 TYR A 121      42.805 -10.541   7.425  1.00  0.74           H  
ATOM   1884  CE2 TYR A 121      43.484 -11.616   4.242  1.00  0.74           C  
ATOM   1885  HE2 TYR A 121      44.111 -11.368   3.399  1.00  0.74           H  
ATOM   1886  OH  TYR A 121      44.453  -9.822   5.522  1.00  0.74           O  
ATOM   1887  HH  TYR A 121      44.268  -9.297   6.304  1.00  0.74           H  
ATOM   1888  CZ  TYR A 121      43.581 -10.853   5.426  1.00  0.74           C  
ATOM   1889  N   ASN A 122      39.324 -16.519   7.367  1.00  0.58           N  
ATOM   1890  H   ASN A 122      39.648 -16.016   8.180  1.00  0.58           H  
ATOM   1891  CA  ASN A 122      38.202 -17.448   7.521  1.00  0.58           C  
ATOM   1892  HA  ASN A 122      38.432 -18.374   6.993  1.00  0.58           H  
ATOM   1893  C   ASN A 122      36.952 -16.866   6.845  1.00  0.58           C  
ATOM   1894  CB  ASN A 122      37.976 -17.778   9.014  1.00  0.58           C  
ATOM   1895  HB2 ASN A 122      36.924 -18.017   9.171  1.00  0.58           H  
ATOM   1896  HB3 ASN A 122      38.210 -16.911   9.631  1.00  0.58           H  
ATOM   1897  O   ASN A 122      36.087 -16.292   7.499  1.00  0.58           O  
ATOM   1898  CG  ASN A 122      38.748 -18.988   9.510  1.00  0.58           C  
ATOM   1899  ND2 ASN A 122      38.775 -19.197  10.805  1.00  0.58           N  
ATOM   1900 HD21 ASN A 122      38.296 -18.574  11.439  1.00  0.58           H  
ATOM   1901 HD22 ASN A 122      39.248 -20.036  11.109  1.00  0.58           H  
ATOM   1902  OD1 ASN A 122      39.306 -19.773   8.764  1.00  0.58           O  
ATOM   1903  N   VAL A 123      36.859 -17.021   5.522  1.00  0.51           N  
ATOM   1904  H   VAL A 123      37.674 -17.366   5.035  1.00  0.51           H  
ATOM   1905  CA  VAL A 123      35.681 -16.621   4.738  1.00  0.51           C  
ATOM   1906  HA  VAL A 123      35.416 -15.600   5.011  1.00  0.51           H  
ATOM   1907  C   VAL A 123      34.476 -17.503   5.092  1.00  0.51           C  
ATOM   1908  CB  VAL A 123      35.981 -16.647   3.220  1.00  0.51           C  
ATOM   1909  HB  VAL A 123      36.077 -17.682   2.893  1.00  0.51           H  
ATOM   1910  O   VAL A 123      33.340 -17.066   4.977  1.00  0.51           O  
ATOM   1911  CG1 VAL A 123      34.867 -15.977   2.407  1.00  0.51           C  
ATOM   1912 HG11 VAL A 123      33.925 -16.508   2.544  1.00  0.51           H  
ATOM   1913 HG12 VAL A 123      34.735 -14.944   2.730  1.00  0.51           H  
ATOM   1914 HG13 VAL A 123      35.108 -15.996   1.344  1.00  0.51           H  
ATOM   1915  CG2 VAL A 123      37.285 -15.911   2.866  1.00  0.51           C  
ATOM   1916 HG21 VAL A 123      37.287 -14.917   3.315  1.00  0.51           H  
ATOM   1917 HG22 VAL A 123      37.378 -15.811   1.785  1.00  0.51           H  
ATOM   1918 HG23 VAL A 123      38.147 -16.476   3.220  1.00  0.51           H  
ATOM   1919  N   SER A 124      34.705 -18.719   5.596  1.00  0.42           N  
ATOM   1920  H   SER A 124      35.656 -19.044   5.699  1.00  0.42           H  
ATOM   1921  CA  SER A 124      33.645 -19.693   5.865  1.00  0.42           C  
ATOM   1922  HA  SER A 124      32.889 -19.597   5.085  1.00  0.42           H  
ATOM   1923  C   SER A 124      32.891 -19.509   7.185  1.00  0.42           C  
ATOM   1924  CB  SER A 124      34.219 -21.108   5.754  1.00  0.42           C  
ATOM   1925  HB2 SER A 124      34.497 -21.291   4.716  1.00  0.42           H  
ATOM   1926  HB3 SER A 124      33.467 -21.840   6.050  1.00  0.42           H  
ATOM   1927  O   SER A 124      31.815 -20.072   7.305  1.00  0.42           O  
ATOM   1928  OG  SER A 124      35.373 -21.237   6.564  1.00  0.42           O  
ATOM   1929  HG  SER A 124      35.054 -21.437   7.447  1.00  0.42           H  
ATOM   1930  N   ASN A 125      33.390 -18.725   8.152  1.00  0.37           N  
ATOM   1931  H   ASN A 125      34.265 -18.249   7.988  1.00  0.37           H  
ATOM   1932  CA  ASN A 125      32.729 -18.617   9.469  1.00  0.37           C  
ATOM   1933  HA  ASN A 125      31.795 -19.177   9.455  1.00  0.37           H  
ATOM   1934  C   ASN A 125      32.303 -17.195   9.851  1.00  0.37           C  
ATOM   1935  CB  ASN A 125      33.601 -19.258  10.564  1.00  0.37           C  
ATOM   1936  HB2 ASN A 125      34.621 -18.878  10.510  1.00  0.37           H  
ATOM   1937  HB3 ASN A 125      33.185 -18.982  11.533  1.00  0.37           H  
ATOM   1938  O   ASN A 125      31.603 -17.024  10.846  1.00  0.37           O  
ATOM   1939  CG  ASN A 125      33.629 -20.777  10.504  1.00  0.37           C  
ATOM   1940  ND2 ASN A 125      33.844 -21.433  11.616  1.00  0.37           N  
ATOM   1941 HD21 ASN A 125      33.693 -22.428  11.532  1.00  0.37           H  
ATOM   1942 HD22 ASN A 125      33.742 -20.953  12.499  1.00  0.37           H  
ATOM   1943  OD1 ASN A 125      33.560 -21.407   9.467  1.00  0.37           O  
ATOM   1944  N   LEU A 126      32.684 -16.169   9.086  1.00  0.39           N  
ATOM   1945  H   LEU A 126      33.254 -16.333   8.268  1.00  0.39           H  
ATOM   1946  CA  LEU A 126      32.231 -14.808   9.385  1.00  0.39           C  
ATOM   1947  HA  LEU A 126      32.123 -14.725  10.467  1.00  0.39           H  
ATOM   1948  C   LEU A 126      30.859 -14.482   8.792  1.00  0.39           C  
ATOM   1949  CB  LEU A 126      33.268 -13.793   8.926  1.00  0.39           C  
ATOM   1950  HB2 LEU A 126      34.270 -14.222   8.940  1.00  0.39           H  
ATOM   1951  HB3 LEU A 126      33.042 -13.498   7.901  1.00  0.39           H  
ATOM   1952  O   LEU A 126      30.173 -13.587   9.278  1.00  0.39           O  
ATOM   1953  CG  LEU A 126      33.196 -12.591   9.882  1.00  0.39           C  
ATOM   1954  HG  LEU A 126      32.207 -12.496  10.331  1.00  0.39           H  
ATOM   1955  CD1 LEU A 126      34.195 -12.809  11.024  1.00  0.39           C  
ATOM   1956 HD11 LEU A 126      33.955 -13.739  11.540  1.00  0.39           H  
ATOM   1957 HD12 LEU A 126      34.097 -11.996  11.743  1.00  0.39           H  
ATOM   1958 HD13 LEU A 126      35.211 -12.865  10.634  1.00  0.39           H  
ATOM   1959  CD2 LEU A 126      33.421 -11.328   9.072  1.00  0.39           C  
ATOM   1960 HD21 LEU A 126      32.573 -11.189   8.401  1.00  0.39           H  
ATOM   1961 HD22 LEU A 126      33.468 -10.455   9.723  1.00  0.39           H  
ATOM   1962 HD23 LEU A 126      34.316 -11.451   8.463  1.00  0.39           H  
ATOM   1963  N   GLN A 127      30.454 -15.253   7.785  1.00  0.36           N  
ATOM   1964  H   GLN A 127      31.075 -15.956   7.410  1.00  0.36           H  
ATOM   1965  CA  GLN A 127      29.085 -15.231   7.309  1.00  0.36           C  
ATOM   1966  HA  GLN A 127      28.790 -14.186   7.215  1.00  0.36           H  
ATOM   1967  C   GLN A 127      28.129 -15.868   8.341  1.00  0.36           C  
ATOM   1968  CB  GLN A 127      29.045 -15.873   5.906  1.00  0.36           C  
ATOM   1969  HB2 GLN A 127      29.961 -15.614   5.375  1.00  0.36           H  
ATOM   1970  HB3 GLN A 127      29.005 -16.958   6.000  1.00  0.36           H  
ATOM   1971  O   GLN A 127      26.949 -15.591   8.312  1.00  0.36           O  
ATOM   1972  CG  GLN A 127      27.839 -15.375   5.101  1.00  0.36           C  
ATOM   1973  HG2 GLN A 127      27.160 -16.202   4.892  1.00  0.36           H  
ATOM   1974  HG3 GLN A 127      27.311 -14.673   5.747  1.00  0.36           H  
ATOM   1975  CD  GLN A 127      28.135 -14.623   3.806  1.00  0.36           C  
ATOM   1976  NE2 GLN A 127      27.228 -13.769   3.391  1.00  0.36           N  
ATOM   1977 HE21 GLN A 127      27.415 -13.219   2.565  1.00  0.36           H  
ATOM   1978 HE22 GLN A 127      26.482 -13.548   4.034  1.00  0.36           H  
ATOM   1979  OE1 GLN A 127      29.159 -14.777   3.152  1.00  0.36           O  
ATOM   1980  N   GLU A 128      28.604 -16.632   9.334  1.00  0.34           N  
ATOM   1981  H   GLU A 128      29.587 -16.865   9.365  1.00  0.34           H  
ATOM   1982  CA  GLU A 128      27.715 -17.199  10.363  1.00  0.34           C  
ATOM   1983  HA  GLU A 128      26.692 -17.220   9.988  1.00  0.34           H  
ATOM   1984  C   GLU A 128      27.637 -16.364  11.650  1.00  0.34           C  
ATOM   1985  CB  GLU A 128      28.093 -18.658  10.657  1.00  0.34           C  
ATOM   1986  HB2 GLU A 128      27.638 -18.954  11.602  1.00  0.34           H  
ATOM   1987  HB3 GLU A 128      29.176 -18.739  10.752  1.00  0.34           H  
ATOM   1988  O   GLU A 128      26.581 -16.319  12.267  1.00  0.34           O  
ATOM   1989  CG  GLU A 128      27.572 -19.603   9.559  1.00  0.34           C  
ATOM   1990  HG2 GLU A 128      28.031 -19.326   8.611  1.00  0.34           H  
ATOM   1991  HG3 GLU A 128      26.495 -19.465   9.465  1.00  0.34           H  
ATOM   1992  CD  GLU A 128      27.870 -21.085   9.845  1.00  0.34           C  
ATOM   1993  OE1 GLU A 128      27.132 -21.941   9.305  1.00  0.34           O  
ATOM   1994  OE2 GLU A 128      28.845 -21.363  10.585  1.00  0.34           O  
ATOM   1995  N   SER A 129      28.690 -15.658  12.081  1.00  0.34           N  
ATOM   1996  H   SER A 129      29.563 -15.722  11.577  1.00  0.34           H  
ATOM   1997  CA  SER A 129      28.681 -15.037  13.422  1.00  0.34           C  
ATOM   1998  HA  SER A 129      28.079 -15.666  14.078  1.00  0.34           H  
ATOM   1999  C   SER A 129      28.049 -13.643  13.507  1.00  0.34           C  
ATOM   2000  CB  SER A 129      30.086 -15.033  14.021  1.00  0.34           C  
ATOM   2001  HB2 SER A 129      30.447 -16.059  14.086  1.00  0.34           H  
ATOM   2002  HB3 SER A 129      30.049 -14.613  15.026  1.00  0.34           H  
ATOM   2003  O   SER A 129      27.671 -13.230  14.598  1.00  0.34           O  
ATOM   2004  OG  SER A 129      30.984 -14.278  13.225  1.00  0.34           O  
ATOM   2005  HG  SER A 129      30.630 -13.391  13.135  1.00  0.34           H  
ATOM   2006  N   LEU A 130      27.949 -12.905  12.396  1.00  0.40           N  
ATOM   2007  H   LEU A 130      28.289 -13.298  11.531  1.00  0.40           H  
ATOM   2008  CA  LEU A 130      27.172 -11.653  12.341  1.00  0.40           C  
ATOM   2009  HA  LEU A 130      26.915 -11.333  13.351  1.00  0.40           H  
ATOM   2010  C   LEU A 130      25.820 -11.849  11.654  1.00  0.40           C  
ATOM   2011  CB  LEU A 130      27.997 -10.537  11.679  1.00  0.40           C  
ATOM   2012  HB2 LEU A 130      27.331  -9.711  11.429  1.00  0.40           H  
ATOM   2013  HB3 LEU A 130      28.412 -10.920  10.747  1.00  0.40           H  
ATOM   2014  O   LEU A 130      24.894 -11.091  11.924  1.00  0.40           O  
ATOM   2015  CG  LEU A 130      29.132  -9.994  12.567  1.00  0.40           C  
ATOM   2016  HG  LEU A 130      29.745 -10.821  12.925  1.00  0.40           H  
ATOM   2017  CD1 LEU A 130      30.027  -9.063  11.747  1.00  0.40           C  
ATOM   2018 HD11 LEU A 130      30.858  -8.711  12.358  1.00  0.40           H  
ATOM   2019 HD12 LEU A 130      30.431  -9.609  10.895  1.00  0.40           H  
ATOM   2020 HD13 LEU A 130      29.445  -8.215  11.386  1.00  0.40           H  
ATOM   2021  CD2 LEU A 130      28.616  -9.199  13.772  1.00  0.40           C  
ATOM   2022 HD21 LEU A 130      29.451  -8.766  14.322  1.00  0.40           H  
ATOM   2023 HD22 LEU A 130      27.942  -8.408  13.440  1.00  0.40           H  
ATOM   2024 HD23 LEU A 130      28.072  -9.860  14.447  1.00  0.40           H  
ATOM   2025  N   GLU A 131      25.674 -12.897  10.839  1.00  0.35           N  
ATOM   2026  H   GLU A 131      26.461 -13.484  10.602  1.00  0.35           H  
ATOM   2027  CA  GLU A 131      24.365 -13.259  10.312  1.00  0.35           C  
ATOM   2028  HA  GLU A 131      23.787 -12.344  10.187  1.00  0.35           H  
ATOM   2029  C   GLU A 131      23.564 -14.124  11.296  1.00  0.35           C  
ATOM   2030  CB  GLU A 131      24.432 -13.884   8.912  1.00  0.35           C  
ATOM   2031  HB2 GLU A 131      23.415 -13.856   8.521  1.00  0.35           H  
ATOM   2032  HB3 GLU A 131      24.735 -14.927   9.001  1.00  0.35           H  
ATOM   2033  O   GLU A 131      22.360 -14.175  11.160  1.00  0.35           O  
ATOM   2034  CG  GLU A 131      25.301 -13.121   7.894  1.00  0.35           C  
ATOM   2035  HG2 GLU A 131      24.979 -12.080   7.880  1.00  0.35           H  
ATOM   2036  HG3 GLU A 131      26.340 -13.130   8.223  1.00  0.35           H  
ATOM   2037  CD  GLU A 131      25.219 -13.696   6.465  1.00  0.35           C  
ATOM   2038  OE1 GLU A 131      25.595 -12.965   5.514  1.00  0.35           O  
ATOM   2039  OE2 GLU A 131      24.860 -14.880   6.283  1.00  0.35           O  
ATOM   2040  N   ALA A 132      24.112 -14.740  12.348  1.00  0.38           N  
ATOM   2041  H   ALA A 132      25.116 -14.804  12.431  1.00  0.38           H  
ATOM   2042  CA  ALA A 132      23.278 -15.559  13.248  1.00  0.38           C  
ATOM   2043  HA  ALA A 132      22.868 -16.379  12.659  1.00  0.38           H  
ATOM   2044  C   ALA A 132      22.053 -14.827  13.853  1.00  0.38           C  
ATOM   2045  CB  ALA A 132      24.153 -16.178  14.341  1.00  0.38           C  
ATOM   2046  HB1 ALA A 132      23.521 -16.669  15.081  1.00  0.38           H  
ATOM   2047  HB2 ALA A 132      24.815 -16.928  13.907  1.00  0.38           H  
ATOM   2048  HB3 ALA A 132      24.744 -15.405  14.832  1.00  0.38           H  
ATOM   2049  O   ALA A 132      21.075 -15.495  14.182  1.00  0.38           O  
ATOM   2050  N   GLU A 133      22.054 -13.489  13.936  1.00  0.41           N  
ATOM   2051  H   GLU A 133      22.884 -12.987  13.654  1.00  0.41           H  
ATOM   2052  CA  GLU A 133      20.852 -12.722  14.308  1.00  0.41           C  
ATOM   2053  HA  GLU A 133      20.098 -13.410  14.690  1.00  0.41           H  
ATOM   2054  C   GLU A 133      20.145 -12.023  13.124  1.00  0.41           C  
ATOM   2055  CB  GLU A 133      21.166 -11.769  15.474  1.00  0.41           C  
ATOM   2056  HB2 GLU A 133      21.987 -11.107  15.200  1.00  0.41           H  
ATOM   2057  HB3 GLU A 133      20.278 -11.166  15.665  1.00  0.41           H  
ATOM   2058  O   GLU A 133      18.926 -11.871  13.167  1.00  0.41           O  
ATOM   2059  CG  GLU A 133      21.518 -12.548  16.759  1.00  0.41           C  
ATOM   2060  HG2 GLU A 133      20.778 -13.336  16.899  1.00  0.41           H  
ATOM   2061  HG3 GLU A 133      22.490 -13.024  16.630  1.00  0.41           H  
ATOM   2062  CD  GLU A 133      21.550 -11.683  18.033  1.00  0.41           C  
ATOM   2063  OE1 GLU A 133      21.551 -12.285  19.134  1.00  0.41           O  
ATOM   2064  OE2 GLU A 133      21.591 -10.437  17.922  1.00  0.41           O  
ATOM   2065  N   GLU A 134      20.836 -11.666  12.029  1.00  0.41           N  
ATOM   2066  H   GLU A 134      21.832 -11.830  12.016  1.00  0.41           H  
ATOM   2067  CA  GLU A 134      20.210 -11.021  10.850  1.00  0.41           C  
ATOM   2068  HA  GLU A 134      19.259 -10.588  11.159  1.00  0.41           H  
ATOM   2069  C   GLU A 134      19.843 -11.988   9.698  1.00  0.41           C  
ATOM   2070  CB  GLU A 134      21.071  -9.846  10.340  1.00  0.41           C  
ATOM   2071  HB2 GLU A 134      22.108 -10.169  10.248  1.00  0.41           H  
ATOM   2072  HB3 GLU A 134      20.711  -9.564   9.351  1.00  0.41           H  
ATOM   2073  O   GLU A 134      19.000 -11.657   8.857  1.00  0.41           O  
ATOM   2074  CG  GLU A 134      20.981  -8.601  11.246  1.00  0.41           C  
ATOM   2075  HG2 GLU A 134      19.928  -8.380  11.419  1.00  0.41           H  
ATOM   2076  HG3 GLU A 134      21.437  -8.833  12.208  1.00  0.41           H  
ATOM   2077  CD  GLU A 134      21.655  -7.343  10.655  1.00  0.41           C  
ATOM   2078  OE1 GLU A 134      21.368  -6.232  11.162  1.00  0.41           O  
ATOM   2079  OE2 GLU A 134      22.460  -7.465   9.702  1.00  0.41           O  
ATOM   2080  N   MET A 135      20.383 -13.213   9.670  1.00  0.41           N  
ATOM   2081  H   MET A 135      21.022 -13.457  10.413  1.00  0.41           H  
ATOM   2082  CA  MET A 135      20.081 -14.242   8.657  1.00  0.41           C  
ATOM   2083  HA  MET A 135      20.149 -13.741   7.691  1.00  0.41           H  
ATOM   2084  C   MET A 135      18.652 -14.778   8.768  1.00  0.41           C  
ATOM   2085  CB  MET A 135      21.058 -15.448   8.643  1.00  0.41           C  
ATOM   2086  HB2 MET A 135      20.541 -16.339   8.999  1.00  0.41           H  
ATOM   2087  HB3 MET A 135      21.931 -15.317   9.284  1.00  0.41           H  
ATOM   2088  O   MET A 135      18.219 -15.519   7.882  1.00  0.41           O  
ATOM   2089  CG  MET A 135      21.611 -15.716   7.241  1.00  0.41           C  
ATOM   2090  HG2 MET A 135      20.844 -15.459   6.511  1.00  0.41           H  
ATOM   2091  HG3 MET A 135      22.467 -15.068   7.050  1.00  0.41           H  
ATOM   2092  SD  MET A 135      22.078 -17.437   6.906  1.00  0.41           S  
ATOM   2093  CE  MET A 135      23.310 -17.733   8.199  1.00  0.41           C  
ATOM   2094  HE1 MET A 135      22.862 -17.607   9.185  1.00  0.41           H  
ATOM   2095  HE2 MET A 135      24.126 -17.020   8.079  1.00  0.41           H  
ATOM   2096  HE3 MET A 135      23.708 -18.743   8.105  1.00  0.41           H  
ATOM   2097  N   ASP A 136      17.897 -14.405   9.800  1.00  0.62           N  
ATOM   2098  H   ASP A 136      18.306 -13.818  10.513  1.00  0.62           H  
ATOM   2099  CA  ASP A 136      16.519 -14.855   9.955  1.00  0.62           C  
ATOM   2100  HA  ASP A 136      16.458 -15.868   9.557  1.00  0.62           H  
ATOM   2101  C   ASP A 136      15.532 -14.004   9.133  1.00  0.62           C  
ATOM   2102  CB  ASP A 136      16.179 -14.946  11.451  1.00  0.62           C  
ATOM   2103  HB2 ASP A 136      17.032 -15.364  11.987  1.00  0.62           H  
ATOM   2104  HB3 ASP A 136      15.993 -13.944  11.838  1.00  0.62           H  
ATOM   2105  O   ASP A 136      14.568 -14.545   8.606  1.00  0.62           O  
ATOM   2106  CG  ASP A 136      14.971 -15.848  11.732  1.00  0.62           C  
ATOM   2107  OD1 ASP A 136      14.748 -16.833  10.991  1.00  0.62           O  
ATOM   2108  OD2 ASP A 136      14.185 -15.533  12.655  1.00  0.62           O  
ATOM   2109  N   GLU A 137      15.771 -12.708   8.899  1.00  0.71           N  
ATOM   2110  H   GLU A 137      16.608 -12.292   9.281  1.00  0.71           H  
ATOM   2111  CA  GLU A 137      14.760 -11.854   8.247  1.00  0.71           C  
ATOM   2112  HA  GLU A 137      13.790 -12.345   8.326  1.00  0.71           H  
ATOM   2113  C   GLU A 137      14.948 -11.684   6.737  1.00  0.71           C  
ATOM   2114  CB  GLU A 137      14.619 -10.511   8.977  1.00  0.71           C  
ATOM   2115  HB2 GLU A 137      14.100  -9.805   8.329  1.00  0.71           H  
ATOM   2116  HB3 GLU A 137      15.607 -10.103   9.190  1.00  0.71           H  
ATOM   2117  O   GLU A 137      14.006 -11.927   5.980  1.00  0.71           O  
ATOM   2118  CG  GLU A 137      13.821 -10.651  10.289  1.00  0.71           C  
ATOM   2119  HG2 GLU A 137      14.369 -11.301  10.970  1.00  0.71           H  
ATOM   2120  HG3 GLU A 137      13.744  -9.668  10.754  1.00  0.71           H  
ATOM   2121  CD  GLU A 137      12.403 -11.208  10.055  1.00  0.71           C  
ATOM   2122  OE1 GLU A 137      12.016 -12.192  10.738  1.00  0.71           O  
ATOM   2123  OE2 GLU A 137      11.729 -10.701   9.127  1.00  0.71           O  
ATOM   2124  N   GLU A 138      16.136 -11.327   6.237  1.00  0.72           N  
ATOM   2125  H   GLU A 138      16.911 -11.158   6.861  1.00  0.72           H  
ATOM   2126  CA  GLU A 138      16.307 -11.156   4.782  1.00  0.72           C  
ATOM   2127  HA  GLU A 138      15.529 -10.477   4.433  1.00  0.72           H  
ATOM   2128  C   GLU A 138      16.108 -12.482   4.034  1.00  0.72           C  
ATOM   2129  CB  GLU A 138      17.663 -10.518   4.443  1.00  0.72           C  
ATOM   2130  HB2 GLU A 138      17.773  -9.604   5.027  1.00  0.72           H  
ATOM   2131  HB3 GLU A 138      18.471 -11.205   4.696  1.00  0.72           H  
ATOM   2132  O   GLU A 138      15.467 -12.517   2.982  1.00  0.72           O  
ATOM   2133  CG  GLU A 138      17.717 -10.175   2.942  1.00  0.72           C  
ATOM   2134  HG2 GLU A 138      17.636 -11.097   2.367  1.00  0.72           H  
ATOM   2135  HG3 GLU A 138      16.859  -9.551   2.693  1.00  0.72           H  
ATOM   2136  CD  GLU A 138      18.991  -9.450   2.497  1.00  0.72           C  
ATOM   2137  OE1 GLU A 138      19.359  -9.647   1.309  1.00  0.72           O  
ATOM   2138  OE2 GLU A 138      19.555  -8.674   3.287  1.00  0.72           O  
ATOM   2139  N   THR A 139      16.583 -13.593   4.604  1.00  0.75           N  
ATOM   2140  H   THR A 139      17.133 -13.504   5.446  1.00  0.75           H  
ATOM   2141  CA  THR A 139      16.379 -14.936   4.047  1.00  0.75           C  
ATOM   2142  HA  THR A 139      16.756 -14.947   3.024  1.00  0.75           H  
ATOM   2143  C   THR A 139      14.899 -15.312   4.014  1.00  0.75           C  
ATOM   2144  CB  THR A 139      17.145 -15.992   4.855  1.00  0.75           C  
ATOM   2145  HB  THR A 139      16.655 -16.139   5.818  1.00  0.75           H  
ATOM   2146  O   THR A 139      14.434 -15.879   3.023  1.00  0.75           O  
ATOM   2147  CG2 THR A 139      17.224 -17.328   4.114  1.00  0.75           C  
ATOM   2148 HG21 THR A 139      17.694 -17.182   3.141  1.00  0.75           H  
ATOM   2149 HG22 THR A 139      17.826 -18.023   4.699  1.00  0.75           H  
ATOM   2150 HG23 THR A 139      16.224 -17.742   3.981  1.00  0.75           H  
ATOM   2151  OG1 THR A 139      18.462 -15.565   5.077  1.00  0.75           O  
ATOM   2152  HG1 THR A 139      18.614 -15.617   6.023  1.00  0.75           H  
ATOM   2153  N   LYS A 140      14.127 -14.974   5.058  1.00  0.75           N  
ATOM   2154  H   LYS A 140      14.548 -14.492   5.839  1.00  0.75           H  
ATOM   2155  CA  LYS A 140      12.664 -15.138   5.049  1.00  0.75           C  
ATOM   2156  HA  LYS A 140      12.406 -16.176   4.836  1.00  0.75           H  
ATOM   2157  C   LYS A 140      12.023 -14.294   3.957  1.00  0.75           C  
ATOM   2158  CB  LYS A 140      12.056 -14.730   6.393  1.00  0.75           C  
ATOM   2159  HB2 LYS A 140      12.560 -13.832   6.750  1.00  0.75           H  
ATOM   2160  HB3 LYS A 140      11.006 -14.477   6.246  1.00  0.75           H  
ATOM   2161  O   LYS A 140      11.228 -14.826   3.185  1.00  0.75           O  
ATOM   2162  CG  LYS A 140      12.115 -15.819   7.468  1.00  0.75           C  
ATOM   2163  HG2 LYS A 140      13.137 -16.182   7.581  1.00  0.75           H  
ATOM   2164  HG3 LYS A 140      11.487 -16.662   7.181  1.00  0.75           H  
ATOM   2165  CD  LYS A 140      11.582 -15.199   8.771  1.00  0.75           C  
ATOM   2166  HD2 LYS A 140      10.494 -15.247   8.793  1.00  0.75           H  
ATOM   2167  HD3 LYS A 140      11.872 -14.149   8.813  1.00  0.75           H  
ATOM   2168  CE  LYS A 140      12.167 -15.870  10.002  1.00  0.75           C  
ATOM   2169  HE2 LYS A 140      11.737 -16.858  10.168  1.00  0.75           H  
ATOM   2170  HE3 LYS A 140      13.231 -15.995   9.805  1.00  0.75           H  
ATOM   2171  NZ  LYS A 140      12.014 -14.996  11.188  1.00  0.75           N  
ATOM   2172  HZ1 LYS A 140      12.697 -15.254  11.885  1.00  0.75           H  
ATOM   2173  HZ2 LYS A 140      11.087 -14.999  11.591  1.00  0.75           H  
ATOM   2174  HZ3 LYS A 140      12.232 -14.036  10.962  1.00  0.75           H  
ATOM   2175  N   ARG A 141      12.390 -13.013   3.852  1.00  0.83           N  
ATOM   2176  H   ARG A 141      13.033 -12.651   4.541  1.00  0.83           H  
ATOM   2177  CA  ARG A 141      11.853 -12.108   2.826  1.00  0.83           C  
ATOM   2178  HA  ARG A 141      10.767 -12.082   2.909  1.00  0.83           H  
ATOM   2179  C   ARG A 141      12.155 -12.628   1.413  1.00  0.83           C  
ATOM   2180  CB  ARG A 141      12.388 -10.684   3.035  1.00  0.83           C  
ATOM   2181  HB2 ARG A 141      13.477 -10.699   3.017  1.00  0.83           H  
ATOM   2182  HB3 ARG A 141      12.038 -10.096   2.186  1.00  0.83           H  
ATOM   2183  O   ARG A 141      11.242 -12.726   0.599  1.00  0.83           O  
ATOM   2184  CG  ARG A 141      11.904  -9.977   4.320  1.00  0.83           C  
ATOM   2185  HG2 ARG A 141      10.815  -9.915   4.310  1.00  0.83           H  
ATOM   2186  HG3 ARG A 141      12.201 -10.538   5.206  1.00  0.83           H  
ATOM   2187  CD  ARG A 141      12.497  -8.558   4.387  1.00  0.83           C  
ATOM   2188  HD2 ARG A 141      13.578  -8.620   4.259  1.00  0.83           H  
ATOM   2189  HD3 ARG A 141      12.069  -7.987   3.563  1.00  0.83           H  
ATOM   2190  NE  ARG A 141      12.206  -7.834   5.639  1.00  0.83           N  
ATOM   2191  HE  ARG A 141      12.058  -8.396   6.465  1.00  0.83           H  
ATOM   2192  NH1 ARG A 141      12.372  -5.666   4.813  1.00  0.83           N  
ATOM   2193 HH11 ARG A 141      12.216  -4.675   4.930  1.00  0.83           H  
ATOM   2194 HH12 ARG A 141      12.264  -6.001   3.867  1.00  0.83           H  
ATOM   2195  NH2 ARG A 141      12.024  -5.999   6.980  1.00  0.83           N  
ATOM   2196 HH21 ARG A 141      11.999  -4.993   7.067  1.00  0.83           H  
ATOM   2197 HH22 ARG A 141      11.902  -6.595   7.786  1.00  0.83           H  
ATOM   2198  CZ  ARG A 141      12.208  -6.512   5.800  1.00  0.83           C  
ATOM   2199  N   LYS A 142      13.386 -13.086   1.151  1.00  0.82           N  
ATOM   2200  H   LYS A 142      14.090 -12.945   1.862  1.00  0.82           H  
ATOM   2201  CA  LYS A 142      13.775 -13.749  -0.108  1.00  0.82           C  
ATOM   2202  HA  LYS A 142      13.618 -13.056  -0.935  1.00  0.82           H  
ATOM   2203  C   LYS A 142      12.897 -14.963  -0.406  1.00  0.82           C  
ATOM   2204  CB  LYS A 142      15.260 -14.148  -0.069  1.00  0.82           C  
ATOM   2205  HB2 LYS A 142      15.502 -14.577   0.904  1.00  0.82           H  
ATOM   2206  HB3 LYS A 142      15.453 -14.899  -0.834  1.00  0.82           H  
ATOM   2207  O   LYS A 142      12.299 -15.016  -1.481  1.00  0.82           O  
ATOM   2208  CG  LYS A 142      16.159 -12.939  -0.348  1.00  0.82           C  
ATOM   2209  HG2 LYS A 142      15.985 -12.614  -1.374  1.00  0.82           H  
ATOM   2210  HG3 LYS A 142      15.893 -12.124   0.326  1.00  0.82           H  
ATOM   2211  CD  LYS A 142      17.648 -13.264  -0.175  1.00  0.82           C  
ATOM   2212  HD2 LYS A 142      17.946 -14.062  -0.855  1.00  0.82           H  
ATOM   2213  HD3 LYS A 142      17.817 -13.573   0.856  1.00  0.82           H  
ATOM   2214  CE  LYS A 142      18.437 -11.985  -0.471  1.00  0.82           C  
ATOM   2215  HE2 LYS A 142      18.428 -11.781  -1.542  1.00  0.82           H  
ATOM   2216  HE3 LYS A 142      17.918 -11.162   0.021  1.00  0.82           H  
ATOM   2217  NZ  LYS A 142      19.822 -12.009   0.051  1.00  0.82           N  
ATOM   2218  HZ1 LYS A 142      20.498 -12.360  -0.612  1.00  0.82           H  
ATOM   2219  HZ2 LYS A 142      20.047 -11.060   0.316  1.00  0.82           H  
ATOM   2220  HZ3 LYS A 142      19.872 -12.512   0.926  1.00  0.82           H  
ATOM   2221  N   LYS A 143      12.732 -15.871   0.563  1.00  0.80           N  
ATOM   2222  H   LYS A 143      13.256 -15.745   1.417  1.00  0.80           H  
ATOM   2223  CA  LYS A 143      11.868 -17.060   0.433  1.00  0.80           C  
ATOM   2224  HA  LYS A 143      12.222 -17.666  -0.400  1.00  0.80           H  
ATOM   2225  C   LYS A 143      10.415 -16.704   0.113  1.00  0.80           C  
ATOM   2226  CB  LYS A 143      11.939 -17.908   1.709  1.00  0.80           C  
ATOM   2227  HB2 LYS A 143      11.104 -18.608   1.713  1.00  0.80           H  
ATOM   2228  HB3 LYS A 143      11.852 -17.265   2.584  1.00  0.80           H  
ATOM   2229  O   LYS A 143       9.783 -17.379  -0.694  1.00  0.80           O  
ATOM   2230  CG  LYS A 143      13.237 -18.720   1.781  1.00  0.80           C  
ATOM   2231  HG2 LYS A 143      14.099 -18.063   1.663  1.00  0.80           H  
ATOM   2232  HG3 LYS A 143      13.245 -19.451   0.972  1.00  0.80           H  
ATOM   2233  CD  LYS A 143      13.329 -19.449   3.125  1.00  0.80           C  
ATOM   2234  HD2 LYS A 143      12.461 -20.096   3.245  1.00  0.80           H  
ATOM   2235  HD3 LYS A 143      13.346 -18.708   3.924  1.00  0.80           H  
ATOM   2236  CE  LYS A 143      14.611 -20.281   3.162  1.00  0.80           C  
ATOM   2237  HE2 LYS A 143      14.562 -21.027   2.369  1.00  0.80           H  
ATOM   2238  HE3 LYS A 143      15.451 -19.624   2.939  1.00  0.80           H  
ATOM   2239  NZ  LYS A 143      14.805 -20.928   4.483  1.00  0.80           N  
ATOM   2240  HZ1 LYS A 143      14.876 -20.224   5.204  1.00  0.80           H  
ATOM   2241  HZ2 LYS A 143      14.034 -21.544   4.698  1.00  0.80           H  
ATOM   2242  HZ3 LYS A 143      15.666 -21.457   4.488  1.00  0.80           H  
ATOM   2243  N   MET A 144       9.880 -15.630   0.698  1.00  0.83           N  
ATOM   2244  H   MET A 144      10.435 -15.125   1.374  1.00  0.83           H  
ATOM   2245  CA  MET A 144       8.518 -15.163   0.400  1.00  0.83           C  
ATOM   2246  HA  MET A 144       7.824 -15.990   0.551  1.00  0.83           H  
ATOM   2247  C   MET A 144       8.358 -14.722  -1.061  1.00  0.83           C  
ATOM   2248  CB  MET A 144       8.122 -14.023   1.349  1.00  0.83           C  
ATOM   2249  HB2 MET A 144       8.878 -13.238   1.337  1.00  0.83           H  
ATOM   2250  HB3 MET A 144       7.181 -13.594   1.002  1.00  0.83           H  
ATOM   2251  O   MET A 144       7.290 -14.908  -1.639  1.00  0.83           O  
ATOM   2252  CG  MET A 144       7.922 -14.519   2.784  1.00  0.83           C  
ATOM   2253  HG2 MET A 144       7.113 -15.249   2.789  1.00  0.83           H  
ATOM   2254  HG3 MET A 144       8.825 -15.030   3.118  1.00  0.83           H  
ATOM   2255  SD  MET A 144       7.534 -13.225   3.994  1.00  0.83           S  
ATOM   2256  CE  MET A 144       5.952 -12.623   3.345  1.00  0.83           C  
ATOM   2257  HE1 MET A 144       6.134 -11.983   2.482  1.00  0.83           H  
ATOM   2258  HE2 MET A 144       5.323 -13.463   3.050  1.00  0.83           H  
ATOM   2259  HE3 MET A 144       5.443 -12.039   4.111  1.00  0.83           H  
ATOM   2260  N   THR A 145       9.417 -14.192  -1.677  1.00  0.85           N  
ATOM   2261  H   THR A 145      10.245 -14.019  -1.127  1.00  0.85           H  
ATOM   2262  CA  THR A 145       9.400 -13.715  -3.071  1.00  0.85           C  
ATOM   2263  HA  THR A 145       8.391 -13.363  -3.286  1.00  0.85           H  
ATOM   2264  C   THR A 145       9.702 -14.793  -4.126  1.00  0.85           C  
ATOM   2265  CB  THR A 145      10.318 -12.498  -3.257  1.00  0.85           C  
ATOM   2266  HB  THR A 145      10.238 -12.160  -4.290  1.00  0.85           H  
ATOM   2267  O   THR A 145       9.608 -14.525  -5.324  1.00  0.85           O  
ATOM   2268  CG2 THR A 145       9.913 -11.331  -2.355  1.00  0.85           C  
ATOM   2269 HG21 THR A 145      10.019 -11.593  -1.303  1.00  0.85           H  
ATOM   2270 HG22 THR A 145      10.550 -10.472  -2.568  1.00  0.85           H  
ATOM   2271 HG23 THR A 145       8.880 -11.047  -2.553  1.00  0.85           H  
ATOM   2272  OG1 THR A 145      11.671 -12.810  -3.005  1.00  0.85           O  
ATOM   2273  HG1 THR A 145      11.735 -13.632  -2.513  1.00  0.85           H  
ATOM   2274  N   GLU A 146      10.029 -16.031  -3.731  1.00  0.82           N  
ATOM   2275  H   GLU A 146      10.107 -16.212  -2.741  1.00  0.82           H  
ATOM   2276  CA  GLU A 146      10.456 -17.105  -4.655  1.00  0.82           C  
ATOM   2277  HA  GLU A 146      11.293 -16.751  -5.257  1.00  0.82           H  
ATOM   2278  C   GLU A 146       9.371 -17.573  -5.634  1.00  0.82           C  
ATOM   2279  CB  GLU A 146      10.916 -18.335  -3.861  1.00  0.82           C  
ATOM   2280  HB2 GLU A 146      10.189 -18.545  -3.077  1.00  0.82           H  
ATOM   2281  HB3 GLU A 146      10.949 -19.194  -4.530  1.00  0.82           H  
ATOM   2282  O   GLU A 146       9.685 -18.088  -6.706  1.00  0.82           O  
ATOM   2283  CG  GLU A 146      12.316 -18.168  -3.259  1.00  0.82           C  
ATOM   2284  HG2 GLU A 146      12.329 -17.263  -2.652  1.00  0.82           H  
ATOM   2285  HG3 GLU A 146      13.031 -18.037  -4.071  1.00  0.82           H  
ATOM   2286  CD  GLU A 146      12.741 -19.363  -2.389  1.00  0.82           C  
ATOM   2287  OE1 GLU A 146      13.822 -19.259  -1.766  1.00  0.82           O  
ATOM   2288  OE2 GLU A 146      11.983 -20.358  -2.304  1.00  0.82           O  
ATOM   2289  N   LYS A 147       8.094 -17.403  -5.285  1.00  0.83           N  
ATOM   2290  H   LYS A 147       7.910 -16.981  -4.387  1.00  0.83           H  
ATOM   2291  CA  LYS A 147       6.961 -17.828  -6.127  1.00  0.83           C  
ATOM   2292  HA  LYS A 147       7.303 -18.574  -6.845  1.00  0.83           H  
ATOM   2293  C   LYS A 147       6.378 -16.709  -6.979  1.00  0.83           C  
ATOM   2294  CB  LYS A 147       5.881 -18.474  -5.260  1.00  0.83           C  
ATOM   2295  HB2 LYS A 147       5.570 -17.780  -4.480  1.00  0.83           H  
ATOM   2296  HB3 LYS A 147       5.015 -18.700  -5.883  1.00  0.83           H  
ATOM   2297  O   LYS A 147       5.582 -16.983  -7.868  1.00  0.83           O  
ATOM   2298  CG  LYS A 147       6.397 -19.775  -4.636  1.00  0.83           C  
ATOM   2299  HG2 LYS A 147       7.217 -19.561  -3.951  1.00  0.83           H  
ATOM   2300  HG3 LYS A 147       6.751 -20.441  -5.423  1.00  0.83           H  
ATOM   2301  CD  LYS A 147       5.265 -20.453  -3.870  1.00  0.83           C  
ATOM   2302  HD2 LYS A 147       4.909 -19.780  -3.089  1.00  0.83           H  
ATOM   2303  HD3 LYS A 147       4.447 -20.669  -4.557  1.00  0.83           H  
ATOM   2304  CE  LYS A 147       5.786 -21.747  -3.249  1.00  0.83           C  
ATOM   2305  HE2 LYS A 147       6.173 -22.383  -4.046  1.00  0.83           H  
ATOM   2306  HE3 LYS A 147       6.613 -21.504  -2.582  1.00  0.83           H  
ATOM   2307  NZ  LYS A 147       4.702 -22.434  -2.514  1.00  0.83           N  
ATOM   2308  HZ1 LYS A 147       4.353 -21.828  -1.785  1.00  0.83           H  
ATOM   2309  HZ2 LYS A 147       3.940 -22.637  -3.145  1.00  0.83           H  
ATOM   2310  HZ3 LYS A 147       5.041 -23.293  -2.105  1.00  0.83           H  
ATOM   2311  N   VAL A 148       6.798 -15.469  -6.736  1.00  0.90           N  
ATOM   2312  H   VAL A 148       7.502 -15.327  -6.025  1.00  0.90           H  
ATOM   2313  CA  VAL A 148       6.252 -14.297  -7.419  1.00  0.90           C  
ATOM   2314  HA  VAL A 148       5.167 -14.318  -7.316  1.00  0.90           H  
ATOM   2315  C   VAL A 148       6.587 -14.357  -8.906  1.00  0.90           C  
ATOM   2316  CB  VAL A 148       6.759 -12.993  -6.782  1.00  0.90           C  
ATOM   2317  HB  VAL A 148       7.846 -12.954  -6.856  1.00  0.90           H  
ATOM   2318  O   VAL A 148       7.715 -14.683  -9.285  1.00  0.90           O  
ATOM   2319  CG1 VAL A 148       6.175 -11.774  -7.501  1.00  0.90           C  
ATOM   2320 HG11 VAL A 148       6.509 -10.863  -7.006  1.00  0.90           H  
ATOM   2321 HG12 VAL A 148       5.086 -11.808  -7.479  1.00  0.90           H  
ATOM   2322 HG13 VAL A 148       6.517 -11.732  -8.535  1.00  0.90           H  
ATOM   2323  CG2 VAL A 148       6.361 -12.918  -5.301  1.00  0.90           C  
ATOM   2324 HG21 VAL A 148       5.275 -12.904  -5.211  1.00  0.90           H  
ATOM   2325 HG22 VAL A 148       6.757 -12.000  -4.867  1.00  0.90           H  
ATOM   2326 HG23 VAL A 148       6.752 -13.770  -4.745  1.00  0.90           H  
ATOM   2327  N   VAL A 149       5.609 -14.031  -9.740  1.00  0.90           N  
ATOM   2328  H   VAL A 149       4.713 -13.769  -9.355  1.00  0.90           H  
ATOM   2329  CA  VAL A 149       5.752 -13.887 -11.189  1.00  0.90           C  
ATOM   2330  HA  VAL A 149       6.811 -13.824 -11.443  1.00  0.90           H  
ATOM   2331  C   VAL A 149       5.110 -12.575 -11.623  1.00  0.90           C  
ATOM   2332  CB  VAL A 149       5.156 -15.089 -11.949  1.00  0.90           C  
ATOM   2333  HB  VAL A 149       5.215 -14.876 -13.017  1.00  0.90           H  
ATOM   2334  O   VAL A 149       4.182 -12.092 -10.974  1.00  0.90           O  
ATOM   2335  CG1 VAL A 149       5.975 -16.360 -11.688  1.00  0.90           C  
ATOM   2336 HG11 VAL A 149       5.888 -16.655 -10.643  1.00  0.90           H  
ATOM   2337 HG12 VAL A 149       5.603 -17.169 -12.316  1.00  0.90           H  
ATOM   2338 HG13 VAL A 149       7.023 -16.177 -11.926  1.00  0.90           H  
ATOM   2339  CG2 VAL A 149       3.688 -15.371 -11.601  1.00  0.90           C  
ATOM   2340 HG21 VAL A 149       3.078 -14.488 -11.793  1.00  0.90           H  
ATOM   2341 HG22 VAL A 149       3.313 -16.188 -12.217  1.00  0.90           H  
ATOM   2342 HG23 VAL A 149       3.588 -15.648 -10.551  1.00  0.90           H  
ATOM   2343  N   SER A 150       5.614 -11.987 -12.707  1.00  0.93           N  
ATOM   2344  H   SER A 150       6.355 -12.437 -13.224  1.00  0.93           H  
ATOM   2345  CA  SER A 150       4.956 -10.850 -13.349  1.00  0.93           C  
ATOM   2346  HA  SER A 150       4.353 -10.332 -12.603  1.00  0.93           H  
ATOM   2347  C   SER A 150       4.012 -11.321 -14.453  1.00  0.93           C  
ATOM   2348  CB  SER A 150       5.967  -9.831 -13.884  1.00  0.93           C  
ATOM   2349  HB2 SER A 150       6.610  -9.485 -13.074  1.00  0.93           H  
ATOM   2350  HB3 SER A 150       5.425  -8.972 -14.278  1.00  0.93           H  
ATOM   2351  O   SER A 150       4.188 -12.393 -15.038  1.00  0.93           O  
ATOM   2352  OG  SER A 150       6.756 -10.388 -14.914  1.00  0.93           O  
ATOM   2353  HG  SER A 150       7.616 -10.607 -14.548  1.00  0.93           H  
ATOM   2354  N   PHE A 151       3.007 -10.505 -14.757  1.00  0.93           N  
ATOM   2355  H   PHE A 151       2.870  -9.677 -14.195  1.00  0.93           H  
ATOM   2356  CA  PHE A 151       2.105 -10.714 -15.885  1.00  0.93           C  
ATOM   2357  HA  PHE A 151       2.600 -11.354 -16.615  1.00  0.93           H  
ATOM   2358  C   PHE A 151       1.786  -9.389 -16.583  1.00  0.93           C  
ATOM   2359  CB  PHE A 151       0.832 -11.430 -15.412  1.00  0.93           C  
ATOM   2360  HB2 PHE A 151       0.243 -11.706 -16.287  1.00  0.93           H  
ATOM   2361  HB3 PHE A 151       1.113 -12.356 -14.910  1.00  0.93           H  
ATOM   2362  O   PHE A 151       1.843  -8.319 -15.973  1.00  0.93           O  
ATOM   2363  CG  PHE A 151      -0.034 -10.607 -14.480  1.00  0.93           C  
ATOM   2364  CD1 PHE A 151       0.211 -10.610 -13.095  1.00  0.93           C  
ATOM   2365  HD1 PHE A 151       1.013 -11.205 -12.683  1.00  0.93           H  
ATOM   2366  CD2 PHE A 151      -1.080  -9.822 -14.998  1.00  0.93           C  
ATOM   2367  HD2 PHE A 151      -1.265  -9.800 -16.062  1.00  0.93           H  
ATOM   2368  CE1 PHE A 151      -0.593  -9.841 -12.239  1.00  0.93           C  
ATOM   2369  HE1 PHE A 151      -0.397  -9.860 -11.177  1.00  0.93           H  
ATOM   2370  CE2 PHE A 151      -1.880  -9.049 -14.140  1.00  0.93           C  
ATOM   2371  HE2 PHE A 151      -2.669  -8.438 -14.552  1.00  0.93           H  
ATOM   2372  CZ  PHE A 151      -1.641  -9.063 -12.756  1.00  0.93           C  
ATOM   2373  HZ  PHE A 151      -2.255  -8.471 -12.093  1.00  0.93           H  
ATOM   2374  N   LEU A 152       1.435  -9.472 -17.867  1.00  0.91           N  
ATOM   2375  H   LEU A 152       1.443 -10.374 -18.322  1.00  0.91           H  
ATOM   2376  CA  LEU A 152       1.002  -8.320 -18.651  1.00  0.91           C  
ATOM   2377  HA  LEU A 152       1.694  -7.499 -18.464  1.00  0.91           H  
ATOM   2378  C   LEU A 152      -0.401  -7.904 -18.199  1.00  0.91           C  
ATOM   2379  CB  LEU A 152       1.057  -8.682 -20.145  1.00  0.91           C  
ATOM   2380  HB2 LEU A 152       2.056  -9.049 -20.384  1.00  0.91           H  
ATOM   2381  HB3 LEU A 152       0.348  -9.489 -20.332  1.00  0.91           H  
ATOM   2382  O   LEU A 152      -1.340  -8.701 -18.267  1.00  0.91           O  
ATOM   2383  CG  LEU A 152       0.731  -7.512 -21.093  1.00  0.91           C  
ATOM   2384  HG  LEU A 152      -0.246  -7.098 -20.845  1.00  0.91           H  
ATOM   2385  CD1 LEU A 152       1.780  -6.406 -21.024  1.00  0.91           C  
ATOM   2386 HD11 LEU A 152       2.758  -6.805 -21.291  1.00  0.91           H  
ATOM   2387 HD12 LEU A 152       1.535  -5.621 -21.739  1.00  0.91           H  
ATOM   2388 HD13 LEU A 152       1.818  -5.958 -20.030  1.00  0.91           H  
ATOM   2389  CD2 LEU A 152       0.703  -8.027 -22.532  1.00  0.91           C  
ATOM   2390 HD21 LEU A 152       0.422  -7.216 -23.204  1.00  0.91           H  
ATOM   2391 HD22 LEU A 152       1.687  -8.395 -22.821  1.00  0.91           H  
ATOM   2392 HD23 LEU A 152      -0.027  -8.829 -22.635  1.00  0.91           H  
ATOM   2393  N   LEU A 153      -0.530  -6.671 -17.714  1.00  0.92           N  
ATOM   2394  H   LEU A 153       0.286  -6.076 -17.709  1.00  0.92           H  
ATOM   2395  CA  LEU A 153      -1.788  -6.099 -17.243  1.00  0.92           C  
ATOM   2396  HA  LEU A 153      -2.461  -6.908 -16.959  1.00  0.92           H  
ATOM   2397  C   LEU A 153      -2.477  -5.297 -18.347  1.00  0.92           C  
ATOM   2398  CB  LEU A 153      -1.498  -5.241 -15.998  1.00  0.92           C  
ATOM   2399  HB2 LEU A 153      -1.051  -5.880 -15.237  1.00  0.92           H  
ATOM   2400  HB3 LEU A 153      -0.767  -4.475 -16.260  1.00  0.92           H  
ATOM   2401  O   LEU A 153      -3.672  -5.476 -18.573  1.00  0.92           O  
ATOM   2402  CG  LEU A 153      -2.730  -4.536 -15.404  1.00  0.92           C  
ATOM   2403  HG  LEU A 153      -3.158  -3.851 -16.136  1.00  0.92           H  
ATOM   2404  CD1 LEU A 153      -3.814  -5.524 -14.974  1.00  0.92           C  
ATOM   2405 HD11 LEU A 153      -4.605  -4.998 -14.441  1.00  0.92           H  
ATOM   2406 HD12 LEU A 153      -3.381  -6.289 -14.328  1.00  0.92           H  
ATOM   2407 HD13 LEU A 153      -4.252  -5.992 -15.856  1.00  0.92           H  
ATOM   2408  CD2 LEU A 153      -2.288  -3.720 -14.190  1.00  0.92           C  
ATOM   2409 HD21 LEU A 153      -3.144  -3.211 -13.746  1.00  0.92           H  
ATOM   2410 HD22 LEU A 153      -1.842  -4.376 -13.442  1.00  0.92           H  
ATOM   2411 HD23 LEU A 153      -1.555  -2.974 -14.496  1.00  0.92           H  
ATOM   2412  N   VAL A 154      -1.720  -4.438 -19.029  1.00  0.89           N  
ATOM   2413  H   VAL A 154      -0.733  -4.398 -18.816  1.00  0.89           H  
ATOM   2414  CA  VAL A 154      -2.187  -3.640 -20.169  1.00  0.89           C  
ATOM   2415  HA  VAL A 154      -3.147  -4.030 -20.509  1.00  0.89           H  
ATOM   2416  C   VAL A 154      -1.186  -3.791 -21.301  1.00  0.89           C  
ATOM   2417  CB  VAL A 154      -2.370  -2.151 -19.817  1.00  0.89           C  
ATOM   2418  HB  VAL A 154      -1.396  -1.684 -19.675  1.00  0.89           H  
ATOM   2419  O   VAL A 154       0.013  -3.637 -21.071  1.00  0.89           O  
ATOM   2420  CG1 VAL A 154      -3.079  -1.416 -20.953  1.00  0.89           C  
ATOM   2421 HG11 VAL A 154      -2.462  -1.451 -21.850  1.00  0.89           H  
ATOM   2422 HG12 VAL A 154      -4.038  -1.891 -21.163  1.00  0.89           H  
ATOM   2423 HG13 VAL A 154      -3.245  -0.372 -20.687  1.00  0.89           H  
ATOM   2424  CG2 VAL A 154      -3.194  -1.940 -18.540  1.00  0.89           C  
ATOM   2425 HG21 VAL A 154      -3.406  -0.880 -18.402  1.00  0.89           H  
ATOM   2426 HG22 VAL A 154      -2.622  -2.285 -17.679  1.00  0.89           H  
ATOM   2427 HG23 VAL A 154      -4.130  -2.496 -18.608  1.00  0.89           H  
ATOM   2428  N   ASP A 155      -1.665  -4.100 -22.498  1.00  0.85           N  
ATOM   2429  H   ASP A 155      -2.664  -4.127 -22.644  1.00  0.85           H  
ATOM   2430  CA  ASP A 155      -0.813  -4.245 -23.676  1.00  0.85           C  
ATOM   2431  HA  ASP A 155       0.143  -4.663 -23.360  1.00  0.85           H  
ATOM   2432  C   ASP A 155      -0.486  -2.894 -24.348  1.00  0.85           C  
ATOM   2433  CB  ASP A 155      -1.441  -5.277 -24.630  1.00  0.85           C  
ATOM   2434  HB2 ASP A 155      -0.686  -5.573 -25.359  1.00  0.85           H  
ATOM   2435  HB3 ASP A 155      -1.703  -6.168 -24.060  1.00  0.85           H  
ATOM   2436  O   ASP A 155      -0.818  -1.811 -23.857  1.00  0.85           O  
ATOM   2437  CG  ASP A 155      -2.675  -4.785 -25.391  1.00  0.85           C  
ATOM   2438  OD1 ASP A 155      -3.060  -3.607 -25.222  1.00  0.85           O  
ATOM   2439  OD2 ASP A 155      -3.205  -5.589 -26.179  1.00  0.85           O  
ATOM   2440  N   GLU A 156       0.192  -2.957 -25.493  1.00  0.76           N  
ATOM   2441  H   GLU A 156       0.412  -3.867 -25.870  1.00  0.76           H  
ATOM   2442  CA  GLU A 156       0.540  -1.794 -26.318  1.00  0.76           C  
ATOM   2443  HA  GLU A 156       1.045  -1.062 -25.688  1.00  0.76           H  
ATOM   2444  C   GLU A 156      -0.664  -1.078 -26.949  1.00  0.76           C  
ATOM   2445  CB  GLU A 156       1.527  -2.251 -27.399  1.00  0.76           C  
ATOM   2446  HB2 GLU A 156       2.362  -2.734 -26.891  1.00  0.76           H  
ATOM   2447  HB3 GLU A 156       1.902  -1.377 -27.932  1.00  0.76           H  
ATOM   2448  O   GLU A 156      -0.555   0.089 -27.329  1.00  0.76           O  
ATOM   2449  CG  GLU A 156       0.941  -3.253 -28.411  1.00  0.76           C  
ATOM   2450  HG2 GLU A 156       0.162  -2.755 -28.988  1.00  0.76           H  
ATOM   2451  HG3 GLU A 156       0.485  -4.084 -27.872  1.00  0.76           H  
ATOM   2452  CD  GLU A 156       1.997  -3.818 -29.376  1.00  0.76           C  
ATOM   2453  OE1 GLU A 156       1.592  -4.585 -30.277  1.00  0.76           O  
ATOM   2454  OE2 GLU A 156       3.198  -3.503 -29.203  1.00  0.76           O  
ATOM   2455  N   ASN A 157      -1.818  -1.745 -27.023  1.00  0.76           N  
ATOM   2456  H   ASN A 157      -1.878  -2.655 -26.589  1.00  0.76           H  
ATOM   2457  CA  ASN A 157      -3.063  -1.218 -27.575  1.00  0.76           C  
ATOM   2458  HA  ASN A 157      -2.822  -0.440 -28.299  1.00  0.76           H  
ATOM   2459  C   ASN A 157      -3.948  -0.561 -26.500  1.00  0.76           C  
ATOM   2460  CB  ASN A 157      -3.781  -2.340 -28.340  1.00  0.76           C  
ATOM   2461  HB2 ASN A 157      -4.048  -3.139 -27.649  1.00  0.76           H  
ATOM   2462  HB3 ASN A 157      -4.702  -1.958 -28.781  1.00  0.76           H  
ATOM   2463  O   ASN A 157      -5.031  -0.072 -26.807  1.00  0.76           O  
ATOM   2464  CG  ASN A 157      -2.920  -2.896 -29.458  1.00  0.76           C  
ATOM   2465  ND2 ASN A 157      -2.719  -4.191 -29.482  1.00  0.76           N  
ATOM   2466 HD21 ASN A 157      -2.021  -4.528 -30.130  1.00  0.76           H  
ATOM   2467 HD22 ASN A 157      -3.090  -4.759 -28.734  1.00  0.76           H  
ATOM   2468  OD1 ASN A 157      -2.400  -2.170 -30.293  1.00  0.76           O  
ATOM   2469  N   GLU A 158      -3.463  -0.464 -25.257  1.00  0.78           N  
ATOM   2470  H   GLU A 158      -2.596  -0.956 -25.095  1.00  0.78           H  
ATOM   2471  CA  GLU A 158      -4.216  -0.052 -24.060  1.00  0.78           C  
ATOM   2472  HA  GLU A 158      -3.487  -0.063 -23.250  1.00  0.78           H  
ATOM   2473  C   GLU A 158      -5.322  -1.020 -23.626  1.00  0.78           C  
ATOM   2474  CB  GLU A 158      -4.775   1.380 -24.119  1.00  0.78           C  
ATOM   2475  HB2 GLU A 158      -5.106   1.655 -23.118  1.00  0.78           H  
ATOM   2476  HB3 GLU A 158      -5.646   1.409 -24.774  1.00  0.78           H  
ATOM   2477  O   GLU A 158      -6.197  -0.633 -22.838  1.00  0.78           O  
ATOM   2478  CG  GLU A 158      -3.784   2.434 -24.566  1.00  0.78           C  
ATOM   2479  HG2 GLU A 158      -3.566   2.273 -25.622  1.00  0.78           H  
ATOM   2480  HG3 GLU A 158      -2.864   2.331 -23.991  1.00  0.78           H  
ATOM   2481  CD  GLU A 158      -4.369   3.835 -24.373  1.00  0.78           C  
ATOM   2482  OE1 GLU A 158      -3.669   4.667 -23.782  1.00  0.78           O  
ATOM   2483  OE2 GLU A 158      -5.501   4.152 -24.811  1.00  0.78           O  
ATOM   2484  N   GLU A 159      -5.282  -2.266 -24.091  1.00  0.83           N  
ATOM   2485  H   GLU A 159      -4.515  -2.557 -24.681  1.00  0.83           H  
ATOM   2486  CA  GLU A 159      -6.259  -3.283 -23.738  1.00  0.83           C  
ATOM   2487  HA  GLU A 159      -7.213  -2.790 -23.553  1.00  0.83           H  
ATOM   2488  C   GLU A 159      -5.846  -4.008 -22.457  1.00  0.83           C  
ATOM   2489  CB  GLU A 159      -6.500  -4.270 -24.886  1.00  0.83           C  
ATOM   2490  HB2 GLU A 159      -5.570  -4.776 -25.143  1.00  0.83           H  
ATOM   2491  HB3 GLU A 159      -7.214  -5.014 -24.533  1.00  0.83           H  
ATOM   2492  O   GLU A 159      -4.721  -4.502 -22.307  1.00  0.83           O  
ATOM   2493  CG  GLU A 159      -7.082  -3.579 -26.130  1.00  0.83           C  
ATOM   2494  HG2 GLU A 159      -7.918  -2.955 -25.815  1.00  0.83           H  
ATOM   2495  HG3 GLU A 159      -6.324  -2.928 -26.567  1.00  0.83           H  
ATOM   2496  CD  GLU A 159      -7.580  -4.568 -27.197  1.00  0.83           C  
ATOM   2497  OE1 GLU A 159      -8.267  -4.094 -28.131  1.00  0.83           O  
ATOM   2498  OE2 GLU A 159      -7.337  -5.789 -27.058  1.00  0.83           O  
ATOM   2499  N   ILE A 160      -6.782  -4.078 -21.508  1.00  0.89           N  
ATOM   2500  H   ILE A 160      -7.697  -3.706 -21.717  1.00  0.89           H  
ATOM   2501  CA  ILE A 160      -6.589  -4.808 -20.257  1.00  0.89           C  
ATOM   2502  HA  ILE A 160      -5.606  -4.549 -19.863  1.00  0.89           H  
ATOM   2503  C   ILE A 160      -6.603  -6.309 -20.565  1.00  0.89           C  
ATOM   2504  CB  ILE A 160      -7.645  -4.413 -19.198  1.00  0.89           C  
ATOM   2505  HB  ILE A 160      -8.637  -4.615 -19.601  1.00  0.89           H  
ATOM   2506  O   ILE A 160      -7.616  -6.861 -20.982  1.00  0.89           O  
ATOM   2507  CG1 ILE A 160      -7.548  -2.910 -18.848  1.00  0.89           C  
ATOM   2508 HG12 ILE A 160      -6.575  -2.708 -18.399  1.00  0.89           H  
ATOM   2509 HG13 ILE A 160      -7.625  -2.318 -19.760  1.00  0.89           H  
ATOM   2510  CG2 ILE A 160      -7.453  -5.257 -17.922  1.00  0.89           C  
ATOM   2511 HG21 ILE A 160      -6.457  -5.100 -17.509  1.00  0.89           H  
ATOM   2512 HG22 ILE A 160      -8.208  -5.015 -17.173  1.00  0.89           H  
ATOM   2513 HG23 ILE A 160      -7.594  -6.312 -18.153  1.00  0.89           H  
ATOM   2514  CD1 ILE A 160      -8.644  -2.419 -17.892  1.00  0.89           C  
ATOM   2515 HD11 ILE A 160      -8.505  -1.353 -17.712  1.00  0.89           H  
ATOM   2516 HD12 ILE A 160      -9.627  -2.590 -18.329  1.00  0.89           H  
ATOM   2517 HD13 ILE A 160      -8.578  -2.915 -16.923  1.00  0.89           H  
ATOM   2518  N   GLN A 161      -5.500  -6.994 -20.269  1.00  0.91           N  
ATOM   2519  H   GLN A 161      -4.715  -6.468 -19.913  1.00  0.91           H  
ATOM   2520  CA  GLN A 161      -5.304  -8.428 -20.545  1.00  0.91           C  
ATOM   2521  HA  GLN A 161      -5.815  -8.673 -21.477  1.00  0.91           H  
ATOM   2522  C   GLN A 161      -5.903  -9.345 -19.465  1.00  0.91           C  
ATOM   2523  CB  GLN A 161      -3.803  -8.684 -20.725  1.00  0.91           C  
ATOM   2524  HB2 GLN A 161      -3.633  -9.744 -20.914  1.00  0.91           H  
ATOM   2525  HB3 GLN A 161      -3.290  -8.410 -19.803  1.00  0.91           H  
ATOM   2526  O   GLN A 161      -5.616 -10.544 -19.375  1.00  0.91           O  
ATOM   2527  CG  GLN A 161      -3.200  -7.878 -21.883  1.00  0.91           C  
ATOM   2528  HG2 GLN A 161      -3.260  -6.810 -21.672  1.00  0.91           H  
ATOM   2529  HG3 GLN A 161      -2.145  -8.134 -21.979  1.00  0.91           H  
ATOM   2530  CD  GLN A 161      -3.882  -8.188 -23.210  1.00  0.91           C  
ATOM   2531  NE2 GLN A 161      -4.398  -7.190 -23.890  1.00  0.91           N  
ATOM   2532 HE21 GLN A 161      -4.329  -6.234 -23.573  1.00  0.91           H  
ATOM   2533 HE22 GLN A 161      -4.693  -7.348 -24.843  1.00  0.91           H  
ATOM   2534  OE1 GLN A 161      -3.975  -9.341 -23.605  1.00  0.91           O  
ATOM   2535  N   VAL A 162      -6.700  -8.765 -18.577  1.00  0.91           N  
ATOM   2536  H   VAL A 162      -6.975  -7.814 -18.779  1.00  0.91           H  
ATOM   2537  CA  VAL A 162      -7.304  -9.414 -17.421  1.00  0.91           C  
ATOM   2538  HA  VAL A 162      -7.074 -10.479 -17.432  1.00  0.91           H  
ATOM   2539  C   VAL A 162      -8.810  -9.255 -17.520  1.00  0.91           C  
ATOM   2540  CB  VAL A 162      -6.762  -8.823 -16.119  1.00  0.91           C  
ATOM   2541  HB  VAL A 162      -7.061  -7.778 -16.031  1.00  0.91           H  
ATOM   2542  O   VAL A 162      -9.331  -8.146 -17.615  1.00  0.91           O  
ATOM   2543  CG1 VAL A 162      -7.318  -9.604 -14.938  1.00  0.91           C  
ATOM   2544 HG11 VAL A 162      -6.868  -9.184 -14.038  1.00  0.91           H  
ATOM   2545 HG12 VAL A 162      -7.050 -10.658 -15.013  1.00  0.91           H  
ATOM   2546 HG13 VAL A 162      -8.400  -9.493 -14.871  1.00  0.91           H  
ATOM   2547  CG2 VAL A 162      -5.231  -8.889 -16.039  1.00  0.91           C  
ATOM   2548 HG21 VAL A 162      -4.898  -8.536 -15.063  1.00  0.91           H  
ATOM   2549 HG22 VAL A 162      -4.889  -9.912 -16.196  1.00  0.91           H  
ATOM   2550 HG23 VAL A 162      -4.790  -8.247 -16.801  1.00  0.91           H  
ATOM   2551  N   THR A 163      -9.514 -10.379 -17.511  1.00  0.86           N  
ATOM   2552  H   THR A 163      -9.016 -11.244 -17.358  1.00  0.86           H  
ATOM   2553  CA  THR A 163     -10.934 -10.416 -17.894  1.00  0.86           C  
ATOM   2554  HA  THR A 163     -11.084  -9.763 -18.753  1.00  0.86           H  
ATOM   2555  C   THR A 163     -11.866  -9.910 -16.793  1.00  0.86           C  
ATOM   2556  CB  THR A 163     -11.335 -11.839 -18.305  1.00  0.86           C  
ATOM   2557  HB  THR A 163     -12.416 -11.875 -18.446  1.00  0.86           H  
ATOM   2558  O   THR A 163     -12.847  -9.210 -17.058  1.00  0.86           O  
ATOM   2559  CG2 THR A 163     -10.661 -12.264 -19.608  1.00  0.86           C  
ATOM   2560 HG21 THR A 163     -10.930 -11.569 -20.404  1.00  0.86           H  
ATOM   2561 HG22 THR A 163     -11.003 -13.261 -19.885  1.00  0.86           H  
ATOM   2562 HG23 THR A 163      -9.577 -12.273 -19.498  1.00  0.86           H  
ATOM   2563  OG1 THR A 163     -10.966 -12.776 -17.314  1.00  0.86           O  
ATOM   2564  HG1 THR A 163     -10.012 -12.876 -17.326  1.00  0.86           H  
ATOM   2565  N   ASN A 164     -11.570 -10.257 -15.543  1.00  0.90           N  
ATOM   2566  H   ASN A 164     -10.739 -10.808 -15.380  1.00  0.90           H  
ATOM   2567  CA  ASN A 164     -12.390  -9.930 -14.385  1.00  0.90           C  
ATOM   2568  HA  ASN A 164     -12.840  -8.951 -14.549  1.00  0.90           H  
ATOM   2569  C   ASN A 164     -11.543  -9.807 -13.103  1.00  0.90           C  
ATOM   2570  CB  ASN A 164     -13.531 -10.970 -14.294  1.00  0.90           C  
ATOM   2571  HB2 ASN A 164     -14.202 -10.718 -13.473  1.00  0.90           H  
ATOM   2572  HB3 ASN A 164     -14.112 -10.932 -15.216  1.00  0.90           H  
ATOM   2573  O   ASN A 164     -10.337 -10.048 -13.100  1.00  0.90           O  
ATOM   2574  CG  ASN A 164     -13.056 -12.397 -14.081  1.00  0.90           C  
ATOM   2575  ND2 ASN A 164     -13.728 -13.376 -14.632  1.00  0.90           N  
ATOM   2576 HD21 ASN A 164     -13.444 -14.306 -14.358  1.00  0.90           H  
ATOM   2577 HD22 ASN A 164     -14.549 -13.199 -15.194  1.00  0.90           H  
ATOM   2578  OD1 ASN A 164     -12.099 -12.652 -13.380  1.00  0.90           O  
ATOM   2579  N   GLU A 165     -12.197  -9.411 -12.009  1.00  0.89           N  
ATOM   2580  H   GLU A 165     -13.191  -9.248 -12.073  1.00  0.89           H  
ATOM   2581  CA  GLU A 165     -11.572  -9.227 -10.692  1.00  0.89           C  
ATOM   2582  HA  GLU A 165     -10.784  -8.477 -10.766  1.00  0.89           H  
ATOM   2583  C   GLU A 165     -10.910 -10.513 -10.173  1.00  0.89           C  
ATOM   2584  CB  GLU A 165     -12.669  -8.705  -9.743  1.00  0.89           C  
ATOM   2585  HB2 GLU A 165     -12.928  -7.698 -10.069  1.00  0.89           H  
ATOM   2586  HB3 GLU A 165     -13.554  -9.332  -9.844  1.00  0.89           H  
ATOM   2587  O   GLU A 165      -9.803 -10.467  -9.643  1.00  0.89           O  
ATOM   2588  CG  GLU A 165     -12.281  -8.667  -8.258  1.00  0.89           C  
ATOM   2589  HG2 GLU A 165     -11.308  -8.182  -8.172  1.00  0.89           H  
ATOM   2590  HG3 GLU A 165     -12.172  -9.692  -7.903  1.00  0.89           H  
ATOM   2591  CD  GLU A 165     -13.320  -7.949  -7.372  1.00  0.89           C  
ATOM   2592  OE1 GLU A 165     -13.140  -7.915  -6.137  1.00  0.89           O  
ATOM   2593  OE2 GLU A 165     -14.301  -7.365  -7.891  1.00  0.89           O  
ATOM   2594  N   GLU A 166     -11.545 -11.668 -10.377  1.00  0.91           N  
ATOM   2595  H   GLU A 166     -12.424 -11.660 -10.876  1.00  0.91           H  
ATOM   2596  CA  GLU A 166     -11.025 -12.970  -9.947  1.00  0.91           C  
ATOM   2597  HA  GLU A 166     -10.776 -12.930  -8.887  1.00  0.91           H  
ATOM   2598  C   GLU A 166      -9.748 -13.351 -10.708  1.00  0.91           C  
ATOM   2599  CB  GLU A 166     -12.100 -14.047 -10.161  1.00  0.91           C  
ATOM   2600  HB2 GLU A 166     -12.362 -14.067 -11.219  1.00  0.91           H  
ATOM   2601  HB3 GLU A 166     -11.684 -15.018  -9.893  1.00  0.91           H  
ATOM   2602  O   GLU A 166      -8.790 -13.839 -10.110  1.00  0.91           O  
ATOM   2603  CG  GLU A 166     -13.370 -13.809  -9.326  1.00  0.91           C  
ATOM   2604  HG2 GLU A 166     -13.121 -13.935  -8.273  1.00  0.91           H  
ATOM   2605  HG3 GLU A 166     -13.711 -12.784  -9.471  1.00  0.91           H  
ATOM   2606  CD  GLU A 166     -14.528 -14.749  -9.703  1.00  0.91           C  
ATOM   2607  OE1 GLU A 166     -15.589 -14.623  -9.052  1.00  0.91           O  
ATOM   2608  OE2 GLU A 166     -14.366 -15.564 -10.641  1.00  0.91           O  
ATOM   2609  N   ASP A 167      -9.700 -13.083 -12.015  1.00  0.92           N  
ATOM   2610  H   ASP A 167     -10.532 -12.703 -12.444  1.00  0.92           H  
ATOM   2611  CA  ASP A 167      -8.529 -13.290 -12.865  1.00  0.92           C  
ATOM   2612  HA  ASP A 167      -8.188 -14.317 -12.740  1.00  0.92           H  
ATOM   2613  C   ASP A 167      -7.375 -12.366 -12.454  1.00  0.92           C  
ATOM   2614  CB  ASP A 167      -8.937 -13.090 -14.336  1.00  0.92           C  
ATOM   2615  HB2 ASP A 167      -9.790 -13.734 -14.551  1.00  0.92           H  
ATOM   2616  HB3 ASP A 167      -9.253 -12.057 -14.486  1.00  0.92           H  
ATOM   2617  O   ASP A 167      -6.232 -12.814 -12.384  1.00  0.92           O  
ATOM   2618  CG  ASP A 167      -7.833 -13.427 -15.345  1.00  0.92           C  
ATOM   2619  OD1 ASP A 167      -7.054 -14.379 -15.096  1.00  0.92           O  
ATOM   2620  OD2 ASP A 167      -7.810 -12.781 -16.419  1.00  0.92           O  
ATOM   2621  N   PHE A 168      -7.664 -11.111 -12.093  1.00  0.93           N  
ATOM   2622  H   PHE A 168      -8.623 -10.803 -12.167  1.00  0.93           H  
ATOM   2623  CA  PHE A 168      -6.658 -10.174 -11.583  1.00  0.93           C  
ATOM   2624  HA  PHE A 168      -5.850 -10.091 -12.310  1.00  0.93           H  
ATOM   2625  C   PHE A 168      -6.029 -10.666 -10.280  1.00  0.93           C  
ATOM   2626  CB  PHE A 168      -7.291  -8.791 -11.366  1.00  0.93           C  
ATOM   2627  HB2 PHE A 168      -7.791  -8.454 -12.275  1.00  0.93           H  
ATOM   2628  HB3 PHE A 168      -8.071  -8.870 -10.608  1.00  0.93           H  
ATOM   2629  O   PHE A 168      -4.805 -10.729 -10.160  1.00  0.93           O  
ATOM   2630  CG  PHE A 168      -6.299  -7.730 -10.935  1.00  0.93           C  
ATOM   2631  CD1 PHE A 168      -6.385  -7.174  -9.645  1.00  0.93           C  
ATOM   2632  HD1 PHE A 168      -7.147  -7.512  -8.958  1.00  0.93           H  
ATOM   2633  CD2 PHE A 168      -5.293  -7.292 -11.818  1.00  0.93           C  
ATOM   2634  HD2 PHE A 168      -5.210  -7.724 -12.804  1.00  0.93           H  
ATOM   2635  CE1 PHE A 168      -5.509  -6.146  -9.259  1.00  0.93           C  
ATOM   2636  HE1 PHE A 168      -5.594  -5.705  -8.277  1.00  0.93           H  
ATOM   2637  CE2 PHE A 168      -4.394  -6.287 -11.417  1.00  0.93           C  
ATOM   2638  HE2 PHE A 168      -3.614  -5.952 -12.085  1.00  0.93           H  
ATOM   2639  CZ  PHE A 168      -4.515  -5.700 -10.147  1.00  0.93           C  
ATOM   2640  HZ  PHE A 168      -3.833  -4.919  -9.847  1.00  0.93           H  
ATOM   2641  N   ILE A 169      -6.869 -11.059  -9.320  1.00  0.93           N  
ATOM   2642  H   ILE A 169      -7.860 -10.983  -9.500  1.00  0.93           H  
ATOM   2643  CA  ILE A 169      -6.433 -11.562  -8.013  1.00  0.93           C  
ATOM   2644  HA  ILE A 169      -5.766 -10.831  -7.556  1.00  0.93           H  
ATOM   2645  C   ILE A 169      -5.633 -12.858  -8.182  1.00  0.93           C  
ATOM   2646  CB  ILE A 169      -7.664 -11.744  -7.097  1.00  0.93           C  
ATOM   2647  HB  ILE A 169      -8.399 -12.356  -7.620  1.00  0.93           H  
ATOM   2648  O   ILE A 169      -4.574 -13.011  -7.572  1.00  0.93           O  
ATOM   2649  CG1 ILE A 169      -8.286 -10.365  -6.781  1.00  0.93           C  
ATOM   2650 HG12 ILE A 169      -7.620  -9.835  -6.100  1.00  0.93           H  
ATOM   2651 HG13 ILE A 169      -8.367  -9.764  -7.686  1.00  0.93           H  
ATOM   2652  CG2 ILE A 169      -7.289 -12.448  -5.779  1.00  0.93           C  
ATOM   2653 HG21 ILE A 169      -6.543 -11.865  -5.238  1.00  0.93           H  
ATOM   2654 HG22 ILE A 169      -8.170 -12.576  -5.151  1.00  0.93           H  
ATOM   2655 HG23 ILE A 169      -6.883 -13.442  -5.970  1.00  0.93           H  
ATOM   2656  CD1 ILE A 169      -9.683 -10.432  -6.156  1.00  0.93           C  
ATOM   2657 HD11 ILE A 169     -10.343 -11.033  -6.783  1.00  0.93           H  
ATOM   2658 HD12 ILE A 169     -10.091  -9.425  -6.078  1.00  0.93           H  
ATOM   2659 HD13 ILE A 169      -9.635 -10.862  -5.156  1.00  0.93           H  
ATOM   2660  N   ARG A 170      -6.097 -13.759  -9.059  1.00  0.92           N  
ATOM   2661  H   ARG A 170      -6.985 -13.568  -9.501  1.00  0.92           H  
ATOM   2662  CA  ARG A 170      -5.411 -15.011  -9.390  1.00  0.92           C  
ATOM   2663  HA  ARG A 170      -5.223 -15.562  -8.468  1.00  0.92           H  
ATOM   2664  C   ARG A 170      -4.044 -14.770 -10.027  1.00  0.92           C  
ATOM   2665  CB  ARG A 170      -6.319 -15.843 -10.303  1.00  0.92           C  
ATOM   2666  HB2 ARG A 170      -7.261 -16.029  -9.787  1.00  0.92           H  
ATOM   2667  HB3 ARG A 170      -6.530 -15.268 -11.205  1.00  0.92           H  
ATOM   2668  O   ARG A 170      -3.090 -15.432  -9.640  1.00  0.92           O  
ATOM   2669  CG  ARG A 170      -5.696 -17.194 -10.688  1.00  0.92           C  
ATOM   2670  HG2 ARG A 170      -5.511 -17.773  -9.783  1.00  0.92           H  
ATOM   2671  HG3 ARG A 170      -4.749 -17.044 -11.206  1.00  0.92           H  
ATOM   2672  CD  ARG A 170      -6.632 -17.984 -11.606  1.00  0.92           C  
ATOM   2673  HD2 ARG A 170      -7.585 -18.111 -11.092  1.00  0.92           H  
ATOM   2674  HD3 ARG A 170      -6.194 -18.967 -11.781  1.00  0.92           H  
ATOM   2675  NE  ARG A 170      -6.838 -17.306 -12.903  1.00  0.92           N  
ATOM   2676  HE  ARG A 170      -6.226 -16.537 -13.136  1.00  0.92           H  
ATOM   2677  NH1 ARG A 170      -8.710 -18.462 -13.550  1.00  0.92           N  
ATOM   2678 HH11 ARG A 170      -8.710 -18.931 -12.655  1.00  0.92           H  
ATOM   2679 HH12 ARG A 170      -9.472 -18.584 -14.201  1.00  0.92           H  
ATOM   2680  NH2 ARG A 170      -7.872 -16.908 -14.891  1.00  0.92           N  
ATOM   2681 HH21 ARG A 170      -8.638 -17.053 -15.533  1.00  0.92           H  
ATOM   2682 HH22 ARG A 170      -7.341 -16.056 -15.000  1.00  0.92           H  
ATOM   2683  CZ  ARG A 170      -7.797 -17.560 -13.773  1.00  0.92           C  
ATOM   2684  N   LYS A 171      -3.933 -13.847 -10.990  1.00  0.92           N  
ATOM   2685  H   LYS A 171      -4.767 -13.354 -11.276  1.00  0.92           H  
ATOM   2686  CA  LYS A 171      -2.658 -13.525 -11.657  1.00  0.92           C  
ATOM   2687  HA  LYS A 171      -2.159 -14.450 -11.946  1.00  0.92           H  
ATOM   2688  C   LYS A 171      -1.669 -12.817 -10.727  1.00  0.92           C  
ATOM   2689  CB  LYS A 171      -2.907 -12.681 -12.915  1.00  0.92           C  
ATOM   2690  HB2 LYS A 171      -3.584 -11.861 -12.678  1.00  0.92           H  
ATOM   2691  HB3 LYS A 171      -1.954 -12.252 -13.227  1.00  0.92           H  
ATOM   2692  O   LYS A 171      -0.472 -13.046 -10.851  1.00  0.92           O  
ATOM   2693  CG  LYS A 171      -3.452 -13.493 -14.101  1.00  0.92           C  
ATOM   2694  HG2 LYS A 171      -2.748 -14.288 -14.346  1.00  0.92           H  
ATOM   2695  HG3 LYS A 171      -4.411 -13.941 -13.841  1.00  0.92           H  
ATOM   2696  CD  LYS A 171      -3.623 -12.574 -15.320  1.00  0.92           C  
ATOM   2697  HD2 LYS A 171      -2.661 -12.126 -15.566  1.00  0.92           H  
ATOM   2698  HD3 LYS A 171      -4.327 -11.785 -15.053  1.00  0.92           H  
ATOM   2699  CE  LYS A 171      -4.159 -13.335 -16.539  1.00  0.92           C  
ATOM   2700  HE2 LYS A 171      -3.482 -14.162 -16.757  1.00  0.92           H  
ATOM   2701  HE3 LYS A 171      -5.133 -13.751 -16.282  1.00  0.92           H  
ATOM   2702  NZ  LYS A 171      -4.293 -12.454 -17.731  1.00  0.92           N  
ATOM   2703  HZ1 LYS A 171      -3.440 -11.960 -17.952  1.00  0.92           H  
ATOM   2704  HZ2 LYS A 171      -5.015 -11.760 -17.601  1.00  0.92           H  
ATOM   2705  HZ3 LYS A 171      -4.591 -12.966 -18.549  1.00  0.92           H  
ATOM   2706  N   LEU A 172      -2.155 -12.001  -9.788  1.00  0.92           N  
ATOM   2707  H   LEU A 172      -3.145 -11.800  -9.791  1.00  0.92           H  
ATOM   2708  CA  LEU A 172      -1.326 -11.421  -8.726  1.00  0.92           C  
ATOM   2709  HA  LEU A 172      -0.404 -11.042  -9.166  1.00  0.92           H  
ATOM   2710  C   LEU A 172      -0.878 -12.445  -7.671  1.00  0.92           C  
ATOM   2711  CB  LEU A 172      -2.087 -10.269  -8.041  1.00  0.92           C  
ATOM   2712  HB2 LEU A 172      -3.121 -10.579  -7.890  1.00  0.92           H  
ATOM   2713  HB3 LEU A 172      -1.654 -10.101  -7.056  1.00  0.92           H  
ATOM   2714  O   LEU A 172       0.042 -12.142  -6.922  1.00  0.92           O  
ATOM   2715  CG  LEU A 172      -2.064  -8.926  -8.788  1.00  0.92           C  
ATOM   2716  HG  LEU A 172      -2.414  -9.063  -9.811  1.00  0.92           H  
ATOM   2717  CD1 LEU A 172      -3.002  -7.963  -8.062  1.00  0.92           C  
ATOM   2718 HD11 LEU A 172      -4.028  -8.316  -8.167  1.00  0.92           H  
ATOM   2719 HD12 LEU A 172      -2.911  -6.968  -8.497  1.00  0.92           H  
ATOM   2720 HD13 LEU A 172      -2.744  -7.911  -7.004  1.00  0.92           H  
ATOM   2721  CD2 LEU A 172      -0.679  -8.266  -8.801  1.00  0.92           C  
ATOM   2722 HD21 LEU A 172      -0.380  -8.003  -7.787  1.00  0.92           H  
ATOM   2723 HD22 LEU A 172      -0.710  -7.363  -9.410  1.00  0.92           H  
ATOM   2724 HD23 LEU A 172       0.073  -8.938  -9.217  1.00  0.92           H  
ATOM   2725  N   ASP A 173      -1.516 -13.616  -7.580  1.00  0.91           N  
ATOM   2726  H   ASP A 173      -2.239 -13.824  -8.254  1.00  0.91           H  
ATOM   2727  CA  ASP A 173      -1.266 -14.627  -6.537  1.00  0.91           C  
ATOM   2728  HA  ASP A 173      -2.077 -15.350  -6.624  1.00  0.91           H  
ATOM   2729  C   ASP A 173      -1.371 -14.053  -5.107  1.00  0.91           C  
ATOM   2730  CB  ASP A 173       0.036 -15.397  -6.826  1.00  0.91           C  
ATOM   2731  HB2 ASP A 173       0.062 -15.659  -7.884  1.00  0.91           H  
ATOM   2732  HB3 ASP A 173       0.893 -14.756  -6.617  1.00  0.91           H  
ATOM   2733  O   ASP A 173      -0.549 -14.294  -4.221  1.00  0.91           O  
ATOM   2734  CG  ASP A 173       0.155 -16.697  -6.015  1.00  0.91           C  
ATOM   2735  OD1 ASP A 173      -0.897 -17.330  -5.751  1.00  0.91           O  
ATOM   2736  OD2 ASP A 173       1.301 -17.102  -5.706  1.00  0.91           O  
ATOM   2737  N   CYS A 174      -2.401 -13.233  -4.879  1.00  0.90           N  
ATOM   2738  H   CYS A 174      -3.071 -13.115  -5.626  1.00  0.90           H  
ATOM   2739  CA  CYS A 174      -2.681 -12.616  -3.584  1.00  0.90           C  
ATOM   2740  HA  CYS A 174      -1.946 -12.975  -2.865  1.00  0.90           H  
ATOM   2741  C   CYS A 174      -4.054 -13.046  -3.051  1.00  0.90           C  
ATOM   2742  CB  CYS A 174      -2.494 -11.095  -3.690  1.00  0.90           C  
ATOM   2743  HB2 CYS A 174      -1.520 -10.891  -4.135  1.00  0.90           H  
ATOM   2744  HB3 CYS A 174      -2.526 -10.639  -2.700  1.00  0.90           H  
ATOM   2745  O   CYS A 174      -4.908 -13.540  -3.790  1.00  0.90           O  
ATOM   2746  SG  CYS A 174      -3.785 -10.352  -4.724  1.00  0.90           S  
ATOM   2747  HG  CYS A 174      -3.592 -11.130  -5.792  1.00  0.90           H  
ATOM   2748  N   LYS A 175      -4.288 -12.873  -1.745  1.00  0.88           N  
ATOM   2749  H   LYS A 175      -3.598 -12.393  -1.185  1.00  0.88           H  
ATOM   2750  CA  LYS A 175      -5.605 -13.173  -1.168  1.00  0.88           C  
ATOM   2751  HA  LYS A 175      -5.951 -14.102  -1.621  1.00  0.88           H  
ATOM   2752  C   LYS A 175      -6.608 -12.067  -1.527  1.00  0.88           C  
ATOM   2753  CB  LYS A 175      -5.549 -13.378   0.346  1.00  0.88           C  
ATOM   2754  HB2 LYS A 175      -6.545 -13.695   0.656  1.00  0.88           H  
ATOM   2755  HB3 LYS A 175      -5.323 -12.432   0.840  1.00  0.88           H  
ATOM   2756  O   LYS A 175      -6.235 -10.895  -1.501  1.00  0.88           O  
ATOM   2757  CG  LYS A 175      -4.569 -14.453   0.817  1.00  0.88           C  
ATOM   2758  HG2 LYS A 175      -4.832 -15.411   0.368  1.00  0.88           H  
ATOM   2759  HG3 LYS A 175      -3.551 -14.184   0.537  1.00  0.88           H  
ATOM   2760  CD  LYS A 175      -4.674 -14.541   2.341  1.00  0.88           C  
ATOM   2761  HD2 LYS A 175      -4.396 -13.576   2.765  1.00  0.88           H  
ATOM   2762  HD3 LYS A 175      -5.706 -14.754   2.618  1.00  0.88           H  
ATOM   2763  CE  LYS A 175      -3.756 -15.630   2.888  1.00  0.88           C  
ATOM   2764  HE2 LYS A 175      -4.080 -16.592   2.490  1.00  0.88           H  
ATOM   2765  HE3 LYS A 175      -2.741 -15.438   2.538  1.00  0.88           H  
ATOM   2766  NZ  LYS A 175      -3.805 -15.623   4.367  1.00  0.88           N  
ATOM   2767  HZ1 LYS A 175      -4.758 -15.755   4.675  1.00  0.88           H  
ATOM   2768  HZ2 LYS A 175      -3.508 -14.720   4.708  1.00  0.88           H  
ATOM   2769  HZ3 LYS A 175      -3.211 -16.340   4.758  1.00  0.88           H  
ATOM   2770  N   PRO A 176      -7.884 -12.391  -1.792  1.00  0.86           N  
ATOM   2771  CA  PRO A 176      -8.898 -11.388  -2.135  1.00  0.86           C  
ATOM   2772  HA  PRO A 176      -8.587 -10.835  -3.022  1.00  0.86           H  
ATOM   2773  C   PRO A 176      -9.145 -10.374  -1.004  1.00  0.86           C  
ATOM   2774  CB  PRO A 176     -10.158 -12.203  -2.453  1.00  0.86           C  
ATOM   2775  HB2 PRO A 176     -11.071 -11.685  -2.160  1.00  0.86           H  
ATOM   2776  HB3 PRO A 176     -10.185 -12.431  -3.519  1.00  0.86           H  
ATOM   2777  O   PRO A 176      -9.441  -9.207  -1.253  1.00  0.86           O  
ATOM   2778  CG  PRO A 176      -9.969 -13.505  -1.674  1.00  0.86           C  
ATOM   2779  HG2 PRO A 176     -10.520 -14.331  -2.123  1.00  0.86           H  
ATOM   2780  HG3 PRO A 176     -10.269 -13.361  -0.636  1.00  0.86           H  
ATOM   2781  CD  PRO A 176      -8.463 -13.724  -1.747  1.00  0.86           C  
ATOM   2782  HD2 PRO A 176      -8.209 -14.258  -2.662  1.00  0.86           H  
ATOM   2783  HD3 PRO A 176      -8.130 -14.286  -0.874  1.00  0.86           H  
ATOM   2784  N   ASP A 177      -8.975 -10.793   0.251  1.00  0.83           N  
ATOM   2785  H   ASP A 177      -8.685 -11.745   0.424  1.00  0.83           H  
ATOM   2786  CA  ASP A 177      -9.102  -9.961   1.448  1.00  0.83           C  
ATOM   2787  HA  ASP A 177      -9.897  -9.243   1.250  1.00  0.83           H  
ATOM   2788  C   ASP A 177      -7.817  -9.175   1.795  1.00  0.83           C  
ATOM   2789  CB  ASP A 177      -9.603 -10.815   2.624  1.00  0.83           C  
ATOM   2790  HB2 ASP A 177      -9.794 -10.159   3.473  1.00  0.83           H  
ATOM   2791  HB3 ASP A 177     -10.552 -11.272   2.343  1.00  0.83           H  
ATOM   2792  O   ASP A 177      -7.794  -8.376   2.737  1.00  0.83           O  
ATOM   2793  CG  ASP A 177      -8.634 -11.925   3.049  1.00  0.83           C  
ATOM   2794  OD1 ASP A 177      -8.007 -12.540   2.155  1.00  0.83           O  
ATOM   2795  OD2 ASP A 177      -8.542 -12.199   4.263  1.00  0.83           O  
ATOM   2796  N   GLN A 178      -6.741  -9.366   1.025  1.00  0.86           N  
ATOM   2797  H   GLN A 178      -6.820  -9.967   0.217  1.00  0.86           H  
ATOM   2798  CA  GLN A 178      -5.464  -8.712   1.272  1.00  0.86           C  
ATOM   2799  HA  GLN A 178      -5.231  -8.851   2.328  1.00  0.86           H  
ATOM   2800  C   GLN A 178      -5.560  -7.212   0.984  1.00  0.86           C  
ATOM   2801  CB  GLN A 178      -4.362  -9.386   0.436  1.00  0.86           C  
ATOM   2802  HB2 GLN A 178      -4.408 -10.465   0.582  1.00  0.86           H  
ATOM   2803  HB3 GLN A 178      -4.533  -9.173  -0.620  1.00  0.86           H  
ATOM   2804  O   GLN A 178      -5.943  -6.800  -0.104  1.00  0.86           O  
ATOM   2805  CG  GLN A 178      -2.948  -8.922   0.793  1.00  0.86           C  
ATOM   2806  HG2 GLN A 178      -2.871  -7.855   0.585  1.00  0.86           H  
ATOM   2807  HG3 GLN A 178      -2.229  -9.448   0.165  1.00  0.86           H  
ATOM   2808  CD  GLN A 178      -2.597  -9.167   2.251  1.00  0.86           C  
ATOM   2809  NE2 GLN A 178      -2.298  -8.123   2.992  1.00  0.86           N  
ATOM   2810 HE21 GLN A 178      -2.264  -7.206   2.570  1.00  0.86           H  
ATOM   2811 HE22 GLN A 178      -2.223  -8.294   3.985  1.00  0.86           H  
ATOM   2812  OE1 GLN A 178      -2.638 -10.271   2.774  1.00  0.86           O  
ATOM   2813  N   HIS A 179      -5.158  -6.390   1.950  1.00  0.87           N  
ATOM   2814  H   HIS A 179      -4.880  -6.778   2.840  1.00  0.87           H  
ATOM   2815  CA  HIS A 179      -5.030  -4.950   1.751  1.00  0.87           C  
ATOM   2816  HA  HIS A 179      -5.781  -4.615   1.036  1.00  0.87           H  
ATOM   2817  C   HIS A 179      -3.648  -4.629   1.186  1.00  0.87           C  
ATOM   2818  CB  HIS A 179      -5.289  -4.218   3.063  1.00  0.87           C  
ATOM   2819  HB2 HIS A 179      -5.005  -3.176   2.923  1.00  0.87           H  
ATOM   2820  HB3 HIS A 179      -4.669  -4.637   3.856  1.00  0.87           H  
ATOM   2821  O   HIS A 179      -2.637  -5.053   1.757  1.00  0.87           O  
ATOM   2822  CG  HIS A 179      -6.732  -4.241   3.488  1.00  0.87           C  
ATOM   2823  CD2 HIS A 179      -7.526  -3.141   3.663  1.00  0.87           C  
ATOM   2824  HD2 HIS A 179      -7.232  -2.111   3.525  1.00  0.87           H  
ATOM   2825  ND1 HIS A 179      -7.502  -5.350   3.776  1.00  0.87           N  
ATOM   2826  HD1 HIS A 179      -7.290  -6.317   3.579  1.00  0.87           H  
ATOM   2827  CE1 HIS A 179      -8.721  -4.915   4.133  1.00  0.87           C  
ATOM   2828  HE1 HIS A 179      -9.567  -5.547   4.356  1.00  0.87           H  
ATOM   2829  NE2 HIS A 179      -8.778  -3.578   4.083  1.00  0.87           N  
ATOM   2830  N   LEU A 180      -3.632  -3.905   0.068  1.00  0.92           N  
ATOM   2831  H   LEU A 180      -4.520  -3.640  -0.334  1.00  0.92           H  
ATOM   2832  CA  LEU A 180      -2.465  -3.653  -0.767  1.00  0.92           C  
ATOM   2833  HA  LEU A 180      -1.568  -3.984  -0.243  1.00  0.92           H  
ATOM   2834  C   LEU A 180      -2.317  -2.165  -1.081  1.00  0.92           C  
ATOM   2835  CB  LEU A 180      -2.614  -4.430  -2.088  1.00  0.92           C  
ATOM   2836  HB2 LEU A 180      -3.491  -4.045  -2.608  1.00  0.92           H  
ATOM   2837  HB3 LEU A 180      -1.747  -4.224  -2.716  1.00  0.92           H  
ATOM   2838  O   LEU A 180      -3.316  -1.464  -1.256  1.00  0.92           O  
ATOM   2839  CG  LEU A 180      -2.776  -5.952  -1.945  1.00  0.92           C  
ATOM   2840  HG  LEU A 180      -3.632  -6.191  -1.314  1.00  0.92           H  
ATOM   2841  CD1 LEU A 180      -2.997  -6.580  -3.318  1.00  0.92           C  
ATOM   2842 HD11 LEU A 180      -2.122  -6.431  -3.950  1.00  0.92           H  
ATOM   2843 HD12 LEU A 180      -3.863  -6.114  -3.789  1.00  0.92           H  
ATOM   2844 HD13 LEU A 180      -3.186  -7.649  -3.210  1.00  0.92           H  
ATOM   2845  CD2 LEU A 180      -1.518  -6.553  -1.346  1.00  0.92           C  
ATOM   2846 HD21 LEU A 180      -0.671  -6.167  -1.912  1.00  0.92           H  
ATOM   2847 HD22 LEU A 180      -1.413  -6.254  -0.303  1.00  0.92           H  
ATOM   2848 HD23 LEU A 180      -1.557  -7.640  -1.416  1.00  0.92           H  
ATOM   2849  N   LYS A 181      -1.070  -1.711  -1.223  1.00  0.94           N  
ATOM   2850  H   LYS A 181      -0.322  -2.368  -1.052  1.00  0.94           H  
ATOM   2851  CA  LYS A 181      -0.737  -0.463  -1.931  1.00  0.94           C  
ATOM   2852  HA  LYS A 181      -1.641   0.127  -2.083  1.00  0.94           H  
ATOM   2853  C   LYS A 181      -0.212  -0.763  -3.332  1.00  0.94           C  
ATOM   2854  CB  LYS A 181       0.248   0.390  -1.116  1.00  0.94           C  
ATOM   2855  HB2 LYS A 181       1.074  -0.223  -0.755  1.00  0.94           H  
ATOM   2856  HB3 LYS A 181       0.653   1.173  -1.757  1.00  0.94           H  
ATOM   2857  O   LYS A 181       0.151  -1.895  -3.633  1.00  0.94           O  
ATOM   2858  CG  LYS A 181      -0.452   1.056   0.073  1.00  0.94           C  
ATOM   2859  HG2 LYS A 181      -1.352   1.555  -0.285  1.00  0.94           H  
ATOM   2860  HG3 LYS A 181      -0.737   0.296   0.800  1.00  0.94           H  
ATOM   2861  CD  LYS A 181       0.455   2.098   0.739  1.00  0.94           C  
ATOM   2862  HD2 LYS A 181       1.291   1.597   1.228  1.00  0.94           H  
ATOM   2863  HD3 LYS A 181       0.832   2.790  -0.014  1.00  0.94           H  
ATOM   2864  CE  LYS A 181      -0.374   2.871   1.766  1.00  0.94           C  
ATOM   2865  HE2 LYS A 181      -0.746   2.171   2.513  1.00  0.94           H  
ATOM   2866  HE3 LYS A 181      -1.233   3.325   1.272  1.00  0.94           H  
ATOM   2867  NZ  LYS A 181       0.409   3.916   2.450  1.00  0.94           N  
ATOM   2868  HZ1 LYS A 181       0.675   4.691   1.859  1.00  0.94           H  
ATOM   2869  HZ2 LYS A 181       1.231   3.517   2.882  1.00  0.94           H  
ATOM   2870  HZ3 LYS A 181      -0.133   4.295   3.213  1.00  0.94           H  
ATOM   2871  N   VAL A 182      -0.165   0.244  -4.189  1.00  0.96           N  
ATOM   2872  H   VAL A 182      -0.570   1.121  -3.893  1.00  0.96           H  
ATOM   2873  CA  VAL A 182       0.313   0.146  -5.568  1.00  0.96           C  
ATOM   2874  HA  VAL A 182       0.599  -0.884  -5.781  1.00  0.96           H  
ATOM   2875  C   VAL A 182       1.538   1.034  -5.742  1.00  0.96           C  
ATOM   2876  CB  VAL A 182      -0.799   0.528  -6.554  1.00  0.96           C  
ATOM   2877  HB  VAL A 182      -1.064   1.571  -6.377  1.00  0.96           H  
ATOM   2878  O   VAL A 182       1.482   2.235  -5.468  1.00  0.96           O  
ATOM   2879  CG1 VAL A 182      -0.334   0.363  -8.004  1.00  0.96           C  
ATOM   2880 HG11 VAL A 182      -0.030  -0.669  -8.180  1.00  0.96           H  
ATOM   2881 HG12 VAL A 182       0.507   1.021  -8.219  1.00  0.96           H  
ATOM   2882 HG13 VAL A 182      -1.147   0.623  -8.682  1.00  0.96           H  
ATOM   2883  CG2 VAL A 182      -2.058  -0.329  -6.363  1.00  0.96           C  
ATOM   2884 HG21 VAL A 182      -1.803  -1.384  -6.456  1.00  0.96           H  
ATOM   2885 HG22 VAL A 182      -2.799  -0.069  -7.119  1.00  0.96           H  
ATOM   2886 HG23 VAL A 182      -2.490  -0.144  -5.379  1.00  0.96           H  
ATOM   2887  N   VAL A 183       2.635   0.452  -6.223  1.00  0.97           N  
ATOM   2888  H   VAL A 183       2.585  -0.522  -6.487  1.00  0.97           H  
ATOM   2889  CA  VAL A 183       3.859   1.185  -6.559  1.00  0.97           C  
ATOM   2890  HA  VAL A 183       3.713   2.241  -6.330  1.00  0.97           H  
ATOM   2891  C   VAL A 183       4.123   1.051  -8.045  1.00  0.97           C  
ATOM   2892  CB  VAL A 183       5.085   0.713  -5.758  1.00  0.97           C  
ATOM   2893  HB  VAL A 183       5.334  -0.313  -6.027  1.00  0.97           H  
ATOM   2894  O   VAL A 183       4.265  -0.062  -8.535  1.00  0.97           O  
ATOM   2895  CG1 VAL A 183       6.285   1.620  -6.079  1.00  0.97           C  
ATOM   2896 HG11 VAL A 183       6.013   2.667  -5.943  1.00  0.97           H  
ATOM   2897 HG12 VAL A 183       6.611   1.465  -7.108  1.00  0.97           H  
ATOM   2898 HG13 VAL A 183       7.121   1.391  -5.419  1.00  0.97           H  
ATOM   2899  CG2 VAL A 183       4.827   0.765  -4.248  1.00  0.97           C  
ATOM   2900 HG21 VAL A 183       4.050   0.049  -3.982  1.00  0.97           H  
ATOM   2901 HG22 VAL A 183       5.735   0.497  -3.707  1.00  0.97           H  
ATOM   2902 HG23 VAL A 183       4.506   1.764  -3.955  1.00  0.97           H  
ATOM   2903  N   SER A 184       4.242   2.173  -8.746  1.00  0.96           N  
ATOM   2904  H   SER A 184       4.139   3.054  -8.264  1.00  0.96           H  
ATOM   2905  CA  SER A 184       4.570   2.191 -10.175  1.00  0.96           C  
ATOM   2906  HA  SER A 184       4.588   1.170 -10.557  1.00  0.96           H  
ATOM   2907  C   SER A 184       5.946   2.794 -10.411  1.00  0.96           C  
ATOM   2908  CB  SER A 184       3.506   2.948 -10.965  1.00  0.96           C  
ATOM   2909  HB2 SER A 184       3.757   2.926 -12.025  1.00  0.96           H  
ATOM   2910  HB3 SER A 184       3.466   3.984 -10.627  1.00  0.96           H  
ATOM   2911  O   SER A 184       6.378   3.655  -9.649  1.00  0.96           O  
ATOM   2912  OG  SER A 184       2.251   2.336 -10.770  1.00  0.96           O  
ATOM   2913  HG  SER A 184       1.654   2.985 -10.389  1.00  0.96           H  
ATOM   2914  N   ILE A 185       6.632   2.392 -11.478  1.00  0.95           N  
ATOM   2915  H   ILE A 185       6.263   1.633 -12.033  1.00  0.95           H  
ATOM   2916  CA  ILE A 185       7.897   3.012 -11.897  1.00  0.95           C  
ATOM   2917  HA  ILE A 185       8.145   3.789 -11.174  1.00  0.95           H  
ATOM   2918  C   ILE A 185       7.749   3.699 -13.253  1.00  0.95           C  
ATOM   2919  CB  ILE A 185       9.053   1.994 -11.847  1.00  0.95           C  
ATOM   2920  HB  ILE A 185       8.991   1.497 -10.879  1.00  0.95           H  
ATOM   2921  O   ILE A 185       7.157   3.141 -14.168  1.00  0.95           O  
ATOM   2922  CG1 ILE A 185      10.439   2.667 -11.932  1.00  0.95           C  
ATOM   2923 HG12 ILE A 185      10.461   3.543 -11.283  1.00  0.95           H  
ATOM   2924 HG13 ILE A 185      10.630   2.999 -12.952  1.00  0.95           H  
ATOM   2925  CG2 ILE A 185       8.900   0.939 -12.949  1.00  0.95           C  
ATOM   2926 HG21 ILE A 185       9.034   1.374 -13.939  1.00  0.95           H  
ATOM   2927 HG22 ILE A 185       9.629   0.136 -12.833  1.00  0.95           H  
ATOM   2928 HG23 ILE A 185       7.899   0.511 -12.895  1.00  0.95           H  
ATOM   2929  CD1 ILE A 185      11.566   1.734 -11.476  1.00  0.95           C  
ATOM   2930 HD11 ILE A 185      12.523   2.254 -11.523  1.00  0.95           H  
ATOM   2931 HD12 ILE A 185      11.618   0.860 -12.126  1.00  0.95           H  
ATOM   2932 HD13 ILE A 185      11.392   1.411 -10.449  1.00  0.95           H  
ATOM   2933  N   PHE A 186       8.323   4.890 -13.390  1.00  0.91           N  
ATOM   2934  H   PHE A 186       8.796   5.261 -12.578  1.00  0.91           H  
ATOM   2935  CA  PHE A 186       8.513   5.625 -14.640  1.00  0.91           C  
ATOM   2936  HA  PHE A 186       8.199   5.002 -15.477  1.00  0.91           H  
ATOM   2937  C   PHE A 186       9.998   5.945 -14.820  1.00  0.91           C  
ATOM   2938  CB  PHE A 186       7.686   6.921 -14.647  1.00  0.91           C  
ATOM   2939  HB2 PHE A 186       7.817   7.419 -15.608  1.00  0.91           H  
ATOM   2940  HB3 PHE A 186       8.085   7.583 -13.878  1.00  0.91           H  
ATOM   2941  O   PHE A 186      10.785   5.855 -13.883  1.00  0.91           O  
ATOM   2942  CG  PHE A 186       6.199   6.737 -14.421  1.00  0.91           C  
ATOM   2943  CD1 PHE A 186       5.454   5.848 -15.213  1.00  0.91           C  
ATOM   2944  HD1 PHE A 186       5.935   5.328 -16.028  1.00  0.91           H  
ATOM   2945  CD2 PHE A 186       5.549   7.469 -13.418  1.00  0.91           C  
ATOM   2946  HD2 PHE A 186       6.111   8.192 -12.847  1.00  0.91           H  
ATOM   2947  CE1 PHE A 186       4.089   5.636 -14.955  1.00  0.91           C  
ATOM   2948  HE1 PHE A 186       3.526   4.948 -15.570  1.00  0.91           H  
ATOM   2949  CE2 PHE A 186       4.187   7.250 -13.149  1.00  0.91           C  
ATOM   2950  HE2 PHE A 186       3.704   7.793 -12.350  1.00  0.91           H  
ATOM   2951  CZ  PHE A 186       3.457   6.324 -13.908  1.00  0.91           C  
ATOM   2952  HZ  PHE A 186       2.408   6.163 -13.707  1.00  0.91           H  
ATOM   2953  N   GLY A 187      10.390   6.323 -16.028  1.00  0.87           N  
ATOM   2954  H   GLY A 187       9.710   6.352 -16.774  1.00  0.87           H  
ATOM   2955  CA  GLY A 187      11.773   6.632 -16.384  1.00  0.87           C  
ATOM   2956  HA2 GLY A 187      12.466   5.980 -15.851  1.00  0.87           H  
ATOM   2957  HA3 GLY A 187      12.000   7.663 -16.113  1.00  0.87           H  
ATOM   2958  C   GLY A 187      11.991   6.447 -17.878  1.00  0.87           C  
ATOM   2959  O   GLY A 187      11.192   5.775 -18.548  1.00  0.87           O  
ATOM   2960  N   ASN A 188      13.055   7.036 -18.412  1.00  0.82           N  
ATOM   2961  H   ASN A 188      13.790   7.380 -17.810  1.00  0.82           H  
ATOM   2962  CA  ASN A 188      13.330   6.961 -19.839  1.00  0.82           C  
ATOM   2963  HA  ASN A 188      12.434   7.278 -20.371  1.00  0.82           H  
ATOM   2964  C   ASN A 188      13.593   5.503 -20.260  1.00  0.82           C  
ATOM   2965  CB  ASN A 188      14.460   7.945 -20.208  1.00  0.82           C  
ATOM   2966  HB2 ASN A 188      15.339   7.756 -19.592  1.00  0.82           H  
ATOM   2967  HB3 ASN A 188      14.757   7.787 -21.245  1.00  0.82           H  
ATOM   2968  O   ASN A 188      13.821   4.594 -19.445  1.00  0.82           O  
ATOM   2969  CG  ASN A 188      14.045   9.405 -20.076  1.00  0.82           C  
ATOM   2970  ND2 ASN A 188      14.981  10.301 -19.853  1.00  0.82           N  
ATOM   2971 HD21 ASN A 188      14.720  11.277 -19.857  1.00  0.82           H  
ATOM   2972 HD22 ASN A 188      15.932  10.003 -19.691  1.00  0.82           H  
ATOM   2973  OD1 ASN A 188      12.883   9.754 -20.219  1.00  0.82           O  
ATOM   2974  N   THR A 189      13.476   5.232 -21.557  1.00  0.80           N  
ATOM   2975  H   THR A 189      13.268   5.979 -22.204  1.00  0.80           H  
ATOM   2976  CA  THR A 189      13.853   3.925 -22.107  1.00  0.80           C  
ATOM   2977  HA  THR A 189      13.277   3.149 -21.604  1.00  0.80           H  
ATOM   2978  C   THR A 189      15.340   3.684 -21.839  1.00  0.80           C  
ATOM   2979  CB  THR A 189      13.537   3.844 -23.604  1.00  0.80           C  
ATOM   2980  HB  THR A 189      14.131   4.575 -24.152  1.00  0.80           H  
ATOM   2981  O   THR A 189      16.149   4.583 -22.041  1.00  0.80           O  
ATOM   2982  CG2 THR A 189      13.786   2.451 -24.176  1.00  0.80           C  
ATOM   2983 HG21 THR A 189      13.486   2.420 -25.224  1.00  0.80           H  
ATOM   2984 HG22 THR A 189      14.848   2.209 -24.130  1.00  0.80           H  
ATOM   2985 HG23 THR A 189      13.221   1.701 -23.622  1.00  0.80           H  
ATOM   2986  OG1 THR A 189      12.165   4.112 -23.799  1.00  0.80           O  
ATOM   2987  HG1 THR A 189      11.950   3.770 -24.670  1.00  0.80           H  
ATOM   2988  N   GLY A 190      15.695   2.492 -21.354  1.00  0.79           N  
ATOM   2989  H   GLY A 190      15.001   1.760 -21.291  1.00  0.79           H  
ATOM   2990  CA  GLY A 190      17.080   2.143 -21.015  1.00  0.79           C  
ATOM   2991  HA2 GLY A 190      17.222   1.074 -21.170  1.00  0.79           H  
ATOM   2992  HA3 GLY A 190      17.756   2.661 -21.695  1.00  0.79           H  
ATOM   2993  C   GLY A 190      17.533   2.475 -19.585  1.00  0.79           C  
ATOM   2994  O   GLY A 190      18.542   1.931 -19.155  1.00  0.79           O  
ATOM   2995  N   ASP A 191      16.775   3.239 -18.788  1.00  0.87           N  
ATOM   2996  H   ASP A 191      16.012   3.752 -19.207  1.00  0.87           H  
ATOM   2997  CA  ASP A 191      17.174   3.615 -17.410  1.00  0.87           C  
ATOM   2998  HA  ASP A 191      18.195   3.994 -17.442  1.00  0.87           H  
ATOM   2999  C   ASP A 191      17.185   2.443 -16.390  1.00  0.87           C  
ATOM   3000  CB  ASP A 191      16.260   4.744 -16.894  1.00  0.87           C  
ATOM   3001  HB2 ASP A 191      16.390   4.825 -15.815  1.00  0.87           H  
ATOM   3002  HB3 ASP A 191      15.218   4.485 -17.082  1.00  0.87           H  
ATOM   3003  O   ASP A 191      17.440   2.631 -15.195  1.00  0.87           O  
ATOM   3004  CG  ASP A 191      16.564   6.142 -17.432  1.00  0.87           C  
ATOM   3005  OD1 ASP A 191      17.694   6.375 -17.904  1.00  0.87           O  
ATOM   3006  OD2 ASP A 191      15.674   7.008 -17.281  1.00  0.87           O  
ATOM   3007  N   GLY A 192      16.873   1.219 -16.828  1.00  0.88           N  
ATOM   3008  H   GLY A 192      16.863   1.097 -17.831  1.00  0.88           H  
ATOM   3009  CA  GLY A 192      16.873   0.027 -15.974  1.00  0.88           C  
ATOM   3010  HA2 GLY A 192      16.812  -0.857 -16.609  1.00  0.88           H  
ATOM   3011  HA3 GLY A 192      17.810  -0.018 -15.420  1.00  0.88           H  
ATOM   3012  C   GLY A 192      15.712  -0.021 -14.974  1.00  0.88           C  
ATOM   3013  O   GLY A 192      15.917  -0.347 -13.805  1.00  0.88           O  
ATOM   3014  N   LYS A 193      14.488   0.301 -15.413  1.00  0.91           N  
ATOM   3015  H   LYS A 193      14.409   0.573 -16.383  1.00  0.91           H  
ATOM   3016  CA  LYS A 193      13.267   0.286 -14.580  1.00  0.91           C  
ATOM   3017  HA  LYS A 193      13.408   0.950 -13.727  1.00  0.91           H  
ATOM   3018  C   LYS A 193      12.971  -1.099 -13.996  1.00  0.91           C  
ATOM   3019  CB  LYS A 193      12.060   0.775 -15.392  1.00  0.91           C  
ATOM   3020  HB2 LYS A 193      11.968   0.179 -16.300  1.00  0.91           H  
ATOM   3021  HB3 LYS A 193      11.156   0.623 -14.802  1.00  0.91           H  
ATOM   3022  O   LYS A 193      12.992  -1.265 -12.780  1.00  0.91           O  
ATOM   3023  CG  LYS A 193      12.170   2.263 -15.747  1.00  0.91           C  
ATOM   3024  HG2 LYS A 193      12.265   2.838 -14.825  1.00  0.91           H  
ATOM   3025  HG3 LYS A 193      13.057   2.443 -16.354  1.00  0.91           H  
ATOM   3026  CD  LYS A 193      10.923   2.749 -16.494  1.00  0.91           C  
ATOM   3027  HD2 LYS A 193      10.038   2.522 -15.900  1.00  0.91           H  
ATOM   3028  HD3 LYS A 193      10.983   3.832 -16.602  1.00  0.91           H  
ATOM   3029  CE  LYS A 193      10.747   2.131 -17.884  1.00  0.91           C  
ATOM   3030  HE2 LYS A 193       9.787   2.475 -18.269  1.00  0.91           H  
ATOM   3031  HE3 LYS A 193      10.690   1.046 -17.798  1.00  0.91           H  
ATOM   3032  NZ  LYS A 193      11.805   2.558 -18.827  1.00  0.91           N  
ATOM   3033  HZ1 LYS A 193      11.652   2.140 -19.734  1.00  0.91           H  
ATOM   3034  HZ2 LYS A 193      12.721   2.301 -18.489  1.00  0.91           H  
ATOM   3035  HZ3 LYS A 193      11.807   3.563 -18.921  1.00  0.91           H  
ATOM   3036  N   SER A 194      12.811  -2.101 -14.857  1.00  0.92           N  
ATOM   3037  H   SER A 194      12.663  -1.888 -15.833  1.00  0.92           H  
ATOM   3038  CA  SER A 194      12.568  -3.498 -14.473  1.00  0.92           C  
ATOM   3039  HA  SER A 194      11.619  -3.562 -13.939  1.00  0.92           H  
ATOM   3040  C   SER A 194      13.678  -4.033 -13.561  1.00  0.92           C  
ATOM   3041  CB  SER A 194      12.456  -4.354 -15.744  1.00  0.92           C  
ATOM   3042  HB2 SER A 194      13.454  -4.550 -16.137  1.00  0.92           H  
ATOM   3043  HB3 SER A 194      11.978  -5.308 -15.523  1.00  0.92           H  
ATOM   3044  O   SER A 194      13.406  -4.647 -12.532  1.00  0.92           O  
ATOM   3045  OG  SER A 194      11.734  -3.656 -16.737  1.00  0.92           O  
ATOM   3046  HG  SER A 194      10.807  -3.618 -16.490  1.00  0.92           H  
ATOM   3047  N   HIS A 195      14.938  -3.700 -13.870  1.00  0.92           N  
ATOM   3048  H   HIS A 195      15.094  -3.186 -14.725  1.00  0.92           H  
ATOM   3049  CA  HIS A 195      16.093  -4.027 -13.027  1.00  0.92           C  
ATOM   3050  HA  HIS A 195      16.125  -5.107 -12.888  1.00  0.92           H  
ATOM   3051  C   HIS A 195      15.991  -3.391 -11.629  1.00  0.92           C  
ATOM   3052  CB  HIS A 195      17.377  -3.595 -13.750  1.00  0.92           C  
ATOM   3053  HB2 HIS A 195      17.424  -4.090 -14.720  1.00  0.92           H  
ATOM   3054  HB3 HIS A 195      17.358  -2.519 -13.923  1.00  0.92           H  
ATOM   3055  O   HIS A 195      16.153  -4.077 -10.621  1.00  0.92           O  
ATOM   3056  CG  HIS A 195      18.627  -3.936 -12.984  1.00  0.92           C  
ATOM   3057  CD2 HIS A 195      19.417  -3.070 -12.274  1.00  0.92           C  
ATOM   3058  HD2 HIS A 195      19.260  -2.008 -12.162  1.00  0.92           H  
ATOM   3059  ND1 HIS A 195      19.185  -5.188 -12.861  1.00  0.92           N  
ATOM   3060  HD1 HIS A 195      18.847  -6.051 -13.263  1.00  0.92           H  
ATOM   3061  CE1 HIS A 195      20.288  -5.076 -12.103  1.00  0.92           C  
ATOM   3062  HE1 HIS A 195      20.931  -5.896 -11.817  1.00  0.92           H  
ATOM   3063  NE2 HIS A 195      20.466  -3.804 -11.717  1.00  0.92           N  
ATOM   3064  N   THR A 196      15.639  -2.105 -11.554  1.00  0.95           N  
ATOM   3065  H   THR A 196      15.495  -1.600 -12.417  1.00  0.95           H  
ATOM   3066  CA  THR A 196      15.421  -1.392 -10.285  1.00  0.95           C  
ATOM   3067  HA  THR A 196      16.338  -1.431  -9.697  1.00  0.95           H  
ATOM   3068  C   THR A 196      14.319  -2.055  -9.461  1.00  0.95           C  
ATOM   3069  CB  THR A 196      15.067   0.084 -10.537  1.00  0.95           C  
ATOM   3070  HB  THR A 196      14.164   0.145 -11.143  1.00  0.95           H  
ATOM   3071  O   THR A 196      14.510  -2.287  -8.268  1.00  0.95           O  
ATOM   3072  CG2 THR A 196      14.830   0.884  -9.255  1.00  0.95           C  
ATOM   3073 HG21 THR A 196      14.655   1.929  -9.507  1.00  0.95           H  
ATOM   3074 HG22 THR A 196      15.696   0.810  -8.596  1.00  0.95           H  
ATOM   3075 HG23 THR A 196      13.950   0.509  -8.731  1.00  0.95           H  
ATOM   3076  OG1 THR A 196      16.114   0.723 -11.230  1.00  0.95           O  
ATOM   3077  HG1 THR A 196      16.166   0.331 -12.104  1.00  0.95           H  
ATOM   3078  N   LEU A 197      13.186  -2.410 -10.075  1.00  0.95           N  
ATOM   3079  H   LEU A 197      13.084  -2.202 -11.058  1.00  0.95           H  
ATOM   3080  CA  LEU A 197      12.088  -3.094  -9.387  1.00  0.95           C  
ATOM   3081  HA  LEU A 197      11.785  -2.499  -8.525  1.00  0.95           H  
ATOM   3082  C   LEU A 197      12.512  -4.463  -8.841  1.00  0.95           C  
ATOM   3083  CB  LEU A 197      10.893  -3.253 -10.340  1.00  0.95           C  
ATOM   3084  HB2 LEU A 197      10.170  -3.911  -9.859  1.00  0.95           H  
ATOM   3085  HB3 LEU A 197      11.227  -3.746 -11.253  1.00  0.95           H  
ATOM   3086  O   LEU A 197      12.285  -4.750  -7.666  1.00  0.95           O  
ATOM   3087  CG  LEU A 197      10.174  -1.949 -10.719  1.00  0.95           C  
ATOM   3088  HG  LEU A 197      10.853  -1.291 -11.261  1.00  0.95           H  
ATOM   3089  CD1 LEU A 197       9.010  -2.309 -11.635  1.00  0.95           C  
ATOM   3090 HD11 LEU A 197       8.346  -1.457 -11.779  1.00  0.95           H  
ATOM   3091 HD12 LEU A 197       8.418  -3.120 -11.210  1.00  0.95           H  
ATOM   3092 HD13 LEU A 197       9.401  -2.623 -12.602  1.00  0.95           H  
ATOM   3093  CD2 LEU A 197       9.659  -1.200  -9.488  1.00  0.95           C  
ATOM   3094 HD21 LEU A 197       9.180  -1.900  -8.803  1.00  0.95           H  
ATOM   3095 HD22 LEU A 197       8.929  -0.447  -9.783  1.00  0.95           H  
ATOM   3096 HD23 LEU A 197      10.489  -0.706  -8.984  1.00  0.95           H  
ATOM   3097  N   ASN A 198      13.187  -5.270  -9.662  1.00  0.94           N  
ATOM   3098  H   ASN A 198      13.314  -4.974 -10.619  1.00  0.94           H  
ATOM   3099  CA  ASN A 198      13.692  -6.589  -9.279  1.00  0.94           C  
ATOM   3100  HA  ASN A 198      12.864  -7.238  -8.994  1.00  0.94           H  
ATOM   3101  C   ASN A 198      14.628  -6.530  -8.070  1.00  0.94           C  
ATOM   3102  CB  ASN A 198      14.402  -7.209 -10.487  1.00  0.94           C  
ATOM   3103  HB2 ASN A 198      14.978  -8.077 -10.165  1.00  0.94           H  
ATOM   3104  HB3 ASN A 198      15.104  -6.489 -10.908  1.00  0.94           H  
ATOM   3105  O   ASN A 198      14.486  -7.310  -7.129  1.00  0.94           O  
ATOM   3106  CG  ASN A 198      13.449  -7.669 -11.574  1.00  0.94           C  
ATOM   3107  ND2 ASN A 198      13.962  -7.804 -12.771  1.00  0.94           N  
ATOM   3108 HD21 ASN A 198      13.355  -8.084 -13.528  1.00  0.94           H  
ATOM   3109 HD22 ASN A 198      14.939  -7.615 -12.942  1.00  0.94           H  
ATOM   3110  OD1 ASN A 198      12.272  -7.938 -11.369  1.00  0.94           O  
ATOM   3111  N   HIS A 199      15.563  -5.582  -8.051  1.00  0.93           N  
ATOM   3112  H   HIS A 199      15.665  -4.976  -8.853  1.00  0.93           H  
ATOM   3113  CA  HIS A 199      16.488  -5.437  -6.929  1.00  0.93           C  
ATOM   3114  HA  HIS A 199      16.835  -6.424  -6.624  1.00  0.93           H  
ATOM   3115  C   HIS A 199      15.848  -4.818  -5.683  1.00  0.93           C  
ATOM   3116  CB  HIS A 199      17.715  -4.655  -7.387  1.00  0.93           C  
ATOM   3117  HB2 HIS A 199      17.426  -3.811  -8.012  1.00  0.93           H  
ATOM   3118  HB3 HIS A 199      18.216  -4.273  -6.497  1.00  0.93           H  
ATOM   3119  O   HIS A 199      16.245  -5.145  -4.563  1.00  0.93           O  
ATOM   3120  CG  HIS A 199      18.692  -5.540  -8.111  1.00  0.93           C  
ATOM   3121  CD2 HIS A 199      18.680  -5.887  -9.433  1.00  0.93           C  
ATOM   3122  HD2 HIS A 199      17.983  -5.540 -10.182  1.00  0.93           H  
ATOM   3123  ND1 HIS A 199      19.726  -6.229  -7.522  1.00  0.93           N  
ATOM   3124  HD1 HIS A 199      20.020  -6.151  -6.559  1.00  0.93           H  
ATOM   3125  CE1 HIS A 199      20.326  -6.969  -8.467  1.00  0.93           C  
ATOM   3126  HE1 HIS A 199      21.181  -7.610  -8.308  1.00  0.93           H  
ATOM   3127  NE2 HIS A 199      19.710  -6.809  -9.645  1.00  0.93           N  
ATOM   3128  N   THR A 200      14.843  -3.962  -5.860  1.00  0.94           N  
ATOM   3129  H   THR A 200      14.575  -3.727  -6.805  1.00  0.94           H  
ATOM   3130  CA  THR A 200      14.198  -3.257  -4.748  1.00  0.94           C  
ATOM   3131  HA  THR A 200      14.961  -2.984  -4.019  1.00  0.94           H  
ATOM   3132  C   THR A 200      13.173  -4.128  -4.020  1.00  0.94           C  
ATOM   3133  CB  THR A 200      13.566  -1.956  -5.248  1.00  0.94           C  
ATOM   3134  HB  THR A 200      12.781  -2.175  -5.972  1.00  0.94           H  
ATOM   3135  O   THR A 200      13.187  -4.168  -2.790  1.00  0.94           O  
ATOM   3136  CG2 THR A 200      12.993  -1.114  -4.125  1.00  0.94           C  
ATOM   3137 HG21 THR A 200      12.690  -0.160  -4.556  1.00  0.94           H  
ATOM   3138 HG22 THR A 200      13.747  -0.944  -3.357  1.00  0.94           H  
ATOM   3139 HG23 THR A 200      12.121  -1.606  -3.692  1.00  0.94           H  
ATOM   3140  OG1 THR A 200      14.551  -1.156  -5.859  1.00  0.94           O  
ATOM   3141  HG1 THR A 200      14.689  -1.524  -6.734  1.00  0.94           H  
ATOM   3142  N   PHE A 201      12.326  -4.853  -4.760  1.00  0.94           N  
ATOM   3143  H   PHE A 201      12.377  -4.771  -5.766  1.00  0.94           H  
ATOM   3144  CA  PHE A 201      11.210  -5.635  -4.208  1.00  0.94           C  
ATOM   3145  HA  PHE A 201      11.023  -5.338  -3.176  1.00  0.94           H  
ATOM   3146  C   PHE A 201      11.465  -7.145  -4.188  1.00  0.94           C  
ATOM   3147  CB  PHE A 201       9.941  -5.324  -5.014  1.00  0.94           C  
ATOM   3148  HB2 PHE A 201       9.134  -5.959  -4.650  1.00  0.94           H  
ATOM   3149  HB3 PHE A 201      10.104  -5.577  -6.061  1.00  0.94           H  
ATOM   3150  O   PHE A 201      10.965  -7.840  -3.310  1.00  0.94           O  
ATOM   3151  CG  PHE A 201       9.491  -3.882  -4.900  1.00  0.94           C  
ATOM   3152  CD1 PHE A 201       8.820  -3.454  -3.742  1.00  0.94           C  
ATOM   3153  HD1 PHE A 201       8.629  -4.151  -2.939  1.00  0.94           H  
ATOM   3154  CD2 PHE A 201       9.753  -2.964  -5.935  1.00  0.94           C  
ATOM   3155  HD2 PHE A 201      10.266  -3.291  -6.827  1.00  0.94           H  
ATOM   3156  CE1 PHE A 201       8.394  -2.123  -3.618  1.00  0.94           C  
ATOM   3157  HE1 PHE A 201       7.877  -1.805  -2.725  1.00  0.94           H  
ATOM   3158  CE2 PHE A 201       9.335  -1.628  -5.810  1.00  0.94           C  
ATOM   3159  HE2 PHE A 201       9.529  -0.920  -6.602  1.00  0.94           H  
ATOM   3160  CZ  PHE A 201       8.648  -1.215  -4.657  1.00  0.94           C  
ATOM   3161  HZ  PHE A 201       8.316  -0.191  -4.567  1.00  0.94           H  
ATOM   3162  N   PHE A 202      12.263  -7.663  -5.125  1.00  0.93           N  
ATOM   3163  H   PHE A 202      12.652  -7.048  -5.824  1.00  0.93           H  
ATOM   3164  CA  PHE A 202      12.435  -9.109  -5.331  1.00  0.93           C  
ATOM   3165  HA  PHE A 202      11.859  -9.643  -4.575  1.00  0.93           H  
ATOM   3166  C   PHE A 202      13.878  -9.577  -5.132  1.00  0.93           C  
ATOM   3167  CB  PHE A 202      11.856  -9.510  -6.694  1.00  0.93           C  
ATOM   3168  HB2 PHE A 202      12.517  -9.148  -7.481  1.00  0.93           H  
ATOM   3169  HB3 PHE A 202      11.832 -10.598  -6.759  1.00  0.93           H  
ATOM   3170  O   PHE A 202      14.276 -10.624  -5.639  1.00  0.93           O  
ATOM   3171  CG  PHE A 202      10.453  -8.991  -6.932  1.00  0.93           C  
ATOM   3172  CD1 PHE A 202       9.403  -9.356  -6.070  1.00  0.93           C  
ATOM   3173  HD1 PHE A 202       9.590 -10.009  -5.230  1.00  0.93           H  
ATOM   3174  CD2 PHE A 202      10.194  -8.120  -8.004  1.00  0.93           C  
ATOM   3175  HD2 PHE A 202      10.975  -7.856  -8.702  1.00  0.93           H  
ATOM   3176  CE1 PHE A 202       8.110  -8.845  -6.273  1.00  0.93           C  
ATOM   3177  HE1 PHE A 202       7.310  -9.114  -5.600  1.00  0.93           H  
ATOM   3178  CE2 PHE A 202       8.904  -7.615  -8.205  1.00  0.93           C  
ATOM   3179  HE2 PHE A 202       8.717  -6.963  -9.046  1.00  0.93           H  
ATOM   3180  CZ  PHE A 202       7.858  -7.970  -7.341  1.00  0.93           C  
ATOM   3181  HZ  PHE A 202       6.864  -7.574  -7.492  1.00  0.93           H  
ATOM   3182  N   TYR A 203      14.676  -8.803  -4.390  1.00  0.89           N  
ATOM   3183  H   TYR A 203      14.269  -7.963  -4.005  1.00  0.89           H  
ATOM   3184  CA  TYR A 203      16.033  -9.170  -3.969  1.00  0.89           C  
ATOM   3185  HA  TYR A 203      16.485  -8.270  -3.553  1.00  0.89           H  
ATOM   3186  C   TYR A 203      16.956  -9.596  -5.125  1.00  0.89           C  
ATOM   3187  CB  TYR A 203      15.953 -10.203  -2.834  1.00  0.89           C  
ATOM   3188  HB2 TYR A 203      15.511 -11.124  -3.215  1.00  0.89           H  
ATOM   3189  HB3 TYR A 203      16.963 -10.435  -2.497  1.00  0.89           H  
ATOM   3190  O   TYR A 203      17.806 -10.470  -4.964  1.00  0.89           O  
ATOM   3191  CG  TYR A 203      15.153  -9.714  -1.646  1.00  0.89           C  
ATOM   3192  CD1 TYR A 203      15.788  -8.924  -0.670  1.00  0.89           C  
ATOM   3193  HD1 TYR A 203      16.851  -8.743  -0.724  1.00  0.89           H  
ATOM   3194  CD2 TYR A 203      13.772  -9.983  -1.559  1.00  0.89           C  
ATOM   3195  HD2 TYR A 203      13.283 -10.591  -2.305  1.00  0.89           H  
ATOM   3196  CE1 TYR A 203      15.033  -8.350   0.365  1.00  0.89           C  
ATOM   3197  HE1 TYR A 203      15.519  -7.735   1.108  1.00  0.89           H  
ATOM   3198  CE2 TYR A 203      13.011  -9.403  -0.528  1.00  0.89           C  
ATOM   3199  HE2 TYR A 203      11.941  -9.547  -0.492  1.00  0.89           H  
ATOM   3200  OH  TYR A 203      12.918  -7.912   1.352  1.00  0.89           O  
ATOM   3201  HH  TYR A 203      13.481  -7.307   1.842  1.00  0.89           H  
ATOM   3202  CZ  TYR A 203      13.640  -8.565   0.414  1.00  0.89           C  
ATOM   3203  N   GLY A 204      16.783  -8.974  -6.295  1.00  0.86           N  
ATOM   3204  H   GLY A 204      16.000  -8.341  -6.374  1.00  0.86           H  
ATOM   3205  CA  GLY A 204      17.577  -9.223  -7.501  1.00  0.86           C  
ATOM   3206  HA2 GLY A 204      17.587  -8.320  -8.111  1.00  0.86           H  
ATOM   3207  HA3 GLY A 204      18.605  -9.455  -7.221  1.00  0.86           H  
ATOM   3208  C   GLY A 204      17.057 -10.363  -8.376  1.00  0.86           C  
ATOM   3209  O   GLY A 204      17.628 -10.622  -9.433  1.00  0.86           O  
ATOM   3210  N   ARG A 205      15.967 -11.036  -7.984  1.00  0.87           N  
ATOM   3211  H   ARG A 205      15.522 -10.780  -7.114  1.00  0.87           H  
ATOM   3212  CA  ARG A 205      15.306 -12.022  -8.839  1.00  0.87           C  
ATOM   3213  HA  ARG A 205      16.074 -12.683  -9.240  1.00  0.87           H  
ATOM   3214  C   ARG A 205      14.628 -11.323 -10.009  1.00  0.87           C  
ATOM   3215  CB  ARG A 205      14.314 -12.856  -8.019  1.00  0.87           C  
ATOM   3216  HB2 ARG A 205      14.836 -13.278  -7.161  1.00  0.87           H  
ATOM   3217  HB3 ARG A 205      13.514 -12.211  -7.656  1.00  0.87           H  
ATOM   3218  O   ARG A 205      13.910 -10.342  -9.833  1.00  0.87           O  
ATOM   3219  CG  ARG A 205      13.706 -13.995  -8.847  1.00  0.87           C  
ATOM   3220  HG2 ARG A 205      13.107 -13.580  -9.658  1.00  0.87           H  
ATOM   3221  HG3 ARG A 205      14.501 -14.612  -9.267  1.00  0.87           H  
ATOM   3222  CD  ARG A 205      12.808 -14.856  -7.960  1.00  0.87           C  
ATOM   3223  HD2 ARG A 205      13.414 -15.329  -7.187  1.00  0.87           H  
ATOM   3224  HD3 ARG A 205      12.087 -14.201  -7.471  1.00  0.87           H  
ATOM   3225  NE  ARG A 205      12.126 -15.897  -8.751  1.00  0.87           N  
ATOM   3226  HE  ARG A 205      12.694 -16.433  -9.392  1.00  0.87           H  
ATOM   3227  NH1 ARG A 205       9.997 -15.509  -7.990  1.00  0.87           N  
ATOM   3228 HH11 ARG A 205      10.312 -14.928  -7.226  1.00  0.87           H  
ATOM   3229 HH12 ARG A 205       9.030 -15.444  -8.273  1.00  0.87           H  
ATOM   3230  NH2 ARG A 205      10.311 -16.971  -9.616  1.00  0.87           N  
ATOM   3231 HH21 ARG A 205       9.318 -17.142  -9.547  1.00  0.87           H  
ATOM   3232 HH22 ARG A 205      10.891 -17.481 -10.267  1.00  0.87           H  
ATOM   3233  CZ  ARG A 205      10.827 -16.127  -8.772  1.00  0.87           C  
ATOM   3234  N   GLU A 206      14.818 -11.877 -11.196  1.00  0.89           N  
ATOM   3235  H   GLU A 206      15.467 -12.646 -11.280  1.00  0.89           H  
ATOM   3236  CA  GLU A 206      14.209 -11.376 -12.421  1.00  0.89           C  
ATOM   3237  HA  GLU A 206      14.266 -10.287 -12.409  1.00  0.89           H  
ATOM   3238  C   GLU A 206      12.722 -11.757 -12.491  1.00  0.89           C  
ATOM   3239  CB  GLU A 206      15.043 -11.855 -13.611  1.00  0.89           C  
ATOM   3240  HB2 GLU A 206      16.093 -11.659 -13.396  1.00  0.89           H  
ATOM   3241  HB3 GLU A 206      14.910 -12.928 -13.752  1.00  0.89           H  
ATOM   3242  O   GLU A 206      12.337 -12.764 -13.081  1.00  0.89           O  
ATOM   3243  CG  GLU A 206      14.665 -11.094 -14.883  1.00  0.89           C  
ATOM   3244  HG2 GLU A 206      13.635 -11.326 -15.154  1.00  0.89           H  
ATOM   3245  HG3 GLU A 206      14.733 -10.026 -14.676  1.00  0.89           H  
ATOM   3246  CD  GLU A 206      15.585 -11.422 -16.060  1.00  0.89           C  
ATOM   3247  OE1 GLU A 206      15.558 -10.614 -17.016  1.00  0.89           O  
ATOM   3248  OE2 GLU A 206      16.297 -12.448 -16.010  1.00  0.89           O  
ATOM   3249  N   VAL A 207      11.883 -10.968 -11.818  1.00  0.91           N  
ATOM   3250  H   VAL A 207      12.278 -10.205 -11.287  1.00  0.91           H  
ATOM   3251  CA  VAL A 207      10.420 -11.091 -11.870  1.00  0.91           C  
ATOM   3252  HA  VAL A 207      10.147 -12.137 -12.012  1.00  0.91           H  
ATOM   3253  C   VAL A 207       9.885 -10.321 -13.069  1.00  0.91           C  
ATOM   3254  CB  VAL A 207       9.792 -10.601 -10.555  1.00  0.91           C  
ATOM   3255  HB  VAL A 207      10.169  -9.602 -10.334  1.00  0.91           H  
ATOM   3256  O   VAL A 207       9.099 -10.860 -13.847  1.00  0.91           O  
ATOM   3257  CG1 VAL A 207       8.263 -10.529 -10.618  1.00  0.91           C  
ATOM   3258 HG11 VAL A 207       7.849 -11.503 -10.878  1.00  0.91           H  
ATOM   3259 HG12 VAL A 207       7.881 -10.215  -9.647  1.00  0.91           H  
ATOM   3260 HG13 VAL A 207       7.951  -9.780 -11.346  1.00  0.91           H  
ATOM   3261  CG2 VAL A 207      10.175 -11.542  -9.404  1.00  0.91           C  
ATOM   3262 HG21 VAL A 207      11.254 -11.521  -9.252  1.00  0.91           H  
ATOM   3263 HG22 VAL A 207       9.857 -12.559  -9.632  1.00  0.91           H  
ATOM   3264 HG23 VAL A 207       9.690 -11.216  -8.484  1.00  0.91           H  
ATOM   3265  N   PHE A 208      10.338  -9.082 -13.250  1.00  0.91           N  
ATOM   3266  H   PHE A 208      10.978  -8.704 -12.566  1.00  0.91           H  
ATOM   3267  CA  PHE A 208      10.166  -8.333 -14.489  1.00  0.91           C  
ATOM   3268  HA  PHE A 208       9.247  -8.647 -14.985  1.00  0.91           H  
ATOM   3269  C   PHE A 208      11.340  -8.630 -15.411  1.00  0.91           C  
ATOM   3270  CB  PHE A 208      10.054  -6.840 -14.187  1.00  0.91           C  
ATOM   3271  HB2 PHE A 208       9.970  -6.298 -15.129  1.00  0.91           H  
ATOM   3272  HB3 PHE A 208      10.960  -6.502 -13.684  1.00  0.91           H  
ATOM   3273  O   PHE A 208      12.492  -8.552 -14.983  1.00  0.91           O  
ATOM   3274  CG  PHE A 208       8.848  -6.499 -13.343  1.00  0.91           C  
ATOM   3275  CD1 PHE A 208       7.564  -6.537 -13.918  1.00  0.91           C  
ATOM   3276  HD1 PHE A 208       7.445  -6.793 -14.960  1.00  0.91           H  
ATOM   3277  CD2 PHE A 208       9.004  -6.143 -11.991  1.00  0.91           C  
ATOM   3278  HD2 PHE A 208       9.989  -6.109 -11.550  1.00  0.91           H  
ATOM   3279  CE1 PHE A 208       6.437  -6.218 -13.144  1.00  0.91           C  
ATOM   3280  HE1 PHE A 208       5.451  -6.232 -13.584  1.00  0.91           H  
ATOM   3281  CE2 PHE A 208       7.874  -5.791 -11.233  1.00  0.91           C  
ATOM   3282  HE2 PHE A 208       7.983  -5.437 -10.218  1.00  0.91           H  
ATOM   3283  CZ  PHE A 208       6.594  -5.838 -11.803  1.00  0.91           C  
ATOM   3284  HZ  PHE A 208       5.730  -5.557 -11.219  1.00  0.91           H  
ATOM   3285  N   LYS A 209      11.065  -8.977 -16.668  1.00  0.85           N  
ATOM   3286  H   LYS A 209      10.107  -8.949 -16.986  1.00  0.85           H  
ATOM   3287  CA  LYS A 209      12.126  -9.303 -17.623  1.00  0.85           C  
ATOM   3288  HA  LYS A 209      12.758 -10.081 -17.194  1.00  0.85           H  
ATOM   3289  C   LYS A 209      13.027  -8.096 -17.856  1.00  0.85           C  
ATOM   3290  CB  LYS A 209      11.546  -9.814 -18.942  1.00  0.85           C  
ATOM   3291  HB2 LYS A 209      10.831  -9.091 -19.335  1.00  0.85           H  
ATOM   3292  HB3 LYS A 209      12.359  -9.917 -19.661  1.00  0.85           H  
ATOM   3293  O   LYS A 209      12.560  -6.963 -17.937  1.00  0.85           O  
ATOM   3294  CG  LYS A 209      10.872 -11.179 -18.759  1.00  0.85           C  
ATOM   3295  HG2 LYS A 209      10.025 -11.087 -18.079  1.00  0.85           H  
ATOM   3296  HG3 LYS A 209      11.590 -11.885 -18.343  1.00  0.85           H  
ATOM   3297  CD  LYS A 209      10.383 -11.689 -20.113  1.00  0.85           C  
ATOM   3298  HD2 LYS A 209      11.231 -11.763 -20.794  1.00  0.85           H  
ATOM   3299  HD3 LYS A 209       9.663 -10.979 -20.520  1.00  0.85           H  
ATOM   3300  CE  LYS A 209       9.728 -13.060 -19.949  1.00  0.85           C  
ATOM   3301  HE2 LYS A 209      10.463 -13.747 -19.528  1.00  0.85           H  
ATOM   3302  HE3 LYS A 209       8.906 -12.966 -19.240  1.00  0.85           H  
ATOM   3303  NZ  LYS A 209       9.235 -13.552 -21.255  1.00  0.85           N  
ATOM   3304  HZ1 LYS A 209       8.569 -12.895 -21.636  1.00  0.85           H  
ATOM   3305  HZ2 LYS A 209      10.002 -13.627 -21.908  1.00  0.85           H  
ATOM   3306  HZ3 LYS A 209       8.788 -14.453 -21.156  1.00  0.85           H  
ATOM   3307  N   THR A 210      14.317  -8.359 -17.964  1.00  0.86           N  
ATOM   3308  H   THR A 210      14.625  -9.314 -17.847  1.00  0.86           H  
ATOM   3309  CA  THR A 210      15.340  -7.393 -18.337  1.00  0.86           C  
ATOM   3310  HA  THR A 210      14.871  -6.428 -18.529  1.00  0.86           H  
ATOM   3311  C   THR A 210      15.994  -7.847 -19.633  1.00  0.86           C  
ATOM   3312  CB  THR A 210      16.377  -7.199 -17.219  1.00  0.86           C  
ATOM   3313  HB  THR A 210      17.102  -6.459 -17.558  1.00  0.86           H  
ATOM   3314  O   THR A 210      16.069  -9.038 -19.928  1.00  0.86           O  
ATOM   3315  CG2 THR A 210      15.755  -6.674 -15.924  1.00  0.86           C  
ATOM   3316 HG21 THR A 210      16.537  -6.556 -15.172  1.00  0.86           H  
ATOM   3317 HG22 THR A 210      15.291  -5.707 -16.116  1.00  0.86           H  
ATOM   3318 HG23 THR A 210      15.005  -7.373 -15.555  1.00  0.86           H  
ATOM   3319  OG1 THR A 210      17.084  -8.372 -16.896  1.00  0.86           O  
ATOM   3320  HG1 THR A 210      16.523  -9.141 -17.019  1.00  0.86           H  
ATOM   3321  N   SER A 211      16.467  -6.897 -20.434  1.00  0.80           N  
ATOM   3322  H   SER A 211      16.359  -5.923 -20.190  1.00  0.80           H  
ATOM   3323  CA  SER A 211      17.234  -7.213 -21.633  1.00  0.80           C  
ATOM   3324  HA  SER A 211      17.594  -8.238 -21.549  1.00  0.80           H  
ATOM   3325  C   SER A 211      18.423  -6.268 -21.768  1.00  0.80           C  
ATOM   3326  CB  SER A 211      16.362  -7.146 -22.883  1.00  0.80           C  
ATOM   3327  HB2 SER A 211      16.056  -6.117 -23.074  1.00  0.80           H  
ATOM   3328  HB3 SER A 211      15.484  -7.778 -22.750  1.00  0.80           H  
ATOM   3329  O   SER A 211      18.272  -5.071 -21.523  1.00  0.80           O  
ATOM   3330  OG  SER A 211      17.133  -7.638 -23.957  1.00  0.80           O  
ATOM   3331  HG  SER A 211      16.839  -7.226 -24.773  1.00  0.80           H  
ATOM   3332  N   PRO A 212      19.603  -6.771 -22.175  1.00  0.79           N  
ATOM   3333  CA  PRO A 212      20.732  -5.929 -22.560  1.00  0.79           C  
ATOM   3334  HA  PRO A 212      20.850  -5.106 -21.856  1.00  0.79           H  
ATOM   3335  C   PRO A 212      20.574  -5.335 -23.974  1.00  0.79           C  
ATOM   3336  CB  PRO A 212      21.939  -6.866 -22.467  1.00  0.79           C  
ATOM   3337  HB2 PRO A 212      22.755  -6.561 -23.122  1.00  0.79           H  
ATOM   3338  HB3 PRO A 212      22.282  -6.911 -21.433  1.00  0.79           H  
ATOM   3339  O   PRO A 212      21.411  -4.539 -24.401  1.00  0.79           O  
ATOM   3340  CG  PRO A 212      21.361  -8.223 -22.871  1.00  0.79           C  
ATOM   3341  HG2 PRO A 212      21.303  -8.290 -23.957  1.00  0.79           H  
ATOM   3342  HG3 PRO A 212      21.944  -9.049 -22.465  1.00  0.79           H  
ATOM   3343  CD  PRO A 212      19.953  -8.184 -22.285  1.00  0.79           C  
ATOM   3344  HD2 PRO A 212      19.266  -8.723 -22.938  1.00  0.79           H  
ATOM   3345  HD3 PRO A 212      19.955  -8.633 -21.292  1.00  0.79           H  
ATOM   3346  N   THR A 213      19.554  -5.749 -24.734  1.00  0.76           N  
ATOM   3347  H   THR A 213      18.865  -6.366 -24.327  1.00  0.76           H  
ATOM   3348  CA  THR A 213      19.301  -5.260 -26.096  1.00  0.76           C  
ATOM   3349  HA  THR A 213      20.247  -5.270 -26.638  1.00  0.76           H  
ATOM   3350  C   THR A 213      18.791  -3.821 -26.097  1.00  0.76           C  
ATOM   3351  CB  THR A 213      18.315  -6.162 -26.862  1.00  0.76           C  
ATOM   3352  HB  THR A 213      18.159  -5.752 -27.860  1.00  0.76           H  
ATOM   3353  O   THR A 213      18.162  -3.374 -25.146  1.00  0.76           O  
ATOM   3354  CG2 THR A 213      18.875  -7.581 -27.003  1.00  0.76           C  
ATOM   3355 HG21 THR A 213      18.185  -8.175 -27.603  1.00  0.76           H  
ATOM   3356 HG22 THR A 213      18.983  -8.051 -26.025  1.00  0.76           H  
ATOM   3357 HG23 THR A 213      19.843  -7.552 -27.504  1.00  0.76           H  
ATOM   3358  OG1 THR A 213      17.065  -6.266 -26.214  1.00  0.76           O  
ATOM   3359  HG1 THR A 213      16.585  -5.434 -26.216  1.00  0.76           H  
ATOM   3360  N   GLN A 214      19.013  -3.100 -27.202  1.00  0.71           N  
ATOM   3361  H   GLN A 214      19.538  -3.510 -27.961  1.00  0.71           H  
ATOM   3362  CA  GLN A 214      18.409  -1.773 -27.413  1.00  0.71           C  
ATOM   3363  HA  GLN A 214      18.554  -1.168 -26.518  1.00  0.71           H  
ATOM   3364  C   GLN A 214      16.889  -1.849 -27.644  1.00  0.71           C  
ATOM   3365  CB  GLN A 214      19.095  -1.080 -28.603  1.00  0.71           C  
ATOM   3366  HB2 GLN A 214      18.987  -1.703 -29.491  1.00  0.71           H  
ATOM   3367  HB3 GLN A 214      18.593  -0.132 -28.799  1.00  0.71           H  
ATOM   3368  O   GLN A 214      16.192  -0.843 -27.544  1.00  0.71           O  
ATOM   3369  CG  GLN A 214      20.588  -0.802 -28.368  1.00  0.71           C  
ATOM   3370  HG2 GLN A 214      21.004  -0.336 -29.262  1.00  0.71           H  
ATOM   3371  HG3 GLN A 214      21.117  -1.741 -28.208  1.00  0.71           H  
ATOM   3372  CD  GLN A 214      20.834   0.137 -27.191  1.00  0.71           C  
ATOM   3373  NE2 GLN A 214      21.692  -0.217 -26.260  1.00  0.71           N  
ATOM   3374 HE21 GLN A 214      22.101  -1.140 -26.250  1.00  0.71           H  
ATOM   3375 HE22 GLN A 214      21.756   0.415 -25.474  1.00  0.71           H  
ATOM   3376  OE1 GLN A 214      20.265   1.208 -27.083  1.00  0.71           O  
ATOM   3377  N   GLU A 215      16.382  -3.042 -27.956  1.00  0.65           N  
ATOM   3378  H   GLU A 215      17.013  -3.825 -28.051  1.00  0.65           H  
ATOM   3379  CA  GLU A 215      14.958  -3.331 -28.067  1.00  0.65           C  
ATOM   3380  HA  GLU A 215      14.457  -2.478 -28.524  1.00  0.65           H  
ATOM   3381  C   GLU A 215      14.342  -3.559 -26.683  1.00  0.65           C  
ATOM   3382  CB  GLU A 215      14.740  -4.547 -28.977  1.00  0.65           C  
ATOM   3383  HB2 GLU A 215      13.681  -4.805 -28.972  1.00  0.65           H  
ATOM   3384  HB3 GLU A 215      15.312  -5.389 -28.587  1.00  0.65           H  
ATOM   3385  O   GLU A 215      14.898  -4.278 -25.847  1.00  0.65           O  
ATOM   3386  CG  GLU A 215      15.177  -4.249 -30.421  1.00  0.65           C  
ATOM   3387  HG2 GLU A 215      14.564  -3.435 -30.809  1.00  0.65           H  
ATOM   3388  HG3 GLU A 215      16.214  -3.914 -30.419  1.00  0.65           H  
ATOM   3389  CD  GLU A 215      15.068  -5.459 -31.360  1.00  0.65           C  
ATOM   3390  OE1 GLU A 215      15.539  -5.316 -32.511  1.00  0.65           O  
ATOM   3391  OE2 GLU A 215      14.566  -6.519 -30.925  1.00  0.65           O  
ATOM   3392  N   SER A 216      13.184  -2.937 -26.474  1.00  0.65           N  
ATOM   3393  H   SER A 216      12.781  -2.407 -27.233  1.00  0.65           H  
ATOM   3394  CA  SER A 216      12.350  -3.048 -25.280  1.00  0.65           C  
ATOM   3395  HA  SER A 216      12.939  -2.790 -24.400  1.00  0.65           H  
ATOM   3396  C   SER A 216      11.798  -4.464 -25.107  1.00  0.65           C  
ATOM   3397  CB  SER A 216      11.195  -2.050 -25.416  1.00  0.65           C  
ATOM   3398  HB2 SER A 216      10.418  -2.264 -24.683  1.00  0.65           H  
ATOM   3399  HB3 SER A 216      11.570  -1.038 -25.260  1.00  0.65           H  
ATOM   3400  O   SER A 216      11.285  -5.045 -26.065  1.00  0.65           O  
ATOM   3401  OG  SER A 216      10.582  -2.135 -26.686  1.00  0.65           O  
ATOM   3402  HG  SER A 216      10.323  -3.051 -26.810  1.00  0.65           H  
ATOM   3403  N   CYS A 217      11.873  -5.021 -23.897  1.00  0.59           N  
ATOM   3404  H   CYS A 217      12.180  -4.429 -23.138  1.00  0.59           H  
ATOM   3405  CA  CYS A 217      11.486  -6.414 -23.619  1.00  0.59           C  
ATOM   3406  HA  CYS A 217      11.336  -6.923 -24.571  1.00  0.59           H  
ATOM   3407  C   CYS A 217      10.153  -6.573 -22.867  1.00  0.59           C  
ATOM   3408  CB  CYS A 217      12.656  -7.123 -22.924  1.00  0.59           C  
ATOM   3409  HB2 CYS A 217      12.434  -8.187 -22.840  1.00  0.59           H  
ATOM   3410  HB3 CYS A 217      13.542  -7.000 -23.546  1.00  0.59           H  
ATOM   3411  O   CYS A 217       9.646  -7.690 -22.746  1.00  0.59           O  
ATOM   3412  SG  CYS A 217      12.987  -6.453 -21.265  1.00  0.59           S  
ATOM   3413  HG  CYS A 217      12.608  -5.190 -21.478  1.00  0.59           H  
ATOM   3414  N   THR A 218       9.577  -5.478 -22.377  1.00  0.58           N  
ATOM   3415  H   THR A 218       9.998  -4.578 -22.559  1.00  0.58           H  
ATOM   3416  CA  THR A 218       8.376  -5.406 -21.535  1.00  0.58           C  
ATOM   3417  HA  THR A 218       7.860  -6.366 -21.571  1.00  0.58           H  
ATOM   3418  C   THR A 218       7.375  -4.377 -22.064  1.00  0.58           C  
ATOM   3419  CB  THR A 218       8.729  -5.127 -20.055  1.00  0.58           C  
ATOM   3420  HB  THR A 218       7.820  -4.888 -19.503  1.00  0.58           H  
ATOM   3421  O   THR A 218       6.869  -3.550 -21.313  1.00  0.58           O  
ATOM   3422  CG2 THR A 218       9.343  -6.355 -19.392  1.00  0.58           C  
ATOM   3423 HG21 THR A 218      10.283  -6.613 -19.880  1.00  0.58           H  
ATOM   3424 HG22 THR A 218       8.651  -7.194 -19.463  1.00  0.58           H  
ATOM   3425 HG23 THR A 218       9.535  -6.141 -18.340  1.00  0.58           H  
ATOM   3426  OG1 THR A 218       9.660  -4.081 -19.880  1.00  0.58           O  
ATOM   3427  HG1 THR A 218       9.744  -3.929 -18.936  1.00  0.58           H  
ATOM   3428  N   VAL A 219       7.029  -4.427 -23.354  1.00  0.71           N  
ATOM   3429  H   VAL A 219       7.510  -5.075 -23.962  1.00  0.71           H  
ATOM   3430  CA  VAL A 219       6.059  -3.479 -23.928  1.00  0.71           C  
ATOM   3431  HA  VAL A 219       6.474  -2.481 -23.788  1.00  0.71           H  
ATOM   3432  C   VAL A 219       4.725  -3.548 -23.165  1.00  0.71           C  
ATOM   3433  CB  VAL A 219       5.853  -3.688 -25.442  1.00  0.71           C  
ATOM   3434  HB  VAL A 219       5.349  -4.639 -25.613  1.00  0.71           H  
ATOM   3435  O   VAL A 219       4.210  -4.635 -22.889  1.00  0.71           O  
ATOM   3436  CG1 VAL A 219       5.005  -2.556 -26.032  1.00  0.71           C  
ATOM   3437 HG11 VAL A 219       4.824  -2.751 -27.089  1.00  0.71           H  
ATOM   3438 HG12 VAL A 219       4.040  -2.504 -25.529  1.00  0.71           H  
ATOM   3439 HG13 VAL A 219       5.519  -1.600 -25.930  1.00  0.71           H  
ATOM   3440  CG2 VAL A 219       7.188  -3.692 -26.201  1.00  0.71           C  
ATOM   3441 HG21 VAL A 219       7.791  -4.552 -25.908  1.00  0.71           H  
ATOM   3442 HG22 VAL A 219       7.001  -3.763 -27.273  1.00  0.71           H  
ATOM   3443 HG23 VAL A 219       7.742  -2.777 -25.990  1.00  0.71           H  
ATOM   3444  N   GLY A 220       4.189  -2.378 -22.804  1.00  0.83           N  
ATOM   3445  H   GLY A 220       4.733  -1.542 -22.965  1.00  0.83           H  
ATOM   3446  CA  GLY A 220       2.952  -2.236 -22.039  1.00  0.83           C  
ATOM   3447  HA2 GLY A 220       2.345  -3.132 -22.165  1.00  0.83           H  
ATOM   3448  HA3 GLY A 220       2.376  -1.398 -22.431  1.00  0.83           H  
ATOM   3449  C   GLY A 220       3.177  -2.003 -20.541  1.00  0.83           C  
ATOM   3450  O   GLY A 220       4.174  -1.418 -20.109  1.00  0.83           O  
ATOM   3451  N   VAL A 221       2.199  -2.428 -19.743  1.00  0.91           N  
ATOM   3452  H   VAL A 221       1.430  -2.916 -20.178  1.00  0.91           H  
ATOM   3453  CA  VAL A 221       2.195  -2.310 -18.281  1.00  0.91           C  
ATOM   3454  HA  VAL A 221       3.114  -1.822 -17.956  1.00  0.91           H  
ATOM   3455  C   VAL A 221       2.159  -3.702 -17.675  1.00  0.91           C  
ATOM   3456  CB  VAL A 221       1.013  -1.462 -17.781  1.00  0.91           C  
ATOM   3457  HB  VAL A 221       0.075  -1.942 -18.061  1.00  0.91           H  
ATOM   3458  O   VAL A 221       1.215  -4.461 -17.899  1.00  0.91           O  
ATOM   3459  CG1 VAL A 221       1.031  -1.314 -16.261  1.00  0.91           C  
ATOM   3460 HG11 VAL A 221       0.225  -0.656 -15.935  1.00  0.91           H  
ATOM   3461 HG12 VAL A 221       0.896  -2.287 -15.788  1.00  0.91           H  
ATOM   3462 HG13 VAL A 221       1.991  -0.895 -15.960  1.00  0.91           H  
ATOM   3463  CG2 VAL A 221       1.054  -0.052 -18.378  1.00  0.91           C  
ATOM   3464 HG21 VAL A 221       0.261   0.561 -17.952  1.00  0.91           H  
ATOM   3465 HG22 VAL A 221       2.021   0.410 -18.178  1.00  0.91           H  
ATOM   3466 HG23 VAL A 221       0.907  -0.122 -19.456  1.00  0.91           H  
ATOM   3467  N   TRP A 222       3.171  -4.022 -16.877  1.00  0.93           N  
ATOM   3468  H   TRP A 222       3.860  -3.312 -16.673  1.00  0.93           H  
ATOM   3469  CA  TRP A 222       3.310  -5.309 -16.204  1.00  0.93           C  
ATOM   3470  HA  TRP A 222       2.568  -6.007 -16.592  1.00  0.93           H  
ATOM   3471  C   TRP A 222       3.063  -5.151 -14.713  1.00  0.93           C  
ATOM   3472  CB  TRP A 222       4.690  -5.901 -16.493  1.00  0.93           C  
ATOM   3473  HB2 TRP A 222       5.459  -5.166 -16.257  1.00  0.93           H  
ATOM   3474  HB3 TRP A 222       4.841  -6.763 -15.843  1.00  0.93           H  
ATOM   3475  O   TRP A 222       3.423  -4.136 -14.125  1.00  0.93           O  
ATOM   3476  CG  TRP A 222       4.877  -6.357 -17.903  1.00  0.93           C  
ATOM   3477  CD1 TRP A 222       5.046  -5.559 -18.984  1.00  0.93           C  
ATOM   3478  HD1 TRP A 222       5.091  -4.480 -18.967  1.00  0.93           H  
ATOM   3479  CD2 TRP A 222       4.864  -7.723 -18.410  1.00  0.93           C  
ATOM   3480  CE2 TRP A 222       4.989  -7.675 -19.830  1.00  0.93           C  
ATOM   3481  CE3 TRP A 222       4.754  -8.996 -17.809  1.00  0.93           C  
ATOM   3482  HE3 TRP A 222       4.695  -9.065 -16.733  1.00  0.93           H  
ATOM   3483  NE1 TRP A 222       5.096  -6.330 -20.126  1.00  0.93           N  
ATOM   3484  HE1 TRP A 222       5.087  -5.924 -21.051  1.00  0.93           H  
ATOM   3485  CH2 TRP A 222       4.826 -10.087 -19.991  1.00  0.93           C  
ATOM   3486  HH2 TRP A 222       4.795 -10.985 -20.589  1.00  0.93           H  
ATOM   3487  CZ2 TRP A 222       4.965  -8.835 -20.617  1.00  0.93           C  
ATOM   3488  HZ2 TRP A 222       5.039  -8.754 -21.691  1.00  0.93           H  
ATOM   3489  CZ3 TRP A 222       4.731 -10.168 -18.589  1.00  0.93           C  
ATOM   3490  HZ3 TRP A 222       4.651 -11.130 -18.104  1.00  0.93           H  
ATOM   3491  N   ALA A 223       2.475  -6.165 -14.088  1.00  0.96           N  
ATOM   3492  H   ALA A 223       2.217  -6.984 -14.620  1.00  0.96           H  
ATOM   3493  CA  ALA A 223       2.213  -6.169 -12.656  1.00  0.96           C  
ATOM   3494  HA  ALA A 223       2.702  -5.307 -12.202  1.00  0.96           H  
ATOM   3495  C   ALA A 223       2.790  -7.420 -11.989  1.00  0.96           C  
ATOM   3496  CB  ALA A 223       0.709  -6.009 -12.420  1.00  0.96           C  
ATOM   3497  HB1 ALA A 223       0.504  -5.996 -11.349  1.00  0.96           H  
ATOM   3498  HB2 ALA A 223       0.372  -5.069 -12.858  1.00  0.96           H  
ATOM   3499  HB3 ALA A 223       0.173  -6.839 -12.881  1.00  0.96           H  
ATOM   3500  O   ALA A 223       2.801  -8.500 -12.579  1.00  0.96           O  
ATOM   3501  N   ALA A 224       3.253  -7.267 -10.752  1.00  0.96           N  
ATOM   3502  H   ALA A 224       3.268  -6.334 -10.364  1.00  0.96           H  
ATOM   3503  CA  ALA A 224       3.672  -8.354  -9.875  1.00  0.96           C  
ATOM   3504  HA  ALA A 224       3.153  -9.269 -10.159  1.00  0.96           H  
ATOM   3505  C   ALA A 224       3.306  -8.019  -8.425  1.00  0.96           C  
ATOM   3506  CB  ALA A 224       5.180  -8.581 -10.027  1.00  0.96           C  
ATOM   3507  HB1 ALA A 224       5.486  -9.429  -9.414  1.00  0.96           H  
ATOM   3508  HB2 ALA A 224       5.725  -7.693  -9.707  1.00  0.96           H  
ATOM   3509  HB3 ALA A 224       5.421  -8.793 -11.069  1.00  0.96           H  
ATOM   3510  O   ALA A 224       3.261  -6.849  -8.043  1.00  0.96           O  
ATOM   3511  N   TYR A 225       3.052  -9.035  -7.606  1.00  0.96           N  
ATOM   3512  H   TYR A 225       3.127  -9.982  -7.949  1.00  0.96           H  
ATOM   3513  CA  TYR A 225       2.749  -8.845  -6.191  1.00  0.96           C  
ATOM   3514  HA  TYR A 225       2.404  -7.823  -6.028  1.00  0.96           H  
ATOM   3515  C   TYR A 225       3.990  -9.066  -5.329  1.00  0.96           C  
ATOM   3516  CB  TYR A 225       1.617  -9.787  -5.780  1.00  0.96           C  
ATOM   3517  HB2 TYR A 225       0.723  -9.551  -6.357  1.00  0.96           H  
ATOM   3518  HB3 TYR A 225       1.933 -10.800  -6.030  1.00  0.96           H  
ATOM   3519  O   TYR A 225       4.618 -10.118  -5.395  1.00  0.96           O  
ATOM   3520  CG  TYR A 225       1.269  -9.743  -4.307  1.00  0.96           C  
ATOM   3521  CD1 TYR A 225       1.179 -10.940  -3.570  1.00  0.96           C  
ATOM   3522  HD1 TYR A 225       1.301 -11.886  -4.075  1.00  0.96           H  
ATOM   3523  CD2 TYR A 225       1.090  -8.508  -3.659  1.00  0.96           C  
ATOM   3524  HD2 TYR A 225       1.171  -7.583  -4.210  1.00  0.96           H  
ATOM   3525  CE1 TYR A 225       0.906 -10.906  -2.189  1.00  0.96           C  
ATOM   3526  HE1 TYR A 225       0.824 -11.834  -1.643  1.00  0.96           H  
ATOM   3527  CE2 TYR A 225       0.882  -8.475  -2.274  1.00  0.96           C  
ATOM   3528  HE2 TYR A 225       0.871  -7.528  -1.753  1.00  0.96           H  
ATOM   3529  OH  TYR A 225       0.497  -9.611  -0.203  1.00  0.96           O  
ATOM   3530  HH  TYR A 225       0.527 -10.491   0.180  1.00  0.96           H  
ATOM   3531  CZ  TYR A 225       0.753  -9.664  -1.538  1.00  0.96           C  
ATOM   3532  N   ASP A 226       4.316  -8.095  -4.485  1.00  0.95           N  
ATOM   3533  H   ASP A 226       3.772  -7.244  -4.477  1.00  0.95           H  
ATOM   3534  CA  ASP A 226       5.311  -8.257  -3.437  1.00  0.95           C  
ATOM   3535  HA  ASP A 226       5.986  -9.069  -3.711  1.00  0.95           H  
ATOM   3536  C   ASP A 226       4.635  -8.576  -2.087  1.00  0.95           C  
ATOM   3537  CB  ASP A 226       6.198  -7.024  -3.374  1.00  0.95           C  
ATOM   3538  HB2 ASP A 226       5.562  -6.143  -3.284  1.00  0.95           H  
ATOM   3539  HB3 ASP A 226       6.774  -6.941  -4.296  1.00  0.95           H  
ATOM   3540  O   ASP A 226       4.017  -7.694  -1.472  1.00  0.95           O  
ATOM   3541  CG  ASP A 226       7.149  -7.078  -2.184  1.00  0.95           C  
ATOM   3542  OD1 ASP A 226       7.356  -8.160  -1.585  1.00  0.95           O  
ATOM   3543  OD2 ASP A 226       7.612  -5.991  -1.808  1.00  0.95           O  
ATOM   3544  N   PRO A 227       4.767  -9.821  -1.588  1.00  0.91           N  
ATOM   3545  CA  PRO A 227       4.169 -10.244  -0.328  1.00  0.91           C  
ATOM   3546  HA  PRO A 227       3.127  -9.927  -0.291  1.00  0.91           H  
ATOM   3547  C   PRO A 227       4.871  -9.683   0.912  1.00  0.91           C  
ATOM   3548  CB  PRO A 227       4.239 -11.774  -0.362  1.00  0.91           C  
ATOM   3549  HB2 PRO A 227       4.305 -12.211   0.634  1.00  0.91           H  
ATOM   3550  HB3 PRO A 227       3.366 -12.163  -0.887  1.00  0.91           H  
ATOM   3551  O   PRO A 227       4.274  -9.710   1.989  1.00  0.91           O  
ATOM   3552  CG  PRO A 227       5.491 -12.055  -1.189  1.00  0.91           C  
ATOM   3553  HG2 PRO A 227       6.380 -11.962  -0.566  1.00  0.91           H  
ATOM   3554  HG3 PRO A 227       5.446 -13.033  -1.667  1.00  0.91           H  
ATOM   3555  CD  PRO A 227       5.471 -10.932  -2.217  1.00  0.91           C  
ATOM   3556  HD2 PRO A 227       4.920 -11.256  -3.100  1.00  0.91           H  
ATOM   3557  HD3 PRO A 227       6.494 -10.664  -2.480  1.00  0.91           H  
ATOM   3558  N   VAL A 228       6.112  -9.195   0.793  1.00  0.91           N  
ATOM   3559  H   VAL A 228       6.517  -9.106  -0.128  1.00  0.91           H  
ATOM   3560  CA  VAL A 228       6.883  -8.653   1.922  1.00  0.91           C  
ATOM   3561  HA  VAL A 228       6.793  -9.325   2.775  1.00  0.91           H  
ATOM   3562  C   VAL A 228       6.302  -7.310   2.338  1.00  0.91           C  
ATOM   3563  CB  VAL A 228       8.376  -8.522   1.562  1.00  0.91           C  
ATOM   3564  HB  VAL A 228       8.488  -7.886   0.684  1.00  0.91           H  
ATOM   3565  O   VAL A 228       5.920  -7.131   3.494  1.00  0.91           O  
ATOM   3566  CG1 VAL A 228       9.188  -7.889   2.696  1.00  0.91           C  
ATOM   3567 HG11 VAL A 228      10.235  -7.846   2.396  1.00  0.91           H  
ATOM   3568 HG12 VAL A 228       8.855  -6.866   2.874  1.00  0.91           H  
ATOM   3569 HG13 VAL A 228       9.077  -8.470   3.612  1.00  0.91           H  
ATOM   3570  CG2 VAL A 228       8.979  -9.900   1.252  1.00  0.91           C  
ATOM   3571 HG21 VAL A 228       8.473 -10.341   0.393  1.00  0.91           H  
ATOM   3572 HG22 VAL A 228      10.031  -9.787   0.990  1.00  0.91           H  
ATOM   3573 HG23 VAL A 228       8.882 -10.560   2.113  1.00  0.91           H  
ATOM   3574  N   HIS A 229       6.166  -6.389   1.383  1.00  0.91           N  
ATOM   3575  H   HIS A 229       6.548  -6.583   0.468  1.00  0.91           H  
ATOM   3576  CA  HIS A 229       5.636  -5.050   1.643  1.00  0.91           C  
ATOM   3577  HA  HIS A 229       5.783  -4.820   2.698  1.00  0.91           H  
ATOM   3578  C   HIS A 229       4.122  -4.947   1.394  1.00  0.91           C  
ATOM   3579  CB  HIS A 229       6.450  -4.014   0.856  1.00  0.91           C  
ATOM   3580  HB2 HIS A 229       6.139  -3.014   1.155  1.00  0.91           H  
ATOM   3581  HB3 HIS A 229       6.240  -4.130  -0.208  1.00  0.91           H  
ATOM   3582  O   HIS A 229       3.534  -3.896   1.639  1.00  0.91           O  
ATOM   3583  CG  HIS A 229       7.942  -4.142   1.061  1.00  0.91           C  
ATOM   3584  CD2 HIS A 229       8.698  -3.667   2.097  1.00  0.91           C  
ATOM   3585  HD2 HIS A 229       8.331  -3.105   2.944  1.00  0.91           H  
ATOM   3586  ND1 HIS A 229       8.799  -4.826   0.240  1.00  0.91           N  
ATOM   3587  HD1 HIS A 229       8.527  -5.311  -0.603  1.00  0.91           H  
ATOM   3588  CE1 HIS A 229      10.032  -4.773   0.745  1.00  0.91           C  
ATOM   3589  HE1 HIS A 229      10.900  -5.237   0.300  1.00  0.91           H  
ATOM   3590  NE2 HIS A 229      10.024  -4.077   1.887  1.00  0.91           N  
ATOM   3591  N   LYS A 230       3.476  -6.035   0.942  1.00  0.93           N  
ATOM   3592  H   LYS A 230       4.046  -6.837   0.714  1.00  0.93           H  
ATOM   3593  CA  LYS A 230       2.049  -6.091   0.576  1.00  0.93           C  
ATOM   3594  HA  LYS A 230       1.875  -7.061   0.109  1.00  0.93           H  
ATOM   3595  C   LYS A 230       1.704  -5.039  -0.482  1.00  0.93           C  
ATOM   3596  CB  LYS A 230       1.152  -6.002   1.822  1.00  0.93           C  
ATOM   3597  HB2 LYS A 230       1.343  -5.056   2.329  1.00  0.93           H  
ATOM   3598  HB3 LYS A 230       0.107  -6.007   1.513  1.00  0.93           H  
ATOM   3599  O   LYS A 230       0.768  -4.253  -0.321  1.00  0.93           O  
ATOM   3600  CG  LYS A 230       1.366  -7.163   2.798  1.00  0.93           C  
ATOM   3601  HG2 LYS A 230       0.939  -8.072   2.375  1.00  0.93           H  
ATOM   3602  HG3 LYS A 230       2.429  -7.321   2.979  1.00  0.93           H  
ATOM   3603  CD  LYS A 230       0.691  -6.830   4.130  1.00  0.93           C  
ATOM   3604  HD2 LYS A 230      -0.354  -6.570   3.963  1.00  0.93           H  
ATOM   3605  HD3 LYS A 230       1.201  -5.971   4.566  1.00  0.93           H  
ATOM   3606  CE  LYS A 230       0.804  -8.029   5.070  1.00  0.93           C  
ATOM   3607  HE2 LYS A 230       0.250  -8.864   4.642  1.00  0.93           H  
ATOM   3608  HE3 LYS A 230       1.854  -8.318   5.121  1.00  0.93           H  
ATOM   3609  NZ  LYS A 230       0.302  -7.692   6.424  1.00  0.93           N  
ATOM   3610  HZ1 LYS A 230      -0.661  -7.389   6.392  1.00  0.93           H  
ATOM   3611  HZ2 LYS A 230       0.857  -6.940   6.806  1.00  0.93           H  
ATOM   3612  HZ3 LYS A 230       0.389  -8.486   7.043  1.00  0.93           H  
ATOM   3613  N   VAL A 231       2.474  -5.021  -1.570  1.00  0.95           N  
ATOM   3614  H   VAL A 231       3.194  -5.723  -1.659  1.00  0.95           H  
ATOM   3615  CA  VAL A 231       2.304  -4.046  -2.655  1.00  0.95           C  
ATOM   3616  HA  VAL A 231       1.370  -3.514  -2.473  1.00  0.95           H  
ATOM   3617  C   VAL A 231       2.147  -4.708  -4.016  1.00  0.95           C  
ATOM   3618  CB  VAL A 231       3.409  -2.973  -2.682  1.00  0.95           C  
ATOM   3619  HB  VAL A 231       3.177  -2.281  -3.491  1.00  0.95           H  
ATOM   3620  O   VAL A 231       2.825  -5.681  -4.332  1.00  0.95           O  
ATOM   3621  CG1 VAL A 231       3.436  -2.167  -1.384  1.00  0.95           C  
ATOM   3622 HG11 VAL A 231       4.014  -1.257  -1.544  1.00  0.95           H  
ATOM   3623 HG12 VAL A 231       2.420  -1.908  -1.086  1.00  0.95           H  
ATOM   3624 HG13 VAL A 231       3.900  -2.748  -0.586  1.00  0.95           H  
ATOM   3625  CG2 VAL A 231       4.815  -3.525  -2.917  1.00  0.95           C  
ATOM   3626 HG21 VAL A 231       5.540  -2.712  -2.908  1.00  0.95           H  
ATOM   3627 HG22 VAL A 231       4.863  -4.014  -3.890  1.00  0.95           H  
ATOM   3628 HG23 VAL A 231       5.077  -4.244  -2.141  1.00  0.95           H  
ATOM   3629  N   ALA A 232       1.260  -4.164  -4.843  1.00  0.96           N  
ATOM   3630  H   ALA A 232       0.746  -3.357  -4.519  1.00  0.96           H  
ATOM   3631  CA  ALA A 232       1.234  -4.440  -6.271  1.00  0.96           C  
ATOM   3632  HA  ALA A 232       1.520  -5.476  -6.450  1.00  0.96           H  
ATOM   3633  C   ALA A 232       2.259  -3.526  -6.955  1.00  0.96           C  
ATOM   3634  CB  ALA A 232      -0.191  -4.248  -6.798  1.00  0.96           C  
ATOM   3635  HB1 ALA A 232      -0.214  -4.458  -7.867  1.00  0.96           H  
ATOM   3636  HB2 ALA A 232      -0.869  -4.930  -6.285  1.00  0.96           H  
ATOM   3637  HB3 ALA A 232      -0.511  -3.220  -6.628  1.00  0.96           H  
ATOM   3638  O   ALA A 232       2.101  -2.304  -6.981  1.00  0.96           O  
ATOM   3639  N   VAL A 233       3.324  -4.124  -7.473  1.00  0.97           N  
ATOM   3640  H   VAL A 233       3.361  -5.133  -7.451  1.00  0.97           H  
ATOM   3641  CA  VAL A 233       4.393  -3.439  -8.194  1.00  0.97           C  
ATOM   3642  HA  VAL A 233       4.479  -2.421  -7.816  1.00  0.97           H  
ATOM   3643  C   VAL A 233       4.026  -3.393  -9.672  1.00  0.97           C  
ATOM   3644  CB  VAL A 233       5.747  -4.139  -7.983  1.00  0.97           C  
ATOM   3645  HB  VAL A 233       5.731  -5.120  -8.458  1.00  0.97           H  
ATOM   3646  O   VAL A 233       3.709  -4.426 -10.260  1.00  0.97           O  
ATOM   3647  CG1 VAL A 233       6.872  -3.307  -8.600  1.00  0.97           C  
ATOM   3648 HG11 VAL A 233       7.827  -3.803  -8.426  1.00  0.97           H  
ATOM   3649 HG12 VAL A 233       6.718  -3.207  -9.674  1.00  0.97           H  
ATOM   3650 HG13 VAL A 233       6.891  -2.316  -8.146  1.00  0.97           H  
ATOM   3651  CG2 VAL A 233       6.076  -4.328  -6.496  1.00  0.97           C  
ATOM   3652 HG21 VAL A 233       7.061  -4.781  -6.389  1.00  0.97           H  
ATOM   3653 HG22 VAL A 233       5.352  -4.997  -6.032  1.00  0.97           H  
ATOM   3654 HG23 VAL A 233       6.069  -3.366  -5.983  1.00  0.97           H  
ATOM   3655  N   ILE A 234       4.071  -2.205 -10.266  1.00  0.96           N  
ATOM   3656  H   ILE A 234       4.311  -1.403  -9.700  1.00  0.96           H  
ATOM   3657  CA  ILE A 234       3.731  -1.951 -11.661  1.00  0.96           C  
ATOM   3658  HA  ILE A 234       3.411  -2.887 -12.119  1.00  0.96           H  
ATOM   3659  C   ILE A 234       4.978  -1.466 -12.399  1.00  0.96           C  
ATOM   3660  CB  ILE A 234       2.546  -0.969 -11.771  1.00  0.96           C  
ATOM   3661  HB  ILE A 234       2.825  -0.039 -11.275  1.00  0.96           H  
ATOM   3662  O   ILE A 234       5.500  -0.380 -12.131  1.00  0.96           O  
ATOM   3663  CG1 ILE A 234       1.298  -1.549 -11.065  1.00  0.96           C  
ATOM   3664 HG12 ILE A 234       1.508  -1.641 -10.000  1.00  0.96           H  
ATOM   3665 HG13 ILE A 234       1.095  -2.546 -11.455  1.00  0.96           H  
ATOM   3666  CG2 ILE A 234       2.252  -0.669 -13.248  1.00  0.96           C  
ATOM   3667 HG21 ILE A 234       3.136  -0.269 -13.745  1.00  0.96           H  
ATOM   3668 HG22 ILE A 234       1.957  -1.597 -13.738  1.00  0.96           H  
ATOM   3669 HG23 ILE A 234       1.465   0.078 -13.343  1.00  0.96           H  
ATOM   3670  CD1 ILE A 234       0.026  -0.704 -11.212  1.00  0.96           C  
ATOM   3671 HD11 ILE A 234      -0.331  -0.734 -12.241  1.00  0.96           H  
ATOM   3672 HD12 ILE A 234      -0.752  -1.117 -10.571  1.00  0.96           H  
ATOM   3673 HD13 ILE A 234       0.226   0.328 -10.921  1.00  0.96           H  
ATOM   3674  N   ASP A 235       5.432  -2.271 -13.353  1.00  0.93           N  
ATOM   3675  H   ASP A 235       4.891  -3.095 -13.574  1.00  0.93           H  
ATOM   3676  CA  ASP A 235       6.445  -1.863 -14.316  1.00  0.93           C  
ATOM   3677  HA  ASP A 235       7.085  -1.119 -13.842  1.00  0.93           H  
ATOM   3678  C   ASP A 235       5.778  -1.215 -15.523  1.00  0.93           C  
ATOM   3679  CB  ASP A 235       7.352  -3.026 -14.723  1.00  0.93           C  
ATOM   3680  HB2 ASP A 235       6.792  -3.712 -15.359  1.00  0.93           H  
ATOM   3681  HB3 ASP A 235       7.657  -3.570 -13.829  1.00  0.93           H  
ATOM   3682  O   ASP A 235       4.771  -1.707 -16.041  1.00  0.93           O  
ATOM   3683  CG  ASP A 235       8.615  -2.566 -15.465  1.00  0.93           C  
ATOM   3684  OD1 ASP A 235       8.967  -1.363 -15.397  1.00  0.93           O  
ATOM   3685  OD2 ASP A 235       9.281  -3.442 -16.060  1.00  0.93           O  
ATOM   3686  N   THR A 236       6.346  -0.101 -15.967  1.00  0.87           N  
ATOM   3687  H   THR A 236       7.257   0.139 -15.602  1.00  0.87           H  
ATOM   3688  CA  THR A 236       5.859   0.594 -17.147  1.00  0.87           C  
ATOM   3689  HA  THR A 236       5.103  -0.018 -17.638  1.00  0.87           H  
ATOM   3690  C   THR A 236       6.979   0.768 -18.153  1.00  0.87           C  
ATOM   3691  CB  THR A 236       5.175   1.918 -16.815  1.00  0.87           C  
ATOM   3692  HB  THR A 236       4.702   2.196 -17.757  1.00  0.87           H  
ATOM   3693  O   THR A 236       7.977   1.434 -17.882  1.00  0.87           O  
ATOM   3694  CG2 THR A 236       4.089   1.827 -15.745  1.00  0.87           C  
ATOM   3695 HG21 THR A 236       4.540   1.659 -14.766  1.00  0.87           H  
ATOM   3696 HG22 THR A 236       3.510   2.750 -15.730  1.00  0.87           H  
ATOM   3697 HG23 THR A 236       3.422   0.998 -15.980  1.00  0.87           H  
ATOM   3698  OG1 THR A 236       6.033   2.977 -16.490  1.00  0.87           O  
ATOM   3699  HG1 THR A 236       6.405   2.813 -15.620  1.00  0.87           H  
ATOM   3700  N   GLU A 237       6.829   0.184 -19.338  1.00  0.73           N  
ATOM   3701  H   GLU A 237       6.012  -0.382 -19.522  1.00  0.73           H  
ATOM   3702  CA  GLU A 237       7.783   0.348 -20.431  1.00  0.73           C  
ATOM   3703  HA  GLU A 237       8.608   0.973 -20.088  1.00  0.73           H  
ATOM   3704  C   GLU A 237       7.134   1.063 -21.619  1.00  0.73           C  
ATOM   3705  CB  GLU A 237       8.379  -0.994 -20.855  1.00  0.73           C  
ATOM   3706  HB2 GLU A 237       7.777  -1.354 -21.690  1.00  0.73           H  
ATOM   3707  HB3 GLU A 237       8.345  -1.702 -20.027  1.00  0.73           H  
ATOM   3708  O   GLU A 237       5.914   1.103 -21.758  1.00  0.73           O  
ATOM   3709  CG  GLU A 237       9.836  -0.825 -21.306  1.00  0.73           C  
ATOM   3710  HG2 GLU A 237      10.461  -0.700 -20.422  1.00  0.73           H  
ATOM   3711  HG3 GLU A 237       9.934   0.088 -21.893  1.00  0.73           H  
ATOM   3712  CD  GLU A 237      10.363  -1.984 -22.158  1.00  0.73           C  
ATOM   3713  OE1 GLU A 237      11.579  -1.974 -22.443  1.00  0.73           O  
ATOM   3714  OE2 GLU A 237       9.575  -2.795 -22.668  1.00  0.73           O  
ATOM   3715  N   GLY A 238       7.940   1.712 -22.464  1.00  0.63           N  
ATOM   3716  H   GLY A 238       8.934   1.548 -22.382  1.00  0.63           H  
ATOM   3717  CA  GLY A 238       7.457   2.447 -23.642  1.00  0.63           C  
ATOM   3718  HA2 GLY A 238       8.303   2.693 -24.284  1.00  0.63           H  
ATOM   3719  HA3 GLY A 238       6.788   1.795 -24.203  1.00  0.63           H  
ATOM   3720  C   GLY A 238       6.688   3.741 -23.335  1.00  0.63           C  
ATOM   3721  O   GLY A 238       6.603   4.618 -24.189  1.00  0.63           O  
ATOM   3722  N   LEU A 239       6.229   3.933 -22.095  1.00  0.60           N  
ATOM   3723  H   LEU A 239       6.214   3.112 -21.507  1.00  0.60           H  
ATOM   3724  CA  LEU A 239       5.469   5.102 -21.646  1.00  0.60           C  
ATOM   3725  HA  LEU A 239       4.610   5.210 -22.309  1.00  0.60           H  
ATOM   3726  C   LEU A 239       6.231   6.429 -21.733  1.00  0.60           C  
ATOM   3727  CB  LEU A 239       4.968   4.835 -20.210  1.00  0.60           C  
ATOM   3728  HB2 LEU A 239       5.555   4.035 -19.760  1.00  0.60           H  
ATOM   3729  HB3 LEU A 239       5.109   5.717 -19.586  1.00  0.60           H  
ATOM   3730  O   LEU A 239       5.593   7.470 -21.664  1.00  0.60           O  
ATOM   3731  CG  LEU A 239       3.480   4.440 -20.185  1.00  0.60           C  
ATOM   3732  HG  LEU A 239       3.245   3.827 -21.054  1.00  0.60           H  
ATOM   3733  CD1 LEU A 239       3.127   3.657 -18.933  1.00  0.60           C  
ATOM   3734 HD11 LEU A 239       3.362   2.612 -19.132  1.00  0.60           H  
ATOM   3735 HD12 LEU A 239       3.662   4.052 -18.069  1.00  0.60           H  
ATOM   3736 HD13 LEU A 239       2.056   3.700 -18.735  1.00  0.60           H  
ATOM   3737  CD2 LEU A 239       2.580   5.671 -20.188  1.00  0.60           C  
ATOM   3738 HD21 LEU A 239       2.811   6.299 -21.048  1.00  0.60           H  
ATOM   3739 HD22 LEU A 239       1.535   5.366 -20.253  1.00  0.60           H  
ATOM   3740 HD23 LEU A 239       2.731   6.244 -19.273  1.00  0.60           H  
ATOM   3741  N   LEU A 240       7.561   6.424 -21.883  1.00  0.53           N  
ATOM   3742  H   LEU A 240       8.017   5.523 -21.888  1.00  0.53           H  
ATOM   3743  CA  LEU A 240       8.376   7.624 -22.128  1.00  0.53           C  
ATOM   3744  HA  LEU A 240       7.706   8.482 -22.087  1.00  0.53           H  
ATOM   3745  C   LEU A 240       8.975   7.708 -23.544  1.00  0.53           C  
ATOM   3746  CB  LEU A 240       9.389   7.826 -20.979  1.00  0.53           C  
ATOM   3747  HB2 LEU A 240       9.661   6.852 -20.572  1.00  0.53           H  
ATOM   3748  HB3 LEU A 240      10.303   8.284 -21.356  1.00  0.53           H  
ATOM   3749  O   LEU A 240       9.449   8.780 -23.924  1.00  0.53           O  
ATOM   3750  CG  LEU A 240       8.805   8.719 -19.860  1.00  0.53           C  
ATOM   3751  HG  LEU A 240       7.723   8.596 -19.821  1.00  0.53           H  
ATOM   3752  CD1 LEU A 240       9.362   8.383 -18.486  1.00  0.53           C  
ATOM   3753 HD11 LEU A 240       8.911   9.032 -17.736  1.00  0.53           H  
ATOM   3754 HD12 LEU A 240       9.114   7.347 -18.254  1.00  0.53           H  
ATOM   3755 HD13 LEU A 240      10.441   8.532 -18.479  1.00  0.53           H  
ATOM   3756  CD2 LEU A 240       9.133  10.192 -20.101  1.00  0.53           C  
ATOM   3757 HD21 LEU A 240       8.489  10.828 -19.493  1.00  0.53           H  
ATOM   3758 HD22 LEU A 240      10.166  10.386 -19.813  1.00  0.53           H  
ATOM   3759 HD23 LEU A 240       9.071  10.438 -21.161  1.00  0.53           H  
ATOM   3760  N   GLY A 241       8.884   6.636 -24.338  1.00  0.53           N  
ATOM   3761  H   GLY A 241       8.296   5.872 -24.037  1.00  0.53           H  
ATOM   3762  CA  GLY A 241       9.477   6.530 -25.673  1.00  0.53           C  
ATOM   3763  HA2 GLY A 241       9.496   5.481 -25.968  1.00  0.53           H  
ATOM   3764  HA3 GLY A 241      10.507   6.885 -25.629  1.00  0.53           H  
ATOM   3765  C   GLY A 241       8.744   7.316 -26.769  1.00  0.53           C  
ATOM   3766  O   GLY A 241       7.646   7.840 -26.571  1.00  0.53           O  
ATOM   3767  N   ALA A 242       9.379   7.395 -27.942  1.00  0.43           N  
ATOM   3768  H   ALA A 242      10.266   6.922 -28.036  1.00  0.43           H  
ATOM   3769  CA  ALA A 242       8.862   8.054 -29.142  1.00  0.43           C  
ATOM   3770  HA  ALA A 242       8.315   8.949 -28.847  1.00  0.43           H  
ATOM   3771  C   ALA A 242       7.874   7.143 -29.897  1.00  0.43           C  
ATOM   3772  CB  ALA A 242      10.059   8.490 -30.005  1.00  0.43           C  
ATOM   3773  HB1 ALA A 242       9.697   9.003 -30.896  1.00  0.43           H  
ATOM   3774  HB2 ALA A 242      10.638   7.620 -30.313  1.00  0.43           H  
ATOM   3775  HB3 ALA A 242      10.698   9.169 -29.440  1.00  0.43           H  
ATOM   3776  O   ALA A 242       8.202   6.589 -30.941  1.00  0.43           O  
ATOM   3777  N   THR A 243       6.671   6.945 -29.361  1.00  0.50           N  
ATOM   3778  H   THR A 243       6.454   7.359 -28.466  1.00  0.50           H  
ATOM   3779  CA  THR A 243       5.572   6.292 -30.092  1.00  0.50           C  
ATOM   3780  HA  THR A 243       5.997   5.629 -30.845  1.00  0.50           H  
ATOM   3781  C   THR A 243       4.724   7.321 -30.845  1.00  0.50           C  
ATOM   3782  CB  THR A 243       4.714   5.410 -29.174  1.00  0.50           C  
ATOM   3783  HB  THR A 243       3.844   5.057 -29.728  1.00  0.50           H  
ATOM   3784  O   THR A 243       4.689   8.503 -30.503  1.00  0.50           O  
ATOM   3785  CG2 THR A 243       5.490   4.194 -28.673  1.00  0.50           C  
ATOM   3786 HG21 THR A 243       5.877   3.626 -29.519  1.00  0.50           H  
ATOM   3787 HG22 THR A 243       6.322   4.508 -28.042  1.00  0.50           H  
ATOM   3788 HG23 THR A 243       4.829   3.547 -28.096  1.00  0.50           H  
ATOM   3789  OG1 THR A 243       4.280   6.132 -28.046  1.00  0.50           O  
ATOM   3790  HG1 THR A 243       3.849   5.500 -27.466  1.00  0.50           H  
ATOM   3791  N   VAL A 244       4.032   6.874 -31.899  1.00  0.50           N  
ATOM   3792  H   VAL A 244       4.121   5.896 -32.137  1.00  0.50           H  
ATOM   3793  CA  VAL A 244       3.301   7.734 -32.852  1.00  0.50           C  
ATOM   3794  HA  VAL A 244       3.974   8.535 -33.158  1.00  0.50           H  
ATOM   3795  C   VAL A 244       2.068   8.409 -32.223  1.00  0.50           C  
ATOM   3796  CB  VAL A 244       2.913   6.928 -34.120  1.00  0.50           C  
ATOM   3797  HB  VAL A 244       2.050   6.303 -33.888  1.00  0.50           H  
ATOM   3798  O   VAL A 244       1.584   9.412 -32.742  1.00  0.50           O  
ATOM   3799  CG1 VAL A 244       2.558   7.834 -35.307  1.00  0.50           C  
ATOM   3800 HG11 VAL A 244       1.687   8.446 -35.070  1.00  0.50           H  
ATOM   3801 HG12 VAL A 244       3.398   8.485 -35.549  1.00  0.50           H  
ATOM   3802 HG13 VAL A 244       2.310   7.228 -36.179  1.00  0.50           H  
ATOM   3803  CG2 VAL A 244       4.048   6.005 -34.603  1.00  0.50           C  
ATOM   3804 HG21 VAL A 244       4.227   5.201 -33.889  1.00  0.50           H  
ATOM   3805 HG22 VAL A 244       4.963   6.578 -34.748  1.00  0.50           H  
ATOM   3806 HG23 VAL A 244       3.770   5.537 -35.547  1.00  0.50           H  
ATOM   3807  N   ASN A 245       1.561   7.906 -31.088  1.00  0.64           N  
ATOM   3808  H   ASN A 245       2.029   7.122 -30.657  1.00  0.64           H  
ATOM   3809  CA  ASN A 245       0.302   8.366 -30.501  1.00  0.64           C  
ATOM   3810  HA  ASN A 245      -0.064   9.204 -31.094  1.00  0.64           H  
ATOM   3811  C   ASN A 245       0.460   8.905 -29.066  1.00  0.64           C  
ATOM   3812  CB  ASN A 245      -0.746   7.251 -30.649  1.00  0.64           C  
ATOM   3813  HB2 ASN A 245      -0.610   6.488 -29.883  1.00  0.64           H  
ATOM   3814  HB3 ASN A 245      -0.627   6.774 -31.622  1.00  0.64           H  
ATOM   3815  O   ASN A 245       0.247   8.204 -28.077  1.00  0.64           O  
ATOM   3816  CG  ASN A 245      -2.160   7.792 -30.580  1.00  0.64           C  
ATOM   3817  ND2 ASN A 245      -3.126   7.006 -30.990  1.00  0.64           N  
ATOM   3818 HD21 ASN A 245      -2.914   6.064 -31.285  1.00  0.64           H  
ATOM   3819 HD22 ASN A 245      -4.068   7.372 -31.009  1.00  0.64           H  
ATOM   3820  OD1 ASN A 245      -2.414   8.921 -30.169  1.00  0.64           O  
ATOM   3821  N   LEU A 246       0.780  10.199 -28.955  1.00  0.63           N  
ATOM   3822  H   LEU A 246       1.003  10.694 -29.807  1.00  0.63           H  
ATOM   3823  CA  LEU A 246       0.907  10.914 -27.677  1.00  0.63           C  
ATOM   3824  HA  LEU A 246       1.737  10.474 -27.123  1.00  0.63           H  
ATOM   3825  C   LEU A 246      -0.357  10.799 -26.804  1.00  0.63           C  
ATOM   3826  CB  LEU A 246       1.214  12.393 -27.991  1.00  0.63           C  
ATOM   3827  HB2 LEU A 246       0.320  12.841 -28.425  1.00  0.63           H  
ATOM   3828  HB3 LEU A 246       2.003  12.444 -28.742  1.00  0.63           H  
ATOM   3829  O   LEU A 246      -0.259  10.704 -25.584  1.00  0.63           O  
ATOM   3830  CG  LEU A 246       1.650  13.232 -26.773  1.00  0.63           C  
ATOM   3831  HG  LEU A 246       0.976  13.057 -25.935  1.00  0.63           H  
ATOM   3832  CD1 LEU A 246       3.082  12.895 -26.348  1.00  0.63           C  
ATOM   3833 HD11 LEU A 246       3.771  13.062 -27.176  1.00  0.63           H  
ATOM   3834 HD12 LEU A 246       3.370  13.523 -25.505  1.00  0.63           H  
ATOM   3835 HD13 LEU A 246       3.139  11.853 -26.035  1.00  0.63           H  
ATOM   3836  CD2 LEU A 246       1.594  14.721 -27.119  1.00  0.63           C  
ATOM   3837 HD21 LEU A 246       1.905  15.310 -26.256  1.00  0.63           H  
ATOM   3838 HD22 LEU A 246       0.573  14.999 -27.378  1.00  0.63           H  
ATOM   3839 HD23 LEU A 246       2.253  14.936 -27.961  1.00  0.63           H  
ATOM   3840  N   SER A 247      -1.542  10.776 -27.429  1.00  0.67           N  
ATOM   3841  H   SER A 247      -1.547  10.781 -28.439  1.00  0.67           H  
ATOM   3842  CA  SER A 247      -2.820  10.708 -26.711  1.00  0.67           C  
ATOM   3843  HA  SER A 247      -2.834  11.508 -25.971  1.00  0.67           H  
ATOM   3844  C   SER A 247      -2.991   9.394 -25.947  1.00  0.67           C  
ATOM   3845  CB  SER A 247      -3.995  10.940 -27.672  1.00  0.67           C  
ATOM   3846  HB2 SER A 247      -4.884  11.147 -27.076  1.00  0.67           H  
ATOM   3847  HB3 SER A 247      -3.793  11.814 -28.290  1.00  0.67           H  
ATOM   3848  O   SER A 247      -3.440   9.409 -24.804  1.00  0.67           O  
ATOM   3849  OG  SER A 247      -4.275   9.824 -28.503  1.00  0.67           O  
ATOM   3850  HG  SER A 247      -3.567   9.673 -29.134  1.00  0.67           H  
ATOM   3851  N   GLN A 248      -2.572   8.284 -26.556  1.00  0.69           N  
ATOM   3852  H   GLN A 248      -2.165   8.376 -27.476  1.00  0.69           H  
ATOM   3853  CA  GLN A 248      -2.571   6.951 -25.961  1.00  0.69           C  
ATOM   3854  HA  GLN A 248      -3.575   6.684 -25.631  1.00  0.69           H  
ATOM   3855  C   GLN A 248      -1.663   6.947 -24.726  1.00  0.69           C  
ATOM   3856  CB  GLN A 248      -2.109   5.979 -27.062  1.00  0.69           C  
ATOM   3857  HB2 GLN A 248      -1.040   6.111 -27.228  1.00  0.69           H  
ATOM   3858  HB3 GLN A 248      -2.627   6.218 -27.990  1.00  0.69           H  
ATOM   3859  O   GLN A 248      -2.100   6.782 -23.593  1.00  0.69           O  
ATOM   3860  CG  GLN A 248      -2.389   4.510 -26.748  1.00  0.69           C  
ATOM   3861  HG2 GLN A 248      -1.957   4.258 -25.779  1.00  0.69           H  
ATOM   3862  HG3 GLN A 248      -3.470   4.371 -26.728  1.00  0.69           H  
ATOM   3863  CD  GLN A 248      -1.814   3.549 -27.780  1.00  0.69           C  
ATOM   3864  NE2 GLN A 248      -2.259   2.316 -27.800  1.00  0.69           N  
ATOM   3865 HE21 GLN A 248      -2.938   1.991 -27.127  1.00  0.69           H  
ATOM   3866 HE22 GLN A 248      -1.672   1.629 -28.251  1.00  0.69           H  
ATOM   3867  OE1 GLN A 248      -0.965   3.910 -28.581  1.00  0.69           O  
ATOM   3868  N   ARG A 249      -0.403   7.346 -24.901  1.00  0.69           N  
ATOM   3869  H   ARG A 249      -0.096   7.525 -25.846  1.00  0.69           H  
ATOM   3870  CA  ARG A 249       0.555   7.472 -23.797  1.00  0.69           C  
ATOM   3871  HA  ARG A 249       0.781   6.476 -23.416  1.00  0.69           H  
ATOM   3872  C   ARG A 249       0.008   8.279 -22.611  1.00  0.69           C  
ATOM   3873  CB  ARG A 249       1.819   8.098 -24.378  1.00  0.69           C  
ATOM   3874  HB2 ARG A 249       1.570   9.070 -24.802  1.00  0.69           H  
ATOM   3875  HB3 ARG A 249       2.202   7.462 -25.177  1.00  0.69           H  
ATOM   3876  O   ARG A 249       0.159   7.855 -21.466  1.00  0.69           O  
ATOM   3877  CG  ARG A 249       2.907   8.277 -23.325  1.00  0.69           C  
ATOM   3878  HG2 ARG A 249       2.518   8.845 -22.479  1.00  0.69           H  
ATOM   3879  HG3 ARG A 249       3.253   7.301 -22.984  1.00  0.69           H  
ATOM   3880  CD  ARG A 249       4.071   9.047 -23.940  1.00  0.69           C  
ATOM   3881  HD2 ARG A 249       4.708   8.345 -24.478  1.00  0.69           H  
ATOM   3882  HD3 ARG A 249       3.696   9.794 -24.638  1.00  0.69           H  
ATOM   3883  NE  ARG A 249       4.819   9.732 -22.884  1.00  0.69           N  
ATOM   3884  HE  ARG A 249       4.432   9.650 -21.954  1.00  0.69           H  
ATOM   3885  NH1 ARG A 249       6.778  10.056 -24.035  1.00  0.69           N  
ATOM   3886 HH11 ARG A 249       7.783  10.145 -24.005  1.00  0.69           H  
ATOM   3887 HH12 ARG A 249       6.385   9.582 -24.837  1.00  0.69           H  
ATOM   3888  NH2 ARG A 249       6.626  10.614 -21.874  1.00  0.69           N  
ATOM   3889 HH21 ARG A 249       7.585  10.928 -21.916  1.00  0.69           H  
ATOM   3890 HH22 ARG A 249       6.149  10.553 -20.986  1.00  0.69           H  
ATOM   3891  CZ  ARG A 249       6.066  10.135 -22.945  1.00  0.69           C  
ATOM   3892  N   THR A 250      -0.625   9.427 -22.862  1.00  0.73           N  
ATOM   3893  H   THR A 250      -0.675   9.756 -23.815  1.00  0.73           H  
ATOM   3894  CA  THR A 250      -1.226  10.240 -21.795  1.00  0.73           C  
ATOM   3895  HA  THR A 250      -0.463  10.434 -21.041  1.00  0.73           H  
ATOM   3896  C   THR A 250      -2.366   9.504 -21.090  1.00  0.73           C  
ATOM   3897  CB  THR A 250      -1.715  11.593 -22.330  1.00  0.73           C  
ATOM   3898  HB  THR A 250      -2.484  11.430 -23.086  1.00  0.73           H  
ATOM   3899  O   THR A 250      -2.415   9.528 -19.863  1.00  0.73           O  
ATOM   3900  CG2 THR A 250      -2.266  12.505 -21.233  1.00  0.73           C  
ATOM   3901 HG21 THR A 250      -3.192  12.091 -20.835  1.00  0.73           H  
ATOM   3902 HG22 THR A 250      -1.543  12.607 -20.423  1.00  0.73           H  
ATOM   3903 HG23 THR A 250      -2.485  13.488 -21.650  1.00  0.73           H  
ATOM   3904  OG1 THR A 250      -0.644  12.298 -22.912  1.00  0.73           O  
ATOM   3905  HG1 THR A 250      -0.075  12.610 -22.205  1.00  0.73           H  
ATOM   3906  N   ARG A 251      -3.257   8.814 -21.814  1.00  0.79           N  
ATOM   3907  H   ARG A 251      -3.122   8.743 -22.813  1.00  0.79           H  
ATOM   3908  CA  ARG A 251      -4.348   8.035 -21.201  1.00  0.79           C  
ATOM   3909  HA  ARG A 251      -4.928   8.677 -20.539  1.00  0.79           H  
ATOM   3910  C   ARG A 251      -3.803   6.912 -20.328  1.00  0.79           C  
ATOM   3911  CB  ARG A 251      -5.275   7.454 -22.276  1.00  0.79           C  
ATOM   3912  HB2 ARG A 251      -5.953   6.739 -21.809  1.00  0.79           H  
ATOM   3913  HB3 ARG A 251      -4.673   6.923 -23.014  1.00  0.79           H  
ATOM   3914  O   ARG A 251      -4.205   6.808 -19.171  1.00  0.79           O  
ATOM   3915  CG  ARG A 251      -6.112   8.535 -22.972  1.00  0.79           C  
ATOM   3916  HG2 ARG A 251      -6.677   9.086 -22.221  1.00  0.79           H  
ATOM   3917  HG3 ARG A 251      -5.458   9.244 -23.479  1.00  0.79           H  
ATOM   3918  CD  ARG A 251      -7.103   7.959 -23.993  1.00  0.79           C  
ATOM   3919  HD2 ARG A 251      -7.535   8.779 -24.566  1.00  0.79           H  
ATOM   3920  HD3 ARG A 251      -7.935   7.496 -23.463  1.00  0.79           H  
ATOM   3921  NE  ARG A 251      -6.511   6.943 -24.883  1.00  0.79           N  
ATOM   3922  HE  ARG A 251      -6.314   6.025 -24.511  1.00  0.79           H  
ATOM   3923  NH1 ARG A 251      -6.345   8.202 -26.792  1.00  0.79           N  
ATOM   3924 HH11 ARG A 251      -5.984   8.304 -27.730  1.00  0.79           H  
ATOM   3925 HH12 ARG A 251      -6.675   9.000 -26.269  1.00  0.79           H  
ATOM   3926  NH2 ARG A 251      -5.838   6.014 -26.806  1.00  0.79           N  
ATOM   3927 HH21 ARG A 251      -5.735   5.991 -27.811  1.00  0.79           H  
ATOM   3928 HH22 ARG A 251      -5.753   5.167 -26.262  1.00  0.79           H  
ATOM   3929  CZ  ARG A 251      -6.241   7.064 -26.162  1.00  0.79           C  
ATOM   3930  N   LEU A 252      -2.859   6.121 -20.832  1.00  0.81           N  
ATOM   3931  H   LEU A 252      -2.643   6.201 -21.816  1.00  0.81           H  
ATOM   3932  CA  LEU A 252      -2.230   5.051 -20.061  1.00  0.81           C  
ATOM   3933  HA  LEU A 252      -3.018   4.377 -19.727  1.00  0.81           H  
ATOM   3934  C   LEU A 252      -1.514   5.582 -18.808  1.00  0.81           C  
ATOM   3935  CB  LEU A 252      -1.283   4.283 -20.992  1.00  0.81           C  
ATOM   3936  HB2 LEU A 252      -1.839   3.970 -21.877  1.00  0.81           H  
ATOM   3937  HB3 LEU A 252      -0.493   4.956 -21.326  1.00  0.81           H  
ATOM   3938  O   LEU A 252      -1.700   5.037 -17.720  1.00  0.81           O  
ATOM   3939  CG  LEU A 252      -0.653   3.037 -20.346  1.00  0.81           C  
ATOM   3940  HG  LEU A 252      -0.086   3.327 -19.462  1.00  0.81           H  
ATOM   3941  CD1 LEU A 252      -1.721   2.018 -19.940  1.00  0.81           C  
ATOM   3942 HD11 LEU A 252      -2.273   2.375 -19.071  1.00  0.81           H  
ATOM   3943 HD12 LEU A 252      -2.399   1.849 -20.776  1.00  0.81           H  
ATOM   3944 HD13 LEU A 252      -1.248   1.069 -19.684  1.00  0.81           H  
ATOM   3945  CD2 LEU A 252       0.304   2.398 -21.348  1.00  0.81           C  
ATOM   3946 HD21 LEU A 252       1.029   3.132 -21.700  1.00  0.81           H  
ATOM   3947 HD22 LEU A 252      -0.251   2.012 -22.204  1.00  0.81           H  
ATOM   3948 HD23 LEU A 252       0.846   1.575 -20.882  1.00  0.81           H  
ATOM   3949  N   LEU A 253      -0.772   6.687 -18.929  1.00  0.83           N  
ATOM   3950  H   LEU A 253      -0.637   7.075 -19.852  1.00  0.83           H  
ATOM   3951  CA  LEU A 253      -0.128   7.350 -17.792  1.00  0.83           C  
ATOM   3952  HA  LEU A 253       0.573   6.649 -17.340  1.00  0.83           H  
ATOM   3953  C   LEU A 253      -1.151   7.746 -16.719  1.00  0.83           C  
ATOM   3954  CB  LEU A 253       0.641   8.582 -18.304  1.00  0.83           C  
ATOM   3955  HB2 LEU A 253       1.386   8.255 -19.029  1.00  0.83           H  
ATOM   3956  HB3 LEU A 253      -0.059   9.238 -18.821  1.00  0.83           H  
ATOM   3957  O   LEU A 253      -0.940   7.481 -15.538  1.00  0.83           O  
ATOM   3958  CG  LEU A 253       1.341   9.400 -17.204  1.00  0.83           C  
ATOM   3959  HG  LEU A 253       0.613   9.726 -16.462  1.00  0.83           H  
ATOM   3960  CD1 LEU A 253       2.441   8.601 -16.507  1.00  0.83           C  
ATOM   3961 HD11 LEU A 253       3.160   8.224 -17.235  1.00  0.83           H  
ATOM   3962 HD12 LEU A 253       2.003   7.760 -15.969  1.00  0.83           H  
ATOM   3963 HD13 LEU A 253       2.955   9.230 -15.780  1.00  0.83           H  
ATOM   3964  CD2 LEU A 253       1.963  10.649 -17.827  1.00  0.83           C  
ATOM   3965 HD21 LEU A 253       1.179  11.280 -18.245  1.00  0.83           H  
ATOM   3966 HD22 LEU A 253       2.663  10.364 -18.613  1.00  0.83           H  
ATOM   3967 HD23 LEU A 253       2.496  11.211 -17.060  1.00  0.83           H  
ATOM   3968  N   LEU A 254      -2.274   8.344 -17.121  1.00  0.84           N  
ATOM   3969  H   LEU A 254      -2.390   8.530 -18.107  1.00  0.84           H  
ATOM   3970  CA  LEU A 254      -3.340   8.742 -16.202  1.00  0.84           C  
ATOM   3971  HA  LEU A 254      -2.905   9.339 -15.400  1.00  0.84           H  
ATOM   3972  C   LEU A 254      -4.001   7.539 -15.522  1.00  0.84           C  
ATOM   3973  CB  LEU A 254      -4.379   9.582 -16.960  1.00  0.84           C  
ATOM   3974  HB2 LEU A 254      -5.258   9.710 -16.329  1.00  0.84           H  
ATOM   3975  HB3 LEU A 254      -4.694   9.032 -17.846  1.00  0.84           H  
ATOM   3976  O   LEU A 254      -4.259   7.608 -14.320  1.00  0.84           O  
ATOM   3977  CG  LEU A 254      -3.881  10.973 -17.386  1.00  0.84           C  
ATOM   3978  HG  LEU A 254      -2.967  10.894 -17.976  1.00  0.84           H  
ATOM   3979  CD1 LEU A 254      -4.961  11.647 -18.229  1.00  0.84           C  
ATOM   3980 HD11 LEU A 254      -5.868  11.785 -17.639  1.00  0.84           H  
ATOM   3981 HD12 LEU A 254      -4.598  12.612 -18.581  1.00  0.84           H  
ATOM   3982 HD13 LEU A 254      -5.187  11.027 -19.096  1.00  0.84           H  
ATOM   3983  CD2 LEU A 254      -3.568  11.873 -16.196  1.00  0.84           C  
ATOM   3984 HD21 LEU A 254      -2.733  11.475 -15.619  1.00  0.84           H  
ATOM   3985 HD22 LEU A 254      -3.282  12.860 -16.559  1.00  0.84           H  
ATOM   3986 HD23 LEU A 254      -4.454  11.955 -15.567  1.00  0.84           H  
ATOM   3987  N   LYS A 255      -4.224   6.434 -16.251  1.00  0.86           N  
ATOM   3988  H   LYS A 255      -4.002   6.469 -17.236  1.00  0.86           H  
ATOM   3989  CA  LYS A 255      -4.733   5.173 -15.682  1.00  0.86           C  
ATOM   3990  HA  LYS A 255      -5.697   5.360 -15.211  1.00  0.86           H  
ATOM   3991  C   LYS A 255      -3.801   4.663 -14.577  1.00  0.86           C  
ATOM   3992  CB  LYS A 255      -4.913   4.095 -16.774  1.00  0.86           C  
ATOM   3993  HB2 LYS A 255      -5.138   3.148 -16.283  1.00  0.86           H  
ATOM   3994  HB3 LYS A 255      -3.970   3.969 -17.306  1.00  0.86           H  
ATOM   3995  O   LYS A 255      -4.264   4.384 -13.473  1.00  0.86           O  
ATOM   3996  CG  LYS A 255      -6.032   4.365 -17.801  1.00  0.86           C  
ATOM   3997  HG2 LYS A 255      -5.891   5.343 -18.260  1.00  0.86           H  
ATOM   3998  HG3 LYS A 255      -6.994   4.371 -17.289  1.00  0.86           H  
ATOM   3999  CD  LYS A 255      -6.063   3.281 -18.899  1.00  0.86           C  
ATOM   4000  HD2 LYS A 255      -6.453   2.360 -18.466  1.00  0.86           H  
ATOM   4001  HD3 LYS A 255      -5.048   3.093 -19.248  1.00  0.86           H  
ATOM   4002  CE  LYS A 255      -6.922   3.685 -20.110  1.00  0.86           C  
ATOM   4003  HE2 LYS A 255      -7.903   4.003 -19.756  1.00  0.86           H  
ATOM   4004  HE3 LYS A 255      -6.450   4.543 -20.590  1.00  0.86           H  
ATOM   4005  NZ  LYS A 255      -7.074   2.580 -21.108  1.00  0.86           N  
ATOM   4006  HZ1 LYS A 255      -6.188   2.204 -21.412  1.00  0.86           H  
ATOM   4007  HZ2 LYS A 255      -7.552   2.888 -21.942  1.00  0.86           H  
ATOM   4008  HZ3 LYS A 255      -7.613   1.802 -20.754  1.00  0.86           H  
ATOM   4009  N   VAL A 256      -2.493   4.607 -14.847  1.00  0.90           N  
ATOM   4010  H   VAL A 256      -2.194   4.852 -15.780  1.00  0.90           H  
ATOM   4011  CA  VAL A 256      -1.481   4.150 -13.878  1.00  0.90           C  
ATOM   4012  HA  VAL A 256      -1.790   3.180 -13.490  1.00  0.90           H  
ATOM   4013  C   VAL A 256      -1.390   5.101 -12.681  1.00  0.90           C  
ATOM   4014  CB  VAL A 256      -0.106   3.957 -14.552  1.00  0.90           C  
ATOM   4015  HB  VAL A 256       0.197   4.887 -15.031  1.00  0.90           H  
ATOM   4016  O   VAL A 256      -1.435   4.650 -11.538  1.00  0.90           O  
ATOM   4017  CG1 VAL A 256       0.968   3.552 -13.536  1.00  0.90           C  
ATOM   4018 HG11 VAL A 256       1.135   4.344 -12.806  1.00  0.90           H  
ATOM   4019 HG12 VAL A 256       0.665   2.645 -13.012  1.00  0.90           H  
ATOM   4020 HG13 VAL A 256       1.913   3.360 -14.045  1.00  0.90           H  
ATOM   4021  CG2 VAL A 256      -0.157   2.844 -15.608  1.00  0.90           C  
ATOM   4022 HG21 VAL A 256      -0.404   1.892 -15.140  1.00  0.90           H  
ATOM   4023 HG22 VAL A 256      -0.903   3.064 -16.372  1.00  0.90           H  
ATOM   4024 HG23 VAL A 256       0.813   2.755 -16.098  1.00  0.90           H  
ATOM   4025  N   LEU A 257      -1.321   6.418 -12.903  1.00  0.90           N  
ATOM   4026  H   LEU A 257      -1.289   6.740 -13.860  1.00  0.90           H  
ATOM   4027  CA  LEU A 257      -1.255   7.414 -11.825  1.00  0.90           C  
ATOM   4028  HA  LEU A 257      -0.396   7.196 -11.190  1.00  0.90           H  
ATOM   4029  C   LEU A 257      -2.481   7.373 -10.909  1.00  0.90           C  
ATOM   4030  CB  LEU A 257      -1.120   8.825 -12.425  1.00  0.90           C  
ATOM   4031  HB2 LEU A 257      -1.859   8.941 -13.218  1.00  0.90           H  
ATOM   4032  HB3 LEU A 257      -1.357   9.554 -11.650  1.00  0.90           H  
ATOM   4033  O   LEU A 257      -2.345   7.492  -9.693  1.00  0.90           O  
ATOM   4034  CG  LEU A 257       0.273   9.164 -12.978  1.00  0.90           C  
ATOM   4035  HG  LEU A 257       0.563   8.449 -13.748  1.00  0.90           H  
ATOM   4036  CD1 LEU A 257       0.241  10.564 -13.589  1.00  0.90           C  
ATOM   4037 HD11 LEU A 257      -0.506  10.601 -14.383  1.00  0.90           H  
ATOM   4038 HD12 LEU A 257       1.216  10.790 -14.020  1.00  0.90           H  
ATOM   4039 HD13 LEU A 257      -0.002  11.306 -12.829  1.00  0.90           H  
ATOM   4040  CD2 LEU A 257       1.331   9.142 -11.878  1.00  0.90           C  
ATOM   4041 HD21 LEU A 257       2.258   9.580 -12.246  1.00  0.90           H  
ATOM   4042 HD22 LEU A 257       1.523   8.111 -11.580  1.00  0.90           H  
ATOM   4043 HD23 LEU A 257       0.983   9.708 -11.013  1.00  0.90           H  
ATOM   4044  N   ALA A 258      -3.671   7.175 -11.475  1.00  0.86           N  
ATOM   4045  H   ALA A 258      -3.734   7.106 -12.481  1.00  0.86           H  
ATOM   4046  CA  ALA A 258      -4.902   7.098 -10.702  1.00  0.86           C  
ATOM   4047  HA  ALA A 258      -4.999   7.997 -10.093  1.00  0.86           H  
ATOM   4048  C   ALA A 258      -4.903   5.907  -9.734  1.00  0.86           C  
ATOM   4049  CB  ALA A 258      -6.079   7.057 -11.673  1.00  0.86           C  
ATOM   4050  HB1 ALA A 258      -7.013   6.976 -11.117  1.00  0.86           H  
ATOM   4051  HB2 ALA A 258      -5.966   6.199 -12.336  1.00  0.86           H  
ATOM   4052  HB3 ALA A 258      -6.101   7.969 -12.269  1.00  0.86           H  
ATOM   4053  O   ALA A 258      -5.318   6.074  -8.588  1.00  0.86           O  
ATOM   4054  N   ILE A 259      -4.373   4.747 -10.140  1.00  0.90           N  
ATOM   4055  H   ILE A 259      -4.060   4.667 -11.096  1.00  0.90           H  
ATOM   4056  CA  ILE A 259      -4.302   3.561  -9.273  1.00  0.90           C  
ATOM   4057  HA  ILE A 259      -5.138   3.614  -8.575  1.00  0.90           H  
ATOM   4058  C   ILE A 259      -3.050   3.491  -8.393  1.00  0.90           C  
ATOM   4059  CB  ILE A 259      -4.479   2.251 -10.068  1.00  0.90           C  
ATOM   4060  HB  ILE A 259      -4.504   1.437  -9.343  1.00  0.90           H  
ATOM   4061  O   ILE A 259      -3.025   2.657  -7.497  1.00  0.90           O  
ATOM   4062  CG1 ILE A 259      -3.298   1.989 -11.028  1.00  0.90           C  
ATOM   4063 HG12 ILE A 259      -2.351   2.128 -10.506  1.00  0.90           H  
ATOM   4064 HG13 ILE A 259      -3.337   2.704 -11.850  1.00  0.90           H  
ATOM   4065  CG2 ILE A 259      -5.836   2.252 -10.796  1.00  0.90           C  
ATOM   4066 HG21 ILE A 259      -5.803   2.908 -11.666  1.00  0.90           H  
ATOM   4067 HG22 ILE A 259      -6.085   1.243 -11.124  1.00  0.90           H  
ATOM   4068 HG23 ILE A 259      -6.628   2.591 -10.128  1.00  0.90           H  
ATOM   4069  CD1 ILE A 259      -3.287   0.575 -11.611  1.00  0.90           C  
ATOM   4070 HD11 ILE A 259      -3.166  -0.154 -10.810  1.00  0.90           H  
ATOM   4071 HD12 ILE A 259      -4.214   0.372 -12.147  1.00  0.90           H  
ATOM   4072 HD13 ILE A 259      -2.456   0.483 -12.310  1.00  0.90           H  
ATOM   4073  N   SER A 260      -2.027   4.315  -8.627  1.00  0.93           N  
ATOM   4074  H   SER A 260      -2.118   4.989  -9.374  1.00  0.93           H  
ATOM   4075  CA  SER A 260      -0.759   4.264  -7.884  1.00  0.93           C  
ATOM   4076  HA  SER A 260      -0.496   3.224  -7.690  1.00  0.93           H  
ATOM   4077  C   SER A 260      -0.856   4.991  -6.547  1.00  0.93           C  
ATOM   4078  CB  SER A 260       0.379   4.877  -8.698  1.00  0.93           C  
ATOM   4079  HB2 SER A 260       1.302   4.829  -8.121  1.00  0.93           H  
ATOM   4080  HB3 SER A 260       0.153   5.920  -8.919  1.00  0.93           H  
ATOM   4081  O   SER A 260      -1.426   6.072  -6.474  1.00  0.93           O  
ATOM   4082  OG  SER A 260       0.549   4.161  -9.900  1.00  0.93           O  
ATOM   4083  HG  SER A 260      -0.238   4.282 -10.436  1.00  0.93           H  
ATOM   4084  N   ASP A 261      -0.262   4.454  -5.489  1.00  0.93           N  
ATOM   4085  H   ASP A 261       0.172   3.546  -5.577  1.00  0.93           H  
ATOM   4086  CA  ASP A 261      -0.089   5.169  -4.215  1.00  0.93           C  
ATOM   4087  HA  ASP A 261      -0.841   5.952  -4.125  1.00  0.93           H  
ATOM   4088  C   ASP A 261       1.279   5.853  -4.154  1.00  0.93           C  
ATOM   4089  CB  ASP A 261      -0.300   4.195  -3.050  1.00  0.93           C  
ATOM   4090  HB2 ASP A 261       0.475   3.429  -3.070  1.00  0.93           H  
ATOM   4091  HB3 ASP A 261      -0.222   4.738  -2.109  1.00  0.93           H  
ATOM   4092  O   ASP A 261       1.426   6.945  -3.601  1.00  0.93           O  
ATOM   4093  CG  ASP A 261      -1.680   3.541  -3.142  1.00  0.93           C  
ATOM   4094  OD1 ASP A 261      -2.706   4.238  -3.000  1.00  0.93           O  
ATOM   4095  OD2 ASP A 261      -1.753   2.335  -3.445  1.00  0.93           O  
ATOM   4096  N   LEU A 262       2.268   5.234  -4.795  1.00  0.95           N  
ATOM   4097  H   LEU A 262       2.072   4.340  -5.221  1.00  0.95           H  
ATOM   4098  CA  LEU A 262       3.622   5.739  -4.905  1.00  0.95           C  
ATOM   4099  HA  LEU A 262       3.622   6.809  -4.696  1.00  0.95           H  
ATOM   4100  C   LEU A 262       4.161   5.515  -6.317  1.00  0.95           C  
ATOM   4101  CB  LEU A 262       4.467   5.022  -3.855  1.00  0.95           C  
ATOM   4102  HB2 LEU A 262       4.516   3.972  -4.142  1.00  0.95           H  
ATOM   4103  HB3 LEU A 262       3.969   5.081  -2.887  1.00  0.95           H  
ATOM   4104  O   LEU A 262       3.889   4.502  -6.960  1.00  0.95           O  
ATOM   4105  CG  LEU A 262       5.888   5.577  -3.713  1.00  0.95           C  
ATOM   4106  HG  LEU A 262       6.374   5.673  -4.684  1.00  0.95           H  
ATOM   4107  CD1 LEU A 262       5.942   6.900  -2.969  1.00  0.95           C  
ATOM   4108 HD11 LEU A 262       6.978   7.204  -2.822  1.00  0.95           H  
ATOM   4109 HD12 LEU A 262       5.446   6.814  -2.002  1.00  0.95           H  
ATOM   4110 HD13 LEU A 262       5.444   7.663  -3.568  1.00  0.95           H  
ATOM   4111  CD2 LEU A 262       6.668   4.592  -2.889  1.00  0.95           C  
ATOM   4112 HD21 LEU A 262       7.695   4.945  -2.803  1.00  0.95           H  
ATOM   4113 HD22 LEU A 262       6.233   4.488  -1.895  1.00  0.95           H  
ATOM   4114 HD23 LEU A 262       6.633   3.630  -3.401  1.00  0.95           H  
ATOM   4115  N   VAL A 263       4.952   6.465  -6.787  1.00  0.95           N  
ATOM   4116  H   VAL A 263       5.082   7.292  -6.222  1.00  0.95           H  
ATOM   4117  CA  VAL A 263       5.590   6.447  -8.094  1.00  0.95           C  
ATOM   4118  HA  VAL A 263       5.394   5.495  -8.589  1.00  0.95           H  
ATOM   4119  C   VAL A 263       7.092   6.604  -7.916  1.00  0.95           C  
ATOM   4120  CB  VAL A 263       4.997   7.557  -8.966  1.00  0.95           C  
ATOM   4121  HB  VAL A 263       4.996   8.486  -8.396  1.00  0.95           H  
ATOM   4122  O   VAL A 263       7.557   7.543  -7.279  1.00  0.95           O  
ATOM   4123  CG1 VAL A 263       5.807   7.780 -10.239  1.00  0.95           C  
ATOM   4124 HG11 VAL A 263       5.870   6.849 -10.803  1.00  0.95           H  
ATOM   4125 HG12 VAL A 263       6.812   8.129 -10.002  1.00  0.95           H  
ATOM   4126 HG13 VAL A 263       5.321   8.562 -10.821  1.00  0.95           H  
ATOM   4127  CG2 VAL A 263       3.551   7.232  -9.364  1.00  0.95           C  
ATOM   4128 HG21 VAL A 263       2.947   7.043  -8.476  1.00  0.95           H  
ATOM   4129 HG22 VAL A 263       3.524   6.350 -10.003  1.00  0.95           H  
ATOM   4130 HG23 VAL A 263       3.125   8.086  -9.891  1.00  0.95           H  
ATOM   4131  N   ILE A 264       7.870   5.718  -8.518  1.00  0.96           N  
ATOM   4132  H   ILE A 264       7.427   4.957  -9.013  1.00  0.96           H  
ATOM   4133  CA  ILE A 264       9.321   5.842  -8.606  1.00  0.96           C  
ATOM   4134  HA  ILE A 264       9.683   6.527  -7.840  1.00  0.96           H  
ATOM   4135  C   ILE A 264       9.636   6.432  -9.977  1.00  0.96           C  
ATOM   4136  CB  ILE A 264      10.000   4.476  -8.367  1.00  0.96           C  
ATOM   4137  HB  ILE A 264       9.656   3.783  -9.135  1.00  0.96           H  
ATOM   4138  O   ILE A 264       9.359   5.810 -10.993  1.00  0.96           O  
ATOM   4139  CG1 ILE A 264       9.607   3.893  -6.988  1.00  0.96           C  
ATOM   4140 HG12 ILE A 264       8.523   3.902  -6.876  1.00  0.96           H  
ATOM   4141 HG13 ILE A 264      10.031   4.507  -6.193  1.00  0.96           H  
ATOM   4142  CG2 ILE A 264      11.530   4.627  -8.484  1.00  0.96           C  
ATOM   4143 HG21 ILE A 264      11.896   5.326  -7.732  1.00  0.96           H  
ATOM   4144 HG22 ILE A 264      12.019   3.663  -8.346  1.00  0.96           H  
ATOM   4145 HG23 ILE A 264      11.805   4.991  -9.474  1.00  0.96           H  
ATOM   4146  CD1 ILE A 264      10.051   2.438  -6.799  1.00  0.96           C  
ATOM   4147 HD11 ILE A 264       9.723   1.835  -7.646  1.00  0.96           H  
ATOM   4148 HD12 ILE A 264      11.135   2.376  -6.702  1.00  0.96           H  
ATOM   4149 HD13 ILE A 264       9.596   2.037  -5.893  1.00  0.96           H  
ATOM   4150  N   TYR A 265      10.223   7.621 -10.032  1.00  0.94           N  
ATOM   4151  H   TYR A 265      10.444   8.083  -9.161  1.00  0.94           H  
ATOM   4152  CA  TYR A 265      10.851   8.120 -11.248  1.00  0.94           C  
ATOM   4153  HA  TYR A 265      10.381   7.657 -12.116  1.00  0.94           H  
ATOM   4154  C   TYR A 265      12.323   7.720 -11.232  1.00  0.94           C  
ATOM   4155  CB  TYR A 265      10.652   9.629 -11.398  1.00  0.94           C  
ATOM   4156  HB2 TYR A 265      11.244  10.162 -10.654  1.00  0.94           H  
ATOM   4157  HB3 TYR A 265       9.604   9.867 -11.219  1.00  0.94           H  
ATOM   4158  O   TYR A 265      13.123   8.281 -10.485  1.00  0.94           O  
ATOM   4159  CG  TYR A 265      11.034  10.102 -12.788  1.00  0.94           C  
ATOM   4160  CD1 TYR A 265      12.390  10.239 -13.151  1.00  0.94           C  
ATOM   4161  HD1 TYR A 265      13.170  10.044 -12.430  1.00  0.94           H  
ATOM   4162  CD2 TYR A 265      10.029  10.319 -13.749  1.00  0.94           C  
ATOM   4163  HD2 TYR A 265       8.990  10.179 -13.490  1.00  0.94           H  
ATOM   4164  CE1 TYR A 265      12.737  10.594 -14.469  1.00  0.94           C  
ATOM   4165  HE1 TYR A 265      13.774  10.652 -14.766  1.00  0.94           H  
ATOM   4166  CE2 TYR A 265      10.379  10.705 -15.056  1.00  0.94           C  
ATOM   4167  HE2 TYR A 265       9.628  10.855 -15.817  1.00  0.94           H  
ATOM   4168  OH  TYR A 265      12.040  11.255 -16.676  1.00  0.94           O  
ATOM   4169  HH  TYR A 265      12.980  11.224 -16.869  1.00  0.94           H  
ATOM   4170  CZ  TYR A 265      11.730  10.860 -15.415  1.00  0.94           C  
ATOM   4171  N   ARG A 266      12.678   6.737 -12.049  1.00  0.93           N  
ATOM   4172  H   ARG A 266      11.965   6.360 -12.657  1.00  0.93           H  
ATOM   4173  CA  ARG A 266      14.037   6.240 -12.223  1.00  0.93           C  
ATOM   4174  HA  ARG A 266      14.583   6.348 -11.286  1.00  0.93           H  
ATOM   4175  C   ARG A 266      14.757   7.063 -13.288  1.00  0.93           C  
ATOM   4176  CB  ARG A 266      13.924   4.753 -12.581  1.00  0.93           C  
ATOM   4177  HB2 ARG A 266      13.522   4.222 -11.718  1.00  0.93           H  
ATOM   4178  HB3 ARG A 266      13.222   4.641 -13.407  1.00  0.93           H  
ATOM   4179  O   ARG A 266      14.228   7.255 -14.376  1.00  0.93           O  
ATOM   4180  CG  ARG A 266      15.235   4.094 -13.002  1.00  0.93           C  
ATOM   4181  HG2 ARG A 266      15.648   4.635 -13.853  1.00  0.93           H  
ATOM   4182  HG3 ARG A 266      15.021   3.074 -13.319  1.00  0.93           H  
ATOM   4183  CD  ARG A 266      16.273   4.053 -11.888  1.00  0.93           C  
ATOM   4184  HD2 ARG A 266      15.874   3.442 -11.078  1.00  0.93           H  
ATOM   4185  HD3 ARG A 266      16.498   5.059 -11.534  1.00  0.93           H  
ATOM   4186  NE  ARG A 266      17.479   3.420 -12.406  1.00  0.93           N  
ATOM   4187  HE  ARG A 266      17.435   3.062 -13.349  1.00  0.93           H  
ATOM   4188  NH1 ARG A 266      18.914   3.672 -10.616  1.00  0.93           N  
ATOM   4189 HH11 ARG A 266      18.325   4.336 -10.135  1.00  0.93           H  
ATOM   4190 HH12 ARG A 266      19.860   3.473 -10.324  1.00  0.93           H  
ATOM   4191  NH2 ARG A 266      19.483   2.449 -12.362  1.00  0.93           N  
ATOM   4192 HH21 ARG A 266      20.370   2.334 -11.893  1.00  0.93           H  
ATOM   4193 HH22 ARG A 266      19.341   2.108 -13.302  1.00  0.93           H  
ATOM   4194  CZ  ARG A 266      18.605   3.192 -11.779  1.00  0.93           C  
ATOM   4195  N   THR A 267      15.973   7.505 -12.981  1.00  0.91           N  
ATOM   4196  H   THR A 267      16.313   7.379 -12.038  1.00  0.91           H  
ATOM   4197  CA  THR A 267      16.890   8.117 -13.949  1.00  0.91           C  
ATOM   4198  HA  THR A 267      16.618   7.782 -14.950  1.00  0.91           H  
ATOM   4199  C   THR A 267      18.321   7.660 -13.688  1.00  0.91           C  
ATOM   4200  CB  THR A 267      16.774   9.649 -13.953  1.00  0.91           C  
ATOM   4201  HB  THR A 267      15.786   9.912 -14.331  1.00  0.91           H  
ATOM   4202  O   THR A 267      18.757   7.594 -12.535  1.00  0.91           O  
ATOM   4203  CG2 THR A 267      16.954  10.316 -12.589  1.00  0.91           C  
ATOM   4204 HG21 THR A 267      16.813  11.392 -12.687  1.00  0.91           H  
ATOM   4205 HG22 THR A 267      16.220   9.931 -11.880  1.00  0.91           H  
ATOM   4206 HG23 THR A 267      17.958  10.115 -12.213  1.00  0.91           H  
ATOM   4207  OG1 THR A 267      17.740  10.206 -14.814  1.00  0.91           O  
ATOM   4208  HG1 THR A 267      17.607  11.156 -14.845  1.00  0.91           H  
ATOM   4209  N   HIS A 268      19.032   7.341 -14.768  1.00  0.89           N  
ATOM   4210  H   HIS A 268      18.578   7.380 -15.669  1.00  0.89           H  
ATOM   4211  CA  HIS A 268      20.455   6.990 -14.767  1.00  0.89           C  
ATOM   4212  HA  HIS A 268      20.806   6.921 -13.737  1.00  0.89           H  
ATOM   4213  C   HIS A 268      21.311   8.088 -15.440  1.00  0.89           C  
ATOM   4214  CB  HIS A 268      20.597   5.599 -15.404  1.00  0.89           C  
ATOM   4215  HB2 HIS A 268      19.837   4.939 -14.984  1.00  0.89           H  
ATOM   4216  HB3 HIS A 268      20.414   5.675 -16.476  1.00  0.89           H  
ATOM   4217  O   HIS A 268      22.452   7.870 -15.850  1.00  0.89           O  
ATOM   4218  CG  HIS A 268      21.939   4.955 -15.174  1.00  0.89           C  
ATOM   4219  CD2 HIS A 268      22.286   4.111 -14.155  1.00  0.89           C  
ATOM   4220  HD2 HIS A 268      21.640   3.772 -13.359  1.00  0.89           H  
ATOM   4221  ND1 HIS A 268      23.069   5.160 -15.928  1.00  0.89           N  
ATOM   4222  HD1 HIS A 268      23.179   5.926 -16.577  1.00  0.89           H  
ATOM   4223  CE1 HIS A 268      24.073   4.462 -15.377  1.00  0.89           C  
ATOM   4224  HE1 HIS A 268      25.103   4.492 -15.700  1.00  0.89           H  
ATOM   4225  NE2 HIS A 268      23.638   3.790 -14.304  1.00  0.89           N  
ATOM   4226  N   ALA A 269      20.751   9.286 -15.622  1.00  0.88           N  
ATOM   4227  H   ALA A 269      19.820   9.449 -15.265  1.00  0.88           H  
ATOM   4228  CA  ALA A 269      21.508  10.422 -16.129  1.00  0.88           C  
ATOM   4229  HA  ALA A 269      22.125  10.089 -16.964  1.00  0.88           H  
ATOM   4230  C   ALA A 269      22.432  10.973 -15.036  1.00  0.88           C  
ATOM   4231  CB  ALA A 269      20.534  11.484 -16.647  1.00  0.88           C  
ATOM   4232  HB1 ALA A 269      19.900  11.057 -17.424  1.00  0.88           H  
ATOM   4233  HB2 ALA A 269      21.094  12.322 -17.062  1.00  0.88           H  
ATOM   4234  HB3 ALA A 269      19.910  11.841 -15.827  1.00  0.88           H  
ATOM   4235  O   ALA A 269      22.020  11.106 -13.893  1.00  0.88           O  
ATOM   4236  N   ASP A 270      23.640  11.411 -15.399  1.00  0.87           N  
ATOM   4237  H   ASP A 270      23.973  11.184 -16.325  1.00  0.87           H  
ATOM   4238  CA  ASP A 270      24.567  12.081 -14.470  1.00  0.87           C  
ATOM   4239  HA  ASP A 270      24.773  11.422 -13.627  1.00  0.87           H  
ATOM   4240  C   ASP A 270      23.997  13.399 -13.896  1.00  0.87           C  
ATOM   4241  CB  ASP A 270      25.875  12.380 -15.223  1.00  0.87           C  
ATOM   4242  HB2 ASP A 270      25.640  12.660 -16.250  1.00  0.87           H  
ATOM   4243  HB3 ASP A 270      26.349  13.254 -14.774  1.00  0.87           H  
ATOM   4244  O   ASP A 270      24.526  13.966 -12.936  1.00  0.87           O  
ATOM   4245  CG  ASP A 270      26.918  11.252 -15.222  1.00  0.87           C  
ATOM   4246  OD1 ASP A 270      27.012  10.486 -14.230  1.00  0.87           O  
ATOM   4247  OD2 ASP A 270      27.699  11.238 -16.197  1.00  0.87           O  
ATOM   4248  N   ARG A 271      22.946  13.958 -14.504  1.00  0.87           N  
ATOM   4249  H   ARG A 271      22.496  13.413 -15.225  1.00  0.87           H  
ATOM   4250  CA  ARG A 271      22.271  15.171 -14.034  1.00  0.87           C  
ATOM   4251  HA  ARG A 271      22.470  15.278 -12.967  1.00  0.87           H  
ATOM   4252  C   ARG A 271      20.764  15.036 -14.197  1.00  0.87           C  
ATOM   4253  CB  ARG A 271      22.788  16.410 -14.785  1.00  0.87           C  
ATOM   4254  HB2 ARG A 271      22.599  16.282 -15.851  1.00  0.87           H  
ATOM   4255  HB3 ARG A 271      22.234  17.283 -14.441  1.00  0.87           H  
ATOM   4256  O   ARG A 271      20.275  14.457 -15.162  1.00  0.87           O  
ATOM   4257  CG  ARG A 271      24.288  16.660 -14.563  1.00  0.87           C  
ATOM   4258  HG2 ARG A 271      24.861  15.829 -14.973  1.00  0.87           H  
ATOM   4259  HG3 ARG A 271      24.487  16.736 -13.494  1.00  0.87           H  
ATOM   4260  CD  ARG A 271      24.737  17.947 -15.257  1.00  0.87           C  
ATOM   4261  HD2 ARG A 271      24.177  18.783 -14.838  1.00  0.87           H  
ATOM   4262  HD3 ARG A 271      24.514  17.863 -16.321  1.00  0.87           H  
ATOM   4263  NE  ARG A 271      26.183  18.168 -15.073  1.00  0.87           N  
ATOM   4264  HE  ARG A 271      26.693  17.409 -14.642  1.00  0.87           H  
ATOM   4265  NH1 ARG A 271      26.309  20.250 -16.027  1.00  0.87           N  
ATOM   4266 HH11 ARG A 271      25.324  20.187 -16.243  1.00  0.87           H  
ATOM   4267 HH12 ARG A 271      26.860  21.047 -16.311  1.00  0.87           H  
ATOM   4268  NH2 ARG A 271      28.155  19.300 -15.205  1.00  0.87           N  
ATOM   4269 HH21 ARG A 271      28.692  20.110 -15.477  1.00  0.87           H  
ATOM   4270 HH22 ARG A 271      28.621  18.526 -14.753  1.00  0.87           H  
ATOM   4271  CZ  ARG A 271      26.873  19.234 -15.433  1.00  0.87           C  
ATOM   4272  N   LEU A 272      20.024  15.694 -13.307  1.00  0.89           N  
ATOM   4273  H   LEU A 272      20.488  16.122 -12.519  1.00  0.89           H  
ATOM   4274  CA  LEU A 272      18.580  15.863 -13.461  1.00  0.89           C  
ATOM   4275  HA  LEU A 272      18.149  14.917 -13.790  1.00  0.89           H  
ATOM   4276  C   LEU A 272      18.297  16.906 -14.549  1.00  0.89           C  
ATOM   4277  CB  LEU A 272      17.934  16.236 -12.118  1.00  0.89           C  
ATOM   4278  HB2 LEU A 272      16.860  16.331 -12.279  1.00  0.89           H  
ATOM   4279  HB3 LEU A 272      18.314  17.209 -11.805  1.00  0.89           H  
ATOM   4280  O   LEU A 272      18.411  18.113 -14.320  1.00  0.89           O  
ATOM   4281  CG  LEU A 272      18.169  15.231 -10.978  1.00  0.89           C  
ATOM   4282  HG  LEU A 272      19.232  15.194 -10.739  1.00  0.89           H  
ATOM   4283  CD1 LEU A 272      17.419  15.724  -9.743  1.00  0.89           C  
ATOM   4284 HD11 LEU A 272      16.344  15.704  -9.923  1.00  0.89           H  
ATOM   4285 HD12 LEU A 272      17.728  16.744  -9.510  1.00  0.89           H  
ATOM   4286 HD13 LEU A 272      17.648  15.082  -8.893  1.00  0.89           H  
ATOM   4287  CD2 LEU A 272      17.682  13.823 -11.309  1.00  0.89           C  
ATOM   4288 HD21 LEU A 272      16.634  13.840 -11.607  1.00  0.89           H  
ATOM   4289 HD22 LEU A 272      18.292  13.394 -12.104  1.00  0.89           H  
ATOM   4290 HD23 LEU A 272      17.790  13.185 -10.432  1.00  0.89           H  
ATOM   4291  N   HIS A 273      17.961  16.426 -15.740  1.00  0.86           N  
ATOM   4292  H   HIS A 273      17.950  15.424 -15.867  1.00  0.86           H  
ATOM   4293  CA  HIS A 273      17.612  17.251 -16.890  1.00  0.86           C  
ATOM   4294  HA  HIS A 273      18.306  18.090 -16.934  1.00  0.86           H  
ATOM   4295  C   HIS A 273      16.193  17.843 -16.764  1.00  0.86           C  
ATOM   4296  CB  HIS A 273      17.814  16.409 -18.157  1.00  0.86           C  
ATOM   4297  HB2 HIS A 273      17.359  16.906 -19.014  1.00  0.86           H  
ATOM   4298  HB3 HIS A 273      17.331  15.443 -18.013  1.00  0.86           H  
ATOM   4299  O   HIS A 273      15.366  17.395 -15.970  1.00  0.86           O  
ATOM   4300  CG  HIS A 273      19.250  16.109 -18.480  1.00  0.86           C  
ATOM   4301  CD2 HIS A 273      19.890  14.917 -18.274  1.00  0.86           C  
ATOM   4302  HD2 HIS A 273      19.461  14.032 -17.829  1.00  0.86           H  
ATOM   4303  ND1 HIS A 273      20.147  16.957 -19.087  1.00  0.86           N  
ATOM   4304  HD1 HIS A 273      19.940  17.870 -19.466  1.00  0.86           H  
ATOM   4305  CE1 HIS A 273      21.302  16.289 -19.240  1.00  0.86           C  
ATOM   4306  HE1 HIS A 273      22.186  16.672 -19.729  1.00  0.86           H  
ATOM   4307  NE2 HIS A 273      21.199  15.050 -18.747  1.00  0.86           N  
ATOM   4308  N   ASN A 274      15.913  18.903 -17.534  1.00  0.85           N  
ATOM   4309  H   ASN A 274      16.628  19.230 -18.168  1.00  0.85           H  
ATOM   4310  CA  ASN A 274      14.628  19.622 -17.490  1.00  0.85           C  
ATOM   4311  HA  ASN A 274      14.407  19.892 -16.457  1.00  0.85           H  
ATOM   4312  C   ASN A 274      13.440  18.784 -17.995  1.00  0.85           C  
ATOM   4313  CB  ASN A 274      14.734  20.913 -18.322  1.00  0.85           C  
ATOM   4314  HB2 ASN A 274      15.121  20.675 -19.312  1.00  0.85           H  
ATOM   4315  HB3 ASN A 274      13.735  21.330 -18.445  1.00  0.85           H  
ATOM   4316  O   ASN A 274      12.295  19.096 -17.676  1.00  0.85           O  
ATOM   4317  CG  ASN A 274      15.584  22.002 -17.694  1.00  0.85           C  
ATOM   4318  ND2 ASN A 274      15.947  22.999 -18.466  1.00  0.85           N  
ATOM   4319 HD21 ASN A 274      15.652  23.035 -19.431  1.00  0.85           H  
ATOM   4320 HD22 ASN A 274      16.494  23.728 -18.029  1.00  0.85           H  
ATOM   4321  OD1 ASN A 274      15.923  22.001 -16.523  1.00  0.85           O  
ATOM   4322  N   ASP A 275      13.700  17.751 -18.791  1.00  0.80           N  
ATOM   4323  H   ASP A 275      14.652  17.416 -18.830  1.00  0.80           H  
ATOM   4324  CA  ASP A 275      12.715  16.801 -19.313  1.00  0.80           C  
ATOM   4325  HA  ASP A 275      11.967  17.349 -19.886  1.00  0.80           H  
ATOM   4326  C   ASP A 275      11.977  16.056 -18.194  1.00  0.80           C  
ATOM   4327  CB  ASP A 275      13.413  15.808 -20.266  1.00  0.80           C  
ATOM   4328  HB2 ASP A 275      12.653  15.160 -20.702  1.00  0.80           H  
ATOM   4329  HB3 ASP A 275      13.878  16.369 -21.077  1.00  0.80           H  
ATOM   4330  O   ASP A 275      10.757  15.946 -18.263  1.00  0.80           O  
ATOM   4331  CG  ASP A 275      14.484  14.943 -19.585  1.00  0.80           C  
ATOM   4332  OD1 ASP A 275      15.079  15.447 -18.607  1.00  0.80           O  
ATOM   4333  OD2 ASP A 275      14.712  13.806 -20.042  1.00  0.80           O  
ATOM   4334  N   LEU A 276      12.676  15.646 -17.130  1.00  0.87           N  
ATOM   4335  H   LEU A 276      13.682  15.688 -17.206  1.00  0.87           H  
ATOM   4336  CA  LEU A 276      12.086  15.027 -15.940  1.00  0.87           C  
ATOM   4337  HA  LEU A 276      11.574  14.111 -16.234  1.00  0.87           H  
ATOM   4338  C   LEU A 276      11.050  15.952 -15.296  1.00  0.87           C  
ATOM   4339  CB  LEU A 276      13.231  14.669 -14.974  1.00  0.87           C  
ATOM   4340  HB2 LEU A 276      13.847  13.931 -15.487  1.00  0.87           H  
ATOM   4341  HB3 LEU A 276      13.856  15.545 -14.801  1.00  0.87           H  
ATOM   4342  O   LEU A 276       9.915  15.555 -15.034  1.00  0.87           O  
ATOM   4343  CG  LEU A 276      12.797  14.093 -13.608  1.00  0.87           C  
ATOM   4344  HG  LEU A 276      11.943  13.428 -13.736  1.00  0.87           H  
ATOM   4345  CD1 LEU A 276      13.957  13.301 -13.011  1.00  0.87           C  
ATOM   4346 HD11 LEU A 276      13.625  12.779 -12.114  1.00  0.87           H  
ATOM   4347 HD12 LEU A 276      14.770  13.985 -12.764  1.00  0.87           H  
ATOM   4348 HD13 LEU A 276      14.334  12.571 -13.727  1.00  0.87           H  
ATOM   4349  CD2 LEU A 276      12.473  15.165 -12.556  1.00  0.87           C  
ATOM   4350 HD21 LEU A 276      13.280  15.895 -12.489  1.00  0.87           H  
ATOM   4351 HD22 LEU A 276      12.335  14.689 -11.585  1.00  0.87           H  
ATOM   4352 HD23 LEU A 276      11.539  15.675 -12.794  1.00  0.87           H  
ATOM   4353  N   PHE A 277      11.433  17.206 -15.054  1.00  0.89           N  
ATOM   4354  H   PHE A 277      12.378  17.465 -15.297  1.00  0.89           H  
ATOM   4355  CA  PHE A 277      10.559  18.189 -14.410  1.00  0.89           C  
ATOM   4356  HA  PHE A 277      10.149  17.761 -13.495  1.00  0.89           H  
ATOM   4357  C   PHE A 277       9.388  18.566 -15.312  1.00  0.89           C  
ATOM   4358  CB  PHE A 277      11.361  19.439 -14.050  1.00  0.89           C  
ATOM   4359  HB2 PHE A 277      10.682  20.176 -13.623  1.00  0.89           H  
ATOM   4360  HB3 PHE A 277      11.778  19.858 -14.966  1.00  0.89           H  
ATOM   4361  O   PHE A 277       8.264  18.716 -14.837  1.00  0.89           O  
ATOM   4362  CG  PHE A 277      12.486  19.196 -13.069  1.00  0.89           C  
ATOM   4363  CD1 PHE A 277      12.243  19.238 -11.686  1.00  0.89           C  
ATOM   4364  HD1 PHE A 277      11.252  19.455 -11.315  1.00  0.89           H  
ATOM   4365  CD2 PHE A 277      13.781  18.922 -13.538  1.00  0.89           C  
ATOM   4366  HD2 PHE A 277      13.971  18.882 -14.601  1.00  0.89           H  
ATOM   4367  CE1 PHE A 277      13.293  18.997 -10.783  1.00  0.89           C  
ATOM   4368  HE1 PHE A 277      13.106  19.044  -9.721  1.00  0.89           H  
ATOM   4369  CE2 PHE A 277      14.830  18.675 -12.638  1.00  0.89           C  
ATOM   4370  HE2 PHE A 277      15.815  18.446 -13.017  1.00  0.89           H  
ATOM   4371  CZ  PHE A 277      14.584  18.706 -11.255  1.00  0.89           C  
ATOM   4372  HZ  PHE A 277      15.382  18.502 -10.557  1.00  0.89           H  
ATOM   4373  N   LYS A 278       9.631  18.680 -16.622  1.00  0.82           N  
ATOM   4374  H   LYS A 278      10.580  18.558 -16.946  1.00  0.82           H  
ATOM   4375  CA  LYS A 278       8.575  18.898 -17.607  1.00  0.82           C  
ATOM   4376  HA  LYS A 278       7.996  19.775 -17.317  1.00  0.82           H  
ATOM   4377  C   LYS A 278       7.596  17.727 -17.617  1.00  0.82           C  
ATOM   4378  CB  LYS A 278       9.202  19.147 -18.982  1.00  0.82           C  
ATOM   4379  HB2 LYS A 278       9.757  18.265 -19.300  1.00  0.82           H  
ATOM   4380  HB3 LYS A 278       9.888  19.992 -18.915  1.00  0.82           H  
ATOM   4381  O   LYS A 278       6.401  17.958 -17.532  1.00  0.82           O  
ATOM   4382  CG  LYS A 278       8.110  19.464 -20.005  1.00  0.82           C  
ATOM   4383  HG2 LYS A 278       7.539  20.331 -19.672  1.00  0.82           H  
ATOM   4384  HG3 LYS A 278       7.440  18.608 -20.085  1.00  0.82           H  
ATOM   4385  CD  LYS A 278       8.692  19.737 -21.389  1.00  0.82           C  
ATOM   4386  HD2 LYS A 278       9.339  20.613 -21.353  1.00  0.82           H  
ATOM   4387  HD3 LYS A 278       9.261  18.865 -21.714  1.00  0.82           H  
ATOM   4388  CE  LYS A 278       7.511  19.977 -22.330  1.00  0.82           C  
ATOM   4389  HE2 LYS A 278       6.983  20.874 -22.008  1.00  0.82           H  
ATOM   4390  HE3 LYS A 278       6.810  19.150 -22.217  1.00  0.82           H  
ATOM   4391  NZ  LYS A 278       7.953  20.097 -23.739  1.00  0.82           N  
ATOM   4392  HZ1 LYS A 278       7.146  20.229 -24.331  1.00  0.82           H  
ATOM   4393  HZ2 LYS A 278       8.585  20.877 -23.851  1.00  0.82           H  
ATOM   4394  HZ3 LYS A 278       8.414  19.244 -24.022  1.00  0.82           H  
ATOM   4395  N   PHE A 279       8.087  16.491 -17.645  1.00  0.85           N  
ATOM   4396  H   PHE A 279       9.087  16.367 -17.708  1.00  0.85           H  
ATOM   4397  CA  PHE A 279       7.250  15.297 -17.623  1.00  0.85           C  
ATOM   4398  HA  PHE A 279       6.571  15.326 -18.475  1.00  0.85           H  
ATOM   4399  C   PHE A 279       6.382  15.231 -16.366  1.00  0.85           C  
ATOM   4400  CB  PHE A 279       8.130  14.048 -17.740  1.00  0.85           C  
ATOM   4401  HB2 PHE A 279       8.945  14.106 -17.019  1.00  0.85           H  
ATOM   4402  HB3 PHE A 279       8.576  14.017 -18.734  1.00  0.85           H  
ATOM   4403  O   PHE A 279       5.171  15.077 -16.480  1.00  0.85           O  
ATOM   4404  CG  PHE A 279       7.361  12.765 -17.500  1.00  0.85           C  
ATOM   4405  CD1 PHE A 279       7.434  12.125 -16.249  1.00  0.85           C  
ATOM   4406  HD1 PHE A 279       8.048  12.542 -15.465  1.00  0.85           H  
ATOM   4407  CD2 PHE A 279       6.519  12.248 -18.501  1.00  0.85           C  
ATOM   4408  HD2 PHE A 279       6.424  12.770 -19.442  1.00  0.85           H  
ATOM   4409  CE1 PHE A 279       6.716  10.939 -16.018  1.00  0.85           C  
ATOM   4410  HE1 PHE A 279       6.781  10.442 -15.062  1.00  0.85           H  
ATOM   4411  CE2 PHE A 279       5.798  11.062 -18.270  1.00  0.85           C  
ATOM   4412  HE2 PHE A 279       5.137  10.664 -19.025  1.00  0.85           H  
ATOM   4413  CZ  PHE A 279       5.907  10.402 -17.033  1.00  0.85           C  
ATOM   4414  HZ  PHE A 279       5.353   9.493 -16.851  1.00  0.85           H  
ATOM   4415  N   LEU A 280       6.973  15.387 -15.177  1.00  0.90           N  
ATOM   4416  H   LEU A 280       7.977  15.492 -15.147  1.00  0.90           H  
ATOM   4417  CA  LEU A 280       6.217  15.365 -13.923  1.00  0.90           C  
ATOM   4418  HA  LEU A 280       5.614  14.458 -13.891  1.00  0.90           H  
ATOM   4419  C   LEU A 280       5.223  16.533 -13.838  1.00  0.90           C  
ATOM   4420  CB  LEU A 280       7.193  15.372 -12.732  1.00  0.90           C  
ATOM   4421  HB2 LEU A 280       6.625  15.560 -11.821  1.00  0.90           H  
ATOM   4422  HB3 LEU A 280       7.890  16.199 -12.864  1.00  0.90           H  
ATOM   4423  O   LEU A 280       4.099  16.346 -13.378  1.00  0.90           O  
ATOM   4424  CG  LEU A 280       7.998  14.072 -12.536  1.00  0.90           C  
ATOM   4425  HG  LEU A 280       8.612  13.883 -13.416  1.00  0.90           H  
ATOM   4426  CD1 LEU A 280       8.920  14.227 -11.325  1.00  0.90           C  
ATOM   4427 HD11 LEU A 280       9.595  15.068 -11.484  1.00  0.90           H  
ATOM   4428 HD12 LEU A 280       8.334  14.391 -10.421  1.00  0.90           H  
ATOM   4429 HD13 LEU A 280       9.520  13.325 -11.206  1.00  0.90           H  
ATOM   4430  CD2 LEU A 280       7.108  12.850 -12.291  1.00  0.90           C  
ATOM   4431 HD21 LEU A 280       6.431  13.038 -11.458  1.00  0.90           H  
ATOM   4432 HD22 LEU A 280       6.529  12.619 -13.186  1.00  0.90           H  
ATOM   4433 HD23 LEU A 280       7.728  11.985 -12.057  1.00  0.90           H  
ATOM   4434  N   GLY A 281       5.607  17.721 -14.312  1.00  0.87           N  
ATOM   4435  H   GLY A 281       6.542  17.815 -14.682  1.00  0.87           H  
ATOM   4436  CA  GLY A 281       4.724  18.884 -14.382  1.00  0.87           C  
ATOM   4437  HA2 GLY A 281       5.297  19.731 -14.761  1.00  0.87           H  
ATOM   4438  HA3 GLY A 281       4.349  19.123 -13.387  1.00  0.87           H  
ATOM   4439  C   GLY A 281       3.533  18.669 -15.318  1.00  0.87           C  
ATOM   4440  O   GLY A 281       2.392  18.865 -14.908  1.00  0.87           O  
ATOM   4441  N   ASP A 282       3.787  18.208 -16.541  1.00  0.81           N  
ATOM   4442  H   ASP A 282       4.748  18.085 -16.824  1.00  0.81           H  
ATOM   4443  CA  ASP A 282       2.756  17.946 -17.549  1.00  0.81           C  
ATOM   4444  HA  ASP A 282       2.130  18.832 -17.656  1.00  0.81           H  
ATOM   4445  C   ASP A 282       1.843  16.777 -17.111  1.00  0.81           C  
ATOM   4446  CB  ASP A 282       3.423  17.657 -18.915  1.00  0.81           C  
ATOM   4447  HB2 ASP A 282       2.639  17.356 -19.610  1.00  0.81           H  
ATOM   4448  HB3 ASP A 282       4.093  16.805 -18.799  1.00  0.81           H  
ATOM   4449  O   ASP A 282       0.626  16.828 -17.293  1.00  0.81           O  
ATOM   4450  CG  ASP A 282       4.210  18.818 -19.581  1.00  0.81           C  
ATOM   4451  OD1 ASP A 282       4.141  19.997 -19.144  1.00  0.81           O  
ATOM   4452  OD2 ASP A 282       4.897  18.538 -20.597  1.00  0.81           O  
ATOM   4453  N   ALA A 283       2.401  15.743 -16.468  1.00  0.85           N  
ATOM   4454  H   ALA A 283       3.406  15.727 -16.373  1.00  0.85           H  
ATOM   4455  CA  ALA A 283       1.637  14.639 -15.883  1.00  0.85           C  
ATOM   4456  HA  ALA A 283       1.011  14.196 -16.657  1.00  0.85           H  
ATOM   4457  C   ALA A 283       0.717  15.116 -14.752  1.00  0.85           C  
ATOM   4458  CB  ALA A 283       2.616  13.575 -15.371  1.00  0.85           C  
ATOM   4459  HB1 ALA A 283       2.058  12.726 -14.976  1.00  0.85           H  
ATOM   4460  HB2 ALA A 283       3.254  13.237 -16.188  1.00  0.85           H  
ATOM   4461  HB3 ALA A 283       3.243  13.990 -14.582  1.00  0.85           H  
ATOM   4462  O   ALA A 283      -0.443  14.709 -14.684  1.00  0.85           O  
ATOM   4463  N   SER A 284       1.220  16.003 -13.892  1.00  0.89           N  
ATOM   4464  H   SER A 284       2.187  16.273 -13.997  1.00  0.89           H  
ATOM   4465  CA  SER A 284       0.446  16.630 -12.821  1.00  0.89           C  
ATOM   4466  HA  SER A 284       0.012  15.839 -12.209  1.00  0.89           H  
ATOM   4467  C   SER A 284      -0.707  17.472 -13.373  1.00  0.89           C  
ATOM   4468  CB  SER A 284       1.396  17.464 -11.955  1.00  0.89           C  
ATOM   4469  HB2 SER A 284       2.071  18.038 -12.590  1.00  0.89           H  
ATOM   4470  HB3 SER A 284       1.996  16.789 -11.343  1.00  0.89           H  
ATOM   4471  O   SER A 284      -1.853  17.318 -12.950  1.00  0.89           O  
ATOM   4472  OG  SER A 284       0.702  18.363 -11.118  1.00  0.89           O  
ATOM   4473  HG  SER A 284       0.607  19.196 -11.585  1.00  0.89           H  
ATOM   4474  N   GLU A 285      -0.433  18.319 -14.367  1.00  0.84           N  
ATOM   4475  H   GLU A 285       0.522  18.410 -14.683  1.00  0.84           H  
ATOM   4476  CA  GLU A 285      -1.454  19.145 -15.014  1.00  0.84           C  
ATOM   4477  HA  GLU A 285      -1.943  19.757 -14.256  1.00  0.84           H  
ATOM   4478  C   GLU A 285      -2.533  18.283 -15.682  1.00  0.84           C  
ATOM   4479  CB  GLU A 285      -0.773  20.080 -16.026  1.00  0.84           C  
ATOM   4480  HB2 GLU A 285       0.033  20.611 -15.520  1.00  0.84           H  
ATOM   4481  HB3 GLU A 285      -0.349  19.490 -16.839  1.00  0.84           H  
ATOM   4482  O   GLU A 285      -3.727  18.519 -15.487  1.00  0.84           O  
ATOM   4483  CG  GLU A 285      -1.760  21.109 -16.598  1.00  0.84           C  
ATOM   4484  HG2 GLU A 285      -2.178  21.686 -15.773  1.00  0.84           H  
ATOM   4485  HG3 GLU A 285      -2.579  20.580 -17.084  1.00  0.84           H  
ATOM   4486  CD  GLU A 285      -1.131  22.073 -17.618  1.00  0.84           C  
ATOM   4487  OE1 GLU A 285      -1.925  22.792 -18.268  1.00  0.84           O  
ATOM   4488  OE2 GLU A 285       0.112  22.090 -17.769  1.00  0.84           O  
ATOM   4489  N   ALA A 286      -2.134  17.236 -16.411  1.00  0.81           N  
ATOM   4490  H   ALA A 286      -1.144  17.100 -16.558  1.00  0.81           H  
ATOM   4491  CA  ALA A 286      -3.066  16.294 -17.018  1.00  0.81           C  
ATOM   4492  HA  ALA A 286      -3.750  16.850 -17.659  1.00  0.81           H  
ATOM   4493  C   ALA A 286      -3.912  15.571 -15.957  1.00  0.81           C  
ATOM   4494  CB  ALA A 286      -2.276  15.312 -17.890  1.00  0.81           C  
ATOM   4495  HB1 ALA A 286      -2.962  14.625 -18.387  1.00  0.81           H  
ATOM   4496  HB2 ALA A 286      -1.714  15.861 -18.645  1.00  0.81           H  
ATOM   4497  HB3 ALA A 286      -1.578  14.743 -17.276  1.00  0.81           H  
ATOM   4498  O   ALA A 286      -5.133  15.477 -16.099  1.00  0.81           O  
ATOM   4499  N   TYR A 287      -3.292  15.106 -14.870  1.00  0.86           N  
ATOM   4500  H   TYR A 287      -2.290  15.213 -14.800  1.00  0.86           H  
ATOM   4501  CA  TYR A 287      -3.989  14.431 -13.778  1.00  0.86           C  
ATOM   4502  HA  TYR A 287      -4.503  13.555 -14.171  1.00  0.86           H  
ATOM   4503  C   TYR A 287      -5.063  15.329 -13.162  1.00  0.86           C  
ATOM   4504  CB  TYR A 287      -2.969  13.960 -12.736  1.00  0.86           C  
ATOM   4505  HB2 TYR A 287      -2.440  14.820 -12.325  1.00  0.86           H  
ATOM   4506  HB3 TYR A 287      -2.232  13.326 -13.227  1.00  0.86           H  
ATOM   4507  O   TYR A 287      -6.229  14.938 -13.084  1.00  0.86           O  
ATOM   4508  CG  TYR A 287      -3.596  13.180 -11.603  1.00  0.86           C  
ATOM   4509  CD1 TYR A 287      -4.085  13.852 -10.466  1.00  0.86           C  
ATOM   4510  HD1 TYR A 287      -3.989  14.925 -10.388  1.00  0.86           H  
ATOM   4511  CD2 TYR A 287      -3.710  11.781 -11.700  1.00  0.86           C  
ATOM   4512  HD2 TYR A 287      -3.336  11.265 -12.572  1.00  0.86           H  
ATOM   4513  CE1 TYR A 287      -4.682  13.128  -9.420  1.00  0.86           C  
ATOM   4514  HE1 TYR A 287      -5.019  13.646  -8.535  1.00  0.86           H  
ATOM   4515  CE2 TYR A 287      -4.327  11.055 -10.666  1.00  0.86           C  
ATOM   4516  HE2 TYR A 287      -4.431   9.983 -10.741  1.00  0.86           H  
ATOM   4517  OH  TYR A 287      -5.419  11.029  -8.532  1.00  0.86           O  
ATOM   4518  HH  TYR A 287      -5.778  11.622  -7.868  1.00  0.86           H  
ATOM   4519  CZ  TYR A 287      -4.816  11.728  -9.527  1.00  0.86           C  
ATOM   4520  N   LEU A 288      -4.711  16.565 -12.804  1.00  0.84           N  
ATOM   4521  H   LEU A 288      -3.747  16.846 -12.915  1.00  0.84           H  
ATOM   4522  CA  LEU A 288      -5.672  17.523 -12.265  1.00  0.84           C  
ATOM   4523  HA  LEU A 288      -6.181  17.066 -11.416  1.00  0.84           H  
ATOM   4524  C   LEU A 288      -6.754  17.849 -13.294  1.00  0.84           C  
ATOM   4525  CB  LEU A 288      -4.943  18.790 -11.794  1.00  0.84           C  
ATOM   4526  HB2 LEU A 288      -5.679  19.558 -11.556  1.00  0.84           H  
ATOM   4527  HB3 LEU A 288      -4.322  19.161 -12.610  1.00  0.84           H  
ATOM   4528  O   LEU A 288      -7.939  17.796 -12.967  1.00  0.84           O  
ATOM   4529  CG  LEU A 288      -4.059  18.563 -10.556  1.00  0.84           C  
ATOM   4530  HG  LEU A 288      -3.367  17.745 -10.756  1.00  0.84           H  
ATOM   4531  CD1 LEU A 288      -3.249  19.821 -10.264  1.00  0.84           C  
ATOM   4532 HD11 LEU A 288      -2.621  19.650  -9.390  1.00  0.84           H  
ATOM   4533 HD12 LEU A 288      -3.905  20.669 -10.065  1.00  0.84           H  
ATOM   4534 HD13 LEU A 288      -2.604  20.053 -11.111  1.00  0.84           H  
ATOM   4535  CD2 LEU A 288      -4.871  18.210  -9.306  1.00  0.84           C  
ATOM   4536 HD21 LEU A 288      -5.349  17.237  -9.421  1.00  0.84           H  
ATOM   4537 HD22 LEU A 288      -5.624  18.975  -9.121  1.00  0.84           H  
ATOM   4538 HD23 LEU A 288      -4.205  18.154  -8.445  1.00  0.84           H  
ATOM   4539  N   LYS A 289      -6.397  18.113 -14.550  1.00  0.80           N  
ATOM   4540  H   LYS A 289      -5.412  18.137 -14.773  1.00  0.80           H  
ATOM   4541  CA  LYS A 289      -7.370  18.425 -15.603  1.00  0.80           C  
ATOM   4542  HA  LYS A 289      -7.894  19.342 -15.332  1.00  0.80           H  
ATOM   4543  C   LYS A 289      -8.435  17.336 -15.758  1.00  0.80           C  
ATOM   4544  CB  LYS A 289      -6.603  18.660 -16.907  1.00  0.80           C  
ATOM   4545  HB2 LYS A 289      -5.885  19.465 -16.750  1.00  0.80           H  
ATOM   4546  HB3 LYS A 289      -6.054  17.755 -17.169  1.00  0.80           H  
ATOM   4547  O   LYS A 289      -9.616  17.660 -15.868  1.00  0.80           O  
ATOM   4548  CG  LYS A 289      -7.526  19.045 -18.067  1.00  0.80           C  
ATOM   4549  HG2 LYS A 289      -8.062  19.961 -17.820  1.00  0.80           H  
ATOM   4550  HG3 LYS A 289      -8.242  18.246 -18.258  1.00  0.80           H  
ATOM   4551  CD  LYS A 289      -6.686  19.262 -19.326  1.00  0.80           C  
ATOM   4552  HD2 LYS A 289      -5.975  20.069 -19.148  1.00  0.80           H  
ATOM   4553  HD3 LYS A 289      -6.138  18.347 -19.548  1.00  0.80           H  
ATOM   4554  CE  LYS A 289      -7.595  19.618 -20.503  1.00  0.80           C  
ATOM   4555  HE2 LYS A 289      -8.313  18.810 -20.642  1.00  0.80           H  
ATOM   4556  HE3 LYS A 289      -8.144  20.527 -20.257  1.00  0.80           H  
ATOM   4557  NZ  LYS A 289      -6.795  19.813 -21.735  1.00  0.80           N  
ATOM   4558  HZ1 LYS A 289      -6.115  20.547 -21.595  1.00  0.80           H  
ATOM   4559  HZ2 LYS A 289      -6.293  18.966 -21.960  1.00  0.80           H  
ATOM   4560  HZ3 LYS A 289      -7.386  20.058 -22.517  1.00  0.80           H  
ATOM   4561  N   HIS A 290      -8.034  16.065 -15.754  1.00  0.76           N  
ATOM   4562  H   HIS A 290      -7.046  15.875 -15.666  1.00  0.76           H  
ATOM   4563  CA  HIS A 290      -8.950  14.946 -15.979  1.00  0.76           C  
ATOM   4564  HA  HIS A 290      -9.718  15.261 -16.686  1.00  0.76           H  
ATOM   4565  C   HIS A 290      -9.705  14.514 -14.717  1.00  0.76           C  
ATOM   4566  CB  HIS A 290      -8.182  13.787 -16.625  1.00  0.76           C  
ATOM   4567  HB2 HIS A 290      -7.245  13.614 -16.096  1.00  0.76           H  
ATOM   4568  HB3 HIS A 290      -8.780  12.878 -16.551  1.00  0.76           H  
ATOM   4569  O   HIS A 290     -10.875  14.144 -14.809  1.00  0.76           O  
ATOM   4570  CG  HIS A 290      -7.914  14.051 -18.087  1.00  0.76           C  
ATOM   4571  CD2 HIS A 290      -6.748  14.481 -18.663  1.00  0.76           C  
ATOM   4572  HD2 HIS A 290      -5.809  14.655 -18.159  1.00  0.76           H  
ATOM   4573  ND1 HIS A 290      -8.840  13.941 -19.098  1.00  0.76           N  
ATOM   4574  HD1 HIS A 290      -9.788  13.605 -19.000  1.00  0.76           H  
ATOM   4575  CE1 HIS A 290      -8.246  14.289 -20.251  1.00  0.76           C  
ATOM   4576  HE1 HIS A 290      -8.719  14.272 -21.221  1.00  0.76           H  
ATOM   4577  NE2 HIS A 290      -6.973  14.649 -20.034  1.00  0.76           N  
ATOM   4578  N   PHE A 291      -9.078  14.596 -13.543  1.00  0.80           N  
ATOM   4579  H   PHE A 291      -8.102  14.857 -13.536  1.00  0.80           H  
ATOM   4580  CA  PHE A 291      -9.626  14.014 -12.317  1.00  0.80           C  
ATOM   4581  HA  PHE A 291     -10.496  13.410 -12.571  1.00  0.80           H  
ATOM   4582  C   PHE A 291     -10.141  15.029 -11.295  1.00  0.80           C  
ATOM   4583  CB  PHE A 291      -8.591  13.057 -11.721  1.00  0.80           C  
ATOM   4584  HB2 PHE A 291      -7.690  13.616 -11.467  1.00  0.80           H  
ATOM   4585  HB3 PHE A 291      -8.977  12.662 -10.782  1.00  0.80           H  
ATOM   4586  O   PHE A 291     -10.799  14.621 -10.344  1.00  0.80           O  
ATOM   4587  CG  PHE A 291      -8.239  11.895 -12.636  1.00  0.80           C  
ATOM   4588  CD1 PHE A 291      -9.239  11.023 -13.112  1.00  0.80           C  
ATOM   4589  HD1 PHE A 291     -10.270  11.164 -12.824  1.00  0.80           H  
ATOM   4590  CD2 PHE A 291      -6.904  11.693 -13.022  1.00  0.80           C  
ATOM   4591  HD2 PHE A 291      -6.135  12.358 -12.656  1.00  0.80           H  
ATOM   4592  CE1 PHE A 291      -8.899   9.963 -13.970  1.00  0.80           C  
ATOM   4593  HE1 PHE A 291      -9.672   9.305 -14.339  1.00  0.80           H  
ATOM   4594  CE2 PHE A 291      -6.559  10.615 -13.853  1.00  0.80           C  
ATOM   4595  HE2 PHE A 291      -5.524  10.435 -14.102  1.00  0.80           H  
ATOM   4596  CZ  PHE A 291      -7.556   9.750 -14.328  1.00  0.80           C  
ATOM   4597  HZ  PHE A 291      -7.280   8.912 -14.951  1.00  0.80           H  
ATOM   4598  N   THR A 292      -9.945  16.342 -11.481  1.00  0.79           N  
ATOM   4599  H   THR A 292      -9.349  16.627 -12.245  1.00  0.79           H  
ATOM   4600  CA  THR A 292     -10.393  17.368 -10.511  1.00  0.79           C  
ATOM   4601  HA  THR A 292      -9.838  17.236  -9.582  1.00  0.79           H  
ATOM   4602  C   THR A 292     -11.876  17.251 -10.163  1.00  0.79           C  
ATOM   4603  CB  THR A 292     -10.119  18.795 -11.022  1.00  0.79           C  
ATOM   4604  HB  THR A 292     -10.434  18.883 -12.062  1.00  0.79           H  
ATOM   4605  O   THR A 292     -12.234  17.375  -8.994  1.00  0.79           O  
ATOM   4606  CG2 THR A 292     -10.766  19.920 -10.213  1.00  0.79           C  
ATOM   4607 HG21 THR A 292     -11.851  19.887 -10.311  1.00  0.79           H  
ATOM   4608 HG22 THR A 292     -10.482  19.822  -9.165  1.00  0.79           H  
ATOM   4609 HG23 THR A 292     -10.410  20.878 -10.591  1.00  0.79           H  
ATOM   4610  OG1 THR A 292      -8.756  19.070 -10.921  1.00  0.79           O  
ATOM   4611  HG1 THR A 292      -8.338  18.627 -11.663  1.00  0.79           H  
ATOM   4612  N   LYS A 293     -12.754  17.017 -11.150  1.00  0.73           N  
ATOM   4613  H   LYS A 293     -12.392  16.854 -12.078  1.00  0.73           H  
ATOM   4614  CA  LYS A 293     -14.202  16.891 -10.900  1.00  0.73           C  
ATOM   4615  HA  LYS A 293     -14.552  17.762 -10.345  1.00  0.73           H  
ATOM   4616  C   LYS A 293     -14.516  15.687 -10.005  1.00  0.73           C  
ATOM   4617  CB  LYS A 293     -14.984  16.794 -12.220  1.00  0.73           C  
ATOM   4618  HB2 LYS A 293     -14.581  15.977 -12.819  1.00  0.73           H  
ATOM   4619  HB3 LYS A 293     -16.020  16.554 -11.981  1.00  0.73           H  
ATOM   4620  O   LYS A 293     -15.258  15.824  -9.038  1.00  0.73           O  
ATOM   4621  CG  LYS A 293     -14.971  18.092 -13.046  1.00  0.73           C  
ATOM   4622  HG2 LYS A 293     -15.351  18.912 -12.436  1.00  0.73           H  
ATOM   4623  HG3 LYS A 293     -13.951  18.318 -13.357  1.00  0.73           H  
ATOM   4624  CD  LYS A 293     -15.861  17.929 -14.288  1.00  0.73           C  
ATOM   4625  HD2 LYS A 293     -15.487  17.094 -14.880  1.00  0.73           H  
ATOM   4626  HD3 LYS A 293     -16.876  17.697 -13.966  1.00  0.73           H  
ATOM   4627  CE  LYS A 293     -15.881  19.196 -15.154  1.00  0.73           C  
ATOM   4628  HE2 LYS A 293     -14.863  19.414 -15.475  1.00  0.73           H  
ATOM   4629  HE3 LYS A 293     -16.231  20.029 -14.545  1.00  0.73           H  
ATOM   4630  NZ  LYS A 293     -16.766  19.024 -16.338  1.00  0.73           N  
ATOM   4631  HZ1 LYS A 293     -16.787  19.858 -16.908  1.00  0.73           H  
ATOM   4632  HZ2 LYS A 293     -17.712  18.816 -16.054  1.00  0.73           H  
ATOM   4633  HZ3 LYS A 293     -16.452  18.256 -16.914  1.00  0.73           H  
ATOM   4634  N   GLU A 294     -13.900  14.547 -10.300  1.00  0.73           N  
ATOM   4635  H   GLU A 294     -13.259  14.533 -11.081  1.00  0.73           H  
ATOM   4636  CA  GLU A 294     -14.100  13.287  -9.572  1.00  0.73           C  
ATOM   4637  HA  GLU A 294     -15.166  13.088  -9.464  1.00  0.73           H  
ATOM   4638  C   GLU A 294     -13.498  13.334  -8.171  1.00  0.73           C  
ATOM   4639  CB  GLU A 294     -13.444  12.131 -10.342  1.00  0.73           C  
ATOM   4640  HB2 GLU A 294     -12.365  12.280 -10.361  1.00  0.73           H  
ATOM   4641  HB3 GLU A 294     -13.638  11.196  -9.816  1.00  0.73           H  
ATOM   4642  O   GLU A 294     -14.121  12.896  -7.204  1.00  0.73           O  
ATOM   4643  CG  GLU A 294     -13.924  12.000 -11.790  1.00  0.73           C  
ATOM   4644  HG2 GLU A 294     -13.385  11.171 -12.249  1.00  0.73           H  
ATOM   4645  HG3 GLU A 294     -13.642  12.897 -12.341  1.00  0.73           H  
ATOM   4646  CD  GLU A 294     -15.429  11.762 -11.932  1.00  0.73           C  
ATOM   4647  OE1 GLU A 294     -15.872  11.934 -13.096  1.00  0.73           O  
ATOM   4648  OE2 GLU A 294     -16.068  11.369 -10.932  1.00  0.73           O  
ATOM   4649  N   LEU A 295     -12.303  13.916  -8.046  1.00  0.74           N  
ATOM   4650  H   LEU A 295     -11.824  14.215  -8.883  1.00  0.74           H  
ATOM   4651  CA  LEU A 295     -11.651  14.123  -6.761  1.00  0.74           C  
ATOM   4652  HA  LEU A 295     -11.590  13.168  -6.239  1.00  0.74           H  
ATOM   4653  C   LEU A 295     -12.509  15.037  -5.882  1.00  0.74           C  
ATOM   4654  CB  LEU A 295     -10.228  14.668  -6.970  1.00  0.74           C  
ATOM   4655  HB2 LEU A 295      -9.826  14.963  -6.001  1.00  0.74           H  
ATOM   4656  HB3 LEU A 295     -10.284  15.554  -7.602  1.00  0.74           H  
ATOM   4657  O   LEU A 295     -12.800  14.659  -4.758  1.00  0.74           O  
ATOM   4658  CG  LEU A 295      -9.245  13.659  -7.591  1.00  0.74           C  
ATOM   4659  HG  LEU A 295      -9.683  13.219  -8.487  1.00  0.74           H  
ATOM   4660  CD1 LEU A 295      -7.959  14.382  -7.989  1.00  0.74           C  
ATOM   4661 HD11 LEU A 295      -8.189  15.202  -8.670  1.00  0.74           H  
ATOM   4662 HD12 LEU A 295      -7.306  13.680  -8.507  1.00  0.74           H  
ATOM   4663 HD13 LEU A 295      -7.454  14.775  -7.106  1.00  0.74           H  
ATOM   4664  CD2 LEU A 295      -8.881  12.529  -6.626  1.00  0.74           C  
ATOM   4665 HD21 LEU A 295      -8.443  12.932  -5.713  1.00  0.74           H  
ATOM   4666 HD22 LEU A 295      -8.172  11.852  -7.101  1.00  0.74           H  
ATOM   4667 HD23 LEU A 295      -9.769  11.949  -6.370  1.00  0.74           H  
ATOM   4668  N   LYS A 296     -13.034  16.159  -6.407  1.00  0.75           N  
ATOM   4669  H   LYS A 296     -12.783  16.403  -7.354  1.00  0.75           H  
ATOM   4670  CA  LYS A 296     -13.971  17.029  -5.664  1.00  0.75           C  
ATOM   4671  HA  LYS A 296     -13.485  17.376  -4.752  1.00  0.75           H  
ATOM   4672  C   LYS A 296     -15.218  16.286  -5.200  1.00  0.75           C  
ATOM   4673  CB  LYS A 296     -14.404  18.235  -6.512  1.00  0.75           C  
ATOM   4674  HB2 LYS A 296     -14.662  17.907  -7.520  1.00  0.75           H  
ATOM   4675  HB3 LYS A 296     -15.288  18.686  -6.061  1.00  0.75           H  
ATOM   4676  O   LYS A 296     -15.619  16.440  -4.049  1.00  0.75           O  
ATOM   4677  CG  LYS A 296     -13.312  19.298  -6.573  1.00  0.75           C  
ATOM   4678  HG2 LYS A 296     -12.417  18.850  -7.004  1.00  0.75           H  
ATOM   4679  HG3 LYS A 296     -13.094  19.629  -5.557  1.00  0.75           H  
ATOM   4680  CD  LYS A 296     -13.725  20.509  -7.417  1.00  0.75           C  
ATOM   4681  HD2 LYS A 296     -14.625  20.949  -6.988  1.00  0.75           H  
ATOM   4682  HD3 LYS A 296     -13.929  20.182  -8.436  1.00  0.75           H  
ATOM   4683  CE  LYS A 296     -12.588  21.539  -7.414  1.00  0.75           C  
ATOM   4684  HE2 LYS A 296     -11.704  21.080  -7.857  1.00  0.75           H  
ATOM   4685  HE3 LYS A 296     -12.348  21.776  -6.377  1.00  0.75           H  
ATOM   4686  NZ  LYS A 296     -12.943  22.781  -8.141  1.00  0.75           N  
ATOM   4687  HZ1 LYS A 296     -13.742  23.222  -7.708  1.00  0.75           H  
ATOM   4688  HZ2 LYS A 296     -12.170  23.431  -8.108  1.00  0.75           H  
ATOM   4689  HZ3 LYS A 296     -13.155  22.580  -9.108  1.00  0.75           H  
ATOM   4690  N   ALA A 297     -15.827  15.493  -6.081  1.00  0.72           N  
ATOM   4691  H   ALA A 297     -15.460  15.429  -7.020  1.00  0.72           H  
ATOM   4692  CA  ALA A 297     -17.007  14.707  -5.736  1.00  0.72           C  
ATOM   4693  HA  ALA A 297     -17.781  15.379  -5.366  1.00  0.72           H  
ATOM   4694  C   ALA A 297     -16.698  13.701  -4.615  1.00  0.72           C  
ATOM   4695  CB  ALA A 297     -17.525  14.019  -7.004  1.00  0.72           C  
ATOM   4696  HB1 ALA A 297     -16.779  13.327  -7.395  1.00  0.72           H  
ATOM   4697  HB2 ALA A 297     -17.751  14.764  -7.767  1.00  0.72           H  
ATOM   4698  HB3 ALA A 297     -18.435  13.465  -6.773  1.00  0.72           H  
ATOM   4699  O   ALA A 297     -17.463  13.584  -3.662  1.00  0.72           O  
ATOM   4700  N   THR A 298     -15.550  13.029  -4.691  1.00  0.68           N  
ATOM   4701  H   THR A 298     -14.965  13.179  -5.501  1.00  0.68           H  
ATOM   4702  CA  THR A 298     -15.103  12.048  -3.692  1.00  0.68           C  
ATOM   4703  HA  THR A 298     -15.913  11.344  -3.500  1.00  0.68           H  
ATOM   4704  C   THR A 298     -14.789  12.713  -2.354  1.00  0.68           C  
ATOM   4705  CB  THR A 298     -13.903  11.253  -4.228  1.00  0.68           C  
ATOM   4706  HB  THR A 298     -13.036  11.907  -4.319  1.00  0.68           H  
ATOM   4707  O   THR A 298     -15.319  12.308  -1.324  1.00  0.68           O  
ATOM   4708  CG2 THR A 298     -13.549  10.077  -3.323  1.00  0.68           C  
ATOM   4709 HG21 THR A 298     -13.172  10.439  -2.366  1.00  0.68           H  
ATOM   4710 HG22 THR A 298     -12.786   9.465  -3.804  1.00  0.68           H  
ATOM   4711 HG23 THR A 298     -14.426   9.455  -3.146  1.00  0.68           H  
ATOM   4712  OG1 THR A 298     -14.213  10.733  -5.507  1.00  0.68           O  
ATOM   4713  HG1 THR A 298     -14.138  11.450  -6.142  1.00  0.68           H  
ATOM   4714  N   THR A 299     -14.033  13.811  -2.364  1.00  0.70           N  
ATOM   4715  H   THR A 299     -13.593  14.086  -3.230  1.00  0.70           H  
ATOM   4716  CA  THR A 299     -13.739  14.640  -1.188  1.00  0.70           C  
ATOM   4717  HA  THR A 299     -13.154  14.056  -0.478  1.00  0.70           H  
ATOM   4718  C   THR A 299     -15.017  15.097  -0.479  1.00  0.70           C  
ATOM   4719  CB  THR A 299     -12.905  15.847  -1.643  1.00  0.70           C  
ATOM   4720  HB  THR A 299     -13.458  16.403  -2.401  1.00  0.70           H  
ATOM   4721  O   THR A 299     -15.123  14.964   0.740  1.00  0.70           O  
ATOM   4722  CG2 THR A 299     -12.487  16.796  -0.542  1.00  0.70           C  
ATOM   4723 HG21 THR A 299     -11.944  16.248   0.228  1.00  0.70           H  
ATOM   4724 HG22 THR A 299     -11.833  17.570  -0.944  1.00  0.70           H  
ATOM   4725 HG23 THR A 299     -13.366  17.282  -0.117  1.00  0.70           H  
ATOM   4726  OG1 THR A 299     -11.694  15.406  -2.196  1.00  0.70           O  
ATOM   4727  HG1 THR A 299     -11.068  15.311  -1.475  1.00  0.70           H  
ATOM   4728  N   ALA A 300     -16.025  15.544  -1.237  1.00  0.70           N  
ATOM   4729  H   ALA A 300     -15.878  15.643  -2.231  1.00  0.70           H  
ATOM   4730  CA  ALA A 300     -17.322  15.940  -0.692  1.00  0.70           C  
ATOM   4731  HA  ALA A 300     -17.154  16.654   0.114  1.00  0.70           H  
ATOM   4732  C   ALA A 300     -18.107  14.756  -0.094  1.00  0.70           C  
ATOM   4733  CB  ALA A 300     -18.116  16.644  -1.799  1.00  0.70           C  
ATOM   4734  HB1 ALA A 300     -17.551  17.501  -2.167  1.00  0.70           H  
ATOM   4735  HB2 ALA A 300     -19.068  16.993  -1.399  1.00  0.70           H  
ATOM   4736  HB3 ALA A 300     -18.302  15.958  -2.625  1.00  0.70           H  
ATOM   4737  O   ALA A 300     -18.698  14.893   0.976  1.00  0.70           O  
ATOM   4738  N   ARG A 301     -18.095  13.577  -0.738  1.00  0.67           N  
ATOM   4739  H   ARG A 301     -17.592  13.517  -1.611  1.00  0.67           H  
ATOM   4740  CA  ARG A 301     -18.763  12.365  -0.217  1.00  0.67           C  
ATOM   4741  HA  ARG A 301     -19.784  12.620   0.066  1.00  0.67           H  
ATOM   4742  C   ARG A 301     -18.104  11.812   1.048  1.00  0.67           C  
ATOM   4743  CB  ARG A 301     -18.785  11.259  -1.280  1.00  0.67           C  
ATOM   4744  HB2 ARG A 301     -19.065  10.323  -0.796  1.00  0.67           H  
ATOM   4745  HB3 ARG A 301     -17.780  11.135  -1.683  1.00  0.67           H  
ATOM   4746  O   ARG A 301     -18.820  11.304   1.917  1.00  0.67           O  
ATOM   4747  CG  ARG A 301     -19.784  11.514  -2.421  1.00  0.67           C  
ATOM   4748  HG2 ARG A 301     -20.755  11.773  -2.000  1.00  0.67           H  
ATOM   4749  HG3 ARG A 301     -19.450  12.350  -3.035  1.00  0.67           H  
ATOM   4750  CD  ARG A 301     -19.960  10.271  -3.309  1.00  0.67           C  
ATOM   4751  HD2 ARG A 301     -20.545   9.534  -2.759  1.00  0.67           H  
ATOM   4752  HD3 ARG A 301     -20.520  10.542  -4.204  1.00  0.67           H  
ATOM   4753  NE  ARG A 301     -18.672   9.654  -3.662  1.00  0.67           N  
ATOM   4754  HE  ARG A 301     -18.227   9.072  -2.966  1.00  0.67           H  
ATOM   4755  NH1 ARG A 301     -18.336  10.480  -5.801  1.00  0.67           N  
ATOM   4756 HH11 ARG A 301     -19.278  10.842  -5.846  1.00  0.67           H  
ATOM   4757 HH12 ARG A 301     -17.738  10.452  -6.614  1.00  0.67           H  
ATOM   4758  NH2 ARG A 301     -16.773   9.284  -4.732  1.00  0.67           N  
ATOM   4759 HH21 ARG A 301     -16.485   8.750  -3.924  1.00  0.67           H  
ATOM   4760 HH22 ARG A 301     -16.133   9.368  -5.508  1.00  0.67           H  
ATOM   4761  CZ  ARG A 301     -17.947   9.820  -4.743  1.00  0.67           C  
ATOM   4762  N   CYS A 302     -16.778  11.910   1.138  1.00  0.64           N  
ATOM   4763  H   CYS A 302     -16.281  12.222   0.316  1.00  0.64           H  
ATOM   4764  CA  CYS A 302     -15.973  11.438   2.265  1.00  0.64           C  
ATOM   4765  HA  CYS A 302     -16.451  10.564   2.708  1.00  0.64           H  
ATOM   4766  C   CYS A 302     -15.831  12.478   3.392  1.00  0.64           C  
ATOM   4767  CB  CYS A 302     -14.596  11.007   1.739  1.00  0.64           C  
ATOM   4768  HB2 CYS A 302     -14.125  11.852   1.238  1.00  0.64           H  
ATOM   4769  HB3 CYS A 302     -13.965  10.698   2.572  1.00  0.64           H  
ATOM   4770  O   CYS A 302     -15.327  12.138   4.460  1.00  0.64           O  
ATOM   4771  SG  CYS A 302     -14.742   9.631   0.563  1.00  0.64           S  
ATOM   4772  HG  CYS A 302     -15.041   8.660   1.430  1.00  0.64           H  
ATOM   4773  N   GLY A 303     -16.261  13.728   3.181  1.00  0.65           N  
ATOM   4774  H   GLY A 303     -16.608  13.972   2.264  1.00  0.65           H  
ATOM   4775  CA  GLY A 303     -16.120  14.807   4.168  1.00  0.65           C  
ATOM   4776  HA2 GLY A 303     -16.607  14.518   5.099  1.00  0.65           H  
ATOM   4777  HA3 GLY A 303     -16.602  15.704   3.780  1.00  0.65           H  
ATOM   4778  C   GLY A 303     -14.660  15.153   4.474  1.00  0.65           C  
ATOM   4779  O   GLY A 303     -14.320  15.449   5.616  1.00  0.65           O  
ATOM   4780  N   LEU A 304     -13.792  15.045   3.469  1.00  0.62           N  
ATOM   4781  H   LEU A 304     -14.170  14.888   2.546  1.00  0.62           H  
ATOM   4782  CA  LEU A 304     -12.368  15.343   3.579  1.00  0.62           C  
ATOM   4783  HA  LEU A 304     -12.017  15.111   4.584  1.00  0.62           H  
ATOM   4784  C   LEU A 304     -12.148  16.844   3.337  1.00  0.62           C  
ATOM   4785  CB  LEU A 304     -11.628  14.464   2.552  1.00  0.62           C  
ATOM   4786  HB2 LEU A 304     -12.155  14.544   1.602  1.00  0.62           H  
ATOM   4787  HB3 LEU A 304     -10.620  14.850   2.402  1.00  0.62           H  
ATOM   4788  O   LEU A 304     -12.566  17.355   2.307  1.00  0.62           O  
ATOM   4789  CG  LEU A 304     -11.540  12.977   2.929  1.00  0.62           C  
ATOM   4790  HG  LEU A 304     -12.513  12.625   3.270  1.00  0.62           H  
ATOM   4791  CD1 LEU A 304     -11.128  12.151   1.715  1.00  0.62           C  
ATOM   4792 HD11 LEU A 304     -11.830  12.305   0.895  1.00  0.62           H  
ATOM   4793 HD12 LEU A 304     -10.127  12.430   1.386  1.00  0.62           H  
ATOM   4794 HD13 LEU A 304     -11.145  11.095   1.987  1.00  0.62           H  
ATOM   4795  CD2 LEU A 304     -10.504  12.734   4.022  1.00  0.62           C  
ATOM   4796 HD21 LEU A 304     -10.477  11.669   4.252  1.00  0.62           H  
ATOM   4797 HD22 LEU A 304     -10.774  13.306   4.910  1.00  0.62           H  
ATOM   4798 HD23 LEU A 304      -9.519  13.050   3.680  1.00  0.62           H  
ATOM   4799  N   ASP A 305     -11.476  17.548   4.247  1.00  0.62           N  
ATOM   4800  H   ASP A 305     -11.219  17.114   5.122  1.00  0.62           H  
ATOM   4801  CA  ASP A 305     -11.099  18.961   4.060  1.00  0.62           C  
ATOM   4802  HA  ASP A 305     -11.663  19.359   3.216  1.00  0.62           H  
ATOM   4803  C   ASP A 305      -9.616  19.075   3.676  1.00  0.62           C  
ATOM   4804  CB  ASP A 305     -11.500  19.804   5.283  1.00  0.62           C  
ATOM   4805  HB2 ASP A 305     -12.501  19.508   5.596  1.00  0.62           H  
ATOM   4806  HB3 ASP A 305     -10.819  19.601   6.109  1.00  0.62           H  
ATOM   4807  O   ASP A 305      -8.794  19.657   4.380  1.00  0.62           O  
ATOM   4808  CG  ASP A 305     -11.533  21.313   4.985  1.00  0.62           C  
ATOM   4809  OD1 ASP A 305     -11.554  21.686   3.787  1.00  0.62           O  
ATOM   4810  OD2 ASP A 305     -11.615  22.085   5.966  1.00  0.62           O  
ATOM   4811  N   VAL A 306      -9.240  18.398   2.586  1.00  0.63           N  
ATOM   4812  H   VAL A 306      -9.965  17.967   2.031  1.00  0.63           H  
ATOM   4813  CA  VAL A 306      -7.864  18.395   2.068  1.00  0.63           C  
ATOM   4814  HA  VAL A 306      -7.284  19.054   2.715  1.00  0.63           H  
ATOM   4815  C   VAL A 306      -7.807  18.978   0.658  1.00  0.63           C  
ATOM   4816  CB  VAL A 306      -7.162  17.022   2.118  1.00  0.63           C  
ATOM   4817  HB  VAL A 306      -6.478  16.958   1.272  1.00  0.63           H  
ATOM   4818  O   VAL A 306      -8.683  18.686  -0.164  1.00  0.63           O  
ATOM   4819  CG1 VAL A 306      -6.319  16.893   3.391  1.00  0.63           C  
ATOM   4820 HG11 VAL A 306      -5.563  17.677   3.413  1.00  0.63           H  
ATOM   4821 HG12 VAL A 306      -5.817  15.925   3.405  1.00  0.63           H  
ATOM   4822 HG13 VAL A 306      -6.957  16.987   4.270  1.00  0.63           H  
ATOM   4823  CG2 VAL A 306      -8.110  15.824   2.034  1.00  0.63           C  
ATOM   4824 HG21 VAL A 306      -8.697  15.766   2.951  1.00  0.63           H  
ATOM   4825 HG22 VAL A 306      -8.764  15.937   1.170  1.00  0.63           H  
ATOM   4826 HG23 VAL A 306      -7.529  14.908   1.924  1.00  0.63           H  
ATOM   4827  N   PRO A 307      -6.763  19.766   0.333  1.00  0.63           N  
ATOM   4828  CA  PRO A 307      -6.547  20.247  -1.025  1.00  0.63           C  
ATOM   4829  HA  PRO A 307      -7.373  20.902  -1.300  1.00  0.63           H  
ATOM   4830  C   PRO A 307      -6.450  19.073  -2.004  1.00  0.63           C  
ATOM   4831  CB  PRO A 307      -5.241  21.050  -0.977  1.00  0.63           C  
ATOM   4832  HB2 PRO A 307      -4.401  20.412  -1.251  1.00  0.63           H  
ATOM   4833  HB3 PRO A 307      -5.280  21.925  -1.625  1.00  0.63           H  
ATOM   4834  O   PRO A 307      -5.738  18.106  -1.744  1.00  0.63           O  
ATOM   4835  CG  PRO A 307      -5.089  21.438   0.491  1.00  0.63           C  
ATOM   4836  HG2 PRO A 307      -5.665  22.340   0.693  1.00  0.63           H  
ATOM   4837  HG3 PRO A 307      -4.044  21.576   0.770  1.00  0.63           H  
ATOM   4838  CD  PRO A 307      -5.717  20.258   1.221  1.00  0.63           C  
ATOM   4839  HD2 PRO A 307      -4.975  19.475   1.379  1.00  0.63           H  
ATOM   4840  HD3 PRO A 307      -6.115  20.607   2.174  1.00  0.63           H  
ATOM   4841  N   LEU A 308      -7.119  19.158  -3.157  1.00  0.67           N  
ATOM   4842  H   LEU A 308      -7.724  19.956  -3.287  1.00  0.67           H  
ATOM   4843  CA  LEU A 308      -7.141  18.081  -4.166  1.00  0.67           C  
ATOM   4844  HA  LEU A 308      -7.599  17.193  -3.730  1.00  0.67           H  
ATOM   4845  C   LEU A 308      -5.743  17.685  -4.654  1.00  0.67           C  
ATOM   4846  CB  LEU A 308      -7.943  18.539  -5.388  1.00  0.67           C  
ATOM   4847  HB2 LEU A 308      -7.421  19.391  -5.825  1.00  0.67           H  
ATOM   4848  HB3 LEU A 308      -7.950  17.740  -6.129  1.00  0.67           H  
ATOM   4849  O   LEU A 308      -5.522  16.535  -5.024  1.00  0.67           O  
ATOM   4850  CG  LEU A 308      -9.387  18.939  -5.077  1.00  0.67           C  
ATOM   4851  HG  LEU A 308      -9.408  19.639  -4.242  1.00  0.67           H  
ATOM   4852  CD1 LEU A 308      -9.947  19.663  -6.293  1.00  0.67           C  
ATOM   4853 HD11 LEU A 308      -9.252  20.434  -6.626  1.00  0.67           H  
ATOM   4854 HD12 LEU A 308     -10.869  20.150  -5.974  1.00  0.67           H  
ATOM   4855 HD13 LEU A 308     -10.117  18.950  -7.099  1.00  0.67           H  
ATOM   4856  CD2 LEU A 308     -10.277  17.744  -4.750  1.00  0.67           C  
ATOM   4857 HD21 LEU A 308     -11.270  18.092  -4.464  1.00  0.67           H  
ATOM   4858 HD22 LEU A 308     -10.358  17.090  -5.618  1.00  0.67           H  
ATOM   4859 HD23 LEU A 308      -9.869  17.184  -3.908  1.00  0.67           H  
ATOM   4860  N   SER A 309      -4.813  18.642  -4.625  1.00  0.65           N  
ATOM   4861  H   SER A 309      -5.068  19.545  -4.252  1.00  0.65           H  
ATOM   4862  CA  SER A 309      -3.388  18.455  -4.897  1.00  0.65           C  
ATOM   4863  HA  SER A 309      -3.256  18.159  -5.937  1.00  0.65           H  
ATOM   4864  C   SER A 309      -2.754  17.367  -4.026  1.00  0.65           C  
ATOM   4865  CB  SER A 309      -2.661  19.790  -4.656  1.00  0.65           C  
ATOM   4866  HB2 SER A 309      -2.802  20.429  -5.528  1.00  0.65           H  
ATOM   4867  HB3 SER A 309      -1.594  19.614  -4.518  1.00  0.65           H  
ATOM   4868  O   SER A 309      -1.890  16.615  -4.460  1.00  0.65           O  
ATOM   4869  OG  SER A 309      -3.132  20.472  -3.508  1.00  0.65           O  
ATOM   4870  HG  SER A 309      -2.544  21.218  -3.367  1.00  0.65           H  
ATOM   4871  N   THR A 310      -3.242  17.209  -2.800  1.00  0.68           N  
ATOM   4872  H   THR A 310      -3.994  17.813  -2.498  1.00  0.68           H  
ATOM   4873  CA  THR A 310      -2.720  16.211  -1.867  1.00  0.68           C  
ATOM   4874  HA  THR A 310      -1.639  16.159  -2.004  1.00  0.68           H  
ATOM   4875  C   THR A 310      -3.240  14.803  -2.125  1.00  0.68           C  
ATOM   4876  CB  THR A 310      -2.959  16.607  -0.405  1.00  0.68           C  
ATOM   4877  HB  THR A 310      -2.464  15.877   0.235  1.00  0.68           H  
ATOM   4878  O   THR A 310      -2.774  13.891  -1.466  1.00  0.68           O  
ATOM   4879  CG2 THR A 310      -2.385  17.984  -0.073  1.00  0.68           C  
ATOM   4880 HG21 THR A 310      -2.886  18.760  -0.651  1.00  0.68           H  
ATOM   4881 HG22 THR A 310      -2.523  18.183   0.989  1.00  0.68           H  
ATOM   4882 HG23 THR A 310      -1.318  17.997  -0.300  1.00  0.68           H  
ATOM   4883  OG1 THR A 310      -4.328  16.615  -0.082  1.00  0.68           O  
ATOM   4884  HG1 THR A 310      -4.804  17.171  -0.704  1.00  0.68           H  
ATOM   4885  N   LEU A 311      -4.171  14.575  -3.057  1.00  0.74           N  
ATOM   4886  H   LEU A 311      -4.500  15.351  -3.613  1.00  0.74           H  
ATOM   4887  CA  LEU A 311      -4.803  13.259  -3.238  1.00  0.74           C  
ATOM   4888  HA  LEU A 311      -4.753  12.716  -2.294  1.00  0.74           H  
ATOM   4889  C   LEU A 311      -4.094  12.353  -4.255  1.00  0.74           C  
ATOM   4890  CB  LEU A 311      -6.288  13.444  -3.594  1.00  0.74           C  
ATOM   4891  HB2 LEU A 311      -6.350  14.011  -4.523  1.00  0.74           H  
ATOM   4892  HB3 LEU A 311      -6.733  12.465  -3.772  1.00  0.74           H  
ATOM   4893  O   LEU A 311      -4.499  11.200  -4.423  1.00  0.74           O  
ATOM   4894  CG  LEU A 311      -7.120  14.156  -2.513  1.00  0.74           C  
ATOM   4895  HG  LEU A 311      -6.692  15.136  -2.305  1.00  0.74           H  
ATOM   4896  CD1 LEU A 311      -8.540  14.362  -3.036  1.00  0.74           C  
ATOM   4897 HD11 LEU A 311      -8.511  14.917  -3.974  1.00  0.74           H  
ATOM   4898 HD12 LEU A 311      -9.104  14.942  -2.306  1.00  0.74           H  
ATOM   4899 HD13 LEU A 311      -9.030  13.401  -3.192  1.00  0.74           H  
ATOM   4900  CD2 LEU A 311      -7.210  13.363  -1.207  1.00  0.74           C  
ATOM   4901 HD21 LEU A 311      -7.617  12.370  -1.395  1.00  0.74           H  
ATOM   4902 HD22 LEU A 311      -6.223  13.273  -0.753  1.00  0.74           H  
ATOM   4903 HD23 LEU A 311      -7.856  13.887  -0.503  1.00  0.74           H  
ATOM   4904  N   GLY A 312      -3.078  12.834  -4.975  1.00  0.85           N  
ATOM   4905  H   GLY A 312      -2.762  13.779  -4.814  1.00  0.85           H  
ATOM   4906  CA  GLY A 312      -2.316  11.999  -5.909  1.00  0.85           C  
ATOM   4907  HA2 GLY A 312      -1.848  12.607  -6.684  1.00  0.85           H  
ATOM   4908  HA3 GLY A 312      -2.996  11.333  -6.439  1.00  0.85           H  
ATOM   4909  C   GLY A 312      -1.225  11.151  -5.249  1.00  0.85           C  
ATOM   4910  O   GLY A 312      -1.009  11.227  -4.035  1.00  0.85           O  
ATOM   4911  N   PRO A 313      -0.532  10.317  -6.042  1.00  0.92           N  
ATOM   4912  CA  PRO A 313       0.553   9.490  -5.534  1.00  0.92           C  
ATOM   4913  HA  PRO A 313       0.190   8.872  -4.714  1.00  0.92           H  
ATOM   4914  C   PRO A 313       1.721  10.343  -5.036  1.00  0.92           C  
ATOM   4915  CB  PRO A 313       0.979   8.594  -6.698  1.00  0.92           C  
ATOM   4916  HB2 PRO A 313       2.049   8.385  -6.685  1.00  0.92           H  
ATOM   4917  HB3 PRO A 313       0.421   7.658  -6.662  1.00  0.92           H  
ATOM   4918  O   PRO A 313       1.958  11.449  -5.531  1.00  0.92           O  
ATOM   4919  CG  PRO A 313       0.572   9.385  -7.939  1.00  0.92           C  
ATOM   4920  HG2 PRO A 313       0.347   8.726  -8.778  1.00  0.92           H  
ATOM   4921  HG3 PRO A 313       1.370  10.080  -8.202  1.00  0.92           H  
ATOM   4922  CD  PRO A 313      -0.666  10.161  -7.487  1.00  0.92           C  
ATOM   4923  HD2 PRO A 313      -0.706  11.125  -7.994  1.00  0.92           H  
ATOM   4924  HD3 PRO A 313      -1.561   9.580  -7.706  1.00  0.92           H  
ATOM   4925  N   ALA A 314       2.478   9.803  -4.086  1.00  0.93           N  
ATOM   4926  H   ALA A 314       2.234   8.887  -3.738  1.00  0.93           H  
ATOM   4927  CA  ALA A 314       3.793  10.342  -3.759  1.00  0.93           C  
ATOM   4928  HA  ALA A 314       3.738  11.430  -3.737  1.00  0.93           H  
ATOM   4929  C   ALA A 314       4.800   9.951  -4.855  1.00  0.93           C  
ATOM   4930  CB  ALA A 314       4.188   9.874  -2.354  1.00  0.93           C  
ATOM   4931  HB1 ALA A 314       5.235  10.108  -2.163  1.00  0.93           H  
ATOM   4932  HB2 ALA A 314       3.576  10.396  -1.618  1.00  0.93           H  
ATOM   4933  HB3 ALA A 314       4.017   8.803  -2.244  1.00  0.93           H  
ATOM   4934  O   ALA A 314       4.643   8.921  -5.512  1.00  0.93           O  
ATOM   4935  N   VAL A 315       5.843  10.753  -5.059  1.00  0.95           N  
ATOM   4936  H   VAL A 315       5.898  11.608  -4.524  1.00  0.95           H  
ATOM   4937  CA  VAL A 315       6.879  10.501  -6.070  1.00  0.95           C  
ATOM   4938  HA  VAL A 315       6.671   9.547  -6.554  1.00  0.95           H
[truncated: 577,126 more chars]
