# Supplementary material for: ATPase activity of DFCP1 controls selective autophagy
Source: Nat Commun. 2023 Jul 8;14:4051. doi: 10.1038/s41467-023-39641-9 (PMC10329651; doi:10.1038/s41467-023-39641-9)
Supplement: Supplementary file 11 — Supplementary Data [file 41467_2023_39641_MOESM11_ESM.zip › StructuralPredictions/Alphafold_output/ZF1_HUMAN_relaxed_model_5.pdb]

ATOM      1  N   MET A   1     -15.299  60.776 -28.102  1.00  0.35           N  
ATOM      2  H   MET A   1     -14.400  60.751 -28.562  1.00  0.35           H  
ATOM      3  H2  MET A   1     -15.753  61.658 -28.292  1.00  0.35           H  
ATOM      4  H3  MET A   1     -15.862  60.024 -28.473  1.00  0.35           H  
ATOM      5  CA  MET A   1     -15.134  60.586 -26.645  1.00  0.35           C  
ATOM      6  HA  MET A   1     -14.525  61.384 -26.221  1.00  0.35           H  
ATOM      7  C   MET A   1     -14.386  59.278 -26.451  1.00  0.35           C  
ATOM      8  CB  MET A   1     -16.504  60.593 -25.936  1.00  0.35           C  
ATOM      9  HB2 MET A   1     -16.401  60.190 -24.929  1.00  0.35           H  
ATOM     10  HB3 MET A   1     -17.199  59.959 -26.486  1.00  0.35           H  
ATOM     11  O   MET A   1     -14.999  58.252 -26.204  1.00  0.35           O  
ATOM     12  CG  MET A   1     -17.089  62.008 -25.835  1.00  0.35           C  
ATOM     13  HG2 MET A   1     -18.160  61.933 -25.647  1.00  0.35           H  
ATOM     14  HG3 MET A   1     -16.947  62.537 -26.778  1.00  0.35           H  
ATOM     15  SD  MET A   1     -16.356  62.969 -24.490  1.00  0.35           S  
ATOM     16  CE  MET A   1     -16.851  64.657 -24.923  1.00  0.35           C  
ATOM     17  HE1 MET A   1     -17.936  64.712 -25.014  1.00  0.35           H  
ATOM     18  HE2 MET A   1     -16.389  64.950 -25.866  1.00  0.35           H  
ATOM     19  HE3 MET A   1     -16.526  65.340 -24.139  1.00  0.35           H  
ATOM     20  N   SER A   2     -13.076  59.304 -26.696  1.00  0.32           N  
ATOM     21  H   SER A   2     -12.599  60.182 -26.841  1.00  0.32           H  
ATOM     22  CA  SER A   2     -12.196  58.138 -26.590  1.00  0.32           C  
ATOM     23  HA  SER A   2     -12.762  57.249 -26.310  1.00  0.32           H  
ATOM     24  C   SER A   2     -11.192  58.447 -25.491  1.00  0.32           C  
ATOM     25  CB  SER A   2     -11.489  57.856 -27.923  1.00  0.32           C  
ATOM     26  HB2 SER A   2     -10.909  58.729 -28.221  1.00  0.32           H  
ATOM     27  HB3 SER A   2     -10.813  57.008 -27.806  1.00  0.32           H  
ATOM     28  O   SER A   2     -10.378  59.355 -25.651  1.00  0.32           O  
ATOM     29  OG  SER A   2     -12.449  57.567 -28.924  1.00  0.32           O  
ATOM     30  HG  SER A   2     -12.499  56.614 -29.027  1.00  0.32           H  
ATOM     31  N   ALA A   3     -11.313  57.756 -24.360  1.00  0.35           N  
ATOM     32  H   ALA A   3     -12.001  57.018 -24.301  1.00  0.35           H  
ATOM     33  CA  ALA A   3     -10.345  57.833 -23.280  1.00  0.35           C  
ATOM     34  HA  ALA A   3     -10.050  58.874 -23.144  1.00  0.35           H  
ATOM     35  C   ALA A   3      -9.102  57.020 -23.664  1.00  0.35           C  
ATOM     36  CB  ALA A   3     -10.991  57.358 -21.975  1.00  0.35           C  
ATOM     37  HB1 ALA A   3     -10.264  57.416 -21.165  1.00  0.35           H  
ATOM     38  HB2 ALA A   3     -11.318  56.323 -22.075  1.00  0.35           H  
ATOM     39  HB3 ALA A   3     -11.847  57.987 -21.728  1.00  0.35           H  
ATOM     40  O   ALA A   3      -9.202  55.882 -24.120  1.00  0.35           O  
ATOM     41  N   GLN A   4      -7.949  57.660 -23.518  1.00  0.26           N  
ATOM     42  H   GLN A   4      -7.984  58.580 -23.102  1.00  0.26           H  
ATOM     43  CA  GLN A   4      -6.618  57.105 -23.710  1.00  0.26           C  
ATOM     44  HA  GLN A   4      -6.564  56.570 -24.658  1.00  0.26           H  
ATOM     45  C   GLN A   4      -6.278  56.143 -22.563  1.00  0.26           C  
ATOM     46  CB  GLN A   4      -5.618  58.280 -23.702  1.00  0.26           C  
ATOM     47  HB2 GLN A   4      -5.764  58.842 -22.780  1.00  0.26           H  
ATOM     48  HB3 GLN A   4      -4.604  57.880 -23.689  1.00  0.26           H  
ATOM     49  O   GLN A   4      -6.408  56.513 -21.398  1.00  0.26           O  
ATOM     50  CG  GLN A   4      -5.742  59.233 -24.906  1.00  0.26           C  
ATOM     51  HG2 GLN A   4      -6.788  59.486 -25.077  1.00  0.26           H  
ATOM     52  HG3 GLN A   4      -5.368  58.725 -25.795  1.00  0.26           H  
ATOM     53  CD  GLN A   4      -4.982  60.547 -24.713  1.00  0.26           C  
ATOM     54  NE2 GLN A   4      -4.557  61.195 -25.774  1.00  0.26           N  
ATOM     55 HE21 GLN A   4      -4.699  60.826 -26.704  1.00  0.26           H  
ATOM     56 HE22 GLN A   4      -4.068  62.058 -25.583  1.00  0.26           H  
ATOM     57  OE1 GLN A   4      -4.782  61.044 -23.619  1.00  0.26           O  
ATOM     58  N   THR A   5      -5.756  54.963 -22.887  1.00  0.29           N  
ATOM     59  H   THR A   5      -5.781  54.655 -23.849  1.00  0.29           H  
ATOM     60  CA  THR A   5      -4.904  54.167 -21.992  1.00  0.29           C  
ATOM     61  HA  THR A   5      -4.787  54.714 -21.056  1.00  0.29           H  
ATOM     62  C   THR A   5      -3.504  54.054 -22.597  1.00  0.29           C  
ATOM     63  CB  THR A   5      -5.503  52.799 -21.624  1.00  0.29           C  
ATOM     64  HB  THR A   5      -4.700  52.121 -21.334  1.00  0.29           H  
ATOM     65  O   THR A   5      -3.323  53.989 -23.813  1.00  0.29           O  
ATOM     66  CG2 THR A   5      -6.474  52.929 -20.450  1.00  0.29           C  
ATOM     67 HG21 THR A   5      -6.893  51.952 -20.210  1.00  0.29           H  
ATOM     68 HG22 THR A   5      -5.947  53.307 -19.574  1.00  0.29           H  
ATOM     69 HG23 THR A   5      -7.280  53.615 -20.710  1.00  0.29           H  
ATOM     70  OG1 THR A   5      -6.220  52.240 -22.699  1.00  0.29           O  
ATOM     71  HG1 THR A   5      -6.427  51.332 -22.463  1.00  0.29           H  
ATOM     72  N   SER A   6      -2.509  54.173 -21.722  1.00  0.27           N  
ATOM     73  H   SER A   6      -2.738  54.097 -20.741  1.00  0.27           H  
ATOM     74  CA  SER A   6      -1.088  54.406 -21.982  1.00  0.27           C  
ATOM     75  HA  SER A   6      -1.008  55.181 -22.744  1.00  0.27           H  
ATOM     76  C   SER A   6      -0.333  53.156 -22.473  1.00  0.27           C  
ATOM     77  CB  SER A   6      -0.468  54.932 -20.677  1.00  0.27           C  
ATOM     78  HB2 SER A   6      -0.819  55.948 -20.498  1.00  0.27           H  
ATOM     79  HB3 SER A   6       0.620  54.943 -20.749  1.00  0.27           H  
ATOM     80  O   SER A   6      -0.771  52.030 -22.245  1.00  0.27           O  
ATOM     81  OG  SER A   6      -0.864  54.114 -19.591  1.00  0.27           O  
ATOM     82  HG  SER A   6      -0.340  54.318 -18.812  1.00  0.27           H  
ATOM     83  N   PRO A   7       0.832  53.319 -23.134  1.00  0.28           N  
ATOM     84  CA  PRO A   7       1.602  52.211 -23.689  1.00  0.28           C  
ATOM     85  HA  PRO A   7       0.933  51.452 -24.092  1.00  0.28           H  
ATOM     86  C   PRO A   7       2.476  51.568 -22.601  1.00  0.28           C  
ATOM     87  CB  PRO A   7       2.398  52.838 -24.840  1.00  0.28           C  
ATOM     88  HB2 PRO A   7       1.764  52.895 -25.724  1.00  0.28           H  
ATOM     89  HB3 PRO A   7       3.312  52.289 -25.066  1.00  0.28           H  
ATOM     90  O   PRO A   7       3.664  51.863 -22.495  1.00  0.28           O  
ATOM     91  CG  PRO A   7       2.687  54.252 -24.334  1.00  0.28           C  
ATOM     92  HG2 PRO A   7       3.591  54.249 -23.724  1.00  0.28           H  
ATOM     93  HG3 PRO A   7       2.791  54.958 -25.158  1.00  0.28           H  
ATOM     94  CD  PRO A   7       1.480  54.585 -23.457  1.00  0.28           C  
ATOM     95  HD2 PRO A   7       0.792  55.214 -24.021  1.00  0.28           H  
ATOM     96  HD3 PRO A   7       1.813  55.102 -22.557  1.00  0.28           H  
ATOM     97  N   ALA A   8       1.882  50.695 -21.788  1.00  0.26           N  
ATOM     98  H   ALA A   8       0.877  50.603 -21.842  1.00  0.26           H  
ATOM     99  CA  ALA A   8       2.579  49.912 -20.765  1.00  0.26           C  
ATOM    100  HA  ALA A   8       3.644  49.910 -20.998  1.00  0.26           H  
ATOM    101  C   ALA A   8       2.156  48.429 -20.768  1.00  0.26           C  
ATOM    102  CB  ALA A   8       2.424  50.597 -19.399  1.00  0.26           C  
ATOM    103  HB1 ALA A   8       2.784  51.625 -19.455  1.00  0.26           H  
ATOM    104  HB2 ALA A   8       1.375  50.595 -19.103  1.00  0.26           H  
ATOM    105  HB3 ALA A   8       3.003  50.060 -18.648  1.00  0.26           H  
ATOM    106  O   ALA A   8       2.022  47.821 -19.720  1.00  0.26           O  
ATOM    107  N   GLU A   9       1.968  47.823 -21.944  1.00  0.30           N  
ATOM    108  H   GLU A   9       1.959  48.391 -22.780  1.00  0.30           H  
ATOM    109  CA  GLU A   9       1.761  46.372 -22.093  1.00  0.30           C  
ATOM    110  HA  GLU A   9       2.177  45.854 -21.229  1.00  0.30           H  
ATOM    111  C   GLU A   9       2.511  45.857 -23.332  1.00  0.30           C  
ATOM    112  CB  GLU A   9       0.269  46.010 -22.149  1.00  0.30           C  
ATOM    113  HB2 GLU A   9       0.186  44.981 -22.501  1.00  0.30           H  
ATOM    114  HB3 GLU A   9      -0.232  46.665 -22.862  1.00  0.30           H  
ATOM    115  O   GLU A   9       1.953  45.612 -24.398  1.00  0.30           O  
ATOM    116  CG  GLU A   9      -0.425  46.088 -20.781  1.00  0.30           C  
ATOM    117  HG2 GLU A   9      -0.430  47.125 -20.445  1.00  0.30           H  
ATOM    118  HG3 GLU A   9       0.144  45.492 -20.068  1.00  0.30           H  
ATOM    119  CD  GLU A   9      -1.874  45.582 -20.828  1.00  0.30           C  
ATOM    120  OE1 GLU A   9      -2.426  45.336 -19.736  1.00  0.30           O  
ATOM    121  OE2 GLU A   9      -2.416  45.464 -21.952  1.00  0.30           O  
ATOM    122  N   LYS A  10       3.836  45.734 -23.227  1.00  0.27           N  
ATOM    123  H   LYS A  10       4.259  46.023 -22.357  1.00  0.27           H  
ATOM    124  CA  LYS A  10       4.659  44.992 -24.197  1.00  0.27           C  
ATOM    125  HA  LYS A  10       4.018  44.324 -24.772  1.00  0.27           H  
ATOM    126  C   LYS A  10       5.623  44.096 -23.429  1.00  0.27           C  
ATOM    127  CB  LYS A  10       5.373  45.933 -25.189  1.00  0.27           C  
ATOM    128  HB2 LYS A  10       5.766  46.801 -24.660  1.00  0.27           H  
ATOM    129  HB3 LYS A  10       6.213  45.394 -25.628  1.00  0.27           H  
ATOM    130  O   LYS A  10       6.784  44.443 -23.244  1.00  0.27           O  
ATOM    131  CG  LYS A  10       4.457  46.381 -26.339  1.00  0.27           C  
ATOM    132  HG2 LYS A  10       3.662  47.013 -25.943  1.00  0.27           H  
ATOM    133  HG3 LYS A  10       4.012  45.503 -26.807  1.00  0.27           H  
ATOM    134  CD  LYS A  10       5.246  47.165 -27.395  1.00  0.27           C  
ATOM    135  HD2 LYS A  10       5.656  48.062 -26.931  1.00  0.27           H  
ATOM    136  HD3 LYS A  10       6.063  46.546 -27.765  1.00  0.27           H  
ATOM    137  CE  LYS A  10       4.322  47.550 -28.554  1.00  0.27           C  
ATOM    138  HE2 LYS A  10       3.476  48.104 -28.147  1.00  0.27           H  
ATOM    139  HE3 LYS A  10       3.929  46.637 -29.002  1.00  0.27           H  
ATOM    140  NZ  LYS A  10       5.033  48.366 -29.568  1.00  0.27           N  
ATOM    141  HZ1 LYS A  10       5.814  47.851 -29.949  1.00  0.27           H  
ATOM    142  HZ2 LYS A  10       4.404  48.616 -30.318  1.00  0.27           H  
ATOM    143  HZ3 LYS A  10       5.380  49.215 -29.144  1.00  0.27           H  
ATOM    144  N   GLY A  11       5.111  42.959 -22.956  1.00  0.26           N  
ATOM    145  H   GLY A  11       4.118  42.807 -23.062  1.00  0.26           H  
ATOM    146  CA  GLY A  11       5.911  41.974 -22.219  1.00  0.26           C  
ATOM    147  HA2 GLY A  11       6.841  41.800 -22.760  1.00  0.26           H  
ATOM    148  HA3 GLY A  11       6.170  42.397 -21.248  1.00  0.26           H  
ATOM    149  C   GLY A  11       5.270  40.603 -21.963  1.00  0.26           C  
ATOM    150  O   GLY A  11       5.878  39.804 -21.262  1.00  0.26           O  
ATOM    151  N   LEU A  12       4.085  40.293 -22.507  1.00  0.32           N  
ATOM    152  H   LEU A  12       3.636  40.941 -23.138  1.00  0.32           H  
ATOM    153  CA  LEU A  12       3.385  39.023 -22.261  1.00  0.32           C  
ATOM    154  HA  LEU A  12       3.948  38.437 -21.534  1.00  0.32           H  
ATOM    155  C   LEU A  12       3.316  38.161 -23.533  1.00  0.32           C  
ATOM    156  CB  LEU A  12       2.009  39.315 -21.630  1.00  0.32           C  
ATOM    157  HB2 LEU A  12       1.351  38.463 -21.805  1.00  0.32           H  
ATOM    158  HB3 LEU A  12       1.555  40.168 -22.134  1.00  0.32           H  
ATOM    159  O   LEU A  12       3.113  38.673 -24.633  1.00  0.32           O  
ATOM    160  CG  LEU A  12       2.110  39.577 -20.107  1.00  0.32           C  
ATOM    161  HG  LEU A  12       3.156  39.686 -19.818  1.00  0.32           H  
ATOM    162  CD1 LEU A  12       1.389  40.859 -19.699  1.00  0.32           C  
ATOM    163 HD11 LEU A  12       1.823  41.715 -20.217  1.00  0.32           H  
ATOM    164 HD12 LEU A  12       1.486  41.016 -18.625  1.00  0.32           H  
ATOM    165 HD13 LEU A  12       0.330  40.792 -19.948  1.00  0.32           H  
ATOM    166  CD2 LEU A  12       1.517  38.407 -19.319  1.00  0.32           C  
ATOM    167 HD21 LEU A  12       2.041  37.485 -19.571  1.00  0.32           H  
ATOM    168 HD22 LEU A  12       0.457  38.302 -19.548  1.00  0.32           H  
ATOM    169 HD23 LEU A  12       1.627  38.595 -18.251  1.00  0.32           H  
ATOM    170  N   ASN A  13       3.543  36.852 -23.372  1.00  0.42           N  
ATOM    171  H   ASN A  13       3.695  36.534 -22.425  1.00  0.42           H  
ATOM    172  CA  ASN A  13       3.506  35.834 -24.431  1.00  0.42           C  
ATOM    173  HA  ASN A  13       4.391  35.957 -25.055  1.00  0.42           H  
ATOM    174  C   ASN A  13       2.249  35.969 -25.318  1.00  0.42           C  
ATOM    175  CB  ASN A  13       3.520  34.440 -23.768  1.00  0.42           C  
ATOM    176  HB2 ASN A  13       2.840  34.432 -22.916  1.00  0.42           H  
ATOM    177  HB3 ASN A  13       3.151  33.703 -24.481  1.00  0.42           H  
ATOM    178  O   ASN A  13       1.180  36.254 -24.784  1.00  0.42           O  
ATOM    179  CG  ASN A  13       4.904  33.979 -23.351  1.00  0.42           C  
ATOM    180  ND2 ASN A  13       5.064  33.480 -22.147  1.00  0.42           N  
ATOM    181 HD21 ASN A  13       6.003  33.208 -21.893  1.00  0.42           H  
ATOM    182 HD22 ASN A  13       4.298  33.452 -21.489  1.00  0.42           H  
ATOM    183  OD1 ASN A  13       5.851  34.038 -24.115  1.00  0.42           O  
ATOM    184  N   PRO A  14       2.327  35.721 -26.642  1.00  0.53           N  
ATOM    185  CA  PRO A  14       1.150  35.775 -27.508  1.00  0.53           C  
ATOM    186  HA  PRO A  14       0.734  36.782 -27.494  1.00  0.53           H  
ATOM    187  C   PRO A  14       0.087  34.788 -27.005  1.00  0.53           C  
ATOM    188  CB  PRO A  14       1.654  35.447 -28.919  1.00  0.53           C  
ATOM    189  HB2 PRO A  14       0.926  34.872 -29.492  1.00  0.53           H  
ATOM    190  HB3 PRO A  14       1.892  36.376 -29.438  1.00  0.53           H  
ATOM    191  O   PRO A  14       0.392  33.603 -26.839  1.00  0.53           O  
ATOM    192  CG  PRO A  14       2.942  34.658 -28.678  1.00  0.53           C  
ATOM    193  HG2 PRO A  14       2.703  33.605 -28.533  1.00  0.53           H  
ATOM    194  HG3 PRO A  14       3.648  34.781 -29.499  1.00  0.53           H  
ATOM    195  CD  PRO A  14       3.486  35.237 -27.372  1.00  0.53           C  
ATOM    196  HD2 PRO A  14       4.150  36.075 -27.584  1.00  0.53           H  
ATOM    197  HD3 PRO A  14       4.017  34.466 -26.814  1.00  0.53           H  
ATOM    198  N   GLY A  15      -1.125  35.296 -26.755  1.00  0.64           N  
ATOM    199  H   GLY A  15      -1.256  36.292 -26.854  1.00  0.64           H  
ATOM    200  CA  GLY A  15      -2.242  34.568 -26.150  1.00  0.64           C  
ATOM    201  HA2 GLY A  15      -3.163  35.136 -26.279  1.00  0.64           H  
ATOM    202  HA3 GLY A  15      -2.062  34.475 -25.079  1.00  0.64           H  
ATOM    203  C   GLY A  15      -2.444  33.180 -26.758  1.00  0.64           C  
ATOM    204  O   GLY A  15      -2.465  32.997 -27.981  1.00  0.64           O  
ATOM    205  N   LEU A  16      -2.540  32.168 -25.894  1.00  0.79           N  
ATOM    206  H   LEU A  16      -2.570  32.394 -24.910  1.00  0.79           H  
ATOM    207  CA  LEU A  16      -2.907  30.817 -26.301  1.00  0.79           C  
ATOM    208  HA  LEU A  16      -2.269  30.497 -27.125  1.00  0.79           H  
ATOM    209  C   LEU A  16      -4.354  30.861 -26.796  1.00  0.79           C  
ATOM    210  CB  LEU A  16      -2.752  29.857 -25.108  1.00  0.79           C  
ATOM    211  HB2 LEU A  16      -3.247  28.917 -25.355  1.00  0.79           H  
ATOM    212  HB3 LEU A  16      -3.285  30.278 -24.256  1.00  0.79           H  
ATOM    213  O   LEU A  16      -5.246  31.204 -26.037  1.00  0.79           O  
ATOM    214  CG  LEU A  16      -1.301  29.560 -24.689  1.00  0.79           C  
ATOM    215  HG  LEU A  16      -0.790  30.495 -24.459  1.00  0.79           H  
ATOM    216  CD1 LEU A  16      -1.302  28.689 -23.435  1.00  0.79           C  
ATOM    217 HD11 LEU A  16      -0.277  28.505 -23.112  1.00  0.79           H  
ATOM    218 HD12 LEU A  16      -1.797  27.738 -23.630  1.00  0.79           H  
ATOM    219 HD13 LEU A  16      -1.825  29.206 -22.631  1.00  0.79           H  
ATOM    220  CD2 LEU A  16      -0.512  28.820 -25.777  1.00  0.79           C  
ATOM    221 HD21 LEU A  16       0.475  28.572 -25.387  1.00  0.79           H  
ATOM    222 HD22 LEU A  16      -1.036  27.905 -26.051  1.00  0.79           H  
ATOM    223 HD23 LEU A  16      -0.394  29.464 -26.649  1.00  0.79           H  
ATOM    224  N   MET A  17      -4.592  30.536 -28.064  1.00  0.84           N  
ATOM    225  H   MET A  17      -3.805  30.314 -28.657  1.00  0.84           H  
ATOM    226  CA  MET A  17      -5.936  30.588 -28.653  1.00  0.84           C  
ATOM    227  HA  MET A  17      -6.509  31.377 -28.164  1.00  0.84           H  
ATOM    228  C   MET A  17      -6.685  29.277 -28.436  1.00  0.84           C  
ATOM    229  CB  MET A  17      -5.872  30.923 -30.148  1.00  0.84           C  
ATOM    230  HB2 MET A  17      -5.359  30.117 -30.674  1.00  0.84           H  
ATOM    231  HB3 MET A  17      -6.887  30.987 -30.540  1.00  0.84           H  
ATOM    232  O   MET A  17      -6.075  28.203 -28.429  1.00  0.84           O  
ATOM    233  CG  MET A  17      -5.144  32.241 -30.435  1.00  0.84           C  
ATOM    234  HG2 MET A  17      -5.155  32.414 -31.511  1.00  0.84           H  
ATOM    235  HG3 MET A  17      -4.104  32.143 -30.124  1.00  0.84           H  
ATOM    236  SD  MET A  17      -5.815  33.710 -29.626  1.00  0.84           S  
ATOM    237  CE  MET A  17      -7.422  33.841 -30.440  1.00  0.84           C  
ATOM    238  HE1 MET A  17      -7.840  34.814 -30.182  1.00  0.84           H  
ATOM    239  HE2 MET A  17      -7.311  33.771 -31.522  1.00  0.84           H  
ATOM    240  HE3 MET A  17      -8.086  33.053 -30.083  1.00  0.84           H  
ATOM    241  N   CYS A  18      -8.010  29.356 -28.329  1.00  0.87           N  
ATOM    242  H   CYS A  18      -8.447  30.266 -28.316  1.00  0.87           H  
ATOM    243  CA  CYS A  18      -8.863  28.178 -28.277  1.00  0.87           C  
ATOM    244  HA  CYS A  18      -8.573  27.585 -27.409  1.00  0.87           H  
ATOM    245  C   CYS A  18      -8.687  27.303 -29.529  1.00  0.87           C  
ATOM    246  CB  CYS A  18     -10.309  28.633 -28.084  1.00  0.87           C  
ATOM    247  HB2 CYS A  18     -10.613  29.248 -28.931  1.00  0.87           H  
ATOM    248  HB3 CYS A  18     -10.366  29.235 -27.176  1.00  0.87           H  
ATOM    249  O   CYS A  18      -8.769  27.777 -30.660  1.00  0.87           O  
ATOM    250  SG  CYS A  18     -11.388  27.179 -27.937  1.00  0.87           S  
ATOM    251  HG  CYS A  18     -10.550  26.433 -27.211  1.00  0.87           H  
ATOM    252  N   GLN A  19      -8.463  26.008 -29.311  1.00  0.87           N  
ATOM    253  H   GLN A  19      -8.399  25.697 -28.353  1.00  0.87           H  
ATOM    254  CA  GLN A  19      -8.268  24.992 -30.345  1.00  0.87           C  
ATOM    255  HA  GLN A  19      -7.904  25.466 -31.257  1.00  0.87           H  
ATOM    256  C   GLN A  19      -9.561  24.256 -30.714  1.00  0.87           C  
ATOM    257  CB  GLN A  19      -7.213  23.994 -29.857  1.00  0.87           C  
ATOM    258  HB2 GLN A  19      -7.181  23.148 -30.543  1.00  0.87           H  
ATOM    259  HB3 GLN A  19      -7.502  23.625 -28.873  1.00  0.87           H  
ATOM    260  O   GLN A  19      -9.641  23.695 -31.801  1.00  0.87           O  
ATOM    261  CG  GLN A  19      -5.807  24.612 -29.794  1.00  0.87           C  
ATOM    262  HG2 GLN A  19      -5.522  24.933 -30.796  1.00  0.87           H  
ATOM    263  HG3 GLN A  19      -5.802  25.488 -29.145  1.00  0.87           H  
ATOM    264  CD  GLN A  19      -4.778  23.615 -29.275  1.00  0.87           C  
ATOM    265  NE2 GLN A  19      -3.546  23.703 -29.727  1.00  0.87           N  
ATOM    266 HE21 GLN A  19      -3.343  24.298 -30.517  1.00  0.87           H  
ATOM    267 HE22 GLN A  19      -2.985  22.868 -29.638  1.00  0.87           H  
ATOM    268  OE1 GLN A  19      -5.078  22.736 -28.484  1.00  0.87           O  
ATOM    269  N   GLU A  20     -10.578  24.276 -29.850  1.00  0.84           N  
ATOM    270  H   GLU A  20     -10.427  24.689 -28.941  1.00  0.84           H  
ATOM    271  CA  GLU A  20     -11.858  23.598 -30.104  1.00  0.84           C  
ATOM    272  HA  GLU A  20     -11.677  22.577 -30.438  1.00  0.84           H  
ATOM    273  C   GLU A  20     -12.674  24.278 -31.201  1.00  0.84           C  
ATOM    274  CB  GLU A  20     -12.687  23.577 -28.813  1.00  0.84           C  
ATOM    275  HB2 GLU A  20     -12.730  24.585 -28.400  1.00  0.84           H  
ATOM    276  HB3 GLU A  20     -13.709  23.269 -29.032  1.00  0.84           H  
ATOM    277  O   GLU A  20     -13.371  23.618 -31.963  1.00  0.84           O  
ATOM    278  CG  GLU A  20     -12.088  22.641 -27.763  1.00  0.84           C  
ATOM    279  HG2 GLU A  20     -11.040  22.899 -27.614  1.00  0.84           H  
ATOM    280  HG3 GLU A  20     -12.613  22.821 -26.824  1.00  0.84           H  
ATOM    281  CD  GLU A  20     -12.200  21.153 -28.123  1.00  0.84           C  
ATOM    282  OE1 GLU A  20     -11.680  20.346 -27.325  1.00  0.84           O  
ATOM    283  OE2 GLU A  20     -12.770  20.814 -29.177  1.00  0.84           O  
ATOM    284  N   SER A  21     -12.609  25.613 -31.278  1.00  0.80           N  
ATOM    285  H   SER A  21     -11.978  26.080 -30.643  1.00  0.80           H  
ATOM    286  CA  SER A  21     -13.369  26.445 -32.228  1.00  0.80           C  
ATOM    287  HA  SER A  21     -13.234  27.479 -31.908  1.00  0.80           H  
ATOM    288  C   SER A  21     -14.892  26.221 -32.248  1.00  0.80           C  
ATOM    289  CB  SER A  21     -12.776  26.335 -33.638  1.00  0.80           C  
ATOM    290  HB2 SER A  21     -13.266  27.050 -34.299  1.00  0.80           H  
ATOM    291  HB3 SER A  21     -12.938  25.330 -34.028  1.00  0.80           H  
ATOM    292  O   SER A  21     -15.579  26.844 -33.050  1.00  0.80           O  
ATOM    293  OG  SER A  21     -11.388  26.612 -33.606  1.00  0.80           O  
ATOM    294  HG  SER A  21     -10.955  25.857 -33.202  1.00  0.80           H  
ATOM    295  N   TYR A  22     -15.427  25.392 -31.349  1.00  0.81           N  
ATOM    296  H   TYR A  22     -14.776  24.842 -30.807  1.00  0.81           H  
ATOM    297  CA  TYR A  22     -16.807  24.917 -31.360  1.00  0.81           C  
ATOM    298  HA  TYR A  22     -17.019  24.483 -32.337  1.00  0.81           H  
ATOM    299  C   TYR A  22     -17.821  26.046 -31.136  1.00  0.81           C  
ATOM    300  CB  TYR A  22     -16.929  23.810 -30.302  1.00  0.81           C  
ATOM    301  HB2 TYR A  22     -16.682  24.215 -29.320  1.00  0.81           H  
ATOM    302  HB3 TYR A  22     -16.200  23.030 -30.523  1.00  0.81           H  
ATOM    303  O   TYR A  22     -18.713  26.252 -31.952  1.00  0.81           O  
ATOM    304  CG  TYR A  22     -18.301  23.177 -30.249  1.00  0.81           C  
ATOM    305  CD1 TYR A  22     -19.209  23.532 -29.233  1.00  0.81           C  
ATOM    306  HD1 TYR A  22     -18.928  24.238 -28.466  1.00  0.81           H  
ATOM    307  CD2 TYR A  22     -18.678  22.253 -31.242  1.00  0.81           C  
ATOM    308  HD2 TYR A  22     -17.980  21.985 -32.022  1.00  0.81           H  
ATOM    309  CE1 TYR A  22     -20.499  22.970 -29.223  1.00  0.81           C  
ATOM    310  HE1 TYR A  22     -21.211  23.251 -28.461  1.00  0.81           H  
ATOM    311  CE2 TYR A  22     -19.965  21.681 -31.223  1.00  0.81           C  
ATOM    312  HE2 TYR A  22     -20.269  20.974 -31.981  1.00  0.81           H  
ATOM    313  OH  TYR A  22     -22.122  21.497 -30.187  1.00  0.81           O  
ATOM    314  HH  TYR A  22     -22.648  21.861 -29.471  1.00  0.81           H  
ATOM    315  CZ  TYR A  22     -20.878  22.043 -30.212  1.00  0.81           C  
ATOM    316  N   ALA A  23     -17.649  26.822 -30.062  1.00  0.86           N  
ATOM    317  H   ALA A  23     -16.924  26.568 -29.407  1.00  0.86           H  
ATOM    318  CA  ALA A  23     -18.509  27.965 -29.743  1.00  0.86           C  
ATOM    319  HA  ALA A  23     -19.452  27.871 -30.281  1.00  0.86           H  
ATOM    320  C   ALA A  23     -17.889  29.317 -30.147  1.00  0.86           C  
ATOM    321  CB  ALA A  23     -18.822  27.911 -28.242  1.00  0.86           C  
ATOM    322  HB1 ALA A  23     -19.508  28.717 -27.981  1.00  0.86           H  
ATOM    323  HB2 ALA A  23     -17.908  28.019 -27.659  1.00  0.86           H  
ATOM    324  HB3 ALA A  23     -19.294  26.960 -27.994  1.00  0.86           H  
ATOM    325  O   ALA A  23     -18.607  30.296 -30.370  1.00  0.86           O  
ATOM    326  N   CYS A  24     -16.557  29.388 -30.229  1.00  0.87           N  
ATOM    327  H   CYS A  24     -16.024  28.561 -29.998  1.00  0.87           H  
ATOM    328  CA  CYS A  24     -15.818  30.634 -30.439  1.00  0.87           C  
ATOM    329  HA  CYS A  24     -16.487  31.483 -30.294  1.00  0.87           H  
ATOM    330  C   CYS A  24     -15.220  30.809 -31.838  1.00  0.87           C  
ATOM    331  CB  CYS A  24     -14.724  30.747 -29.379  1.00  0.87           C  
ATOM    332  HB2 CYS A  24     -15.162  30.647 -28.386  1.00  0.87           H  
ATOM    333  HB3 CYS A  24     -14.281  31.739 -29.466  1.00  0.87           H  
ATOM    334  O   CYS A  24     -14.611  31.835 -32.098  1.00  0.87           O  
ATOM    335  SG  CYS A  24     -13.425  29.507 -29.643  1.00  0.87           S  
ATOM    336  HG  CYS A  24     -12.780  29.733 -28.495  1.00  0.87           H  
ATOM    337  N   SER A  25     -15.314  29.824 -32.739  1.00  0.81           N  
ATOM    338  H   SER A  25     -15.834  28.988 -32.515  1.00  0.81           H  
ATOM    339  CA  SER A  25     -14.623  29.865 -34.045  1.00  0.81           C  
ATOM    340  HA  SER A  25     -14.770  28.892 -34.513  1.00  0.81           H  
ATOM    341  C   SER A  25     -13.093  30.069 -33.964  1.00  0.81           C  
ATOM    342  CB  SER A  25     -15.276  30.898 -34.977  1.00  0.81           C  
ATOM    343  HB2 SER A  25     -15.094  31.906 -34.604  1.00  0.81           H  
ATOM    344  HB3 SER A  25     -14.838  30.814 -35.972  1.00  0.81           H  
ATOM    345  O   SER A  25     -12.466  30.474 -34.940  1.00  0.81           O  
ATOM    346  OG  SER A  25     -16.669  30.673 -35.071  1.00  0.81           O  
ATOM    347  HG  SER A  25     -17.042  30.740 -34.189  1.00  0.81           H  
ATOM    348  N   GLY A  26     -12.478  29.804 -32.804  1.00  0.77           N  
ATOM    349  H   GLY A  26     -13.054  29.537 -32.018  1.00  0.77           H  
ATOM    350  CA  GLY A  26     -11.030  29.904 -32.581  1.00  0.77           C  
ATOM    351  HA2 GLY A  26     -10.770  29.318 -31.699  1.00  0.77           H  
ATOM    352  HA3 GLY A  26     -10.507  29.473 -33.435  1.00  0.77           H  
ATOM    353  C   GLY A  26     -10.508  31.330 -32.368  1.00  0.77           C  
ATOM    354  O   GLY A  26      -9.295  31.543 -32.407  1.00  0.77           O  
ATOM    355  N   THR A  27     -11.396  32.312 -32.166  1.00  0.78           N  
ATOM    356  H   THR A  27     -12.384  32.107 -32.206  1.00  0.78           H  
ATOM    357  CA  THR A  27     -11.021  33.721 -31.941  1.00  0.78           C  
ATOM    358  HA  THR A  27     -10.087  33.934 -32.462  1.00  0.78           H  
ATOM    359  C   THR A  27     -10.790  34.072 -30.482  1.00  0.78           C  
ATOM    360  CB  THR A  27     -12.085  34.685 -32.477  1.00  0.78           C  
ATOM    361  HB  THR A  27     -11.786  35.710 -32.259  1.00  0.78           H  
ATOM    362  O   THR A  27     -10.187  35.102 -30.204  1.00  0.78           O  
ATOM    363  CG2 THR A  27     -12.237  34.539 -33.993  1.00  0.78           C  
ATOM    364 HG21 THR A  27     -11.276  34.709 -34.479  1.00  0.78           H  
ATOM    365 HG22 THR A  27     -12.955  35.277 -34.349  1.00  0.78           H  
ATOM    366 HG23 THR A  27     -12.604  33.543 -34.242  1.00  0.78           H  
ATOM    367  OG1 THR A  27     -13.344  34.440 -31.893  1.00  0.78           O  
ATOM    368  HG1 THR A  27     -13.328  34.637 -30.954  1.00  0.78           H  
ATOM    369  N   ASP A  28     -11.266  33.237 -29.565  1.00  0.85           N  
ATOM    370  H   ASP A  28     -11.783  32.426 -29.872  1.00  0.85           H  
ATOM    371  CA  ASP A  28     -11.181  33.512 -28.135  1.00  0.85           C  
ATOM    372  HA  ASP A  28     -11.167  34.591 -27.981  1.00  0.85           H  
ATOM    373  C   ASP A  28      -9.883  32.936 -27.562  1.00  0.85           C  
ATOM    374  CB  ASP A  28     -12.417  32.965 -27.400  1.00  0.85           C  
ATOM    375  HB2 ASP A  28     -12.286  33.134 -26.331  1.00  0.85           H  
ATOM    376  HB3 ASP A  28     -12.462  31.889 -27.567  1.00  0.85           H  
ATOM    377  O   ASP A  28      -9.421  31.861 -27.972  1.00  0.85           O  
ATOM    378  CG  ASP A  28     -13.762  33.583 -27.821  1.00  0.85           C  
ATOM    379  OD1 ASP A  28     -13.781  34.477 -28.696  1.00  0.85           O  
ATOM    380  OD2 ASP A  28     -14.798  33.059 -27.338  1.00  0.85           O  
ATOM    381  N   GLU A  29      -9.315  33.630 -26.578  1.00  0.87           N  
ATOM    382  H   GLU A  29      -9.721  34.506 -26.282  1.00  0.87           H  
ATOM    383  CA  GLU A  29      -8.190  33.113 -25.806  1.00  0.87           C  
ATOM    384  HA  GLU A  29      -7.411  32.804 -26.502  1.00  0.87           H  
ATOM    385  C   GLU A  29      -8.624  31.875 -25.015  1.00  0.87           C  
ATOM    386  CB  GLU A  29      -7.582  34.188 -24.897  1.00  0.87           C  
ATOM    387  HB2 GLU A  29      -6.818  33.716 -24.279  1.00  0.87           H  
ATOM    388  HB3 GLU A  29      -8.355  34.604 -24.251  1.00  0.87           H  
ATOM    389  O   GLU A  29      -9.698  31.813 -24.408  1.00  0.87           O  
ATOM    390  CG  GLU A  29      -6.927  35.304 -25.728  1.00  0.87           C  
ATOM    391  HG2 GLU A  29      -7.702  35.852 -26.263  1.00  0.87           H  
ATOM    392  HG3 GLU A  29      -6.272  34.841 -26.467  1.00  0.87           H  
ATOM    393  CD  GLU A  29      -6.101  36.290 -24.889  1.00  0.87           C  
ATOM    394  OE1 GLU A  29      -5.265  36.987 -25.509  1.00  0.87           O  
ATOM    395  OE2 GLU A  29      -6.280  36.317 -23.652  1.00  0.87           O  
ATOM    396  N   ALA A  30      -7.789  30.846 -25.070  1.00  0.87           N  
ATOM    397  H   ALA A  30      -6.880  31.001 -25.482  1.00  0.87           H  
ATOM    398  CA  ALA A  30      -7.947  29.681 -24.237  1.00  0.87           C  
ATOM    399  HA  ALA A  30      -8.981  29.344 -24.308  1.00  0.87           H  
ATOM    400  C   ALA A  30      -7.649  30.051 -22.786  1.00  0.87           C  
ATOM    401  CB  ALA A  30      -7.038  28.560 -24.728  1.00  0.87           C  
ATOM    402  HB1 ALA A  30      -7.205  27.684 -24.102  1.00  0.87           H  
ATOM    403  HB2 ALA A  30      -7.268  28.316 -25.765  1.00  0.87           H  
ATOM    404  HB3 ALA A  30      -5.995  28.867 -24.649  1.00  0.87           H  
ATOM    405  O   ALA A  30      -6.689  30.760 -22.492  1.00  0.87           O  
ATOM    406  N   ILE A  31      -8.448  29.495 -21.885  1.00  0.88           N  
ATOM    407  H   ILE A  31      -9.204  28.915 -22.220  1.00  0.88           H  
ATOM    408  CA  ILE A  31      -8.274  29.617 -20.436  1.00  0.88           C  
ATOM    409  HA  ILE A  31      -7.326  30.113 -20.230  1.00  0.88           H  
ATOM    410  C   ILE A  31      -8.182  28.252 -19.749  1.00  0.88           C  
ATOM    411  CB  ILE A  31      -9.385  30.487 -19.826  1.00  0.88           C  
ATOM    412  HB  ILE A  31      -9.261  30.459 -18.744  1.00  0.88           H  
ATOM    413  O   ILE A  31      -7.790  28.191 -18.588  1.00  0.88           O  
ATOM    414  CG1 ILE A  31     -10.783  29.960 -20.187  1.00  0.88           C  
ATOM    415 HG12 ILE A  31     -10.776  28.870 -20.185  1.00  0.88           H  
ATOM    416 HG13 ILE A  31     -11.060  30.293 -21.187  1.00  0.88           H  
ATOM    417  CG2 ILE A  31      -9.242  31.951 -20.276  1.00  0.88           C  
ATOM    418 HG21 ILE A  31      -8.237  32.308 -20.053  1.00  0.88           H  
ATOM    419 HG22 ILE A  31      -9.408  32.046 -21.349  1.00  0.88           H  
ATOM    420 HG23 ILE A  31      -9.955  32.586 -19.749  1.00  0.88           H  
ATOM    421  CD1 ILE A  31     -11.823  30.442 -19.181  1.00  0.88           C  
ATOM    422 HD11 ILE A  31     -11.507  30.198 -18.167  1.00  0.88           H  
ATOM    423 HD12 ILE A  31     -12.766  29.930 -19.375  1.00  0.88           H  
ATOM    424 HD13 ILE A  31     -11.967  31.520 -19.264  1.00  0.88           H  
ATOM    425  N   PHE A  32      -8.470  27.159 -20.462  1.00  0.87           N  
ATOM    426  H   PHE A  32      -8.817  27.269 -21.403  1.00  0.87           H  
ATOM    427  CA  PHE A  32      -8.323  25.789 -19.977  1.00  0.87           C  
ATOM    428  HA  PHE A  32      -7.781  25.805 -19.032  1.00  0.87           H  
ATOM    429  C   PHE A  32      -7.512  24.936 -20.965  1.00  0.87           C  
ATOM    430  CB  PHE A  32      -9.712  25.191 -19.706  1.00  0.87           C  
ATOM    431  HB2 PHE A  32      -9.586  24.176 -19.330  1.00  0.87           H  
ATOM    432  HB3 PHE A  32     -10.258  25.124 -20.648  1.00  0.87           H  
ATOM    433  O   PHE A  32      -7.629  25.108 -22.175  1.00  0.87           O  
ATOM    434  CG  PHE A  32     -10.545  25.973 -18.704  1.00  0.87           C  
ATOM    435  CD1 PHE A  32     -10.234  25.919 -17.332  1.00  0.87           C  
ATOM    436  HD1 PHE A  32      -9.406  25.315 -16.992  1.00  0.87           H  
ATOM    437  CD2 PHE A  32     -11.649  26.732 -19.132  1.00  0.87           C  
ATOM    438  HD2 PHE A  32     -11.926  26.746 -20.176  1.00  0.87           H  
ATOM    439  CE1 PHE A  32     -11.002  26.641 -16.400  1.00  0.87           C  
ATOM    440  HE1 PHE A  32     -10.765  26.592 -15.348  1.00  0.87           H  
ATOM    441  CE2 PHE A  32     -12.436  27.425 -18.197  1.00  0.87           C  
ATOM    442  HE2 PHE A  32     -13.335  27.929 -18.517  1.00  0.87           H  
ATOM    443  CZ  PHE A  32     -12.102  27.399 -16.834  1.00  0.87           C  
ATOM    444  HZ  PHE A  32     -12.725  27.917 -16.120  1.00  0.87           H  
ATOM    445  N   GLU A  33      -6.700  24.005 -20.470  1.00  0.88           N  
ATOM    446  H   GLU A  33      -6.601  23.960 -19.466  1.00  0.88           H  
ATOM    447  CA  GLU A  33      -6.210  22.837 -21.210  1.00  0.88           C  
ATOM    448  HA  GLU A  33      -6.421  22.955 -22.273  1.00  0.88           H  
ATOM    449  C   GLU A  33      -6.982  21.627 -20.694  1.00  0.88           C  
ATOM    450  CB  GLU A  33      -4.686  22.647 -21.045  1.00  0.88           C  
ATOM    451  HB2 GLU A  33      -4.445  22.469 -19.997  1.00  0.88           H  
ATOM    452  HB3 GLU A  33      -4.182  23.562 -21.359  1.00  0.88           H  
ATOM    453  O   GLU A  33      -6.959  21.337 -19.499  1.00  0.88           O  
ATOM    454  CG  GLU A  33      -4.110  21.511 -21.908  1.00  0.88           C  
ATOM    455  HG2 GLU A  33      -4.497  20.557 -21.549  1.00  0.88           H  
ATOM    456  HG3 GLU A  33      -4.462  21.643 -22.931  1.00  0.88           H  
ATOM    457  CD  GLU A  33      -2.564  21.471 -21.903  1.00  0.88           C  
ATOM    458  OE1 GLU A  33      -1.954  21.558 -23.001  1.00  0.88           O  
ATOM    459  OE2 GLU A  33      -1.947  21.296 -20.822  1.00  0.88           O  
ATOM    460  N   CYS A  34      -7.698  20.938 -21.574  1.00  0.84           N  
ATOM    461  H   CYS A  34      -7.676  21.209 -22.547  1.00  0.84           H  
ATOM    462  CA  CYS A  34      -8.335  19.680 -21.225  1.00  0.84           C  
ATOM    463  HA  CYS A  34      -8.399  19.580 -20.142  1.00  0.84           H  
ATOM    464  C   CYS A  34      -7.467  18.532 -21.741  1.00  0.84           C  
ATOM    465  CB  CYS A  34      -9.762  19.686 -21.763  1.00  0.84           C  
ATOM    466  HB2 CYS A  34      -9.742  19.836 -22.843  1.00  0.84           H  
ATOM    467  HB3 CYS A  34     -10.321  20.503 -21.306  1.00  0.84           H  
ATOM    468  O   CYS A  34      -7.288  18.382 -22.953  1.00  0.84           O  
ATOM    469  SG  CYS A  34     -10.536  18.109 -21.325  1.00  0.84           S  
ATOM    470  HG  CYS A  34     -10.319  18.178 -20.009  1.00  0.84           H  
ATOM    471  N   ASP A  35      -6.931  17.723 -20.828  1.00  0.72           N  
ATOM    472  H   ASP A  35      -7.098  17.913 -19.850  1.00  0.72           H  
ATOM    473  CA  ASP A  35      -6.020  16.626 -21.172  1.00  0.72           C  
ATOM    474  HA  ASP A  35      -5.214  17.013 -21.796  1.00  0.72           H  
ATOM    475  C   ASP A  35      -6.733  15.551 -22.001  1.00  0.72           C  
ATOM    476  CB  ASP A  35      -5.419  16.021 -19.886  1.00  0.72           C  
ATOM    477  HB2 ASP A  35      -5.172  14.978 -20.081  1.00  0.72           H  
ATOM    478  HB3 ASP A  35      -6.163  16.037 -19.089  1.00  0.72           H  
ATOM    479  O   ASP A  35      -6.214  15.097 -23.026  1.00  0.72           O  
ATOM    480  CG  ASP A  35      -4.129  16.705 -19.410  1.00  0.72           C  
ATOM    481  OD1 ASP A  35      -3.569  17.528 -20.166  1.00  0.72           O  
ATOM    482  OD2 ASP A  35      -3.618  16.312 -18.345  1.00  0.72           O  
ATOM    483  N   GLU A  36      -7.960  15.207 -21.604  1.00  0.74           N  
ATOM    484  H   GLU A  36      -8.293  15.613 -20.741  1.00  0.74           H  
ATOM    485  CA  GLU A  36      -8.793  14.183 -22.240  1.00  0.74           C  
ATOM    486  HA  GLU A  36      -8.180  13.313 -22.473  1.00  0.74           H  
ATOM    487  C   GLU A  36      -9.411  14.668 -23.564  1.00  0.74           C  
ATOM    488  CB  GLU A  36      -9.878  13.744 -21.248  1.00  0.74           C  
ATOM    489  HB2 GLU A  36     -10.598  13.114 -21.770  1.00  0.74           H  
ATOM    490  HB3 GLU A  36     -10.379  14.638 -20.879  1.00  0.74           H  
ATOM    491  O   GLU A  36      -9.347  13.955 -24.566  1.00  0.74           O  
ATOM    492  CG  GLU A  36      -9.327  12.959 -20.049  1.00  0.74           C  
ATOM    493  HG2 GLU A  36      -9.007  11.972 -20.385  1.00  0.74           H  
ATOM    494  HG3 GLU A  36      -8.452  13.473 -19.651  1.00  0.74           H  
ATOM    495  CD  GLU A  36     -10.381  12.824 -18.942  1.00  0.74           C  
ATOM    496  OE1 GLU A  36     -10.128  13.337 -17.829  1.00  0.74           O  
ATOM    497  OE2 GLU A  36     -11.451  12.245 -19.210  1.00  0.74           O  
ATOM    498  N   CYS A  37      -9.916  15.911 -23.638  1.00  0.81           N  
ATOM    499  H   CYS A  37      -9.943  16.471 -22.798  1.00  0.81           H  
ATOM    500  CA  CYS A  37     -10.322  16.530 -24.918  1.00  0.81           C  
ATOM    501  HA  CYS A  37     -10.919  15.816 -25.485  1.00  0.81           H  
ATOM    502  C   CYS A  37      -9.123  16.893 -25.794  1.00  0.81           C  
ATOM    503  CB  CYS A  37     -11.160  17.794 -24.708  1.00  0.81           C  
ATOM    504  HB2 CYS A  37     -11.340  18.266 -25.674  1.00  0.81           H  
ATOM    505  HB3 CYS A  37     -10.606  18.507 -24.096  1.00  0.81           H  
ATOM    506  O   CYS A  37      -9.264  17.108 -27.000  1.00  0.81           O  
ATOM    507  SG  CYS A  37     -12.763  17.418 -23.956  1.00  0.81           S  
ATOM    508  HG  CYS A  37     -12.724  18.304 -22.956  1.00  0.81           H  
ATOM    509  N   CYS A  38      -7.925  16.883 -25.210  1.00  0.79           N  
ATOM    510  H   CYS A  38      -7.886  16.788 -24.206  1.00  0.79           H  
ATOM    511  CA  CYS A  38      -6.674  17.041 -25.912  1.00  0.79           C  
ATOM    512  HA  CYS A  38      -5.880  16.961 -25.169  1.00  0.79           H  
ATOM    513  C   CYS A  38      -6.516  18.417 -26.576  1.00  0.79           C  
ATOM    514  CB  CYS A  38      -6.597  15.871 -26.901  1.00  0.79           C  
ATOM    515  HB2 CYS A  38      -5.708  16.016 -27.515  1.00  0.79           H  
ATOM    516  HB3 CYS A  38      -7.445  15.893 -27.585  1.00  0.79           H  
ATOM    517  O   CYS A  38      -6.039  18.487 -27.718  1.00  0.79           O  
ATOM    518  SG  CYS A  38      -6.614  14.260 -26.043  1.00  0.79           S  
ATOM    519  HG  CYS A  38      -7.732  14.409 -25.327  1.00  0.79           H  
ATOM    520  N   SER A  39      -6.958  19.477 -25.908  1.00  0.85           N  
ATOM    521  H   SER A  39      -7.328  19.350 -24.977  1.00  0.85           H  
ATOM    522  CA  SER A  39      -7.160  20.785 -26.528  1.00  0.85           C  
ATOM    523  HA  SER A  39      -6.391  20.951 -27.283  1.00  0.85           H  
ATOM    524  C   SER A  39      -7.109  21.939 -25.530  1.00  0.85           C  
ATOM    525  CB  SER A  39      -8.527  20.805 -27.213  1.00  0.85           C  
ATOM    526  HB2 SER A  39      -8.566  20.030 -27.978  1.00  0.85           H  
ATOM    527  HB3 SER A  39      -8.706  21.776 -27.674  1.00  0.85           H  
ATOM    528  O   SER A  39      -7.451  21.806 -24.353  1.00  0.85           O  
ATOM    529  OG  SER A  39      -9.500  20.553 -26.230  1.00  0.85           O  
ATOM    530  HG  SER A  39     -10.329  20.391 -26.685  1.00  0.85           H  
ATOM    531  N   LEU A  40      -6.725  23.107 -26.041  1.00  0.88           N  
ATOM    532  H   LEU A  40      -6.361  23.108 -26.984  1.00  0.88           H  
ATOM    533  CA  LEU A  40      -6.888  24.386 -25.360  1.00  0.88           C  
ATOM    534  HA  LEU A  40      -6.764  24.233 -24.288  1.00  0.88           H  
ATOM    535  C   LEU A  40      -8.299  24.936 -25.609  1.00  0.88           C  
ATOM    536  CB  LEU A  40      -5.813  25.367 -25.843  1.00  0.88           C  
ATOM    537  HB2 LEU A  40      -5.916  26.299 -25.287  1.00  0.88           H  
ATOM    538  HB3 LEU A  40      -6.006  25.583 -26.893  1.00  0.88           H  
ATOM    539  O   LEU A  40      -8.763  25.011 -26.750  1.00  0.88           O  
ATOM    540  CG  LEU A  40      -4.361  24.895 -25.681  1.00  0.88           C  
ATOM    541  HG  LEU A  40      -4.228  23.918 -26.147  1.00  0.88           H  
ATOM    542  CD1 LEU A  40      -3.461  25.896 -26.409  1.00  0.88           C  
ATOM    543 HD11 LEU A  40      -3.838  26.069 -27.417  1.00  0.88           H  
ATOM    544 HD12 LEU A  40      -3.448  26.838 -25.860  1.00  0.88           H  
ATOM    545 HD13 LEU A  40      -2.452  25.491 -26.487  1.00  0.88           H  
ATOM    546  CD2 LEU A  40      -3.945  24.815 -24.214  1.00  0.88           C  
ATOM    547 HD21 LEU A  40      -2.946  24.387 -24.129  1.00  0.88           H  
ATOM    548 HD22 LEU A  40      -3.951  25.808 -23.764  1.00  0.88           H  
ATOM    549 HD23 LEU A  40      -4.626  24.162 -23.667  1.00  0.88           H  
ATOM    550  N   GLN A  41      -8.987  25.363 -24.559  1.00  0.90           N  
ATOM    551  H   GLN A  41      -8.551  25.296 -23.650  1.00  0.90           H  
ATOM    552  CA  GLN A  41     -10.402  25.716 -24.587  1.00  0.90           C  
ATOM    553  HA  GLN A  41     -10.757  25.735 -25.617  1.00  0.90           H  
ATOM    554  C   GLN A  41     -10.624  27.101 -23.976  1.00  0.90           C  
ATOM    555  CB  GLN A  41     -11.215  24.640 -23.860  1.00  0.90           C  
ATOM    556  HB2 GLN A  41     -12.272  24.834 -24.043  1.00  0.90           H  
ATOM    557  HB3 GLN A  41     -11.031  24.715 -22.788  1.00  0.90           H  
ATOM    558  O   GLN A  41     -10.099  27.407 -22.905  1.00  0.90           O  
ATOM    559  CG  GLN A  41     -10.874  23.209 -24.318  1.00  0.90           C  
ATOM    560  HG2 GLN A  41     -10.876  23.160 -25.407  1.00  0.90           H  
ATOM    561  HG3 GLN A  41      -9.880  22.930 -23.967  1.00  0.90           H  
ATOM    562  CD  GLN A  41     -11.854  22.199 -23.758  1.00  0.90           C  
ATOM    563  NE2 GLN A  41     -12.035  21.053 -24.379  1.00  0.90           N  
ATOM    564 HE21 GLN A  41     -11.583  20.863 -25.262  1.00  0.90           H  
ATOM    565 HE22 GLN A  41     -12.763  20.443 -24.035  1.00  0.90           H  
ATOM    566  OE1 GLN A  41     -12.485  22.449 -22.749  1.00  0.90           O  
ATOM    567  N   CYS A  42     -11.382  27.962 -24.660  1.00  0.91           N  
ATOM    568  H   CYS A  42     -11.816  27.661 -25.521  1.00  0.91           H  
ATOM    569  CA  CYS A  42     -11.903  29.188 -24.049  1.00  0.91           C  
ATOM    570  HA  CYS A  42     -11.125  29.642 -23.435  1.00  0.91           H  
ATOM    571  C   CYS A  42     -13.086  28.854 -23.130  1.00  0.91           C  
ATOM    572  CB  CYS A  42     -12.293  30.213 -25.124  1.00  0.91           C  
ATOM    573  HB2 CYS A  42     -11.453  30.392 -25.795  1.00  0.91           H  
ATOM    574  HB3 CYS A  42     -12.506  31.163 -24.635  1.00  0.91           H  
ATOM    575  O   CYS A  42     -13.643  27.760 -23.229  1.00  0.91           O  
ATOM    576  SG  CYS A  42     -13.765  29.695 -26.057  1.00  0.91           S  
ATOM    577  HG  CYS A  42     -14.047  30.900 -26.560  1.00  0.91           H  
ATOM    578  N   LEU A  43     -13.512  29.815 -22.305  1.00  0.89           N  
ATOM    579  H   LEU A  43     -12.991  30.680 -22.261  1.00  0.89           H  
ATOM    580  CA  LEU A  43     -14.629  29.650 -21.364  1.00  0.89           C  
ATOM    581  HA  LEU A  43     -14.332  28.945 -20.589  1.00  0.89           H  
ATOM    582  C   LEU A  43     -15.878  29.071 -22.041  1.00  0.89           C  
ATOM    583  CB  LEU A  43     -14.943  31.028 -20.742  1.00  0.89           C  
ATOM    584  HB2 LEU A  43     -14.024  31.496 -20.389  1.00  0.89           H  
ATOM    585  HB3 LEU A  43     -15.346  31.677 -21.520  1.00  0.89           H  
ATOM    586  O   LEU A  43     -16.452  28.092 -21.587  1.00  0.89           O  
ATOM    587  CG  LEU A  43     -15.951  30.991 -19.576  1.00  0.89           C  
ATOM    588  HG  LEU A  43     -16.894  30.577 -19.933  1.00  0.89           H  
ATOM    589  CD1 LEU A  43     -15.461  30.175 -18.380  1.00  0.89           C  
ATOM    590 HD11 LEU A  43     -15.364  29.125 -18.657  1.00  0.89           H  
ATOM    591 HD12 LEU A  43     -14.520  30.565 -17.992  1.00  0.89           H  
ATOM    592 HD13 LEU A  43     -16.218  30.215 -17.596  1.00  0.89           H  
ATOM    593  CD2 LEU A  43     -16.198  32.424 -19.101  1.00  0.89           C  
ATOM    594 HD21 LEU A  43     -16.948  32.407 -18.310  1.00  0.89           H  
ATOM    595 HD22 LEU A  43     -16.583  33.027 -19.923  1.00  0.89           H  
ATOM    596 HD23 LEU A  43     -15.278  32.862 -18.716  1.00  0.89           H  
ATOM    597  N   ARG A  44     -16.243  29.629 -23.198  1.00  0.91           N  
ATOM    598  H   ARG A  44     -15.693  30.409 -23.529  1.00  0.91           H  
ATOM    599  CA  ARG A  44     -17.447  29.231 -23.937  1.00  0.91           C  
ATOM    600  HA  ARG A  44     -18.295  29.229 -23.252  1.00  0.91           H  
ATOM    601  C   ARG A  44     -17.362  27.808 -24.487  1.00  0.91           C  
ATOM    602  CB  ARG A  44     -17.699  30.230 -25.073  1.00  0.91           C  
ATOM    603  HB2 ARG A  44     -18.548  29.876 -25.657  1.00  0.91           H  
ATOM    604  HB3 ARG A  44     -16.825  30.264 -25.724  1.00  0.91           H  
ATOM    605  O   ARG A  44     -18.347  27.081 -24.460  1.00  0.91           O  
ATOM    606  CG  ARG A  44     -18.003  31.645 -24.554  1.00  0.91           C  
ATOM    607  HG2 ARG A  44     -17.202  31.981 -23.895  1.00  0.91           H  
ATOM    608  HG3 ARG A  44     -18.933  31.632 -23.986  1.00  0.91           H  
ATOM    609  CD  ARG A  44     -18.112  32.651 -25.704  1.00  0.91           C  
ATOM    610  HD2 ARG A  44     -17.159  32.667 -26.231  1.00  0.91           H  
ATOM    611  HD3 ARG A  44     -18.282  33.643 -25.286  1.00  0.91           H  
ATOM    612  NE  ARG A  44     -19.219  32.314 -26.620  1.00  0.91           N  
ATOM    613  HE  ARG A  44     -20.026  31.869 -26.207  1.00  0.91           H  
ATOM    614  NH1 ARG A  44     -18.244  33.088 -28.552  1.00  0.91           N  
ATOM    615 HH11 ARG A  44     -18.269  33.210 -29.554  1.00  0.91           H  
ATOM    616 HH12 ARG A  44     -17.424  33.376 -28.038  1.00  0.91           H  
ATOM    617  NH2 ARG A  44     -20.209  32.030 -28.643  1.00  0.91           N  
ATOM    618 HH21 ARG A  44     -20.971  31.541 -28.196  1.00  0.91           H  
ATOM    619 HH22 ARG A  44     -20.033  31.871 -29.625  1.00  0.91           H  
ATOM    620  CZ  ARG A  44     -19.223  32.490 -27.928  1.00  0.91           C  
ATOM    621  N   CYS A  45     -16.207  27.422 -25.032  1.00  0.90           N  
ATOM    622  H   CYS A  45     -15.412  28.041 -24.958  1.00  0.90           H  
ATOM    623  CA  CYS A  45     -16.015  26.074 -25.567  1.00  0.90           C  
ATOM    624  HA  CYS A  45     -16.876  25.796 -26.175  1.00  0.90           H  
ATOM    625  C   CYS A  45     -15.927  25.038 -24.445  1.00  0.90           C  
ATOM    626  CB  CYS A  45     -14.754  26.028 -26.438  1.00  0.90           C  
ATOM    627  HB2 CYS A  45     -14.492  24.987 -26.625  1.00  0.90           H  
ATOM    628  HB3 CYS A  45     -13.931  26.503 -25.903  1.00  0.90           H  
ATOM    629  O   CYS A  45     -16.464  23.947 -24.605  1.00  0.90           O  
ATOM    630  SG  CYS A  45     -15.044  26.859 -28.028  1.00  0.90           S  
ATOM    631  HG  CYS A  45     -13.755  27.041 -28.330  1.00  0.90           H  
ATOM    632  N   GLU A  46     -15.275  25.372 -23.331  1.00  0.90           N  
ATOM    633  H   GLU A  46     -14.885  26.298 -23.235  1.00  0.90           H  
ATOM    634  CA  GLU A  46     -15.180  24.489 -22.171  1.00  0.90           C  
ATOM    635  HA  GLU A  46     -14.773  23.533 -22.499  1.00  0.90           H  
ATOM    636  C   GLU A  46     -16.567  24.199 -21.587  1.00  0.90           C  
ATOM    637  CB  GLU A  46     -14.191  25.087 -21.159  1.00  0.90           C  
ATOM    638  HB2 GLU A  46     -13.222  25.157 -21.654  1.00  0.90           H  
ATOM    639  HB3 GLU A  46     -14.485  26.102 -20.893  1.00  0.90           H  
ATOM    640  O   GLU A  46     -16.936  23.026 -21.508  1.00  0.90           O  
ATOM    641  CG  GLU A  46     -14.007  24.221 -19.902  1.00  0.90           C  
ATOM    642  HG2 GLU A  46     -13.034  24.443 -19.465  1.00  0.90           H  
ATOM    643  HG3 GLU A  46     -13.983  23.172 -20.199  1.00  0.90           H  
ATOM    644  CD  GLU A  46     -15.080  24.440 -18.826  1.00  0.90           C  
ATOM    645  OE1 GLU A  46     -15.350  23.468 -18.084  1.00  0.90           O  
ATOM    646  OE2 GLU A  46     -15.606  25.564 -18.720  1.00  0.90           O  
ATOM    647  N   GLU A  47     -17.366  25.231 -21.296  1.00  0.89           N  
ATOM    648  H   GLU A  47     -16.970  26.160 -21.281  1.00  0.89           H  
ATOM    649  CA  GLU A  47     -18.718  25.066 -20.754  1.00  0.89           C  
ATOM    650  HA  GLU A  47     -18.657  24.554 -19.794  1.00  0.89           H  
ATOM    651  C   GLU A  47     -19.610  24.230 -21.680  1.00  0.89           C  
ATOM    652  CB  GLU A  47     -19.384  26.437 -20.550  1.00  0.89           C  
ATOM    653  HB2 GLU A  47     -19.244  27.038 -21.448  1.00  0.89           H  
ATOM    654  HB3 GLU A  47     -20.453  26.273 -20.414  1.00  0.89           H  
ATOM    655  O   GLU A  47     -20.292  23.308 -21.233  1.00  0.89           O  
ATOM    656  CG  GLU A  47     -18.870  27.210 -19.325  1.00  0.89           C  
ATOM    657  HG2 GLU A  47     -19.056  26.609 -18.435  1.00  0.89           H  
ATOM    658  HG3 GLU A  47     -17.795  27.360 -19.419  1.00  0.89           H  
ATOM    659  CD  GLU A  47     -19.561  28.577 -19.162  1.00  0.89           C  
ATOM    660  OE1 GLU A  47     -19.150  29.336 -18.256  1.00  0.89           O  
ATOM    661  OE2 GLU A  47     -20.526  28.861 -19.917  1.00  0.89           O  
ATOM    662  N   GLU A  48     -19.608  24.524 -22.982  1.00  0.89           N  
ATOM    663  H   GLU A  48     -19.049  25.304 -23.297  1.00  0.89           H  
ATOM    664  CA  GLU A  48     -20.516  23.868 -23.923  1.00  0.89           C  
ATOM    665  HA  GLU A  48     -21.504  23.841 -23.464  1.00  0.89           H  
ATOM    666  C   GLU A  48     -20.115  22.412 -24.211  1.00  0.89           C  
ATOM    667  CB  GLU A  48     -20.605  24.713 -25.203  1.00  0.89           C  
ATOM    668  HB2 GLU A  48     -19.687  24.590 -25.777  1.00  0.89           H  
ATOM    669  HB3 GLU A  48     -20.694  25.766 -24.938  1.00  0.89           H  
ATOM    670  O   GLU A  48     -20.978  21.538 -24.316  1.00  0.89           O  
ATOM    671  CG  GLU A  48     -21.803  24.338 -26.085  1.00  0.89           C  
ATOM    672  HG2 GLU A  48     -21.745  24.929 -26.999  1.00  0.89           H  
ATOM    673  HG3 GLU A  48     -21.716  23.285 -26.355  1.00  0.89           H  
ATOM    674  CD  GLU A  48     -23.178  24.576 -25.438  1.00  0.89           C  
ATOM    675  OE1 GLU A  48     -24.152  23.944 -25.896  1.00  0.89           O  
ATOM    676  OE2 GLU A  48     -23.290  25.375 -24.480  1.00  0.89           O  
ATOM    677  N   LEU A  49     -18.813  22.112 -24.288  1.00  0.85           N  
ATOM    678  H   LEU A  49     -18.137  22.851 -24.155  1.00  0.85           H  
ATOM    679  CA  LEU A  49     -18.334  20.739 -24.475  1.00  0.85           C  
ATOM    680  HA  LEU A  49     -18.902  20.279 -25.283  1.00  0.85           H  
ATOM    681  C   LEU A  49     -18.592  19.882 -23.231  1.00  0.85           C  
ATOM    682  CB  LEU A  49     -16.841  20.747 -24.847  1.00  0.85           C  
ATOM    683  HB2 LEU A  49     -16.308  21.375 -24.134  1.00  0.85           H  
ATOM    684  HB3 LEU A  49     -16.445  19.736 -24.747  1.00  0.85           H  
ATOM    685  O   LEU A  49     -19.085  18.760 -23.352  1.00  0.85           O  
ATOM    686  CG  LEU A  49     -16.564  21.237 -26.280  1.00  0.85           C  
ATOM    687  HG  LEU A  49     -17.090  22.174 -26.466  1.00  0.85           H  
ATOM    688  CD1 LEU A  49     -15.070  21.478 -26.461  1.00  0.85           C  
ATOM    689 HD11 LEU A  49     -14.516  20.550 -26.323  1.00  0.85           H  
ATOM    690 HD12 LEU A  49     -14.892  21.853 -27.469  1.00  0.85           H  
ATOM    691 HD13 LEU A  49     -14.727  22.216 -25.736  1.00  0.85           H  
ATOM    692  CD2 LEU A  49     -17.001  20.215 -27.335  1.00  0.85           C  
ATOM    693 HD21 LEU A  49     -18.081  20.078 -27.299  1.00  0.85           H  
ATOM    694 HD22 LEU A  49     -16.735  20.583 -28.326  1.00  0.85           H  
ATOM    695 HD23 LEU A  49     -16.499  19.263 -27.160  1.00  0.85           H  
ATOM    696  N   HIS A  50     -18.321  20.411 -22.035  1.00  0.85           N  
ATOM    697  H   HIS A  50     -17.961  21.354 -21.990  1.00  0.85           H  
ATOM    698  CA  HIS A  50     -18.419  19.659 -20.779  1.00  0.85           C  
ATOM    699  HA  HIS A  50     -18.139  18.626 -20.986  1.00  0.85           H  
ATOM    700  C   HIS A  50     -19.844  19.588 -20.209  1.00  0.85           C  
ATOM    701  CB  HIS A  50     -17.397  20.190 -19.766  1.00  0.85           C  
ATOM    702  HB2 HIS A  50     -17.521  19.665 -18.819  1.00  0.85           H  
ATOM    703  HB3 HIS A  50     -17.570  21.252 -19.588  1.00  0.85           H  
ATOM    704  O   HIS A  50     -20.077  18.885 -19.225  1.00  0.85           O  
ATOM    705  CG  HIS A  50     -15.983  19.982 -20.240  1.00  0.85           C  
ATOM    706  CD2 HIS A  50     -15.146  18.959 -19.901  1.00  0.85           C  
ATOM    707  HD2 HIS A  50     -15.357  18.193 -19.170  1.00  0.85           H  
ATOM    708  ND1 HIS A  50     -15.299  20.784 -21.114  1.00  0.85           N  
ATOM    709  HD1 HIS A  50     -15.631  21.676 -21.453  1.00  0.85           H  
ATOM    710  CE1 HIS A  50     -14.093  20.235 -21.315  1.00  0.85           C  
ATOM    711  HE1 HIS A  50     -13.315  20.616 -21.960  1.00  0.85           H  
ATOM    712  NE2 HIS A  50     -13.951  19.114 -20.607  1.00  0.85           N  
ATOM    713  N   ARG A  51     -20.830  20.225 -20.854  1.00  0.86           N  
ATOM    714  H   ARG A  51     -20.574  20.896 -21.565  1.00  0.86           H  
ATOM    715  CA  ARG A  51     -22.256  19.920 -20.635  1.00  0.86           C  
ATOM    716  HA  ARG A  51     -22.474  19.956 -19.568  1.00  0.86           H  
ATOM    717  C   ARG A  51     -22.633  18.512 -21.090  1.00  0.86           C  
ATOM    718  CB  ARG A  51     -23.132  20.940 -21.372  1.00  0.86           C  
ATOM    719  HB2 ARG A  51     -24.118  20.513 -21.553  1.00  0.86           H  
ATOM    720  HB3 ARG A  51     -22.684  21.169 -22.339  1.00  0.86           H  
ATOM    721  O   ARG A  51     -23.589  17.946 -20.566  1.00  0.86           O  
ATOM    722  CG  ARG A  51     -23.325  22.223 -20.560  1.00  0.86           C  
ATOM    723  HG2 ARG A  51     -23.937  22.014 -19.683  1.00  0.86           H  
ATOM    724  HG3 ARG A  51     -22.360  22.600 -20.221  1.00  0.86           H  
ATOM    725  CD  ARG A  51     -24.020  23.268 -21.433  1.00  0.86           C  
ATOM    726  HD2 ARG A  51     -23.516  23.313 -22.399  1.00  0.86           H  
ATOM    727  HD3 ARG A  51     -25.056  22.972 -21.598  1.00  0.86           H  
ATOM    728  NE  ARG A  51     -23.964  24.602 -20.820  1.00  0.86           N  
ATOM    729  HE  ARG A  51     -23.380  24.710 -20.003  1.00  0.86           H  
ATOM    730  NH1 ARG A  51     -25.121  25.695 -22.475  1.00  0.86           N  
ATOM    731 HH11 ARG A  51     -25.418  26.577 -22.866  1.00  0.86           H  
ATOM    732 HH12 ARG A  51     -24.719  25.088 -23.176  1.00  0.86           H  
ATOM    733  NH2 ARG A  51     -24.335  26.841 -20.731  1.00  0.86           N  
ATOM    734 HH21 ARG A  51     -23.678  26.909 -19.967  1.00  0.86           H  
ATOM    735 HH22 ARG A  51     -24.602  27.693 -21.201  1.00  0.86           H  
ATOM    736  CZ  ARG A  51     -24.483  25.698 -21.340  1.00  0.86           C  
ATOM    737  N   GLN A  52     -21.913  17.941 -22.058  1.00  0.77           N  
ATOM    738  H   GLN A  52     -21.109  18.436 -22.416  1.00  0.77           H  
ATOM    739  CA  GLN A  52     -22.173  16.580 -22.521  1.00  0.77           C  
ATOM    740  HA  GLN A  52     -23.242  16.479 -22.711  1.00  0.77           H  
ATOM    741  C   GLN A  52     -21.780  15.581 -21.433  1.00  0.77           C  
ATOM    742  CB  GLN A  52     -21.419  16.280 -23.826  1.00  0.77           C  
ATOM    743  HB2 GLN A  52     -20.346  16.365 -23.653  1.00  0.77           H  
ATOM    744  HB3 GLN A  52     -21.638  15.255 -24.125  1.00  0.77           H  
ATOM    745  O   GLN A  52     -20.651  15.599 -20.947  1.00  0.77           O  
ATOM    746  CG  GLN A  52     -21.825  17.227 -24.963  1.00  0.77           C  
ATOM    747  HG2 GLN A  52     -21.604  18.253 -24.670  1.00  0.77           H  
ATOM    748  HG3 GLN A  52     -22.898  17.149 -25.135  1.00  0.77           H  
ATOM    749  CD  GLN A  52     -21.103  16.951 -26.280  1.00  0.77           C  
ATOM    750  NE2 GLN A  52     -21.096  17.919 -27.169  1.00  0.77           N  
ATOM    751 HE21 GLN A  52     -20.631  17.772 -28.054  1.00  0.77           H  
ATOM    752 HE22 GLN A  52     -21.492  18.816 -26.925  1.00  0.77           H  
ATOM    753  OE1 GLN A  52     -20.559  15.880 -26.553  1.00  0.77           O  
ATOM    754  N   GLU A  53     -22.681  14.659 -21.099  1.00  0.70           N  
ATOM    755  H   GLU A  53     -23.612  14.734 -21.485  1.00  0.70           H  
ATOM    756  CA  GLU A  53     -22.492  13.696 -20.005  1.00  0.70           C  
ATOM    757  HA  GLU A  53     -22.448  14.242 -19.064  1.00  0.70           H  
ATOM    758  C   GLU A  53     -21.184  12.896 -20.131  1.00  0.70           C  
ATOM    759  CB  GLU A  53     -23.730  12.790 -19.982  1.00  0.70           C  
ATOM    760  HB2 GLU A  53     -23.732  12.153 -20.866  1.00  0.70           H  
ATOM    761  HB3 GLU A  53     -24.607  13.436 -20.020  1.00  0.70           H  
ATOM    762  O   GLU A  53     -20.466  12.725 -19.149  1.00  0.70           O  
ATOM    763  CG  GLU A  53     -23.829  11.928 -18.718  1.00  0.70           C  
ATOM    764  HG2 GLU A  53     -23.079  11.138 -18.766  1.00  0.70           H  
ATOM    765  HG3 GLU A  53     -23.609  12.555 -17.854  1.00  0.70           H  
ATOM    766  CD  GLU A  53     -25.227  11.311 -18.549  1.00  0.70           C  
ATOM    767  OE1 GLU A  53     -25.552  10.955 -17.396  1.00  0.70           O  
ATOM    768  OE2 GLU A  53     -25.964  11.229 -19.559  1.00  0.70           O  
ATOM    769  N   ARG A  54     -20.808  12.528 -21.363  1.00  0.75           N  
ATOM    770  H   ARG A  54     -21.463  12.715 -22.109  1.00  0.75           H  
ATOM    771  CA  ARG A  54     -19.563  11.804 -21.673  1.00  0.75           C  
ATOM    772  HA  ARG A  54     -19.502  10.942 -21.009  1.00  0.75           H  
ATOM    773  C   ARG A  54     -18.274  12.602 -21.417  1.00  0.75           C  
ATOM    774  CB  ARG A  54     -19.621  11.288 -23.126  1.00  0.75           C  
ATOM    775  HB2 ARG A  54     -20.605  10.862 -23.320  1.00  0.75           H  
ATOM    776  HB3 ARG A  54     -18.879  10.498 -23.248  1.00  0.75           H  
ATOM    777  O   ARG A  54     -17.227  11.992 -21.278  1.00  0.75           O  
ATOM    778  CG  ARG A  54     -19.322  12.404 -24.137  1.00  0.75           C  
ATOM    779  HG2 ARG A  54     -18.264  12.652 -24.051  1.00  0.75           H  
ATOM    780  HG3 ARG A  54     -19.924  13.280 -23.896  1.00  0.75           H  
ATOM    781  CD  ARG A  54     -19.577  12.025 -25.595  1.00  0.75           C  
ATOM    782  HD2 ARG A  54     -20.613  11.704 -25.699  1.00  0.75           H  
ATOM    783  HD3 ARG A  54     -18.932  11.193 -25.877  1.00  0.75           H  
ATOM    784  NE  ARG A  54     -19.347  13.197 -26.461  1.00  0.75           N  
ATOM    785  HE  ARG A  54     -20.092  13.877 -26.517  1.00  0.75           H  
ATOM    786  NH1 ARG A  54     -17.126  12.869 -26.981  1.00  0.75           N  
ATOM    787 HH11 ARG A  54     -17.113  12.050 -26.390  1.00  0.75           H  
ATOM    788 HH12 ARG A  54     -16.272  13.215 -27.392  1.00  0.75           H  
ATOM    789  NH2 ARG A  54     -18.214  14.687 -27.708  1.00  0.75           N  
ATOM    790 HH21 ARG A  54     -19.018  15.285 -27.586  1.00  0.75           H  
ATOM    791 HH22 ARG A  54     -17.361  15.052 -28.108  1.00  0.75           H  
ATOM    792  CZ  ARG A  54     -18.226  13.566 -27.049  1.00  0.75           C  
ATOM    793  N   LEU A  55     -18.331  13.938 -21.435  1.00  0.77           N  
ATOM    794  H   LEU A  55     -19.243  14.369 -21.487  1.00  0.77           H  
ATOM    795  CA  LEU A  55     -17.164  14.822 -21.284  1.00  0.77           C  
ATOM    796  HA  LEU A  55     -16.247  14.235 -21.334  1.00  0.77           H  
ATOM    797  C   LEU A  55     -17.139  15.519 -19.920  1.00  0.77           C  
ATOM    798  CB  LEU A  55     -17.128  15.875 -22.412  1.00  0.77           C  
ATOM    799  HB2 LEU A  55     -16.263  16.517 -22.244  1.00  0.77           H  
ATOM    800  HB3 LEU A  55     -18.018  16.498 -22.327  1.00  0.77           H  
ATOM    801  O   LEU A  55     -16.115  16.058 -19.529  1.00  0.77           O  
ATOM    802  CG  LEU A  55     -17.050  15.336 -23.851  1.00  0.77           C  
ATOM    803  HG  LEU A  55     -17.958  14.776 -24.076  1.00  0.77           H  
ATOM    804  CD1 LEU A  55     -16.972  16.485 -24.855  1.00  0.77           C  
ATOM    805 HD11 LEU A  55     -16.141  17.142 -24.598  1.00  0.77           H  
ATOM    806 HD12 LEU A  55     -16.826  16.109 -25.867  1.00  0.77           H  
ATOM    807 HD13 LEU A  55     -17.897  17.061 -24.820  1.00  0.77           H  
ATOM    808  CD2 LEU A  55     -15.828  14.459 -24.098  1.00  0.77           C  
ATOM    809 HD21 LEU A  55     -15.798  14.109 -25.130  1.00  0.77           H  
ATOM    810 HD22 LEU A  55     -14.942  15.068 -23.917  1.00  0.77           H  
ATOM    811 HD23 LEU A  55     -15.832  13.600 -23.427  1.00  0.77           H  
ATOM    812  N   ARG A  56     -18.248  15.502 -19.173  1.00  0.78           N  
ATOM    813  H   ARG A  56     -19.059  15.058 -19.579  1.00  0.78           H  
ATOM    814  CA  ARG A  56     -18.463  16.286 -17.944  1.00  0.78           C  
ATOM    815  HA  ARG A  56     -18.508  17.342 -18.208  1.00  0.78           H  
ATOM    816  C   ARG A  56     -17.355  16.154 -16.896  1.00  0.78           C  
ATOM    817  CB  ARG A  56     -19.821  15.847 -17.377  1.00  0.78           C  
ATOM    818  HB2 ARG A  56     -20.574  15.944 -18.159  1.00  0.78           H  
ATOM    819  HB3 ARG A  56     -19.767  14.800 -17.081  1.00  0.78           H  
ATOM    820  O   ARG A  56     -17.059  17.114 -16.183  1.00  0.78           O  
ATOM    821  CG  ARG A  56     -20.261  16.692 -16.178  1.00  0.78           C  
ATOM    822  HG2 ARG A  56     -20.315  17.740 -16.473  1.00  0.78           H  
ATOM    823  HG3 ARG A  56     -19.546  16.581 -15.363  1.00  0.78           H  
ATOM    824  CD  ARG A  56     -21.632  16.222 -15.695  1.00  0.78           C  
ATOM    825  HD2 ARG A  56     -22.352  16.339 -16.505  1.00  0.78           H  
ATOM    826  HD3 ARG A  56     -21.562  15.166 -15.434  1.00  0.78           H  
ATOM    827  NE  ARG A  56     -22.074  16.999 -14.524  1.00  0.78           N  
ATOM    828  HE  ARG A  56     -21.525  17.814 -14.292  1.00  0.78           H  
ATOM    829  NH1 ARG A  56     -23.873  15.686 -13.968  1.00  0.78           N  
ATOM    830 HH11 ARG A  56     -24.648  15.464 -13.360  1.00  0.78           H  
ATOM    831 HH12 ARG A  56     -23.672  15.092 -14.760  1.00  0.78           H  
ATOM    832  NH2 ARG A  56     -23.385  17.478 -12.726  1.00  0.78           N  
ATOM    833 HH21 ARG A  56     -24.162  17.245 -12.125  1.00  0.78           H  
ATOM    834 HH22 ARG A  56     -22.810  18.282 -12.519  1.00  0.78           H  
ATOM    835  CZ  ARG A  56     -23.105  16.718 -13.748  1.00  0.78           C  
ATOM    836  N   ASN A  57     -16.755  14.971 -16.808  1.00  0.71           N  
ATOM    837  H   ASN A  57     -17.035  14.261 -17.470  1.00  0.71           H  
ATOM    838  CA  ASN A  57     -15.761  14.635 -15.792  1.00  0.71           C  
ATOM    839  HA  ASN A  57     -15.857  15.334 -14.962  1.00  0.71           H  
ATOM    840  C   ASN A  57     -14.315  14.775 -16.270  1.00  0.71           C  
ATOM    841  CB  ASN A  57     -16.070  13.233 -15.254  1.00  0.71           C  
ATOM    842  HB2 ASN A  57     -16.074  12.520 -16.079  1.00  0.71           H  
ATOM    843  HB3 ASN A  57     -15.295  12.929 -14.550  1.00  0.71           H  
ATOM    844  O   ASN A  57     -13.411  14.494 -15.480  1.00  0.71           O  
ATOM    845  CG  ASN A  57     -17.397  13.179 -14.521  1.00  0.71           C  
ATOM    846  ND2 ASN A  57     -18.006  12.020 -14.460  1.00  0.71           N  
ATOM    847 HD21 ASN A  57     -17.598  11.199 -14.884  1.00  0.71           H  
ATOM    848 HD22 ASN A  57     -18.876  11.986 -13.948  1.00  0.71           H  
ATOM    849  OD1 ASN A  57     -17.902  14.159 -13.996  1.00  0.71           O  
ATOM    850  N   HIS A  58     -14.103  15.228 -17.509  1.00  0.79           N  
ATOM    851  H   HIS A  58     -14.880  15.468 -18.107  1.00  0.79           H  
ATOM    852  CA  HIS A  58     -12.765  15.464 -18.019  1.00  0.79           C  
ATOM    853  HA  HIS A  58     -12.222  14.520 -18.000  1.00  0.79           H  
ATOM    854  C   HIS A  58     -12.018  16.474 -17.144  1.00  0.79           C  
ATOM    855  CB  HIS A  58     -12.806  15.973 -19.458  1.00  0.79           C  
ATOM    856  HB2 HIS A  58     -11.815  16.368 -19.680  1.00  0.79           H  
ATOM    857  HB3 HIS A  58     -13.516  16.798 -19.521  1.00  0.79           H  
ATOM    858  O   HIS A  58     -12.559  17.504 -16.704  1.00  0.79           O  
ATOM    859  CG  HIS A  58     -13.123  14.972 -20.539  1.00  0.79           C  
ATOM    860  CD2 HIS A  58     -13.643  13.709 -20.430  1.00  0.79           C  
ATOM    861  HD2 HIS A  58     -13.923  13.212 -19.513  1.00  0.79           H  
ATOM    862  ND1 HIS A  58     -12.821  15.160 -21.862  1.00  0.79           N  
ATOM    863  HD1 HIS A  58     -12.444  16.009 -22.260  1.00  0.79           H  
ATOM    864  CE1 HIS A  58     -13.103  14.034 -22.527  1.00  0.79           C  
ATOM    865  HE1 HIS A  58     -12.937  13.880 -23.583  1.00  0.79           H  
ATOM    866  NE2 HIS A  58     -13.659  13.136 -21.710  1.00  0.79           N  
ATOM    867  N   GLU A  59     -10.745  16.179 -16.908  1.00  0.64           N  
ATOM    868  H   GLU A  59     -10.385  15.292 -17.230  1.00  0.64           H  
ATOM    869  CA  GLU A  59      -9.858  17.087 -16.199  1.00  0.64           C  
ATOM    870  HA  GLU A  59     -10.393  17.432 -15.314  1.00  0.64           H  
ATOM    871  C   GLU A  59      -9.527  18.313 -17.061  1.00  0.64           C  
ATOM    872  CB  GLU A  59      -8.626  16.331 -15.703  1.00  0.64           C  
ATOM    873  HB2 GLU A  59      -8.985  15.437 -15.192  1.00  0.64           H  
ATOM    874  HB3 GLU A  59      -8.013  16.018 -16.548  1.00  0.64           H  
ATOM    875  O   GLU A  59      -9.126  18.210 -18.224  1.00  0.64           O  
ATOM    876  CG  GLU A  59      -7.781  17.165 -14.727  1.00  0.64           C  
ATOM    877  HG2 GLU A  59      -6.924  17.585 -15.254  1.00  0.64           H  
ATOM    878  HG3 GLU A  59      -8.377  17.996 -14.349  1.00  0.64           H  
ATOM    879  CD  GLU A  59      -7.320  16.302 -13.549  1.00  0.64           C  
ATOM    880  OE1 GLU A  59      -7.722  16.660 -12.414  1.00  0.64           O  
ATOM    881  OE2 GLU A  59      -6.762  15.209 -13.784  1.00  0.64           O  
ATOM    882  N   ARG A  60      -9.743  19.493 -16.472  1.00  0.82           N  
ATOM    883  H   ARG A  60     -10.034  19.485 -15.505  1.00  0.82           H  
ATOM    884  CA  ARG A  60      -9.522  20.802 -17.087  1.00  0.82           C  
ATOM    885  HA  ARG A  60      -9.090  20.687 -18.081  1.00  0.82           H  
ATOM    886  C   ARG A  60      -8.538  21.562 -16.220  1.00  0.82           C  
ATOM    887  CB  ARG A  60     -10.848  21.563 -17.201  1.00  0.82           C  
ATOM    888  HB2 ARG A  60     -10.651  22.590 -17.507  1.00  0.82           H  
ATOM    889  HB3 ARG A  60     -11.299  21.599 -16.209  1.00  0.82           H  
ATOM    890  O   ARG A  60      -8.835  21.900 -15.074  1.00  0.82           O  
ATOM    891  CG  ARG A  60     -11.833  20.940 -18.203  1.00  0.82           C  
ATOM    892  HG2 ARG A  60     -11.733  19.856 -18.247  1.00  0.82           H  
ATOM    893  HG3 ARG A  60     -11.633  21.344 -19.196  1.00  0.82           H  
ATOM    894  CD  ARG A  60     -13.261  21.296 -17.788  1.00  0.82           C  
ATOM    895  HD2 ARG A  60     -13.288  22.347 -17.503  1.00  0.82           H  
ATOM    896  HD3 ARG A  60     -13.927  21.155 -18.639  1.00  0.82           H  
ATOM    897  NE  ARG A  60     -13.715  20.452 -16.670  1.00  0.82           N  
ATOM    898  HE  ARG A  60     -13.224  19.578 -16.545  1.00  0.82           H  
ATOM    899  NH1 ARG A  60     -15.626  21.635 -16.152  1.00  0.82           N  
ATOM    900 HH11 ARG A  60     -15.443  22.280 -16.907  1.00  0.82           H  
ATOM    901 HH12 ARG A  60     -16.439  21.813 -15.580  1.00  0.82           H  
ATOM    902  NH2 ARG A  60     -15.101  19.807 -15.006  1.00  0.82           N  
ATOM    903 HH21 ARG A  60     -14.591  18.935 -15.001  1.00  0.82           H  
ATOM    904 HH22 ARG A  60     -16.023  19.855 -14.596  1.00  0.82           H  
ATOM    905  CZ  ARG A  60     -14.803  20.649 -15.951  1.00  0.82           C  
ATOM    906  N   ILE A  61      -7.369  21.827 -16.773  1.00  0.77           N  
ATOM    907  H   ILE A  61      -7.202  21.507 -17.717  1.00  0.77           H  
ATOM    908  CA  ILE A  61      -6.317  22.592 -16.123  1.00  0.77           C  
ATOM    909  HA  ILE A  61      -6.422  22.513 -15.041  1.00  0.77           H  
ATOM    910  C   ILE A  61      -6.505  24.043 -16.539  1.00  0.77           C  
ATOM    911  CB  ILE A  61      -4.930  22.038 -16.510  1.00  0.77           C  
ATOM    912  HB  ILE A  61      -4.803  22.137 -17.588  1.00  0.77           H  
ATOM    913  O   ILE A  61      -6.442  24.361 -17.725  1.00  0.77           O  
ATOM    914  CG1 ILE A  61      -4.820  20.538 -16.141  1.00  0.77           C  
ATOM    915 HG12 ILE A  61      -4.893  20.419 -15.060  1.00  0.77           H  
ATOM    916 HG13 ILE A  61      -5.642  19.985 -16.595  1.00  0.77           H  
ATOM    917  CG2 ILE A  61      -3.833  22.863 -15.808  1.00  0.77           C  
ATOM    918 HG21 ILE A  61      -3.929  22.766 -14.727  1.00  0.77           H  
ATOM    919 HG22 ILE A  61      -3.901  23.913 -16.090  1.00  0.77           H  
ATOM    920 HG23 ILE A  61      -2.849  22.506 -16.111  1.00  0.77           H  
ATOM    921  CD1 ILE A  61      -3.532  19.869 -16.633  1.00  0.77           C  
ATOM    922 HD11 ILE A  61      -3.596  18.796 -16.454  1.00  0.77           H  
ATOM    923 HD12 ILE A  61      -2.667  20.257 -16.096  1.00  0.77           H  
ATOM    924 HD13 ILE A  61      -3.410  20.038 -17.703  1.00  0.77           H  
ATOM    925  N   ARG A  62      -6.727  24.946 -15.582  1.00  0.81           N  
ATOM    926  H   ARG A  62      -6.785  24.636 -14.622  1.00  0.81           H  
ATOM    927  CA  ARG A  62      -6.750  26.381 -15.881  1.00  0.81           C  
ATOM    928  HA  ARG A  62      -7.445  26.541 -16.706  1.00  0.81           H  
ATOM    929  C   ARG A  62      -5.363  26.816 -16.360  1.00  0.81           C  
ATOM    930  CB  ARG A  62      -7.262  27.179 -14.673  1.00  0.81           C  
ATOM    931  HB2 ARG A  62      -8.153  26.689 -14.280  1.00  0.81           H  
ATOM    932  HB3 ARG A  62      -6.502  27.198 -13.891  1.00  0.81           H  
ATOM    933  O   ARG A  62      -4.355  26.547 -15.703  1.00  0.81           O  
ATOM    934  CG  ARG A  62      -7.637  28.613 -15.070  1.00  0.81           C  
ATOM    935  HG2 ARG A  62      -8.358  28.578 -15.887  1.00  0.81           H  
ATOM    936  HG3 ARG A  62      -6.747  29.145 -15.408  1.00  0.81           H  
ATOM    937  CD  ARG A  62      -8.264  29.376 -13.895  1.00  0.81           C  
ATOM    938  HD2 ARG A  62      -9.122  28.817 -13.521  1.00  0.81           H  
ATOM    939  HD3 ARG A  62      -7.535  29.465 -13.089  1.00  0.81           H  
ATOM    940  NE  ARG A  62      -8.697  30.720 -14.318  1.00  0.81           N  
ATOM    941  HE  ARG A  62      -8.340  31.053 -15.203  1.00  0.81           H  
ATOM    942  NH1 ARG A  62      -9.946  31.274 -12.460  1.00  0.81           N  
ATOM    943 HH11 ARG A  62     -10.470  31.956 -11.932  1.00  0.81           H  
ATOM    944 HH12 ARG A  62      -9.473  30.571 -11.910  1.00  0.81           H  
ATOM    945  NH2 ARG A  62      -9.794  32.705 -14.135  1.00  0.81           N  
ATOM    946 HH21 ARG A  62      -9.421  32.997 -15.027  1.00  0.81           H  
ATOM    947 HH22 ARG A  62     -10.323  33.355 -13.572  1.00  0.81           H  
ATOM    948  CZ  ARG A  62      -9.472  31.546 -13.636  1.00  0.81           C  
ATOM    949  N   LEU A  63      -5.308  27.460 -17.521  1.00  0.80           N  
ATOM    950  H   LEU A  63      -6.182  27.685 -17.974  1.00  0.80           H  
ATOM    951  CA  LEU A  63      -4.070  27.933 -18.125  1.00  0.80           C  
ATOM    952  HA  LEU A  63      -3.353  27.112 -18.139  1.00  0.80           H  
ATOM    953  C   LEU A  63      -3.485  29.056 -17.272  1.00  0.80           C  
ATOM    954  CB  LEU A  63      -4.321  28.406 -19.567  1.00  0.80           C  
ATOM    955  HB2 LEU A  63      -3.404  28.848 -19.955  1.00  0.80           H  
ATOM    956  HB3 LEU A  63      -5.083  29.185 -19.552  1.00  0.80           H  
ATOM    957  O   LEU A  63      -4.132  30.071 -17.029  1.00  0.80           O  
ATOM    958  CG  LEU A  63      -4.773  27.285 -20.514  1.00  0.80           C  
ATOM    959  HG  LEU A  63      -5.711  26.857 -20.160  1.00  0.80           H  
ATOM    960  CD1 LEU A  63      -4.973  27.822 -21.924  1.00  0.80           C  
ATOM    961 HD11 LEU A  63      -5.461  27.063 -22.534  1.00  0.80           H  
ATOM    962 HD12 LEU A  63      -5.618  28.699 -21.864  1.00  0.80           H  
ATOM    963 HD13 LEU A  63      -4.020  28.114 -22.366  1.00  0.80           H  
ATOM    964  CD2 LEU A  63      -3.728  26.195 -20.610  1.00  0.80           C  
ATOM    965 HD21 LEU A  63      -3.915  25.586 -21.494  1.00  0.80           H  
ATOM    966 HD22 LEU A  63      -2.752  26.667 -20.718  1.00  0.80           H  
ATOM    967 HD23 LEU A  63      -3.753  25.558 -19.726  1.00  0.80           H  
ATOM    968  N   LYS A  64      -2.241  28.871 -16.835  1.00  0.69           N  
ATOM    969  H   LYS A  64      -1.782  28.005 -17.079  1.00  0.69           H  
ATOM    970  CA  LYS A  64      -1.461  29.893 -16.131  1.00  0.69           C  
ATOM    971  HA  LYS A  64      -2.146  30.628 -15.707  1.00  0.69           H  
ATOM    972  C   LYS A  64      -0.550  30.604 -17.132  1.00  0.69           C  
ATOM    973  CB  LYS A  64      -0.671  29.262 -14.973  1.00  0.69           C  
ATOM    974  HB2 LYS A  64       0.036  28.533 -15.369  1.00  0.69           H  
ATOM    975  HB3 LYS A  64      -0.110  30.045 -14.463  1.00  0.69           H  
ATOM    976  O   LYS A  64      -0.100  29.966 -18.086  1.00  0.69           O  
ATOM    977  CG  LYS A  64      -1.607  28.577 -13.964  1.00  0.69           C  
ATOM    978  HG2 LYS A  64      -2.119  27.745 -14.448  1.00  0.69           H  
ATOM    979  HG3 LYS A  64      -2.354  29.296 -13.626  1.00  0.69           H  
ATOM    980  CD  LYS A  64      -0.849  28.037 -12.747  1.00  0.69           C  
ATOM    981  HD2 LYS A  64      -0.090  27.326 -13.072  1.00  0.69           H  
ATOM    982  HD3 LYS A  64      -0.370  28.869 -12.230  1.00  0.69           H  
ATOM    983  CE  LYS A  64      -1.850  27.348 -11.812  1.00  0.69           C  
ATOM    984  HE2 LYS A  64      -2.296  26.501 -12.334  1.00  0.69           H  
ATOM    985  HE3 LYS A  64      -2.652  28.052 -11.590  1.00  0.69           H  
ATOM    986  NZ  LYS A  64      -1.216  26.904 -10.546  1.00  0.69           N  
ATOM    987  HZ1 LYS A  64      -0.485  26.228 -10.717  1.00  0.69           H  
ATOM    988  HZ2 LYS A  64      -1.911  26.497  -9.937  1.00  0.69           H  
ATOM    989  HZ3 LYS A  64      -0.826  27.699 -10.060  1.00  0.69           H  
ATOM    990  N   PRO A  65      -0.240  31.895 -16.970  1.00  0.64           N  
ATOM    991  CA  PRO A  65       0.725  32.520 -17.866  1.00  0.64           C  
ATOM    992  HA  PRO A  65       0.313  32.428 -18.872  1.00  0.64           H  
ATOM    993  C   PRO A  65       2.078  31.798 -17.849  1.00  0.64           C  
ATOM    994  CB  PRO A  65       0.741  34.009 -17.538  1.00  0.64           C  
ATOM    995  HB2 PRO A  65       1.481  34.254 -16.775  1.00  0.64           H  
ATOM    996  HB3 PRO A  65       0.933  34.604 -18.431  1.00  0.64           H  
ATOM    997  O   PRO A  65       2.547  31.312 -16.825  1.00  0.64           O  
ATOM    998  CG  PRO A  65      -0.705  34.191 -17.055  1.00  0.64           C  
ATOM    999  HG2 PRO A  65      -0.876  35.100 -16.477  1.00  0.64           H  
ATOM   1000  HG3 PRO A  65      -1.344  34.253 -17.936  1.00  0.64           H  
ATOM   1001  CD  PRO A  65      -1.057  32.899 -16.315  1.00  0.64           C  
ATOM   1002  HD2 PRO A  65      -2.119  32.690 -16.446  1.00  0.64           H  
ATOM   1003  HD3 PRO A  65      -0.837  32.969 -15.249  1.00  0.64           H  
ATOM   1004  N   GLY A  66       2.651  31.624 -19.041  1.00  0.65           N  
ATOM   1005  H   GLY A  66       2.181  31.998 -19.853  1.00  0.65           H  
ATOM   1006  CA  GLY A  66       3.799  30.736 -19.240  1.00  0.65           C  
ATOM   1007  HA2 GLY A  66       4.375  31.076 -20.101  1.00  0.65           H  
ATOM   1008  HA3 GLY A  66       4.434  30.802 -18.356  1.00  0.65           H  
ATOM   1009  C   GLY A  66       3.445  29.260 -19.464  1.00  0.65           C  
ATOM   1010  O   GLY A  66       4.346  28.454 -19.683  1.00  0.65           O  
ATOM   1011  N   HIS A  67       2.159  28.896 -19.475  1.00  0.78           N  
ATOM   1012  H   HIS A  67       1.452  29.555 -19.181  1.00  0.78           H  
ATOM   1013  CA  HIS A  67       1.725  27.548 -19.822  1.00  0.78           C  
ATOM   1014  HA  HIS A  67       2.174  26.866 -19.100  1.00  0.78           H  
ATOM   1015  C   HIS A  67       2.211  27.150 -21.221  1.00  0.78           C  
ATOM   1016  CB  HIS A  67       0.205  27.423 -19.692  1.00  0.78           C  
ATOM   1017  HB2 HIS A  67      -0.076  27.635 -18.660  1.00  0.78           H  
ATOM   1018  HB3 HIS A  67      -0.287  28.140 -20.348  1.00  0.78           H  
ATOM   1019  O   HIS A  67       2.014  27.860 -22.211  1.00  0.78           O  
ATOM   1020  CG  HIS A  67      -0.294  26.042 -19.996  1.00  0.78           C  
ATOM   1021  CD2 HIS A  67      -0.538  25.525 -21.239  1.00  0.78           C  
ATOM   1022  HD2 HIS A  67      -0.403  26.034 -22.182  1.00  0.78           H  
ATOM   1023  ND1 HIS A  67      -0.618  25.072 -19.074  1.00  0.78           N  
ATOM   1024  HD1 HIS A  67      -0.597  25.154 -18.068  1.00  0.78           H  
ATOM   1025  CE1 HIS A  67      -1.063  23.999 -19.747  1.00  0.78           C  
ATOM   1026  HE1 HIS A  67      -1.430  23.087 -19.301  1.00  0.78           H  
ATOM   1027  NE2 HIS A  67      -1.011  24.231 -21.068  1.00  0.78           N  
ATOM   1028  N   VAL A  68       2.836  25.977 -21.292  1.00  0.83           N  
ATOM   1029  H   VAL A  68       2.938  25.440 -20.442  1.00  0.83           H  
ATOM   1030  CA  VAL A  68       3.354  25.403 -22.530  1.00  0.83           C  
ATOM   1031  HA  VAL A  68       3.448  26.192 -23.277  1.00  0.83           H  
ATOM   1032  C   VAL A  68       2.377  24.333 -23.006  1.00  0.83           C  
ATOM   1033  CB  VAL A  68       4.756  24.820 -22.315  1.00  0.83           C  
ATOM   1034  HB  VAL A  68       4.724  24.031 -21.564  1.00  0.83           H  
ATOM   1035  O   VAL A  68       2.295  23.289 -22.364  1.00  0.83           O  
ATOM   1036  CG1 VAL A  68       5.283  24.234 -23.621  1.00  0.83           C  
ATOM   1037 HG11 VAL A  68       6.284  23.840 -23.451  1.00  0.83           H  
ATOM   1038 HG12 VAL A  68       4.648  23.419 -23.967  1.00  0.83           H  
ATOM   1039 HG13 VAL A  68       5.328  25.008 -24.388  1.00  0.83           H  
ATOM   1040  CG2 VAL A  68       5.740  25.898 -21.849  1.00  0.83           C  
ATOM   1041 HG21 VAL A  68       5.709  26.752 -22.526  1.00  0.83           H  
ATOM   1042 HG22 VAL A  68       5.474  26.240 -20.848  1.00  0.83           H  
ATOM   1043 HG23 VAL A  68       6.753  25.497 -21.811  1.00  0.83           H  
ATOM   1044  N   PRO A  69       1.652  24.532 -24.115  1.00  0.84           N  
ATOM   1045  CA  PRO A  69       0.662  23.564 -24.572  1.00  0.84           C  
ATOM   1046  HA  PRO A  69      -0.018  23.306 -23.761  1.00  0.84           H  
ATOM   1047  C   PRO A  69       1.318  22.281 -25.092  1.00  0.84           C  
ATOM   1048  CB  PRO A  69      -0.112  24.303 -25.659  1.00  0.84           C  
ATOM   1049  HB2 PRO A  69      -0.889  24.888 -25.167  1.00  0.84           H  
ATOM   1050  HB3 PRO A  69      -0.537  23.633 -26.407  1.00  0.84           H  
ATOM   1051  O   PRO A  69       2.504  22.261 -25.447  1.00  0.84           O  
ATOM   1052  CG  PRO A  69       0.929  25.252 -26.248  1.00  0.84           C  
ATOM   1053  HG2 PRO A  69       1.574  24.707 -26.937  1.00  0.84           H  
ATOM   1054  HG3 PRO A  69       0.470  26.112 -26.737  1.00  0.84           H  
ATOM   1055  CD  PRO A  69       1.735  25.664 -25.023  1.00  0.84           C  
ATOM   1056  HD2 PRO A  69       1.283  26.537 -24.551  1.00  0.84           H  
ATOM   1057  HD3 PRO A  69       2.766  25.873 -25.309  1.00  0.84           H  
ATOM   1058  N   TYR A  70       0.552  21.196 -25.184  1.00  0.85           N  
ATOM   1059  H   TYR A  70      -0.372  21.213 -24.778  1.00  0.85           H  
ATOM   1060  CA  TYR A  70       1.024  20.003 -25.890  1.00  0.85           C  
ATOM   1061  HA  TYR A  70       1.977  19.712 -25.447  1.00  0.85           H  
ATOM   1062  C   TYR A  70       1.285  20.265 -27.378  1.00  0.85           C  
ATOM   1063  CB  TYR A  70       0.067  18.826 -25.709  1.00  0.85           C  
ATOM   1064  HB2 TYR A  70       0.387  18.008 -26.354  1.00  0.85           H  
ATOM   1065  HB3 TYR A  70      -0.932  19.126 -26.026  1.00  0.85           H  
ATOM   1066  O   TYR A  70       0.731  21.167 -28.005  1.00  0.85           O  
ATOM   1067  CG  TYR A  70       0.029  18.309 -24.291  1.00  0.85           C  
ATOM   1068  CD1 TYR A  70       1.096  17.548 -23.767  1.00  0.85           C  
ATOM   1069  HD1 TYR A  70       1.959  17.322 -24.375  1.00  0.85           H  
ATOM   1070  CD2 TYR A  70      -1.071  18.624 -23.482  1.00  0.85           C  
ATOM   1071  HD2 TYR A  70      -1.873  19.247 -23.851  1.00  0.85           H  
ATOM   1072  CE1 TYR A  70       1.038  17.083 -22.435  1.00  0.85           C  
ATOM   1073  HE1 TYR A  70       1.832  16.481 -22.019  1.00  0.85           H  
ATOM   1074  CE2 TYR A  70      -1.120  18.178 -22.155  1.00  0.85           C  
ATOM   1075  HE2 TYR A  70      -1.949  18.475 -21.529  1.00  0.85           H  
ATOM   1076  OH  TYR A  70      -0.155  16.951 -20.345  1.00  0.85           O  
ATOM   1077  HH  TYR A  70      -1.039  17.081 -19.993  1.00  0.85           H  
ATOM   1078  CZ  TYR A  70      -0.082  17.391 -21.627  1.00  0.85           C  
ATOM   1079  N   CYS A  71       2.146  19.438 -27.965  1.00  0.85           N  
ATOM   1080  H   CYS A  71       2.616  18.745 -27.399  1.00  0.85           H  
ATOM   1081  CA  CYS A  71       2.351  19.428 -29.400  1.00  0.85           C  
ATOM   1082  HA  CYS A  71       2.531  20.454 -29.719  1.00  0.85           H  
ATOM   1083  C   CYS A  71       1.102  18.912 -30.124  1.00  0.85           C  
ATOM   1084  CB  CYS A  71       3.586  18.589 -29.718  1.00  0.85           C  
ATOM   1085  HB2 CYS A  71       3.449  17.579 -29.333  1.00  0.85           H  
ATOM   1086  HB3 CYS A  71       4.446  19.044 -29.225  1.00  0.85           H  
ATOM   1087  O   CYS A  71       0.677  17.771 -29.917  1.00  0.85           O  
ATOM   1088  SG  CYS A  71       3.824  18.547 -31.517  1.00  0.85           S  
ATOM   1089  HG  CYS A  71       3.301  19.753 -31.754  1.00  0.85           H  
ATOM   1090  N   ASP A  72       0.589  19.723 -31.049  1.00  0.83           N  
ATOM   1091  H   ASP A  72       0.964  20.658 -31.122  1.00  0.83           H  
ATOM   1092  CA  ASP A  72      -0.636  19.434 -31.802  1.00  0.83           C  
ATOM   1093  HA  ASP A  72      -1.442  19.221 -31.100  1.00  0.83           H  
ATOM   1094  C   ASP A  72      -0.481  18.214 -32.725  1.00  0.83           C  
ATOM   1095  CB  ASP A  72      -1.025  20.673 -32.626  1.00  0.83           C  
ATOM   1096  HB2 ASP A  72      -0.206  20.920 -33.301  1.00  0.83           H  
ATOM   1097  HB3 ASP A  72      -1.898  20.431 -33.232  1.00  0.83           H  
ATOM   1098  O   ASP A  72      -1.444  17.500 -32.996  1.00  0.83           O  
ATOM   1099  CG  ASP A  72      -1.365  21.896 -31.767  1.00  0.83           C  
ATOM   1100  OD1 ASP A  72      -1.851  21.727 -30.632  1.00  0.83           O  
ATOM   1101  OD2 ASP A  72      -1.106  23.023 -32.238  1.00  0.83           O  
ATOM   1102  N   LEU A  73       0.748  17.938 -33.176  1.00  0.82           N  
ATOM   1103  H   LEU A  73       1.492  18.548 -32.869  1.00  0.82           H  
ATOM   1104  CA  LEU A  73       1.069  16.836 -34.089  1.00  0.82           C  
ATOM   1105  HA  LEU A  73       0.187  16.612 -34.689  1.00  0.82           H  
ATOM   1106  C   LEU A  73       1.416  15.520 -33.380  1.00  0.82           C  
ATOM   1107  CB  LEU A  73       2.204  17.267 -35.030  1.00  0.82           C  
ATOM   1108  HB2 LEU A  73       3.056  17.574 -34.424  1.00  0.82           H  
ATOM   1109  HB3 LEU A  73       2.511  16.402 -35.619  1.00  0.82           H  
ATOM   1110  O   LEU A  73       1.559  14.497 -34.042  1.00  0.82           O  
ATOM   1111  CG  LEU A  73       1.847  18.404 -36.002  1.00  0.82           C  
ATOM   1112  HG  LEU A  73       1.587  19.304 -35.445  1.00  0.82           H  
ATOM   1113  CD1 LEU A  73       3.069  18.696 -36.867  1.00  0.82           C  
ATOM   1114 HD11 LEU A  73       3.269  17.827 -37.495  1.00  0.82           H  
ATOM   1115 HD12 LEU A  73       2.881  19.569 -37.491  1.00  0.82           H  
ATOM   1116 HD13 LEU A  73       3.940  18.875 -36.238  1.00  0.82           H  
ATOM   1117  CD2 LEU A  73       0.707  18.040 -36.955  1.00  0.82           C  
ATOM   1118 HD21 LEU A  73       0.569  18.831 -37.692  1.00  0.82           H  
ATOM   1119 HD22 LEU A  73       0.917  17.098 -37.461  1.00  0.82           H  
ATOM   1120 HD23 LEU A  73      -0.224  17.943 -36.395  1.00  0.82           H  
ATOM   1121  N   CYS A  74       1.522  15.499 -32.048  1.00  0.75           N  
ATOM   1122  H   CYS A  74       1.355  16.353 -31.535  1.00  0.75           H  
ATOM   1123  CA  CYS A  74       1.822  14.272 -31.300  1.00  0.75           C  
ATOM   1124  HA  CYS A  74       2.532  13.689 -31.888  1.00  0.75           H  
ATOM   1125  C   CYS A  74       0.602  13.336 -31.130  1.00  0.75           C  
ATOM   1126  CB  CYS A  74       2.512  14.623 -29.970  1.00  0.75           C  
ATOM   1127  HB2 CYS A  74       2.493  13.748 -29.320  1.00  0.75           H  
ATOM   1128  HB3 CYS A  74       1.981  15.438 -29.478  1.00  0.75           H  
ATOM   1129  O   CYS A  74       0.626  12.447 -30.280  1.00  0.75           O  
ATOM   1130  SG  CYS A  74       4.251  15.075 -30.250  1.00  0.75           S  
ATOM   1131  HG  CYS A  74       4.596  13.954 -30.891  1.00  0.75           H  
ATOM   1132  N   LYS A  75      -0.472  13.505 -31.915  1.00  0.63           N  
ATOM   1133  H   LYS A  75      -0.409  14.190 -32.654  1.00  0.63           H  
ATOM   1134  CA  LYS A  75      -1.665  12.643 -31.881  1.00  0.63           C  
ATOM   1135  HA  LYS A  75      -1.718  12.138 -30.917  1.00  0.63           H  
ATOM   1136  C   LYS A  75      -1.585  11.550 -32.962  1.00  0.63           C  
ATOM   1137  CB  LYS A  75      -2.951  13.490 -32.037  1.00  0.63           C  
ATOM   1138  HB2 LYS A  75      -3.805  12.815 -31.988  1.00  0.63           H  
ATOM   1139  HB3 LYS A  75      -2.957  13.964 -33.018  1.00  0.63           H  
ATOM   1140  O   LYS A  75      -1.825  11.836 -34.123  1.00  0.63           O  
ATOM   1141  CG  LYS A  75      -3.125  14.583 -30.968  1.00  0.63           C  
ATOM   1142  HG2 LYS A  75      -2.414  15.386 -31.160  1.00  0.63           H  
ATOM   1143  HG3 LYS A  75      -2.895  14.143 -29.997  1.00  0.63           H  
ATOM   1144  CD  LYS A  75      -4.557  15.164 -30.958  1.00  0.63           C  
ATOM   1145  HD2 LYS A  75      -5.256  14.388 -30.647  1.00  0.63           H  
ATOM   1146  HD3 LYS A  75      -4.812  15.473 -31.972  1.00  0.63           H  
ATOM   1147  CE  LYS A  75      -4.691  16.386 -30.029  1.00  0.63           C  
ATOM   1148  HE2 LYS A  75      -4.024  17.168 -30.391  1.00  0.63           H  
ATOM   1149  HE3 LYS A  75      -4.354  16.127 -29.026  1.00  0.63           H  
ATOM   1150  NZ  LYS A  75      -6.080  16.921 -29.964  1.00  0.63           N  
ATOM   1151  HZ1 LYS A  75      -6.125  17.673 -29.291  1.00  0.63           H  
ATOM   1152  HZ2 LYS A  75      -6.759  16.236 -29.665  1.00  0.63           H  
ATOM   1153  HZ3 LYS A  75      -6.374  17.315 -30.846  1.00  0.63           H  
ATOM   1154  N   GLY A  76      -1.316  10.305 -32.556  1.00  0.47           N  
ATOM   1155  H   GLY A  76      -1.031  10.193 -31.593  1.00  0.47           H  
ATOM   1156  CA  GLY A  76      -1.687   9.089 -33.302  1.00  0.47           C  
ATOM   1157  HA2 GLY A  76      -2.715   9.203 -33.645  1.00  0.47           H  
ATOM   1158  HA3 GLY A  76      -1.682   8.250 -32.606  1.00  0.47           H  
ATOM   1159  C   GLY A  76      -0.855   8.707 -34.544  1.00  0.47           C  
ATOM   1160  O   GLY A  76      -0.794   9.418 -35.536  1.00  0.47           O  
ATOM   1161  N   LEU A  77      -0.310   7.485 -34.496  1.00  0.38           N  
ATOM   1162  H   LEU A  77      -0.381   7.025 -33.600  1.00  0.38           H  
ATOM   1163  CA  LEU A  77       0.020   6.578 -35.614  1.00  0.38           C  
ATOM   1164  HA  LEU A  77       0.347   5.664 -35.118  1.00  0.38           H  
ATOM   1165  C   LEU A  77       1.216   6.831 -36.551  1.00  0.38           C  
ATOM   1166  CB  LEU A  77      -1.272   6.191 -36.369  1.00  0.38           C  
ATOM   1167  HB2 LEU A  77      -1.035   5.751 -37.337  1.00  0.38           H  
ATOM   1168  HB3 LEU A  77      -1.846   7.095 -36.571  1.00  0.38           H  
ATOM   1169  O   LEU A  77       1.439   6.002 -37.430  1.00  0.38           O  
ATOM   1170  CG  LEU A  77      -2.136   5.185 -35.589  1.00  0.38           C  
ATOM   1171  HG  LEU A  77      -2.168   5.465 -34.536  1.00  0.38           H  
ATOM   1172  CD1 LEU A  77      -3.564   5.204 -36.124  1.00  0.38           C  
ATOM   1173 HD11 LEU A  77      -3.573   4.930 -37.179  1.00  0.38           H  
ATOM   1174 HD12 LEU A  77      -3.991   6.201 -36.010  1.00  0.38           H  
ATOM   1175 HD13 LEU A  77      -4.179   4.498 -35.566  1.00  0.38           H  
ATOM   1176  CD2 LEU A  77      -1.590   3.758 -35.710  1.00  0.38           C  
ATOM   1177 HD21 LEU A  77      -2.235   3.073 -35.160  1.00  0.38           H  
ATOM   1178 HD22 LEU A  77      -1.566   3.454 -36.756  1.00  0.38           H  
ATOM   1179 HD23 LEU A  77      -0.584   3.691 -35.296  1.00  0.38           H  
ATOM   1180  N   SER A  78       2.081   7.830 -36.363  1.00  0.37           N  
ATOM   1181  H   SER A  78       1.848   8.573 -35.719  1.00  0.37           H  
ATOM   1182  CA  SER A  78       3.338   7.872 -37.142  1.00  0.37           C  
ATOM   1183  HA  SER A  78       3.654   6.851 -37.356  1.00  0.37           H  
ATOM   1184  C   SER A  78       4.522   8.494 -36.397  1.00  0.37           C  
ATOM   1185  CB  SER A  78       3.096   8.524 -38.511  1.00  0.37           C  
ATOM   1186  HB2 SER A  78       2.520   9.441 -38.387  1.00  0.37           H  
ATOM   1187  HB3 SER A  78       4.050   8.769 -38.977  1.00  0.37           H  
ATOM   1188  O   SER A  78       4.833   9.674 -36.534  1.00  0.37           O  
ATOM   1189  OG  SER A  78       2.402   7.623 -39.357  1.00  0.37           O  
ATOM   1190  HG  SER A  78       1.914   7.002 -38.811  1.00  0.37           H  
ATOM   1191  N   GLY A  79       5.250   7.650 -35.655  1.00  0.35           N  
ATOM   1192  H   GLY A  79       4.879   6.718 -35.534  1.00  0.35           H  
ATOM   1193  CA  GLY A  79       6.706   7.799 -35.542  1.00  0.35           C  
ATOM   1194  HA2 GLY A  79       7.048   8.538 -36.266  1.00  0.35           H  
ATOM   1195  HA3 GLY A  79       7.149   6.849 -35.842  1.00  0.35           H  
ATOM   1196  C   GLY A  79       7.330   8.154 -34.187  1.00  0.35           C  
ATOM   1197  O   GLY A  79       8.434   8.687 -34.219  1.00  0.35           O  
ATOM   1198  N   HIS A  80       6.689   7.871 -33.045  1.00  0.39           N  
ATOM   1199  H   HIS A  80       5.744   7.520 -33.109  1.00  0.39           H  
ATOM   1200  CA  HIS A  80       7.321   7.680 -31.719  1.00  0.39           C  
ATOM   1201  HA  HIS A  80       8.256   7.138 -31.862  1.00  0.39           H  
ATOM   1202  C   HIS A  80       6.432   6.785 -30.829  1.00  0.39           C  
ATOM   1203  CB  HIS A  80       7.643   9.023 -31.032  1.00  0.39           C  
ATOM   1204  HB2 HIS A  80       6.885   9.763 -31.290  1.00  0.39           H  
ATOM   1205  HB3 HIS A  80       7.622   8.898 -29.949  1.00  0.39           H  
ATOM   1206  O   HIS A  80       5.271   6.575 -31.180  1.00  0.39           O  
ATOM   1207  CG  HIS A  80       9.015   9.535 -31.398  1.00  0.39           C  
ATOM   1208  CD2 HIS A  80       9.299  10.623 -32.175  1.00  0.39           C  
ATOM   1209  HD2 HIS A  80       8.577  11.302 -32.604  1.00  0.39           H  
ATOM   1210  ND1 HIS A  80      10.218   8.922 -31.109  1.00  0.39           N  
ATOM   1211  HD1 HIS A  80      10.359   8.109 -30.527  1.00  0.39           H  
ATOM   1212  CE1 HIS A  80      11.197   9.610 -31.716  1.00  0.39           C  
ATOM   1213  HE1 HIS A  80      12.249   9.373 -31.673  1.00  0.39           H  
ATOM   1214  NE2 HIS A  80      10.680  10.644 -32.390  1.00  0.39           N  
ATOM   1215  N   LEU A  81       6.993   6.234 -29.735  1.00  0.39           N  
ATOM   1216  H   LEU A  81       7.949   6.489 -29.531  1.00  0.39           H  
ATOM   1217  CA  LEU A  81       6.340   5.348 -28.746  1.00  0.39           C  
ATOM   1218  HA  LEU A  81       6.462   4.317 -29.080  1.00  0.39           H  
ATOM   1219  C   LEU A  81       4.836   5.662 -28.585  1.00  0.39           C  
ATOM   1220  CB  LEU A  81       7.047   5.514 -27.381  1.00  0.39           C  
ATOM   1221  HB2 LEU A  81       7.322   6.561 -27.260  1.00  0.39           H  
ATOM   1222  HB3 LEU A  81       6.343   5.289 -26.580  1.00  0.39           H  
ATOM   1223  O   LEU A  81       4.493   6.813 -28.296  1.00  0.39           O  
ATOM   1224  CG  LEU A  81       8.287   4.617 -27.202  1.00  0.39           C  
ATOM   1225  HG  LEU A  81       8.737   4.421 -28.176  1.00  0.39           H  
ATOM   1226  CD1 LEU A  81       9.336   5.307 -26.332  1.00  0.39           C  
ATOM   1227 HD11 LEU A  81      10.202   4.656 -26.210  1.00  0.39           H  
ATOM   1228 HD12 LEU A  81       8.919   5.525 -25.348  1.00  0.39           H  
ATOM   1229 HD13 LEU A  81       9.659   6.238 -26.798  1.00  0.39           H  
ATOM   1230  CD2 LEU A  81       7.912   3.288 -26.543  1.00  0.39           C  
ATOM   1231 HD21 LEU A  81       7.168   2.768 -27.147  1.00  0.39           H  
ATOM   1232 HD22 LEU A  81       8.796   2.656 -26.456  1.00  0.39           H  
ATOM   1233 HD23 LEU A  81       7.505   3.461 -25.547  1.00  0.39           H  
ATOM   1234  N   PRO A  82       3.936   4.683 -28.788  1.00  0.40           N  
ATOM   1235  CA  PRO A  82       2.505   4.943 -28.799  1.00  0.40           C  
ATOM   1236  HA  PRO A  82       2.277   5.719 -29.530  1.00  0.40           H  
ATOM   1237  C   PRO A  82       2.052   5.411 -27.410  1.00  0.40           C  
ATOM   1238  CB  PRO A  82       1.854   3.626 -29.248  1.00  0.40           C  
ATOM   1239  HB2 PRO A  82       1.755   3.628 -30.333  1.00  0.40           H  
ATOM   1240  HB3 PRO A  82       0.882   3.465 -28.782  1.00  0.40           H  
ATOM   1241  O   PRO A  82       2.131   4.657 -26.446  1.00  0.40           O  
ATOM   1242  CG  PRO A  82       2.865   2.554 -28.840  1.00  0.40           C  
ATOM   1243  HG2 PRO A  82       2.696   2.272 -27.800  1.00  0.40           H  
ATOM   1244  HG3 PRO A  82       2.809   1.678 -29.486  1.00  0.40           H  
ATOM   1245  CD  PRO A  82       4.209   3.265 -28.962  1.00  0.40           C  
ATOM   1246  HD2 PRO A  82       4.893   2.896 -28.198  1.00  0.40           H  
ATOM   1247  HD3 PRO A  82       4.622   3.096 -29.957  1.00  0.40           H  
ATOM   1248  N   GLY A  83       1.580   6.659 -27.312  1.00  0.49           N  
ATOM   1249  H   GLY A  83       1.648   7.256 -28.124  1.00  0.49           H  
ATOM   1250  CA  GLY A  83       0.804   7.130 -26.158  1.00  0.49           C  
ATOM   1251  HA2 GLY A  83      -0.187   7.415 -26.513  1.00  0.49           H  
ATOM   1252  HA3 GLY A  83       0.660   6.310 -25.454  1.00  0.49           H  
ATOM   1253  C   GLY A  83       1.348   8.312 -25.351  1.00  0.49           C  
ATOM   1254  O   GLY A  83       0.688   8.686 -24.386  1.00  0.49           O  
ATOM   1255  N   VAL A  84       2.481   8.937 -25.707  1.00  0.55           N  
ATOM   1256  H   VAL A  84       3.016   8.576 -26.484  1.00  0.55           H  
ATOM   1257  CA  VAL A  84       3.025  10.079 -24.933  1.00  0.55           C  
ATOM   1258  HA  VAL A  84       2.366  10.283 -24.090  1.00  0.55           H  
ATOM   1259  C   VAL A  84       3.071  11.357 -25.770  1.00  0.55           C  
ATOM   1260  CB  VAL A  84       4.398   9.756 -24.309  1.00  0.55           C  
ATOM   1261  HB  VAL A  84       5.141   9.647 -25.099  1.00  0.55           H  
ATOM   1262  O   VAL A  84       3.851  11.470 -26.718  1.00  0.55           O  
ATOM   1263  CG1 VAL A  84       4.844  10.879 -23.360  1.00  0.55           C  
ATOM   1264 HG11 VAL A  84       5.803  10.625 -22.909  1.00  0.55           H  
ATOM   1265 HG12 VAL A  84       4.111  11.016 -22.565  1.00  0.55           H  
ATOM   1266 HG13 VAL A  84       4.962  11.818 -23.901  1.00  0.55           H  
ATOM   1267  CG2 VAL A  84       4.357   8.451 -23.500  1.00  0.55           C  
ATOM   1268 HG21 VAL A  84       4.159   7.603 -24.154  1.00  0.55           H  
ATOM   1269 HG22 VAL A  84       5.318   8.285 -23.013  1.00  0.55           H  
ATOM   1270 HG23 VAL A  84       3.579   8.507 -22.739  1.00  0.55           H  
ATOM   1271  N   ARG A  85       2.251  12.351 -25.409  1.00  0.69           N  
ATOM   1272  H   ARG A  85       1.672  12.215 -24.593  1.00  0.69           H  
ATOM   1273  CA  ARG A  85       2.344  13.699 -25.981  1.00  0.69           C  
ATOM   1274  HA  ARG A  85       2.533  13.610 -27.051  1.00  0.69           H  
ATOM   1275  C   ARG A  85       3.501  14.469 -25.377  1.00  0.69           C  
ATOM   1276  CB  ARG A  85       1.069  14.502 -25.760  1.00  0.69           C  
ATOM   1277  HB2 ARG A  85       0.734  14.409 -24.727  1.00  0.69           H  
ATOM   1278  HB3 ARG A  85       1.289  15.551 -25.958  1.00  0.69           H  
ATOM   1279  O   ARG A  85       3.673  14.507 -24.167  1.00  0.69           O  
ATOM   1280  CG  ARG A  85      -0.019  14.047 -26.718  1.00  0.69           C  
ATOM   1281  HG2 ARG A  85      -0.408  13.077 -26.408  1.00  0.69           H  
ATOM   1282  HG3 ARG A  85       0.369  13.985 -27.735  1.00  0.69           H  
ATOM   1283  CD  ARG A  85      -1.104  15.104 -26.656  1.00  0.69           C  
ATOM   1284  HD2 ARG A  85      -1.418  15.202 -25.617  1.00  0.69           H  
ATOM   1285  HD3 ARG A  85      -0.708  16.060 -26.999  1.00  0.69           H  
ATOM   1286  NE  ARG A  85      -2.201  14.702 -27.523  1.00  0.69           N  
ATOM   1287  HE  ARG A  85      -1.960  14.208 -28.370  1.00  0.69           H  
ATOM   1288  NH1 ARG A  85      -3.825  15.430 -26.117  1.00  0.69           N  
ATOM   1289 HH11 ARG A  85      -4.731  15.271 -25.700  1.00  0.69           H  
ATOM   1290 HH12 ARG A  85      -3.153  15.944 -25.565  1.00  0.69           H  
ATOM   1291  NH2 ARG A  85      -4.305  14.064 -27.870  1.00  0.69           N  
ATOM   1292 HH21 ARG A  85      -3.972  13.357 -28.511  1.00  0.69           H  
ATOM   1293 HH22 ARG A  85      -5.221  13.946 -27.463  1.00  0.69           H  
ATOM   1294  CZ  ARG A  85      -3.452  14.749 -27.165  1.00  0.69           C  
ATOM   1295  N   GLN A  86       4.255  15.134 -26.239  1.00  0.75           N  
ATOM   1296  H   GLN A  86       4.023  15.084 -27.221  1.00  0.75           H  
ATOM   1297  CA  GLN A  86       5.338  16.022 -25.833  1.00  0.75           C  
ATOM   1298  HA  GLN A  86       5.716  15.718 -24.857  1.00  0.75           H  
ATOM   1299  C   GLN A  86       4.818  17.454 -25.700  1.00  0.75           C  
ATOM   1300  CB  GLN A  86       6.478  15.909 -26.854  1.00  0.75           C  
ATOM   1301  HB2 GLN A  86       7.244  16.648 -26.622  1.00  0.75           H  
ATOM   1302  HB3 GLN A  86       6.086  16.129 -27.847  1.00  0.75           H  
ATOM   1303  O   GLN A  86       3.984  17.881 -26.503  1.00  0.75           O  
ATOM   1304  CG  GLN A  86       7.114  14.505 -26.871  1.00  0.75           C  
ATOM   1305  HG2 GLN A  86       6.355  13.752 -27.085  1.00  0.75           H  
ATOM   1306  HG3 GLN A  86       7.855  14.462 -27.670  1.00  0.75           H  
ATOM   1307  CD  GLN A  86       7.818  14.164 -25.561  1.00  0.75           C  
ATOM   1308  NE2 GLN A  86       7.848  12.915 -25.153  1.00  0.75           N  
ATOM   1309 HE21 GLN A  86       8.284  12.765 -24.255  1.00  0.75           H  
ATOM   1310 HE22 GLN A  86       7.353  12.185 -25.645  1.00  0.75           H  
ATOM   1311  OE1 GLN A  86       8.356  15.022 -24.886  1.00  0.75           O  
ATOM   1312  N   ARG A  87       5.329  18.205 -24.721  1.00  0.83           N  
ATOM   1313  H   ARG A  87       6.014  17.788 -24.107  1.00  0.83           H  
ATOM   1314  CA  ARG A  87       5.092  19.653 -24.610  1.00  0.83           C  
ATOM   1315  HA  ARG A  87       4.021  19.847 -24.672  1.00  0.83           H  
ATOM   1316  C   ARG A  87       5.736  20.372 -25.805  1.00  0.83           C  
ATOM   1317  CB  ARG A  87       5.592  20.167 -23.243  1.00  0.83           C  
ATOM   1318  HB2 ARG A  87       6.621  19.838 -23.104  1.00  0.83           H  
ATOM   1319  HB3 ARG A  87       5.598  21.257 -23.246  1.00  0.83           H  
ATOM   1320  O   ARG A  87       6.757  19.930 -26.342  1.00  0.83           O  
ATOM   1321  CG  ARG A  87       4.746  19.678 -22.041  1.00  0.83           C  
ATOM   1322  HG2 ARG A  87       4.507  18.621 -22.157  1.00  0.83           H  
ATOM   1323  HG3 ARG A  87       5.339  19.794 -21.134  1.00  0.83           H  
ATOM   1324  CD  ARG A  87       3.448  20.484 -21.865  1.00  0.83           C  
ATOM   1325  HD2 ARG A  87       3.730  21.514 -21.646  1.00  0.83           H  
ATOM   1326  HD3 ARG A  87       2.885  20.471 -22.799  1.00  0.83           H  
ATOM   1327  NE  ARG A  87       2.572  19.997 -20.770  1.00  0.83           N  
ATOM   1328  HE  ARG A  87       2.910  19.272 -20.154  1.00  0.83           H  
ATOM   1329  NH1 ARG A  87       0.750  21.319 -21.267  1.00  0.83           N  
ATOM   1330 HH11 ARG A  87       1.288  21.956 -21.837  1.00  0.83           H  
ATOM   1331 HH12 ARG A  87      -0.247  21.466 -21.200  1.00  0.83           H  
ATOM   1332  NH2 ARG A  87       0.544  19.867 -19.666  1.00  0.83           N  
ATOM   1333 HH21 ARG A  87      -0.418  20.175 -19.708  1.00  0.83           H  
ATOM   1334 HH22 ARG A  87       0.746  18.983 -19.221  1.00  0.83           H  
ATOM   1335  CZ  ARG A  87       1.315  20.390 -20.568  1.00  0.83           C  
ATOM   1336  N   ALA A  88       5.100  21.435 -26.285  1.00  0.86           N  
ATOM   1337  H   ALA A  88       4.267  21.767 -25.820  1.00  0.86           H  
ATOM   1338  CA  ALA A  88       5.619  22.217 -27.397  1.00  0.86           C  
ATOM   1339  HA  ALA A  88       5.915  21.530 -28.189  1.00  0.86           H  
ATOM   1340  C   ALA A  88       6.858  23.019 -26.976  1.00  0.86           C  
ATOM   1341  CB  ALA A  88       4.504  23.110 -27.939  1.00  0.86           C  
ATOM   1342  HB1 ALA A  88       4.172  23.799 -27.162  1.00  0.86           H  
ATOM   1343  HB2 ALA A  88       4.866  23.683 -28.792  1.00  0.86           H  
ATOM   1344  HB3 ALA A  88       3.666  22.482 -28.242  1.00  0.86           H  
ATOM   1345  O   ALA A  88       6.961  23.476 -25.850  1.00  0.86           O  
ATOM   1346  N   ILE A  89       7.800  23.222 -27.891  1.00  0.86           N  
ATOM   1347  H   ILE A  89       7.667  22.825 -28.811  1.00  0.86           H  
ATOM   1348  CA  ILE A  89       8.933  24.137 -27.678  1.00  0.86           C  
ATOM   1349  HA  ILE A  89       8.953  24.468 -26.640  1.00  0.86           H  
ATOM   1350  C   ILE A  89       8.796  25.406 -28.514  1.00  0.86           C  
ATOM   1351  CB  ILE A  89      10.275  23.444 -27.948  1.00  0.86           C  
ATOM   1352  HB  ILE A  89      11.052  24.176 -27.729  1.00  0.86           H  
ATOM   1353  O   ILE A  89       9.383  26.436 -28.194  1.00  0.86           O  
ATOM   1354  CG1 ILE A  89      10.423  22.993 -29.416  1.00  0.86           C  
ATOM   1355 HG12 ILE A  89       9.943  23.691 -30.101  1.00  0.86           H  
ATOM   1356 HG13 ILE A  89       9.942  22.025 -29.552  1.00  0.86           H  
ATOM   1357  CG2 ILE A  89      10.470  22.255 -26.988  1.00  0.86           C  
ATOM   1358 HG21 ILE A  89      10.344  22.597 -25.961  1.00  0.86           H  
ATOM   1359 HG22 ILE A  89      11.477  21.848 -27.087  1.00  0.86           H  
ATOM   1360 HG23 ILE A  89       9.739  21.470 -27.182  1.00  0.86           H  
ATOM   1361  CD1 ILE A  89      11.895  22.923 -29.811  1.00  0.86           C  
ATOM   1362 HD11 ILE A  89      11.987  22.619 -30.854  1.00  0.86           H  
ATOM   1363 HD12 ILE A  89      12.348  23.910 -29.708  1.00  0.86           H  
ATOM   1364 HD13 ILE A  89      12.428  22.224 -29.166  1.00  0.86           H  
ATOM   1365  N   VAL A  90       7.999  25.339 -29.582  1.00  0.85           N  
ATOM   1366  H   VAL A  90       7.535  24.466 -29.789  1.00  0.85           H  
ATOM   1367  CA  VAL A  90       7.715  26.473 -30.449  1.00  0.85           C  
ATOM   1368  HA  VAL A  90       7.901  27.379 -29.873  1.00  0.85           H  
ATOM   1369  C   VAL A  90       6.252  26.497 -30.865  1.00  0.85           C  
ATOM   1370  CB  VAL A  90       8.622  26.507 -31.696  1.00  0.85           C  
ATOM   1371  HB  VAL A  90       8.355  27.403 -32.256  1.00  0.85           H  
ATOM   1372  O   VAL A  90       5.611  25.454 -31.010  1.00  0.85           O  
ATOM   1373  CG1 VAL A  90      10.111  26.621 -31.356  1.00  0.85           C  
ATOM   1374 HG11 VAL A  90      10.678  26.862 -32.255  1.00  0.85           H  
ATOM   1375 HG12 VAL A  90      10.251  27.417 -30.625  1.00  0.85           H  
ATOM   1376 HG13 VAL A  90      10.488  25.689 -30.936  1.00  0.85           H  
ATOM   1377  CG2 VAL A  90       8.421  25.310 -32.633  1.00  0.85           C  
ATOM   1378 HG21 VAL A  90       8.715  24.384 -32.139  1.00  0.85           H  
ATOM   1379 HG22 VAL A  90       7.377  25.251 -32.941  1.00  0.85           H  
ATOM   1380 HG23 VAL A  90       9.019  25.461 -33.531  1.00  0.85           H  
ATOM   1381  N   ARG A  91       5.749  27.694 -31.151  1.00  0.88           N  
ATOM   1382  H   ARG A  91       6.316  28.496 -30.914  1.00  0.88           H  
ATOM   1383  CA  ARG A  91       4.498  27.925 -31.872  1.00  0.88           C  
ATOM   1384  HA  ARG A  91       3.970  26.981 -31.999  1.00  0.88           H  
ATOM   1385  C   ARG A  91       4.809  28.492 -33.245  1.00  0.88           C  
ATOM   1386  CB  ARG A  91       3.606  28.848 -31.038  1.00  0.88           C  
ATOM   1387  HB2 ARG A  91       3.453  28.378 -30.066  1.00  0.88           H  
ATOM   1388  HB3 ARG A  91       4.106  29.804 -30.883  1.00  0.88           H  
ATOM   1389  O   ARG A  91       5.472  29.520 -33.359  1.00  0.88           O  
ATOM   1390  CG  ARG A  91       2.239  29.087 -31.688  1.00  0.88           C  
ATOM   1391  HG2 ARG A  91       1.776  28.130 -31.928  1.00  0.88           H  
ATOM   1392  HG3 ARG A  91       2.358  29.668 -32.603  1.00  0.88           H  
ATOM   1393  CD  ARG A  91       1.344  29.857 -30.711  1.00  0.88           C  
ATOM   1394  HD2 ARG A  91       1.243  29.284 -29.789  1.00  0.88           H  
ATOM   1395  HD3 ARG A  91       1.824  30.802 -30.460  1.00  0.88           H  
ATOM   1396  NE  ARG A  91       0.011  30.133 -31.277  1.00  0.88           N  
ATOM   1397  HE  ARG A  91      -0.146  31.068 -31.626  1.00  0.88           H  
ATOM   1398  NH1 ARG A  91      -0.970  28.102 -30.794  1.00  0.88           N  
ATOM   1399 HH11 ARG A  91      -0.103  27.743 -30.418  1.00  0.88           H  
ATOM   1400 HH12 ARG A  91      -1.750  27.470 -30.899  1.00  0.88           H  
ATOM   1401  NH2 ARG A  91      -2.171  29.703 -31.756  1.00  0.88           N  
ATOM   1402 HH21 ARG A  91      -2.955  29.067 -31.743  1.00  0.88           H  
ATOM   1403 HH22 ARG A  91      -2.303  30.670 -32.019  1.00  0.88           H  
ATOM   1404  CZ  ARG A  91      -1.027  29.314 -31.268  1.00  0.88           C  
ATOM   1405  N   CYS A  92       4.330  27.836 -34.296  1.00  0.87           N  
ATOM   1406  H   CYS A  92       3.736  27.038 -34.123  1.00  0.87           H  
ATOM   1407  CA  CYS A  92       4.409  28.378 -35.646  1.00  0.87           C  
ATOM   1408  HA  CYS A  92       5.356  28.899 -35.781  1.00  0.87           H  
ATOM   1409  C   CYS A  92       3.280  29.392 -35.846  1.00  0.87           C  
ATOM   1410  CB  CYS A  92       4.340  27.226 -36.651  1.00  0.87           C  
ATOM   1411  HB2 CYS A  92       3.403  26.686 -36.517  1.00  0.87           H  
ATOM   1412  HB3 CYS A  92       5.170  26.538 -36.492  1.00  0.87           H  
ATOM   1413  O   CYS A  92       2.111  29.014 -35.848  1.00  0.87           O  
ATOM   1414  SG  CYS A  92       4.430  27.921 -38.322  1.00  0.87           S  
ATOM   1415  HG  CYS A  92       5.692  28.354 -38.243  1.00  0.87           H  
ATOM   1416  N   GLN A  93       3.620  30.665 -36.051  1.00  0.83           N  
ATOM   1417  H   GLN A  93       4.597  30.918 -36.072  1.00  0.83           H  
ATOM   1418  CA  GLN A  93       2.630  31.738 -36.184  1.00  0.83           C  
ATOM   1419  HA  GLN A  93       1.892  31.632 -35.389  1.00  0.83           H  
ATOM   1420  C   GLN A  93       1.848  31.649 -37.501  1.00  0.83           C  
ATOM   1421  CB  GLN A  93       3.328  33.101 -36.034  1.00  0.83           C  
ATOM   1422  HB2 GLN A  93       2.599  33.895 -36.198  1.00  0.83           H  
ATOM   1423  HB3 GLN A  93       4.100  33.189 -36.799  1.00  0.83           H  
ATOM   1424  O   GLN A  93       0.660  31.954 -37.540  1.00  0.83           O  
ATOM   1425  CG  GLN A  93       3.988  33.310 -34.658  1.00  0.83           C  
ATOM   1426  HG2 GLN A  93       4.757  32.555 -34.498  1.00  0.83           H  
ATOM   1427  HG3 GLN A  93       4.475  34.285 -34.643  1.00  0.83           H  
ATOM   1428  CD  GLN A  93       2.991  33.259 -33.502  1.00  0.83           C  
ATOM   1429  NE2 GLN A  93       3.435  33.070 -32.285  1.00  0.83           N  
ATOM   1430 HE21 GLN A  93       4.427  33.104 -32.097  1.00  0.83           H  
ATOM   1431 HE22 GLN A  93       2.753  33.160 -31.546  1.00  0.83           H  
ATOM   1432  OE1 GLN A  93       1.788  33.369 -33.659  1.00  0.83           O  
ATOM   1433  N   THR A  94       2.477  31.154 -38.571  1.00  0.85           N  
ATOM   1434  H   THR A  94       3.471  30.985 -38.508  1.00  0.85           H  
ATOM   1435  CA  THR A  94       1.807  30.950 -39.866  1.00  0.85           C  
ATOM   1436  HA  THR A  94       1.206  31.830 -40.096  1.00  0.85           H  
ATOM   1437  C   THR A  94       0.864  29.750 -39.845  1.00  0.85           C  
ATOM   1438  CB  THR A  94       2.835  30.755 -40.985  1.00  0.85           C  
ATOM   1439  HB  THR A  94       3.344  29.803 -40.834  1.00  0.85           H  
ATOM   1440  O   THR A  94      -0.266  29.848 -40.310  1.00  0.85           O  
ATOM   1441  CG2 THR A  94       2.221  30.785 -42.381  1.00  0.85           C  
ATOM   1442 HG21 THR A  94       1.563  29.927 -42.518  1.00  0.85           H  
ATOM   1443 HG22 THR A  94       3.012  30.733 -43.129  1.00  0.85           H  
ATOM   1444 HG23 THR A  94       1.646  31.700 -42.524  1.00  0.85           H  
ATOM   1445  OG1 THR A  94       3.789  31.782 -40.933  1.00  0.85           O  
ATOM   1446  HG1 THR A  94       3.360  32.583 -41.244  1.00  0.85           H  
ATOM   1447  N   CYS A  95       1.311  28.616 -39.299  1.00  0.84           N  
ATOM   1448  H   CYS A  95       2.250  28.589 -38.926  1.00  0.84           H  
ATOM   1449  CA  CYS A  95       0.499  27.398 -39.232  1.00  0.84           C  
ATOM   1450  HA  CYS A  95      -0.096  27.309 -40.140  1.00  0.84           H  
ATOM   1451  C   CYS A  95      -0.496  27.411 -38.061  1.00  0.84           C  
ATOM   1452  CB  CYS A  95       1.423  26.176 -39.133  1.00  0.84           C  
ATOM   1453  HB2 CYS A  95       0.811  25.284 -39.000  1.00  0.84           H  
ATOM   1454  HB3 CYS A  95       2.063  26.293 -38.259  1.00  0.84           H  
ATOM   1455  O   CYS A  95      -1.379  26.564 -38.028  1.00  0.84           O  
ATOM   1456  SG  CYS A  95       2.462  25.962 -40.606  1.00  0.84           S  
ATOM   1457  HG  CYS A  95       3.487  25.376 -39.982  1.00  0.84           H  
ATOM   1458  N   LYS A  96      -0.337  28.328 -37.097  1.00  0.84           N  
ATOM   1459  H   LYS A  96       0.430  28.978 -37.197  1.00  0.84           H  
ATOM   1460  CA  LYS A  96      -1.099  28.407 -35.839  1.00  0.84           C  
ATOM   1461  HA  LYS A  96      -0.600  29.146 -35.213  1.00  0.84           H  
ATOM   1462  C   LYS A  96      -1.078  27.116 -35.001  1.00  0.84           C  
ATOM   1463  CB  LYS A  96      -2.526  28.925 -36.099  1.00  0.84           C  
ATOM   1464  HB2 LYS A  96      -3.069  28.201 -36.706  1.00  0.84           H  
ATOM   1465  HB3 LYS A  96      -3.040  29.009 -35.141  1.00  0.84           H  
ATOM   1466  O   LYS A  96      -2.018  26.860 -34.256  1.00  0.84           O  
ATOM   1467  CG  LYS A  96      -2.571  30.300 -36.783  1.00  0.84           C  
ATOM   1468  HG2 LYS A  96      -2.161  30.231 -37.790  1.00  0.84           H  
ATOM   1469  HG3 LYS A  96      -1.984  31.013 -36.204  1.00  0.84           H  
ATOM   1470  CD  LYS A  96      -4.027  30.777 -36.855  1.00  0.84           C  
ATOM   1471  HD2 LYS A  96      -4.607  30.063 -37.439  1.00  0.84           H  
ATOM   1472  HD3 LYS A  96      -4.436  30.817 -35.845  1.00  0.84           H  
ATOM   1473  CE  LYS A  96      -4.129  32.165 -37.495  1.00  0.84           C  
ATOM   1474  HE2 LYS A  96      -3.481  32.849 -36.947  1.00  0.84           H  
ATOM   1475  HE3 LYS A  96      -3.762  32.104 -38.519  1.00  0.84           H  
ATOM   1476  NZ  LYS A  96      -5.531  32.659 -37.472  1.00  0.84           N  
ATOM   1477  HZ1 LYS A  96      -5.871  32.725 -36.523  1.00  0.84           H  
ATOM   1478  HZ2 LYS A  96      -6.144  32.030 -37.972  1.00  0.84           H  
ATOM   1479  HZ3 LYS A  96      -5.601  33.576 -37.890  1.00  0.84           H  
ATOM   1480  N   ILE A  97       0.007  26.341 -35.086  1.00  0.85           N  
ATOM   1481  H   ILE A  97       0.773  26.683 -35.648  1.00  0.85           H  
ATOM   1482  CA  ILE A  97       0.188  25.075 -34.352  1.00  0.85           C  
ATOM   1483  HA  ILE A  97      -0.690  24.922 -33.724  1.00  0.85           H  
ATOM   1484  C   ILE A  97       1.385  25.114 -33.397  1.00  0.85           C  
ATOM   1485  CB  ILE A  97       0.269  23.846 -35.288  1.00  0.85           C  
ATOM   1486  HB  ILE A  97       0.387  22.965 -34.657  1.00  0.85           H  
ATOM   1487  O   ILE A  97       2.391  25.782 -33.659  1.00  0.85           O  
ATOM   1488  CG1 ILE A  97       1.502  23.915 -36.215  1.00  0.85           C  
ATOM   1489 HG12 ILE A  97       1.470  24.843 -36.785  1.00  0.85           H  
ATOM   1490 HG13 ILE A  97       2.404  23.930 -35.603  1.00  0.85           H  
ATOM   1491  CG2 ILE A  97      -1.048  23.659 -36.058  1.00  0.85           C  
ATOM   1492 HG21 ILE A  97      -1.167  24.429 -36.820  1.00  0.85           H  
ATOM   1493 HG22 ILE A  97      -1.078  22.676 -36.527  1.00  0.85           H  
ATOM   1494 HG23 ILE A  97      -1.885  23.720 -35.362  1.00  0.85           H  
ATOM   1495  CD1 ILE A  97       1.625  22.740 -37.190  1.00  0.85           C  
ATOM   1496 HD11 ILE A  97       1.537  21.798 -36.648  1.00  0.85           H  
ATOM   1497 HD12 ILE A  97       0.842  22.795 -37.946  1.00  0.85           H  
ATOM   1498 HD13 ILE A  97       2.594  22.780 -37.687  1.00  0.85           H  
ATOM   1499  N   ASN A  98       1.280  24.344 -32.319  1.00  0.87           N  
ATOM   1500  H   ASN A  98       0.410  23.841 -32.215  1.00  0.87           H  
ATOM   1501  CA  ASN A  98       2.277  24.127 -31.281  1.00  0.87           C  
ATOM   1502  HA  ASN A  98       2.963  24.974 -31.253  1.00  0.87           H  
ATOM   1503  C   ASN A  98       3.076  22.846 -31.574  1.00  0.87           C  
ATOM   1504  CB  ASN A  98       1.549  24.049 -29.933  1.00  0.87           C  
ATOM   1505  HB2 ASN A  98       2.272  23.970 -29.122  1.00  0.87           H  
ATOM   1506  HB3 ASN A  98       0.924  23.156 -29.916  1.00  0.87           H  
ATOM   1507  O   ASN A  98       2.514  21.779 -31.839  1.00  0.87           O  
ATOM   1508  CG  ASN A  98       0.686  25.260 -29.639  1.00  0.87           C  
ATOM   1509  ND2 ASN A  98      -0.531  25.039 -29.203  1.00  0.87           N  
ATOM   1510 HD21 ASN A  98      -0.868  24.089 -29.141  1.00  0.87           H  
ATOM   1511 HD22 ASN A  98      -1.083  25.806 -28.845  1.00  0.87           H  
ATOM   1512  OD1 ASN A  98       1.078  26.406 -29.819  1.00  0.87           O  
ATOM   1513  N   LEU A  99       4.406  22.932 -31.544  1.00  0.86           N  
ATOM   1514  H   LEU A  99       4.823  23.815 -31.284  1.00  0.86           H  
ATOM   1515  CA  LEU A  99       5.299  21.868 -32.005  1.00  0.86           C  
ATOM   1516  HA  LEU A  99       4.727  20.960 -32.192  1.00  0.86           H  
ATOM   1517  C   LEU A  99       6.358  21.536 -30.956  1.00  0.86           C  
ATOM   1518  CB  LEU A  99       5.955  22.286 -33.329  1.00  0.86           C  
ATOM   1519  HB2 LEU A  99       6.670  21.520 -33.629  1.00  0.86           H  
ATOM   1520  HB3 LEU A  99       6.512  23.206 -33.148  1.00  0.86           H  
ATOM   1521  O   LEU A  99       7.072  22.421 -30.487  1.00  0.86           O  
ATOM   1522  CG  LEU A  99       4.958  22.524 -34.474  1.00  0.86           C  
ATOM   1523  HG  LEU A  99       4.146  23.173 -34.146  1.00  0.86           H  
ATOM   1524  CD1 LEU A  99       5.663  23.218 -35.631  1.00  0.86           C  
ATOM   1525 HD11 LEU A  99       6.442  22.574 -36.039  1.00  0.86           H  
ATOM   1526 HD12 LEU A  99       6.103  24.153 -35.284  1.00  0.86           H  
ATOM   1527 HD13 LEU A  99       4.920  23.451 -36.394  1.00  0.86           H  
ATOM   1528  CD2 LEU A  99       4.382  21.209 -34.990  1.00  0.86           C  
ATOM   1529 HD21 LEU A  99       3.781  20.734 -34.214  1.00  0.86           H  
ATOM   1530 HD22 LEU A  99       3.737  21.407 -35.846  1.00  0.86           H  
ATOM   1531 HD23 LEU A  99       5.193  20.548 -35.296  1.00  0.86           H  
ATOM   1532  N   CYS A 100       6.501  20.251 -30.625  1.00  0.88           N  
ATOM   1533  H   CYS A 100       5.876  19.567 -31.027  1.00  0.88           H  
ATOM   1534  CA  CYS A 100       7.672  19.754 -29.902  1.00  0.88           C  
ATOM   1535  HA  CYS A 100       7.872  20.420 -29.062  1.00  0.88           H  
ATOM   1536  C   CYS A 100       8.905  19.769 -30.816  1.00  0.88           C  
ATOM   1537  CB  CYS A 100       7.387  18.358 -29.327  1.00  0.88           C  
ATOM   1538  HB2 CYS A 100       6.436  18.374 -28.795  1.00  0.88           H  
ATOM   1539  HB3 CYS A 100       8.156  18.104 -28.598  1.00  0.88           H  
ATOM   1540  O   CYS A 100       8.784  19.920 -32.035  1.00  0.88           O  
ATOM   1541  SG  CYS A 100       7.361  17.094 -30.634  1.00  0.88           S  
ATOM   1542  HG  CYS A 100       6.776  16.135 -29.910  1.00  0.88           H  
ATOM   1543  N   LEU A 101      10.092  19.568 -30.237  1.00  0.83           N  
ATOM   1544  H   LEU A 101      10.130  19.466 -29.233  1.00  0.83           H  
ATOM   1545  CA  LEU A 101      11.360  19.643 -30.971  1.00  0.83           C  
ATOM   1546  HA  LEU A 101      11.480  20.659 -31.348  1.00  0.83           H  
ATOM   1547  C   LEU A 101      11.378  18.718 -32.189  1.00  0.83           C  
ATOM   1548  CB  LEU A 101      12.499  19.302 -29.992  1.00  0.83           C  
ATOM   1549  HB2 LEU A 101      12.336  18.294 -29.611  1.00  0.83           H  
ATOM   1550  HB3 LEU A 101      12.457  19.981 -29.141  1.00  0.83           H  
ATOM   1551  O   LEU A 101      11.803  19.104 -33.276  1.00  0.83           O  
ATOM   1552  CG  LEU A 101      13.910  19.360 -30.607  1.00  0.83           C  
ATOM   1553  HG  LEU A 101      13.976  18.653 -31.435  1.00  0.83           H  
ATOM   1554  CD1 LEU A 101      14.298  20.747 -31.124  1.00  0.83           C  
ATOM   1555 HD11 LEU A 101      14.272  21.469 -30.308  1.00  0.83           H  
ATOM   1556 HD12 LEU A 101      13.617  21.066 -31.912  1.00  0.83           H  
ATOM   1557 HD13 LEU A 101      15.311  20.729 -31.526  1.00  0.83           H  
ATOM   1558  CD2 LEU A 101      14.939  18.944 -29.559  1.00  0.83           C  
ATOM   1559 HD21 LEU A 101      14.727  17.933 -29.211  1.00  0.83           H  
ATOM   1560 HD22 LEU A 101      15.945  18.971 -29.978  1.00  0.83           H  
ATOM   1561 HD23 LEU A 101      14.897  19.622 -28.706  1.00  0.83           H  
ATOM   1562  N   GLU A 102      10.871  17.505 -32.012  1.00  0.83           N  
ATOM   1563  H   GLU A 102      10.539  17.249 -31.094  1.00  0.83           H  
ATOM   1564  CA  GLU A 102      10.857  16.497 -33.061  1.00  0.83           C  
ATOM   1565  HA  GLU A 102      11.846  16.459 -33.519  1.00  0.83           H  
ATOM   1566  C   GLU A 102       9.849  16.830 -34.169  1.00  0.83           C  
ATOM   1567  CB  GLU A 102      10.562  15.153 -32.393  1.00  0.83           C  
ATOM   1568  HB2 GLU A 102       9.540  15.155 -32.013  1.00  0.83           H  
ATOM   1569  HB3 GLU A 102      11.234  15.010 -31.547  1.00  0.83           H  
ATOM   1570  O   GLU A 102      10.173  16.777 -35.356  1.00  0.83           O  
ATOM   1571  CG  GLU A 102      10.727  13.987 -33.361  1.00  0.83           C  
ATOM   1572  HG2 GLU A 102      10.447  13.084 -32.819  1.00  0.83           H  
ATOM   1573  HG3 GLU A 102      10.013  14.105 -34.176  1.00  0.83           H  
ATOM   1574  CD  GLU A 102      12.147  13.832 -33.930  1.00  0.83           C  
ATOM   1575  OE1 GLU A 102      12.225  13.200 -35.013  1.00  0.83           O  
ATOM   1576  OE2 GLU A 102      13.108  14.389 -33.346  1.00  0.83           O  
ATOM   1577  N   CYS A 103       8.638  17.255 -33.801  1.00  0.86           N  
ATOM   1578  H   CYS A 103       8.427  17.330 -32.816  1.00  0.86           H  
ATOM   1579  CA  CYS A 103       7.625  17.650 -34.776  1.00  0.86           C  
ATOM   1580  HA  CYS A 103       7.524  16.859 -35.519  1.00  0.86           H  
ATOM   1581  C   CYS A 103       8.034  18.915 -35.536  1.00  0.86           C  
ATOM   1582  CB  CYS A 103       6.273  17.827 -34.082  1.00  0.86           C  
ATOM   1583  HB2 CYS A 103       6.369  18.467 -33.205  1.00  0.86           H  
ATOM   1584  HB3 CYS A 103       5.570  18.284 -34.778  1.00  0.86           H  
ATOM   1585  O   CYS A 103       7.796  19.000 -36.742  1.00  0.86           O  
ATOM   1586  SG  CYS A 103       5.625  16.200 -33.617  1.00  0.86           S  
ATOM   1587  HG  CYS A 103       6.308  16.066 -32.476  1.00  0.86           H  
ATOM   1588  N   GLN A 104       8.698  19.868 -34.875  1.00  0.87           N  
ATOM   1589  H   GLN A 104       8.855  19.754 -33.884  1.00  0.87           H  
ATOM   1590  CA  GLN A 104       9.285  21.032 -35.533  1.00  0.87           C  
ATOM   1591  HA  GLN A 104       8.500  21.566 -36.069  1.00  0.87           H  
ATOM   1592  C   GLN A 104      10.338  20.598 -36.552  1.00  0.87           C  
ATOM   1593  CB  GLN A 104       9.898  21.977 -34.492  1.00  0.87           C  
ATOM   1594  HB2 GLN A 104      10.716  21.463 -33.986  1.00  0.87           H  
ATOM   1595  HB3 GLN A 104       9.145  22.240 -33.749  1.00  0.87           H  
ATOM   1596  O   GLN A 104      10.282  21.046 -37.696  1.00  0.87           O  
ATOM   1597  CG  GLN A 104      10.426  23.268 -35.146  1.00  0.87           C  
ATOM   1598  HG2 GLN A 104       9.582  23.846 -35.521  1.00  0.87           H  
ATOM   1599  HG3 GLN A 104      11.079  23.031 -35.986  1.00  0.87           H  
ATOM   1600  CD  GLN A 104      11.236  24.134 -34.189  1.00  0.87           C  
ATOM   1601  NE2 GLN A 104      11.574  25.346 -34.571  1.00  0.87           N  
ATOM   1602 HE21 GLN A 104      12.102  25.876 -33.893  1.00  0.87           H  
ATOM   1603 HE22 GLN A 104      11.302  25.714 -35.471  1.00  0.87           H  
ATOM   1604  OE1 GLN A 104      11.598  23.744 -33.097  1.00  0.87           O  
ATOM   1605  N   LYS A 105      11.254  19.693 -36.181  1.00  0.84           N  
ATOM   1606  H   LYS A 105      11.266  19.371 -35.223  1.00  0.84           H  
ATOM   1607  CA  LYS A 105      12.274  19.196 -37.111  1.00  0.84           C  
ATOM   1608  HA  LYS A 105      12.838  20.060 -37.464  1.00  0.84           H  
ATOM   1609  C   LYS A 105      11.651  18.548 -38.345  1.00  0.84           C  
ATOM   1610  CB  LYS A 105      13.244  18.236 -36.415  1.00  0.84           C  
ATOM   1611  HB2 LYS A 105      13.792  17.678 -37.175  1.00  0.84           H  
ATOM   1612  HB3 LYS A 105      12.682  17.523 -35.811  1.00  0.84           H  
ATOM   1613  O   LYS A 105      11.991  18.878 -39.476  1.00  0.84           O  
ATOM   1614  CG  LYS A 105      14.264  18.976 -35.540  1.00  0.84           C  
ATOM   1615  HG2 LYS A 105      13.753  19.604 -34.811  1.00  0.84           H  
ATOM   1616  HG3 LYS A 105      14.891  19.609 -36.168  1.00  0.84           H  
ATOM   1617  CD  LYS A 105      15.137  17.949 -34.813  1.00  0.84           C  
ATOM   1618  HD2 LYS A 105      15.695  17.368 -35.548  1.00  0.84           H  
ATOM   1619  HD3 LYS A 105      14.490  17.272 -34.254  1.00  0.84           H  
ATOM   1620  CE  LYS A 105      16.102  18.633 -33.845  1.00  0.84           C  
ATOM   1621  HE2 LYS A 105      16.758  19.300 -34.404  1.00  0.84           H  
ATOM   1622  HE3 LYS A 105      15.516  19.235 -33.150  1.00  0.84           H  
ATOM   1623  NZ  LYS A 105      16.894  17.622 -33.101  1.00  0.84           N  
ATOM   1624  HZ1 LYS A 105      16.273  16.984 -32.624  1.00  0.84           H  
ATOM   1625  HZ2 LYS A 105      17.494  18.057 -32.416  1.00  0.84           H  
ATOM   1626  HZ3 LYS A 105      17.458  17.074 -33.735  1.00  0.84           H  
ATOM   1627  N   ARG A 106      10.663  17.679 -38.140  1.00  0.84           N  
ATOM   1628  H   ARG A 106      10.451  17.433 -37.183  1.00  0.84           H  
ATOM   1629  CA  ARG A 106      10.004  16.957 -39.237  1.00  0.84           C  
ATOM   1630  HA  ARG A 106      10.764  16.498 -39.869  1.00  0.84           H  
ATOM   1631  C   ARG A 106       9.205  17.866 -40.168  1.00  0.84           C  
ATOM   1632  CB  ARG A 106       9.118  15.852 -38.653  1.00  0.84           C  
ATOM   1633  HB2 ARG A 106       8.453  16.273 -37.899  1.00  0.84           H  
ATOM   1634  HB3 ARG A 106       8.513  15.419 -39.449  1.00  0.84           H  
ATOM   1635  O   ARG A 106       9.209  17.656 -41.374  1.00  0.84           O  
ATOM   1636  CG  ARG A 106       9.973  14.739 -38.033  1.00  0.84           C  
ATOM   1637  HG2 ARG A 106      10.596  14.285 -38.803  1.00  0.84           H  
ATOM   1638  HG3 ARG A 106      10.626  15.150 -37.263  1.00  0.84           H  
ATOM   1639  CD  ARG A 106       9.087  13.663 -37.406  1.00  0.84           C  
ATOM   1640  HD2 ARG A 106       8.540  13.144 -38.192  1.00  0.84           H  
ATOM   1641  HD3 ARG A 106       8.378  14.137 -36.726  1.00  0.84           H  
ATOM   1642  NE  ARG A 106       9.910  12.714 -36.648  1.00  0.84           N  
ATOM   1643  HE  ARG A 106      10.843  13.004 -36.389  1.00  0.84           H  
ATOM   1644  NH1 ARG A 106       8.321  11.115 -36.115  1.00  0.84           N  
ATOM   1645 HH11 ARG A 106       7.597  11.579 -36.645  1.00  0.84           H  
ATOM   1646 HH12 ARG A 106       8.140  10.272 -35.590  1.00  0.84           H  
ATOM   1647  NH2 ARG A 106      10.404  10.966 -35.350  1.00  0.84           N  
ATOM   1648 HH21 ARG A 106      10.127  10.226 -34.720  1.00  0.84           H  
ATOM   1649 HH22 ARG A 106      11.267  11.453 -35.154  1.00  0.84           H  
ATOM   1650  CZ  ARG A 106       9.529  11.601 -36.060  1.00  0.84           C  
ATOM   1651  N   THR A 107       8.516  18.870 -39.627  1.00  0.83           N  
ATOM   1652  H   THR A 107       8.550  18.976 -38.623  1.00  0.83           H  
ATOM   1653  CA  THR A 107       7.540  19.658 -40.406  1.00  0.83           C  
ATOM   1654  HA  THR A 107       7.343  19.145 -41.347  1.00  0.83           H  
ATOM   1655  C   THR A 107       8.016  21.050 -40.812  1.00  0.83           C  
ATOM   1656  CB  THR A 107       6.194  19.746 -39.681  1.00  0.83           C  
ATOM   1657  HB  THR A 107       5.510  20.331 -40.296  1.00  0.83           H  
ATOM   1658  O   THR A 107       7.444  21.632 -41.733  1.00  0.83           O  
ATOM   1659  CG2 THR A 107       5.577  18.367 -39.464  1.00  0.83           C  
ATOM   1660 HG21 THR A 107       6.086  17.832 -38.662  1.00  0.83           H  
ATOM   1661 HG22 THR A 107       4.523  18.491 -39.214  1.00  0.83           H  
ATOM   1662 HG23 THR A 107       5.640  17.783 -40.382  1.00  0.83           H  
ATOM   1663  OG1 THR A 107       6.332  20.377 -38.429  1.00  0.83           O  
ATOM   1664  HG1 THR A 107       6.760  19.760 -37.831  1.00  0.83           H  
ATOM   1665  N   HIS A 108       9.052  21.579 -40.154  1.00  0.84           N  
ATOM   1666  H   HIS A 108       9.447  21.054 -39.386  1.00  0.84           H  
ATOM   1667  CA  HIS A 108       9.540  22.950 -40.331  1.00  0.84           C  
ATOM   1668  HA  HIS A 108       9.089  23.362 -41.234  1.00  0.84           H  
ATOM   1669  C   HIS A 108      11.063  23.053 -40.573  1.00  0.84           C  
ATOM   1670  CB  HIS A 108       9.061  23.835 -39.159  1.00  0.84           C  
ATOM   1671  HB2 HIS A 108       9.372  23.396 -38.211  1.00  0.84           H  
ATOM   1672  HB3 HIS A 108       9.538  24.812 -39.239  1.00  0.84           H  
ATOM   1673  O   HIS A 108      11.561  24.167 -40.730  1.00  0.84           O  
ATOM   1674  CG  HIS A 108       7.566  24.061 -39.131  1.00  0.84           C  
ATOM   1675  CD2 HIS A 108       6.897  25.190 -39.528  1.00  0.84           C  
ATOM   1676  HD2 HIS A 108       7.355  26.094 -39.900  1.00  0.84           H  
ATOM   1677  ND1 HIS A 108       6.608  23.149 -38.760  1.00  0.84           N  
ATOM   1678  HD1 HIS A 108       6.760  22.199 -38.455  1.00  0.84           H  
ATOM   1679  CE1 HIS A 108       5.401  23.696 -38.951  1.00  0.84           C  
ATOM   1680  HE1 HIS A 108       4.465  23.192 -38.765  1.00  0.84           H  
ATOM   1681  NE2 HIS A 108       5.519  24.945 -39.422  1.00  0.84           N  
ATOM   1682  N   SER A 109      11.821  21.946 -40.683  1.00  0.73           N  
ATOM   1683  H   SER A 109      11.434  21.048 -40.431  1.00  0.73           H  
ATOM   1684  CA  SER A 109      13.247  22.004 -41.084  1.00  0.73           C  
ATOM   1685  HA  SER A 109      13.659  22.948 -40.727  1.00  0.73           H  
ATOM   1686  C   SER A 109      13.504  21.999 -42.597  1.00  0.73           C  
ATOM   1687  CB  SER A 109      14.087  20.901 -40.435  1.00  0.73           C  
ATOM   1688  HB2 SER A 109      15.113  20.975 -40.793  1.00  0.73           H  
ATOM   1689  HB3 SER A 109      13.706  19.919 -40.713  1.00  0.73           H  
ATOM   1690  O   SER A 109      14.619  22.318 -43.006  1.00  0.73           O  
ATOM   1691  OG  SER A 109      14.096  21.076 -39.036  1.00  0.73           O  
ATOM   1692  HG  SER A 109      14.383  21.970 -38.837  1.00  0.73           H  
ATOM   1693  N   GLY A 110      12.508  21.690 -43.437  1.00  0.69           N  
ATOM   1694  H   GLY A 110      11.601  21.480 -43.045  1.00  0.69           H  
ATOM   1695  CA  GLY A 110      12.652  21.606 -44.898  1.00  0.69           C  
ATOM   1696  HA2 GLY A 110      13.635  21.971 -45.197  1.00  0.69           H  
ATOM   1697  HA3 GLY A 110      12.588  20.560 -45.199  1.00  0.69           H  
ATOM   1698  C   GLY A 110      11.589  22.390 -45.680  1.00  0.69           C  
ATOM   1699  O   GLY A 110      10.461  22.567 -45.221  1.00  0.69           O  
ATOM   1700  N   GLY A 111      11.946  22.852 -46.883  1.00  0.74           N  
ATOM   1701  H   GLY A 111      12.893  22.683 -47.191  1.00  0.74           H  
ATOM   1702  CA  GLY A 111      11.027  23.493 -47.837  1.00  0.74           C  
ATOM   1703  HA2 GLY A 111      10.159  22.845 -47.963  1.00  0.74           H  
ATOM   1704  HA3 GLY A 111      11.520  23.570 -48.806  1.00  0.74           H  
ATOM   1705  C   GLY A 111      10.531  24.895 -47.447  1.00  0.74           C  
ATOM   1706  O   GLY A 111      11.152  25.606 -46.655  1.00  0.74           O  
ATOM   1707  N   ASN A 112       9.384  25.300 -48.013  1.00  0.74           N  
ATOM   1708  H   ASN A 112       8.954  24.688 -48.691  1.00  0.74           H  
ATOM   1709  CA  ASN A 112       8.797  26.641 -47.836  1.00  0.74           C  
ATOM   1710  HA  ASN A 112       9.539  27.382 -48.130  1.00  0.74           H  
ATOM   1711  C   ASN A 112       8.433  26.975 -46.377  1.00  0.74           C  
ATOM   1712  CB  ASN A 112       7.567  26.779 -48.762  1.00  0.74           C  
ATOM   1713  HB2 ASN A 112       7.001  27.664 -48.474  1.00  0.74           H  
ATOM   1714  HB3 ASN A 112       6.914  25.914 -48.649  1.00  0.74           H  
ATOM   1715  O   ASN A 112       8.442  28.146 -46.001  1.00  0.74           O  
ATOM   1716  CG  ASN A 112       7.937  26.951 -50.227  1.00  0.74           C  
ATOM   1717  ND2 ASN A 112       7.015  26.727 -51.134  1.00  0.74           N  
ATOM   1718 HD21 ASN A 112       6.066  26.492 -50.879  1.00  0.74           H  
ATOM   1719 HD22 ASN A 112       7.286  26.863 -52.097  1.00  0.74           H  
ATOM   1720  OD1 ASN A 112       9.056  27.297 -50.567  1.00  0.74           O  
ATOM   1721  N   LYS A 113       8.184  25.959 -45.539  1.00  0.78           N  
ATOM   1722  H   LYS A 113       8.259  25.019 -45.902  1.00  0.78           H  
ATOM   1723  CA  LYS A 113       7.785  26.128 -44.131  1.00  0.78           C  
ATOM   1724  HA  LYS A 113       7.049  26.930 -44.074  1.00  0.78           H  
ATOM   1725  C   LYS A 113       8.928  26.563 -43.210  1.00  0.78           C  
ATOM   1726  CB  LYS A 113       7.120  24.846 -43.608  1.00  0.78           C  
ATOM   1727  HB2 LYS A 113       7.814  24.009 -43.693  1.00  0.78           H  
ATOM   1728  HB3 LYS A 113       6.883  24.984 -42.553  1.00  0.78           H  
ATOM   1729  O   LYS A 113       8.663  27.064 -42.122  1.00  0.78           O  
ATOM   1730  CG  LYS A 113       5.820  24.521 -44.361  1.00  0.78           C  
ATOM   1731  HG2 LYS A 113       5.159  25.387 -44.328  1.00  0.78           H  
ATOM   1732  HG3 LYS A 113       6.046  24.290 -45.402  1.00  0.78           H  
ATOM   1733  CD  LYS A 113       5.107  23.323 -43.724  1.00  0.78           C  
ATOM   1734  HD2 LYS A 113       5.758  22.450 -43.779  1.00  0.78           H  
ATOM   1735  HD3 LYS A 113       4.901  23.543 -42.677  1.00  0.78           H  
ATOM   1736  CE  LYS A 113       3.793  23.041 -44.464  1.00  0.78           C  
ATOM   1737  HE2 LYS A 113       3.168  23.932 -44.411  1.00  0.78           H  
ATOM   1738  HE3 LYS A 113       4.016  22.852 -45.514  1.00  0.78           H  
ATOM   1739  NZ  LYS A 113       3.073  21.882 -43.879  1.00  0.78           N  
ATOM   1740  HZ1 LYS A 113       2.848  22.059 -42.911  1.00  0.78           H  
ATOM   1741  HZ2 LYS A 113       2.209  21.711 -44.374  1.00  0.78           H  
ATOM   1742  HZ3 LYS A 113       3.640  21.048 -43.928  1.00  0.78           H  
ATOM   1743  N   ARG A 114      10.190  26.461 -43.652  1.00  0.76           N  
ATOM   1744  H   ARG A 114      10.341  26.029 -44.553  1.00  0.76           H  
ATOM   1745  CA  ARG A 114      11.363  26.935 -42.891  1.00  0.76           C  
ATOM   1746  HA  ARG A 114      11.346  26.470 -41.905  1.00  0.76           H  
ATOM   1747  C   ARG A 114      11.339  28.451 -42.644  1.00  0.76           C  
ATOM   1748  CB  ARG A 114      12.642  26.492 -43.625  1.00  0.76           C  
ATOM   1749  HB2 ARG A 114      12.562  25.427 -43.846  1.00  0.76           H  
ATOM   1750  HB3 ARG A 114      12.725  27.033 -44.567  1.00  0.76           H  
ATOM   1751  O   ARG A 114      11.978  28.927 -41.714  1.00  0.76           O  
ATOM   1752  CG  ARG A 114      13.915  26.714 -42.792  1.00  0.76           C  
ATOM   1753  HG2 ARG A 114      13.817  26.193 -41.839  1.00  0.76           H  
ATOM   1754  HG3 ARG A 114      14.052  27.779 -42.603  1.00  0.76           H  
ATOM   1755  CD  ARG A 114      15.153  26.195 -43.528  1.00  0.76           C  
ATOM   1756  HD2 ARG A 114      15.216  26.690 -44.497  1.00  0.76           H  
ATOM   1757  HD3 ARG A 114      15.045  25.122 -43.683  1.00  0.76           H  
ATOM   1758  NE  ARG A 114      16.383  26.461 -42.756  1.00  0.76           N  
ATOM   1759  HE  ARG A 114      16.259  26.831 -41.825  1.00  0.76           H  
ATOM   1760  NH1 ARG A 114      17.898  25.773 -44.341  1.00  0.76           N  
ATOM   1761 HH11 ARG A 114      18.854  25.607 -44.622  1.00  0.76           H  
ATOM   1762 HH12 ARG A 114      17.134  25.513 -44.948  1.00  0.76           H  
ATOM   1763  NH2 ARG A 114      18.629  26.516 -42.370  1.00  0.76           N  
ATOM   1764 HH21 ARG A 114      18.468  26.894 -41.447  1.00  0.76           H  
ATOM   1765 HH22 ARG A 114      19.577  26.360 -42.681  1.00  0.76           H  
ATOM   1766  CZ  ARG A 114      17.625  26.250 -43.158  1.00  0.76           C  
ATOM   1767  N   ARG A 115      10.608  29.204 -43.476  1.00  0.80           N  
ATOM   1768  H   ARG A 115      10.094  28.725 -44.202  1.00  0.80           H  
ATOM   1769  CA  ARG A 115      10.445  30.663 -43.363  1.00  0.80           C  
ATOM   1770  HA  ARG A 115      11.325  31.084 -42.877  1.00  0.80           H  
ATOM   1771  C   ARG A 115       9.289  31.091 -42.459  1.00  0.80           C  
ATOM   1772  CB  ARG A 115      10.309  31.288 -44.762  1.00  0.80           C  
ATOM   1773  HB2 ARG A 115      10.007  32.330 -44.656  1.00  0.80           H  
ATOM   1774  HB3 ARG A 115       9.542  30.767 -45.335  1.00  0.80           H  
ATOM   1775  O   ARG A 115       9.097  32.288 -42.273  1.00  0.80           O  
ATOM   1776  CG  ARG A 115      11.646  31.258 -45.512  1.00  0.80           C  
ATOM   1777  HG2 ARG A 115      12.407  31.682 -44.858  1.00  0.80           H  
ATOM   1778  HG3 ARG A 115      11.932  30.231 -45.742  1.00  0.80           H  
ATOM   1779  CD  ARG A 115      11.616  32.102 -46.793  1.00  0.80           C  
ATOM   1780  HD2 ARG A 115      10.901  32.918 -46.685  1.00  0.80           H  
ATOM   1781  HD3 ARG A 115      12.606  32.544 -46.901  1.00  0.80           H  
ATOM   1782  NE  ARG A 115      11.299  31.307 -47.999  1.00  0.80           N  
ATOM   1783  HE  ARG A 115      10.642  30.548 -47.888  1.00  0.80           H  
ATOM   1784  NH1 ARG A 115      12.592  32.508 -49.477  1.00  0.80           N  
ATOM   1785 HH11 ARG A 115      12.939  32.660 -50.413  1.00  0.80           H  
ATOM   1786 HH12 ARG A 115      12.800  33.179 -48.750  1.00  0.80           H  
ATOM   1787  NH2 ARG A 115      11.495  30.708 -50.196  1.00  0.80           N  
ATOM   1788 HH21 ARG A 115      11.860  30.884 -51.121  1.00  0.80           H  
ATOM   1789 HH22 ARG A 115      10.862  29.932 -50.061  1.00  0.80           H  
ATOM   1790  CZ  ARG A 115      11.793  31.510 -49.211  1.00  0.80           C  
ATOM   1791  N   HIS A 116       8.505  30.154 -41.927  1.00  0.88           N  
ATOM   1792  H   HIS A 116       8.732  29.176 -42.032  1.00  0.88           H  
ATOM   1793  CA  HIS A 116       7.405  30.524 -41.048  1.00  0.88           C  
ATOM   1794  HA  HIS A 116       6.801  31.269 -41.566  1.00  0.88           H  
ATOM   1795  C   HIS A 116       7.954  31.106 -39.734  1.00  0.88           C  
ATOM   1796  CB  HIS A 116       6.507  29.321 -40.764  1.00  0.88           C  
ATOM   1797  HB2 HIS A 116       5.788  29.642 -40.010  1.00  0.88           H  
ATOM   1798  HB3 HIS A 116       7.104  28.513 -40.342  1.00  0.88           H  
ATOM   1799  O   HIS A 116       8.777  30.447 -39.094  1.00  0.88           O  
ATOM   1800  CG  HIS A 116       5.718  28.796 -41.936  1.00  0.88           C  
ATOM   1801  CD2 HIS A 116       5.719  29.242 -43.233  1.00  0.88           C  
ATOM   1802  HD2 HIS A 116       6.321  30.043 -43.636  1.00  0.88           H  
ATOM   1803  ND1 HIS A 116       4.773  27.803 -41.856  1.00  0.88           N  
ATOM   1804  HD1 HIS A 116       4.508  27.304 -41.019  1.00  0.88           H  
ATOM   1805  CE1 HIS A 116       4.199  27.672 -43.061  1.00  0.88           C  
ATOM   1806  HE1 HIS A 116       3.386  26.998 -43.289  1.00  0.88           H  
ATOM   1807  NE2 HIS A 116       4.768  28.502 -43.945  1.00  0.88           N  
ATOM   1808  N   PRO A 117       7.505  32.297 -39.295  1.00  0.84           N  
ATOM   1809  CA  PRO A 117       7.848  32.828 -37.982  1.00  0.84           C  
ATOM   1810  HA  PRO A 117       8.925  32.984 -37.930  1.00  0.84           H  
ATOM   1811  C   PRO A 117       7.432  31.855 -36.874  1.00  0.84           C  
ATOM   1812  CB  PRO A 117       7.143  34.188 -37.876  1.00  0.84           C  
ATOM   1813  HB2 PRO A 117       6.710  34.353 -36.890  1.00  0.84           H  
ATOM   1814  HB3 PRO A 117       7.857  34.979 -38.107  1.00  0.84           H  
ATOM   1815  O   PRO A 117       6.281  31.409 -36.813  1.00  0.84           O  
ATOM   1816  CG  PRO A 117       6.067  34.148 -38.961  1.00  0.84           C  
ATOM   1817  HG2 PRO A 117       5.845  35.142 -39.351  1.00  0.84           H  
ATOM   1818  HG3 PRO A 117       5.161  33.672 -38.587  1.00  0.84           H  
ATOM   1819  CD  PRO A 117       6.688  33.253 -40.021  1.00  0.84           C  
ATOM   1820  HD2 PRO A 117       7.329  33.847 -40.673  1.00  0.84           H  
ATOM   1821  HD3 PRO A 117       5.900  32.782 -40.609  1.00  0.84           H  
ATOM   1822  N   VAL A 118       8.384  31.525 -36.001  1.00  0.84           N  
ATOM   1823  H   VAL A 118       9.297  31.945 -36.105  1.00  0.84           H  
ATOM   1824  CA  VAL A 118       8.181  30.672 -34.827  1.00  0.84           C  
ATOM   1825  HA  VAL A 118       7.134  30.371 -34.801  1.00  0.84           H  
ATOM   1826  C   VAL A 118       8.446  31.465 -33.551  1.00  0.84           C  
ATOM   1827  CB  VAL A 118       9.020  29.376 -34.870  1.00  0.84           C  
ATOM   1828  HB  VAL A 118       8.882  28.861 -33.919  1.00  0.84           H  
ATOM   1829  O   VAL A 118       9.418  32.211 -33.472  1.00  0.84           O  
ATOM   1830  CG1 VAL A 118       8.534  28.430 -35.976  1.00  0.84           C  
ATOM   1831 HG11 VAL A 118       7.482  28.192 -35.818  1.00  0.84           H  
ATOM   1832 HG12 VAL A 118       9.107  27.503 -35.946  1.00  0.84           H  
ATOM   1833 HG13 VAL A 118       8.659  28.897 -36.953  1.00  0.84           H  
ATOM   1834  CG2 VAL A 118      10.525  29.606 -35.061  1.00  0.84           C  
ATOM   1835 HG21 VAL A 118      10.719  30.081 -36.023  1.00  0.84           H  
ATOM   1836 HG22 VAL A 118      11.052  28.653 -35.022  1.00  0.84           H  
ATOM   1837 HG23 VAL A 118      10.913  30.241 -34.264  1.00  0.84           H  
ATOM   1838  N   THR A 119       7.591  31.291 -32.548  1.00  0.84           N  
ATOM   1839  H   THR A 119       6.797  30.685 -32.697  1.00  0.84           H  
ATOM   1840  CA  THR A 119       7.790  31.822 -31.192  1.00  0.84           C  
ATOM   1841  HA  THR A 119       8.568  32.586 -31.203  1.00  0.84           H  
ATOM   1842  C   THR A 119       8.241  30.685 -30.292  1.00  0.84           C  
ATOM   1843  CB  THR A 119       6.505  32.461 -30.654  1.00  0.84           C  
ATOM   1844  HB  THR A 119       5.716  31.710 -30.610  1.00  0.84           H  
ATOM   1845  O   THR A 119       7.590  29.645 -30.272  1.00  0.84           O  
ATOM   1846  CG2 THR A 119       6.678  33.096 -29.278  1.00  0.84           C  
ATOM   1847 HG21 THR A 119       6.886  32.328 -28.533  1.00  0.84           H  
ATOM   1848 HG22 THR A 119       5.758  33.603 -28.986  1.00  0.84           H  
ATOM   1849 HG23 THR A 119       7.498  33.814 -29.284  1.00  0.84           H  
ATOM   1850  OG1 THR A 119       6.109  33.492 -31.531  1.00  0.84           O  
ATOM   1851  HG1 THR A 119       6.685  34.241 -31.363  1.00  0.84           H  
ATOM   1852  N   VAL A 120       9.354  30.863 -29.583  1.00  0.81           N  
ATOM   1853  H   VAL A 120       9.809  31.765 -29.603  1.00  0.81           H  
ATOM   1854  CA  VAL A 120       9.906  29.860 -28.661  1.00  0.81           C  
ATOM   1855  HA  VAL A 120       9.662  28.862 -29.026  1.00  0.81           H  
ATOM   1856  C   VAL A 120       9.262  30.027 -27.287  1.00  0.81           C  
ATOM   1857  CB  VAL A 120      11.442  29.969 -28.565  1.00  0.81           C  
ATOM   1858  HB  VAL A 120      11.702  30.933 -28.128  1.00  0.81           H  
ATOM   1859  O   VAL A 120       9.164  31.147 -26.790  1.00  0.81           O  
ATOM   1860  CG1 VAL A 120      12.040  28.859 -27.693  1.00  0.81           C  
ATOM   1861 HG11 VAL A 120      13.127  28.937 -27.682  1.00  0.81           H  
ATOM   1862 HG12 VAL A 120      11.752  27.878 -28.072  1.00  0.81           H  
ATOM   1863 HG13 VAL A 120      11.696  28.959 -26.663  1.00  0.81           H  
ATOM   1864  CG2 VAL A 120      12.112  29.880 -29.947  1.00  0.81           C  
ATOM   1865 HG21 VAL A 120      13.191  29.983 -29.831  1.00  0.81           H  
ATOM   1866 HG22 VAL A 120      11.766  30.685 -30.595  1.00  0.81           H  
ATOM   1867 HG23 VAL A 120      11.899  28.918 -30.412  1.00  0.81           H  
ATOM   1868  N   TYR A 121       8.848  28.923 -26.671  1.00  0.78           N  
ATOM   1869  H   TYR A 121       8.998  28.030 -27.119  1.00  0.78           H  
ATOM   1870  CA  TYR A 121       8.417  28.913 -25.275  1.00  0.78           C  
ATOM   1871  HA  TYR A 121       7.861  29.826 -25.060  1.00  0.78           H  
ATOM   1872  C   TYR A 121       9.662  28.881 -24.367  1.00  0.78           C  
ATOM   1873  CB  TYR A 121       7.476  27.718 -25.042  1.00  0.78           C  
ATOM   1874  HB2 TYR A 121       7.274  27.653 -23.973  1.00  0.78           H  
ATOM   1875  HB3 TYR A 121       7.986  26.798 -25.327  1.00  0.78           H  
ATOM   1876  O   TYR A 121      10.413  27.908 -24.387  1.00  0.78           O  
ATOM   1877  CG  TYR A 121       6.142  27.808 -25.772  1.00  0.78           C  
ATOM   1878  CD1 TYR A 121       5.166  28.719 -25.323  1.00  0.78           C  
ATOM   1879  HD1 TYR A 121       5.364  29.338 -24.461  1.00  0.78           H  
ATOM   1880  CD2 TYR A 121       5.861  26.975 -26.874  1.00  0.78           C  
ATOM   1881  HD2 TYR A 121       6.594  26.247 -27.190  1.00  0.78           H  
ATOM   1882  CE1 TYR A 121       3.921  28.806 -25.972  1.00  0.78           C  
ATOM   1883  HE1 TYR A 121       3.174  29.493 -25.602  1.00  0.78           H  
ATOM   1884  CE2 TYR A 121       4.620  27.066 -27.539  1.00  0.78           C  
ATOM   1885  HE2 TYR A 121       4.388  26.424 -28.376  1.00  0.78           H  
ATOM   1886  OH  TYR A 121       2.438  28.065 -27.689  1.00  0.78           O  
ATOM   1887  HH  TYR A 121       1.850  28.640 -27.194  1.00  0.78           H  
ATOM   1888  CZ  TYR A 121       3.649  27.983 -27.082  1.00  0.78           C  
ATOM   1889  N   ASN A 122       9.916  29.946 -23.595  1.00  0.57           N  
ATOM   1890  H   ASN A 122       9.273  30.724 -23.622  1.00  0.57           H  
ATOM   1891  CA  ASN A 122      11.034  30.007 -22.641  1.00  0.57           C  
ATOM   1892  HA  ASN A 122      11.868  29.431 -23.041  1.00  0.57           H  
ATOM   1893  C   ASN A 122      10.637  29.348 -21.310  1.00  0.57           C  
ATOM   1894  CB  ASN A 122      11.488  31.472 -22.438  1.00  0.57           C  
ATOM   1895  HB2 ASN A 122      10.679  32.155 -22.696  1.00  0.57           H  
ATOM   1896  HB3 ASN A 122      11.719  31.633 -21.385  1.00  0.57           H  
ATOM   1897  O   ASN A 122       9.767  29.851 -20.608  1.00  0.57           O  
ATOM   1898  CG  ASN A 122      12.740  31.856 -23.211  1.00  0.57           C  
ATOM   1899  ND2 ASN A 122      13.000  33.135 -23.353  1.00  0.57           N  
ATOM   1900 HD21 ASN A 122      13.863  33.363 -23.826  1.00  0.57           H  
ATOM   1901 HD22 ASN A 122      12.393  33.830 -22.943  1.00  0.57           H  
ATOM   1902  OD1 ASN A 122      13.516  31.037 -23.671  1.00  0.57           O  
ATOM   1903  N   VAL A 123      11.294  28.239 -20.958  1.00  0.52           N  
ATOM   1904  H   VAL A 123      11.985  27.882 -21.602  1.00  0.52           H  
ATOM   1905  CA  VAL A 123      10.972  27.407 -19.778  1.00  0.52           C  
ATOM   1906  HA  VAL A 123       9.895  27.458 -19.612  1.00  0.52           H  
ATOM   1907  C   VAL A 123      11.622  27.936 -18.480  1.00  0.52           C  
ATOM   1908  CB  VAL A 123      11.321  25.923 -20.074  1.00  0.52           C  
ATOM   1909  HB  VAL A 123      12.404  25.830 -20.167  1.00  0.52           H  
ATOM   1910  O   VAL A 123      11.318  27.458 -17.396  1.00  0.52           O  
ATOM   1911  CG1 VAL A 123      10.840  24.935 -19.003  1.00  0.52           C  
ATOM   1912 HG11 VAL A 123      11.017  23.907 -19.322  1.00  0.52           H  
ATOM   1913 HG12 VAL A 123      11.390  25.085 -18.073  1.00  0.52           H  
ATOM   1914 HG13 VAL A 123       9.776  25.076 -18.812  1.00  0.52           H  
ATOM   1915  CG2 VAL A 123      10.688  25.451 -21.399  1.00  0.52           C  
ATOM   1916 HG21 VAL A 123       9.607  25.585 -21.360  1.00  0.52           H  
ATOM   1917 HG22 VAL A 123      11.087  26.011 -22.245  1.00  0.52           H  
ATOM   1918 HG23 VAL A 123      10.911  24.397 -21.566  1.00  0.52           H  
ATOM   1919  N   SER A 124      12.502  28.940 -18.554  1.00  0.37           N  
ATOM   1920  H   SER A 124      12.747  29.287 -19.471  1.00  0.37           H  
ATOM   1921  CA  SER A 124      13.460  29.261 -17.480  1.00  0.37           C  
ATOM   1922  HA  SER A 124      13.499  28.401 -16.812  1.00  0.37           H  
ATOM   1923  C   SER A 124      13.127  30.437 -16.543  1.00  0.37           C  
ATOM   1924  CB  SER A 124      14.886  29.398 -18.052  1.00  0.37           C  
ATOM   1925  HB2 SER A 124      15.468  28.533 -17.734  1.00  0.37           H  
ATOM   1926  HB3 SER A 124      15.364  30.289 -17.644  1.00  0.37           H  
ATOM   1927  O   SER A 124      13.869  30.626 -15.589  1.00  0.37           O  
ATOM   1928  OG  SER A 124      14.918  29.466 -19.474  1.00  0.37           O  
ATOM   1929  HG  SER A 124      15.814  29.698 -19.731  1.00  0.37           H  
ATOM   1930  N   ASN A 125      12.043  31.202 -16.737  1.00  0.30           N  
ATOM   1931  H   ASN A 125      11.411  30.955 -17.485  1.00  0.30           H  
ATOM   1932  CA  ASN A 125      11.753  32.412 -15.931  1.00  0.30           C  
ATOM   1933  HA  ASN A 125      12.412  32.440 -15.063  1.00  0.30           H  
ATOM   1934  C   ASN A 125      10.322  32.418 -15.345  1.00  0.30           C  
ATOM   1935  CB  ASN A 125      12.044  33.677 -16.772  1.00  0.30           C  
ATOM   1936  HB2 ASN A 125      11.588  34.538 -16.283  1.00  0.30           H  
ATOM   1937  HB3 ASN A 125      11.591  33.575 -17.758  1.00  0.30           H  
ATOM   1938  O   ASN A 125       9.546  33.330 -15.620  1.00  0.30           O  
ATOM   1939  CG  ASN A 125      13.512  34.033 -16.921  1.00  0.30           C  
ATOM   1940  ND2 ASN A 125      13.813  35.030 -17.717  1.00  0.30           N  
ATOM   1941 HD21 ASN A 125      14.785  35.303 -17.697  1.00  0.30           H  
ATOM   1942 HD22 ASN A 125      13.078  35.607 -18.099  1.00  0.30           H  
ATOM   1943  OD1 ASN A 125      14.412  33.465 -16.338  1.00  0.30           O  
ATOM   1944  N   LEU A 126       9.942  31.380 -14.590  1.00  0.38           N  
ATOM   1945  H   LEU A 126      10.634  30.683 -14.358  1.00  0.38           H  
ATOM   1946  CA  LEU A 126       8.530  31.049 -14.325  1.00  0.38           C  
ATOM   1947  HA  LEU A 126       7.923  31.847 -14.752  1.00  0.38           H  
ATOM   1948  C   LEU A 126       8.108  31.012 -12.837  1.00  0.38           C  
ATOM   1949  CB  LEU A 126       8.180  29.743 -15.084  1.00  0.38           C  
ATOM   1950  HB2 LEU A 126       8.998  29.470 -15.750  1.00  0.38           H  
ATOM   1951  HB3 LEU A 126       8.105  28.915 -14.380  1.00  0.38           H  
ATOM   1952  O   LEU A 126       7.275  30.184 -12.480  1.00  0.38           O  
ATOM   1953  CG  LEU A 126       6.876  29.854 -15.905  1.00  0.38           C  
ATOM   1954  HG  LEU A 126       6.277  30.699 -15.564  1.00  0.38           H  
ATOM   1955  CD1 LEU A 126       7.238  30.058 -17.380  1.00  0.38           C  
ATOM   1956 HD11 LEU A 126       7.766  31.004 -17.496  1.00  0.38           H  
ATOM   1957 HD12 LEU A 126       7.872  29.243 -17.729  1.00  0.38           H  
ATOM   1958 HD13 LEU A 126       6.335  30.068 -17.990  1.00  0.38           H  
ATOM   1959  CD2 LEU A 126       6.014  28.599 -15.783  1.00  0.38           C  
ATOM   1960 HD21 LEU A 126       5.105  28.718 -16.371  1.00  0.38           H  
ATOM   1961 HD22 LEU A 126       6.570  27.728 -16.131  1.00  0.38           H  
ATOM   1962 HD23 LEU A 126       5.739  28.457 -14.737  1.00  0.38           H  
ATOM   1963  N   GLN A 127       8.654  31.875 -11.966  1.00  0.32           N  
ATOM   1964  H   GLN A 127       9.364  32.517 -12.288  1.00  0.32           H  
ATOM   1965  CA  GLN A 127       8.313  31.857 -10.526  1.00  0.32           C  
ATOM   1966  HA  GLN A 127       7.585  31.064 -10.355  1.00  0.32           H  
ATOM   1967  C   GLN A 127       7.627  33.133  -9.974  1.00  0.32           C  
ATOM   1968  CB  GLN A 127       9.559  31.467  -9.701  1.00  0.32           C  
ATOM   1969  HB2 GLN A 127      10.224  30.845 -10.300  1.00  0.32           H  
ATOM   1970  HB3 GLN A 127      10.107  32.381  -9.471  1.00  0.32           H  
ATOM   1971  O   GLN A 127       7.081  33.058  -8.885  1.00  0.32           O  
ATOM   1972  CG  GLN A 127       9.244  30.739  -8.372  1.00  0.32           C  
ATOM   1973  HG2 GLN A 127      10.013  31.014  -7.650  1.00  0.32           H  
ATOM   1974  HG3 GLN A 127       8.294  31.085  -7.966  1.00  0.32           H  
ATOM   1975  CD  GLN A 127       9.229  29.209  -8.434  1.00  0.32           C  
ATOM   1976  NE2 GLN A 127       8.664  28.557  -7.441  1.00  0.32           N  
ATOM   1977 HE21 GLN A 127       8.212  29.069  -6.696  1.00  0.32           H  
ATOM   1978 HE22 GLN A 127       8.687  27.548  -7.497  1.00  0.32           H  
ATOM   1979  OE1 GLN A 127       9.755  28.563  -9.326  1.00  0.32           O  
ATOM   1980  N   GLU A 128       7.592  34.284 -10.664  1.00  0.31           N  
ATOM   1981  H   GLU A 128       8.037  34.320 -11.570  1.00  0.31           H  
ATOM   1982  CA  GLU A 128       7.386  35.574  -9.952  1.00  0.31           C  
ATOM   1983  HA  GLU A 128       7.207  35.370  -8.896  1.00  0.31           H  
ATOM   1984  C   GLU A 128       6.162  36.451 -10.308  1.00  0.31           C  
ATOM   1985  CB  GLU A 128       8.704  36.381  -9.997  1.00  0.31           C  
ATOM   1986  HB2 GLU A 128       8.498  37.452  -9.973  1.00  0.31           H  
ATOM   1987  HB3 GLU A 128       9.225  36.166 -10.930  1.00  0.31           H  
ATOM   1988  O   GLU A 128       6.024  37.515  -9.715  1.00  0.31           O  
ATOM   1989  CG  GLU A 128       9.605  36.047  -8.795  1.00  0.31           C  
ATOM   1990  HG2 GLU A 128       9.056  36.264  -7.879  1.00  0.31           H  
ATOM   1991  HG3 GLU A 128       9.827  34.980  -8.812  1.00  0.31           H  
ATOM   1992  CD  GLU A 128      10.928  36.832  -8.784  1.00  0.31           C  
ATOM   1993  OE1 GLU A 128      11.598  36.817  -7.726  1.00  0.31           O  
ATOM   1994  OE2 GLU A 128      11.293  37.402  -9.839  1.00  0.31           O  
ATOM   1995  N   SER A 129       5.246  36.092 -11.223  1.00  0.32           N  
ATOM   1996  H   SER A 129       5.363  35.219 -11.718  1.00  0.32           H  
ATOM   1997  CA  SER A 129       4.300  37.106 -11.762  1.00  0.32           C  
ATOM   1998  HA  SER A 129       4.334  37.989 -11.123  1.00  0.32           H  
ATOM   1999  C   SER A 129       2.791  36.803 -11.769  1.00  0.32           C  
ATOM   2000  CB  SER A 129       4.814  37.610 -13.116  1.00  0.32           C  
ATOM   2001  HB2 SER A 129       5.786  38.078 -12.961  1.00  0.32           H  
ATOM   2002  HB3 SER A 129       4.137  38.365 -13.516  1.00  0.32           H  
ATOM   2003  O   SER A 129       2.055  37.532 -12.428  1.00  0.32           O  
ATOM   2004  OG  SER A 129       4.965  36.555 -14.050  1.00  0.32           O  
ATOM   2005  HG  SER A 129       5.327  36.930 -14.856  1.00  0.32           H  
ATOM   2006  N   LEU A 130       2.279  35.790 -11.050  1.00  0.38           N  
ATOM   2007  H   LEU A 130       2.903  35.263 -10.456  1.00  0.38           H  
ATOM   2008  CA  LEU A 130       0.874  35.326 -11.203  1.00  0.38           C  
ATOM   2009  HA  LEU A 130       0.295  36.118 -11.677  1.00  0.38           H  
ATOM   2010  C   LEU A 130       0.097  35.078  -9.907  1.00  0.38           C  
ATOM   2011  CB  LEU A 130       0.851  34.090 -12.105  1.00  0.38           C  
ATOM   2012  HB2 LEU A 130       1.455  33.318 -11.629  1.00  0.38           H  
ATOM   2013  HB3 LEU A 130      -0.168  33.714 -12.191  1.00  0.38           H  
ATOM   2014  O   LEU A 130      -0.788  34.227  -9.842  1.00  0.38           O  
ATOM   2015  CG  LEU A 130       1.374  34.365 -13.513  1.00  0.38           C  
ATOM   2016  HG  LEU A 130       2.356  34.836 -13.480  1.00  0.38           H  
ATOM   2017  CD1 LEU A 130       1.585  32.991 -14.145  1.00  0.38           C  
ATOM   2018 HD11 LEU A 130       2.375  32.477 -13.597  1.00  0.38           H  
ATOM   2019 HD12 LEU A 130       0.689  32.374 -14.079  1.00  0.38           H  
ATOM   2020 HD13 LEU A 130       1.945  33.088 -15.169  1.00  0.38           H  
ATOM   2021  CD2 LEU A 130       0.415  35.304 -14.249  1.00  0.38           C  
ATOM   2022 HD21 LEU A 130       0.334  36.259 -13.729  1.00  0.38           H  
ATOM   2023 HD22 LEU A 130       0.835  35.558 -15.222  1.00  0.38           H  
ATOM   2024 HD23 LEU A 130      -0.585  34.872 -14.301  1.00  0.38           H  
ATOM   2025  N   GLU A 131       0.425  35.839  -8.877  1.00  0.38           N  
ATOM   2026  H   GLU A 131       1.174  36.504  -9.005  1.00  0.38           H  
ATOM   2027  CA  GLU A 131      -0.048  35.644  -7.506  1.00  0.38           C  
ATOM   2028  HA  GLU A 131      -0.466  34.643  -7.404  1.00  0.38           H  
ATOM   2029  C   GLU A 131      -1.197  36.591  -7.091  1.00  0.38           C  
ATOM   2030  CB  GLU A 131       1.197  35.721  -6.599  1.00  0.38           C  
ATOM   2031  HB2 GLU A 131       0.922  36.031  -5.590  1.00  0.38           H  
ATOM   2032  HB3 GLU A 131       1.880  36.480  -6.980  1.00  0.38           H  
ATOM   2033  O   GLU A 131      -1.493  36.718  -5.915  1.00  0.38           O  
ATOM   2034  CG  GLU A 131       1.918  34.361  -6.549  1.00  0.38           C  
ATOM   2035  HG2 GLU A 131       2.293  34.129  -7.546  1.00  0.38           H  
ATOM   2036  HG3 GLU A 131       1.192  33.593  -6.282  1.00  0.38           H  
ATOM   2037  CD  GLU A 131       3.082  34.303  -5.545  1.00  0.38           C  
ATOM   2038  OE1 GLU A 131       3.633  33.187  -5.397  1.00  0.38           O  
ATOM   2039  OE2 GLU A 131       3.412  35.348  -4.942  1.00  0.38           O  
ATOM   2040  N   ALA A 132      -1.886  37.289  -8.001  1.00  0.36           N  
ATOM   2041  H   ALA A 132      -1.645  37.194  -8.977  1.00  0.36           H  
ATOM   2042  CA  ALA A 132      -2.719  38.424  -7.565  1.00  0.36           C  
ATOM   2043  HA  ALA A 132      -2.333  38.780  -6.610  1.00  0.36           H  
ATOM   2044  C   ALA A 132      -4.217  38.143  -7.286  1.00  0.36           C  
ATOM   2045  CB  ALA A 132      -2.489  39.592  -8.522  1.00  0.36           C  
ATOM   2046  HB1 ALA A 132      -1.426  39.828  -8.577  1.00  0.36           H  
ATOM   2047  HB2 ALA A 132      -3.027  40.468  -8.159  1.00  0.36           H  
ATOM   2048  HB3 ALA A 132      -2.861  39.340  -9.515  1.00  0.36           H  
ATOM   2049  O   ALA A 132      -4.756  38.776  -6.384  1.00  0.36           O  
ATOM   2050  N   GLU A 133      -4.912  37.232  -7.992  1.00  0.39           N  
ATOM   2051  H   GLU A 133      -4.441  36.754  -8.746  1.00  0.39           H  
ATOM   2052  CA  GLU A 133      -6.402  37.212  -7.943  1.00  0.39           C  
ATOM   2053  HA  GLU A 133      -6.744  37.914  -7.182  1.00  0.39           H  
ATOM   2054  C   GLU A 133      -7.073  35.886  -7.513  1.00  0.39           C  
ATOM   2055  CB  GLU A 133      -6.982  37.746  -9.263  1.00  0.39           C  
ATOM   2056  HB2 GLU A 133      -6.562  37.183 -10.097  1.00  0.39           H  
ATOM   2057  HB3 GLU A 133      -8.061  37.589  -9.247  1.00  0.39           H  
ATOM   2058  O   GLU A 133      -8.031  35.928  -6.748  1.00  0.39           O  
ATOM   2059  CG  GLU A 133      -6.713  39.254  -9.451  1.00  0.39           C  
ATOM   2060  HG2 GLU A 133      -7.028  39.777  -8.548  1.00  0.39           H  
ATOM   2061  HG3 GLU A 133      -5.641  39.409  -9.574  1.00  0.39           H  
ATOM   2062  CD  GLU A 133      -7.447  39.863 -10.658  1.00  0.39           C  
ATOM   2063  OE1 GLU A 133      -7.495  41.112 -10.731  1.00  0.39           O  
ATOM   2064  OE2 GLU A 133      -7.942  39.084 -11.507  1.00  0.39           O  
ATOM   2065  N   GLU A 134      -6.570  34.698  -7.884  1.00  0.41           N  
ATOM   2066  H   GLU A 134      -5.815  34.677  -8.555  1.00  0.41           H  
ATOM   2067  CA  GLU A 134      -6.991  33.415  -7.253  1.00  0.41           C  
ATOM   2068  HA  GLU A 134      -8.065  33.434  -7.066  1.00  0.41           H  
ATOM   2069  C   GLU A 134      -6.322  33.191  -5.887  1.00  0.41           C  
ATOM   2070  CB  GLU A 134      -6.674  32.216  -8.167  1.00  0.41           C  
ATOM   2071  HB2 GLU A 134      -5.693  32.358  -8.620  1.00  0.41           H  
ATOM   2072  HB3 GLU A 134      -6.640  31.308  -7.565  1.00  0.41           H  
ATOM   2073  O   GLU A 134      -6.682  32.290  -5.124  1.00  0.41           O  
ATOM   2074  CG  GLU A 134      -7.732  31.995  -9.256  1.00  0.41           C  
ATOM   2075  HG2 GLU A 134      -8.713  31.939  -8.784  1.00  0.41           H  
ATOM   2076  HG3 GLU A 134      -7.733  32.850  -9.931  1.00  0.41           H  
ATOM   2077  CD  GLU A 134      -7.488  30.709 -10.068  1.00  0.41           C  
ATOM   2078  OE1 GLU A 134      -8.483  30.150 -10.589  1.00  0.41           O  
ATOM   2079  OE2 GLU A 134      -6.320  30.308 -10.260  1.00  0.41           O  
ATOM   2080  N   MET A 135      -5.328  34.023  -5.579  1.00  0.47           N  
ATOM   2081  H   MET A 135      -5.118  34.774  -6.221  1.00  0.47           H  
ATOM   2082  CA  MET A 135      -4.484  33.843  -4.419  1.00  0.47           C  
ATOM   2083  HA  MET A 135      -4.182  32.795  -4.406  1.00  0.47           H  
ATOM   2084  C   MET A 135      -5.242  34.107  -3.120  1.00  0.47           C  
ATOM   2085  CB  MET A 135      -3.225  34.706  -4.573  1.00  0.47           C  
ATOM   2086  HB2 MET A 135      -3.025  34.845  -5.636  1.00  0.47           H  
ATOM   2087  HB3 MET A 135      -3.389  35.676  -4.105  1.00  0.47           H  
ATOM   2088  O   MET A 135      -4.907  33.472  -2.134  1.00  0.47           O  
ATOM   2089  CG  MET A 135      -2.016  33.989  -3.966  1.00  0.47           C  
ATOM   2090  HG2 MET A 135      -2.315  33.598  -2.994  1.00  0.47           H  
ATOM   2091  HG3 MET A 135      -1.778  33.131  -4.595  1.00  0.47           H  
ATOM   2092  SD  MET A 135      -0.485  34.913  -3.696  1.00  0.47           S  
ATOM   2093  CE  MET A 135      -1.051  36.378  -2.792  1.00  0.47           C  
ATOM   2094  HE1 MET A 135      -1.604  36.069  -1.905  1.00  0.47           H  
ATOM   2095  HE2 MET A 135      -1.690  36.990  -3.429  1.00  0.47           H  
ATOM   2096  HE3 MET A 135      -0.183  36.967  -2.497  1.00  0.47           H  
ATOM   2097  N   ASP A 136      -6.282  34.945  -3.077  1.00  0.64           N  
ATOM   2098  H   ASP A 136      -6.570  35.428  -3.917  1.00  0.64           H  
ATOM   2099  CA  ASP A 136      -6.903  35.309  -1.795  1.00  0.64           C  
ATOM   2100  HA  ASP A 136      -6.100  35.616  -1.125  1.00  0.64           H  
ATOM   2101  C   ASP A 136      -7.610  34.126  -1.106  1.00  0.64           C  
ATOM   2102  CB  ASP A 136      -7.823  36.527  -1.960  1.00  0.64           C  
ATOM   2103  HB2 ASP A 136      -7.293  37.302  -2.514  1.00  0.64           H  
ATOM   2104  HB3 ASP A 136      -8.706  36.240  -2.531  1.00  0.64           H  
ATOM   2105  O   ASP A 136      -7.293  33.810   0.040  1.00  0.64           O  
ATOM   2106  CG  ASP A 136      -8.236  37.102  -0.596  1.00  0.64           C  
ATOM   2107  OD1 ASP A 136      -7.340  37.273   0.266  1.00  0.64           O  
ATOM   2108  OD2 ASP A 136      -9.445  37.359  -0.407  1.00  0.64           O  
ATOM   2109  N   GLU A 137      -8.485  33.386  -1.798  1.00  0.72           N  
ATOM   2110  H   GLU A 137      -8.698  33.653  -2.748  1.00  0.72           H  
ATOM   2111  CA  GLU A 137      -9.226  32.276  -1.172  1.00  0.72           C  
ATOM   2112  HA  GLU A 137      -9.527  32.598  -0.175  1.00  0.72           H  
ATOM   2113  C   GLU A 137      -8.361  31.026  -0.934  1.00  0.72           C  
ATOM   2114  CB  GLU A 137     -10.513  31.951  -1.952  1.00  0.72           C  
ATOM   2115  HB2 GLU A 137     -10.321  32.045  -3.021  1.00  0.72           H  
ATOM   2116  HB3 GLU A 137     -10.801  30.917  -1.762  1.00  0.72           H  
ATOM   2117  O   GLU A 137      -8.446  30.427   0.140  1.00  0.72           O  
ATOM   2118  CG  GLU A 137     -11.694  32.870  -1.559  1.00  0.72           C  
ATOM   2119  HG2 GLU A 137     -12.535  32.645  -2.216  1.00  0.72           H  
ATOM   2120  HG3 GLU A 137     -11.406  33.906  -1.735  1.00  0.72           H  
ATOM   2121  CD  GLU A 137     -12.157  32.699  -0.091  1.00  0.72           C  
ATOM   2122  OE1 GLU A 137     -12.575  33.685   0.575  1.00  0.72           O  
ATOM   2123  OE2 GLU A 137     -12.088  31.562   0.428  1.00  0.72           O  
ATOM   2124  N   GLU A 138      -7.462  30.642  -1.851  1.00  0.75           N  
ATOM   2125  H   GLU A 138      -7.376  31.162  -2.713  1.00  0.75           H  
ATOM   2126  CA  GLU A 138      -6.532  29.534  -1.571  1.00  0.75           C  
ATOM   2127  HA  GLU A 138      -7.118  28.704  -1.178  1.00  0.75           H  
ATOM   2128  C   GLU A 138      -5.524  29.918  -0.478  1.00  0.75           C  
ATOM   2129  CB  GLU A 138      -5.827  29.028  -2.843  1.00  0.75           C  
ATOM   2130  HB2 GLU A 138      -5.125  29.782  -3.200  1.00  0.75           H  
ATOM   2131  HB3 GLU A 138      -6.579  28.847  -3.611  1.00  0.75           H  
ATOM   2132  O   GLU A 138      -5.240  29.103   0.399  1.00  0.75           O  
ATOM   2133  CG  GLU A 138      -5.077  27.711  -2.548  1.00  0.75           C  
ATOM   2134  HG2 GLU A 138      -4.335  27.896  -1.773  1.00  0.75           H  
ATOM   2135  HG3 GLU A 138      -5.789  26.984  -2.156  1.00  0.75           H  
ATOM   2136  CD  GLU A 138      -4.353  27.087  -3.752  1.00  0.75           C  
ATOM   2137  OE1 GLU A 138      -3.311  26.425  -3.502  1.00  0.75           O  
ATOM   2138  OE2 GLU A 138      -4.806  27.256  -4.899  1.00  0.75           O  
ATOM   2139  N   THR A 139      -5.026  31.162  -0.455  1.00  0.78           N  
ATOM   2140  H   THR A 139      -5.295  31.814  -1.178  1.00  0.78           H  
ATOM   2141  CA  THR A 139      -4.147  31.643   0.631  1.00  0.78           C  
ATOM   2142  HA  THR A 139      -3.308  30.955   0.733  1.00  0.78           H  
ATOM   2143  C   THR A 139      -4.886  31.679   1.952  1.00  0.78           C  
ATOM   2144  CB  THR A 139      -3.569  33.036   0.368  1.00  0.78           C  
ATOM   2145  HB  THR A 139      -4.372  33.763   0.247  1.00  0.78           H  
ATOM   2146  O   THR A 139      -4.318  31.322   2.980  1.00  0.78           O  
ATOM   2147  CG2 THR A 139      -2.604  33.547   1.435  1.00  0.78           C  
ATOM   2148 HG21 THR A 139      -1.796  32.829   1.576  1.00  0.78           H  
ATOM   2149 HG22 THR A 139      -3.132  33.697   2.377  1.00  0.78           H  
ATOM   2150 HG23 THR A 139      -2.185  34.499   1.109  1.00  0.78           H  
ATOM   2151  OG1 THR A 139      -2.799  32.955  -0.788  1.00  0.78           O  
ATOM   2152  HG1 THR A 139      -3.429  33.136  -1.489  1.00  0.78           H  
ATOM   2153  N   LYS A 140      -6.160  32.064   1.959  1.00  0.82           N  
ATOM   2154  H   LYS A 140      -6.563  32.415   1.102  1.00  0.82           H  
ATOM   2155  CA  LYS A 140      -6.992  32.049   3.160  1.00  0.82           C  
ATOM   2156  HA  LYS A 140      -6.484  32.597   3.954  1.00  0.82           H  
ATOM   2157  C   LYS A 140      -7.218  30.627   3.662  1.00  0.82           C  
ATOM   2158  CB  LYS A 140      -8.283  32.772   2.810  1.00  0.82           C  
ATOM   2159  HB2 LYS A 140      -8.789  32.209   2.026  1.00  0.82           H  
ATOM   2160  HB3 LYS A 140      -8.013  33.750   2.412  1.00  0.82           H  
ATOM   2161  O   LYS A 140      -7.011  30.378   4.849  1.00  0.82           O  
ATOM   2162  CG  LYS A 140      -9.247  33.008   3.974  1.00  0.82           C  
ATOM   2163  HG2 LYS A 140      -8.794  33.655   4.725  1.00  0.82           H  
ATOM   2164  HG3 LYS A 140      -9.561  32.062   4.416  1.00  0.82           H  
ATOM   2165  CD  LYS A 140     -10.431  33.703   3.306  1.00  0.82           C  
ATOM   2166  HD2 LYS A 140     -10.083  34.617   2.825  1.00  0.82           H  
ATOM   2167  HD3 LYS A 140     -10.801  33.042   2.522  1.00  0.82           H  
ATOM   2168  CE  LYS A 140     -11.609  34.046   4.197  1.00  0.82           C  
ATOM   2169  HE2 LYS A 140     -11.959  33.135   4.683  1.00  0.82           H  
ATOM   2170  HE3 LYS A 140     -11.312  34.780   4.945  1.00  0.82           H  
ATOM   2171  NZ  LYS A 140     -12.649  34.584   3.286  1.00  0.82           N  
ATOM   2172  HZ1 LYS A 140     -12.360  35.463   2.882  1.00  0.82           H  
ATOM   2173  HZ2 LYS A 140     -13.565  34.662   3.702  1.00  0.82           H  
ATOM   2174  HZ3 LYS A 140     -12.719  34.008   2.459  1.00  0.82           H  
ATOM   2175  N   ARG A 141      -7.538  29.675   2.778  1.00  0.87           N  
ATOM   2176  H   ARG A 141      -7.712  29.956   1.823  1.00  0.87           H  
ATOM   2177  CA  ARG A 141      -7.634  28.251   3.137  1.00  0.87           C  
ATOM   2178  HA  ARG A 141      -8.328  28.143   3.971  1.00  0.87           H  
ATOM   2179  C   ARG A 141      -6.289  27.700   3.636  1.00  0.87           C  
ATOM   2180  CB  ARG A 141      -8.163  27.428   1.954  1.00  0.87           C  
ATOM   2181  HB2 ARG A 141      -7.528  27.595   1.084  1.00  0.87           H  
ATOM   2182  HB3 ARG A 141      -8.075  26.383   2.253  1.00  0.87           H  
ATOM   2183  O   ARG A 141      -6.262  27.036   4.669  1.00  0.87           O  
ATOM   2184  CG  ARG A 141      -9.638  27.670   1.573  1.00  0.87           C  
ATOM   2185  HG2 ARG A 141      -9.799  28.715   1.312  1.00  0.87           H  
ATOM   2186  HG3 ARG A 141     -10.271  27.428   2.427  1.00  0.87           H  
ATOM   2187  CD  ARG A 141     -10.021  26.774   0.380  1.00  0.87           C  
ATOM   2188  HD2 ARG A 141      -9.883  25.735   0.681  1.00  0.87           H  
ATOM   2189  HD3 ARG A 141      -9.352  26.990  -0.453  1.00  0.87           H  
ATOM   2190  NE  ARG A 141     -11.420  26.935  -0.064  1.00  0.87           N  
ATOM   2191  HE  ARG A 141     -11.853  27.828   0.127  1.00  0.87           H  
ATOM   2192  NH1 ARG A 141     -11.675  24.881  -1.121  1.00  0.87           N  
ATOM   2193 HH11 ARG A 141     -12.290  24.153  -1.458  1.00  0.87           H  
ATOM   2194 HH12 ARG A 141     -10.732  24.616  -0.877  1.00  0.87           H  
ATOM   2195  NH2 ARG A 141     -13.382  26.275  -1.033  1.00  0.87           N  
ATOM   2196 HH21 ARG A 141     -13.896  25.544  -1.503  1.00  0.87           H  
ATOM   2197 HH22 ARG A 141     -13.822  27.147  -0.776  1.00  0.87           H  
ATOM   2198  CZ  ARG A 141     -12.140  26.039  -0.735  1.00  0.87           C  
ATOM   2199  N   LYS A 142      -5.168  28.040   2.987  1.00  0.86           N  
ATOM   2200  H   LYS A 142      -5.266  28.545   2.118  1.00  0.86           H  
ATOM   2201  CA  LYS A 142      -3.808  27.697   3.449  1.00  0.86           C  
ATOM   2202  HA  LYS A 142      -3.726  26.613   3.528  1.00  0.86           H  
ATOM   2203  C   LYS A 142      -3.535  28.243   4.848  1.00  0.86           C  
ATOM   2204  CB  LYS A 142      -2.744  28.200   2.457  1.00  0.86           C  
ATOM   2205  HB2 LYS A 142      -1.781  28.264   2.963  1.00  0.86           H  
ATOM   2206  HB3 LYS A 142      -3.008  29.196   2.101  1.00  0.86           H  
ATOM   2207  O   LYS A 142      -3.184  27.458   5.728  1.00  0.86           O  
ATOM   2208  CG  LYS A 142      -2.593  27.240   1.275  1.00  0.86           C  
ATOM   2209  HG2 LYS A 142      -3.570  27.055   0.828  1.00  0.86           H  
ATOM   2210  HG3 LYS A 142      -2.194  26.298   1.653  1.00  0.86           H  
ATOM   2211  CD  LYS A 142      -1.644  27.785   0.201  1.00  0.86           C  
ATOM   2212  HD2 LYS A 142      -2.052  28.722  -0.178  1.00  0.86           H  
ATOM   2213  HD3 LYS A 142      -0.653  27.958   0.621  1.00  0.86           H  
ATOM   2214  CE  LYS A 142      -1.572  26.753  -0.927  1.00  0.86           C  
ATOM   2215  HE2 LYS A 142      -0.973  25.899  -0.611  1.00  0.86           H  
ATOM   2216  HE3 LYS A 142      -2.587  26.399  -1.109  1.00  0.86           H  
ATOM   2217  NZ  LYS A 142      -1.060  27.314  -2.195  1.00  0.86           N  
ATOM   2218  HZ1 LYS A 142      -1.303  28.291  -2.274  1.00  0.86           H  
ATOM   2219  HZ2 LYS A 142      -0.064  27.186  -2.309  1.00  0.86           H  
ATOM   2220  HZ3 LYS A 142      -1.573  26.867  -2.941  1.00  0.86           H  
ATOM   2221  N   LYS A 143      -3.801  29.533   5.083  1.00  0.87           N  
ATOM   2222  H   LYS A 143      -4.068  30.100   4.291  1.00  0.87           H  
ATOM   2223  CA  LYS A 143      -3.662  30.193   6.393  1.00  0.87           C  
ATOM   2224  HA  LYS A 143      -2.620  30.141   6.708  1.00  0.87           H  
ATOM   2225  C   LYS A 143      -4.471  29.500   7.486  1.00  0.87           C  
ATOM   2226  CB  LYS A 143      -4.060  31.674   6.296  1.00  0.87           C  
ATOM   2227  HB2 LYS A 143      -4.958  31.778   5.686  1.00  0.87           H  
ATOM   2228  HB3 LYS A 143      -4.285  32.042   7.297  1.00  0.87           H  
ATOM   2229  O   LYS A 143      -3.975  29.331   8.594  1.00  0.87           O  
ATOM   2230  CG  LYS A 143      -2.932  32.542   5.724  1.00  0.87           C  
ATOM   2231  HG2 LYS A 143      -2.077  32.502   6.399  1.00  0.87           H  
ATOM   2232  HG3 LYS A 143      -2.623  32.162   4.750  1.00  0.87           H  
ATOM   2233  CD  LYS A 143      -3.395  33.997   5.584  1.00  0.87           C  
ATOM   2234  HD2 LYS A 143      -4.235  34.033   4.890  1.00  0.87           H  
ATOM   2235  HD3 LYS A 143      -3.710  34.372   6.557  1.00  0.87           H  
ATOM   2236  CE  LYS A 143      -2.241  34.846   5.047  1.00  0.87           C  
ATOM   2237  HE2 LYS A 143      -1.421  34.810   5.764  1.00  0.87           H  
ATOM   2238  HE3 LYS A 143      -1.882  34.390   4.124  1.00  0.87           H  
ATOM   2239  NZ  LYS A 143      -2.659  36.247   4.794  1.00  0.87           N  
ATOM   2240  HZ1 LYS A 143      -2.973  36.688   5.647  1.00  0.87           H  
ATOM   2241  HZ2 LYS A 143      -3.407  36.269   4.115  1.00  0.87           H  
ATOM   2242  HZ3 LYS A 143      -1.887  36.774   4.412  1.00  0.87           H  
ATOM   2243  N   MET A 144      -5.691  29.043   7.187  1.00  0.89           N  
ATOM   2244  H   MET A 144      -6.065  29.234   6.269  1.00  0.89           H  
ATOM   2245  CA  MET A 144      -6.499  28.283   8.153  1.00  0.89           C  
ATOM   2246  HA  MET A 144      -6.622  28.879   9.057  1.00  0.89           H  
ATOM   2247  C   MET A 144      -5.825  26.973   8.577  1.00  0.89           C  
ATOM   2248  CB  MET A 144      -7.888  27.973   7.580  1.00  0.89           C  
ATOM   2249  HB2 MET A 144      -7.794  27.501   6.602  1.00  0.89           H  
ATOM   2250  HB3 MET A 144      -8.385  27.270   8.248  1.00  0.89           H  
ATOM   2251  O   MET A 144      -5.984  26.548   9.718  1.00  0.89           O  
ATOM   2252  CG  MET A 144      -8.770  29.218   7.463  1.00  0.89           C  
ATOM   2253  HG2 MET A 144      -8.238  29.984   6.899  1.00  0.89           H  
ATOM   2254  HG3 MET A 144      -8.953  29.612   8.462  1.00  0.89           H  
ATOM   2255  SD  MET A 144     -10.366  28.932   6.650  1.00  0.89           S  
ATOM   2256  CE  MET A 144     -11.143  27.789   7.826  1.00  0.89           C  
ATOM   2257  HE1 MET A 144     -12.166  27.586   7.511  1.00  0.89           H  
ATOM   2258  HE2 MET A 144     -10.595  26.846   7.841  1.00  0.89           H  
ATOM   2259  HE3 MET A 144     -11.148  28.227   8.824  1.00  0.89           H  
ATOM   2260  N   THR A 145      -5.058  26.346   7.685  1.00  0.91           N  
ATOM   2261  H   THR A 145      -4.985  26.740   6.758  1.00  0.91           H  
ATOM   2262  CA  THR A 145      -4.388  25.067   7.954  1.00  0.91           C  
ATOM   2263  HA  THR A 145      -4.979  24.531   8.697  1.00  0.91           H  
ATOM   2264  C   THR A 145      -2.986  25.200   8.553  1.00  0.91           C  
ATOM   2265  CB  THR A 145      -4.353  24.163   6.713  1.00  0.91           C  
ATOM   2266  HB  THR A 145      -3.897  23.214   6.993  1.00  0.91           H  
ATOM   2267  O   THR A 145      -2.411  24.180   8.920  1.00  0.91           O  
ATOM   2268  CG2 THR A 145      -5.751  23.859   6.176  1.00  0.91           C  
ATOM   2269 HG21 THR A 145      -6.347  23.368   6.945  1.00  0.91           H  
ATOM   2270 HG22 THR A 145      -5.672  23.185   5.323  1.00  0.91           H  
ATOM   2271 HG23 THR A 145      -6.253  24.772   5.857  1.00  0.91           H  
ATOM   2272  OG1 THR A 145      -3.584  24.723   5.672  1.00  0.91           O  
ATOM   2273  HG1 THR A 145      -3.516  25.673   5.793  1.00  0.91           H  
ATOM   2274  N   GLU A 146      -2.422  26.406   8.698  1.00  0.88           N  
ATOM   2275  H   GLU A 146      -2.934  27.214   8.372  1.00  0.88           H  
ATOM   2276  CA  GLU A 146      -1.027  26.623   9.137  1.00  0.88           C  
ATOM   2277  HA  GLU A 146      -0.348  26.115   8.451  1.00  0.88           H  
ATOM   2278  C   GLU A 146      -0.722  26.087  10.541  1.00  0.88           C  
ATOM   2279  CB  GLU A 146      -0.696  28.125   9.126  1.00  0.88           C  
ATOM   2280  HB2 GLU A 146      -1.537  28.675   9.550  1.00  0.88           H  
ATOM   2281  HB3 GLU A 146       0.174  28.300   9.759  1.00  0.88           H  
ATOM   2282  O   GLU A 146       0.392  25.638  10.802  1.00  0.88           O  
ATOM   2283  CG  GLU A 146      -0.362  28.654   7.725  1.00  0.88           C  
ATOM   2284  HG2 GLU A 146       0.540  28.153   7.373  1.00  0.88           H  
ATOM   2285  HG3 GLU A 146      -1.174  28.392   7.048  1.00  0.88           H  
ATOM   2286  CD  GLU A 146      -0.149  30.179   7.686  1.00  0.88           C  
ATOM   2287  OE1 GLU A 146       0.052  30.695   6.564  1.00  0.88           O  
ATOM   2288  OE2 GLU A 146      -0.244  30.837   8.748  1.00  0.88           O  
ATOM   2289  N   LYS A 147      -1.705  26.113  11.449  1.00  0.88           N  
ATOM   2290  H   LYS A 147      -2.595  26.488  11.154  1.00  0.88           H  
ATOM   2291  CA  LYS A 147      -1.527  25.707  12.855  1.00  0.88           C  
ATOM   2292  HA  LYS A 147      -0.472  25.784  13.115  1.00  0.88           H  
ATOM   2293  C   LYS A 147      -1.889  24.253  13.142  1.00  0.88           C  
ATOM   2294  CB  LYS A 147      -2.308  26.649  13.777  1.00  0.88           C  
ATOM   2295  HB2 LYS A 147      -3.361  26.646  13.497  1.00  0.88           H  
ATOM   2296  HB3 LYS A 147      -2.226  26.286  14.802  1.00  0.88           H  
ATOM   2297  O   LYS A 147      -1.660  23.786  14.250  1.00  0.88           O  
ATOM   2298  CG  LYS A 147      -1.751  28.075  13.718  1.00  0.88           C  
ATOM   2299  HG2 LYS A 147      -0.685  28.058  13.944  1.00  0.88           H  
ATOM   2300  HG3 LYS A 147      -1.899  28.492  12.723  1.00  0.88           H  
ATOM   2301  CD  LYS A 147      -2.471  28.947  14.745  1.00  0.88           C  
ATOM   2302  HD2 LYS A 147      -2.319  28.528  15.740  1.00  0.88           H  
ATOM   2303  HD3 LYS A 147      -3.537  28.957  14.520  1.00  0.88           H  
ATOM   2304  CE  LYS A 147      -1.909  30.366  14.684  1.00  0.88           C  
ATOM   2305  HE2 LYS A 147      -2.061  30.757  13.678  1.00  0.88           H  
ATOM   2306  HE3 LYS A 147      -0.835  30.322  14.866  1.00  0.88           H  
ATOM   2307  NZ  LYS A 147      -2.571  31.230  15.687  1.00  0.88           N  
ATOM   2308  HZ1 LYS A 147      -3.565  31.262  15.509  1.00  0.88           H  
ATOM   2309  HZ2 LYS A 147      -2.195  32.167  15.649  1.00  0.88           H  
ATOM   2310  HZ3 LYS A 147      -2.427  30.852  16.613  1.00  0.88           H  
ATOM   2311  N   VAL A 148      -2.433  23.539  12.157  1.00  0.94           N  
ATOM   2312  H   VAL A 148      -2.561  23.983  11.259  1.00  0.94           H  
ATOM   2313  CA  VAL A 148      -2.881  22.153  12.339  1.00  0.94           C  
ATOM   2314  HA  VAL A 148      -3.574  22.131  13.180  1.00  0.94           H  
ATOM   2315  C   VAL A 148      -1.691  21.258  12.704  1.00  0.94           C  
ATOM   2316  CB  VAL A 148      -3.642  21.651  11.095  1.00  0.94           C  
ATOM   2317  HB  VAL A 148      -2.996  21.723  10.220  1.00  0.94           H  
ATOM   2318  O   VAL A 148      -0.588  21.418  12.184  1.00  0.94           O  
ATOM   2319  CG1 VAL A 148      -4.072  20.191  11.245  1.00  0.94           C  
ATOM   2320 HG11 VAL A 148      -4.641  19.884  10.367  1.00  0.94           H  
ATOM   2321 HG12 VAL A 148      -3.204  19.537  11.322  1.00  0.94           H  
ATOM   2322 HG13 VAL A 148      -4.699  20.071  12.128  1.00  0.94           H  
ATOM   2323  CG2 VAL A 148      -4.893  22.505  10.842  1.00  0.94           C  
ATOM   2324 HG21 VAL A 148      -4.632  23.556  10.719  1.00  0.94           H  
ATOM   2325 HG22 VAL A 148      -5.395  22.157   9.939  1.00  0.94           H  
ATOM   2326 HG23 VAL A 148      -5.581  22.408  11.681  1.00  0.94           H  
ATOM   2327  N   VAL A 149      -1.890  20.294  13.587  1.00  0.94           N  
ATOM   2328  H   VAL A 149      -2.800  20.185  14.012  1.00  0.94           H  
ATOM   2329  CA  VAL A 149      -0.889  19.268  13.890  1.00  0.94           C  
ATOM   2330  HA  VAL A 149      -0.157  19.223  13.084  1.00  0.94           H  
ATOM   2331  C   VAL A 149      -1.572  17.912  13.923  1.00  0.94           C  
ATOM   2332  CB  VAL A 149      -0.122  19.565  15.194  1.00  0.94           C  
ATOM   2333  HB  VAL A 149       0.511  18.706  15.415  1.00  0.94           H  
ATOM   2334  O   VAL A 149      -2.763  17.823  14.224  1.00  0.94           O  
ATOM   2335  CG1 VAL A 149       0.800  20.782  15.030  1.00  0.94           C  
ATOM   2336 HG11 VAL A 149       0.209  21.686  14.885  1.00  0.94           H  
ATOM   2337 HG12 VAL A 149       1.454  20.637  14.170  1.00  0.94           H  
ATOM   2338 HG13 VAL A 149       1.412  20.899  15.924  1.00  0.94           H  
ATOM   2339  CG2 VAL A 149      -1.042  19.803  16.398  1.00  0.94           C  
ATOM   2340 HG21 VAL A 149      -0.442  19.931  17.299  1.00  0.94           H  
ATOM   2341 HG22 VAL A 149      -1.647  20.697  16.250  1.00  0.94           H  
ATOM   2342 HG23 VAL A 149      -1.701  18.947  16.542  1.00  0.94           H  
ATOM   2343  N   SER A 150      -0.830  16.860  13.583  1.00  0.95           N  
ATOM   2344  H   SER A 150       0.151  16.982  13.380  1.00  0.95           H  
ATOM   2345  CA  SER A 150      -1.302  15.496  13.795  1.00  0.95           C  
ATOM   2346  HA  SER A 150      -2.391  15.502  13.748  1.00  0.95           H  
ATOM   2347  C   SER A 150      -0.904  14.998  15.183  1.00  0.95           C  
ATOM   2348  CB  SER A 150      -0.824  14.543  12.697  1.00  0.95           C  
ATOM   2349  HB2 SER A 150      -1.149  14.908  11.723  1.00  0.95           H  
ATOM   2350  HB3 SER A 150      -1.273  13.563  12.857  1.00  0.95           H  
ATOM   2351  O   SER A 150       0.086  15.446  15.769  1.00  0.95           O  
ATOM   2352  OG  SER A 150       0.582  14.414  12.714  1.00  0.95           O  
ATOM   2353  HG  SER A 150       0.931  14.915  11.974  1.00  0.95           H  
ATOM   2354  N   PHE A 151      -1.670  14.049  15.711  1.00  0.95           N  
ATOM   2355  H   PHE A 151      -2.510  13.780  15.220  1.00  0.95           H  
ATOM   2356  CA  PHE A 151      -1.354  13.348  16.951  1.00  0.95           C  
ATOM   2357  HA  PHE A 151      -0.283  13.431  17.135  1.00  0.95           H  
ATOM   2358  C   PHE A 151      -1.682  11.858  16.836  1.00  0.95           C  
ATOM   2359  CB  PHE A 151      -2.089  14.006  18.127  1.00  0.95           C  
ATOM   2360  HB2 PHE A 151      -1.833  15.065  18.155  1.00  0.95           H  
ATOM   2361  HB3 PHE A 151      -1.725  13.564  19.055  1.00  0.95           H  
ATOM   2362  O   PHE A 151      -2.565  11.458  16.074  1.00  0.95           O  
ATOM   2363  CG  PHE A 151      -3.599  13.868  18.082  1.00  0.95           C  
ATOM   2364  CD1 PHE A 151      -4.376  14.797  17.368  1.00  0.95           C  
ATOM   2365  HD1 PHE A 151      -3.905  15.617  16.845  1.00  0.95           H  
ATOM   2366  CD2 PHE A 151      -4.231  12.806  18.754  1.00  0.95           C  
ATOM   2367  HD2 PHE A 151      -3.641  12.079  19.293  1.00  0.95           H  
ATOM   2368  CE1 PHE A 151      -5.774  14.663  17.333  1.00  0.95           C  
ATOM   2369  HE1 PHE A 151      -6.358  15.382  16.778  1.00  0.95           H  
ATOM   2370  CE2 PHE A 151      -5.629  12.677  18.725  1.00  0.95           C  
ATOM   2371  HE2 PHE A 151      -6.102  11.856  19.242  1.00  0.95           H  
ATOM   2372  CZ  PHE A 151      -6.404  13.609  18.015  1.00  0.95           C  
ATOM   2373  HZ  PHE A 151      -7.479  13.510  17.989  1.00  0.95           H  
ATOM   2374  N   LEU A 152      -0.977  11.038  17.618  1.00  0.92           N  
ATOM   2375  H   LEU A 152      -0.238  11.420  18.189  1.00  0.92           H  
ATOM   2376  CA  LEU A 152      -1.244   9.607  17.724  1.00  0.92           C  
ATOM   2377  HA  LEU A 152      -1.348   9.204  16.716  1.00  0.92           H  
ATOM   2378  C   LEU A 152      -2.559   9.390  18.486  1.00  0.92           C  
ATOM   2379  CB  LEU A 152      -0.047   8.927  18.411  1.00  0.92           C  
ATOM   2380  HB2 LEU A 152       0.866   9.197  17.880  1.00  0.92           H  
ATOM   2381  HB3 LEU A 152       0.029   9.308  19.429  1.00  0.92           H  
ATOM   2382  O   LEU A 152      -2.694   9.828  19.630  1.00  0.92           O  
ATOM   2383  CG  LEU A 152      -0.139   7.390  18.471  1.00  0.92           C  
ATOM   2384  HG  LEU A 152      -1.076   7.094  18.941  1.00  0.92           H  
ATOM   2385  CD1 LEU A 152      -0.053   6.759  17.086  1.00  0.92           C  
ATOM   2386 HD11 LEU A 152       0.887   7.040  16.611  1.00  0.92           H  
ATOM   2387 HD12 LEU A 152      -0.069   5.673  17.179  1.00  0.92           H  
ATOM   2388 HD13 LEU A 152      -0.894   7.059  16.461  1.00  0.92           H  
ATOM   2389  CD2 LEU A 152       1.029   6.845  19.293  1.00  0.92           C  
ATOM   2390 HD21 LEU A 152       1.023   7.274  20.296  1.00  0.92           H  
ATOM   2391 HD22 LEU A 152       1.978   7.075  18.809  1.00  0.92           H  
ATOM   2392 HD23 LEU A 152       0.940   5.763  19.385  1.00  0.92           H  
ATOM   2393  N   LEU A 153      -3.523   8.740  17.836  1.00  0.93           N  
ATOM   2394  H   LEU A 153      -3.320   8.409  16.904  1.00  0.93           H  
ATOM   2395  CA  LEU A 153      -4.844   8.438  18.386  1.00  0.93           C  
ATOM   2396  HA  LEU A 153      -5.048   9.118  19.214  1.00  0.93           H  
ATOM   2397  C   LEU A 153      -4.907   7.012  18.942  1.00  0.93           C  
ATOM   2398  CB  LEU A 153      -5.892   8.677  17.283  1.00  0.93           C  
ATOM   2399  HB2 LEU A 153      -5.637   8.062  16.420  1.00  0.93           H  
ATOM   2400  HB3 LEU A 153      -5.833   9.721  16.975  1.00  0.93           H  
ATOM   2401  O   LEU A 153      -5.438   6.813  20.033  1.00  0.93           O  
ATOM   2402  CG  LEU A 153      -7.344   8.355  17.684  1.00  0.93           C  
ATOM   2403  HG  LEU A 153      -7.432   7.299  17.942  1.00  0.93           H  
ATOM   2404  CD1 LEU A 153      -7.823   9.187  18.873  1.00  0.93           C  
ATOM   2405 HD11 LEU A 153      -8.886   9.015  19.043  1.00  0.93           H  
ATOM   2406 HD12 LEU A 153      -7.647  10.245  18.680  1.00  0.93           H  
ATOM   2407 HD13 LEU A 153      -7.284   8.877  19.768  1.00  0.93           H  
ATOM   2408  CD2 LEU A 153      -8.264   8.632  16.496  1.00  0.93           C  
ATOM   2409 HD21 LEU A 153      -9.296   8.395  16.756  1.00  0.93           H  
ATOM   2410 HD22 LEU A 153      -7.963   8.016  15.649  1.00  0.93           H  
ATOM   2411 HD23 LEU A 153      -8.204   9.683  16.216  1.00  0.93           H  
ATOM   2412  N   VAL A 154      -4.359   6.044  18.204  1.00  0.89           N  
ATOM   2413  H   VAL A 154      -3.892   6.306  17.348  1.00  0.89           H  
ATOM   2414  CA  VAL A 154      -4.242   4.636  18.615  1.00  0.89           C  
ATOM   2415  HA  VAL A 154      -4.394   4.567  19.692  1.00  0.89           H  
ATOM   2416  C   VAL A 154      -2.832   4.156  18.300  1.00  0.89           C  
ATOM   2417  CB  VAL A 154      -5.274   3.725  17.918  1.00  0.89           C  
ATOM   2418  HB  VAL A 154      -5.028   3.636  16.860  1.00  0.89           H  
ATOM   2419  O   VAL A 154      -2.346   4.435  17.207  1.00  0.89           O  
ATOM   2420  CG1 VAL A 154      -5.261   2.321  18.527  1.00  0.89           C  
ATOM   2421 HG11 VAL A 154      -6.043   1.700  18.088  1.00  0.89           H  
ATOM   2422 HG12 VAL A 154      -4.299   1.842  18.344  1.00  0.89           H  
ATOM   2423 HG13 VAL A 154      -5.425   2.379  19.603  1.00  0.89           H  
ATOM   2424  CG2 VAL A 154      -6.707   4.266  18.029  1.00  0.89           C  
ATOM   2425 HG21 VAL A 154      -7.413   3.536  17.633  1.00  0.89           H  
ATOM   2426 HG22 VAL A 154      -6.941   4.472  19.074  1.00  0.89           H  
ATOM   2427 HG23 VAL A 154      -6.797   5.180  17.442  1.00  0.89           H  
ATOM   2428  N   ASP A 155      -2.182   3.463  19.226  1.00  0.85           N  
ATOM   2429  H   ASP A 155      -2.664   3.185  20.069  1.00  0.85           H  
ATOM   2430  CA  ASP A 155      -0.822   2.939  19.045  1.00  0.85           C  
ATOM   2431  HA  ASP A 155      -0.272   3.613  18.387  1.00  0.85           H  
ATOM   2432  C   ASP A 155      -0.786   1.552  18.361  1.00  0.85           C  
ATOM   2433  CB  ASP A 155      -0.091   2.974  20.400  1.00  0.85           C  
ATOM   2434  HB2 ASP A 155      -0.189   3.973  20.823  1.00  0.85           H  
ATOM   2435  HB3 ASP A 155       0.972   2.803  20.227  1.00  0.85           H  
ATOM   2436  O   ASP A 155      -1.811   1.015  17.925  1.00  0.85           O  
ATOM   2437  CG  ASP A 155      -0.582   1.944  21.423  1.00  0.85           C  
ATOM   2438  OD1 ASP A 155      -1.458   1.119  21.077  1.00  0.85           O  
ATOM   2439  OD2 ASP A 155      -0.076   1.988  22.559  1.00  0.85           O  
ATOM   2440  N   GLU A 156       0.407   0.963  18.238  1.00  0.75           N  
ATOM   2441  H   GLU A 156       1.228   1.460  18.553  1.00  0.75           H  
ATOM   2442  CA  GLU A 156       0.619  -0.403  17.737  1.00  0.75           C  
ATOM   2443  HA  GLU A 156       0.192  -0.475  16.737  1.00  0.75           H  
ATOM   2444  C   GLU A 156      -0.050  -1.498  18.574  1.00  0.75           C  
ATOM   2445  CB  GLU A 156       2.120  -0.737  17.645  1.00  0.75           C  
ATOM   2446  HB2 GLU A 156       2.579  -0.145  16.852  1.00  0.75           H  
ATOM   2447  HB3 GLU A 156       2.201  -1.772  17.314  1.00  0.75           H  
ATOM   2448  O   GLU A 156      -0.327  -2.579  18.052  1.00  0.75           O  
ATOM   2449  CG  GLU A 156       2.949  -0.600  18.940  1.00  0.75           C  
ATOM   2450  HG2 GLU A 156       2.349  -0.896  19.800  1.00  0.75           H  
ATOM   2451  HG3 GLU A 156       3.773  -1.309  18.867  1.00  0.75           H  
ATOM   2452  CD  GLU A 156       3.547   0.796  19.189  1.00  0.75           C  
ATOM   2453  OE1 GLU A 156       4.564   0.862  19.914  1.00  0.75           O  
ATOM   2454  OE2 GLU A 156       3.014   1.789  18.635  1.00  0.75           O  
ATOM   2455  N   ASN A 157      -0.321  -1.229  19.850  1.00  0.77           N  
ATOM   2456  H   ASN A 157      -0.186  -0.286  20.188  1.00  0.77           H  
ATOM   2457  CA  ASN A 157      -0.914  -2.177  20.784  1.00  0.77           C  
ATOM   2458  HA  ASN A 157      -0.648  -3.186  20.468  1.00  0.77           H  
ATOM   2459  C   ASN A 157      -2.444  -2.108  20.781  1.00  0.77           C  
ATOM   2460  CB  ASN A 157      -0.302  -1.978  22.173  1.00  0.77           C  
ATOM   2461  HB2 ASN A 157      -0.527  -0.972  22.528  1.00  0.77           H  
ATOM   2462  HB3 ASN A 157      -0.737  -2.687  22.877  1.00  0.77           H  
ATOM   2463  O   ASN A 157      -3.088  -2.842  21.523  1.00  0.77           O  
ATOM   2464  CG  ASN A 157       1.196  -2.199  22.149  1.00  0.77           C  
ATOM   2465  ND2 ASN A 157       1.950  -1.259  22.664  1.00  0.77           N  
ATOM   2466 HD21 ASN A 157       2.945  -1.331  22.505  1.00  0.77           H  
ATOM   2467 HD22 ASN A 157       1.514  -0.407  22.986  1.00  0.77           H  
ATOM   2468  OD1 ASN A 157       1.699  -3.190  21.638  1.00  0.77           O  
ATOM   2469  N   GLU A 158      -3.036  -1.317  19.878  1.00  0.78           N  
ATOM   2470  H   GLU A 158      -2.427  -0.685  19.378  1.00  0.78           H  
ATOM   2471  CA  GLU A 158      -4.481  -1.083  19.789  1.00  0.78           C  
ATOM   2472  HA  GLU A 158      -4.626  -0.481  18.892  1.00  0.78           H  
ATOM   2473  C   GLU A 158      -5.037  -0.238  20.956  1.00  0.78           C  
ATOM   2474  CB  GLU A 158      -5.216  -2.425  19.570  1.00  0.78           C  
ATOM   2475  HB2 GLU A 158      -4.561  -3.102  19.022  1.00  0.78           H  
ATOM   2476  HB3 GLU A 158      -5.443  -2.873  20.538  1.00  0.78           H  
ATOM   2477  O   GLU A 158      -6.255  -0.184  21.165  1.00  0.78           O  
ATOM   2478  CG  GLU A 158      -6.512  -2.317  18.771  1.00  0.78           C  
ATOM   2479  HG2 GLU A 158      -6.272  -1.979  17.764  1.00  0.78           H  
ATOM   2480  HG3 GLU A 158      -7.163  -1.568  19.222  1.00  0.78           H  
ATOM   2481  CD  GLU A 158      -7.274  -3.649  18.680  1.00  0.78           C  
ATOM   2482  OE1 GLU A 158      -8.459  -3.577  18.292  1.00  0.78           O  
ATOM   2483  OE2 GLU A 158      -6.755  -4.745  18.978  1.00  0.78           O  
ATOM   2484  N   GLU A 159      -4.168   0.466  21.689  1.00  0.84           N  
ATOM   2485  H   GLU A 159      -3.186   0.439  21.454  1.00  0.84           H  
ATOM   2486  CA  GLU A 159      -4.536   1.300  22.831  1.00  0.84           C  
ATOM   2487  HA  GLU A 159      -5.465   0.911  23.247  1.00  0.84           H  
ATOM   2488  C   GLU A 159      -4.777   2.756  22.421  1.00  0.84           C  
ATOM   2489  CB  GLU A 159      -3.496   1.229  23.958  1.00  0.84           C  
ATOM   2490  HB2 GLU A 159      -3.834   1.902  24.746  1.00  0.84           H  
ATOM   2491  HB3 GLU A 159      -2.531   1.582  23.595  1.00  0.84           H  
ATOM   2492  O   GLU A 159      -3.987   3.385  21.709  1.00  0.84           O  
ATOM   2493  CG  GLU A 159      -3.346  -0.180  24.551  1.00  0.84           C  
ATOM   2494  HG2 GLU A 159      -4.343  -0.588  24.718  1.00  0.84           H  
ATOM   2495  HG3 GLU A 159      -2.836  -0.820  23.830  1.00  0.84           H  
ATOM   2496  CD  GLU A 159      -2.578  -0.196  25.886  1.00  0.84           C  
ATOM   2497  OE1 GLU A 159      -2.656  -1.239  26.574  1.00  0.84           O  
ATOM   2498  OE2 GLU A 159      -1.985   0.842  26.262  1.00  0.84           O  
ATOM   2499  N   ILE A 160      -5.890   3.323  22.899  1.00  0.88           N  
ATOM   2500  H   ILE A 160      -6.440   2.791  23.558  1.00  0.88           H  
ATOM   2501  CA  ILE A 160      -6.247   4.724  22.648  1.00  0.88           C  
ATOM   2502  HA  ILE A 160      -6.066   4.932  21.594  1.00  0.88           H  
ATOM   2503  C   ILE A 160      -5.334   5.637  23.475  1.00  0.88           C  
ATOM   2504  CB  ILE A 160      -7.744   4.991  22.934  1.00  0.88           C  
ATOM   2505  HB  ILE A 160      -7.958   4.698  23.962  1.00  0.88           H  
ATOM   2506  O   ILE A 160      -5.348   5.606  24.701  1.00  0.88           O  
ATOM   2507  CG1 ILE A 160      -8.643   4.166  21.985  1.00  0.88           C  
ATOM   2508 HG12 ILE A 160      -8.359   3.115  22.041  1.00  0.88           H  
ATOM   2509 HG13 ILE A 160      -8.491   4.502  20.960  1.00  0.88           H  
ATOM   2510  CG2 ILE A 160      -8.064   6.493  22.782  1.00  0.88           C  
ATOM   2511 HG21 ILE A 160      -7.801   6.836  21.781  1.00  0.88           H  
ATOM   2512 HG22 ILE A 160      -9.117   6.695  22.977  1.00  0.88           H  
ATOM   2513 HG23 ILE A 160      -7.508   7.068  23.523  1.00  0.88           H  
ATOM   2514  CD1 ILE A 160     -10.139   4.255  22.319  1.00  0.88           C  
ATOM   2515 HD11 ILE A 160     -10.698   3.613  21.639  1.00  0.88           H  
ATOM   2516 HD12 ILE A 160     -10.310   3.931  23.345  1.00  0.88           H  
ATOM   2517 HD13 ILE A 160     -10.515   5.269  22.183  1.00  0.88           H  
ATOM   2518  N   GLN A 161      -4.624   6.540  22.801  1.00  0.93           N  
ATOM   2519  H   GLN A 161      -4.696   6.517  21.794  1.00  0.93           H  
ATOM   2520  CA  GLN A 161      -3.622   7.443  23.392  1.00  0.93           C  
ATOM   2521  HA  GLN A 161      -3.181   6.946  24.257  1.00  0.93           H  
ATOM   2522  C   GLN A 161      -4.214   8.763  23.916  1.00  0.93           C  
ATOM   2523  CB  GLN A 161      -2.517   7.681  22.355  1.00  0.93           C  
ATOM   2524  HB2 GLN A 161      -2.959   8.142  21.471  1.00  0.93           H  
ATOM   2525  HB3 GLN A 161      -1.769   8.360  22.764  1.00  0.93           H  
ATOM   2526  O   GLN A 161      -3.537   9.791  24.053  1.00  0.93           O  
ATOM   2527  CG  GLN A 161      -1.820   6.380  21.936  1.00  0.93           C  
ATOM   2528  HG2 GLN A 161      -2.520   5.724  21.419  1.00  0.93           H  
ATOM   2529  HG3 GLN A 161      -1.016   6.615  21.238  1.00  0.93           H  
ATOM   2530  CD  GLN A 161      -1.205   5.655  23.125  1.00  0.93           C  
ATOM   2531  NE2 GLN A 161      -1.567   4.414  23.345  1.00  0.93           N  
ATOM   2532 HE21 GLN A 161      -1.000   3.851  23.964  1.00  0.93           H  
ATOM   2533 HE22 GLN A 161      -2.177   3.916  22.713  1.00  0.93           H  
ATOM   2534  OE1 GLN A 161      -0.435   6.239  23.874  1.00  0.93           O  
ATOM   2535  N   VAL A 162      -5.521   8.766  24.150  1.00  0.92           N  
ATOM   2536  H   VAL A 162      -5.987   7.870  24.126  1.00  0.92           H  
ATOM   2537  CA  VAL A 162      -6.302   9.936  24.534  1.00  0.92           C  
ATOM   2538  HA  VAL A 162      -5.626  10.727  24.859  1.00  0.92           H  
ATOM   2539  C   VAL A 162      -7.185   9.556  25.710  1.00  0.92           C  
ATOM   2540  CB  VAL A 162      -7.142  10.467  23.367  1.00  0.92           C  
ATOM   2541  HB  VAL A 162      -8.024   9.841  23.230  1.00  0.92           H  
ATOM   2542  O   VAL A 162      -7.935   8.583  25.655  1.00  0.92           O  
ATOM   2543  CG1 VAL A 162      -7.582  11.886  23.691  1.00  0.92           C  
ATOM   2544 HG11 VAL A 162      -6.721  12.536  23.852  1.00  0.92           H  
ATOM   2545 HG12 VAL A 162      -8.151  12.246  22.834  1.00  0.92           H  
ATOM   2546 HG13 VAL A 162      -8.229  11.894  24.569  1.00  0.92           H  
ATOM   2547  CG2 VAL A 162      -6.397  10.519  22.026  1.00  0.92           C  
ATOM   2548 HG21 VAL A 162      -5.489  11.114  22.122  1.00  0.92           H  
ATOM   2549 HG22 VAL A 162      -7.039  10.954  21.260  1.00  0.92           H  
ATOM   2550 HG23 VAL A 162      -6.126   9.511  21.710  1.00  0.92           H  
ATOM   2551  N   THR A 163      -7.075  10.313  26.793  1.00  0.89           N  
ATOM   2552  H   THR A 163      -6.485  11.131  26.736  1.00  0.89           H  
ATOM   2553  CA  THR A 163      -7.589   9.888  28.106  1.00  0.89           C  
ATOM   2554  HA  THR A 163      -7.367   8.829  28.240  1.00  0.89           H  
ATOM   2555  C   THR A 163      -9.108  10.034  28.235  1.00  0.89           C  
ATOM   2556  CB  THR A 163      -6.874  10.662  29.222  1.00  0.89           C  
ATOM   2557  HB  THR A 163      -7.365  10.446  30.171  1.00  0.89           H  
ATOM   2558  O   THR A 163      -9.797   9.149  28.759  1.00  0.89           O  
ATOM   2559  CG2 THR A 163      -5.403  10.265  29.336  1.00  0.89           C  
ATOM   2560 HG21 THR A 163      -4.873  10.481  28.408  1.00  0.89           H  
ATOM   2561 HG22 THR A 163      -4.939  10.823  30.149  1.00  0.89           H  
ATOM   2562 HG23 THR A 163      -5.324   9.200  29.551  1.00  0.89           H  
ATOM   2563  OG1 THR A 163      -6.914  12.055  28.989  1.00  0.89           O  
ATOM   2564  HG1 THR A 163      -6.353  12.263  28.238  1.00  0.89           H  
ATOM   2565  N   ASN A 164      -9.650  11.142  27.736  1.00  0.91           N  
ATOM   2566  H   ASN A 164      -9.037  11.817  27.303  1.00  0.91           H  
ATOM   2567  CA  ASN A 164     -11.064  11.497  27.812  1.00  0.91           C  
ATOM   2568  HA  ASN A 164     -11.658  10.585  27.767  1.00  0.91           H  
ATOM   2569  C   ASN A 164     -11.497  12.352  26.606  1.00  0.91           C  
ATOM   2570  CB  ASN A 164     -11.329  12.170  29.177  1.00  0.91           C  
ATOM   2571  HB2 ASN A 164     -12.373  12.472  29.261  1.00  0.91           H  
ATOM   2572  HB3 ASN A 164     -11.129  11.444  29.965  1.00  0.91           H  
ATOM   2573  O   ASN A 164     -10.710  12.640  25.703  1.00  0.91           O  
ATOM   2574  CG  ASN A 164     -10.476  13.402  29.428  1.00  0.91           C  
ATOM   2575  ND2 ASN A 164     -10.053  13.621  30.649  1.00  0.91           N  
ATOM   2576 HD21 ASN A 164      -9.524  14.472  30.773  1.00  0.91           H  
ATOM   2577 HD22 ASN A 164     -10.375  13.045  31.414  1.00  0.91           H  
ATOM   2578  OD1 ASN A 164     -10.138  14.157  28.536  1.00  0.91           O  
ATOM   2579  N   GLU A 165     -12.780  12.715  26.583  1.00  0.89           N  
ATOM   2580  H   GLU A 165     -13.329  12.585  27.421  1.00  0.89           H  
ATOM   2581  CA  GLU A 165     -13.387  13.518  25.518  1.00  0.89           C  
ATOM   2582  HA  GLU A 165     -13.239  13.021  24.560  1.00  0.89           H  
ATOM   2583  C   GLU A 165     -12.731  14.901  25.410  1.00  0.89           C  
ATOM   2584  CB  GLU A 165     -14.896  13.607  25.810  1.00  0.89           C  
ATOM   2585  HB2 GLU A 165     -15.316  12.611  25.667  1.00  0.89           H  
ATOM   2586  HB3 GLU A 165     -15.044  13.892  26.852  1.00  0.89           H  
ATOM   2587  O   GLU A 165     -12.452  15.365  24.305  1.00  0.89           O  
ATOM   2588  CG  GLU A 165     -15.660  14.607  24.930  1.00  0.89           C  
ATOM   2589  HG2 GLU A 165     -15.395  14.421  23.889  1.00  0.89           H  
ATOM   2590  HG3 GLU A 165     -15.333  15.616  25.182  1.00  0.89           H  
ATOM   2591  CD  GLU A 165     -17.190  14.532  25.104  1.00  0.89           C  
ATOM   2592  OE1 GLU A 165     -17.907  15.341  24.478  1.00  0.89           O  
ATOM   2593  OE2 GLU A 165     -17.706  13.603  25.770  1.00  0.89           O  
ATOM   2594  N   GLU A 166     -12.427  15.534  26.542  1.00  0.94           N  
ATOM   2595  H   GLU A 166     -12.661  15.105  27.426  1.00  0.94           H  
ATOM   2596  CA  GLU A 166     -11.803  16.855  26.594  1.00  0.94           C  
ATOM   2597  HA  GLU A 166     -12.394  17.549  25.998  1.00  0.94           H  
ATOM   2598  C   GLU A 166     -10.384  16.839  26.007  1.00  0.94           C  
ATOM   2599  CB  GLU A 166     -11.762  17.365  28.047  1.00  0.94           C  
ATOM   2600  HB2 GLU A 166     -11.275  18.340  28.032  1.00  0.94           H  
ATOM   2601  HB3 GLU A 166     -11.143  16.710  28.661  1.00  0.94           H  
ATOM   2602  O   GLU A 166     -10.009  17.741  25.258  1.00  0.94           O  
ATOM   2603  CG  GLU A 166     -13.140  17.554  28.709  1.00  0.94           C  
ATOM   2604  HG2 GLU A 166     -13.791  18.075  28.008  1.00  0.94           H  
ATOM   2605  HG3 GLU A 166     -13.000  18.210  29.568  1.00  0.94           H  
ATOM   2606  CD  GLU A 166     -13.830  16.266  29.205  1.00  0.94           C  
ATOM   2607  OE1 GLU A 166     -15.019  16.368  29.574  1.00  0.94           O  
ATOM   2608  OE2 GLU A 166     -13.191  15.184  29.218  1.00  0.94           O  
ATOM   2609  N   ASP A 167      -9.605  15.797  26.299  1.00  0.95           N  
ATOM   2610  H   ASP A 167      -9.969  15.108  26.942  1.00  0.95           H  
ATOM   2611  CA  ASP A 167      -8.265  15.582  25.753  1.00  0.95           C  
ATOM   2612  HA  ASP A 167      -7.672  16.481  25.922  1.00  0.95           H  
ATOM   2613  C   ASP A 167      -8.311  15.340  24.236  1.00  0.95           C  
ATOM   2614  CB  ASP A 167      -7.611  14.419  26.517  1.00  0.95           C  
ATOM   2615  HB2 ASP A 167      -7.653  14.643  27.583  1.00  0.95           H  
ATOM   2616  HB3 ASP A 167      -8.186  13.510  26.345  1.00  0.95           H  
ATOM   2617  O   ASP A 167      -7.492  15.891  23.502  1.00  0.95           O  
ATOM   2618  CG  ASP A 167      -6.143  14.161  26.171  1.00  0.95           C  
ATOM   2619  OD1 ASP A 167      -5.421  15.126  25.816  1.00  0.95           O  
ATOM   2620  OD2 ASP A 167      -5.714  12.998  26.358  1.00  0.95           O  
ATOM   2621  N   PHE A 168      -9.313  14.605  23.742  1.00  0.94           N  
ATOM   2622  H   PHE A 168      -9.965  14.190  24.392  1.00  0.94           H  
ATOM   2623  CA  PHE A 168      -9.514  14.392  22.304  1.00  0.94           C  
ATOM   2624  HA  PHE A 168      -8.588  14.023  21.863  1.00  0.94           H  
ATOM   2625  C   PHE A 168      -9.827  15.689  21.564  1.00  0.94           C  
ATOM   2626  CB  PHE A 168     -10.625  13.354  22.089  1.00  0.94           C  
ATOM   2627  HB2 PHE A 168     -10.360  12.424  22.593  1.00  0.94           H  
ATOM   2628  HB3 PHE A 168     -11.543  13.711  22.554  1.00  0.94           H  
ATOM   2629  O   PHE A 168      -9.198  15.990  20.549  1.00  0.94           O  
ATOM   2630  CG  PHE A 168     -10.901  13.049  20.630  1.00  0.94           C  
ATOM   2631  CD1 PHE A 168     -12.090  13.504  20.028  1.00  0.94           C  
ATOM   2632  HD1 PHE A 168     -12.796  14.089  20.598  1.00  0.94           H  
ATOM   2633  CD2 PHE A 168      -9.974  12.310  19.873  1.00  0.94           C  
ATOM   2634  HD2 PHE A 168      -9.050  11.978  20.323  1.00  0.94           H  
ATOM   2635  CE1 PHE A 168     -12.379  13.165  18.695  1.00  0.94           C  
ATOM   2636  HE1 PHE A 168     -13.299  13.500  18.240  1.00  0.94           H  
ATOM   2637  CE2 PHE A 168     -10.249  11.998  18.529  1.00  0.94           C  
ATOM   2638  HE2 PHE A 168      -9.536  11.438  17.944  1.00  0.94           H  
ATOM   2639  CZ  PHE A 168     -11.462  12.405  17.949  1.00  0.94           C  
ATOM   2640  HZ  PHE A 168     -11.677  12.155  16.920  1.00  0.94           H  
ATOM   2641  N   ILE A 169     -10.756  16.483  22.096  1.00  0.94           N  
ATOM   2642  H   ILE A 169     -11.223  16.170  22.936  1.00  0.94           H  
ATOM   2643  CA  ILE A 169     -11.137  17.776  21.519  1.00  0.94           C  
ATOM   2644  HA  ILE A 169     -11.419  17.630  20.476  1.00  0.94           H  
ATOM   2645  C   ILE A 169      -9.947  18.740  21.530  1.00  0.94           C  
ATOM   2646  CB  ILE A 169     -12.354  18.342  22.281  1.00  0.94           C  
ATOM   2647  HB  ILE A 169     -12.129  18.354  23.347  1.00  0.94           H  
ATOM   2648  O   ILE A 169      -9.690  19.409  20.529  1.00  0.94           O  
ATOM   2649  CG1 ILE A 169     -13.585  17.442  22.033  1.00  0.94           C  
ATOM   2650 HG12 ILE A 169     -13.914  17.594  21.005  1.00  0.94           H  
ATOM   2651 HG13 ILE A 169     -13.318  16.390  22.136  1.00  0.94           H  
ATOM   2652  CG2 ILE A 169     -12.674  19.777  21.825  1.00  0.94           C  
ATOM   2653 HG21 ILE A 169     -11.848  20.451  22.055  1.00  0.94           H  
ATOM   2654 HG22 ILE A 169     -13.554  20.157  22.344  1.00  0.94           H  
ATOM   2655 HG23 ILE A 169     -12.856  19.800  20.751  1.00  0.94           H  
ATOM   2656  CD1 ILE A 169     -14.761  17.706  22.980  1.00  0.94           C  
ATOM   2657 HD11 ILE A 169     -15.174  18.702  22.817  1.00  0.94           H  
ATOM   2658 HD12 ILE A 169     -15.544  16.972  22.794  1.00  0.94           H  
ATOM   2659 HD13 ILE A 169     -14.428  17.616  24.014  1.00  0.94           H  
ATOM   2660  N   ARG A 170      -9.185  18.761  22.631  1.00  0.95           N  
ATOM   2661  H   ARG A 170      -9.479  18.200  23.418  1.00  0.95           H  
ATOM   2662  CA  ARG A 170      -7.973  19.574  22.774  1.00  0.95           C  
ATOM   2663  HA  ARG A 170      -8.219  20.610  22.544  1.00  0.95           H  
ATOM   2664  C   ARG A 170      -6.883  19.168  21.783  1.00  0.95           C  
ATOM   2665  CB  ARG A 170      -7.487  19.477  24.224  1.00  0.95           C  
ATOM   2666  HB2 ARG A 170      -7.275  18.432  24.449  1.00  0.95           H  
ATOM   2667  HB3 ARG A 170      -8.286  19.814  24.885  1.00  0.95           H  
ATOM   2668  O   ARG A 170      -6.292  20.049  21.172  1.00  0.95           O  
ATOM   2669  CG  ARG A 170      -6.236  20.329  24.489  1.00  0.95           C  
ATOM   2670  HG2 ARG A 170      -6.466  21.377  24.295  1.00  0.95           H  
ATOM   2671  HG3 ARG A 170      -5.422  20.023  23.832  1.00  0.95           H  
ATOM   2672  CD  ARG A 170      -5.768  20.178  25.938  1.00  0.95           C  
ATOM   2673  HD2 ARG A 170      -6.582  20.483  26.594  1.00  0.95           H  
ATOM   2674  HD3 ARG A 170      -4.920  20.844  26.099  1.00  0.95           H  
ATOM   2675  NE  ARG A 170      -5.361  18.789  26.240  1.00  0.95           N  
ATOM   2676  HE  ARG A 170      -5.233  18.155  25.464  1.00  0.95           H  
ATOM   2677  NH1 ARG A 170      -5.404  18.955  28.525  1.00  0.95           N  
ATOM   2678 HH11 ARG A 170      -5.735  19.905  28.431  1.00  0.95           H  
ATOM   2679 HH12 ARG A 170      -5.289  18.523  29.430  1.00  0.95           H  
ATOM   2680  NH2 ARG A 170      -4.833  17.030  27.584  1.00  0.95           N  
ATOM   2681 HH21 ARG A 170      -4.755  16.603  28.496  1.00  0.95           H  
ATOM   2682 HH22 ARG A 170      -4.874  16.405  26.792  1.00  0.95           H  
ATOM   2683  CZ  ARG A 170      -5.200  18.265  27.439  1.00  0.95           C  
ATOM   2684  N   LYS A 171      -6.606  17.869  21.612  1.00  0.95           N  
ATOM   2685  H   LYS A 171      -7.114  17.195  22.166  1.00  0.95           H  
ATOM   2686  CA  LYS A 171      -5.587  17.384  20.661  1.00  0.95           C  
ATOM   2687  HA  LYS A 171      -4.671  17.960  20.793  1.00  0.95           H  
ATOM   2688  C   LYS A 171      -5.987  17.615  19.200  1.00  0.95           C  
ATOM   2689  CB  LYS A 171      -5.276  15.898  20.894  1.00  0.95           C  
ATOM   2690  HB2 LYS A 171      -4.745  15.531  20.016  1.00  0.95           H  
ATOM   2691  HB3 LYS A 171      -6.206  15.336  20.982  1.00  0.95           H  
ATOM   2692  O   LYS A 171      -5.116  17.894  18.384  1.00  0.95           O  
ATOM   2693  CG  LYS A 171      -4.382  15.629  22.116  1.00  0.95           C  
ATOM   2694  HG2 LYS A 171      -4.914  15.881  23.033  1.00  0.95           H  
ATOM   2695  HG3 LYS A 171      -3.485  16.244  22.047  1.00  0.95           H  
ATOM   2696  CD  LYS A 171      -3.971  14.147  22.143  1.00  0.95           C  
ATOM   2697  HD2 LYS A 171      -3.438  13.915  21.221  1.00  0.95           H  
ATOM   2698  HD3 LYS A 171      -4.871  13.534  22.194  1.00  0.95           H  
ATOM   2699  CE  LYS A 171      -3.068  13.819  23.339  1.00  0.95           C  
ATOM   2700  HE2 LYS A 171      -2.214  14.496  23.322  1.00  0.95           H  
ATOM   2701  HE3 LYS A 171      -3.629  14.005  24.254  1.00  0.95           H  
ATOM   2702  NZ  LYS A 171      -2.597  12.404  23.308  1.00  0.95           N  
ATOM   2703  HZ1 LYS A 171      -2.178  12.154  22.423  1.00  0.95           H  
ATOM   2704  HZ2 LYS A 171      -1.938  12.214  24.050  1.00  0.95           H  
ATOM   2705  HZ3 LYS A 171      -3.350  11.750  23.471  1.00  0.95           H  
ATOM   2706  N   LEU A 172      -7.281  17.535  18.876  1.00  0.94           N  
ATOM   2707  H   LEU A 172      -7.937  17.233  19.582  1.00  0.94           H  
ATOM   2708  CA  LEU A 172      -7.796  17.926  17.559  1.00  0.94           C  
ATOM   2709  HA  LEU A 172      -7.159  17.492  16.788  1.00  0.94           H  
ATOM   2710  C   LEU A 172      -7.748  19.440  17.312  1.00  0.94           C  
ATOM   2711  CB  LEU A 172      -9.243  17.421  17.387  1.00  0.94           C  
ATOM   2712  HB2 LEU A 172      -9.750  18.049  16.653  1.00  0.94           H  
ATOM   2713  HB3 LEU A 172      -9.770  17.545  18.333  1.00  0.94           H  
ATOM   2714  O   LEU A 172      -7.865  19.844  16.162  1.00  0.94           O  
ATOM   2715  CG  LEU A 172      -9.376  15.968  16.912  1.00  0.94           C  
ATOM   2716  HG  LEU A 172      -8.802  15.311  17.566  1.00  0.94           H  
ATOM   2717  CD1 LEU A 172     -10.850  15.575  16.980  1.00  0.94           C  
ATOM   2718 HD11 LEU A 172     -11.455  16.288  16.420  1.00  0.94           H  
ATOM   2719 HD12 LEU A 172     -11.168  15.573  18.023  1.00  0.94           H  
ATOM   2720 HD13 LEU A 172     -10.983  14.581  16.553  1.00  0.94           H  
ATOM   2721  CD2 LEU A 172      -8.934  15.764  15.456  1.00  0.94           C  
ATOM   2722 HD21 LEU A 172      -9.584  16.326  14.786  1.00  0.94           H  
ATOM   2723 HD22 LEU A 172      -8.986  14.706  15.201  1.00  0.94           H  
ATOM   2724 HD23 LEU A 172      -7.909  16.105  15.309  1.00  0.94           H  
ATOM   2725  N   ASP A 173      -7.611  20.268  18.351  1.00  0.94           N  
ATOM   2726  H   ASP A 173      -7.467  19.873  19.269  1.00  0.94           H  
ATOM   2727  CA  ASP A 173      -7.677  21.733  18.260  1.00  0.94           C  
ATOM   2728  HA  ASP A 173      -7.727  22.093  19.288  1.00  0.94           H  
ATOM   2729  C   ASP A 173      -8.973  22.230  17.580  1.00  0.94           C  
ATOM   2730  CB  ASP A 173      -6.372  22.293  17.663  1.00  0.94           C  
ATOM   2731  HB2 ASP A 173      -6.343  22.089  16.593  1.00  0.94           H  
ATOM   2732  HB3 ASP A 173      -5.527  21.782  18.126  1.00  0.94           H  
ATOM   2733  O   ASP A 173      -8.983  23.081  16.688  1.00  0.94           O  
ATOM   2734  CG  ASP A 173      -6.201  23.798  17.908  1.00  0.94           C  
ATOM   2735  OD1 ASP A 173      -6.675  24.284  18.963  1.00  0.94           O  
ATOM   2736  OD2 ASP A 173      -5.549  24.462  17.068  1.00  0.94           O  
ATOM   2737  N   CYS A 174     -10.107  21.648  17.984  1.00  0.92           N  
ATOM   2738  H   CYS A 174     -10.042  20.996  18.753  1.00  0.92           H  
ATOM   2739  CA  CYS A 174     -11.435  22.000  17.477  1.00  0.92           C  
ATOM   2740  HA  CYS A 174     -11.330  22.856  16.811  1.00  0.92           H  
ATOM   2741  C   CYS A 174     -12.373  22.450  18.608  1.00  0.92           C  
ATOM   2742  CB  CYS A 174     -11.986  20.841  16.629  1.00  0.92           C  
ATOM   2743  HB2 CYS A 174     -12.872  21.165  16.082  1.00  0.92           H  
ATOM   2744  HB3 CYS A 174     -11.226  20.544  15.906  1.00  0.92           H  
ATOM   2745  O   CYS A 174     -12.104  22.232  19.790  1.00  0.92           O  
ATOM   2746  SG  CYS A 174     -12.419  19.413  17.665  1.00  0.92           S  
ATOM   2747  HG  CYS A 174     -11.232  19.304  18.270  1.00  0.92           H  
ATOM   2748  N   LYS A 175     -13.495  23.099  18.263  1.00  0.91           N  
ATOM   2749  H   LYS A 175     -13.722  23.189  17.283  1.00  0.91           H  
ATOM   2750  CA  LYS A 175     -14.485  23.505  19.272  1.00  0.91           C  
ATOM   2751  HA  LYS A 175     -13.924  23.847  20.142  1.00  0.91           H  
ATOM   2752  C   LYS A 175     -15.359  22.310  19.690  1.00  0.91           C  
ATOM   2753  CB  LYS A 175     -15.360  24.673  18.809  1.00  0.91           C  
ATOM   2754  HB2 LYS A 175     -15.996  24.944  19.652  1.00  0.91           H  
ATOM   2755  HB3 LYS A 175     -16.000  24.356  17.986  1.00  0.91           H  
ATOM   2756  O   LYS A 175     -15.739  21.527  18.819  1.00  0.91           O  
ATOM   2757  CG  LYS A 175     -14.579  25.925  18.404  1.00  0.91           C  
ATOM   2758  HG2 LYS A 175     -13.975  26.265  19.245  1.00  0.91           H  
ATOM   2759  HG3 LYS A 175     -13.930  25.705  17.556  1.00  0.91           H  
ATOM   2760  CD  LYS A 175     -15.581  27.011  18.010  1.00  0.91           C  
ATOM   2761  HD2 LYS A 175     -16.260  27.190  18.844  1.00  0.91           H  
ATOM   2762  HD3 LYS A 175     -16.164  26.663  17.157  1.00  0.91           H  
ATOM   2763  CE  LYS A 175     -14.853  28.305  17.649  1.00  0.91           C  
ATOM   2764  HE2 LYS A 175     -14.163  28.102  16.830  1.00  0.91           H  
ATOM   2765  HE3 LYS A 175     -14.270  28.627  18.513  1.00  0.91           H  
ATOM   2766  NZ  LYS A 175     -15.833  29.346  17.265  1.00  0.91           N  
ATOM   2767  HZ1 LYS A 175     -15.371  30.216  17.039  1.00  0.91           H  
ATOM   2768  HZ2 LYS A 175     -16.373  29.031  16.472  1.00  0.91           H  
ATOM   2769  HZ3 LYS A 175     -16.478  29.499  18.026  1.00  0.91           H  
ATOM   2770  N   PRO A 176     -15.755  22.187  20.971  1.00  0.89           N  
ATOM   2771  CA  PRO A 176     -16.613  21.090  21.435  1.00  0.89           C  
ATOM   2772  HA  PRO A 176     -16.088  20.146  21.290  1.00  0.89           H  
ATOM   2773  C   PRO A 176     -17.970  21.021  20.718  1.00  0.89           C  
ATOM   2774  CB  PRO A 176     -16.825  21.346  22.933  1.00  0.89           C  
ATOM   2775  HB2 PRO A 176     -16.836  20.416  23.501  1.00  0.89           H  
ATOM   2776  HB3 PRO A 176     -17.756  21.890  23.094  1.00  0.89           H  
ATOM   2777  O   PRO A 176     -18.520  19.943  20.498  1.00  0.89           O  
ATOM   2778  CG  PRO A 176     -15.659  22.242  23.343  1.00  0.89           C  
ATOM   2779  HG2 PRO A 176     -15.923  22.892  24.177  1.00  0.89           H  
ATOM   2780  HG3 PRO A 176     -14.798  21.626  23.603  1.00  0.89           H  
ATOM   2781  CD  PRO A 176     -15.358  23.040  22.081  1.00  0.89           C  
ATOM   2782  HD2 PRO A 176     -14.294  23.274  22.060  1.00  0.89           H  
ATOM   2783  HD3 PRO A 176     -15.953  23.954  22.068  1.00  0.89           H  
ATOM   2784  N   ASP A 177     -18.510  22.177  20.331  1.00  0.87           N  
ATOM   2785  H   ASP A 177     -18.016  23.041  20.500  1.00  0.87           H  
ATOM   2786  CA  ASP A 177     -19.785  22.327  19.631  1.00  0.87           C  
ATOM   2787  HA  ASP A 177     -20.436  21.535  20.001  1.00  0.87           H  
ATOM   2788  C   ASP A 177     -19.670  22.177  18.098  1.00  0.87           C  
ATOM   2789  CB  ASP A 177     -20.458  23.641  20.053  1.00  0.87           C  
ATOM   2790  HB2 ASP A 177     -21.450  23.683  19.605  1.00  0.87           H  
ATOM   2791  HB3 ASP A 177     -20.586  23.637  21.135  1.00  0.87           H  
ATOM   2792  O   ASP A 177     -20.677  22.150  17.382  1.00  0.87           O  
ATOM   2793  CG  ASP A 177     -19.669  24.896  19.661  1.00  0.87           C  
ATOM   2794  OD1 ASP A 177     -18.421  24.871  19.774  1.00  0.87           O  
ATOM   2795  OD2 ASP A 177     -20.310  25.894  19.269  1.00  0.87           O  
ATOM   2796  N   GLN A 178     -18.445  22.034  17.581  1.00  0.87           N  
ATOM   2797  H   GLN A 178     -17.658  21.987  18.213  1.00  0.87           H  
ATOM   2798  CA  GLN A 178     -18.190  21.883  16.156  1.00  0.87           C  
ATOM   2799  HA  GLN A 178     -18.700  22.701  15.647  1.00  0.87           H  
ATOM   2800  C   GLN A 178     -18.745  20.551  15.644  1.00  0.87           C  
ATOM   2801  CB  GLN A 178     -16.682  21.995  15.879  1.00  0.87           C  
ATOM   2802  HB2 GLN A 178     -16.264  22.833  16.437  1.00  0.87           H  
ATOM   2803  HB3 GLN A 178     -16.191  21.085  16.223  1.00  0.87           H  
ATOM   2804  O   GLN A 178     -18.503  19.492  16.218  1.00  0.87           O  
ATOM   2805  CG  GLN A 178     -16.357  22.194  14.395  1.00  0.87           C  
ATOM   2806  HG2 GLN A 178     -15.280  22.092  14.261  1.00  0.87           H  
ATOM   2807  HG3 GLN A 178     -16.837  21.411  13.807  1.00  0.87           H  
ATOM   2808  CD  GLN A 178     -16.762  23.558  13.848  1.00  0.87           C  
ATOM   2809  NE2 GLN A 178     -16.948  23.670  12.556  1.00  0.87           N  
ATOM   2810 HE21 GLN A 178     -16.732  22.875  11.971  1.00  0.87           H  
ATOM   2811 HE22 GLN A 178     -17.051  24.622  12.238  1.00  0.87           H  
ATOM   2812  OE1 GLN A 178     -16.881  24.565  14.525  1.00  0.87           O  
ATOM   2813  N   HIS A 179     -19.452  20.594  14.518  1.00  0.80           N  
ATOM   2814  H   HIS A 179     -19.629  21.488  14.083  1.00  0.80           H  
ATOM   2815  CA  HIS A 179     -19.928  19.394  13.841  1.00  0.80           C  
ATOM   2816  HA  HIS A 179     -20.041  18.587  14.565  1.00  0.80           H  
ATOM   2817  C   HIS A 179     -18.914  18.949  12.788  1.00  0.80           C  
ATOM   2818  CB  HIS A 179     -21.304  19.659  13.239  1.00  0.80           C  
ATOM   2819  HB2 HIS A 179     -21.539  18.825  12.577  1.00  0.80           H  
ATOM   2820  HB3 HIS A 179     -21.288  20.573  12.646  1.00  0.80           H  
ATOM   2821  O   HIS A 179     -18.578  19.722  11.888  1.00  0.80           O  
ATOM   2822  CG  HIS A 179     -22.398  19.742  14.267  1.00  0.80           C  
ATOM   2823  CD2 HIS A 179     -23.494  18.924  14.330  1.00  0.80           C  
ATOM   2824  HD2 HIS A 179     -23.732  18.119  13.650  1.00  0.80           H  
ATOM   2825  ND1 HIS A 179     -22.488  20.625  15.325  1.00  0.80           N  
ATOM   2826  HD1 HIS A 179     -21.776  21.252  15.672  1.00  0.80           H  
ATOM   2827  CE1 HIS A 179     -23.616  20.346  15.995  1.00  0.80           C  
ATOM   2828  HE1 HIS A 179     -23.928  20.827  16.909  1.00  0.80           H  
ATOM   2829  NE2 HIS A 179     -24.261  19.317  15.425  1.00  0.80           N  
ATOM   2830  N   LEU A 180     -18.438  17.712  12.922  1.00  0.86           N  
ATOM   2831  H   LEU A 180     -18.759  17.157  13.703  1.00  0.86           H  
ATOM   2832  CA  LEU A 180     -17.358  17.138  12.129  1.00  0.86           C  
ATOM   2833  HA  LEU A 180     -17.026  17.871  11.393  1.00  0.86           H  
ATOM   2834  C   LEU A 180     -17.816  15.893  11.372  1.00  0.86           C  
ATOM   2835  CB  LEU A 180     -16.174  16.785  13.050  1.00  0.86           C  
ATOM   2836  HB2 LEU A 180     -16.497  16.000  13.733  1.00  0.86           H  
ATOM   2837  HB3 LEU A 180     -15.370  16.378  12.435  1.00  0.86           H  
ATOM   2838  O   LEU A 180     -18.630  15.115  11.880  1.00  0.86           O  
ATOM   2839  CG  LEU A 180     -15.615  17.946  13.891  1.00  0.86           C  
ATOM   2840  HG  LEU A 180     -16.378  18.315  14.576  1.00  0.86           H  
ATOM   2841  CD1 LEU A 180     -14.423  17.452  14.709  1.00  0.86           C  
ATOM   2842 HD11 LEU A 180     -14.087  18.242  15.381  1.00  0.86           H  
ATOM   2843 HD12 LEU A 180     -14.719  16.585  15.299  1.00  0.86           H  
ATOM   2844 HD13 LEU A 180     -13.601  17.173  14.050  1.00  0.86           H  
ATOM   2845  CD2 LEU A 180     -15.136  19.089  13.006  1.00  0.86           C  
ATOM   2846 HD21 LEU A 180     -15.982  19.565  12.509  1.00  0.86           H  
ATOM   2847 HD22 LEU A 180     -14.605  19.827  13.608  1.00  0.86           H  
ATOM   2848 HD23 LEU A 180     -14.469  18.676  12.249  1.00  0.86           H  
ATOM   2849  N   LYS A 181     -17.233  15.682  10.190  1.00  0.86           N  
ATOM   2850  H   LYS A 181     -16.599  16.396   9.862  1.00  0.86           H  
ATOM   2851  CA  LYS A 181     -17.149  14.359   9.551  1.00  0.86           C  
ATOM   2852  HA  LYS A 181     -17.834  13.671  10.046  1.00  0.86           H  
ATOM   2853  C   LYS A 181     -15.759  13.758   9.743  1.00  0.86           C  
ATOM   2854  CB  LYS A 181     -17.542  14.424   8.065  1.00  0.86           C  
ATOM   2855  HB2 LYS A 181     -17.029  15.249   7.571  1.00  0.86           H  
ATOM   2856  HB3 LYS A 181     -17.243  13.494   7.581  1.00  0.86           H  
ATOM   2857  O   LYS A 181     -14.814  14.465  10.081  1.00  0.86           O  
ATOM   2858  CG  LYS A 181     -19.052  14.591   7.891  1.00  0.86           C  
ATOM   2859  HG2 LYS A 181     -19.562  13.827   8.477  1.00  0.86           H  
ATOM   2860  HG3 LYS A 181     -19.348  15.574   8.258  1.00  0.86           H  
ATOM   2861  CD  LYS A 181     -19.459  14.442   6.419  1.00  0.86           C  
ATOM   2862  HD2 LYS A 181     -19.048  15.269   5.840  1.00  0.86           H  
ATOM   2863  HD3 LYS A 181     -19.078  13.499   6.028  1.00  0.86           H  
ATOM   2864  CE  LYS A 181     -20.987  14.447   6.332  1.00  0.86           C  
ATOM   2865  HE2 LYS A 181     -21.387  13.648   6.955  1.00  0.86           H  
ATOM   2866  HE3 LYS A 181     -21.355  15.397   6.720  1.00  0.86           H  
ATOM   2867  NZ  LYS A 181     -21.475  14.286   4.949  1.00  0.86           N  
ATOM   2868  HZ1 LYS A 181     -21.088  14.999   4.348  1.00  0.86           H  
ATOM   2869  HZ2 LYS A 181     -22.473  14.434   4.916  1.00  0.86           H  
ATOM   2870  HZ3 LYS A 181     -21.301  13.376   4.547  1.00  0.86           H  
ATOM   2871  N   VAL A 182     -15.630  12.459   9.524  1.00  0.92           N  
ATOM   2872  H   VAL A 182     -16.477  11.941   9.339  1.00  0.92           H  
ATOM   2873  CA  VAL A 182     -14.382  11.704   9.627  1.00  0.92           C  
ATOM   2874  HA  VAL A 182     -13.587  12.366   9.970  1.00  0.92           H  
ATOM   2875  C   VAL A 182     -14.007  11.164   8.255  1.00  0.92           C  
ATOM   2876  CB  VAL A 182     -14.509  10.567  10.651  1.00  0.92           C  
ATOM   2877  HB  VAL A 182     -15.272   9.873  10.300  1.00  0.92           H  
ATOM   2878  O   VAL A 182     -14.793  10.445   7.631  1.00  0.92           O  
ATOM   2879  CG1 VAL A 182     -13.181   9.818  10.824  1.00  0.92           C  
ATOM   2880 HG11 VAL A 182     -13.293   9.030  11.569  1.00  0.92           H  
ATOM   2881 HG12 VAL A 182     -12.877   9.353   9.886  1.00  0.92           H  
ATOM   2882 HG13 VAL A 182     -12.404  10.510  11.146  1.00  0.92           H  
ATOM   2883  CG2 VAL A 182     -14.933  11.084  12.031  1.00  0.92           C  
ATOM   2884 HG21 VAL A 182     -14.214  11.826  12.378  1.00  0.92           H  
ATOM   2885 HG22 VAL A 182     -15.925  11.531  11.974  1.00  0.92           H  
ATOM   2886 HG23 VAL A 182     -14.968  10.255  12.737  1.00  0.92           H  
ATOM   2887  N   VAL A 183     -12.792  11.477   7.809  1.00  0.96           N  
ATOM   2888  H   VAL A 183     -12.186  12.020   8.408  1.00  0.96           H  
ATOM   2889  CA  VAL A 183     -12.203  10.906   6.595  1.00  0.96           C  
ATOM   2890  HA  VAL A 183     -12.944  10.268   6.113  1.00  0.96           H  
ATOM   2891  C   VAL A 183     -11.012  10.053   6.985  1.00  0.96           C  
ATOM   2892  CB  VAL A 183     -11.789  11.971   5.564  1.00  0.96           C  
ATOM   2893  HB  VAL A 183     -10.969  12.572   5.957  1.00  0.96           H  
ATOM   2894  O   VAL A 183     -10.106  10.548   7.644  1.00  0.96           O  
ATOM   2895  CG1 VAL A 183     -11.330  11.277   4.272  1.00  0.96           C  
ATOM   2896 HG11 VAL A 183     -10.391  10.749   4.439  1.00  0.96           H  
ATOM   2897 HG12 VAL A 183     -11.175  12.009   3.479  1.00  0.96           H  
ATOM   2898 HG13 VAL A 183     -12.085  10.566   3.938  1.00  0.96           H  
ATOM   2899  CG2 VAL A 183     -12.953  12.908   5.223  1.00  0.96           C  
ATOM   2900 HG21 VAL A 183     -13.810  12.327   4.882  1.00  0.96           H  
ATOM   2901 HG22 VAL A 183     -12.651  13.607   4.443  1.00  0.96           H  
ATOM   2902 HG23 VAL A 183     -13.237  13.483   6.104  1.00  0.96           H  
ATOM   2903  N   SER A 184     -10.986   8.793   6.564  1.00  0.95           N  
ATOM   2904  H   SER A 184     -11.757   8.444   6.014  1.00  0.95           H  
ATOM   2905  CA  SER A 184      -9.823   7.918   6.734  1.00  0.95           C  
ATOM   2906  HA  SER A 184      -9.045   8.461   7.272  1.00  0.95           H  
ATOM   2907  C   SER A 184      -9.217   7.532   5.393  1.00  0.95           C  
ATOM   2908  CB  SER A 184     -10.168   6.692   7.581  1.00  0.95           C  
ATOM   2909  HB2 SER A 184     -10.426   7.014   8.590  1.00  0.95           H  
ATOM   2910  HB3 SER A 184      -9.301   6.033   7.637  1.00  0.95           H  
ATOM   2911  O   SER A 184      -9.891   7.558   4.363  1.00  0.95           O  
ATOM   2912  OG  SER A 184     -11.261   5.991   7.037  1.00  0.95           O  
ATOM   2913  HG  SER A 184     -11.995   6.082   7.649  1.00  0.95           H  
ATOM   2914  N   ILE A 185      -7.934   7.185   5.388  1.00  0.93           N  
ATOM   2915  H   ILE A 185      -7.409   7.252   6.248  1.00  0.93           H  
ATOM   2916  CA  ILE A 185      -7.245   6.659   4.206  1.00  0.93           C  
ATOM   2917  HA  ILE A 185      -7.966   6.604   3.390  1.00  0.93           H  
ATOM   2918  C   ILE A 185      -6.754   5.242   4.472  1.00  0.93           C  
ATOM   2919  CB  ILE A 185      -6.127   7.619   3.752  1.00  0.93           C  
ATOM   2920  HB  ILE A 185      -6.578   8.608   3.671  1.00  0.93           H  
ATOM   2921  O   ILE A 185      -6.225   4.981   5.542  1.00  0.93           O  
ATOM   2922  CG1 ILE A 185      -5.572   7.248   2.361  1.00  0.93           C  
ATOM   2923 HG12 ILE A 185      -4.914   6.384   2.443  1.00  0.93           H  
ATOM   2924 HG13 ILE A 185      -6.394   6.984   1.695  1.00  0.93           H  
ATOM   2925  CG2 ILE A 185      -4.992   7.679   4.787  1.00  0.93           C  
ATOM   2926 HG21 ILE A 185      -5.401   7.919   5.769  1.00  0.93           H  
ATOM   2927 HG22 ILE A 185      -4.472   6.724   4.859  1.00  0.93           H  
ATOM   2928 HG23 ILE A 185      -4.258   8.440   4.521  1.00  0.93           H  
ATOM   2929  CD1 ILE A 185      -4.812   8.410   1.710  1.00  0.93           C  
ATOM   2930 HD11 ILE A 185      -3.971   8.711   2.334  1.00  0.93           H  
ATOM   2931 HD12 ILE A 185      -5.480   9.260   1.571  1.00  0.93           H  
ATOM   2932 HD13 ILE A 185      -4.425   8.101   0.739  1.00  0.93           H  
ATOM   2933  N   PHE A 186      -6.887   4.350   3.496  1.00  0.89           N  
ATOM   2934  H   PHE A 186      -7.335   4.667   2.648  1.00  0.89           H  
ATOM   2935  CA  PHE A 186      -6.287   3.016   3.454  1.00  0.89           C  
ATOM   2936  HA  PHE A 186      -5.561   2.918   4.262  1.00  0.89           H  
ATOM   2937  C   PHE A 186      -5.554   2.828   2.128  1.00  0.89           C  
ATOM   2938  CB  PHE A 186      -7.346   1.919   3.618  1.00  0.89           C  
ATOM   2939  HB2 PHE A 186      -6.852   0.948   3.648  1.00  0.89           H  
ATOM   2940  HB3 PHE A 186      -7.990   1.926   2.739  1.00  0.89           H  
ATOM   2941  O   PHE A 186      -5.678   3.637   1.213  1.00  0.89           O  
ATOM   2942  CG  PHE A 186      -8.195   2.042   4.862  1.00  0.89           C  
ATOM   2943  CD1 PHE A 186      -7.660   1.794   6.137  1.00  0.89           C  
ATOM   2944  HD1 PHE A 186      -6.626   1.503   6.247  1.00  0.89           H  
ATOM   2945  CD2 PHE A 186      -9.540   2.398   4.731  1.00  0.89           C  
ATOM   2946  HD2 PHE A 186      -9.938   2.535   3.737  1.00  0.89           H  
ATOM   2947  CE1 PHE A 186      -8.477   1.922   7.274  1.00  0.89           C  
ATOM   2948  HE1 PHE A 186      -8.074   1.703   8.252  1.00  0.89           H  
ATOM   2949  CE2 PHE A 186     -10.349   2.563   5.866  1.00  0.89           C  
ATOM   2950  HE2 PHE A 186     -11.381   2.864   5.759  1.00  0.89           H  
ATOM   2951  CZ  PHE A 186      -9.817   2.322   7.141  1.00  0.89           C  
ATOM   2952  HZ  PHE A 186     -10.446   2.416   8.014  1.00  0.89           H  
ATOM   2953  N   GLY A 187      -4.777   1.761   2.024  1.00  0.83           N  
ATOM   2954  H   GLY A 187      -4.682   1.147   2.820  1.00  0.83           H  
ATOM   2955  CA  GLY A 187      -3.927   1.472   0.873  1.00  0.83           C  
ATOM   2956  HA2 GLY A 187      -3.612   2.391   0.378  1.00  0.83           H  
ATOM   2957  HA3 GLY A 187      -4.470   0.862   0.150  1.00  0.83           H  
ATOM   2958  C   GLY A 187      -2.688   0.724   1.332  1.00  0.83           C  
ATOM   2959  O   GLY A 187      -2.418   0.651   2.538  1.00  0.83           O  
ATOM   2960  N   ASN A 188      -1.919   0.184   0.395  1.00  0.76           N  
ATOM   2961  H   ASN A 188      -2.057   0.421  -0.577  1.00  0.76           H  
ATOM   2962  CA  ASN A 188      -0.759  -0.619   0.750  1.00  0.76           C  
ATOM   2963  HA  ASN A 188      -1.073  -1.361   1.485  1.00  0.76           H  
ATOM   2964  C   ASN A 188       0.322   0.241   1.427  1.00  0.76           C  
ATOM   2965  CB  ASN A 188      -0.259  -1.380  -0.488  1.00  0.76           C  
ATOM   2966  HB2 ASN A 188       0.005  -0.675  -1.276  1.00  0.76           H  
ATOM   2967  HB3 ASN A 188       0.644  -1.936  -0.235  1.00  0.76           H  
ATOM   2968  O   ASN A 188       0.310   1.481   1.390  1.00  0.76           O  
ATOM   2969  CG  ASN A 188      -1.274  -2.382  -1.013  1.00  0.76           C  
ATOM   2970  ND2 ASN A 188      -1.211  -2.703  -2.282  1.00  0.76           N  
ATOM   2971 HD21 ASN A 188      -0.553  -2.225  -2.881  1.00  0.76           H  
ATOM   2972 HD22 ASN A 188      -1.852  -3.413  -2.607  1.00  0.76           H  
ATOM   2973  OD1 ASN A 188      -2.107  -2.911  -0.290  1.00  0.76           O  
ATOM   2974  N   THR A 189       1.256  -0.414   2.114  1.00  0.74           N  
ATOM   2975  H   THR A 189       1.230  -1.422   2.154  1.00  0.74           H  
ATOM   2976  CA  THR A 189       2.473   0.254   2.593  1.00  0.74           C  
ATOM   2977  HA  THR A 189       2.203   1.055   3.282  1.00  0.74           H  
ATOM   2978  C   THR A 189       3.216   0.843   1.392  1.00  0.74           C  
ATOM   2979  CB  THR A 189       3.395  -0.723   3.330  1.00  0.74           C  
ATOM   2980  HB  THR A 189       3.798  -1.440   2.615  1.00  0.74           H  
ATOM   2981  O   THR A 189       3.350   0.177   0.371  1.00  0.74           O  
ATOM   2982  CG2 THR A 189       4.544   0.004   4.033  1.00  0.74           C  
ATOM   2983 HG21 THR A 189       5.410  -0.657   4.077  1.00  0.74           H  
ATOM   2984 HG22 THR A 189       4.872   0.884   3.480  1.00  0.74           H  
ATOM   2985 HG23 THR A 189       4.249   0.313   5.036  1.00  0.74           H  
ATOM   2986  OG1 THR A 189       2.661  -1.414   4.320  1.00  0.74           O  
ATOM   2987  HG1 THR A 189       3.194  -2.172   4.572  1.00  0.74           H  
ATOM   2988  N   GLY A 190       3.676   2.092   1.495  1.00  0.76           N  
ATOM   2989  H   GLY A 190       3.589   2.585   2.373  1.00  0.76           H  
ATOM   2990  CA  GLY A 190       4.425   2.751   0.422  1.00  0.76           C  
ATOM   2991  HA2 GLY A 190       5.076   3.508   0.861  1.00  0.76           H  
ATOM   2992  HA3 GLY A 190       5.062   2.018  -0.074  1.00  0.76           H  
ATOM   2993  C   GLY A 190       3.577   3.432  -0.660  1.00  0.76           C  
ATOM   2994  O   GLY A 190       4.129   4.197  -1.441  1.00  0.76           O  
ATOM   2995  N   ASP A 191       2.245   3.280  -0.670  1.00  0.83           N  
ATOM   2996  H   ASP A 191       1.841   2.568  -0.080  1.00  0.83           H  
ATOM   2997  CA  ASP A 191       1.361   3.957  -1.647  1.00  0.83           C  
ATOM   2998  HA  ASP A 191       1.783   3.821  -2.642  1.00  0.83           H  
ATOM   2999  C   ASP A 191       1.245   5.494  -1.442  1.00  0.83           C  
ATOM   3000  CB  ASP A 191      -0.037   3.305  -1.622  1.00  0.83           C  
ATOM   3001  HB2 ASP A 191      -0.748   4.010  -2.054  1.00  0.83           H  
ATOM   3002  HB3 ASP A 191      -0.345   3.129  -0.592  1.00  0.83           H  
ATOM   3003  O   ASP A 191       0.529   6.187  -2.177  1.00  0.83           O  
ATOM   3004  CG  ASP A 191      -0.198   2.028  -2.454  1.00  0.83           C  
ATOM   3005  OD1 ASP A 191       0.556   1.841  -3.430  1.00  0.83           O  
ATOM   3006  OD2 ASP A 191      -1.179   1.295  -2.195  1.00  0.83           O  
ATOM   3007  N   GLY A 192       1.925   6.048  -0.430  1.00  0.87           N  
ATOM   3008  H   GLY A 192       2.584   5.450   0.049  1.00  0.87           H  
ATOM   3009  CA  GLY A 192       1.949   7.483  -0.133  1.00  0.87           C  
ATOM   3010  HA2 GLY A 192       2.134   8.039  -1.051  1.00  0.87           H  
ATOM   3011  HA3 GLY A 192       2.769   7.681   0.558  1.00  0.87           H  
ATOM   3012  C   GLY A 192       0.653   7.993   0.500  1.00  0.87           C  
ATOM   3013  O   GLY A 192       0.074   8.975   0.028  1.00  0.87           O  
ATOM   3014  N   LYS A 193       0.174   7.332   1.561  1.00  0.89           N  
ATOM   3015  H   LYS A 193       0.745   6.592   1.944  1.00  0.89           H  
ATOM   3016  CA  LYS A 193      -1.080   7.688   2.251  1.00  0.89           C  
ATOM   3017  HA  LYS A 193      -1.863   7.828   1.506  1.00  0.89           H  
ATOM   3018  C   LYS A 193      -0.965   9.022   2.987  1.00  0.89           C  
ATOM   3019  CB  LYS A 193      -1.513   6.566   3.199  1.00  0.89           C  
ATOM   3020  HB2 LYS A 193      -0.695   6.336   3.882  1.00  0.89           H  
ATOM   3021  HB3 LYS A 193      -2.364   6.910   3.787  1.00  0.89           H  
ATOM   3022  O   LYS A 193      -1.706   9.944   2.647  1.00  0.89           O  
ATOM   3023  CG  LYS A 193      -1.923   5.312   2.412  1.00  0.89           C  
ATOM   3024  HG2 LYS A 193      -1.066   4.919   1.866  1.00  0.89           H  
ATOM   3025  HG3 LYS A 193      -2.687   5.588   1.685  1.00  0.89           H  
ATOM   3026  CD  LYS A 193      -2.496   4.216   3.313  1.00  0.89           C  
ATOM   3027  HD2 LYS A 193      -3.375   4.601   3.828  1.00  0.89           H  
ATOM   3028  HD3 LYS A 193      -2.806   3.383   2.682  1.00  0.89           H  
ATOM   3029  CE  LYS A 193      -1.506   3.700   4.351  1.00  0.89           C  
ATOM   3030  HE2 LYS A 193      -2.042   3.032   5.024  1.00  0.89           H  
ATOM   3031  HE3 LYS A 193      -1.162   4.551   4.939  1.00  0.89           H  
ATOM   3032  NZ  LYS A 193      -0.353   2.979   3.751  1.00  0.89           N  
ATOM   3033  HZ1 LYS A 193       0.205   3.593   3.176  1.00  0.89           H  
ATOM   3034  HZ2 LYS A 193      -0.666   2.224   3.157  1.00  0.89           H  
ATOM   3035  HZ3 LYS A 193       0.239   2.589   4.471  1.00  0.89           H  
ATOM   3036  N   SER A 194       0.024   9.175   3.872  1.00  0.92           N  
ATOM   3037  H   SER A 194       0.550   8.370   4.181  1.00  0.92           H  
ATOM   3038  CA  SER A 194       0.308  10.452   4.546  1.00  0.92           C  
ATOM   3039  HA  SER A 194      -0.541  10.723   5.174  1.00  0.92           H  
ATOM   3040  C   SER A 194       0.542  11.585   3.544  1.00  0.92           C  
ATOM   3041  CB  SER A 194       1.540  10.313   5.444  1.00  0.92           C  
ATOM   3042  HB2 SER A 194       2.396   9.966   4.866  1.00  0.92           H  
ATOM   3043  HB3 SER A 194       1.780  11.278   5.891  1.00  0.92           H  
ATOM   3044  O   SER A 194      -0.026  12.668   3.676  1.00  0.92           O  
ATOM   3045  OG  SER A 194       1.270   9.391   6.464  1.00  0.92           O  
ATOM   3046  HG  SER A 194       1.442   8.510   6.125  1.00  0.92           H  
ATOM   3047  N   HIS A 195       1.294  11.310   2.471  1.00  0.92           N  
ATOM   3048  H   HIS A 195       1.738  10.404   2.426  1.00  0.92           H  
ATOM   3049  CA  HIS A 195       1.512  12.261   1.377  1.00  0.92           C  
ATOM   3050  HA  HIS A 195       1.975  13.161   1.782  1.00  0.92           H  
ATOM   3051  C   HIS A 195       0.189  12.686   0.715  1.00  0.92           C  
ATOM   3052  CB  HIS A 195       2.480  11.637   0.364  1.00  0.92           C  
ATOM   3053  HB2 HIS A 195       2.085  10.681   0.019  1.00  0.92           H  
ATOM   3054  HB3 HIS A 195       3.433  11.445   0.857  1.00  0.92           H  
ATOM   3055  O   HIS A 195      -0.076  13.876   0.554  1.00  0.92           O  
ATOM   3056  CG  HIS A 195       2.728  12.506  -0.842  1.00  0.92           C  
ATOM   3057  CD2 HIS A 195       3.770  13.374  -1.027  1.00  0.92           C  
ATOM   3058  HD2 HIS A 195       4.567  13.575  -0.326  1.00  0.92           H  
ATOM   3059  ND1 HIS A 195       1.957  12.548  -1.983  1.00  0.92           N  
ATOM   3060  HD1 HIS A 195       1.130  11.999  -2.168  1.00  0.92           H  
ATOM   3061  CE1 HIS A 195       2.525  13.416  -2.836  1.00  0.92           C  
ATOM   3062  HE1 HIS A 195       2.164  13.649  -3.826  1.00  0.92           H  
ATOM   3063  NE2 HIS A 195       3.640  13.929  -2.302  1.00  0.92           N  
ATOM   3064  N   THR A 196      -0.684  11.730   0.387  1.00  0.95           N  
ATOM   3065  H   THR A 196      -0.435  10.769   0.575  1.00  0.95           H  
ATOM   3066  CA  THR A 196      -2.005  12.013  -0.194  1.00  0.95           C  
ATOM   3067  HA  THR A 196      -1.868  12.567  -1.122  1.00  0.95           H  
ATOM   3068  C   THR A 196      -2.843  12.889   0.735  1.00  0.95           C  
ATOM   3069  CB  THR A 196      -2.755  10.712  -0.520  1.00  0.95           C  
ATOM   3070  HB  THR A 196      -2.866  10.115   0.385  1.00  0.95           H  
ATOM   3071  O   THR A 196      -3.420  13.874   0.275  1.00  0.95           O  
ATOM   3072  CG2 THR A 196      -4.144  10.948  -1.120  1.00  0.95           C  
ATOM   3073 HG21 THR A 196      -4.570   9.996  -1.435  1.00  0.95           H  
ATOM   3074 HG22 THR A 196      -4.079  11.617  -1.977  1.00  0.95           H  
ATOM   3075 HG23 THR A 196      -4.806  11.387  -0.373  1.00  0.95           H  
ATOM   3076  OG1 THR A 196      -2.022   9.966  -1.466  1.00  0.95           O  
ATOM   3077  HG1 THR A 196      -1.261   9.598  -1.012  1.00  0.95           H  
ATOM   3078  N   LEU A 197      -2.879  12.593   2.038  1.00  0.96           N  
ATOM   3079  H   LEU A 197      -2.366  11.788   2.367  1.00  0.96           H  
ATOM   3080  CA  LEU A 197      -3.610  13.404   3.015  1.00  0.96           C  
ATOM   3081  HA  LEU A 197      -4.650  13.482   2.701  1.00  0.96           H  
ATOM   3082  C   LEU A 197      -3.064  14.835   3.100  1.00  0.96           C  
ATOM   3083  CB  LEU A 197      -3.553  12.737   4.397  1.00  0.96           C  
ATOM   3084  HB2 LEU A 197      -2.510  12.579   4.673  1.00  0.96           H  
ATOM   3085  HB3 LEU A 197      -3.980  13.430   5.120  1.00  0.96           H  
ATOM   3086  O   LEU A 197      -3.838  15.788   3.013  1.00  0.96           O  
ATOM   3087  CG  LEU A 197      -4.300  11.399   4.518  1.00  0.96           C  
ATOM   3088  HG  LEU A 197      -3.858  10.664   3.846  1.00  0.96           H  
ATOM   3089  CD1 LEU A 197      -4.130  10.911   5.952  1.00  0.96           C  
ATOM   3090 HD11 LEU A 197      -3.079  10.677   6.126  1.00  0.96           H  
ATOM   3091 HD12 LEU A 197      -4.724  10.017   6.139  1.00  0.96           H  
ATOM   3092 HD13 LEU A 197      -4.446  11.675   6.662  1.00  0.96           H  
ATOM   3093  CD2 LEU A 197      -5.785  11.531   4.176  1.00  0.96           C  
ATOM   3094 HD21 LEU A 197      -6.192  12.433   4.632  1.00  0.96           H  
ATOM   3095 HD22 LEU A 197      -6.332  10.668   4.555  1.00  0.96           H  
ATOM   3096 HD23 LEU A 197      -5.908  11.581   3.094  1.00  0.96           H  
ATOM   3097  N   ASN A 198      -1.742  14.998   3.192  1.00  0.95           N  
ATOM   3098  H   ASN A 198      -1.167  14.172   3.277  1.00  0.95           H  
ATOM   3099  CA  ASN A 198      -1.085  16.305   3.265  1.00  0.95           C  
ATOM   3100  HA  ASN A 198      -1.442  16.847   4.141  1.00  0.95           H  
ATOM   3101  C   ASN A 198      -1.396  17.184   2.049  1.00  0.95           C  
ATOM   3102  CB  ASN A 198       0.427  16.088   3.407  1.00  0.95           C  
ATOM   3103  HB2 ASN A 198       0.945  17.035   3.253  1.00  0.95           H  
ATOM   3104  HB3 ASN A 198       0.771  15.395   2.639  1.00  0.95           H  
ATOM   3105  O   ASN A 198      -1.761  18.352   2.192  1.00  0.95           O  
ATOM   3106  CG  ASN A 198       0.836  15.565   4.771  1.00  0.95           C  
ATOM   3107  ND2 ASN A 198       1.982  14.935   4.831  1.00  0.95           N  
ATOM   3108 HD21 ASN A 198       2.554  14.814   4.008  1.00  0.95           H  
ATOM   3109 HD22 ASN A 198       2.282  14.556   5.718  1.00  0.95           H  
ATOM   3110  OD1 ASN A 198       0.167  15.741   5.781  1.00  0.95           O  
ATOM   3111  N   HIS A 199      -1.308  16.628   0.841  1.00  0.94           N  
ATOM   3112  H   HIS A 199      -0.984  15.673   0.769  1.00  0.94           H  
ATOM   3113  CA  HIS A 199      -1.600  17.371  -0.386  1.00  0.94           C  
ATOM   3114  HA  HIS A 199      -1.119  18.348  -0.330  1.00  0.94           H  
ATOM   3115  C   HIS A 199      -3.095  17.644  -0.595  1.00  0.94           C  
ATOM   3116  CB  HIS A 199      -0.993  16.631  -1.578  1.00  0.94           C  
ATOM   3117  HB2 HIS A 199      -1.184  15.561  -1.504  1.00  0.94           H  
ATOM   3118  HB3 HIS A 199      -1.471  17.003  -2.484  1.00  0.94           H  
ATOM   3119  O   HIS A 199      -3.462  18.642  -1.223  1.00  0.94           O  
ATOM   3120  CG  HIS A 199       0.484  16.891  -1.707  1.00  0.94           C  
ATOM   3121  CD2 HIS A 199       1.505  16.249  -1.059  1.00  0.94           C  
ATOM   3122  HD2 HIS A 199       1.420  15.419  -0.373  1.00  0.94           H  
ATOM   3123  ND1 HIS A 199       1.053  17.901  -2.450  1.00  0.94           N  
ATOM   3124  HD1 HIS A 199       0.570  18.537  -3.067  1.00  0.94           H  
ATOM   3125  CE1 HIS A 199       2.381  17.867  -2.252  1.00  0.94           C  
ATOM   3126  HE1 HIS A 199       3.101  18.533  -2.704  1.00  0.94           H  
ATOM   3127  NE2 HIS A 199       2.695  16.889  -1.399  1.00  0.94           N  
ATOM   3128  N   THR A 200      -3.963  16.787  -0.059  1.00  0.95           N  
ATOM   3129  H   THR A 200      -3.600  15.978   0.425  1.00  0.95           H  
ATOM   3130  CA  THR A 200      -5.415  16.907  -0.225  1.00  0.95           C  
ATOM   3131  HA  THR A 200      -5.624  17.304  -1.219  1.00  0.95           H  
ATOM   3132  C   THR A 200      -6.034  17.874   0.784  1.00  0.95           C  
ATOM   3133  CB  THR A 200      -6.068  15.525  -0.156  1.00  0.95           C  
ATOM   3134  HB  THR A 200      -5.901  15.085   0.827  1.00  0.95           H  
ATOM   3135  O   THR A 200      -6.816  18.729   0.381  1.00  0.95           O  
ATOM   3136  CG2 THR A 200      -7.557  15.541  -0.450  1.00  0.95           C  
ATOM   3137 HG21 THR A 200      -7.741  15.915  -1.458  1.00  0.95           H  
ATOM   3138 HG22 THR A 200      -7.911  14.513  -0.380  1.00  0.95           H  
ATOM   3139 HG23 THR A 200      -8.087  16.149   0.283  1.00  0.95           H  
ATOM   3140  OG1 THR A 200      -5.499  14.701  -1.145  1.00  0.95           O  
ATOM   3141  HG1 THR A 200      -4.679  14.371  -0.771  1.00  0.95           H  
ATOM   3142  N   PHE A 201      -5.664  17.793   2.065  1.00  0.95           N  
ATOM   3143  H   PHE A 201      -5.013  17.070   2.336  1.00  0.95           H  
ATOM   3144  CA  PHE A 201      -6.291  18.574   3.143  1.00  0.95           C  
ATOM   3145  HA  PHE A 201      -7.235  18.992   2.795  1.00  0.95           H  
ATOM   3146  C   PHE A 201      -5.448  19.761   3.621  1.00  0.95           C  
ATOM   3147  CB  PHE A 201      -6.613  17.635   4.313  1.00  0.95           C  
ATOM   3148  HB2 PHE A 201      -7.012  18.228   5.136  1.00  0.95           H  
ATOM   3149  HB3 PHE A 201      -5.696  17.165   4.666  1.00  0.95           H  
ATOM   3150  O   PHE A 201      -5.997  20.764   4.065  1.00  0.95           O  
ATOM   3151  CG  PHE A 201      -7.631  16.569   3.961  1.00  0.95           C  
ATOM   3152  CD1 PHE A 201      -8.997  16.898   3.918  1.00  0.95           C  
ATOM   3153  HD1 PHE A 201      -9.319  17.903   4.150  1.00  0.95           H  
ATOM   3154  CD2 PHE A 201      -7.219  15.260   3.651  1.00  0.95           C  
ATOM   3155  HD2 PHE A 201      -6.171  15.000   3.697  1.00  0.95           H  
ATOM   3156  CE1 PHE A 201      -9.949  15.928   3.566  1.00  0.95           C  
ATOM   3157  HE1 PHE A 201     -10.996  16.192   3.528  1.00  0.95           H  
ATOM   3158  CE2 PHE A 201      -8.168  14.289   3.289  1.00  0.95           C  
ATOM   3159  HE2 PHE A 201      -7.856  13.284   3.047  1.00  0.95           H  
ATOM   3160  CZ  PHE A 201      -9.530  14.626   3.251  1.00  0.95           C  
ATOM   3161  HZ  PHE A 201     -10.258  13.878   2.973  1.00  0.95           H  
ATOM   3162  N   PHE A 202      -4.119  19.681   3.509  1.00  0.95           N  
ATOM   3163  H   PHE A 202      -3.716  18.834   3.134  1.00  0.95           H  
ATOM   3164  CA  PHE A 202      -3.197  20.648   4.122  1.00  0.95           C  
ATOM   3165  HA  PHE A 202      -3.777  21.459   4.562  1.00  0.95           H  
ATOM   3166  C   PHE A 202      -2.275  21.327   3.107  1.00  0.95           C  
ATOM   3167  CB  PHE A 202      -2.432  19.974   5.267  1.00  0.95           C  
ATOM   3168  HB2 PHE A 202      -1.702  19.283   4.845  1.00  0.95           H  
ATOM   3169  HB3 PHE A 202      -1.882  20.734   5.822  1.00  0.95           H  
ATOM   3170  O   PHE A 202      -1.190  21.790   3.453  1.00  0.95           O  
ATOM   3171  CG  PHE A 202      -3.327  19.232   6.238  1.00  0.95           C  
ATOM   3172  CD1 PHE A 202      -4.348  19.910   6.931  1.00  0.95           C  
ATOM   3173  HD1 PHE A 202      -4.506  20.966   6.769  1.00  0.95           H  
ATOM   3174  CD2 PHE A 202      -3.156  17.852   6.435  1.00  0.95           C  
ATOM   3175  HD2 PHE A 202      -2.359  17.319   5.937  1.00  0.95           H  
ATOM   3176  CE1 PHE A 202      -5.193  19.211   7.808  1.00  0.95           C  
ATOM   3177  HE1 PHE A 202      -5.982  19.732   8.330  1.00  0.95           H  
ATOM   3178  CE2 PHE A 202      -3.995  17.160   7.318  1.00  0.95           C  
ATOM   3179  HE2 PHE A 202      -3.831  16.106   7.487  1.00  0.95           H  
ATOM   3180  CZ  PHE A 202      -5.019  17.832   8.003  1.00  0.95           C  
ATOM   3181  HZ  PHE A 202      -5.670  17.296   8.678  1.00  0.95           H  
ATOM   3182  N   TYR A 203      -2.703  21.388   1.842  1.00  0.90           N  
ATOM   3183  H   TYR A 203      -3.617  21.001   1.653  1.00  0.90           H  
ATOM   3184  CA  TYR A 203      -2.022  22.110   0.762  1.00  0.90           C  
ATOM   3185  HA  TYR A 203      -2.492  21.793  -0.169  1.00  0.90           H  
ATOM   3186  C   TYR A 203      -0.531  21.754   0.607  1.00  0.90           C  
ATOM   3187  CB  TYR A 203      -2.278  23.618   0.902  1.00  0.90           C  
ATOM   3188  HB2 TYR A 203      -1.826  23.973   1.828  1.00  0.90           H  
ATOM   3189  HB3 TYR A 203      -1.789  24.130   0.073  1.00  0.90           H  
ATOM   3190  O   TYR A 203       0.282  22.601   0.245  1.00  0.90           O  
ATOM   3191  CG  TYR A 203      -3.748  23.983   0.885  1.00  0.90           C  
ATOM   3192  CD1 TYR A 203      -4.391  24.234  -0.343  1.00  0.90           C  
ATOM   3193  HD1 TYR A 203      -3.831  24.241  -1.267  1.00  0.90           H  
ATOM   3194  CD2 TYR A 203      -4.479  24.008   2.088  1.00  0.90           C  
ATOM   3195  HD2 TYR A 203      -3.985  23.830   3.032  1.00  0.90           H  
ATOM   3196  CE1 TYR A 203      -5.781  24.447  -0.373  1.00  0.90           C  
ATOM   3197  HE1 TYR A 203      -6.292  24.611  -1.310  1.00  0.90           H  
ATOM   3198  CE2 TYR A 203      -5.871  24.197   2.059  1.00  0.90           C  
ATOM   3199  HE2 TYR A 203      -6.435  24.149   2.979  1.00  0.90           H  
ATOM   3200  OH  TYR A 203      -7.875  24.430   0.774  1.00  0.90           O  
ATOM   3201  HH  TYR A 203      -8.241  24.195   1.630  1.00  0.90           H  
ATOM   3202  CZ  TYR A 203      -6.523  24.385   0.822  1.00  0.90           C  
ATOM   3203  N   GLY A 204      -0.180  20.493   0.876  1.00  0.90           N  
ATOM   3204  H   GLY A 204      -0.886  19.880   1.259  1.00  0.90           H  
ATOM   3205  CA  GLY A 204       1.184  19.967   0.769  1.00  0.90           C  
ATOM   3206  HA2 GLY A 204       1.702  20.455  -0.056  1.00  0.90           H  
ATOM   3207  HA3 GLY A 204       1.139  18.899   0.557  1.00  0.90           H  
ATOM   3208  C   GLY A 204       2.033  20.150   2.027  1.00  0.90           C  
ATOM   3209  O   GLY A 204       3.174  19.698   2.050  1.00  0.90           O  
ATOM   3210  N   ARG A 205       1.504  20.769   3.090  1.00  0.92           N  
ATOM   3211  H   ARG A 205       0.555  21.111   3.039  1.00  0.92           H  
ATOM   3212  CA  ARG A 205       2.207  20.841   4.372  1.00  0.92           C  
ATOM   3213  HA  ARG A 205       3.236  21.132   4.160  1.00  0.92           H  
ATOM   3214  C   ARG A 205       2.240  19.467   5.027  1.00  0.92           C  
ATOM   3215  CB  ARG A 205       1.574  21.901   5.283  1.00  0.92           C  
ATOM   3216  HB2 ARG A 205       0.598  21.558   5.626  1.00  0.92           H  
ATOM   3217  HB3 ARG A 205       1.441  22.819   4.711  1.00  0.92           H  
ATOM   3218  O   ARG A 205       1.222  18.783   5.106  1.00  0.92           O  
ATOM   3219  CG  ARG A 205       2.488  22.191   6.485  1.00  0.92           C  
ATOM   3220  HG2 ARG A 205       2.560  21.312   7.125  1.00  0.92           H  
ATOM   3221  HG3 ARG A 205       3.485  22.434   6.118  1.00  0.92           H  
ATOM   3222  CD  ARG A 205       1.990  23.378   7.313  1.00  0.92           C  
ATOM   3223  HD2 ARG A 205       2.780  23.676   8.002  1.00  0.92           H  
ATOM   3224  HD3 ARG A 205       1.795  24.221   6.651  1.00  0.92           H  
ATOM   3225  NE  ARG A 205       0.767  23.040   8.046  1.00  0.92           N  
ATOM   3226  HE  ARG A 205      -0.074  22.915   7.501  1.00  0.92           H  
ATOM   3227  NH1 ARG A 205       1.600  22.950  10.208  1.00  0.92           N  
ATOM   3228 HH11 ARG A 205       2.502  23.301   9.918  1.00  0.92           H  
ATOM   3229 HH12 ARG A 205       1.373  22.822  11.184  1.00  0.92           H  
ATOM   3230  NH2 ARG A 205      -0.507  22.488   9.774  1.00  0.92           N  
ATOM   3231 HH21 ARG A 205      -0.591  22.233  10.748  1.00  0.92           H  
ATOM   3232 HH22 ARG A 205      -1.332  22.711   9.234  1.00  0.92           H  
ATOM   3233  CZ  ARG A 205       0.645  22.831   9.336  1.00  0.92           C  
ATOM   3234  N   GLU A 206       3.408  19.096   5.533  1.00  0.92           N  
ATOM   3235  H   GLU A 206       4.214  19.686   5.387  1.00  0.92           H  
ATOM   3236  CA  GLU A 206       3.626  17.823   6.212  1.00  0.92           C  
ATOM   3237  HA  GLU A 206       3.125  17.043   5.639  1.00  0.92           H  
ATOM   3238  C   GLU A 206       3.007  17.830   7.620  1.00  0.92           C  
ATOM   3239  CB  GLU A 206       5.125  17.501   6.193  1.00  0.92           C  
ATOM   3240  HB2 GLU A 206       5.657  18.174   6.866  1.00  0.92           H  
ATOM   3241  HB3 GLU A 206       5.504  17.650   5.181  1.00  0.92           H  
ATOM   3242  O   GLU A 206       3.672  18.083   8.622  1.00  0.92           O  
ATOM   3243  CG  GLU A 206       5.363  16.042   6.588  1.00  0.92           C  
ATOM   3244  HG2 GLU A 206       5.021  15.877   7.610  1.00  0.92           H  
ATOM   3245  HG3 GLU A 206       4.773  15.410   5.925  1.00  0.92           H  
ATOM   3246  CD  GLU A 206       6.833  15.632   6.483  1.00  0.92           C  
ATOM   3247  OE1 GLU A 206       7.049  14.426   6.220  1.00  0.92           O  
ATOM   3248  OE2 GLU A 206       7.717  16.489   6.696  1.00  0.92           O  
ATOM   3249  N   VAL A 207       1.695  17.598   7.690  1.00  0.95           N  
ATOM   3250  H   VAL A 207       1.192  17.479   6.822  1.00  0.95           H  
ATOM   3251  CA  VAL A 207       0.959  17.427   8.951  1.00  0.95           C  
ATOM   3252  HA  VAL A 207       1.409  18.055   9.720  1.00  0.95           H  
ATOM   3253  C   VAL A 207       1.073  15.985   9.427  1.00  0.95           C  
ATOM   3254  CB  VAL A 207      -0.510  17.847   8.779  1.00  0.95           C  
ATOM   3255  HB  VAL A 207      -0.939  17.297   7.942  1.00  0.95           H  
ATOM   3256  O   VAL A 207       1.363  15.744  10.598  1.00  0.95           O  
ATOM   3257  CG1 VAL A 207      -1.358  17.567  10.023  1.00  0.95           C  
ATOM   3258 HG11 VAL A 207      -2.374  17.923   9.853  1.00  0.95           H  
ATOM   3259 HG12 VAL A 207      -0.932  18.069  10.892  1.00  0.95           H  
ATOM   3260 HG13 VAL A 207      -1.416  16.493  10.203  1.00  0.95           H  
ATOM   3261  CG2 VAL A 207      -0.591  19.350   8.492  1.00  0.95           C  
ATOM   3262 HG21 VAL A 207      -0.079  19.893   9.286  1.00  0.95           H  
ATOM   3263 HG22 VAL A 207      -1.634  19.665   8.451  1.00  0.95           H  
ATOM   3264 HG23 VAL A 207      -0.120  19.572   7.535  1.00  0.95           H  
ATOM   3265  N   PHE A 208       0.886  15.027   8.521  1.00  0.93           N  
ATOM   3266  H   PHE A 208       0.638  15.304   7.583  1.00  0.93           H  
ATOM   3267  CA  PHE A 208       1.238  13.625   8.730  1.00  0.93           C  
ATOM   3268  HA  PHE A 208       1.191  13.389   9.793  1.00  0.93           H  
ATOM   3269  C   PHE A 208       2.665  13.388   8.242  1.00  0.93           C  
ATOM   3270  CB  PHE A 208       0.242  12.723   7.999  1.00  0.93           C  
ATOM   3271  HB2 PHE A 208       0.554  11.686   8.119  1.00  0.93           H  
ATOM   3272  HB3 PHE A 208       0.259  12.952   6.934  1.00  0.93           H  
ATOM   3273  O   PHE A 208       3.009  13.800   7.135  1.00  0.93           O  
ATOM   3274  CG  PHE A 208      -1.171  12.857   8.521  1.00  0.93           C  
ATOM   3275  CD1 PHE A 208      -1.515  12.287   9.761  1.00  0.93           C  
ATOM   3276  HD1 PHE A 208      -0.777  11.738  10.327  1.00  0.93           H  
ATOM   3277  CD2 PHE A 208      -2.142  13.546   7.772  1.00  0.93           C  
ATOM   3278  HD2 PHE A 208      -1.880  13.978   6.818  1.00  0.93           H  
ATOM   3279  CE1 PHE A 208      -2.826  12.407  10.253  1.00  0.93           C  
ATOM   3280  HE1 PHE A 208      -3.097  11.957  11.196  1.00  0.93           H  
ATOM   3281  CE2 PHE A 208      -3.461  13.632   8.253  1.00  0.93           C  
ATOM   3282  HE2 PHE A 208      -4.233  14.088   7.652  1.00  0.93           H  
ATOM   3283  CZ  PHE A 208      -3.799  13.075   9.495  1.00  0.93           C  
ATOM   3284  HZ  PHE A 208      -4.814  13.137   9.858  1.00  0.93           H  
ATOM   3285  N   LYS A 209       3.501  12.739   9.054  1.00  0.89           N  
ATOM   3286  H   LYS A 209       3.140  12.350   9.913  1.00  0.89           H  
ATOM   3287  CA  LYS A 209       4.903  12.495   8.692  1.00  0.89           C  
ATOM   3288  HA  LYS A 209       5.368  13.442   8.418  1.00  0.89           H  
ATOM   3289  C   LYS A 209       5.000  11.590   7.470  1.00  0.89           C  
ATOM   3290  CB  LYS A 209       5.677  11.875   9.858  1.00  0.89           C  
ATOM   3291  HB2 LYS A 209       6.644  11.539   9.485  1.00  0.89           H  
ATOM   3292  HB3 LYS A 209       5.138  11.007  10.237  1.00  0.89           H  
ATOM   3293  O   LYS A 209       4.331  10.565   7.405  1.00  0.89           O  
ATOM   3294  CG  LYS A 209       5.913  12.884  10.985  1.00  0.89           C  
ATOM   3295  HG2 LYS A 209       4.961  13.177  11.427  1.00  0.89           H  
ATOM   3296  HG3 LYS A 209       6.409  13.767  10.582  1.00  0.89           H  
ATOM   3297  CD  LYS A 209       6.804  12.249  12.055  1.00  0.89           C  
ATOM   3298  HD2 LYS A 209       7.740  11.932  11.595  1.00  0.89           H  
ATOM   3299  HD3 LYS A 209       6.297  11.378  12.470  1.00  0.89           H  
ATOM   3300  CE  LYS A 209       7.094  13.262  13.162  1.00  0.89           C  
ATOM   3301  HE2 LYS A 209       7.577  14.132  12.717  1.00  0.89           H  
ATOM   3302  HE3 LYS A 209       6.146  13.586  13.591  1.00  0.89           H  
ATOM   3303  NZ  LYS A 209       7.958  12.660  14.204  1.00  0.89           N  
ATOM   3304  HZ1 LYS A 209       8.144  13.326  14.941  1.00  0.89           H  
ATOM   3305  HZ2 LYS A 209       7.505  11.849  14.601  1.00  0.89           H  
ATOM   3306  HZ3 LYS A 209       8.835  12.365  13.798  1.00  0.89           H  
ATOM   3307  N   THR A 210       5.880  11.947   6.549  1.00  0.88           N  
ATOM   3308  H   THR A 210       6.393  12.808   6.673  1.00  0.88           H  
ATOM   3309  CA  THR A 210       6.228  11.153   5.374  1.00  0.88           C  
ATOM   3310  HA  THR A 210       5.606  10.258   5.350  1.00  0.88           H  
ATOM   3311  C   THR A 210       7.679  10.686   5.470  1.00  0.88           C  
ATOM   3312  CB  THR A 210       5.960  11.929   4.075  1.00  0.88           C  
ATOM   3313  HB  THR A 210       6.184  11.267   3.238  1.00  0.88           H  
ATOM   3314  O   THR A 210       8.501  11.286   6.162  1.00  0.88           O  
ATOM   3315  CG2 THR A 210       4.498  12.363   3.937  1.00  0.88           C  
ATOM   3316 HG21 THR A 210       4.240  13.062   4.733  1.00  0.88           H  
ATOM   3317 HG22 THR A 210       3.852  11.487   3.996  1.00  0.88           H  
ATOM   3318 HG23 THR A 210       4.360  12.851   2.973  1.00  0.88           H  
ATOM   3319  OG1 THR A 210       6.756  13.081   3.939  1.00  0.88           O  
ATOM   3320  HG1 THR A 210       6.869  13.513   4.788  1.00  0.88           H  
ATOM   3321  N   SER A 211       8.008   9.582   4.800  1.00  0.78           N  
ATOM   3322  H   SER A 211       7.304   9.093   4.265  1.00  0.78           H  
ATOM   3323  CA  SER A 211       9.378   9.080   4.715  1.00  0.78           C  
ATOM   3324  HA  SER A 211      10.056   9.886   4.998  1.00  0.78           H  
ATOM   3325  C   SER A 211       9.687   8.628   3.294  1.00  0.78           C  
ATOM   3326  CB  SER A 211       9.608   7.929   5.690  1.00  0.78           C  
ATOM   3327  HB2 SER A 211       9.490   8.331   6.697  1.00  0.78           H  
ATOM   3328  HB3 SER A 211       8.881   7.137   5.510  1.00  0.78           H  
ATOM   3329  O   SER A 211       8.835   8.011   2.656  1.00  0.78           O  
ATOM   3330  OG  SER A 211      10.919   7.414   5.556  1.00  0.78           O  
ATOM   3331  HG  SER A 211      10.897   6.468   5.714  1.00  0.78           H  
ATOM   3332  N   PRO A 212      10.906   8.891   2.794  1.00  0.76           N  
ATOM   3333  CA  PRO A 212      11.374   8.327   1.534  1.00  0.76           C  
ATOM   3334  HA  PRO A 212      10.597   8.403   0.774  1.00  0.76           H  
ATOM   3335  C   PRO A 212      11.779   6.846   1.658  1.00  0.76           C  
ATOM   3336  CB  PRO A 212      12.559   9.216   1.148  1.00  0.76           C  
ATOM   3337  HB2 PRO A 212      12.191  10.103   0.632  1.00  0.76           H  
ATOM   3338  HB3 PRO A 212      13.287   8.694   0.526  1.00  0.76           H  
ATOM   3339  O   PRO A 212      12.099   6.215   0.651  1.00  0.76           O  
ATOM   3340  CG  PRO A 212      13.153   9.623   2.497  1.00  0.76           C  
ATOM   3341  HG2 PRO A 212      13.702  10.562   2.432  1.00  0.76           H  
ATOM   3342  HG3 PRO A 212      13.796   8.826   2.870  1.00  0.76           H  
ATOM   3343  CD  PRO A 212      11.924   9.749   3.391  1.00  0.76           C  
ATOM   3344  HD2 PRO A 212      12.170   9.438   4.406  1.00  0.76           H  
ATOM   3345  HD3 PRO A 212      11.572  10.781   3.389  1.00  0.76           H  
ATOM   3346  N   THR A 213      11.832   6.286   2.873  1.00  0.71           N  
ATOM   3347  H   THR A 213      11.497   6.817   3.664  1.00  0.71           H  
ATOM   3348  CA  THR A 213      12.207   4.884   3.102  1.00  0.71           C  
ATOM   3349  HA  THR A 213      12.973   4.622   2.372  1.00  0.71           H  
ATOM   3350  C   THR A 213      11.030   3.935   2.872  1.00  0.71           C  
ATOM   3351  CB  THR A 213      12.823   4.652   4.496  1.00  0.71           C  
ATOM   3352  HB  THR A 213      13.194   3.628   4.538  1.00  0.71           H  
ATOM   3353  O   THR A 213       9.868   4.317   2.958  1.00  0.71           O  
ATOM   3354  CG2 THR A 213      13.985   5.597   4.799  1.00  0.71           C  
ATOM   3355 HG21 THR A 213      14.732   5.527   4.009  1.00  0.71           H  
ATOM   3356 HG22 THR A 213      14.445   5.314   5.746  1.00  0.71           H  
ATOM   3357 HG23 THR A 213      13.631   6.625   4.872  1.00  0.71           H  
ATOM   3358  OG1 THR A 213      11.871   4.815   5.517  1.00  0.71           O  
ATOM   3359  HG1 THR A 213      12.220   4.447   6.332  1.00  0.71           H  
ATOM   3360  N   GLN A 214      11.334   2.659   2.617  1.00  0.66           N  
ATOM   3361  H   GLN A 214      12.307   2.396   2.540  1.00  0.66           H  
ATOM   3362  CA  GLN A 214      10.324   1.591   2.544  1.00  0.66           C  
ATOM   3363  HA  GLN A 214       9.470   1.946   1.967  1.00  0.66           H  
ATOM   3364  C   GLN A 214       9.773   1.194   3.929  1.00  0.66           C  
ATOM   3365  CB  GLN A 214      10.934   0.369   1.831  1.00  0.66           C  
ATOM   3366  HB2 GLN A 214      10.230  -0.462   1.873  1.00  0.66           H  
ATOM   3367  HB3 GLN A 214      11.835   0.065   2.362  1.00  0.66           H  
ATOM   3368  O   GLN A 214       8.853   0.385   4.028  1.00  0.66           O  
ATOM   3369  CG  GLN A 214      11.289   0.640   0.358  1.00  0.66           C  
ATOM   3370  HG2 GLN A 214      11.795  -0.236  -0.049  1.00  0.66           H  
ATOM   3371  HG3 GLN A 214      11.980   1.481   0.293  1.00  0.66           H  
ATOM   3372  CD  GLN A 214      10.068   0.920  -0.515  1.00  0.66           C  
ATOM   3373  NE2 GLN A 214      10.197   1.715  -1.554  1.00  0.66           N  
ATOM   3374 HE21 GLN A 214       9.338   1.905  -2.049  1.00  0.66           H  
ATOM   3375 HE22 GLN A 214      11.055   2.219  -1.729  1.00  0.66           H  
ATOM   3376  OE1 GLN A 214       8.980   0.422  -0.297  1.00  0.66           O  
ATOM   3377  N   GLU A 215      10.344   1.737   5.007  1.00  0.61           N  
ATOM   3378  H   GLU A 215      10.959   2.525   4.866  1.00  0.61           H  
ATOM   3379  CA  GLU A 215       9.869   1.513   6.368  1.00  0.61           C  
ATOM   3380  HA  GLU A 215       9.403   0.530   6.430  1.00  0.61           H  
ATOM   3381  C   GLU A 215       8.812   2.563   6.721  1.00  0.61           C  
ATOM   3382  CB  GLU A 215      11.030   1.542   7.375  1.00  0.61           C  
ATOM   3383  HB2 GLU A 215      10.601   1.415   8.369  1.00  0.61           H  
ATOM   3384  HB3 GLU A 215      11.530   2.510   7.334  1.00  0.61           H  
ATOM   3385  O   GLU A 215       9.011   3.757   6.497  1.00  0.61           O  
ATOM   3386  CG  GLU A 215      12.062   0.427   7.130  1.00  0.61           C  
ATOM   3387  HG2 GLU A 215      11.532  -0.520   7.031  1.00  0.61           H  
ATOM   3388  HG3 GLU A 215      12.579   0.626   6.191  1.00  0.61           H  
ATOM   3389  CD  GLU A 215      13.101   0.292   8.260  1.00  0.61           C  
ATOM   3390  OE1 GLU A 215      14.068  -0.473   8.071  1.00  0.61           O  
ATOM   3391  OE2 GLU A 215      12.909   0.876   9.356  1.00  0.61           O  
ATOM   3392  N   SER A 216       7.693   2.130   7.305  1.00  0.65           N  
ATOM   3393  H   SER A 216       7.576   1.146   7.501  1.00  0.65           H  
ATOM   3394  CA  SER A 216       6.641   3.041   7.760  1.00  0.65           C  
ATOM   3395  HA  SER A 216       6.291   3.625   6.909  1.00  0.65           H  
ATOM   3396  C   SER A 216       7.182   4.000   8.825  1.00  0.65           C  
ATOM   3397  CB  SER A 216       5.453   2.243   8.316  1.00  0.65           C  
ATOM   3398  HB2 SER A 216       4.698   2.930   8.698  1.00  0.65           H  
ATOM   3399  HB3 SER A 216       5.009   1.650   7.516  1.00  0.65           H  
ATOM   3400  O   SER A 216       7.650   3.562   9.877  1.00  0.65           O  
ATOM   3401  OG  SER A 216       5.884   1.379   9.354  1.00  0.65           O  
ATOM   3402  HG  SER A 216       6.311   1.933  10.011  1.00  0.65           H  
ATOM   3403  N   CYS A 217       7.089   5.307   8.580  1.00  0.67           N  
ATOM   3404  H   CYS A 217       6.772   5.611   7.671  1.00  0.67           H  
ATOM   3405  CA  CYS A 217       7.457   6.340   9.554  1.00  0.67           C  
ATOM   3406  HA  CYS A 217       8.313   5.990  10.132  1.00  0.67           H  
ATOM   3407  C   CYS A 217       6.357   6.656  10.570  1.00  0.67           C  
ATOM   3408  CB  CYS A 217       7.877   7.601   8.802  1.00  0.67           C  
ATOM   3409  HB2 CYS A 217       8.806   7.367   8.283  1.00  0.67           H  
ATOM   3410  HB3 CYS A 217       8.069   8.409   9.508  1.00  0.67           H  
ATOM   3411  O   CYS A 217       6.628   7.298  11.586  1.00  0.67           O  
ATOM   3412  SG  CYS A 217       6.605   8.120   7.606  1.00  0.67           S  
ATOM   3413  HG  CYS A 217       5.621   8.471   8.439  1.00  0.67           H  
ATOM   3414  N   THR A 218       5.128   6.220  10.303  1.00  0.65           N  
ATOM   3415  H   THR A 218       4.951   5.748   9.427  1.00  0.65           H  
ATOM   3416  CA  THR A 218       4.003   6.291  11.230  1.00  0.65           C  
ATOM   3417  HA  THR A 218       4.299   6.853  12.116  1.00  0.65           H  
ATOM   3418  C   THR A 218       3.658   4.876  11.682  1.00  0.65           C  
ATOM   3419  CB  THR A 218       2.804   7.034  10.615  1.00  0.65           C  
ATOM   3420  HB  THR A 218       1.959   6.983  11.301  1.00  0.65           H  
ATOM   3421  O   THR A 218       3.548   3.954  10.877  1.00  0.65           O  
ATOM   3422  CG2 THR A 218       3.137   8.502  10.340  1.00  0.65           C  
ATOM   3423 HG21 THR A 218       2.246   9.005   9.965  1.00  0.65           H  
ATOM   3424 HG22 THR A 218       3.454   8.987  11.263  1.00  0.65           H  
ATOM   3425 HG23 THR A 218       3.923   8.582   9.590  1.00  0.65           H  
ATOM   3426  OG1 THR A 218       2.437   6.476   9.383  1.00  0.65           O  
ATOM   3427  HG1 THR A 218       1.715   7.004   9.033  1.00  0.65           H  
ATOM   3428  N   VAL A 219       3.546   4.691  12.994  1.00  0.73           N  
ATOM   3429  H   VAL A 219       3.680   5.483  13.606  1.00  0.73           H  
ATOM   3430  CA  VAL A 219       3.033   3.471  13.628  1.00  0.73           C  
ATOM   3431  HA  VAL A 219       2.825   2.720  12.866  1.00  0.73           H  
ATOM   3432  C   VAL A 219       1.714   3.846  14.304  1.00  0.73           C  
ATOM   3433  CB  VAL A 219       4.065   2.863  14.598  1.00  0.73           C  
ATOM   3434  HB  VAL A 219       4.298   3.586  15.380  1.00  0.73           H  
ATOM   3435  O   VAL A 219       1.597   4.956  14.833  1.00  0.73           O  
ATOM   3436  CG1 VAL A 219       3.520   1.592  15.239  1.00  0.73           C  
ATOM   3437 HG11 VAL A 219       3.230   0.863  14.482  1.00  0.73           H  
ATOM   3438 HG12 VAL A 219       4.279   1.159  15.890  1.00  0.73           H  
ATOM   3439 HG13 VAL A 219       2.665   1.842  15.867  1.00  0.73           H  
ATOM   3440  CG2 VAL A 219       5.362   2.484  13.868  1.00  0.73           C  
ATOM   3441 HG21 VAL A 219       5.148   1.781  13.063  1.00  0.73           H  
ATOM   3442 HG22 VAL A 219       6.057   2.026  14.572  1.00  0.73           H  
ATOM   3443 HG23 VAL A 219       5.834   3.374  13.451  1.00  0.73           H  
ATOM   3444  N   GLY A 220       0.712   2.967  14.219  1.00  0.80           N  
ATOM   3445  H   GLY A 220       0.892   2.070  13.791  1.00  0.80           H  
ATOM   3446  CA  GLY A 220      -0.633   3.217  14.743  1.00  0.80           C  
ATOM   3447  HA2 GLY A 220      -1.130   2.267  14.938  1.00  0.80           H  
ATOM   3448  HA3 GLY A 220      -0.534   3.729  15.701  1.00  0.80           H  
ATOM   3449  C   GLY A 220      -1.535   4.061  13.829  1.00  0.80           C  
ATOM   3450  O   GLY A 220      -1.331   4.143  12.616  1.00  0.80           O  
ATOM   3451  N   VAL A 221      -2.566   4.663  14.429  1.00  0.89           N  
ATOM   3452  H   VAL A 221      -2.605   4.572  15.434  1.00  0.89           H  
ATOM   3453  CA  VAL A 221      -3.554   5.552  13.796  1.00  0.89           C  
ATOM   3454  HA  VAL A 221      -3.464   5.479  12.712  1.00  0.89           H  
ATOM   3455  C   VAL A 221      -3.287   6.986  14.219  1.00  0.89           C  
ATOM   3456  CB  VAL A 221      -4.999   5.191  14.192  1.00  0.89           C  
ATOM   3457  HB  VAL A 221      -5.114   5.279  15.273  1.00  0.89           H  
ATOM   3458  O   VAL A 221      -3.300   7.293  15.414  1.00  0.89           O  
ATOM   3459  CG1 VAL A 221      -6.028   6.102  13.518  1.00  0.89           C  
ATOM   3460 HG11 VAL A 221      -7.039   5.776  13.765  1.00  0.89           H  
ATOM   3461 HG12 VAL A 221      -5.909   7.130  13.861  1.00  0.89           H  
ATOM   3462 HG13 VAL A 221      -5.886   6.065  12.438  1.00  0.89           H  
ATOM   3463  CG2 VAL A 221      -5.364   3.776  13.773  1.00  0.89           C  
ATOM   3464 HG21 VAL A 221      -5.341   3.728  12.684  1.00  0.89           H  
ATOM   3465 HG22 VAL A 221      -4.654   3.070  14.203  1.00  0.89           H  
ATOM   3466 HG23 VAL A 221      -6.365   3.526  14.127  1.00  0.89           H  
ATOM   3467  N   TRP A 222      -3.128   7.880  13.248  1.00  0.93           N  
ATOM   3468  H   TRP A 222      -3.221   7.572  12.291  1.00  0.93           H  
ATOM   3469  CA  TRP A 222      -2.911   9.305  13.494  1.00  0.93           C  
ATOM   3470  HA  TRP A 222      -2.752   9.469  14.559  1.00  0.93           H  
ATOM   3471  C   TRP A 222      -4.137  10.118  13.098  1.00  0.93           C  
ATOM   3472  CB  TRP A 222      -1.640   9.773  12.782  1.00  0.93           C  
ATOM   3473  HB2 TRP A 222      -1.673   9.474  11.734  1.00  0.93           H  
ATOM   3474  HB3 TRP A 222      -1.601  10.862  12.817  1.00  0.93           H  
ATOM   3475  O   TRP A 222      -4.833   9.776  12.146  1.00  0.93           O  
ATOM   3476  CG  TRP A 222      -0.381   9.246  13.386  1.00  0.93           C  
ATOM   3477  CD1 TRP A 222       0.046   7.964  13.339  1.00  0.93           C  
ATOM   3478  HD1 TRP A 222      -0.470   7.158  12.839  1.00  0.93           H  
ATOM   3479  CD2 TRP A 222       0.594   9.965  14.195  1.00  0.93           C  
ATOM   3480  CE2 TRP A 222       1.579   9.035  14.640  1.00  0.93           C  
ATOM   3481  CE3 TRP A 222       0.730  11.308  14.610  1.00  0.93           C  
ATOM   3482  HE3 TRP A 222       0.012  12.040  14.269  1.00  0.93           H  
ATOM   3483  NE1 TRP A 222       1.188   7.825  14.100  1.00  0.93           N  
ATOM   3484  HE1 TRP A 222       1.546   6.919  14.364  1.00  0.93           H  
ATOM   3485  CH2 TRP A 222       2.737  10.762  15.884  1.00  0.93           C  
ATOM   3486  HH2 TRP A 222       3.539  11.068  16.541  1.00  0.93           H  
ATOM   3487  CZ2 TRP A 222       2.635   9.419  15.479  1.00  0.93           C  
ATOM   3488  HZ2 TRP A 222       3.345   8.680  15.822  1.00  0.93           H  
ATOM   3489  CZ3 TRP A 222       1.790  11.705  15.446  1.00  0.93           C  
ATOM   3490  HZ3 TRP A 222       1.873  12.741  15.742  1.00  0.93           H  
ATOM   3491  N   ALA A 223      -4.394  11.207  13.817  1.00  0.96           N  
ATOM   3492  H   ALA A 223      -3.785  11.432  14.590  1.00  0.96           H  
ATOM   3493  CA  ALA A 223      -5.518  12.098  13.559  1.00  0.96           C  
ATOM   3494  HA  ALA A 223      -5.983  11.817  12.613  1.00  0.96           H  
ATOM   3495  C   ALA A 223      -5.064  13.555  13.439  1.00  0.96           C  
ATOM   3496  CB  ALA A 223      -6.563  11.909  14.662  1.00  0.96           C  
ATOM   3497  HB1 ALA A 223      -7.423  12.551  14.470  1.00  0.96           H  
ATOM   3498  HB2 ALA A 223      -6.885  10.868  14.680  1.00  0.96           H  
ATOM   3499  HB3 ALA A 223      -6.125  12.166  15.626  1.00  0.96           H  
ATOM   3500  O   ALA A 223      -4.153  13.983  14.145  1.00  0.96           O  
ATOM   3501  N   ALA A 224      -5.720  14.316  12.566  1.00  0.97           N  
ATOM   3502  H   ALA A 224      -6.411  13.874  11.977  1.00  0.97           H  
ATOM   3503  CA  ALA A 224      -5.563  15.763  12.436  1.00  0.97           C  
ATOM   3504  HA  ALA A 224      -5.221  16.177  13.384  1.00  0.97           H  
ATOM   3505  C   ALA A 224      -6.910  16.408  12.085  1.00  0.97           C  
ATOM   3506  CB  ALA A 224      -4.508  16.065  11.365  1.00  0.97           C  
ATOM   3507  HB1 ALA A 224      -3.564  15.590  11.629  1.00  0.97           H  
ATOM   3508  HB2 ALA A 224      -4.840  15.687  10.398  1.00  0.97           H  
ATOM   3509  HB3 ALA A 224      -4.354  17.142  11.295  1.00  0.97           H  
ATOM   3510  O   ALA A 224      -7.753  15.785  11.439  1.00  0.97           O  
ATOM   3511  N   TYR A 225      -7.121  17.659  12.488  1.00  0.97           N  
ATOM   3512  H   TYR A 225      -6.396  18.145  12.996  1.00  0.97           H  
ATOM   3513  CA  TYR A 225      -8.329  18.408  12.143  1.00  0.97           C  
ATOM   3514  HA  TYR A 225      -9.131  17.712  11.896  1.00  0.97           H  
ATOM   3515  C   TYR A 225      -8.092  19.304  10.929  1.00  0.97           C  
ATOM   3516  CB  TYR A 225      -8.782  19.227  13.352  1.00  0.97           C  
ATOM   3517  HB2 TYR A 225      -9.037  18.549  14.166  1.00  0.97           H  
ATOM   3518  HB3 TYR A 225      -7.936  19.838  13.665  1.00  0.97           H  
ATOM   3519  O   TYR A 225      -7.170  20.116  10.918  1.00  0.97           O  
ATOM   3520  CG  TYR A 225      -9.965  20.142  13.102  1.00  0.97           C  
ATOM   3521  CD1 TYR A 225      -9.888  21.499  13.470  1.00  0.97           C  
ATOM   3522  HD1 TYR A 225      -9.004  21.867  13.970  1.00  0.97           H  
ATOM   3523  CD2 TYR A 225     -11.131  19.651  12.485  1.00  0.97           C  
ATOM   3524  HD2 TYR A 225     -11.198  18.613  12.194  1.00  0.97           H  
ATOM   3525  CE1 TYR A 225     -10.964  22.368  13.215  1.00  0.97           C  
ATOM   3526  HE1 TYR A 225     -10.888  23.403  13.516  1.00  0.97           H  
ATOM   3527  CE2 TYR A 225     -12.196  20.524  12.205  1.00  0.97           C  
ATOM   3528  HE2 TYR A 225     -13.064  20.168  11.670  1.00  0.97           H  
ATOM   3529  OH  TYR A 225     -13.170  22.711  12.324  1.00  0.97           O  
ATOM   3530  HH  TYR A 225     -12.933  23.610  12.563  1.00  0.97           H  
ATOM   3531  CZ  TYR A 225     -12.124  21.878  12.579  1.00  0.97           C  
ATOM   3532  N   ASP A 226      -8.951  19.193   9.923  1.00  0.96           N  
ATOM   3533  H   ASP A 226      -9.682  18.498   9.977  1.00  0.96           H  
ATOM   3534  CA  ASP A 226      -9.010  20.139   8.818  1.00  0.96           C  
ATOM   3535  HA  ASP A 226      -8.055  20.658   8.741  1.00  0.96           H  
ATOM   3536  C   ASP A 226     -10.143  21.164   9.037  1.00  0.96           C  
ATOM   3537  CB  ASP A 226      -9.146  19.387   7.503  1.00  0.96           C  
ATOM   3538  HB2 ASP A 226      -9.962  18.672   7.598  1.00  0.96           H  
ATOM   3539  HB3 ASP A 226      -8.226  18.838   7.299  1.00  0.96           H  
ATOM   3540  O   ASP A 226     -11.329  20.822   8.919  1.00  0.96           O  
ATOM   3541  CG  ASP A 226      -9.442  20.335   6.346  1.00  0.96           C  
ATOM   3542  OD1 ASP A 226      -9.158  21.553   6.430  1.00  0.96           O  
ATOM   3543  OD2 ASP A 226     -10.054  19.844   5.386  1.00  0.96           O  
ATOM   3544  N   PRO A 227      -9.803  22.436   9.321  1.00  0.94           N  
ATOM   3545  CA  PRO A 227     -10.781  23.490   9.559  1.00  0.94           C  
ATOM   3546  HA  PRO A 227     -11.550  23.128  10.241  1.00  0.94           H  
ATOM   3547  C   PRO A 227     -11.484  23.988   8.290  1.00  0.94           C  
ATOM   3548  CB  PRO A 227      -9.987  24.612  10.234  1.00  0.94           C  
ATOM   3549  HB2 PRO A 227     -10.401  25.600  10.029  1.00  0.94           H  
ATOM   3550  HB3 PRO A 227      -9.953  24.434  11.308  1.00  0.94           H  
ATOM   3551  O   PRO A 227     -12.527  24.632   8.413  1.00  0.94           O  
ATOM   3552  CG  PRO A 227      -8.583  24.454   9.656  1.00  0.94           C  
ATOM   3553  HG2 PRO A 227      -8.525  24.928   8.676  1.00  0.94           H  
ATOM   3554  HG3 PRO A 227      -7.826  24.851  10.332  1.00  0.94           H  
ATOM   3555  CD  PRO A 227      -8.450  22.946   9.502  1.00  0.94           C  
ATOM   3556  HD2 PRO A 227      -7.818  22.723   8.642  1.00  0.94           H  
ATOM   3557  HD3 PRO A 227      -8.021  22.522  10.410  1.00  0.94           H  
ATOM   3558  N   VAL A 228     -10.943  23.722   7.094  1.00  0.93           N  
ATOM   3559  H   VAL A 228     -10.145  23.105   7.043  1.00  0.93           H  
ATOM   3560  CA  VAL A 228     -11.536  24.167   5.823  1.00  0.93           C  
ATOM   3561  HA  VAL A 228     -11.843  25.209   5.919  1.00  0.93           H  
ATOM   3562  C   VAL A 228     -12.791  23.354   5.532  1.00  0.93           C  
ATOM   3563  CB  VAL A 228     -10.526  24.071   4.661  1.00  0.93           C  
ATOM   3564  HB  VAL A 228     -10.180  23.042   4.558  1.00  0.93           H  
ATOM   3565  O   VAL A 228     -13.865  23.925   5.349  1.00  0.93           O  
ATOM   3566  CG1 VAL A 228     -11.148  24.494   3.324  1.00  0.93           C  
ATOM   3567 HG11 VAL A 228     -10.392  24.454   2.539  1.00  0.93           H  
ATOM   3568 HG12 VAL A 228     -11.554  25.503   3.398  1.00  0.93           H  
ATOM   3569 HG13 VAL A 228     -11.945  23.805   3.046  1.00  0.93           H  
ATOM   3570  CG2 VAL A 228      -9.312  24.975   4.922  1.00  0.93           C  
ATOM   3571 HG21 VAL A 228      -9.627  26.013   5.033  1.00  0.93           H  
ATOM   3572 HG22 VAL A 228      -8.604  24.892   4.097  1.00  0.93           H  
ATOM   3573 HG23 VAL A 228      -8.800  24.653   5.828  1.00  0.93           H  
ATOM   3574  N   HIS A 229     -12.676  22.025   5.565  1.00  0.92           N  
ATOM   3575  H   HIS A 229     -11.756  21.619   5.662  1.00  0.92           H  
ATOM   3576  CA  HIS A 229     -13.799  21.122   5.298  1.00  0.92           C  
ATOM   3577  HA  HIS A 229     -14.547  21.665   4.720  1.00  0.92           H  
ATOM   3578  C   HIS A 229     -14.513  20.652   6.578  1.00  0.92           C  
ATOM   3579  CB  HIS A 229     -13.329  19.960   4.412  1.00  0.92           C  
ATOM   3580  HB2 HIS A 229     -14.198  19.387   4.087  1.00  0.92           H  
ATOM   3581  HB3 HIS A 229     -12.692  19.299   4.999  1.00  0.92           H  
ATOM   3582  O   HIS A 229     -15.515  19.945   6.494  1.00  0.92           O  
ATOM   3583  CG  HIS A 229     -12.557  20.403   3.190  1.00  0.92           C  
ATOM   3584  CD2 HIS A 229     -13.046  20.864   1.999  1.00  0.92           C  
ATOM   3585  HD2 HIS A 229     -14.088  20.973   1.736  1.00  0.92           H  
ATOM   3586  ND1 HIS A 229     -11.191  20.450   3.092  1.00  0.92           N  
ATOM   3587  HD1 HIS A 229     -10.555  20.195   3.835  1.00  0.92           H  
ATOM   3588  CE1 HIS A 229     -10.849  20.914   1.889  1.00  0.92           C  
ATOM   3589  HE1 HIS A 229      -9.837  21.050   1.539  1.00  0.92           H  
ATOM   3590  NE2 HIS A 229     -11.952  21.193   1.185  1.00  0.92           N  
ATOM   3591  N   LYS A 230     -14.036  21.064   7.765  1.00  0.92           N  
ATOM   3592  H   LYS A 230     -13.171  21.585   7.745  1.00  0.92           H  
ATOM   3593  CA  LYS A 230     -14.554  20.658   9.086  1.00  0.92           C  
ATOM   3594  HA  LYS A 230     -13.863  21.052   9.831  1.00  0.92           H  
ATOM   3595  C   LYS A 230     -14.539  19.135   9.259  1.00  0.92           C  
ATOM   3596  CB  LYS A 230     -15.941  21.269   9.357  1.00  0.92           C  
ATOM   3597  HB2 LYS A 230     -16.273  20.962  10.349  1.00  0.92           H  
ATOM   3598  HB3 LYS A 230     -16.649  20.867   8.632  1.00  0.92           H  
ATOM   3599  O   LYS A 230     -15.541  18.527   9.645  1.00  0.92           O  
ATOM   3600  CG  LYS A 230     -15.960  22.800   9.291  1.00  0.92           C  
ATOM   3601  HG2 LYS A 230     -15.502  23.148   8.365  1.00  0.92           H  
ATOM   3602  HG3 LYS A 230     -15.403  23.206  10.136  1.00  0.92           H  
ATOM   3603  CD  LYS A 230     -17.413  23.282   9.326  1.00  0.92           C  
ATOM   3604  HD2 LYS A 230     -17.919  22.879  10.203  1.00  0.92           H  
ATOM   3605  HD3 LYS A 230     -17.921  22.912   8.435  1.00  0.92           H  
ATOM   3606  CE  LYS A 230     -17.452  24.811   9.332  1.00  0.92           C  
ATOM   3607  HE2 LYS A 230     -16.890  25.177  10.192  1.00  0.92           H  
ATOM   3608  HE3 LYS A 230     -16.946  25.165   8.434  1.00  0.92           H  
ATOM   3609  NZ  LYS A 230     -18.851  25.303   9.364  1.00  0.92           N  
ATOM   3610  HZ1 LYS A 230     -19.334  24.965  10.184  1.00  0.92           H  
ATOM   3611  HZ2 LYS A 230     -19.341  24.966   8.548  1.00  0.92           H  
ATOM   3612  HZ3 LYS A 230     -18.875  26.313   9.346  1.00  0.92           H  
ATOM   3613  N   VAL A 231     -13.396  18.515   8.971  1.00  0.95           N  
ATOM   3614  H   VAL A 231     -12.599  19.080   8.715  1.00  0.95           H  
ATOM   3615  CA  VAL A 231     -13.231  17.056   9.033  1.00  0.95           C  
ATOM   3616  HA  VAL A 231     -14.135  16.639   9.477  1.00  0.95           H  
ATOM   3617  C   VAL A 231     -12.091  16.634   9.951  1.00  0.95           C  
ATOM   3618  CB  VAL A 231     -13.097  16.406   7.642  1.00  0.95           C  
ATOM   3619  HB  VAL A 231     -12.974  15.333   7.789  1.00  0.95           H  
ATOM   3620  O   VAL A 231     -11.044  17.272   9.998  1.00  0.95           O  
ATOM   3621  CG1 VAL A 231     -14.362  16.610   6.808  1.00  0.95           C  
ATOM   3622 HG11 VAL A 231     -14.357  15.912   5.971  1.00  0.95           H  
ATOM   3623 HG12 VAL A 231     -15.242  16.435   7.427  1.00  0.95           H  
ATOM   3624 HG13 VAL A 231     -14.402  17.629   6.423  1.00  0.95           H  
ATOM   3625  CG2 VAL A 231     -11.908  16.915   6.829  1.00  0.95           C  
ATOM   3626 HG21 VAL A 231     -10.979  16.661   7.339  1.00  0.95           H  
ATOM   3627 HG22 VAL A 231     -11.898  16.441   5.847  1.00  0.95           H  
ATOM   3628 HG23 VAL A 231     -11.964  17.996   6.701  1.00  0.95           H  
ATOM   3629  N   ALA A 232     -12.286  15.534  10.675  1.00  0.96           N  
ATOM   3630  H   ALA A 232     -13.171  15.058  10.576  1.00  0.96           H  
ATOM   3631  CA  ALA A 232     -11.206  14.801  11.319  1.00  0.96           C  
ATOM   3632  HA  ALA A 232     -10.432  15.496  11.644  1.00  0.96           H  
ATOM   3633  C   ALA A 232     -10.598  13.839  10.291  1.00  0.96           C  
ATOM   3634  CB  ALA A 232     -11.749  14.087  12.562  1.00  0.96           C  
ATOM   3635  HB1 ALA A 232     -12.146  14.820  13.264  1.00  0.96           H  
ATOM   3636  HB2 ALA A 232     -12.539  13.394  12.274  1.00  0.96           H  
ATOM   3637  HB3 ALA A 232     -10.944  13.533  13.043  1.00  0.96           H  
ATOM   3638  O   ALA A 232     -11.260  12.909   9.826  1.00  0.96           O  
ATOM   3639  N   VAL A 233      -9.349  14.090   9.916  1.00  0.98           N  
ATOM   3640  H   VAL A 233      -8.861  14.848  10.370  1.00  0.98           H  
ATOM   3641  CA  VAL A 233      -8.584  13.291   8.961  1.00  0.98           C  
ATOM   3642  HA  VAL A 233      -9.274  12.804   8.272  1.00  0.98           H  
ATOM   3643  C   VAL A 233      -7.810  12.222   9.726  1.00  0.98           C  
ATOM   3644  CB  VAL A 233      -7.636  14.177   8.134  1.00  0.98           C  
ATOM   3645  HB  VAL A 233      -6.856  14.583   8.778  1.00  0.98           H  
ATOM   3646  O   VAL A 233      -7.115  12.543  10.689  1.00  0.98           O  
ATOM   3647  CG1 VAL A 233      -6.984  13.353   7.024  1.00  0.98           C  
ATOM   3648 HG11 VAL A 233      -6.387  12.549   7.455  1.00  0.98           H  
ATOM   3649 HG12 VAL A 233      -6.332  13.993   6.429  1.00  0.98           H  
ATOM   3650 HG13 VAL A 233      -7.752  12.925   6.381  1.00  0.98           H  
ATOM   3651  CG2 VAL A 233      -8.368  15.348   7.465  1.00  0.98           C  
ATOM   3652 HG21 VAL A 233      -8.774  16.021   8.220  1.00  0.98           H  
ATOM   3653 HG22 VAL A 233      -9.176  14.978   6.833  1.00  0.98           H  
ATOM   3654 HG23 VAL A 233      -7.672  15.920   6.853  1.00  0.98           H  
ATOM   3655  N   ILE A 234      -7.932  10.966   9.303  1.00  0.95           N  
ATOM   3656  H   ILE A 234      -8.549  10.796   8.521  1.00  0.95           H  
ATOM   3657  CA  ILE A 234      -7.348   9.792   9.950  1.00  0.95           C  
ATOM   3658  HA  ILE A 234      -6.795  10.116  10.833  1.00  0.95           H  
ATOM   3659  C   ILE A 234      -6.360   9.111   9.002  1.00  0.95           C  
ATOM   3660  CB  ILE A 234      -8.455   8.821  10.420  1.00  0.95           C  
ATOM   3661  HB  ILE A 234      -8.998   8.478   9.539  1.00  0.95           H  
ATOM   3662  O   ILE A 234      -6.747   8.600   7.947  1.00  0.95           O  
ATOM   3663  CG1 ILE A 234      -9.499   9.467  11.359  1.00  0.95           C  
ATOM   3664 HG12 ILE A 234     -10.268   8.728  11.580  1.00  0.95           H  
ATOM   3665 HG13 ILE A 234      -9.988  10.288  10.835  1.00  0.95           H  
ATOM   3666  CG2 ILE A 234      -7.834   7.589  11.092  1.00  0.95           C  
ATOM   3667 HG21 ILE A 234      -7.134   7.921  11.859  1.00  0.95           H  
ATOM   3668 HG22 ILE A 234      -8.607   6.967  11.543  1.00  0.95           H  
ATOM   3669 HG23 ILE A 234      -7.290   6.992  10.360  1.00  0.95           H  
ATOM   3670  CD1 ILE A 234      -8.951  10.002  12.689  1.00  0.95           C  
ATOM   3671 HD11 ILE A 234      -8.502   9.197  13.271  1.00  0.95           H  
ATOM   3672 HD12 ILE A 234      -8.209  10.778  12.502  1.00  0.95           H  
ATOM   3673 HD13 ILE A 234      -9.769  10.435  13.264  1.00  0.95           H  
ATOM   3674  N   ASP A 235      -5.094   9.068   9.404  1.00  0.94           N  
ATOM   3675  H   ASP A 235      -4.871   9.442  10.315  1.00  0.94           H  
ATOM   3676  CA  ASP A 235      -4.058   8.289   8.734  1.00  0.94           C  
ATOM   3677  HA  ASP A 235      -4.338   8.171   7.687  1.00  0.94           H  
ATOM   3678  C   ASP A 235      -3.945   6.886   9.342  1.00  0.94           C  
ATOM   3679  CB  ASP A 235      -2.713   9.021   8.741  1.00  0.94           C  
ATOM   3680  HB2 ASP A 235      -2.813   9.991   8.254  1.00  0.94           H  
ATOM   3681  HB3 ASP A 235      -2.411   9.191   9.774  1.00  0.94           H  
ATOM   3682  O   ASP A 235      -3.957   6.709  10.564  1.00  0.94           O  
ATOM   3683  CG  ASP A 235      -1.648   8.186   8.022  1.00  0.94           C  
ATOM   3684  OD1 ASP A 235      -1.997   7.580   6.976  1.00  0.94           O  
ATOM   3685  OD2 ASP A 235      -0.552   8.023   8.597  1.00  0.94           O  
ATOM   3686  N   THR A 236      -3.827   5.886   8.467  1.00  0.86           N  
ATOM   3687  H   THR A 236      -3.689   6.148   7.501  1.00  0.86           H  
ATOM   3688  CA  THR A 236      -3.714   4.464   8.826  1.00  0.86           C  
ATOM   3689  HA  THR A 236      -3.633   4.393   9.911  1.00  0.86           H  
ATOM   3690  C   THR A 236      -2.433   3.834   8.285  1.00  0.86           C  
ATOM   3691  CB  THR A 236      -4.952   3.650   8.419  1.00  0.86           C  
ATOM   3692  HB  THR A 236      -4.904   2.687   8.926  1.00  0.86           H  
ATOM   3693  O   THR A 236      -2.323   2.618   8.146  1.00  0.86           O  
ATOM   3694  CG2 THR A 236      -6.259   4.330   8.832  1.00  0.86           C  
ATOM   3695 HG21 THR A 236      -6.405   5.254   8.274  1.00  0.86           H  
ATOM   3696 HG22 THR A 236      -6.230   4.555   9.898  1.00  0.86           H  
ATOM   3697 HG23 THR A 236      -7.100   3.664   8.636  1.00  0.86           H  
ATOM   3698  OG1 THR A 236      -4.965   3.384   7.039  1.00  0.86           O  
ATOM   3699  HG1 THR A 236      -5.469   4.075   6.604  1.00  0.86           H  
ATOM   3700  N   GLU A 237      -1.428   4.637   7.943  1.00  0.68           N  
ATOM   3701  H   GLU A 237      -1.529   5.638   8.028  1.00  0.68           H  
ATOM   3702  CA  GLU A 237      -0.203   4.128   7.334  1.00  0.68           C  
ATOM   3703  HA  GLU A 237      -0.492   3.515   6.480  1.00  0.68           H  
ATOM   3704  C   GLU A 237       0.560   3.116   8.192  1.00  0.68           C  
ATOM   3705  CB  GLU A 237       0.591   5.328   6.813  1.00  0.68           C  
ATOM   3706  HB2 GLU A 237      -0.064   5.853   6.118  1.00  0.68           H  
ATOM   3707  HB3 GLU A 237       0.815   6.009   7.634  1.00  0.68           H  
ATOM   3708  O   GLU A 237       1.045   2.121   7.646  1.00  0.68           O  
ATOM   3709  CG  GLU A 237       1.880   4.959   6.075  1.00  0.68           C  
ATOM   3710  HG2 GLU A 237       1.674   4.094   5.446  1.00  0.68           H  
ATOM   3711  HG3 GLU A 237       2.642   4.676   6.801  1.00  0.68           H  
ATOM   3712  CD  GLU A 237       2.402   6.092   5.177  1.00  0.68           C  
ATOM   3713  OE1 GLU A 237       3.290   5.776   4.361  1.00  0.68           O  
ATOM   3714  OE2 GLU A 237       1.811   7.198   5.139  1.00  0.68           O  
ATOM   3715  N   GLY A 238       0.516   3.265   9.517  1.00  0.57           N  
ATOM   3716  H   GLY A 238       0.104   4.112   9.883  1.00  0.57           H  
ATOM   3717  CA  GLY A 238       1.088   2.314  10.469  1.00  0.57           C  
ATOM   3718  HA2 GLY A 238       1.214   2.839  11.416  1.00  0.57           H  
ATOM   3719  HA3 GLY A 238       2.070   2.001  10.115  1.00  0.57           H  
ATOM   3720  C   GLY A 238       0.260   1.057  10.751  1.00  0.57           C  
ATOM   3721  O   GLY A 238       0.777   0.134  11.380  1.00  0.57           O  
ATOM   3722  N   LEU A 239      -0.997   0.976  10.291  1.00  0.59           N  
ATOM   3723  H   LEU A 239      -1.354   1.741   9.737  1.00  0.59           H  
ATOM   3724  CA  LEU A 239      -1.905  -0.135  10.629  1.00  0.59           C  
ATOM   3725  HA  LEU A 239      -1.940  -0.235  11.714  1.00  0.59           H  
ATOM   3726  C   LEU A 239      -1.457  -1.479  10.057  1.00  0.59           C  
ATOM   3727  CB  LEU A 239      -3.318   0.127  10.068  1.00  0.59           C  
ATOM   3728  HB2 LEU A 239      -3.373   1.097   9.574  1.00  0.59           H  
ATOM   3729  HB3 LEU A 239      -3.548  -0.609   9.298  1.00  0.59           H  
ATOM   3730  O   LEU A 239      -1.735  -2.534  10.622  1.00  0.59           O  
ATOM   3731  CG  LEU A 239      -4.405   0.052  11.134  1.00  0.59           C  
ATOM   3732  HG  LEU A 239      -4.146  -0.715  11.864  1.00  0.59           H  
ATOM   3733  CD1 LEU A 239      -4.489   1.427  11.782  1.00  0.59           C  
ATOM   3734 HD11 LEU A 239      -3.587   1.618  12.364  1.00  0.59           H  
ATOM   3735 HD12 LEU A 239      -4.593   2.208  11.028  1.00  0.59           H  
ATOM   3736 HD13 LEU A 239      -5.366   1.488  12.426  1.00  0.59           H  
ATOM   3737  CD2 LEU A 239      -5.753  -0.323  10.525  1.00  0.59           C  
ATOM   3738 HD21 LEU A 239      -6.522  -0.318  11.297  1.00  0.59           H  
ATOM   3739 HD22 LEU A 239      -6.021   0.389   9.744  1.00  0.59           H  
ATOM   3740 HD23 LEU A 239      -5.695  -1.325  10.100  1.00  0.59           H  
ATOM   3741  N   LEU A 240      -0.854  -1.438   8.870  1.00  0.51           N  
ATOM   3742  H   LEU A 240      -0.679  -0.526   8.474  1.00  0.51           H  
ATOM   3743  CA  LEU A 240      -0.703  -2.617   8.023  1.00  0.51           C  
ATOM   3744  HA  LEU A 240      -1.338  -3.417   8.403  1.00  0.51           H  
ATOM   3745  C   LEU A 240       0.719  -3.187   8.038  1.00  0.51           C  
ATOM   3746  CB  LEU A 240      -1.185  -2.272   6.606  1.00  0.51           C  
ATOM   3747  HB2 LEU A 240      -0.491  -1.566   6.150  1.00  0.51           H  
ATOM   3748  HB3 LEU A 240      -1.169  -3.205   6.041  1.00  0.51           H  
ATOM   3749  O   LEU A 240       0.920  -4.340   7.667  1.00  0.51           O  
ATOM   3750  CG  LEU A 240      -2.616  -1.721   6.498  1.00  0.51           C  
ATOM   3751  HG  LEU A 240      -2.692  -0.772   7.030  1.00  0.51           H  
ATOM   3752  CD1 LEU A 240      -2.971  -1.473   5.035  1.00  0.51           C  
ATOM   3753 HD11 LEU A 240      -2.242  -0.789   4.601  1.00  0.51           H  
ATOM   3754 HD12 LEU A 240      -3.963  -1.025   4.964  1.00  0.51           H  
ATOM   3755 HD13 LEU A 240      -2.955  -2.411   4.480  1.00  0.51           H  
ATOM   3756  CD2 LEU A 240      -3.610  -2.714   7.084  1.00  0.51           C  
ATOM   3757 HD21 LEU A 240      -3.415  -3.702   6.667  1.00  0.51           H  
ATOM   3758 HD22 LEU A 240      -3.498  -2.761   8.167  1.00  0.51           H  
ATOM   3759 HD23 LEU A 240      -4.623  -2.379   6.865  1.00  0.51           H  
ATOM   3760  N   GLY A 241       1.705  -2.409   8.486  1.00  0.46           N  
ATOM   3761  H   GLY A 241       1.472  -1.476   8.793  1.00  0.46           H  
ATOM   3762  CA  GLY A 241       3.115  -2.804   8.462  1.00  0.46           C  
ATOM   3763  HA2 GLY A 241       3.288  -3.519   7.657  1.00  0.46           H  
ATOM   3764  HA3 GLY A 241       3.709  -1.916   8.246  1.00  0.46           H  
ATOM   3765  C   GLY A 241       3.658  -3.406   9.761  1.00  0.46           C  
ATOM   3766  O   GLY A 241       4.660  -4.110   9.699  1.00  0.46           O  
ATOM   3767  N   ALA A 242       3.040  -3.140  10.920  1.00  0.42           N  
ATOM   3768  H   ALA A 242       2.220  -2.550  10.903  1.00  0.42           H  
ATOM   3769  CA  ALA A 242       3.725  -3.296  12.210  1.00  0.42           C  
ATOM   3770  HA  ALA A 242       4.797  -3.380  12.030  1.00  0.42           H  
ATOM   3771  C   ALA A 242       3.353  -4.545  13.030  1.00  0.42           C  
ATOM   3772  CB  ALA A 242       3.524  -2.004  13.011  1.00  0.42           C  
ATOM   3773  HB1 ALA A 242       3.891  -1.148  12.444  1.00  0.42           H  
ATOM   3774  HB2 ALA A 242       4.076  -2.067  13.949  1.00  0.42           H  
ATOM   3775  HB3 ALA A 242       2.468  -1.861  13.237  1.00  0.42           H  
ATOM   3776  O   ALA A 242       4.224  -5.101  13.682  1.00  0.42           O  
ATOM   3777  N   THR A 243       2.105  -5.023  13.009  1.00  0.47           N  
ATOM   3778  H   THR A 243       1.387  -4.516  12.511  1.00  0.47           H  
ATOM   3779  CA  THR A 243       1.674  -6.058  13.973  1.00  0.47           C  
ATOM   3780  HA  THR A 243       2.383  -6.088  14.800  1.00  0.47           H  
ATOM   3781  C   THR A 243       1.654  -7.457  13.358  1.00  0.47           C  
ATOM   3782  CB  THR A 243       0.326  -5.692  14.606  1.00  0.47           C  
ATOM   3783  HB  THR A 243       0.023  -6.481  15.294  1.00  0.47           H  
ATOM   3784  O   THR A 243       1.081  -7.657  12.289  1.00  0.47           O  
ATOM   3785  CG2 THR A 243       0.398  -4.366  15.363  1.00  0.47           C  
ATOM   3786 HG21 THR A 243       0.617  -3.536  14.691  1.00  0.47           H  
ATOM   3787 HG22 THR A 243      -0.551  -4.177  15.864  1.00  0.47           H  
ATOM   3788 HG23 THR A 243       1.172  -4.421  16.129  1.00  0.47           H  
ATOM   3789  OG1 THR A 243      -0.662  -5.527  13.616  1.00  0.47           O  
ATOM   3790  HG1 THR A 243      -1.408  -5.141  14.081  1.00  0.47           H  
ATOM   3791  N   VAL A 244       2.262  -8.451  14.014  1.00  0.47           N  
ATOM   3792  H   VAL A 244       2.817  -8.215  14.825  1.00  0.47           H  
ATOM   3793  CA  VAL A 244       2.262  -9.867  13.572  1.00  0.47           C  
ATOM   3794  HA  VAL A 244       2.576  -9.900  12.529  1.00  0.47           H  
ATOM   3795  C   VAL A 244       0.852 -10.484  13.652  1.00  0.47           C  
ATOM   3796  CB  VAL A 244       3.273 -10.698  14.404  1.00  0.47           C  
ATOM   3797  HB  VAL A 244       2.849 -10.879  15.392  1.00  0.47           H  
ATOM   3798  O   VAL A 244       0.555 -11.482  12.997  1.00  0.47           O  
ATOM   3799  CG1 VAL A 244       3.590 -12.051  13.750  1.00  0.47           C  
ATOM   3800 HG11 VAL A 244       4.324 -12.585  14.354  1.00  0.47           H  
ATOM   3801 HG12 VAL A 244       2.690 -12.664  13.690  1.00  0.47           H  
ATOM   3802 HG13 VAL A 244       3.992 -11.895  12.749  1.00  0.47           H  
ATOM   3803  CG2 VAL A 244       4.613  -9.971  14.589  1.00  0.47           C  
ATOM   3804 HG21 VAL A 244       5.325 -10.612  15.109  1.00  0.47           H  
ATOM   3805 HG22 VAL A 244       4.503  -9.079  15.205  1.00  0.47           H  
ATOM   3806 HG23 VAL A 244       5.037  -9.690  13.625  1.00  0.47           H  
ATOM   3807  N   ASN A 245      -0.046  -9.874  14.433  1.00  0.60           N  
ATOM   3808  H   ASN A 245       0.236  -9.031  14.912  1.00  0.60           H  
ATOM   3809  CA  ASN A 245      -1.357 -10.425  14.743  1.00  0.60           C  
ATOM   3810  HA  ASN A 245      -1.301 -11.504  14.597  1.00  0.60           H  
ATOM   3811  C   ASN A 245      -2.456  -9.897  13.799  1.00  0.60           C  
ATOM   3812  CB  ASN A 245      -1.634 -10.211  16.239  1.00  0.60           C  
ATOM   3813  HB2 ASN A 245      -0.713 -10.364  16.802  1.00  0.60           H  
ATOM   3814  HB3 ASN A 245      -1.975  -9.192  16.422  1.00  0.60           H  
ATOM   3815  O   ASN A 245      -2.927  -8.761  13.897  1.00  0.60           O  
ATOM   3816  CG  ASN A 245      -2.661 -11.196  16.762  1.00  0.60           C  
ATOM   3817  ND2 ASN A 245      -2.681 -11.438  18.050  1.00  0.60           N  
ATOM   3818 HD21 ASN A 245      -2.007 -11.008  18.667  1.00  0.60           H  
ATOM   3819 HD22 ASN A 245      -3.324 -12.140  18.387  1.00  0.60           H  
ATOM   3820  OD1 ASN A 245      -3.456 -11.751  16.014  1.00  0.60           O  
ATOM   3821  N   LEU A 246      -2.892 -10.765  12.886  1.00  0.60           N  
ATOM   3822  H   LEU A 246      -2.440 -11.668  12.870  1.00  0.60           H  
ATOM   3823  CA  LEU A 246      -3.917 -10.502  11.870  1.00  0.60           C  
ATOM   3824  HA  LEU A 246      -3.569  -9.675  11.251  1.00  0.60           H  
ATOM   3825  C   LEU A 246      -5.264 -10.082  12.495  1.00  0.60           C  
ATOM   3826  CB  LEU A 246      -4.020 -11.790  11.015  1.00  0.60           C  
ATOM   3827  HB2 LEU A 246      -3.139 -12.401  11.211  1.00  0.60           H  
ATOM   3828  HB3 LEU A 246      -4.866 -12.394  11.341  1.00  0.60           H  
ATOM   3829  O   LEU A 246      -5.997  -9.268  11.923  1.00  0.60           O  
ATOM   3830  CG  LEU A 246      -4.081 -11.565   9.490  1.00  0.60           C  
ATOM   3831  HG  LEU A 246      -3.669 -10.586   9.244  1.00  0.60           H  
ATOM   3832  CD1 LEU A 246      -3.235 -12.622   8.775  1.00  0.60           C  
ATOM   3833 HD11 LEU A 246      -3.606 -13.621   9.003  1.00  0.60           H  
ATOM   3834 HD12 LEU A 246      -2.195 -12.543   9.091  1.00  0.60           H  
ATOM   3835 HD13 LEU A 246      -3.275 -12.467   7.697  1.00  0.60           H  
ATOM   3836  CD2 LEU A 246      -5.510 -11.648   8.953  1.00  0.60           C  
ATOM   3837 HD21 LEU A 246      -5.511 -11.447   7.881  1.00  0.60           H  
ATOM   3838 HD22 LEU A 246      -5.919 -12.643   9.127  1.00  0.60           H  
ATOM   3839 HD23 LEU A 246      -6.134 -10.908   9.452  1.00  0.60           H  
ATOM   3840  N   SER A 247      -5.569 -10.588  13.696  1.00  0.65           N  
ATOM   3841  H   SER A 247      -4.914 -11.224  14.128  1.00  0.65           H  
ATOM   3842  CA  SER A 247      -6.792 -10.251  14.436  1.00  0.65           C  
ATOM   3843  HA  SER A 247      -7.647 -10.384  13.773  1.00  0.65           H  
ATOM   3844  C   SER A 247      -6.787  -8.786  14.880  1.00  0.65           C  
ATOM   3845  CB  SER A 247      -6.983 -11.208  15.622  1.00  0.65           C  
ATOM   3846  HB2 SER A 247      -7.949 -11.006  16.084  1.00  0.65           H  
ATOM   3847  HB3 SER A 247      -6.981 -12.239  15.268  1.00  0.65           H  
ATOM   3848  O   SER A 247      -7.763  -8.071  14.663  1.00  0.65           O  
ATOM   3849  OG  SER A 247      -5.970 -11.047  16.595  1.00  0.65           O  
ATOM   3850  HG  SER A 247      -5.210 -11.589  16.369  1.00  0.65           H  
ATOM   3851  N   GLN A 248      -5.650  -8.300  15.379  1.00  0.66           N  
ATOM   3852  H   GLN A 248      -4.880  -8.944  15.493  1.00  0.66           H  
ATOM   3853  CA  GLN A 248      -5.458  -6.923  15.834  1.00  0.66           C  
ATOM   3854  HA  GLN A 248      -6.213  -6.686  16.584  1.00  0.66           H  
ATOM   3855  C   GLN A 248      -5.619  -5.915  14.690  1.00  0.66           C  
ATOM   3856  CB  GLN A 248      -4.069  -6.845  16.475  1.00  0.66           C  
ATOM   3857  HB2 GLN A 248      -3.313  -6.852  15.689  1.00  0.66           H  
ATOM   3858  HB3 GLN A 248      -3.919  -7.723  17.102  1.00  0.66           H  
ATOM   3859  O   GLN A 248      -6.330  -4.921  14.829  1.00  0.66           O  
ATOM   3860  CG  GLN A 248      -3.872  -5.607  17.356  1.00  0.66           C  
ATOM   3861  HG2 GLN A 248      -4.051  -4.699  16.780  1.00  0.66           H  
ATOM   3862  HG3 GLN A 248      -4.577  -5.642  18.187  1.00  0.66           H  
ATOM   3863  CD  GLN A 248      -2.465  -5.547  17.935  1.00  0.66           C  
ATOM   3864  NE2 GLN A 248      -2.228  -4.708  18.910  1.00  0.66           N  
ATOM   3865 HE21 GLN A 248      -1.256  -4.526  19.113  1.00  0.66           H  
ATOM   3866 HE22 GLN A 248      -2.952  -4.136  19.322  1.00  0.66           H  
ATOM   3867  OE1 GLN A 248      -1.564  -6.252  17.501  1.00  0.66           O  
ATOM   3868  N   ARG A 249      -5.050  -6.213  13.512  1.00  0.68           N  
ATOM   3869  H   ARG A 249      -4.468  -7.037  13.472  1.00  0.68           H  
ATOM   3870  CA  ARG A 249      -5.232  -5.385  12.304  1.00  0.68           C  
ATOM   3871  HA  ARG A 249      -4.910  -4.364  12.512  1.00  0.68           H  
ATOM   3872  C   ARG A 249      -6.694  -5.304  11.885  1.00  0.68           C  
ATOM   3873  CB  ARG A 249      -4.421  -5.944  11.132  1.00  0.68           C  
ATOM   3874  HB2 ARG A 249      -4.738  -6.966  10.923  1.00  0.68           H  
ATOM   3875  HB3 ARG A 249      -4.621  -5.335  10.250  1.00  0.68           H  
ATOM   3876  O   ARG A 249      -7.185  -4.227  11.556  1.00  0.68           O  
ATOM   3877  CG  ARG A 249      -2.918  -5.930  11.402  1.00  0.68           C  
ATOM   3878  HG2 ARG A 249      -2.691  -6.598  12.233  1.00  0.68           H  
ATOM   3879  HG3 ARG A 249      -2.592  -4.919  11.644  1.00  0.68           H  
ATOM   3880  CD  ARG A 249      -2.191  -6.422  10.155  1.00  0.68           C  
ATOM   3881  HD2 ARG A 249      -2.585  -7.399   9.874  1.00  0.68           H  
ATOM   3882  HD3 ARG A 249      -2.374  -5.715   9.346  1.00  0.68           H  
ATOM   3883  NE  ARG A 249      -0.748  -6.538  10.394  1.00  0.68           N  
ATOM   3884  HE  ARG A 249      -0.425  -6.495  11.349  1.00  0.68           H  
ATOM   3885  NH1 ARG A 249      -0.136  -6.896   8.221  1.00  0.68           N  
ATOM   3886 HH11 ARG A 249      -1.115  -6.917   7.972  1.00  0.68           H  
ATOM   3887 HH12 ARG A 249       0.538  -6.617   7.523  1.00  0.68           H  
ATOM   3888  NH2 ARG A 249       1.435  -6.631   9.775  1.00  0.68           N  
ATOM   3889 HH21 ARG A 249       2.146  -6.664   9.058  1.00  0.68           H  
ATOM   3890 HH22 ARG A 249       1.663  -6.713  10.755  1.00  0.68           H  
ATOM   3891  CZ  ARG A 249       0.175  -6.692   9.467  1.00  0.68           C  
ATOM   3892  N   THR A 250      -7.387  -6.441  11.915  1.00  0.69           N  
ATOM   3893  H   THR A 250      -6.904  -7.283  12.197  1.00  0.69           H  
ATOM   3894  CA  THR A 250      -8.803  -6.525  11.543  1.00  0.69           C  
ATOM   3895  HA  THR A 250      -8.927  -6.103  10.545  1.00  0.69           H  
ATOM   3896  C   THR A 250      -9.657  -5.699  12.502  1.00  0.69           C  
ATOM   3897  CB  THR A 250      -9.280  -7.984  11.495  1.00  0.69           C  
ATOM   3898  HB  THR A 250      -9.248  -8.420  12.494  1.00  0.69           H  
ATOM   3899  O   THR A 250     -10.465  -4.891  12.051  1.00  0.69           O  
ATOM   3900  CG2 THR A 250     -10.701  -8.100  10.943  1.00  0.69           C  
ATOM   3901 HG21 THR A 250     -10.756  -7.645   9.954  1.00  0.69           H  
ATOM   3902 HG22 THR A 250     -11.410  -7.612  11.611  1.00  0.69           H  
ATOM   3903 HG23 THR A 250     -10.969  -9.153  10.859  1.00  0.69           H  
ATOM   3904  OG1 THR A 250      -8.441  -8.730  10.642  1.00  0.69           O  
ATOM   3905  HG1 THR A 250      -7.624  -8.932  11.105  1.00  0.69           H  
ATOM   3906  N   ARG A 251      -9.442  -5.816  13.819  1.00  0.74           N  
ATOM   3907  H   ARG A 251      -8.746  -6.474  14.139  1.00  0.74           H  
ATOM   3908  CA  ARG A 251     -10.172  -5.021  14.822  1.00  0.74           C  
ATOM   3909  HA  ARG A 251     -11.244  -5.163  14.687  1.00  0.74           H  
ATOM   3910  C   ARG A 251      -9.918  -3.528  14.667  1.00  0.74           C  
ATOM   3911  CB  ARG A 251      -9.791  -5.457  16.239  1.00  0.74           C  
ATOM   3912  HB2 ARG A 251     -10.269  -4.779  16.947  1.00  0.74           H  
ATOM   3913  HB3 ARG A 251      -8.710  -5.389  16.358  1.00  0.74           H  
ATOM   3914  O   ARG A 251     -10.864  -2.744  14.696  1.00  0.74           O  
ATOM   3915  CG  ARG A 251     -10.263  -6.879  16.559  1.00  0.74           C  
ATOM   3916  HG2 ARG A 251      -9.730  -7.597  15.936  1.00  0.74           H  
ATOM   3917  HG3 ARG A 251     -11.327  -6.959  16.338  1.00  0.74           H  
ATOM   3918  CD  ARG A 251     -10.052  -7.260  18.024  1.00  0.74           C  
ATOM   3919  HD2 ARG A 251     -10.300  -8.314  18.150  1.00  0.74           H  
ATOM   3920  HD3 ARG A 251     -10.775  -6.700  18.617  1.00  0.74           H  
ATOM   3921  NE  ARG A 251      -8.683  -6.981  18.498  1.00  0.74           N  
ATOM   3922  HE  ARG A 251      -8.419  -6.016  18.641  1.00  0.74           H  
ATOM   3923  NH1 ARG A 251      -7.936  -9.150  18.646  1.00  0.74           N  
ATOM   3924 HH11 ARG A 251      -7.157  -9.785  18.744  1.00  0.74           H  
ATOM   3925 HH12 ARG A 251      -8.880  -9.468  18.815  1.00  0.74           H  
ATOM   3926  NH2 ARG A 251      -6.546  -7.453  19.044  1.00  0.74           N  
ATOM   3927 HH21 ARG A 251      -6.438  -6.454  19.145  1.00  0.74           H  
ATOM   3928 HH22 ARG A 251      -5.838  -8.083  19.394  1.00  0.74           H  
ATOM   3929  CZ  ARG A 251      -7.732  -7.865  18.723  1.00  0.74           C  
ATOM   3930  N   LEU A 252      -8.673  -3.130  14.429  1.00  0.78           N  
ATOM   3931  H   LEU A 252      -7.928  -3.810  14.485  1.00  0.78           H  
ATOM   3932  CA  LEU A 252      -8.334  -1.726  14.256  1.00  0.78           C  
ATOM   3933  HA  LEU A 252      -8.785  -1.185  15.088  1.00  0.78           H  
ATOM   3934  C   LEU A 252      -8.926  -1.139  12.963  1.00  0.78           C  
ATOM   3935  CB  LEU A 252      -6.812  -1.597  14.368  1.00  0.78           C  
ATOM   3936  HB2 LEU A 252      -6.348  -2.073  13.504  1.00  0.78           H  
ATOM   3937  HB3 LEU A 252      -6.482  -2.128  15.262  1.00  0.78           H  
ATOM   3938  O   LEU A 252      -9.510  -0.055  12.997  1.00  0.78           O  
ATOM   3939  CG  LEU A 252      -6.330  -0.148  14.468  1.00  0.78           C  
ATOM   3940  HG  LEU A 252      -6.609   0.356  13.543  1.00  0.78           H  
ATOM   3941  CD1 LEU A 252      -6.940   0.636  15.628  1.00  0.78           C  
ATOM   3942 HD11 LEU A 252      -6.821   0.076  16.555  1.00  0.78           H  
ATOM   3943 HD12 LEU A 252      -7.997   0.827  15.441  1.00  0.78           H  
ATOM   3944 HD13 LEU A 252      -6.434   1.597  15.721  1.00  0.78           H  
ATOM   3945  CD2 LEU A 252      -4.814  -0.149  14.667  1.00  0.78           C  
ATOM   3946 HD21 LEU A 252      -4.576  -0.511  15.667  1.00  0.78           H  
ATOM   3947 HD22 LEU A 252      -4.408   0.858  14.573  1.00  0.78           H  
ATOM   3948 HD23 LEU A 252      -4.322  -0.817  13.958  1.00  0.78           H  
ATOM   3949  N   LEU A 253      -8.880  -1.880  11.850  1.00  0.80           N  
ATOM   3950  H   LEU A 253      -8.372  -2.752  11.878  1.00  0.80           H  
ATOM   3951  CA  LEU A 253      -9.559  -1.515  10.600  1.00  0.80           C  
ATOM   3952  HA  LEU A 253      -9.140  -0.577  10.234  1.00  0.80           H  
ATOM   3953  C   LEU A 253     -11.060  -1.305  10.830  1.00  0.80           C  
ATOM   3954  CB  LEU A 253      -9.310  -2.628   9.561  1.00  0.80           C  
ATOM   3955  HB2 LEU A 253      -9.609  -3.583   9.994  1.00  0.80           H  
ATOM   3956  HB3 LEU A 253      -8.241  -2.682   9.355  1.00  0.80           H  
ATOM   3957  O   LEU A 253     -11.628  -0.293  10.424  1.00  0.80           O  
ATOM   3958  CG  LEU A 253     -10.071  -2.454   8.232  1.00  0.80           C  
ATOM   3959  HG  LEU A 253     -11.140  -2.367   8.426  1.00  0.80           H  
ATOM   3960  CD1 LEU A 253      -9.603  -1.214   7.478  1.00  0.80           C  
ATOM   3961 HD11 LEU A 253      -8.529  -1.258   7.299  1.00  0.80           H  
ATOM   3962 HD12 LEU A 253     -10.129  -1.139   6.526  1.00  0.80           H  
ATOM   3963 HD13 LEU A 253      -9.842  -0.326   8.064  1.00  0.80           H  
ATOM   3964  CD2 LEU A 253      -9.865  -3.677   7.343  1.00  0.80           C  
ATOM   3965 HD21 LEU A 253      -8.803  -3.827   7.152  1.00  0.80           H  
ATOM   3966 HD22 LEU A 253     -10.385  -3.539   6.395  1.00  0.80           H  
ATOM   3967 HD23 LEU A 253     -10.267  -4.563   7.836  1.00  0.80           H  
ATOM   3968  N   LEU A 254     -11.692  -2.248  11.523  1.00  0.77           N  
ATOM   3969  H   LEU A 254     -11.154  -3.054  11.811  1.00  0.77           H  
ATOM   3970  CA  LEU A 254     -13.108  -2.220  11.862  1.00  0.77           C  
ATOM   3971  HA  LEU A 254     -13.689  -2.115  10.946  1.00  0.77           H  
ATOM   3972  C   LEU A 254     -13.481  -1.011  12.733  1.00  0.77           C  
ATOM   3973  CB  LEU A 254     -13.417  -3.561  12.548  1.00  0.77           C  
ATOM   3974  HB2 LEU A 254     -12.592  -3.806  13.217  1.00  0.77           H  
ATOM   3975  HB3 LEU A 254     -14.269  -3.454  13.219  1.00  0.77           H  
ATOM   3976  O   LEU A 254     -14.487  -0.352  12.462  1.00  0.77           O  
ATOM   3977  CG  LEU A 254     -13.605  -4.755  11.589  1.00  0.77           C  
ATOM   3978  HG  LEU A 254     -12.681  -4.921  11.035  1.00  0.77           H  
ATOM   3979  CD1 LEU A 254     -13.911  -5.999  12.425  1.00  0.77           C  
ATOM   3980 HD11 LEU A 254     -13.112  -6.157  13.149  1.00  0.77           H  
ATOM   3981 HD12 LEU A 254     -14.857  -5.883  12.953  1.00  0.77           H  
ATOM   3982 HD13 LEU A 254     -13.956  -6.876  11.779  1.00  0.77           H  
ATOM   3983  CD2 LEU A 254     -14.710  -4.599  10.544  1.00  0.77           C  
ATOM   3984 HD21 LEU A 254     -14.598  -3.682   9.967  1.00  0.77           H  
ATOM   3985 HD22 LEU A 254     -15.688  -4.627  11.026  1.00  0.77           H  
ATOM   3986 HD23 LEU A 254     -14.644  -5.425   9.835  1.00  0.77           H  
ATOM   3987  N   LYS A 255     -12.649  -0.667  13.723  1.00  0.80           N  
ATOM   3988  H   LYS A 255     -11.862  -1.274  13.902  1.00  0.80           H  
ATOM   3989  CA  LYS A 255     -12.806   0.542  14.549  1.00  0.80           C  
ATOM   3990  HA  LYS A 255     -13.787   0.528  15.024  1.00  0.80           H  
ATOM   3991  C   LYS A 255     -12.757   1.811  13.699  1.00  0.80           C  
ATOM   3992  CB  LYS A 255     -11.722   0.578  15.641  1.00  0.80           C  
ATOM   3993  HB2 LYS A 255     -11.709   1.566  16.101  1.00  0.80           H  
ATOM   3994  HB3 LYS A 255     -10.746   0.409  15.186  1.00  0.80           H  
ATOM   3995  O   LYS A 255     -13.650   2.651  13.817  1.00  0.80           O  
ATOM   3996  CG  LYS A 255     -11.957  -0.460  16.746  1.00  0.80           C  
ATOM   3997  HG2 LYS A 255     -12.802  -0.135  17.353  1.00  0.80           H  
ATOM   3998  HG3 LYS A 255     -12.204  -1.431  16.315  1.00  0.80           H  
ATOM   3999  CD  LYS A 255     -10.728  -0.602  17.652  1.00  0.80           C  
ATOM   4000  HD2 LYS A 255      -9.856  -0.868  17.055  1.00  0.80           H  
ATOM   4001  HD3 LYS A 255     -10.543   0.345  18.158  1.00  0.80           H  
ATOM   4002  CE  LYS A 255     -10.973  -1.705  18.684  1.00  0.80           C  
ATOM   4003  HE2 LYS A 255     -11.899  -1.491  19.218  1.00  0.80           H  
ATOM   4004  HE3 LYS A 255     -11.092  -2.656  18.164  1.00  0.80           H  
ATOM   4005  NZ  LYS A 255      -9.848  -1.821  19.638  1.00  0.80           N  
ATOM   4006  HZ1 LYS A 255     -10.045  -2.509  20.351  1.00  0.80           H  
ATOM   4007  HZ2 LYS A 255      -9.589  -0.939  20.057  1.00  0.80           H  
ATOM   4008  HZ3 LYS A 255      -9.060  -2.216  19.145  1.00  0.80           H  
ATOM   4009  N   VAL A 256     -11.764   1.932  12.812  1.00  0.87           N  
ATOM   4010  H   VAL A 256     -11.069   1.200  12.775  1.00  0.87           H  
ATOM   4011  CA  VAL A 256     -11.620   3.097  11.923  1.00  0.87           C  
ATOM   4012  HA  VAL A 256     -11.643   3.998  12.535  1.00  0.87           H  
ATOM   4013  C   VAL A 256     -12.796   3.192  10.948  1.00  0.87           C  
ATOM   4014  CB  VAL A 256     -10.269   3.087  11.178  1.00  0.87           C  
ATOM   4015  HB  VAL A 256     -10.167   2.157  10.618  1.00  0.87           H  
ATOM   4016  O   VAL A 256     -13.389   4.263  10.817  1.00  0.87           O  
ATOM   4017  CG1 VAL A 256     -10.156   4.270  10.204  1.00  0.87           C  
ATOM   4018 HG11 VAL A 256     -10.286   5.212  10.737  1.00  0.87           H  
ATOM   4019 HG12 VAL A 256     -10.908   4.201   9.418  1.00  0.87           H  
ATOM   4020 HG13 VAL A 256      -9.175   4.265   9.728  1.00  0.87           H  
ATOM   4021  CG2 VAL A 256      -9.093   3.217  12.157  1.00  0.87           C  
ATOM   4022 HG21 VAL A 256      -9.143   4.170  12.683  1.00  0.87           H  
ATOM   4023 HG22 VAL A 256      -9.108   2.412  12.892  1.00  0.87           H  
ATOM   4024 HG23 VAL A 256      -8.151   3.162  11.612  1.00  0.87           H  
ATOM   4025  N   LEU A 257     -13.198   2.089  10.310  1.00  0.85           N  
ATOM   4026  H   LEU A 257     -12.675   1.236  10.452  1.00  0.85           H  
ATOM   4027  CA  LEU A 257     -14.350   2.057   9.400  1.00  0.85           C  
ATOM   4028  HA  LEU A 257     -14.192   2.782   8.601  1.00  0.85           H  
ATOM   4029  C   LEU A 257     -15.648   2.468  10.098  1.00  0.85           C  
ATOM   4030  CB  LEU A 257     -14.510   0.645   8.807  1.00  0.85           C  
ATOM   4031  HB2 LEU A 257     -15.507   0.560   8.374  1.00  0.85           H  
ATOM   4032  HB3 LEU A 257     -14.440  -0.085   9.613  1.00  0.85           H  
ATOM   4033  O   LEU A 257     -16.445   3.211   9.531  1.00  0.85           O  
ATOM   4034  CG  LEU A 257     -13.489   0.289   7.714  1.00  0.85           C  
ATOM   4035  HG  LEU A 257     -12.474   0.408   8.095  1.00  0.85           H  
ATOM   4036  CD1 LEU A 257     -13.687  -1.164   7.287  1.00  0.85           C  
ATOM   4037 HD11 LEU A 257     -14.679  -1.307   6.857  1.00  0.85           H  
ATOM   4038 HD12 LEU A 257     -12.929  -1.424   6.549  1.00  0.85           H  
ATOM   4039 HD13 LEU A 257     -13.569  -1.821   8.149  1.00  0.85           H  
ATOM   4040  CD2 LEU A 257     -13.653   1.177   6.481  1.00  0.85           C  
ATOM   4041 HD21 LEU A 257     -14.692   1.175   6.150  1.00  0.85           H  
ATOM   4042 HD22 LEU A 257     -13.355   2.198   6.723  1.00  0.85           H  
ATOM   4043 HD23 LEU A 257     -13.012   0.816   5.678  1.00  0.85           H  
ATOM   4044  N   ALA A 258     -15.852   2.032  11.341  1.00  0.76           N  
ATOM   4045  H   ALA A 258     -15.182   1.397  11.750  1.00  0.76           H  
ATOM   4046  CA  ALA A 258     -17.056   2.351  12.094  1.00  0.76           C  
ATOM   4047  HA  ALA A 258     -17.925   2.091  11.489  1.00  0.76           H  
ATOM   4048  C   ALA A 258     -17.197   3.839  12.413  1.00  0.76           C  
ATOM   4049  CB  ALA A 258     -17.064   1.502  13.358  1.00  0.76           C  
ATOM   4050  HB1 ALA A 258     -17.969   1.699  13.933  1.00  0.76           H  
ATOM   4051  HB2 ALA A 258     -16.184   1.738  13.957  1.00  0.76           H  
ATOM   4052  HB3 ALA A 258     -17.035   0.447  13.083  1.00  0.76           H  
ATOM   4053  O   ALA A 258     -18.318   4.353  12.361  1.00  0.76           O  
ATOM   4054  N   ILE A 259     -16.092   4.535  12.693  1.00  0.82           N  
ATOM   4055  H   ILE A 259     -15.211   4.043  12.746  1.00  0.82           H  
ATOM   4056  CA  ILE A 259     -16.112   5.981  12.942  1.00  0.82           C  
ATOM   4057  HA  ILE A 259     -17.083   6.234  13.368  1.00  0.82           H  
ATOM   4058  C   ILE A 259     -15.997   6.821  11.666  1.00  0.82           C  
ATOM   4059  CB  ILE A 259     -15.059   6.407  13.984  1.00  0.82           C  
ATOM   4060  HB  ILE A 259     -15.203   7.472  14.164  1.00  0.82           H  
ATOM   4061  O   ILE A 259     -16.282   8.011  11.725  1.00  0.82           O  
ATOM   4062  CG1 ILE A 259     -13.613   6.208  13.479  1.00  0.82           C  
ATOM   4063 HG12 ILE A 259     -13.375   5.144  13.471  1.00  0.82           H  
ATOM   4064 HG13 ILE A 259     -13.517   6.583  12.460  1.00  0.82           H  
ATOM   4065  CG2 ILE A 259     -15.312   5.678  15.316  1.00  0.82           C  
ATOM   4066 HG21 ILE A 259     -15.049   4.624  15.231  1.00  0.82           H  
ATOM   4067 HG22 ILE A 259     -16.362   5.764  15.598  1.00  0.82           H  
ATOM   4068 HG23 ILE A 259     -14.711   6.127  16.107  1.00  0.82           H  
ATOM   4069  CD1 ILE A 259     -12.567   6.940  14.324  1.00  0.82           C  
ATOM   4070 HD11 ILE A 259     -12.774   8.011  14.322  1.00  0.82           H  
ATOM   4071 HD12 ILE A 259     -12.575   6.572  15.350  1.00  0.82           H  
ATOM   4072 HD13 ILE A 259     -11.578   6.771  13.898  1.00  0.82           H  
ATOM   4073  N   SER A 260     -15.603   6.238  10.534  1.00  0.90           N  
ATOM   4074  H   SER A 260     -15.397   5.249  10.543  1.00  0.90           H  
ATOM   4075  CA  SER A 260     -15.416   6.969   9.277  1.00  0.90           C  
ATOM   4076  HA  SER A 260     -14.902   7.906   9.493  1.00  0.90           H  
ATOM   4077  C   SER A 260     -16.750   7.309   8.612  1.00  0.90           C  
ATOM   4078  CB  SER A 260     -14.519   6.190   8.317  1.00  0.90           C  
ATOM   4079  HB2 SER A 260     -14.435   6.736   7.377  1.00  0.90           H  
ATOM   4080  HB3 SER A 260     -14.948   5.208   8.120  1.00  0.90           H  
ATOM   4081  O   SER A 260     -17.692   6.519   8.638  1.00  0.90           O  
ATOM   4082  OG  SER A 260     -13.232   6.055   8.887  1.00  0.90           O  
ATOM   4083  HG  SER A 260     -13.304   5.474   9.649  1.00  0.90           H  
ATOM   4084  N   ASP A 261     -16.833   8.484   7.994  1.00  0.86           N  
ATOM   4085  H   ASP A 261     -16.048   9.117   8.046  1.00  0.86           H  
ATOM   4086  CA  ASP A 261     -17.943   8.868   7.113  1.00  0.86           C  
ATOM   4087  HA  ASP A 261     -18.804   8.226   7.302  1.00  0.86           H  
ATOM   4088  C   ASP A 261     -17.555   8.675   5.641  1.00  0.86           C  
ATOM   4089  CB  ASP A 261     -18.367  10.313   7.412  1.00  0.86           C  
ATOM   4090  HB2 ASP A 261     -17.550  10.989   7.161  1.00  0.86           H  
ATOM   4091  HB3 ASP A 261     -19.222  10.570   6.785  1.00  0.86           H  
ATOM   4092  O   ASP A 261     -18.378   8.275   4.816  1.00  0.86           O  
ATOM   4093  CG  ASP A 261     -18.755  10.501   8.883  1.00  0.86           C  
ATOM   4094  OD1 ASP A 261     -19.731   9.882   9.360  1.00  0.86           O  
ATOM   4095  OD2 ASP A 261     -18.056  11.239   9.599  1.00  0.86           O  
ATOM   4096  N   LEU A 262     -16.274   8.888   5.336  1.00  0.92           N  
ATOM   4097  H   LEU A 262     -15.661   9.220   6.066  1.00  0.92           H  
ATOM   4098  CA  LEU A 262     -15.682   8.686   4.024  1.00  0.92           C  
ATOM   4099  HA  LEU A 262     -16.330   8.038   3.434  1.00  0.92           H  
ATOM   4100  C   LEU A 262     -14.315   8.014   4.158  1.00  0.92           C  
ATOM   4101  CB  LEU A 262     -15.595  10.054   3.344  1.00  0.92           C  
ATOM   4102  HB2 LEU A 262     -14.954  10.686   3.958  1.00  0.92           H  
ATOM   4103  HB3 LEU A 262     -16.590  10.499   3.330  1.00  0.92           H  
ATOM   4104  O   LEU A 262     -13.550   8.292   5.080  1.00  0.92           O  
ATOM   4105  CG  LEU A 262     -15.044  10.042   1.913  1.00  0.92           C  
ATOM   4106  HG  LEU A 262     -14.044   9.609   1.887  1.00  0.92           H  
ATOM   4107  CD1 LEU A 262     -15.950   9.329   0.921  1.00  0.92           C  
ATOM   4108 HD11 LEU A 262     -16.955   9.747   0.969  1.00  0.92           H  
ATOM   4109 HD12 LEU A 262     -15.562   9.464  -0.088  1.00  0.92           H  
ATOM   4110 HD13 LEU A 262     -15.971   8.261   1.138  1.00  0.92           H  
ATOM   4111  CD2 LEU A 262     -14.971  11.481   1.451  1.00  0.92           C  
ATOM   4112 HD21 LEU A 262     -15.966  11.924   1.408  1.00  0.92           H  
ATOM   4113 HD22 LEU A 262     -14.372  12.037   2.172  1.00  0.92           H  
ATOM   4114 HD23 LEU A 262     -14.521  11.516   0.458  1.00  0.92           H  
ATOM   4115  N   VAL A 263     -14.013   7.133   3.218  1.00  0.93           N  
ATOM   4116  H   VAL A 263     -14.721   6.912   2.533  1.00  0.93           H  
ATOM   4117  CA  VAL A 263     -12.778   6.361   3.156  1.00  0.93           C  
ATOM   4118  HA  VAL A 263     -12.098   6.673   3.949  1.00  0.93           H  
ATOM   4119  C   VAL A 263     -12.112   6.603   1.811  1.00  0.93           C  
ATOM   4120  CB  VAL A 263     -13.093   4.875   3.357  1.00  0.93           C  
ATOM   4121  HB  VAL A 263     -13.902   4.590   2.684  1.00  0.93           H  
ATOM   4122  O   VAL A 263     -12.740   6.459   0.767  1.00  0.93           O  
ATOM   4123  CG1 VAL A 263     -11.880   4.005   3.048  1.00  0.93           C  
ATOM   4124 HG11 VAL A 263     -11.661   4.018   1.981  1.00  0.93           H  
ATOM   4125 HG12 VAL A 263     -12.094   2.975   3.334  1.00  0.93           H  
ATOM   4126 HG13 VAL A 263     -11.024   4.395   3.599  1.00  0.93           H  
ATOM   4127  CG2 VAL A 263     -13.535   4.582   4.793  1.00  0.93           C  
ATOM   4128 HG21 VAL A 263     -13.902   3.557   4.852  1.00  0.93           H  
ATOM   4129 HG22 VAL A 263     -12.693   4.710   5.473  1.00  0.93           H  
ATOM   4130 HG23 VAL A 263     -14.330   5.263   5.095  1.00  0.93           H  
ATOM   4131  N   ILE A 264     -10.825   6.917   1.817  1.00  0.96           N  
ATOM   4132  H   ILE A 264     -10.376   7.048   2.712  1.00  0.96           H  
ATOM   4133  CA  ILE A 264      -9.997   6.975   0.617  1.00  0.96           C  
ATOM   4134  HA  ILE A 264     -10.630   7.043  -0.268  1.00  0.96           H  
ATOM   4135  C   ILE A 264      -9.208   5.671   0.552  1.00  0.96           C  
ATOM   4136  CB  ILE A 264      -9.088   8.223   0.637  1.00  0.96           C  
ATOM   4137  HB  ILE A 264      -8.427   8.153   1.501  1.00  0.96           H  
ATOM   4138  O   ILE A 264      -8.376   5.415   1.412  1.00  0.96           O  
ATOM   4139  CG1 ILE A 264      -9.922   9.519   0.780  1.00  0.96           C  
ATOM   4140 HG12 ILE A 264     -10.591   9.433   1.636  1.00  0.96           H  
ATOM   4141 HG13 ILE A 264     -10.534   9.664  -0.111  1.00  0.96           H  
ATOM   4142  CG2 ILE A 264      -8.226   8.260  -0.643  1.00  0.96           C  
ATOM   4143 HG21 ILE A 264      -7.551   9.115  -0.621  1.00  0.96           H  
ATOM   4144 HG22 ILE A 264      -8.867   8.328  -1.522  1.00  0.96           H  
ATOM   4145 HG23 ILE A 264      -7.612   7.362  -0.716  1.00  0.96           H  
ATOM   4146  CD1 ILE A 264      -9.071  10.771   1.021  1.00  0.96           C  
ATOM   4147 HD11 ILE A 264      -8.512  11.033   0.124  1.00  0.96           H  
ATOM   4148 HD12 ILE A 264      -9.724  11.604   1.282  1.00  0.96           H  
ATOM   4149 HD13 ILE A 264      -8.380  10.599   1.847  1.00  0.96           H  
ATOM   4150  N   TYR A 265      -9.431   4.844  -0.462  1.00  0.93           N  
ATOM   4151  H   TYR A 265     -10.113   5.112  -1.157  1.00  0.93           H  
ATOM   4152  CA  TYR A 265      -8.500   3.772  -0.791  1.00  0.93           C  
ATOM   4153  HA  TYR A 265      -7.955   3.476   0.105  1.00  0.93           H  
ATOM   4154  C   TYR A 265      -7.490   4.298  -1.808  1.00  0.93           C  
ATOM   4155  CB  TYR A 265      -9.229   2.521  -1.280  1.00  0.93           C  
ATOM   4156  HB2 TYR A 265      -9.674   2.704  -2.258  1.00  0.93           H  
ATOM   4157  HB3 TYR A 265     -10.034   2.284  -0.585  1.00  0.93           H  
ATOM   4158  O   TYR A 265      -7.829   4.543  -2.965  1.00  0.93           O  
ATOM   4159  CG  TYR A 265      -8.282   1.340  -1.363  1.00  0.93           C  
ATOM   4160  CD1 TYR A 265      -7.364   1.240  -2.428  1.00  0.93           C  
ATOM   4161  HD1 TYR A 265      -7.352   1.978  -3.216  1.00  0.93           H  
ATOM   4162  CD2 TYR A 265      -8.259   0.384  -0.330  1.00  0.93           C  
ATOM   4163  HD2 TYR A 265      -8.930   0.482   0.511  1.00  0.93           H  
ATOM   4164  CE1 TYR A 265      -6.458   0.163  -2.478  1.00  0.93           C  
ATOM   4165  HE1 TYR A 265      -5.755   0.062  -3.292  1.00  0.93           H  
ATOM   4166  CE2 TYR A 265      -7.358  -0.698  -0.387  1.00  0.93           C  
ATOM   4167  HE2 TYR A 265      -7.323  -1.429   0.407  1.00  0.93           H  
ATOM   4168  OH  TYR A 265      -5.674  -1.914  -1.599  1.00  0.93           O  
ATOM   4169  HH  TYR A 265      -5.692  -2.485  -0.828  1.00  0.93           H  
ATOM   4170  CZ  TYR A 265      -6.481  -0.829  -1.481  1.00  0.93           C  
ATOM   4171  N   ARG A 266      -6.251   4.484  -1.373  1.00  0.92           N  
ATOM   4172  H   ARG A 266      -6.048   4.211  -0.422  1.00  0.92           H  
ATOM   4173  CA  ARG A 266      -5.136   4.966  -2.181  1.00  0.92           C  
ATOM   4174  HA  ARG A 266      -5.521   5.598  -2.981  1.00  0.92           H  
ATOM   4175  C   ARG A 266      -4.404   3.789  -2.821  1.00  0.92           C  
ATOM   4176  CB  ARG A 266      -4.244   5.802  -1.252  1.00  0.92           C  
ATOM   4177  HB2 ARG A 266      -4.031   5.225  -0.353  1.00  0.92           H  
ATOM   4178  HB3 ARG A 266      -4.793   6.698  -0.961  1.00  0.92           H  
ATOM   4179  O   ARG A 266      -4.058   2.838  -2.132  1.00  0.92           O  
ATOM   4180  CG  ARG A 266      -2.905   6.212  -1.859  1.00  0.92           C  
ATOM   4181  HG2 ARG A 266      -2.322   6.732  -1.100  1.00  0.92           H  
ATOM   4182  HG3 ARG A 266      -2.363   5.312  -2.149  1.00  0.92           H  
ATOM   4183  CD  ARG A 266      -3.045   7.113  -3.079  1.00  0.92           C  
ATOM   4184  HD2 ARG A 266      -3.464   8.065  -2.753  1.00  0.92           H  
ATOM   4185  HD3 ARG A 266      -3.686   6.651  -3.830  1.00  0.92           H  
ATOM   4186  NE  ARG A 266      -1.717   7.339  -3.636  1.00  0.92           N  
ATOM   4187  HE  ARG A 266      -0.940   6.947  -3.125  1.00  0.92           H  
ATOM   4188  NH1 ARG A 266      -2.254   8.601  -5.492  1.00  0.92           N  
ATOM   4189 HH11 ARG A 266      -3.246   8.431  -5.413  1.00  0.92           H  
ATOM   4190 HH12 ARG A 266      -1.847   9.120  -6.257  1.00  0.92           H  
ATOM   4191  NH2 ARG A 266      -0.149   8.283  -4.901  1.00  0.92           N  
ATOM   4192 HH21 ARG A 266       0.086   8.870  -5.689  1.00  0.92           H  
ATOM   4193 HH22 ARG A 266       0.561   7.854  -4.326  1.00  0.92           H  
ATOM   4194  CZ  ARG A 266      -1.400   8.068  -4.674  1.00  0.92           C  
ATOM   4195  N   THR A 267      -4.132   3.881  -4.122  1.00  0.91           N  
ATOM   4196  H   THR A 267      -4.521   4.649  -4.650  1.00  0.91           H  
ATOM   4197  CA  THR A 267      -3.272   2.930  -4.837  1.00  0.91           C  
ATOM   4198  HA  THR A 267      -2.580   2.489  -4.120  1.00  0.91           H  
ATOM   4199  C   THR A 267      -2.434   3.631  -5.906  1.00  0.91           C  
ATOM   4200  CB  THR A 267      -4.103   1.778  -5.423  1.00  0.91           C  
ATOM   4201  HB  THR A 267      -4.598   1.272  -4.594  1.00  0.91           H  
ATOM   4202  O   THR A 267      -2.937   4.499  -6.624  1.00  0.91           O  
ATOM   4203  CG2 THR A 267      -5.182   2.199  -6.424  1.00  0.91           C  
ATOM   4204 HG21 THR A 267      -4.714   2.639  -7.304  1.00  0.91           H  
ATOM   4205 HG22 THR A 267      -5.862   2.919  -5.969  1.00  0.91           H  
ATOM   4206 HG23 THR A 267      -5.749   1.318  -6.726  1.00  0.91           H  
ATOM   4207  OG1 THR A 267      -3.261   0.844  -6.058  1.00  0.91           O  
ATOM   4208  HG1 THR A 267      -2.718   0.444  -5.375  1.00  0.91           H  
ATOM   4209  N   HIS A 268      -1.154   3.252  -5.996  1.00  0.87           N  
ATOM   4210  H   HIS A 268      -0.789   2.604  -5.313  1.00  0.87           H  
ATOM   4211  CA  HIS A 268      -0.207   3.714  -7.026  1.00  0.87           C  
ATOM   4212  HA  HIS A 268      -0.644   4.553  -7.567  1.00  0.87           H  
ATOM   4213  C   HIS A 268       0.077   2.642  -8.097  1.00  0.87           C  
ATOM   4214  CB  HIS A 268       1.072   4.213  -6.331  1.00  0.87           C  
ATOM   4215  HB2 HIS A 268       1.697   3.361  -6.063  1.00  0.87           H  
ATOM   4216  HB3 HIS A 268       0.802   4.730  -5.410  1.00  0.87           H  
ATOM   4217  O   HIS A 268       1.019   2.747  -8.877  1.00  0.87           O  
ATOM   4218  CG  HIS A 268       1.875   5.178  -7.168  1.00  0.87           C  
ATOM   4219  CD2 HIS A 268       1.556   6.486  -7.375  1.00  0.87           C  
ATOM   4220  HD2 HIS A 268       0.688   6.994  -6.980  1.00  0.87           H  
ATOM   4221  ND1 HIS A 268       3.050   4.894  -7.864  1.00  0.87           N  
ATOM   4222  CE1 HIS A 268       3.386   6.025  -8.500  1.00  0.87           C  
ATOM   4223  HE1 HIS A 268       4.246   6.126  -9.146  1.00  0.87           H  
ATOM   4224  NE2 HIS A 268       2.514   7.008  -8.213  1.00  0.87           N  
ATOM   4225  HE2 HIS A 268       2.538   7.953  -8.568  1.00  0.87           H  
ATOM   4226  N   ALA A 269      -0.711   1.563  -8.125  1.00  0.86           N  
ATOM   4227  H   ALA A 269      -1.509   1.524  -7.508  1.00  0.86           H  
ATOM   4228  CA  ALA A 269      -0.515   0.488  -9.089  1.00  0.86           C  
ATOM   4229  HA  ALA A 269       0.543   0.226  -9.094  1.00  0.86           H  
ATOM   4230  C   ALA A 269      -0.900   0.931 -10.508  1.00  0.86           C  
ATOM   4231  CB  ALA A 269      -1.311  -0.741  -8.636  1.00  0.86           C  
ATOM   4232  HB1 ALA A 269      -0.989  -1.043  -7.640  1.00  0.86           H  
ATOM   4233  HB2 ALA A 269      -1.140  -1.565  -9.330  1.00  0.86           H  
ATOM   4234  HB3 ALA A 269      -2.375  -0.503  -8.615  1.00  0.86           H  
ATOM   4235  O   ALA A 269      -1.866   1.654 -10.701  1.00  0.86           O  
ATOM   4236  N   ASP A 270      -0.219   0.404 -11.529  1.00  0.84           N  
ATOM   4237  H   ASP A 270       0.632  -0.100 -11.327  1.00  0.84           H  
ATOM   4238  CA  ASP A 270      -0.581   0.641 -12.934  1.00  0.84           C  
ATOM   4239  HA  ASP A 270      -0.613   1.714 -13.124  1.00  0.84           H  
ATOM   4240  C   ASP A 270      -1.974   0.074 -13.290  1.00  0.84           C  
ATOM   4241  CB  ASP A 270       0.488  -0.013 -13.829  1.00  0.84           C  
ATOM   4242  HB2 ASP A 270       0.022  -0.339 -14.759  1.00  0.84           H  
ATOM   4243  HB3 ASP A 270       0.853  -0.918 -13.344  1.00  0.84           H  
ATOM   4244  O   ASP A 270      -2.570   0.438 -14.308  1.00  0.84           O  
ATOM   4245  CG  ASP A 270       1.682   0.878 -14.206  1.00  0.84           C  
ATOM   4246  OD1 ASP A 270       1.533   2.123 -14.291  1.00  0.84           O  
ATOM   4247  OD2 ASP A 270       2.723   0.273 -14.543  1.00  0.84           O  
ATOM   4248  N   ARG A 271      -2.499  -0.871 -12.503  1.00  0.85           N  
ATOM   4249  H   ARG A 271      -2.008  -1.078 -11.646  1.00  0.85           H  
ATOM   4250  CA  ARG A 271      -3.828  -1.463 -12.689  1.00  0.85           C  
ATOM   4251  HA  ARG A 271      -4.459  -0.734 -13.198  1.00  0.85           H  
ATOM   4252  C   ARG A 271      -4.465  -1.756 -11.336  1.00  0.85           C  
ATOM   4253  CB  ARG A 271      -3.730  -2.758 -13.518  1.00  0.85           C  
ATOM   4254  HB2 ARG A 271      -4.724  -3.199 -13.593  1.00  0.85           H  
ATOM   4255  HB3 ARG A 271      -3.082  -3.460 -12.993  1.00  0.85           H  
ATOM   4256  O   ARG A 271      -3.782  -2.118 -10.386  1.00  0.85           O  
ATOM   4257  CG  ARG A 271      -3.183  -2.533 -14.936  1.00  0.85           C  
ATOM   4258  HG2 ARG A 271      -3.794  -1.788 -15.445  1.00  0.85           H  
ATOM   4259  HG3 ARG A 271      -2.155  -2.174 -14.878  1.00  0.85           H  
ATOM   4260  CD  ARG A 271      -3.189  -3.832 -15.744  1.00  0.85           C  
ATOM   4261  HD2 ARG A 271      -4.212  -4.207 -15.790  1.00  0.85           H  
ATOM   4262  HD3 ARG A 271      -2.561  -4.563 -15.234  1.00  0.85           H  
ATOM   4263  NE  ARG A 271      -2.673  -3.600 -17.105  1.00  0.85           N  
ATOM   4264  HE  ARG A 271      -2.199  -2.719 -17.248  1.00  0.85           H  
ATOM   4265  NH1 ARG A 271      -3.322  -5.591 -18.045  1.00  0.85           N  
ATOM   4266 HH11 ARG A 271      -3.628  -5.899 -17.133  1.00  0.85           H  
ATOM   4267 HH12 ARG A 271      -3.375  -6.200 -18.848  1.00  0.85           H  
ATOM   4268  NH2 ARG A 271      -2.297  -4.058 -19.302  1.00  0.85           N  
ATOM   4269 HH21 ARG A 271      -1.870  -3.149 -19.408  1.00  0.85           H  
ATOM   4270 HH22 ARG A 271      -2.386  -4.667 -20.103  1.00  0.85           H  
ATOM   4271  CZ  ARG A 271      -2.766  -4.414 -18.140  1.00  0.85           C  
ATOM   4272  N   LEU A 272      -5.796  -1.727 -11.285  1.00  0.87           N  
ATOM   4273  H   LEU A 272      -6.305  -1.372 -12.082  1.00  0.87           H  
ATOM   4274  CA  LEU A 272      -6.535  -2.216 -10.121  1.00  0.87           C  
ATOM   4275  HA  LEU A 272      -6.057  -1.827  -9.221  1.00  0.87           H  
ATOM   4276  C   LEU A 272      -6.462  -3.752 -10.058  1.00  0.87           C  
ATOM   4277  CB  LEU A 272      -7.986  -1.708 -10.143  1.00  0.87           C  
ATOM   4278  HB2 LEU A 272      -8.485  -2.093  -9.254  1.00  0.87           H  
ATOM   4279  HB3 LEU A 272      -8.490  -2.126 -11.015  1.00  0.87           H  
ATOM   4280  O   LEU A 272      -7.122  -4.451 -10.836  1.00  0.87           O  
ATOM   4281  CG  LEU A 272      -8.153  -0.176 -10.171  1.00  0.87           C  
ATOM   4282  HG  LEU A 272      -7.763   0.208 -11.114  1.00  0.87           H  
ATOM   4283  CD1 LEU A 272      -9.644   0.148 -10.107  1.00  0.87           C  
ATOM   4284 HD11 LEU A 272      -9.794   1.220 -10.231  1.00  0.87           H  
ATOM   4285 HD12 LEU A 272     -10.171  -0.383 -10.900  1.00  0.87           H  
ATOM   4286 HD13 LEU A 272     -10.052  -0.155  -9.142  1.00  0.87           H  
ATOM   4287  CD2 LEU A 272      -7.450   0.539  -9.020  1.00  0.87           C  
ATOM   4288 HD21 LEU A 272      -7.758   0.133  -8.056  1.00  0.87           H  
ATOM   4289 HD22 LEU A 272      -6.369   0.445  -9.125  1.00  0.87           H  
ATOM   4290 HD23 LEU A 272      -7.690   1.602  -9.046  1.00  0.87           H  
ATOM   4291  N   HIS A 273      -5.639  -4.264  -9.144  1.00  0.84           N  
ATOM   4292  H   HIS A 273      -5.078  -3.621  -8.603  1.00  0.84           H  
ATOM   4293  CA  HIS A 273      -5.484  -5.693  -8.870  1.00  0.84           C  
ATOM   4294  HA  HIS A 273      -5.441  -6.223  -9.822  1.00  0.84           H  
ATOM   4295  C   HIS A 273      -6.680  -6.257  -8.093  1.00  0.84           C  
ATOM   4296  CB  HIS A 273      -4.154  -5.934  -8.141  1.00  0.84           C  
ATOM   4297  HB2 HIS A 273      -4.075  -5.271  -7.279  1.00  0.84           H  
ATOM   4298  HB3 HIS A 273      -4.119  -6.958  -7.770  1.00  0.84           H  
ATOM   4299  O   HIS A 273      -7.413  -5.521  -7.433  1.00  0.84           O  
ATOM   4300  CG  HIS A 273      -2.970  -5.728  -9.051  1.00  0.84           C  
ATOM   4301  CD2 HIS A 273      -2.273  -4.567  -9.255  1.00  0.84           C  
ATOM   4302  HD2 HIS A 273      -2.460  -3.619  -8.774  1.00  0.84           H  
ATOM   4303  ND1 HIS A 273      -2.401  -6.690  -9.853  1.00  0.84           N  
ATOM   4304  HD1 HIS A 273      -2.539  -7.685  -9.747  1.00  0.84           H  
ATOM   4305  CE1 HIS A 273      -1.391  -6.119 -10.529  1.00  0.84           C  
ATOM   4306  HE1 HIS A 273      -0.699  -6.643 -11.172  1.00  0.84           H  
ATOM   4307  NE2 HIS A 273      -1.289  -4.822 -10.218  1.00  0.84           N  
ATOM   4308  N   ASN A 274      -6.877  -7.578  -8.159  1.00  0.83           N  
ATOM   4309  H   ASN A 274      -6.202  -8.142  -8.656  1.00  0.83           H  
ATOM   4310  CA  ASN A 274      -7.972  -8.262  -7.456  1.00  0.83           C  
ATOM   4311  HA  ASN A 274      -8.922  -7.839  -7.781  1.00  0.83           H  
ATOM   4312  C   ASN A 274      -7.902  -8.073  -5.931  1.00  0.83           C  
ATOM   4313  CB  ASN A 274      -7.966  -9.751  -7.829  1.00  0.83           C  
ATOM   4314  HB2 ASN A 274      -6.972 -10.164  -7.658  1.00  0.83           H  
ATOM   4315  HB3 ASN A 274      -8.659 -10.277  -7.173  1.00  0.83           H  
ATOM   4316  O   ASN A 274      -8.929  -8.145  -5.261  1.00  0.83           O  
ATOM   4317  CG  ASN A 274      -8.401 -10.032  -9.257  1.00  0.83           C  
ATOM   4318  ND2 ASN A 274      -8.163 -11.236  -9.720  1.00  0.83           N  
ATOM   4319 HD21 ASN A 274      -7.715 -11.920  -9.127  1.00  0.83           H  
ATOM   4320 HD22 ASN A 274      -8.483 -11.449 -10.654  1.00  0.83           H  
ATOM   4321  OD1 ASN A 274      -8.954  -9.207  -9.975  1.00  0.83           O  
ATOM   4322  N   ASP A 275      -6.719  -7.773  -5.401  1.00  0.74           N  
ATOM   4323  H   ASP A 275      -5.901  -7.817  -5.993  1.00  0.74           H  
ATOM   4324  CA  ASP A 275      -6.456  -7.599  -3.974  1.00  0.74           C  
ATOM   4325  HA  ASP A 275      -6.772  -8.498  -3.444  1.00  0.74           H  
ATOM   4326  C   ASP A 275      -7.200  -6.411  -3.371  1.00  0.74           C  
ATOM   4327  CB  ASP A 275      -4.948  -7.441  -3.781  1.00  0.74           C  
ATOM   4328  HB2 ASP A 275      -4.722  -7.419  -2.715  1.00  0.74           H  
ATOM   4329  HB3 ASP A 275      -4.628  -6.494  -4.218  1.00  0.74           H  
ATOM   4330  O   ASP A 275      -7.721  -6.524  -2.267  1.00  0.74           O  
ATOM   4331  CG  ASP A 275      -4.222  -8.596  -4.467  1.00  0.74           C  
ATOM   4332  OD1 ASP A 275      -4.661  -9.750  -4.268  1.00  0.74           O  
ATOM   4333  OD2 ASP A 275      -3.381  -8.290  -5.332  1.00  0.74           O  
ATOM   4334  N   LEU A 276      -7.347  -5.315  -4.125  1.00  0.85           N  
ATOM   4335  H   LEU A 276      -6.899  -5.308  -5.030  1.00  0.85           H  
ATOM   4336  CA  LEU A 276      -8.207  -4.181  -3.766  1.00  0.85           C  
ATOM   4337  HA  LEU A 276      -7.817  -3.678  -2.881  1.00  0.85           H  
ATOM   4338  C   LEU A 276      -9.635  -4.656  -3.473  1.00  0.85           C  
ATOM   4339  CB  LEU A 276      -8.228  -3.209  -4.963  1.00  0.85           C  
ATOM   4340  HB2 LEU A 276      -8.437  -3.794  -5.858  1.00  0.85           H  
ATOM   4341  HB3 LEU A 276      -7.239  -2.767  -5.091  1.00  0.85           H  
ATOM   4342  O   LEU A 276     -10.229  -4.324  -2.450  1.00  0.85           O  
ATOM   4343  CG  LEU A 276      -9.296  -2.094  -4.883  1.00  0.85           C  
ATOM   4344  HG  LEU A 276     -10.215  -2.440  -4.411  1.00  0.85           H  
ATOM   4345  CD1 LEU A 276      -8.791  -0.897  -4.118  1.00  0.85           C  
ATOM   4346 HD11 LEU A 276      -8.585  -1.219  -3.097  1.00  0.85           H  
ATOM   4347 HD12 LEU A 276      -7.894  -0.503  -4.595  1.00  0.85           H  
ATOM   4348 HD13 LEU A 276      -9.556  -0.121  -4.081  1.00  0.85           H  
ATOM   4349  CD2 LEU A 276      -9.680  -1.634  -6.280  1.00  0.85           C  
ATOM   4350 HD21 LEU A 276     -10.348  -0.776  -6.218  1.00  0.85           H  
ATOM   4351 HD22 LEU A 276     -10.198  -2.445  -6.793  1.00  0.85           H  
ATOM   4352 HD23 LEU A 276      -8.781  -1.366  -6.835  1.00  0.85           H  
ATOM   4353  N   PHE A 277     -10.201  -5.413  -4.412  1.00  0.87           N  
ATOM   4354  H   PHE A 277      -9.633  -5.686  -5.202  1.00  0.87           H  
ATOM   4355  CA  PHE A 277     -11.589  -5.863  -4.353  1.00  0.87           C  
ATOM   4356  HA  PHE A 277     -12.233  -5.017  -4.115  1.00  0.87           H  
ATOM   4357  C   PHE A 277     -11.776  -6.916  -3.267  1.00  0.87           C  
ATOM   4358  CB  PHE A 277     -12.002  -6.436  -5.710  1.00  0.87           C  
ATOM   4359  HB2 PHE A 277     -11.380  -7.306  -5.921  1.00  0.87           H  
ATOM   4360  HB3 PHE A 277     -13.034  -6.779  -5.643  1.00  0.87           H  
ATOM   4361  O   PHE A 277     -12.801  -6.922  -2.590  1.00  0.87           O  
ATOM   4362  CG  PHE A 277     -11.887  -5.467  -6.866  1.00  0.87           C  
ATOM   4363  CD1 PHE A 277     -12.967  -4.635  -7.202  1.00  0.87           C  
ATOM   4364  HD1 PHE A 277     -13.887  -4.689  -6.638  1.00  0.87           H  
ATOM   4365  CD2 PHE A 277     -10.695  -5.390  -7.608  1.00  0.87           C  
ATOM   4366  HD2 PHE A 277      -9.854  -6.007  -7.330  1.00  0.87           H  
ATOM   4367  CE1 PHE A 277     -12.850  -3.732  -8.271  1.00  0.87           C  
ATOM   4368  HE1 PHE A 277     -13.691  -3.106  -8.530  1.00  0.87           H  
ATOM   4369  CE2 PHE A 277     -10.576  -4.490  -8.680  1.00  0.87           C  
ATOM   4370  HE2 PHE A 277      -9.643  -4.423  -9.220  1.00  0.87           H  
ATOM   4371  CZ  PHE A 277     -11.656  -3.654  -9.010  1.00  0.87           C  
ATOM   4372  HZ  PHE A 277     -11.566  -2.941  -9.817  1.00  0.87           H  
ATOM   4373  N   LYS A 278     -10.778  -7.783  -3.072  1.00  0.80           N  
ATOM   4374  H   LYS A 278      -9.975  -7.736  -3.683  1.00  0.80           H  
ATOM   4375  CA  LYS A 278     -10.759  -8.727  -1.960  1.00  0.80           C  
ATOM   4376  HA  LYS A 278     -11.690  -9.295  -1.963  1.00  0.80           H  
ATOM   4377  C   LYS A 278     -10.722  -7.980  -0.628  1.00  0.80           C  
ATOM   4378  CB  LYS A 278      -9.585  -9.696  -2.122  1.00  0.80           C  
ATOM   4379  HB2 LYS A 278      -8.644  -9.155  -2.021  1.00  0.80           H  
ATOM   4380  HB3 LYS A 278      -9.624 -10.155  -3.110  1.00  0.80           H  
ATOM   4381  O   LYS A 278     -11.585  -8.228   0.198  1.00  0.80           O  
ATOM   4382  CG  LYS A 278      -9.670 -10.792  -1.055  1.00  0.80           C  
ATOM   4383  HG2 LYS A 278      -9.681 -10.325  -0.070  1.00  0.80           H  
ATOM   4384  HG3 LYS A 278     -10.589 -11.363  -1.187  1.00  0.80           H  
ATOM   4385  CD  LYS A 278      -8.466 -11.729  -1.114  1.00  0.80           C  
ATOM   4386  HD2 LYS A 278      -7.559 -11.135  -0.999  1.00  0.80           H  
ATOM   4387  HD3 LYS A 278      -8.438 -12.256  -2.068  1.00  0.80           H  
ATOM   4388  CE  LYS A 278      -8.590 -12.718   0.046  1.00  0.80           C  
ATOM   4389  HE2 LYS A 278      -9.351 -13.462  -0.188  1.00  0.80           H  
ATOM   4390  HE3 LYS A 278      -8.925 -12.170   0.927  1.00  0.80           H  
ATOM   4391  NZ  LYS A 278      -7.292 -13.360   0.347  1.00  0.80           N  
ATOM   4392  HZ1 LYS A 278      -7.410 -14.055   1.070  1.00  0.80           H  
ATOM   4393  HZ2 LYS A 278      -6.687 -12.658   0.749  1.00  0.80           H  
ATOM   4394  HZ3 LYS A 278      -6.858 -13.758  -0.474  1.00  0.80           H  
ATOM   4395  N   PHE A 279      -9.818  -7.017  -0.466  1.00  0.83           N  
ATOM   4396  H   PHE A 279      -9.134  -6.866  -1.194  1.00  0.83           H  
ATOM   4397  CA  PHE A 279      -9.708  -6.202   0.743  1.00  0.83           C  
ATOM   4398  HA  PHE A 279      -9.479  -6.848   1.591  1.00  0.83           H  
ATOM   4399  C   PHE A 279     -11.019  -5.478   1.065  1.00  0.83           C  
ATOM   4400  CB  PHE A 279      -8.562  -5.194   0.577  1.00  0.83           C  
ATOM   4401  HB2 PHE A 279      -8.652  -4.689  -0.384  1.00  0.83           H  
ATOM   4402  HB3 PHE A 279      -7.615  -5.733   0.581  1.00  0.83           H  
ATOM   4403  O   PHE A 279     -11.539  -5.611   2.167  1.00  0.83           O  
ATOM   4404  CG  PHE A 279      -8.543  -4.148   1.672  1.00  0.83           C  
ATOM   4405  CD1 PHE A 279      -9.126  -2.884   1.459  1.00  0.83           C  
ATOM   4406  HD1 PHE A 279      -9.548  -2.642   0.494  1.00  0.83           H  
ATOM   4407  CD2 PHE A 279      -8.027  -4.469   2.937  1.00  0.83           C  
ATOM   4408  HD2 PHE A 279      -7.610  -5.447   3.123  1.00  0.83           H  
ATOM   4409  CE1 PHE A 279      -9.159  -1.933   2.494  1.00  0.83           C  
ATOM   4410  HE1 PHE A 279      -9.607  -0.964   2.330  1.00  0.83           H  
ATOM   4411  CE2 PHE A 279      -8.087  -3.527   3.977  1.00  0.83           C  
ATOM   4412  HE2 PHE A 279      -7.738  -3.794   4.963  1.00  0.83           H  
ATOM   4413  CZ  PHE A 279      -8.632  -2.253   3.754  1.00  0.83           C  
ATOM   4414  HZ  PHE A 279      -8.672  -1.533   4.558  1.00  0.83           H  
ATOM   4415  N   LEU A 280     -11.584  -4.742   0.103  1.00  0.86           N  
ATOM   4416  H   LEU A 280     -11.103  -4.656  -0.781  1.00  0.86           H  
ATOM   4417  CA  LEU A 280     -12.839  -4.015   0.311  1.00  0.86           C  
ATOM   4418  HA  LEU A 280     -12.751  -3.410   1.213  1.00  0.86           H  
ATOM   4419  C   LEU A 280     -14.014  -4.974   0.559  1.00  0.86           C  
ATOM   4420  CB  LEU A 280     -13.104  -3.101  -0.900  1.00  0.86           C  
ATOM   4421  HB2 LEU A 280     -14.135  -2.748  -0.855  1.00  0.86           H  
ATOM   4422  HB3 LEU A 280     -13.000  -3.701  -1.804  1.00  0.86           H  
ATOM   4423  O   LEU A 280     -14.859  -4.698   1.408  1.00  0.86           O  
ATOM   4424  CG  LEU A 280     -12.180  -1.873  -1.016  1.00  0.86           C  
ATOM   4425  HG  LEU A 280     -11.144  -2.201  -1.102  1.00  0.86           H  
ATOM   4426  CD1 LEU A 280     -12.537  -1.084  -2.278  1.00  0.86           C  
ATOM   4427 HD11 LEU A 280     -12.404  -1.719  -3.154  1.00  0.86           H  
ATOM   4428 HD12 LEU A 280     -11.869  -0.227  -2.373  1.00  0.86           H  
ATOM   4429 HD13 LEU A 280     -13.568  -0.733  -2.226  1.00  0.86           H  
ATOM   4430  CD2 LEU A 280     -12.295  -0.920   0.178  1.00  0.86           C  
ATOM   4431 HD21 LEU A 280     -13.330  -0.607   0.312  1.00  0.86           H  
ATOM   4432 HD22 LEU A 280     -11.944  -1.408   1.087  1.00  0.86           H  
ATOM   4433 HD23 LEU A 280     -11.675  -0.040   0.007  1.00  0.86           H  
ATOM   4434  N   GLY A 281     -14.063  -6.105  -0.148  1.00  0.86           N  
ATOM   4435  H   GLY A 281     -13.324  -6.294  -0.811  1.00  0.86           H  
ATOM   4436  CA  GLY A 281     -15.076  -7.139   0.052  1.00  0.86           C  
ATOM   4437  HA2 GLY A 281     -16.070  -6.715  -0.090  1.00  0.86           H  
ATOM   4438  HA3 GLY A 281     -14.916  -7.930  -0.681  1.00  0.86           H  
ATOM   4439  C   GLY A 281     -15.005  -7.767   1.444  1.00  0.86           C  
ATOM   4440  O   GLY A 281     -16.017  -7.814   2.137  1.00  0.86           O  
ATOM   4441  N   ASP A 282     -13.813  -8.180   1.874  1.00  0.80           N  
ATOM   4442  H   ASP A 282     -13.024  -8.119   1.246  1.00  0.80           H  
ATOM   4443  CA  ASP A 282     -13.560  -8.775   3.189  1.00  0.80           C  
ATOM   4444  HA  ASP A 282     -14.232  -9.620   3.338  1.00  0.80           H  
ATOM   4445  C   ASP A 282     -13.838  -7.759   4.305  1.00  0.80           C  
ATOM   4446  CB  ASP A 282     -12.100  -9.280   3.281  1.00  0.80           C  
ATOM   4447  HB2 ASP A 282     -11.419  -8.467   3.029  1.00  0.80           H  
ATOM   4448  HB3 ASP A 282     -11.906  -9.565   4.315  1.00  0.80           H  
ATOM   4449  O   ASP A 282     -14.525  -8.072   5.276  1.00  0.80           O  
ATOM   4450  CG  ASP A 282     -11.775 -10.505   2.412  1.00  0.80           C  
ATOM   4451  OD1 ASP A 282     -12.712 -11.155   1.909  1.00  0.80           O  
ATOM   4452  OD2 ASP A 282     -10.584 -10.864   2.263  1.00  0.80           O  
ATOM   4453  N   ALA A 283     -13.364  -6.517   4.154  1.00  0.80           N  
ATOM   4454  H   ALA A 283     -12.784  -6.321   3.351  1.00  0.80           H  
ATOM   4455  CA  ALA A 283     -13.623  -5.431   5.098  1.00  0.80           C  
ATOM   4456  HA  ALA A 283     -13.239  -5.710   6.080  1.00  0.80           H  
ATOM   4457  C   ALA A 283     -15.123  -5.160   5.247  1.00  0.80           C  
ATOM   4458  CB  ALA A 283     -12.882  -4.176   4.626  1.00  0.80           C  
ATOM   4459  HB1 ALA A 283     -13.236  -3.879   3.638  1.00  0.80           H  
ATOM   4460  HB2 ALA A 283     -13.056  -3.363   5.331  1.00  0.80           H  
ATOM   4461  HB3 ALA A 283     -11.812  -4.379   4.573  1.00  0.80           H  
ATOM   4462  O   ALA A 283     -15.612  -4.994   6.363  1.00  0.80           O  
ATOM   4463  N   SER A 284     -15.858  -5.165   4.134  1.00  0.84           N  
ATOM   4464  H   SER A 284     -15.387  -5.296   3.251  1.00  0.84           H  
ATOM   4465  CA  SER A 284     -17.313  -5.050   4.133  1.00  0.84           C  
ATOM   4466  HA  SER A 284     -17.581  -4.139   4.667  1.00  0.84           H  
ATOM   4467  C   SER A 284     -17.977  -6.223   4.857  1.00  0.84           C  
ATOM   4468  CB  SER A 284     -17.798  -4.940   2.685  1.00  0.84           C  
ATOM   4469  HB2 SER A 284     -17.530  -3.957   2.298  1.00  0.84           H  
ATOM   4470  HB3 SER A 284     -17.310  -5.696   2.071  1.00  0.84           H  
ATOM   4471  O   SER A 284     -18.831  -6.019   5.719  1.00  0.84           O  
ATOM   4472  OG  SER A 284     -19.195  -5.117   2.587  1.00  0.84           O  
ATOM   4473  HG  SER A 284     -19.374  -6.059   2.540  1.00  0.84           H  
ATOM   4474  N   GLU A 285     -17.568  -7.453   4.555  1.00  0.81           N  
ATOM   4475  H   GLU A 285     -16.853  -7.575   3.852  1.00  0.81           H  
ATOM   4476  CA  GLU A 285     -18.115  -8.654   5.181  1.00  0.81           C  
ATOM   4477  HA  GLU A 285     -19.194  -8.666   5.031  1.00  0.81           H  
ATOM   4478  C   GLU A 285     -17.862  -8.673   6.693  1.00  0.81           C  
ATOM   4479  CB  GLU A 285     -17.523  -9.890   4.492  1.00  0.81           C  
ATOM   4480  HB2 GLU A 285     -16.451  -9.937   4.684  1.00  0.81           H  
ATOM   4481  HB3 GLU A 285     -17.685  -9.797   3.419  1.00  0.81           H  
ATOM   4482  O   GLU A 285     -18.795  -8.891   7.464  1.00  0.81           O  
ATOM   4483  CG  GLU A 285     -18.189 -11.183   4.980  1.00  0.81           C  
ATOM   4484  HG2 GLU A 285     -19.262 -11.108   4.806  1.00  0.81           H  
ATOM   4485  HG3 GLU A 285     -18.029 -11.281   6.054  1.00  0.81           H  
ATOM   4486  CD  GLU A 285     -17.653 -12.445   4.287  1.00  0.81           C  
ATOM   4487  OE1 GLU A 285     -18.096 -13.535   4.715  1.00  0.81           O  
ATOM   4488  OE2 GLU A 285     -16.818 -12.334   3.354  1.00  0.81           O  
ATOM   4489  N   ALA A 286     -16.642  -8.371   7.145  1.00  0.77           N  
ATOM   4490  H   ALA A 286     -15.903  -8.214   6.475  1.00  0.77           H  
ATOM   4491  CA  ALA A 286     -16.350  -8.256   8.571  1.00  0.77           C  
ATOM   4492  HA  ALA A 286     -16.695  -9.165   9.066  1.00  0.77           H  
ATOM   4493  C   ALA A 286     -17.085  -7.091   9.224  1.00  0.77           C  
ATOM   4494  CB  ALA A 286     -14.851  -8.140   8.810  1.00  0.77           C  
ATOM   4495  HB1 ALA A 286     -14.460  -9.154   8.896  1.00  0.77           H  
ATOM   4496  HB2 ALA A 286     -14.656  -7.658   9.768  1.00  0.77           H  
ATOM   4497  HB3 ALA A 286     -14.367  -7.575   8.013  1.00  0.77           H  
ATOM   4498  O   ALA A 286     -17.582  -7.246  10.340  1.00  0.77           O  
ATOM   4499  N   TYR A 287     -17.202  -5.948   8.547  1.00  0.77           N  
ATOM   4500  H   TYR A 287     -16.755  -5.855   7.646  1.00  0.77           H  
ATOM   4501  CA  TYR A 287     -17.984  -4.831   9.059  1.00  0.77           C  
ATOM   4502  HA  TYR A 287     -17.565  -4.517  10.015  1.00  0.77           H  
ATOM   4503  C   TYR A 287     -19.427  -5.258   9.313  1.00  0.77           C  
ATOM   4504  CB  TYR A 287     -17.916  -3.641   8.103  1.00  0.77           C  
ATOM   4505  HB2 TYR A 287     -18.359  -3.903   7.142  1.00  0.77           H  
ATOM   4506  HB3 TYR A 287     -16.871  -3.381   7.931  1.00  0.77           H  
ATOM   4507  O   TYR A 287     -19.943  -5.099  10.416  1.00  0.77           O  
ATOM   4508  CG  TYR A 287     -18.619  -2.433   8.670  1.00  0.77           C  
ATOM   4509  CD1 TYR A 287     -19.976  -2.185   8.383  1.00  0.77           C  
ATOM   4510  HD1 TYR A 287     -20.523  -2.849   7.730  1.00  0.77           H  
ATOM   4511  CD2 TYR A 287     -17.914  -1.589   9.543  1.00  0.77           C  
ATOM   4512  HD2 TYR A 287     -16.883  -1.799   9.787  1.00  0.77           H  
ATOM   4513  CE1 TYR A 287     -20.621  -1.066   8.943  1.00  0.77           C  
ATOM   4514  HE1 TYR A 287     -21.656  -0.855   8.716  1.00  0.77           H  
ATOM   4515  CE2 TYR A 287     -18.560  -0.488  10.121  1.00  0.77           C  
ATOM   4516  HE2 TYR A 287     -18.010   0.131  10.814  1.00  0.77           H  
ATOM   4517  OH  TYR A 287     -20.519   0.862  10.373  1.00  0.77           O  
ATOM   4518  HH  TYR A 287     -19.920   1.286  10.992  1.00  0.77           H  
ATOM   4519  CZ  TYR A 287     -19.910  -0.214   9.812  1.00  0.77           C  
ATOM   4520  N   LEU A 288     -20.064  -5.900   8.336  1.00  0.75           N  
ATOM   4521  H   LEU A 288     -19.592  -6.038   7.454  1.00  0.75           H  
ATOM   4522  CA  LEU A 288     -21.411  -6.420   8.514  1.00  0.75           C  
ATOM   4523  HA  LEU A 288     -22.046  -5.609   8.869  1.00  0.75           H  
ATOM   4524  C   LEU A 288     -21.441  -7.498   9.595  1.00  0.75           C  
ATOM   4525  CB  LEU A 288     -21.953  -6.933   7.175  1.00  0.75           C  
ATOM   4526  HB2 LEU A 288     -22.887  -7.468   7.346  1.00  0.75           H  
ATOM   4527  HB3 LEU A 288     -21.235  -7.635   6.751  1.00  0.75           H  
ATOM   4528  O   LEU A 288     -22.268  -7.419  10.494  1.00  0.75           O  
ATOM   4529  CG  LEU A 288     -22.211  -5.805   6.163  1.00  0.75           C  
ATOM   4530  HG  LEU A 288     -21.308  -5.204   6.052  1.00  0.75           H  
ATOM   4531  CD1 LEU A 288     -22.555  -6.407   4.808  1.00  0.75           C  
ATOM   4532 HD11 LEU A 288     -21.724  -7.014   4.448  1.00  0.75           H  
ATOM   4533 HD12 LEU A 288     -22.728  -5.599   4.098  1.00  0.75           H  
ATOM   4534 HD13 LEU A 288     -23.453  -7.021   4.871  1.00  0.75           H  
ATOM   4535  CD2 LEU A 288     -23.351  -4.873   6.587  1.00  0.75           C  
ATOM   4536 HD21 LEU A 288     -23.549  -4.157   5.790  1.00  0.75           H  
ATOM   4537 HD22 LEU A 288     -24.256  -5.451   6.776  1.00  0.75           H  
ATOM   4538 HD23 LEU A 288     -23.077  -4.311   7.480  1.00  0.75           H  
ATOM   4539  N   LYS A 289     -20.533  -8.468   9.592  1.00  0.75           N  
ATOM   4540  H   LYS A 289     -19.865  -8.489   8.834  1.00  0.75           H  
ATOM   4541  CA  LYS A 289     -20.527  -9.560  10.571  1.00  0.75           C  
ATOM   4542  HA  LYS A 289     -21.470 -10.101  10.495  1.00  0.75           H  
ATOM   4543  C   LYS A 289     -20.413  -9.058  12.012  1.00  0.75           C  
ATOM   4544  CB  LYS A 289     -19.383 -10.509  10.204  1.00  0.75           C  
ATOM   4545  HB2 LYS A 289     -18.434  -9.979  10.295  1.00  0.75           H  
ATOM   4546  HB3 LYS A 289     -19.505 -10.820   9.167  1.00  0.75           H  
ATOM   4547  O   LYS A 289     -21.165  -9.513  12.874  1.00  0.75           O  
ATOM   4548  CG  LYS A 289     -19.345 -11.761  11.085  1.00  0.75           C  
ATOM   4549  HG2 LYS A 289     -19.181 -11.480  12.126  1.00  0.75           H  
ATOM   4550  HG3 LYS A 289     -20.288 -12.300  10.999  1.00  0.75           H  
ATOM   4551  CD  LYS A 289     -18.193 -12.657  10.622  1.00  0.75           C  
ATOM   4552  HD2 LYS A 289     -18.358 -12.954   9.586  1.00  0.75           H  
ATOM   4553  HD3 LYS A 289     -17.262 -12.094  10.682  1.00  0.75           H  
ATOM   4554  CE  LYS A 289     -18.087 -13.901  11.504  1.00  0.75           C  
ATOM   4555  HE2 LYS A 289     -17.974 -13.584  12.541  1.00  0.75           H  
ATOM   4556  HE3 LYS A 289     -19.005 -14.483  11.422  1.00  0.75           H  
ATOM   4557  NZ  LYS A 289     -16.921 -14.729  11.116  1.00  0.75           N  
ATOM   4558  HZ1 LYS A 289     -16.792 -15.471  11.788  1.00  0.75           H  
ATOM   4559  HZ2 LYS A 289     -17.026 -15.128  10.194  1.00  0.75           H  
ATOM   4560  HZ3 LYS A 289     -16.070 -14.184  11.131  1.00  0.75           H  
ATOM   4561  N   HIS A 290     -19.502  -8.122  12.266  1.00  0.68           N  
ATOM   4562  H   HIS A 290     -18.925  -7.803  11.501  1.00  0.68           H  
ATOM   4563  CA  HIS A 290     -19.185  -7.645  13.611  1.00  0.68           C  
ATOM   4564  HA  HIS A 290     -19.383  -8.447  14.323  1.00  0.68           H  
ATOM   4565  C   HIS A 290     -20.045  -6.465  14.064  1.00  0.68           C  
ATOM   4566  CB  HIS A 290     -17.691  -7.316  13.696  1.00  0.68           C  
ATOM   4567  HB2 HIS A 290     -17.419  -6.615  12.907  1.00  0.68           H  
ATOM   4568  HB3 HIS A 290     -17.489  -6.830  14.651  1.00  0.68           H  
ATOM   4569  O   HIS A 290     -20.287  -6.340  15.257  1.00  0.68           O  
ATOM   4570  CG  HIS A 290     -16.832  -8.552  13.606  1.00  0.68           C  
ATOM   4571  CD2 HIS A 290     -16.061  -8.950  12.548  1.00  0.68           C  
ATOM   4572  HD2 HIS A 290     -15.922  -8.413  11.621  1.00  0.68           H  
ATOM   4573  ND1 HIS A 290     -16.705  -9.516  14.580  1.00  0.68           N  
ATOM   4574  HD1 HIS A 290     -17.108  -9.483  15.505  1.00  0.68           H  
ATOM   4575  CE1 HIS A 290     -15.875 -10.467  14.120  1.00  0.68           C  
ATOM   4576  HE1 HIS A 290     -15.556 -11.337  14.674  1.00  0.68           H  
ATOM   4577  NE2 HIS A 290     -15.477 -10.178  12.873  1.00  0.68           N  
ATOM   4578  N   PHE A 291     -20.538  -5.625  13.150  1.00  0.66           N  
ATOM   4579  H   PHE A 291     -20.256  -5.725  12.185  1.00  0.66           H  
ATOM   4580  CA  PHE A 291     -21.333  -4.450  13.516  1.00  0.66           C  
ATOM   4581  HA  PHE A 291     -21.263  -4.298  14.593  1.00  0.66           H  
ATOM   4582  C   PHE A 291     -22.815  -4.588  13.219  1.00  0.66           C  
ATOM   4583  CB  PHE A 291     -20.789  -3.175  12.873  1.00  0.66           C  
ATOM   4584  HB2 PHE A 291     -20.779  -3.259  11.787  1.00  0.66           H  
ATOM   4585  HB3 PHE A 291     -21.464  -2.353  13.113  1.00  0.66           H  
ATOM   4586  O   PHE A 291     -23.585  -3.819  13.774  1.00  0.66           O  
ATOM   4587  CG  PHE A 291     -19.426  -2.794  13.375  1.00  0.66           C  
ATOM   4588  CD1 PHE A 291     -19.291  -1.847  14.402  1.00  0.66           C  
ATOM   4589  HD1 PHE A 291     -20.166  -1.385  14.837  1.00  0.66           H  
ATOM   4590  CD2 PHE A 291     -18.287  -3.362  12.795  1.00  0.66           C  
ATOM   4591  HD2 PHE A 291     -18.384  -4.089  12.002  1.00  0.66           H  
ATOM   4592  CE1 PHE A 291     -18.011  -1.455  14.815  1.00  0.66           C  
ATOM   4593  HE1 PHE A 291     -17.902  -0.635  15.509  1.00  0.66           H  
ATOM   4594  CE2 PHE A 291     -17.019  -2.989  13.237  1.00  0.66           C  
ATOM   4595  HE2 PHE A 291     -16.167  -3.430  12.741  1.00  0.66           H  
ATOM   4596  CZ  PHE A 291     -16.865  -2.041  14.258  1.00  0.66           C  
ATOM   4597  HZ  PHE A 291     -15.880  -1.726  14.568  1.00  0.66           H  
ATOM   4598  N   THR A 292     -23.272  -5.547  12.409  1.00  0.63           N  
ATOM   4599  H   THR A 292     -22.612  -6.139  11.926  1.00  0.63           H  
ATOM   4600  CA  THR A 292     -24.714  -5.695  12.132  1.00  0.63           C  
ATOM   4601  HA  THR A 292     -25.080  -4.777  11.672  1.00  0.63           H  
ATOM   4602  C   THR A 292     -25.508  -5.905  13.414  1.00  0.63           C  
ATOM   4603  CB  THR A 292     -24.992  -6.852  11.164  1.00  0.63           C  
ATOM   4604  HB  THR A 292     -24.402  -7.717  11.467  1.00  0.63           H  
ATOM   4605  O   THR A 292     -26.542  -5.265  13.594  1.00  0.63           O  
ATOM   4606  CG2 THR A 292     -26.438  -7.336  11.082  1.00  0.63           C  
ATOM   4607 HG21 THR A 292     -26.545  -8.215  11.718  1.00  0.63           H  
ATOM   4608 HG22 THR A 292     -26.691  -7.618  10.060  1.00  0.63           H  
ATOM   4609 HG23 THR A 292     -27.113  -6.563  11.449  1.00  0.63           H  
ATOM   4610  OG1 THR A 292     -24.613  -6.454   9.878  1.00  0.63           O  
ATOM   4611  HG1 THR A 292     -23.680  -6.676   9.830  1.00  0.63           H  
ATOM   4612  N   LYS A 293     -25.051  -6.776  14.323  1.00  0.62           N  
ATOM   4613  H   LYS A 293     -24.145  -7.196  14.177  1.00  0.62           H  
ATOM   4614  CA  LYS A 293     -25.756  -7.001  15.595  1.00  0.62           C  
ATOM   4615  HA  LYS A 293     -26.806  -7.211  15.389  1.00  0.62           H  
ATOM   4616  C   LYS A 293     -25.763  -5.735  16.454  1.00  0.62           C  
ATOM   4617  CB  LYS A 293     -25.152  -8.190  16.354  1.00  0.62           C  
ATOM   4618  HB2 LYS A 293     -25.440  -8.108  17.403  1.00  0.62           H  
ATOM   4619  HB3 LYS A 293     -24.064  -8.152  16.303  1.00  0.62           H  
ATOM   4620  O   LYS A 293     -26.829  -5.319  16.902  1.00  0.62           O  
ATOM   4621  CG  LYS A 293     -25.666  -9.537  15.822  1.00  0.62           C  
ATOM   4622  HG2 LYS A 293     -25.333  -9.677  14.794  1.00  0.62           H  
ATOM   4623  HG3 LYS A 293     -26.756  -9.545  15.850  1.00  0.62           H  
ATOM   4624  CD  LYS A 293     -25.133 -10.678  16.699  1.00  0.62           C  
ATOM   4625  HD2 LYS A 293     -24.045 -10.680  16.644  1.00  0.62           H  
ATOM   4626  HD3 LYS A 293     -25.429 -10.500  17.733  1.00  0.62           H  
ATOM   4627  CE  LYS A 293     -25.678 -12.034  16.238  1.00  0.62           C  
ATOM   4628  HE2 LYS A 293     -26.766 -12.017  16.306  1.00  0.62           H  
ATOM   4629  HE3 LYS A 293     -25.405 -12.176  15.193  1.00  0.62           H  
ATOM   4630  NZ  LYS A 293     -25.124 -13.138  17.063  1.00  0.62           N  
ATOM   4631  HZ1 LYS A 293     -25.467 -14.034  16.750  1.00  0.62           H  
ATOM   4632  HZ2 LYS A 293     -24.116 -13.147  16.998  1.00  0.62           H  
ATOM   4633  HZ3 LYS A 293     -25.369 -13.016  18.036  1.00  0.62           H  
ATOM   4634  N   GLU A 294     -24.610  -5.098  16.630  1.00  0.56           N  
ATOM   4635  H   GLU A 294     -23.762  -5.603  16.415  1.00  0.56           H  
ATOM   4636  CA  GLU A 294     -24.431  -3.863  17.401  1.00  0.56           C  
ATOM   4637  HA  GLU A 294     -24.777  -4.024  18.422  1.00  0.56           H  
ATOM   4638  C   GLU A 294     -25.216  -2.671  16.842  1.00  0.56           C  
ATOM   4639  CB  GLU A 294     -22.936  -3.497  17.430  1.00  0.56           C  
ATOM   4640  HB2 GLU A 294     -22.453  -3.801  16.501  1.00  0.56           H  
ATOM   4641  HB3 GLU A 294     -22.848  -2.412  17.491  1.00  0.56           H  
ATOM   4642  O   GLU A 294     -25.882  -1.959  17.598  1.00  0.56           O  
ATOM   4643  CG  GLU A 294     -22.164  -4.054  18.630  1.00  0.56           C  
ATOM   4644  HG2 GLU A 294     -22.631  -3.661  19.532  1.00  0.56           H  
ATOM   4645  HG3 GLU A 294     -21.150  -3.655  18.594  1.00  0.56           H  
ATOM   4646  CD  GLU A 294     -22.090  -5.581  18.721  1.00  0.56           C  
ATOM   4647  OE1 GLU A 294     -21.893  -6.023  19.876  1.00  0.56           O  
ATOM   4648  OE2 GLU A 294     -22.339  -6.271  17.707  1.00  0.56           O  
ATOM   4649  N   LEU A 295     -25.162  -2.452  15.530  1.00  0.51           N  
ATOM   4650  H   LEU A 295     -24.571  -3.055  14.976  1.00  0.51           H  
ATOM   4651  CA  LEU A 295     -25.884  -1.390  14.839  1.00  0.51           C  
ATOM   4652  HA  LEU A 295     -25.702  -0.448  15.356  1.00  0.51           H  
ATOM   4653  C   LEU A 295     -27.384  -1.646  14.922  1.00  0.51           C  
ATOM   4654  CB  LEU A 295     -25.404  -1.251  13.384  1.00  0.51           C  
ATOM   4655  HB2 LEU A 295     -25.411  -2.234  12.914  1.00  0.51           H  
ATOM   4656  HB3 LEU A 295     -26.119  -0.632  12.841  1.00  0.51           H  
ATOM   4657  O   LEU A 295     -28.095  -0.749  15.356  1.00  0.51           O  
ATOM   4658  CG  LEU A 295     -24.006  -0.614  13.247  1.00  0.51           C  
ATOM   4659  HG  LEU A 295     -23.320  -1.097  13.943  1.00  0.51           H  
ATOM   4660  CD1 LEU A 295     -23.470  -0.818  11.831  1.00  0.51           C  
ATOM   4661 HD11 LEU A 295     -22.459  -0.419  11.759  1.00  0.51           H  
ATOM   4662 HD12 LEU A 295     -23.439  -1.882  11.595  1.00  0.51           H  
ATOM   4663 HD13 LEU A 295     -24.107  -0.311  11.106  1.00  0.51           H  
ATOM   4664  CD2 LEU A 295     -24.013   0.889  13.547  1.00  0.51           C  
ATOM   4665 HD21 LEU A 295     -24.311   1.068  14.580  1.00  0.51           H  
ATOM   4666 HD22 LEU A 295     -24.695   1.417  12.880  1.00  0.51           H  
ATOM   4667 HD23 LEU A 295     -23.009   1.289  13.407  1.00  0.51           H  
ATOM   4668  N   LYS A 296     -27.867  -2.876  14.670  1.00  0.54           N  
ATOM   4669  H   LYS A 296     -27.228  -3.587  14.344  1.00  0.54           H  
ATOM   4670  CA  LYS A 296     -29.285  -3.227  14.886  1.00  0.54           C  
ATOM   4671  HA  LYS A 296     -29.904  -2.576  14.269  1.00  0.54           H  
ATOM   4672  C   LYS A 296     -29.721  -2.977  16.330  1.00  0.54           C  
ATOM   4673  CB  LYS A 296     -29.576  -4.693  14.514  1.00  0.54           C  
ATOM   4674  HB2 LYS A 296     -28.819  -5.341  14.956  1.00  0.54           H  
ATOM   4675  HB3 LYS A 296     -30.538  -4.964  14.947  1.00  0.54           H  
ATOM   4676  O   LYS A 296     -30.788  -2.414  16.554  1.00  0.54           O  
ATOM   4677  CG  LYS A 296     -29.664  -4.948  13.001  1.00  0.54           C  
ATOM   4678  HG2 LYS A 296     -28.693  -4.765  12.542  1.00  0.54           H  
ATOM   4679  HG3 LYS A 296     -30.391  -4.265  12.562  1.00  0.54           H  
ATOM   4680  CD  LYS A 296     -30.099  -6.397  12.719  1.00  0.54           C  
ATOM   4681  HD2 LYS A 296     -31.107  -6.537  13.110  1.00  0.54           H  
ATOM   4682  HD3 LYS A 296     -29.420  -7.082  13.226  1.00  0.54           H  
ATOM   4683  CE  LYS A 296     -30.084  -6.688  11.213  1.00  0.54           C  
ATOM   4684  HE2 LYS A 296     -29.042  -6.751  10.900  1.00  0.54           H  
ATOM   4685  HE3 LYS A 296     -30.559  -5.859  10.689  1.00  0.54           H  
ATOM   4686  NZ  LYS A 296     -30.727  -7.967  10.844  1.00  0.54           N  
ATOM   4687  HZ1 LYS A 296     -31.700  -7.962  11.114  1.00  0.54           H  
ATOM   4688  HZ2 LYS A 296     -30.682  -8.097   9.843  1.00  0.54           H  
ATOM   4689  HZ3 LYS A 296     -30.260  -8.746  11.286  1.00  0.54           H  
ATOM   4690  N   ALA A 297     -28.902  -3.348  17.316  1.00  0.53           N  
ATOM   4691  H   ALA A 297     -28.058  -3.847  17.074  1.00  0.53           H  
ATOM   4692  CA  ALA A 297     -29.208  -3.130  18.730  1.00  0.53           C  
ATOM   4693  HA  ALA A 297     -30.208  -3.514  18.933  1.00  0.53           H  
ATOM   4694  C   ALA A 297     -29.199  -1.642  19.127  1.00  0.53           C  
ATOM   4695  CB  ALA A 297     -28.203  -3.924  19.572  1.00  0.53           C  
ATOM   4696  HB1 ALA A 297     -28.441  -3.815  20.630  1.00  0.53           H  
ATOM   4697  HB2 ALA A 297     -27.191  -3.564  19.388  1.00  0.53           H  
ATOM   4698  HB3 ALA A 297     -28.257  -4.981  19.308  1.00  0.53           H  
ATOM   4699  O   ALA A 297     -29.865  -1.253  20.085  1.00  0.53           O  
ATOM   4700  N   THR A 298     -28.427  -0.807  18.433  1.00  0.42           N  
ATOM   4701  H   THR A 298     -27.872  -1.189  17.681  1.00  0.42           H  
ATOM   4702  CA  THR A 298     -28.365   0.644  18.664  1.00  0.42           C  
ATOM   4703  HA  THR A 298     -28.462   0.846  19.731  1.00  0.42           H  
ATOM   4704  C   THR A 298     -29.531   1.345  17.970  1.00  0.42           C  
ATOM   4705  CB  THR A 298     -27.008   1.204  18.218  1.00  0.42           C  
ATOM   4706  HB  THR A 298     -26.893   1.097  17.140  1.00  0.42           H  
ATOM   4707  O   THR A 298     -30.268   2.083  18.612  1.00  0.42           O  
ATOM   4708  CG2 THR A 298     -26.834   2.670  18.608  1.00  0.42           C  
ATOM   4709 HG21 THR A 298     -27.563   3.289  18.084  1.00  0.42           H  
ATOM   4710 HG22 THR A 298     -26.963   2.794  19.683  1.00  0.42           H  
ATOM   4711 HG23 THR A 298     -25.834   3.000  18.326  1.00  0.42           H  
ATOM   4712  OG1 THR A 298     -25.990   0.470  18.867  1.00  0.42           O  
ATOM   4713  HG1 THR A 298     -25.851  -0.328  18.352  1.00  0.42           H  
ATOM   4714  N   THR A 299     -29.789   1.006  16.707  1.00  0.46           N  
ATOM   4715  H   THR A 299     -29.114   0.435  16.219  1.00  0.46           H  
ATOM   4716  CA  THR A 299     -30.976   1.383  15.933  1.00  0.46           C  
ATOM   4717  HA  THR A 299     -30.962   2.456  15.740  1.00  0.46           H  
ATOM   4718  C   THR A 299     -32.275   1.062  16.670  1.00  0.46           C  
ATOM   4719  CB  THR A 299     -30.920   0.645  14.588  1.00  0.46           C  
ATOM   4720  HB  THR A 299     -30.569  -0.372  14.763  1.00  0.46           H  
ATOM   4721  O   THR A 299     -33.129   1.934  16.784  1.00  0.46           O  
ATOM   4722  CG2 THR A 299     -32.247   0.526  13.855  1.00  0.46           C  
ATOM   4723 HG21 THR A 299     -32.097   0.501  12.776  1.00  0.46           H  
ATOM   4724 HG22 THR A 299     -32.730  -0.407  14.144  1.00  0.46           H  
ATOM   4725 HG23 THR A 299     -32.919   1.335  14.139  1.00  0.46           H  
ATOM   4726  OG1 THR A 299     -29.990   1.281  13.752  1.00  0.46           O  
ATOM   4727  HG1 THR A 299     -30.495   1.781  13.107  1.00  0.46           H  
ATOM   4728  N   ALA A 300     -32.415  -0.141  17.235  1.00  0.48           N  
ATOM   4729  H   ALA A 300     -31.720  -0.850  17.046  1.00  0.48           H  
ATOM   4730  CA  ALA A 300     -33.604  -0.530  17.995  1.00  0.48           C  
ATOM   4731  HA  ALA A 300     -34.488  -0.340  17.387  1.00  0.48           H  
ATOM   4732  C   ALA A 300     -33.764   0.270  19.299  1.00  0.48           C  
ATOM   4733  CB  ALA A 300     -33.524  -2.034  18.279  1.00  0.48           C  
ATOM   4734  HB1 ALA A 300     -32.641  -2.258  18.878  1.00  0.48           H  
ATOM   4735  HB2 ALA A 300     -33.473  -2.584  17.339  1.00  0.48           H  
ATOM   4736  HB3 ALA A 300     -34.416  -2.349  18.820  1.00  0.48           H  
ATOM   4737  O   ALA A 300     -34.882   0.590  19.692  1.00  0.48           O  
ATOM   4738  N   ARG A 301     -32.654   0.628  19.959  1.00  0.44           N  
ATOM   4739  H   ARG A 301     -31.763   0.365  19.562  1.00  0.44           H  
ATOM   4740  CA  ARG A 301     -32.668   1.477  21.162  1.00  0.44           C  
ATOM   4741  HA  ARG A 301     -33.503   1.177  21.796  1.00  0.44           H  
ATOM   4742  C   ARG A 301     -32.946   2.951  20.851  1.00  0.44           C  
ATOM   4743  CB  ARG A 301     -31.355   1.303  21.943  1.00  0.44           C  
ATOM   4744  HB2 ARG A 301     -30.506   1.323  21.259  1.00  0.44           H  
ATOM   4745  HB3 ARG A 301     -31.250   2.132  22.643  1.00  0.44           H  
ATOM   4746  O   ARG A 301     -33.459   3.650  21.716  1.00  0.44           O  
ATOM   4747  CG  ARG A 301     -31.369  -0.005  22.747  1.00  0.44           C  
ATOM   4748  HG2 ARG A 301     -32.226   0.024  23.421  1.00  0.44           H  
ATOM   4749  HG3 ARG A 301     -31.497  -0.861  22.085  1.00  0.44           H  
ATOM   4750  CD  ARG A 301     -30.109  -0.187  23.601  1.00  0.44           C  
ATOM   4751  HD2 ARG A 301     -30.334  -0.926  24.371  1.00  0.44           H  
ATOM   4752  HD3 ARG A 301     -29.871   0.758  24.089  1.00  0.44           H  
ATOM   4753  NE  ARG A 301     -28.960  -0.664  22.811  1.00  0.44           N  
ATOM   4754  HE  ARG A 301     -29.141  -0.836  21.833  1.00  0.44           H  
ATOM   4755  NH1 ARG A 301     -27.449  -0.722  24.537  1.00  0.44           N  
ATOM   4756 HH11 ARG A 301     -26.508  -0.857  24.879  1.00  0.44           H  
ATOM   4757 HH12 ARG A 301     -28.179  -0.396  25.155  1.00  0.44           H  
ATOM   4758  NH2 ARG A 301     -26.795  -1.285  22.473  1.00  0.44           N  
ATOM   4759 HH21 ARG A 301     -25.839  -1.323  22.796  1.00  0.44           H  
ATOM   4760 HH22 ARG A 301     -26.981  -1.305  21.481  1.00  0.44           H  
ATOM   4761  CZ  ARG A 301     -27.745  -0.894  23.276  1.00  0.44           C  
ATOM   4762  N   CYS A 302     -32.620   3.407  19.641  1.00  0.37           N  
ATOM   4763  H   CYS A 302     -32.107   2.784  19.034  1.00  0.37           H  
ATOM   4764  CA  CYS A 302     -32.763   4.799  19.208  1.00  0.37           C  
ATOM   4765  HA  CYS A 302     -32.978   5.422  20.077  1.00  0.37           H  
ATOM   4766  C   CYS A 302     -33.936   5.051  18.237  1.00  0.37           C  
ATOM   4767  CB  CYS A 302     -31.422   5.270  18.622  1.00  0.37           C  
ATOM   4768  HB2 CYS A 302     -31.538   6.283  18.237  1.00  0.37           H  
ATOM   4769  HB3 CYS A 302     -31.133   4.618  17.798  1.00  0.37           H  
ATOM   4770  O   CYS A 302     -34.169   6.201  17.884  1.00  0.37           O  
ATOM   4771  SG  CYS A 302     -30.123   5.261  19.897  1.00  0.37           S  
ATOM   4772  HG  CYS A 302     -30.717   6.129  20.722  1.00  0.37           H  
ATOM   4773  N   GLY A 303     -34.671   4.019  17.806  1.00  0.38           N  
ATOM   4774  H   GLY A 303     -34.376   3.086  18.060  1.00  0.38           H  
ATOM   4775  CA  GLY A 303     -35.854   4.140  16.942  1.00  0.38           C  
ATOM   4776  HA2 GLY A 303     -36.533   4.876  17.372  1.00  0.38           H  
ATOM   4777  HA3 GLY A 303     -36.366   3.178  16.921  1.00  0.38           H  
ATOM   4778  C   GLY A 303     -35.583   4.550  15.485  1.00  0.38           C  
ATOM   4779  O   GLY A 303     -36.433   5.194  14.880  1.00  0.38           O  
ATOM   4780  N   LEU A 304     -34.418   4.218  14.916  1.00  0.36           N  
ATOM   4781  H   LEU A 304     -33.789   3.634  15.449  1.00  0.36           H  
ATOM   4782  CA  LEU A 304     -33.997   4.667  13.574  1.00  0.36           C  
ATOM   4783  HA  LEU A 304     -34.677   5.440  13.217  1.00  0.36           H  
ATOM   4784  C   LEU A 304     -34.044   3.540  12.529  1.00  0.36           C  
ATOM   4785  CB  LEU A 304     -32.587   5.287  13.683  1.00  0.36           C  
ATOM   4786  HB2 LEU A 304     -32.083   5.219  12.719  1.00  0.36           H  
ATOM   4787  HB3 LEU A 304     -32.003   4.701  14.393  1.00  0.36           H  
ATOM   4788  O   LEU A 304     -33.063   2.826  12.356  1.00  0.36           O  
ATOM   4789  CG  LEU A 304     -32.605   6.764  14.108  1.00  0.36           C  
ATOM   4790  HG  LEU A 304     -33.373   6.924  14.865  1.00  0.36           H  
ATOM   4791  CD1 LEU A 304     -31.253   7.153  14.708  1.00  0.36           C  
ATOM   4792 HD11 LEU A 304     -31.059   6.546  15.592  1.00  0.36           H  
ATOM   4793 HD12 LEU A 304     -30.461   6.997  13.976  1.00  0.36           H  
ATOM   4794 HD13 LEU A 304     -31.274   8.202  15.002  1.00  0.36           H  
ATOM   4795  CD2 LEU A 304     -32.875   7.676  12.906  1.00  0.36           C  
ATOM   4796 HD21 LEU A 304     -32.895   8.716  13.231  1.00  0.36           H  
ATOM   4797 HD22 LEU A 304     -33.843   7.434  12.467  1.00  0.36           H  
ATOM   4798 HD23 LEU A 304     -32.099   7.550  12.150  1.00  0.36           H  
ATOM   4799  N   ASP A 305     -35.156   3.385  11.813  1.00  0.38           N  
ATOM   4800  H   ASP A 305     -35.940   3.995  11.994  1.00  0.38           H  
ATOM   4801  CA  ASP A 305     -35.327   2.357  10.772  1.00  0.38           C  
ATOM   4802  HA  ASP A 305     -34.946   1.419  11.175  1.00  0.38           H  
ATOM   4803  C   ASP A 305     -34.493   2.700   9.511  1.00  0.38           C  
ATOM   4804  CB  ASP A 305     -36.846   2.200  10.488  1.00  0.38           C  
ATOM   4805  HB2 ASP A 305     -37.406   2.655  11.304  1.00  0.38           H  
ATOM   4806  HB3 ASP A 305     -37.121   2.745   9.585  1.00  0.38           H  
ATOM   4807  O   ASP A 305     -34.910   3.507   8.680  1.00  0.38           O  
ATOM   4808  CG  ASP A 305     -37.350   0.754  10.371  1.00  0.38           C  
ATOM   4809  OD1 ASP A 305     -36.553  -0.185  10.606  1.00  0.38           O  
ATOM   4810  OD2 ASP A 305     -38.559   0.599  10.091  1.00  0.38           O  
ATOM   4811  N   VAL A 306     -33.275   2.151   9.376  1.00  0.36           N  
ATOM   4812  H   VAL A 306     -32.934   1.561  10.122  1.00  0.36           H  
ATOM   4813  CA  VAL A 306     -32.409   2.368   8.194  1.00  0.36           C  
ATOM   4814  HA  VAL A 306     -33.080   2.662   7.387  1.00  0.36           H  
ATOM   4815  C   VAL A 306     -31.691   1.066   7.784  1.00  0.36           C  
ATOM   4816  CB  VAL A 306     -31.385   3.526   8.360  1.00  0.36           C  
ATOM   4817  HB  VAL A 306     -30.387   3.104   8.480  1.00  0.36           H  
ATOM   4818  O   VAL A 306     -31.137   0.388   8.657  1.00  0.36           O  
ATOM   4819  CG1 VAL A 306     -31.383   4.417   7.110  1.00  0.36           C  
ATOM   4820 HG11 VAL A 306     -30.625   5.194   7.209  1.00  0.36           H  
ATOM   4821 HG12 VAL A 306     -32.360   4.882   6.980  1.00  0.36           H  
ATOM   4822 HG13 VAL A 306     -31.141   3.829   6.225  1.00  0.36           H  
ATOM   4823  CG2 VAL A 306     -31.628   4.462   9.553  1.00  0.36           C  
ATOM   4824 HG21 VAL A 306     -32.617   4.915   9.482  1.00  0.36           H  
ATOM   4825 HG22 VAL A 306     -31.549   3.899  10.483  1.00  0.36           H  
ATOM   4826 HG23 VAL A 306     -30.873   5.249   9.567  1.00  0.36           H  
ATOM   4827  N   PRO A 307     -31.678   0.676   6.486  1.00  0.38           N  
ATOM   4828  CA  PRO A 307     -31.045  -0.561   6.020  1.00  0.38           C  
ATOM   4829  HA  PRO A 307     -31.547  -1.404   6.496  1.00  0.38           H  
ATOM   4830  C   PRO A 307     -29.549  -0.597   6.346  1.00  0.38           C  
ATOM   4831  CB  PRO A 307     -31.269  -0.622   4.502  1.00  0.38           C  
ATOM   4832  HB2 PRO A 307     -31.483  -1.636   4.166  1.00  0.38           H  
ATOM   4833  HB3 PRO A 307     -30.401  -0.226   3.974  1.00  0.38           H  
ATOM   4834  O   PRO A 307     -28.840   0.384   6.150  1.00  0.38           O  
ATOM   4835  CG  PRO A 307     -32.453   0.309   4.266  1.00  0.38           C  
ATOM   4836  HG2 PRO A 307     -32.429   0.754   3.272  1.00  0.38           H  
ATOM   4837  HG3 PRO A 307     -33.383  -0.238   4.419  1.00  0.38           H  
ATOM   4838  CD  PRO A 307     -32.299   1.358   5.359  1.00  0.38           C  
ATOM   4839  HD2 PRO A 307     -31.639   2.148   5.000  1.00  0.38           H  
ATOM   4840  HD3 PRO A 307     -33.282   1.760   5.603  1.00  0.38           H  
ATOM   4841  N   LEU A 308     -29.028  -1.739   6.790  1.00  0.40           N  
ATOM   4842  H   LEU A 308     -29.652  -2.521   6.928  1.00  0.40           H  
ATOM   4843  CA  LEU A 308     -27.637  -1.857   7.257  1.00  0.40           C  
ATOM   4844  HA  LEU A 308     -27.492  -1.168   8.090  1.00  0.40           H  
ATOM   4845  C   LEU A 308     -26.567  -1.485   6.222  1.00  0.40           C  
ATOM   4846  CB  LEU A 308     -27.404  -3.293   7.721  1.00  0.40           C  
ATOM   4847  HB2 LEU A 308     -26.338  -3.443   7.887  1.00  0.40           H  
ATOM   4848  HB3 LEU A 308     -27.715  -3.975   6.929  1.00  0.40           H  
ATOM   4849  O   LEU A 308     -25.486  -1.045   6.606  1.00  0.40           O  
ATOM   4850  CG  LEU A 308     -28.150  -3.618   9.014  1.00  0.40           C  
ATOM   4851  HG  LEU A 308     -29.208  -3.369   8.929  1.00  0.40           H  
ATOM   4852  CD1 LEU A 308     -28.032  -5.110   9.225  1.00  0.40           C  
ATOM   4853 HD11 LEU A 308     -28.730  -5.642   8.578  1.00  0.40           H  
ATOM   4854 HD12 LEU A 308     -27.013  -5.435   9.015  1.00  0.40           H  
ATOM   4855 HD13 LEU A 308     -28.242  -5.266  10.283  1.00  0.40           H  
ATOM   4856  CD2 LEU A 308     -27.561  -2.900  10.231  1.00  0.40           C  
ATOM   4857 HD21 LEU A 308     -26.491  -3.095  10.310  1.00  0.40           H  
ATOM   4858 HD22 LEU A 308     -27.732  -1.828  10.132  1.00  0.40           H  
ATOM   4859 HD23 LEU A 308     -28.063  -3.207  11.149  1.00  0.40           H  
ATOM   4860  N   SER A 309     -26.882  -1.599   4.931  1.00  0.39           N  
ATOM   4861  H   SER A 309     -27.801  -1.932   4.676  1.00  0.39           H  
ATOM   4862  CA  SER A 309     -26.023  -1.155   3.826  1.00  0.39           C  
ATOM   4863  HA  SER A 309     -25.026  -1.571   3.973  1.00  0.39           H  
ATOM   4864  C   SER A 309     -25.859   0.369   3.737  1.00  0.39           C  
ATOM   4865  CB  SER A 309     -26.584  -1.693   2.508  1.00  0.39           C  
ATOM   4866  HB2 SER A 309     -26.500  -2.780   2.497  1.00  0.39           H  
ATOM   4867  HB3 SER A 309     -25.998  -1.294   1.680  1.00  0.39           H  
ATOM   4868  O   SER A 309     -24.968   0.864   3.055  1.00  0.39           O  
ATOM   4869  OG  SER A 309     -27.950  -1.324   2.362  1.00  0.39           O  
ATOM   4870  HG  SER A 309     -28.124  -1.260   1.420  1.00  0.39           H  
ATOM   4871  N   THR A 310     -26.683   1.138   4.455  1.00  0.47           N  
ATOM   4872  H   THR A 310     -27.401   0.675   4.994  1.00  0.47           H  
ATOM   4873  CA  THR A 310     -26.587   2.606   4.545  1.00  0.47           C  
ATOM   4874  HA  THR A 310     -25.995   2.957   3.700  1.00  0.47           H  
ATOM   4875  C   THR A 310     -25.825   3.096   5.772  1.00  0.47           C  
ATOM   4876  CB  THR A 310     -27.953   3.305   4.421  1.00  0.47           C  
ATOM   4877  HB  THR A 310     -27.821   4.375   4.582  1.00  0.47           H  
ATOM   4878  O   THR A 310     -25.788   4.295   6.020  1.00  0.47           O  
ATOM   4879  CG2 THR A 310     -28.544   3.140   3.025  1.00  0.47           C  
ATOM   4880 HG21 THR A 310     -28.706   2.084   2.805  1.00  0.47           H  
ATOM   4881 HG22 THR A 310     -29.496   3.668   2.974  1.00  0.47           H  
ATOM   4882 HG23 THR A 310     -27.864   3.564   2.286  1.00  0.47           H  
ATOM   4883  OG1 THR A 310     -28.918   2.841   5.333  1.00  0.47           O  
ATOM   4884  HG1 THR A 310     -28.772   1.917   5.548  1.00  0.47           H  
ATOM   4885  N   LEU A 311     -25.187   2.208   6.543  1.00  0.58           N  
ATOM   4886  H   LEU A 311     -25.244   1.227   6.313  1.00  0.58           H  
ATOM   4887  CA  LEU A 311     -24.465   2.619   7.747  1.00  0.58           C  
ATOM   4888  HA  LEU A 311     -24.746   3.641   8.002  1.00  0.58           H  
ATOM   4889  C   LEU A 311     -22.955   2.685   7.576  1.00  0.58           C  
ATOM   4890  CB  LEU A 311     -24.863   1.736   8.936  1.00  0.58           C  
ATOM   4891  HB2 LEU A 311     -24.223   1.967   9.787  1.00  0.58           H  
ATOM   4892  HB3 LEU A 311     -24.696   0.695   8.661  1.00  0.58           H  
ATOM   4893  O   LEU A 311     -22.333   3.317   8.417  1.00  0.58           O  
ATOM   4894  CG  LEU A 311     -26.329   1.933   9.361  1.00  0.58           C  
ATOM   4895  HG  LEU A 311     -26.985   1.785   8.503  1.00  0.58           H  
ATOM   4896  CD1 LEU A 311     -26.689   0.889  10.411  1.00  0.58           C  
ATOM   4897 HD11 LEU A 311     -26.197   1.128  11.353  1.00  0.58           H  
ATOM   4898 HD12 LEU A 311     -27.768   0.889  10.562  1.00  0.58           H  
ATOM   4899 HD13 LEU A 311     -26.372  -0.096  10.067  1.00  0.58           H  
ATOM   4900  CD2 LEU A 311     -26.591   3.313   9.971  1.00  0.58           C  
ATOM   4901 HD21 LEU A 311     -26.491   4.084   9.207  1.00  0.58           H  
ATOM   4902 HD22 LEU A 311     -27.613   3.356  10.349  1.00  0.58           H  
ATOM   4903 HD23 LEU A 311     -25.894   3.512  10.785  1.00  0.58           H  
ATOM   4904  N   GLY A 312     -22.330   2.092   6.561  1.00  0.72           N  
ATOM   4905  H   GLY A 312     -22.852   1.584   5.861  1.00  0.72           H  
ATOM   4906  CA  GLY A 312     -20.880   2.225   6.394  1.00  0.72           C  
ATOM   4907  HA2 GLY A 312     -20.450   1.348   5.909  1.00  0.72           H  
ATOM   4908  HA3 GLY A 312     -20.413   2.266   7.378  1.00  0.72           H  
ATOM   4909  C   GLY A 312     -20.462   3.475   5.614  1.00  0.72           C  
ATOM   4910  O   GLY A 312     -21.287   4.148   4.983  1.00  0.72           O  
ATOM   4911  N   PRO A 313     -19.165   3.811   5.661  1.00  0.86           N  
ATOM   4912  CA  PRO A 313     -18.639   4.983   4.981  1.00  0.86           C  
ATOM   4913  HA  PRO A 313     -19.161   5.875   5.327  1.00  0.86           H  
ATOM   4914  C   PRO A 313     -18.802   4.873   3.462  1.00  0.86           C  
ATOM   4915  CB  PRO A 313     -17.168   5.066   5.391  1.00  0.86           C  
ATOM   4916  HB2 PRO A 313     -16.548   5.486   4.599  1.00  0.86           H  
ATOM   4917  HB3 PRO A 313     -17.074   5.665   6.297  1.00  0.86           H  
ATOM   4918  O   PRO A 313     -18.909   3.779   2.902  1.00  0.86           O  
ATOM   4919  CG  PRO A 313     -16.798   3.615   5.699  1.00  0.86           C  
ATOM   4920  HG2 PRO A 313     -16.550   3.097   4.773  1.00  0.86           H  
ATOM   4921  HG3 PRO A 313     -15.976   3.549   6.412  1.00  0.86           H  
ATOM   4922  CD  PRO A 313     -18.089   3.047   6.280  1.00  0.86           C  
ATOM   4923  HD2 PRO A 313     -18.164   1.983   6.053  1.00  0.86           H  
ATOM   4924  HD3 PRO A 313     -18.108   3.207   7.358  1.00  0.86           H  
ATOM   4925  N   ALA A 314     -18.806   6.018   2.788  1.00  0.90           N  
ATOM   4926  H   ALA A 314     -18.710   6.879   3.308  1.00  0.90           H  
ATOM   4927  CA  ALA A 314     -18.549   6.054   1.352  1.00  0.90           C  
ATOM   4928  HA  ALA A 314     -19.146   5.290   0.855  1.00  0.90           H  
ATOM   4929  C   ALA A 314     -17.065   5.740   1.089  1.00  0.90           C  
ATOM   4930  CB  ALA A 314     -18.980   7.423   0.820  1.00  0.90           C  
ATOM   4931  HB1 ALA A 314     -20.062   7.524   0.904  1.00  0.90           H  
ATOM   4932  HB2 ALA A 314     -18.513   8.214   1.407  1.00  0.90           H  
ATOM   4933  HB3 ALA A 314     -18.693   7.524  -0.227  1.00  0.90           H  
ATOM   4934  O   ALA A 314     -16.218   5.994   1.946  1.00  0.90           O  
ATOM   4935  N   VAL A 315     -16.731   5.207  -0.086  1.00  0.93           N  
ATOM   4936  H   VAL A 315     -17.470   4.965  -0.730  1.00  0.93           H  
ATOM   4937  CA  VAL A 315     -15.349   4.883  -0.474  1.00  0.93           C  
ATOM   4938  HA  VAL A 315     -14.671   5.222   0.309  1.00  0.93           H
[truncated: 577,126 more chars]
