# Supplementary material for: ATPase activity of DFCP1 controls selective autophagy
Source: Nat Commun. 2023 Jul 8;14:4051. doi: 10.1038/s41467-023-39641-9 (PMC10329651; doi:10.1038/s41467-023-39641-9)
Supplement: Supplementary file 11 — Supplementary Data [file 41467_2023_39641_MOESM11_ESM.zip › StructuralPredictions/Alphafold_output/ZF1_HUMAN_unrelaxed_model_1.pdb]

ATOM      1  N   MET A   1     -11.686  54.470  16.049  1.00  0.32           N  
ATOM      2  CA  MET A   1     -12.375  54.455  17.336  1.00  0.32           C  
ATOM      3  C   MET A   1     -12.613  53.024  17.808  1.00  0.32           C  
ATOM      4  CB  MET A   1     -13.706  55.203  17.244  1.00  0.32           C  
ATOM      5  O   MET A   1     -13.185  52.212  17.079  1.00  0.32           O  
ATOM      6  CG  MET A   1     -13.553  56.703  17.050  1.00  0.32           C  
ATOM      7  SD  MET A   1     -13.607  57.626  18.635  1.00  0.32           S  
ATOM      8  CE  MET A   1     -12.487  58.999  18.244  1.00  0.32           C  
ATOM      9  N   SER A   2     -11.533  52.387  18.400  1.00  0.34           N  
ATOM     10  CA  SER A   2     -10.810  51.641  19.424  1.00  0.34           C  
ATOM     11  C   SER A   2     -11.308  50.202  19.515  1.00  0.34           C  
ATOM     12  CB  SER A   2     -10.950  52.324  20.785  1.00  0.34           C  
ATOM     13  O   SER A   2     -12.483  49.963  19.799  1.00  0.34           O  
ATOM     14  OG  SER A   2     -10.228  53.543  20.812  1.00  0.34           O  
ATOM     15  N   ALA A   3     -10.809  49.240  18.645  1.00  0.34           N  
ATOM     16  CA  ALA A   3     -11.003  47.801  18.801  1.00  0.34           C  
ATOM     17  C   ALA A   3      -9.955  47.204  19.736  1.00  0.34           C  
ATOM     18  CB  ALA A   3     -10.956  47.107  17.442  1.00  0.34           C  
ATOM     19  O   ALA A   3      -8.753  47.387  19.528  1.00  0.34           O  
ATOM     20  N   GLN A   4     -10.169  47.159  21.085  1.00  0.32           N  
ATOM     21  CA  GLN A   4      -9.795  46.454  22.306  1.00  0.32           C  
ATOM     22  C   GLN A   4      -9.688  44.951  22.063  1.00  0.32           C  
ATOM     23  CB  GLN A   4     -10.805  46.735  23.420  1.00  0.32           C  
ATOM     24  O   GLN A   4     -10.639  44.325  21.591  1.00  0.32           O  
ATOM     25  CG  GLN A   4     -10.497  47.990  24.227  1.00  0.32           C  
ATOM     26  CD  GLN A   4     -11.488  48.223  25.351  1.00  0.32           C  
ATOM     27  NE2 GLN A   4     -11.253  49.263  26.143  1.00  0.32           N  
ATOM     28  OE1 GLN A   4     -12.458  47.474  25.507  1.00  0.32           O  
ATOM     29  N   THR A   5      -8.489  44.427  21.688  1.00  0.35           N  
ATOM     30  CA  THR A   5      -7.860  43.111  21.720  1.00  0.35           C  
ATOM     31  C   THR A   5      -7.851  42.550  23.139  1.00  0.35           C  
ATOM     32  CB  THR A   5      -6.420  43.167  21.178  1.00  0.35           C  
ATOM     33  O   THR A   5      -7.616  43.285  24.101  1.00  0.35           O  
ATOM     34  CG2 THR A   5      -6.380  42.849  19.687  1.00  0.35           C  
ATOM     35  OG1 THR A   5      -5.886  44.480  21.389  1.00  0.35           O  
ATOM     36  N   SER A   6      -8.740  41.492  23.491  1.00  0.32           N  
ATOM     37  CA  SER A   6      -8.876  40.440  24.494  1.00  0.32           C  
ATOM     38  C   SER A   6      -7.523  40.070  25.094  1.00  0.32           C  
ATOM     39  CB  SER A   6      -9.529  39.199  23.884  1.00  0.32           C  
ATOM     40  O   SER A   6      -6.515  40.028  24.386  1.00  0.32           O  
ATOM     41  OG  SER A   6      -8.653  38.569  22.967  1.00  0.32           O  
ATOM     42  N   PRO A   7      -7.275  40.156  26.453  1.00  0.37           N  
ATOM     43  CA  PRO A   7      -6.166  39.887  27.371  1.00  0.37           C  
ATOM     44  C   PRO A   7      -5.583  38.486  27.196  1.00  0.37           C  
ATOM     45  CB  PRO A   7      -6.805  40.043  28.753  1.00  0.37           C  
ATOM     46  O   PRO A   7      -4.463  38.220  27.640  1.00  0.37           O  
ATOM     47  CG  PRO A   7      -8.258  40.264  28.479  1.00  0.37           C  
ATOM     48  CD  PRO A   7      -8.490  40.134  27.001  1.00  0.37           C  
ATOM     49  N   ALA A   8      -5.989  37.622  26.056  1.00  0.41           N  
ATOM     50  CA  ALA A   8      -5.516  36.242  25.976  1.00  0.41           C  
ATOM     51  C   ALA A   8      -4.436  36.093  24.908  1.00  0.41           C  
ATOM     52  CB  ALA A   8      -6.680  35.297  25.686  1.00  0.41           C  
ATOM     53  O   ALA A   8      -3.665  35.130  24.926  1.00  0.41           O  
ATOM     54  N   GLU A   9      -4.004  37.242  24.328  1.00  0.41           N  
ATOM     55  CA  GLU A   9      -3.014  37.206  23.256  1.00  0.41           C  
ATOM     56  C   GLU A   9      -1.752  37.971  23.644  1.00  0.41           C  
ATOM     57  CB  GLU A   9      -3.600  37.780  21.963  1.00  0.41           C  
ATOM     58  O   GLU A   9      -0.745  37.918  22.935  1.00  0.41           O  
ATOM     59  CG  GLU A   9      -4.452  36.790  21.182  1.00  0.41           C  
ATOM     60  CD  GLU A   9      -5.007  37.366  19.889  1.00  0.41           C  
ATOM     61  OE1 GLU A   9      -5.610  36.608  19.096  1.00  0.41           O  
ATOM     62  OE2 GLU A   9      -4.837  38.586  19.667  1.00  0.41           O  
ATOM     63  N   LYS A  10      -1.651  38.487  24.909  1.00  0.36           N  
ATOM     64  CA  LYS A  10      -0.512  39.210  25.468  1.00  0.36           C  
ATOM     65  C   LYS A  10       0.453  38.259  26.169  1.00  0.36           C  
ATOM     66  CB  LYS A  10      -0.987  40.288  26.444  1.00  0.36           C  
ATOM     67  O   LYS A  10       0.040  37.449  27.001  1.00  0.36           O  
ATOM     68  CG  LYS A  10      -1.138  41.667  25.817  1.00  0.36           C  
ATOM     69  CD  LYS A  10      -1.523  42.713  26.856  1.00  0.36           C  
ATOM     70  CE  LYS A  10      -1.754  44.076  26.218  1.00  0.36           C  
ATOM     71  NZ  LYS A  10      -2.105  45.112  27.235  1.00  0.36           N  
ATOM     72  N   GLY A  11       1.367  37.568  25.350  1.00  0.42           N  
ATOM     73  CA  GLY A  11       2.406  36.856  26.076  1.00  0.42           C  
ATOM     74  C   GLY A  11       2.923  35.637  25.337  1.00  0.42           C  
ATOM     75  O   GLY A  11       3.620  34.801  25.917  1.00  0.42           O  
ATOM     76  N   LEU A  12       2.747  35.455  24.039  1.00  0.45           N  
ATOM     77  CA  LEU A  12       3.036  34.180  23.392  1.00  0.45           C  
ATOM     78  C   LEU A  12       4.480  34.133  22.903  1.00  0.45           C  
ATOM     79  CB  LEU A  12       2.080  33.945  22.219  1.00  0.45           C  
ATOM     80  O   LEU A  12       5.089  33.062  22.857  1.00  0.45           O  
ATOM     81  CG  LEU A  12       0.801  33.167  22.532  1.00  0.45           C  
ATOM     82  CD1 LEU A  12      -0.404  33.849  21.893  1.00  0.45           C  
ATOM     83  CD2 LEU A  12       0.922  31.724  22.053  1.00  0.45           C  
ATOM     84  N   ASN A  13       5.315  35.232  23.125  1.00  0.52           N  
ATOM     85  CA  ASN A  13       6.740  35.273  22.817  1.00  0.52           C  
ATOM     86  C   ASN A  13       7.422  36.470  23.473  1.00  0.52           C  
ATOM     87  CB  ASN A  13       6.962  35.300  21.303  1.00  0.52           C  
ATOM     88  O   ASN A  13       7.456  37.561  22.900  1.00  0.52           O  
ATOM     89  CG  ASN A  13       6.811  33.932  20.666  1.00  0.52           C  
ATOM     90  ND2 ASN A  13       6.129  33.879  19.528  1.00  0.52           N  
ATOM     91  OD1 ASN A  13       7.303  32.931  21.193  1.00  0.52           O  
ATOM     92  N   PRO A  14       7.623  36.542  24.868  1.00  0.53           N  
ATOM     93  CA  PRO A  14       8.234  37.697  25.529  1.00  0.53           C  
ATOM     94  C   PRO A  14       9.605  38.047  24.955  1.00  0.53           C  
ATOM     95  CB  PRO A  14       8.350  37.249  26.988  1.00  0.53           C  
ATOM     96  O   PRO A  14      10.406  37.153  24.670  1.00  0.53           O  
ATOM     97  CG  PRO A  14       8.033  35.789  26.965  1.00  0.53           C  
ATOM     98  CD  PRO A  14       7.770  35.380  25.544  1.00  0.53           C  
ATOM     99  N   GLY A  15       9.585  39.195  23.968  1.00  0.68           N  
ATOM    100  CA  GLY A  15      10.870  39.713  23.525  1.00  0.68           C  
ATOM    101  C   GLY A  15      10.925  39.975  22.032  1.00  0.68           C  
ATOM    102  O   GLY A  15      11.883  40.572  21.536  1.00  0.68           O  
ATOM    103  N   LEU A  16       9.931  39.522  21.232  1.00  0.78           N  
ATOM    104  CA  LEU A  16       9.942  39.811  19.802  1.00  0.78           C  
ATOM    105  C   LEU A  16       9.088  41.035  19.489  1.00  0.78           C  
ATOM    106  CB  LEU A  16       9.436  38.604  19.007  1.00  0.78           C  
ATOM    107  O   LEU A  16       7.864  40.997  19.632  1.00  0.78           O  
ATOM    108  CG  LEU A  16      10.320  37.356  19.033  1.00  0.78           C  
ATOM    109  CD1 LEU A  16       9.554  36.154  18.490  1.00  0.78           C  
ATOM    110  CD2 LEU A  16      11.597  37.589  18.233  1.00  0.78           C  
ATOM    111  N   MET A  17       9.757  42.226  19.135  1.00  0.85           N  
ATOM    112  CA  MET A  17       9.160  43.536  18.892  1.00  0.85           C  
ATOM    113  C   MET A  17       9.094  43.836  17.398  1.00  0.85           C  
ATOM    114  CB  MET A  17       9.951  44.631  19.610  1.00  0.85           C  
ATOM    115  O   MET A  17       9.868  43.282  16.615  1.00  0.85           O  
ATOM    116  CG  MET A  17      10.016  44.450  21.118  1.00  0.85           C  
ATOM    117  SD  MET A  17       8.397  44.741  21.932  1.00  0.85           S  
ATOM    118  CE  MET A  17       8.498  46.530  22.215  1.00  0.85           C  
ATOM    119  N   CYS A  18       8.018  44.533  17.146  1.00  0.89           N  
ATOM    120  CA  CYS A  18       7.841  44.959  15.762  1.00  0.89           C  
ATOM    121  C   CYS A  18       9.102  45.631  15.232  1.00  0.89           C  
ATOM    122  CB  CYS A  18       6.655  45.916  15.644  1.00  0.89           C  
ATOM    123  O   CYS A  18       9.674  46.498  15.895  1.00  0.89           O  
ATOM    124  SG  CYS A  18       6.319  46.454  13.953  1.00  0.89           S  
ATOM    125  N   GLN A  19       9.573  45.297  13.943  1.00  0.88           N  
ATOM    126  CA  GLN A  19      10.792  45.811  13.329  1.00  0.88           C  
ATOM    127  C   GLN A  19      10.472  46.834  12.243  1.00  0.88           C  
ATOM    128  CB  GLN A  19      11.623  44.667  12.744  1.00  0.88           C  
ATOM    129  O   GLN A  19      11.377  47.452  11.678  1.00  0.88           O  
ATOM    130  CG  GLN A  19      12.258  43.768  13.796  1.00  0.88           C  
ATOM    131  CD  GLN A  19      12.978  42.577  13.192  1.00  0.88           C  
ATOM    132  NE2 GLN A  19      13.811  41.921  13.992  1.00  0.88           N  
ATOM    133  OE1 GLN A  19      12.787  42.249  12.017  1.00  0.88           O  
ATOM    134  N   GLU A  20       9.213  47.048  11.930  1.00  0.86           N  
ATOM    135  CA  GLU A  20       8.808  47.889  10.807  1.00  0.86           C  
ATOM    136  C   GLU A  20       8.623  49.340  11.242  1.00  0.86           C  
ATOM    137  CB  GLU A  20       7.517  47.360  10.177  1.00  0.86           C  
ATOM    138  O   GLU A  20       8.859  50.263  10.460  1.00  0.86           O  
ATOM    139  CG  GLU A  20       7.703  46.079   9.378  1.00  0.86           C  
ATOM    140  CD  GLU A  20       8.587  46.258   8.154  1.00  0.86           C  
ATOM    141  OE1 GLU A  20       9.138  45.252   7.651  1.00  0.86           O  
ATOM    142  OE2 GLU A  20       8.732  47.413   7.696  1.00  0.86           O  
ATOM    143  N   SER A  21       8.223  49.487  12.427  1.00  0.84           N  
ATOM    144  CA  SER A  21       7.954  50.812  12.976  1.00  0.84           C  
ATOM    145  C   SER A  21       7.227  51.692  11.965  1.00  0.84           C  
ATOM    146  CB  SER A  21       9.256  51.488  13.409  1.00  0.84           C  
ATOM    147  O   SER A  21       7.465  52.900  11.900  1.00  0.84           O  
ATOM    148  OG  SER A  21       9.964  50.674  14.328  1.00  0.84           O  
ATOM    149  N   TYR A  22       6.550  51.069  11.095  1.00  0.86           N  
ATOM    150  CA  TYR A  22       5.810  51.794  10.069  1.00  0.86           C  
ATOM    151  C   TYR A  22       4.554  52.433  10.651  1.00  0.86           C  
ATOM    152  CB  TYR A  22       5.433  50.860   8.915  1.00  0.86           C  
ATOM    153  O   TYR A  22       4.285  53.613  10.417  1.00  0.86           O  
ATOM    154  CG  TYR A  22       4.811  51.569   7.737  1.00  0.86           C  
ATOM    155  CD1 TYR A  22       3.440  51.497   7.501  1.00  0.86           C  
ATOM    156  CD2 TYR A  22       5.592  52.313   6.859  1.00  0.86           C  
ATOM    157  CE1 TYR A  22       2.862  52.148   6.415  1.00  0.86           C  
ATOM    158  CE2 TYR A  22       5.025  52.967   5.770  1.00  0.86           C  
ATOM    159  OH  TYR A  22       3.095  53.526   4.482  1.00  0.86           O  
ATOM    160  CZ  TYR A  22       3.661  52.880   5.558  1.00  0.86           C  
ATOM    161  N   ALA A  23       3.745  51.724  11.316  1.00  0.88           N  
ATOM    162  CA  ALA A  23       2.485  52.179  11.900  1.00  0.88           C  
ATOM    163  C   ALA A  23       2.535  52.122  13.424  1.00  0.88           C  
ATOM    164  CB  ALA A  23       1.323  51.339  11.376  1.00  0.88           C  
ATOM    165  O   ALA A  23       1.617  52.592  14.099  1.00  0.88           O  
ATOM    166  N   CYS A  24       3.600  51.538  13.901  1.00  0.90           N  
ATOM    167  CA  CYS A  24       3.851  51.458  15.336  1.00  0.90           C  
ATOM    168  C   CYS A  24       5.161  52.146  15.700  1.00  0.90           C  
ATOM    169  CB  CYS A  24       3.884  50.001  15.795  1.00  0.90           C  
ATOM    170  O   CYS A  24       5.889  52.609  14.820  1.00  0.90           O  
ATOM    171  SG  CYS A  24       5.454  49.170  15.465  1.00  0.90           S  
ATOM    172  N   SER A  25       5.468  52.401  17.031  1.00  0.83           N  
ATOM    173  CA  SER A  25       6.683  53.037  17.530  1.00  0.83           C  
ATOM    174  C   SER A  25       7.788  52.012  17.761  1.00  0.83           C  
ATOM    175  CB  SER A  25       6.399  53.794  18.828  1.00  0.83           C  
ATOM    176  O   SER A  25       8.830  52.334  18.337  1.00  0.83           O  
ATOM    177  OG  SER A  25       5.621  53.003  19.711  1.00  0.83           O  
ATOM    178  N   GLY A  26       7.515  50.688  17.282  1.00  0.80           N  
ATOM    179  CA  GLY A  26       8.519  49.662  17.517  1.00  0.80           C  
ATOM    180  C   GLY A  26       8.389  49.002  18.877  1.00  0.80           C  
ATOM    181  O   GLY A  26       9.236  48.194  19.264  1.00  0.80           O  
ATOM    182  N   THR A  27       7.362  49.408  19.562  1.00  0.80           N  
ATOM    183  CA  THR A  27       7.174  48.940  20.931  1.00  0.80           C  
ATOM    184  C   THR A  27       6.102  47.856  20.990  1.00  0.80           C  
ATOM    185  CB  THR A  27       6.789  50.099  21.869  1.00  0.80           C  
ATOM    186  O   THR A  27       5.980  47.150  21.993  1.00  0.80           O  
ATOM    187  CG2 THR A  27       7.949  51.073  22.045  1.00  0.80           C  
ATOM    188  OG1 THR A  27       5.669  50.802  21.316  1.00  0.80           O  
ATOM    189  N   ASP A  28       5.509  47.643  19.867  1.00  0.85           N  
ATOM    190  CA  ASP A  28       4.431  46.661  19.820  1.00  0.85           C  
ATOM    191  C   ASP A  28       4.980  45.253  19.601  1.00  0.85           C  
ATOM    192  CB  ASP A  28       3.432  47.013  18.715  1.00  0.85           C  
ATOM    193  O   ASP A  28       6.008  45.077  18.943  1.00  0.85           O  
ATOM    194  CG  ASP A  28       2.595  48.237  19.041  1.00  0.85           C  
ATOM    195  OD1 ASP A  28       2.650  48.726  20.190  1.00  0.85           O  
ATOM    196  OD2 ASP A  28       1.873  48.717  18.140  1.00  0.85           O  
ATOM    197  N   GLU A  29       4.311  44.247  20.200  1.00  0.87           N  
ATOM    198  CA  GLU A  29       4.676  42.842  20.045  1.00  0.87           C  
ATOM    199  C   GLU A  29       4.413  42.358  18.622  1.00  0.87           C  
ATOM    200  CB  GLU A  29       3.909  41.974  21.046  1.00  0.87           C  
ATOM    201  O   GLU A  29       3.349  42.621  18.057  1.00  0.87           O  
ATOM    202  CG  GLU A  29       4.673  41.701  22.334  1.00  0.87           C  
ATOM    203  CD  GLU A  29       3.908  40.819  23.309  1.00  0.87           C  
ATOM    204  OE1 GLU A  29       4.438  40.525  24.404  1.00  0.87           O  
ATOM    205  OE2 GLU A  29       2.771  40.419  22.974  1.00  0.87           O  
ATOM    206  N   ALA A  30       5.497  41.759  18.101  1.00  0.88           N  
ATOM    207  CA  ALA A  30       5.380  41.201  16.756  1.00  0.88           C  
ATOM    208  C   ALA A  30       4.496  39.957  16.754  1.00  0.88           C  
ATOM    209  CB  ALA A  30       6.761  40.871  16.195  1.00  0.88           C  
ATOM    210  O   ALA A  30       4.637  39.086  17.616  1.00  0.88           O  
ATOM    211  N   ILE A  31       3.537  39.841  15.765  1.00  0.91           N  
ATOM    212  CA  ILE A  31       2.642  38.696  15.636  1.00  0.91           C  
ATOM    213  C   ILE A  31       2.867  38.013  14.289  1.00  0.91           C  
ATOM    214  CB  ILE A  31       1.162  39.117  15.783  1.00  0.91           C  
ATOM    215  O   ILE A  31       2.464  36.864  14.094  1.00  0.91           O  
ATOM    216  CG1 ILE A  31       1.052  40.639  15.930  1.00  0.91           C  
ATOM    217  CG2 ILE A  31       0.514  38.404  16.974  1.00  0.91           C  
ATOM    218  CD1 ILE A  31      -0.378  41.160  15.917  1.00  0.91           C  
ATOM    219  N   PHE A  32       3.597  38.729  13.437  1.00  0.90           N  
ATOM    220  CA  PHE A  32       3.812  38.215  12.089  1.00  0.90           C  
ATOM    221  C   PHE A  32       5.281  38.318  11.698  1.00  0.90           C  
ATOM    222  CB  PHE A  32       2.946  38.975  11.079  1.00  0.90           C  
ATOM    223  O   PHE A  32       5.995  39.204  12.173  1.00  0.90           O  
ATOM    224  CG  PHE A  32       1.468  38.864  11.341  1.00  0.90           C  
ATOM    225  CD1 PHE A  32       0.741  37.784  10.855  1.00  0.90           C  
ATOM    226  CD2 PHE A  32       0.806  39.840  12.074  1.00  0.90           C  
ATOM    227  CE1 PHE A  32      -0.627  37.678  11.096  1.00  0.90           C  
ATOM    228  CE2 PHE A  32      -0.561  39.741  12.319  1.00  0.90           C  
ATOM    229  CZ  PHE A  32      -1.275  38.660  11.828  1.00  0.90           C  
ATOM    230  N   GLU A  33       5.823  37.382  10.917  1.00  0.91           N  
ATOM    231  CA  GLU A  33       7.076  37.465  10.173  1.00  0.91           C  
ATOM    232  C   GLU A  33       6.827  37.447   8.668  1.00  0.91           C  
ATOM    233  CB  GLU A  33       8.012  36.319  10.565  1.00  0.91           C  
ATOM    234  O   GLU A  33       6.158  36.547   8.155  1.00  0.91           O  
ATOM    235  CG  GLU A  33       9.400  36.421   9.950  1.00  0.91           C  
ATOM    236  CD  GLU A  33      10.335  35.305  10.389  1.00  0.91           C  
ATOM    237  OE1 GLU A  33      11.552  35.556  10.538  1.00  0.91           O  
ATOM    238  OE2 GLU A  33       9.845  34.170  10.586  1.00  0.91           O  
ATOM    239  N   CYS A  34       7.206  38.519   8.014  1.00  0.86           N  
ATOM    240  CA  CYS A  34       7.101  38.600   6.561  1.00  0.86           C  
ATOM    241  C   CYS A  34       8.391  38.136   5.895  1.00  0.86           C  
ATOM    242  CB  CYS A  34       6.777  40.029   6.126  1.00  0.86           C  
ATOM    243  O   CYS A  34       9.456  38.711   6.127  1.00  0.86           O  
ATOM    244  SG  CYS A  34       6.612  40.226   4.338  1.00  0.86           S  
ATOM    245  N   ASP A  35       8.301  37.108   5.010  1.00  0.76           N  
ATOM    246  CA  ASP A  35       9.456  36.519   4.340  1.00  0.76           C  
ATOM    247  C   ASP A  35      10.082  37.504   3.355  1.00  0.76           C  
ATOM    248  CB  ASP A  35       9.056  35.232   3.613  1.00  0.76           C  
ATOM    249  O   ASP A  35      11.304  37.659   3.317  1.00  0.76           O  
ATOM    250  CG  ASP A  35      10.094  34.132   3.742  1.00  0.76           C  
ATOM    251  OD1 ASP A  35      10.978  34.226   4.621  1.00  0.76           O  
ATOM    252  OD2 ASP A  35      10.030  33.162   2.956  1.00  0.76           O  
ATOM    253  N   GLU A  36       9.255  38.167   2.715  1.00  0.80           N  
ATOM    254  CA  GLU A  36       9.722  39.072   1.669  1.00  0.80           C  
ATOM    255  C   GLU A  36      10.155  40.414   2.253  1.00  0.80           C  
ATOM    256  CB  GLU A  36       8.632  39.284   0.615  1.00  0.80           C  
ATOM    257  O   GLU A  36      11.113  41.025   1.774  1.00  0.80           O  
ATOM    258  CG  GLU A  36       8.361  38.057  -0.244  1.00  0.80           C  
ATOM    259  CD  GLU A  36       6.900  37.912  -0.638  1.00  0.80           C  
ATOM    260  OE1 GLU A  36       6.566  36.972  -1.394  1.00  0.80           O  
ATOM    261  OE2 GLU A  36       6.083  38.746  -0.187  1.00  0.80           O  
ATOM    262  N   CYS A  37       9.522  40.888   3.310  1.00  0.81           N  
ATOM    263  CA  CYS A  37       9.876  42.134   3.980  1.00  0.81           C  
ATOM    264  C   CYS A  37      11.053  41.928   4.927  1.00  0.81           C  
ATOM    265  CB  CYS A  37       8.679  42.686   4.753  1.00  0.81           C  
ATOM    266  O   CYS A  37      11.731  42.887   5.299  1.00  0.81           O  
ATOM    267  SG  CYS A  37       7.263  43.093   3.708  1.00  0.81           S  
ATOM    268  N   CYS A  38      11.209  40.787   5.181  1.00  0.79           N  
ATOM    269  CA  CYS A  38      12.284  40.381   6.079  1.00  0.79           C  
ATOM    270  C   CYS A  38      12.185  41.111   7.413  1.00  0.79           C  
ATOM    271  CB  CYS A  38      13.646  40.651   5.440  1.00  0.79           C  
ATOM    272  O   CYS A  38      13.178  41.648   7.908  1.00  0.79           O  
ATOM    273  SG  CYS A  38      13.957  39.679   3.950  1.00  0.79           S  
ATOM    274  N   SER A  39      10.996  41.177   7.962  1.00  0.86           N  
ATOM    275  CA  SER A  39      10.819  41.930   9.199  1.00  0.86           C  
ATOM    276  C   SER A  39       9.724  41.318  10.067  1.00  0.86           C  
ATOM    277  CB  SER A  39      10.484  43.390   8.895  1.00  0.86           C  
ATOM    278  O   SER A  39       8.789  40.701   9.552  1.00  0.86           O  
ATOM    279  OG  SER A  39       9.206  43.497   8.290  1.00  0.86           O  
ATOM    280  N   LEU A  40       9.868  41.388  11.357  1.00  0.89           N  
ATOM    281  CA  LEU A  40       8.824  41.113  12.338  1.00  0.89           C  
ATOM    282  C   LEU A  40       7.836  42.272  12.420  1.00  0.89           C  
ATOM    283  CB  LEU A  40       9.438  40.852  13.716  1.00  0.89           C  
ATOM    284  O   LEU A  40       8.240  43.428  12.567  1.00  0.89           O  
ATOM    285  CG  LEU A  40      10.310  39.602  13.844  1.00  0.89           C  
ATOM    286  CD1 LEU A  40      11.076  39.623  15.163  1.00  0.89           C  
ATOM    287  CD2 LEU A  40       9.459  38.342  13.733  1.00  0.89           C  
ATOM    288  N   GLN A  41       6.495  41.819  12.291  1.00  0.91           N  
ATOM    289  CA  GLN A  41       5.503  42.882  12.163  1.00  0.91           C  
ATOM    290  C   GLN A  41       4.397  42.731  13.203  1.00  0.91           C  
ATOM    291  CB  GLN A  41       4.903  42.890  10.756  1.00  0.91           C  
ATOM    292  O   GLN A  41       3.920  41.622  13.453  1.00  0.91           O  
ATOM    293  CG  GLN A  41       5.936  43.045   9.648  1.00  0.91           C  
ATOM    294  CD  GLN A  41       5.339  42.886   8.262  1.00  0.91           C  
ATOM    295  NE2 GLN A  41       6.157  43.098   7.236  1.00  0.91           N  
ATOM    296  OE1 GLN A  41       4.153  42.575   8.115  1.00  0.91           O  
ATOM    297  N   CYS A  42       4.093  43.804  13.859  1.00  0.94           N  
ATOM    298  CA  CYS A  42       2.904  43.850  14.702  1.00  0.94           C  
ATOM    299  C   CYS A  42       1.637  43.906  13.855  1.00  0.94           C  
ATOM    300  CB  CYS A  42       2.956  45.057  15.638  1.00  0.94           C  
ATOM    301  O   CYS A  42       1.708  44.031  12.632  1.00  0.94           O  
ATOM    302  SG  CYS A  42       2.661  46.634  14.809  1.00  0.94           S  
ATOM    303  N   LEU A  43       0.538  43.711  14.434  1.00  0.91           N  
ATOM    304  CA  LEU A  43      -0.741  43.680  13.734  1.00  0.91           C  
ATOM    305  C   LEU A  43      -0.961  44.967  12.945  1.00  0.91           C  
ATOM    306  CB  LEU A  43      -1.890  43.473  14.724  1.00  0.91           C  
ATOM    307  O   LEU A  43      -1.385  44.926  11.788  1.00  0.91           O  
ATOM    308  CG  LEU A  43      -3.246  43.103  14.122  1.00  0.91           C  
ATOM    309  CD1 LEU A  43      -3.237  41.655  13.643  1.00  0.91           C  
ATOM    310  CD2 LEU A  43      -4.362  43.329  15.136  1.00  0.91           C  
ATOM    311  N   ARG A  44      -0.599  46.036  13.462  1.00  0.92           N  
ATOM    312  CA  ARG A  44      -0.806  47.339  12.838  1.00  0.92           C  
ATOM    313  C   ARG A  44       0.110  47.521  11.633  1.00  0.92           C  
ATOM    314  CB  ARG A  44      -0.572  48.463  13.849  1.00  0.92           C  
ATOM    315  O   ARG A  44      -0.331  47.970  10.573  1.00  0.92           O  
ATOM    316  CG  ARG A  44      -1.721  48.665  14.824  1.00  0.92           C  
ATOM    317  CD  ARG A  44      -1.421  49.767  15.830  1.00  0.92           C  
ATOM    318  NE  ARG A  44      -1.405  51.083  15.199  1.00  0.92           N  
ATOM    319  NH1 ARG A  44      -0.352  52.145  16.960  1.00  0.92           N  
ATOM    320  NH2 ARG A  44      -0.937  53.329  15.086  1.00  0.92           N  
ATOM    321  CZ  ARG A  44      -0.898  52.183  15.750  1.00  0.92           C  
ATOM    322  N   CYS A  45       1.394  47.292  11.810  1.00  0.92           N  
ATOM    323  CA  CYS A  45       2.376  47.444  10.741  1.00  0.92           C  
ATOM    324  C   CYS A  45       2.094  46.474   9.600  1.00  0.92           C  
ATOM    325  CB  CYS A  45       3.790  47.219  11.277  1.00  0.92           C  
ATOM    326  O   CYS A  45       2.227  46.832   8.428  1.00  0.92           O  
ATOM    327  SG  CYS A  45       4.454  48.626  12.194  1.00  0.92           S  
ATOM    328  N   GLU A  46       1.709  45.257   9.906  1.00  0.92           N  
ATOM    329  CA  GLU A  46       1.342  44.258   8.906  1.00  0.92           C  
ATOM    330  C   GLU A  46       0.167  44.733   8.056  1.00  0.92           C  
ATOM    331  CB  GLU A  46       1.000  42.925   9.578  1.00  0.92           C  
ATOM    332  O   GLU A  46       0.181  44.590   6.832  1.00  0.92           O  
ATOM    333  CG  GLU A  46       0.627  41.821   8.599  1.00  0.92           C  
ATOM    334  CD  GLU A  46      -0.869  41.730   8.340  1.00  0.92           C  
ATOM    335  OE1 GLU A  46      -1.272  41.140   7.313  1.00  0.92           O  
ATOM    336  OE2 GLU A  46      -1.643  42.253   9.172  1.00  0.92           O  
ATOM    337  N   GLU A  47      -0.818  45.268   8.605  1.00  0.91           N  
ATOM    338  CA  GLU A  47      -2.016  45.741   7.920  1.00  0.91           C  
ATOM    339  C   GLU A  47      -1.710  46.954   7.045  1.00  0.91           C  
ATOM    340  CB  GLU A  47      -3.113  46.086   8.931  1.00  0.91           C  
ATOM    341  O   GLU A  47      -2.117  47.006   5.883  1.00  0.91           O  
ATOM    342  CG  GLU A  47      -4.012  44.911   9.287  1.00  0.91           C  
ATOM    343  CD  GLU A  47      -5.059  45.253  10.336  1.00  0.91           C  
ATOM    344  OE1 GLU A  47      -5.854  44.363  10.713  1.00  0.91           O  
ATOM    345  OE2 GLU A  47      -5.084  46.421  10.784  1.00  0.91           O  
ATOM    346  N   GLU A  48      -0.931  47.879   7.605  1.00  0.92           N  
ATOM    347  CA  GLU A  48      -0.652  49.128   6.903  1.00  0.92           C  
ATOM    348  C   GLU A  48       0.361  48.917   5.782  1.00  0.92           C  
ATOM    349  CB  GLU A  48      -0.142  50.191   7.880  1.00  0.92           C  
ATOM    350  O   GLU A  48       0.209  49.467   4.689  1.00  0.92           O  
ATOM    351  CG  GLU A  48      -0.373  51.620   7.409  1.00  0.92           C  
ATOM    352  CD  GLU A  48      -1.844  51.970   7.252  1.00  0.92           C  
ATOM    353  OE1 GLU A  48      -2.183  52.782   6.362  1.00  0.92           O  
ATOM    354  OE2 GLU A  48      -2.665  51.427   8.025  1.00  0.92           O  
ATOM    355  N   LEU A  49       1.353  48.154   5.961  1.00  0.89           N  
ATOM    356  CA  LEU A  49       2.416  47.898   4.995  1.00  0.89           C  
ATOM    357  C   LEU A  49       1.894  47.087   3.814  1.00  0.89           C  
ATOM    358  CB  LEU A  49       3.580  47.161   5.661  1.00  0.89           C  
ATOM    359  O   LEU A  49       2.230  47.371   2.662  1.00  0.89           O  
ATOM    360  CG  LEU A  49       4.721  48.032   6.189  1.00  0.89           C  
ATOM    361  CD1 LEU A  49       5.443  47.325   7.331  1.00  0.89           C  
ATOM    362  CD2 LEU A  49       5.694  48.377   5.067  1.00  0.89           C  
ATOM    363  N   HIS A  50       0.996  46.149   4.025  1.00  0.89           N  
ATOM    364  CA  HIS A  50       0.580  45.209   2.991  1.00  0.89           C  
ATOM    365  C   HIS A  50      -0.720  45.656   2.331  1.00  0.89           C  
ATOM    366  CB  HIS A  50       0.416  43.806   3.577  1.00  0.89           C  
ATOM    367  O   HIS A  50      -1.306  44.914   1.538  1.00  0.89           O  
ATOM    368  CG  HIS A  50       1.708  43.166   3.973  1.00  0.89           C  
ATOM    369  CD2 HIS A  50       2.525  42.322   3.300  1.00  0.89           C  
ATOM    370  ND1 HIS A  50       2.295  43.372   5.203  1.00  0.89           N  
ATOM    371  CE1 HIS A  50       3.421  42.681   5.268  1.00  0.89           C  
ATOM    372  NE2 HIS A  50       3.583  42.034   4.126  1.00  0.89           N  
ATOM    373  N   ARG A  51      -1.051  46.842   2.623  1.00  0.90           N  
ATOM    374  CA  ARG A  51      -2.088  47.544   1.873  1.00  0.90           C  
ATOM    375  C   ARG A  51      -1.542  48.081   0.554  1.00  0.90           C  
ATOM    376  CB  ARG A  51      -2.671  48.689   2.704  1.00  0.90           C  
ATOM    377  O   ARG A  51      -2.299  48.299  -0.394  1.00  0.90           O  
ATOM    378  CG  ARG A  51      -4.191  48.716   2.735  1.00  0.90           C  
ATOM    379  CD  ARG A  51      -4.718  49.918   3.506  1.00  0.90           C  
ATOM    380  NE  ARG A  51      -6.035  49.656   4.079  1.00  0.90           N  
ATOM    381  NH1 ARG A  51      -5.899  51.316   5.679  1.00  0.90           N  
ATOM    382  NH2 ARG A  51      -7.773  50.004   5.539  1.00  0.90           N  
ATOM    383  CZ  ARG A  51      -6.566  50.326   5.098  1.00  0.90           C  
ATOM    384  N   GLN A  52      -0.268  48.339   0.473  1.00  0.87           N  
ATOM    385  CA  GLN A  52       0.416  48.816  -0.724  1.00  0.87           C  
ATOM    386  C   GLN A  52       0.457  47.736  -1.801  1.00  0.87           C  
ATOM    387  CB  GLN A  52       1.835  49.274  -0.386  1.00  0.87           C  
ATOM    388  O   GLN A  52       0.700  46.564  -1.504  1.00  0.87           O  
ATOM    389  CG  GLN A  52       1.889  50.440   0.592  1.00  0.87           C  
ATOM    390  CD  GLN A  52       3.306  50.810   0.986  1.00  0.87           C  
ATOM    391  NE2 GLN A  52       3.442  51.570   2.068  1.00  0.87           N  
ATOM    392  OE1 GLN A  52       4.272  50.417   0.324  1.00  0.87           O  
ATOM    393  N   GLU A  53       0.187  48.026  -3.030  1.00  0.80           N  
ATOM    394  CA  GLU A  53       0.101  47.128  -4.178  1.00  0.80           C  
ATOM    395  C   GLU A  53       1.376  46.303  -4.330  1.00  0.80           C  
ATOM    396  CB  GLU A  53      -0.170  47.919  -5.460  1.00  0.80           C  
ATOM    397  O   GLU A  53       1.316  45.109  -4.632  1.00  0.80           O  
ATOM    398  CG  GLU A  53      -1.138  47.233  -6.413  1.00  0.80           C  
ATOM    399  CD  GLU A  53      -1.590  48.128  -7.556  1.00  0.80           C  
ATOM    400  OE1 GLU A  53      -2.429  47.690  -8.375  1.00  0.80           O  
ATOM    401  OE2 GLU A  53      -1.100  49.277  -7.634  1.00  0.80           O  
ATOM    402  N   ARG A  54       2.481  46.851  -4.004  1.00  0.88           N  
ATOM    403  CA  ARG A  54       3.770  46.199  -4.214  1.00  0.88           C  
ATOM    404  C   ARG A  54       4.024  45.134  -3.153  1.00  0.88           C  
ATOM    405  CB  ARG A  54       4.902  47.228  -4.205  1.00  0.88           C  
ATOM    406  O   ARG A  54       4.831  44.226  -3.358  1.00  0.88           O  
ATOM    407  CG  ARG A  54       5.066  47.952  -2.879  1.00  0.88           C  
ATOM    408  CD  ARG A  54       6.205  48.961  -2.923  1.00  0.88           C  
ATOM    409  NE  ARG A  54       6.297  49.725  -1.683  1.00  0.88           N  
ATOM    410  NH1 ARG A  54       8.038  48.485  -0.806  1.00  0.88           N  
ATOM    411  NH2 ARG A  54       7.163  50.240   0.381  1.00  0.88           N  
ATOM    412  CZ  ARG A  54       7.166  49.482  -0.705  1.00  0.88           C  
ATOM    413  N   LEU A  55       3.356  45.209  -1.982  1.00  0.84           N  
ATOM    414  CA  LEU A  55       3.679  44.338  -0.857  1.00  0.84           C  
ATOM    415  C   LEU A  55       2.499  43.435  -0.514  1.00  0.84           C  
ATOM    416  CB  LEU A  55       4.075  45.167   0.367  1.00  0.84           C  
ATOM    417  O   LEU A  55       2.574  42.640   0.427  1.00  0.84           O  
ATOM    418  CG  LEU A  55       5.249  46.131   0.182  1.00  0.84           C  
ATOM    419  CD1 LEU A  55       5.239  47.194   1.275  1.00  0.84           C  
ATOM    420  CD2 LEU A  55       6.571  45.370   0.181  1.00  0.84           C  
ATOM    421  N   ARG A  56       1.413  43.443  -1.239  1.00  0.83           N  
ATOM    422  CA  ARG A  56       0.135  42.798  -0.956  1.00  0.83           C  
ATOM    423  C   ARG A  56       0.267  41.280  -0.995  1.00  0.83           C  
ATOM    424  CB  ARG A  56      -0.932  43.258  -1.952  1.00  0.83           C  
ATOM    425  O   ARG A  56      -0.413  40.573  -0.249  1.00  0.83           O  
ATOM    426  CG  ARG A  56      -2.240  42.491  -1.850  1.00  0.83           C  
ATOM    427  CD  ARG A  56      -3.268  42.993  -2.855  1.00  0.83           C  
ATOM    428  NE  ARG A  56      -4.537  42.283  -2.729  1.00  0.83           N  
ATOM    429  NH1 ARG A  56      -5.448  43.142  -4.671  1.00  0.83           N  
ATOM    430  NH2 ARG A  56      -6.655  41.680  -3.382  1.00  0.83           N  
ATOM    431  CZ  ARG A  56      -5.544  42.370  -3.594  1.00  0.83           C  
ATOM    432  N   ASN A  57       1.270  40.825  -1.733  1.00  0.83           N  
ATOM    433  CA  ASN A  57       1.375  39.392  -1.986  1.00  0.83           C  
ATOM    434  C   ASN A  57       2.511  38.763  -1.185  1.00  0.83           C  
ATOM    435  CB  ASN A  57       1.565  39.122  -3.480  1.00  0.83           C  
ATOM    436  O   ASN A  57       2.918  37.632  -1.459  1.00  0.83           O  
ATOM    437  CG  ASN A  57       0.356  39.522  -4.304  1.00  0.83           C  
ATOM    438  ND2 ASN A  57       0.597  39.970  -5.530  1.00  0.83           N  
ATOM    439  OD1 ASN A  57      -0.784  39.429  -3.841  1.00  0.83           O  
ATOM    440  N   HIS A  58       3.067  39.581  -0.257  1.00  0.85           N  
ATOM    441  CA  HIS A  58       4.101  38.997   0.590  1.00  0.85           C  
ATOM    442  C   HIS A  58       3.528  37.903   1.485  1.00  0.85           C  
ATOM    443  CB  HIS A  58       4.768  40.078   1.443  1.00  0.85           C  
ATOM    444  O   HIS A  58       2.405  38.025   1.979  1.00  0.85           O  
ATOM    445  CG  HIS A  58       5.722  40.941   0.681  1.00  0.85           C  
ATOM    446  CD2 HIS A  58       5.910  41.097  -0.651  1.00  0.85           C  
ATOM    447  ND1 HIS A  58       6.630  41.773   1.299  1.00  0.85           N  
ATOM    448  CE1 HIS A  58       7.337  42.406   0.378  1.00  0.85           C  
ATOM    449  NE2 HIS A  58       6.919  42.014  -0.814  1.00  0.85           N  
ATOM    450  N   GLU A  59       4.188  36.886   1.618  1.00  0.77           N  
ATOM    451  CA  GLU A  59       3.800  35.793   2.505  1.00  0.77           C  
ATOM    452  C   GLU A  59       4.076  36.141   3.964  1.00  0.77           C  
ATOM    453  CB  GLU A  59       4.534  34.505   2.123  1.00  0.77           C  
ATOM    454  O   GLU A  59       5.215  36.438   4.332  1.00  0.77           O  
ATOM    455  CG  GLU A  59       3.902  33.244   2.696  1.00  0.77           C  
ATOM    456  CD  GLU A  59       4.573  31.966   2.218  1.00  0.77           C  
ATOM    457  OE1 GLU A  59       4.113  30.863   2.590  1.00  0.77           O  
ATOM    458  OE2 GLU A  59       5.568  32.069   1.467  1.00  0.77           O  
ATOM    459  N   ARG A  60       3.021  35.994   4.870  1.00  0.86           N  
ATOM    460  CA  ARG A  60       3.074  36.348   6.285  1.00  0.86           C  
ATOM    461  C   ARG A  60       2.819  35.128   7.164  1.00  0.86           C  
ATOM    462  CB  ARG A  60       2.056  37.445   6.604  1.00  0.86           C  
ATOM    463  O   ARG A  60       1.827  34.420   6.980  1.00  0.86           O  
ATOM    464  CG  ARG A  60       2.153  38.659   5.693  1.00  0.86           C  
ATOM    465  CD  ARG A  60       0.895  38.836   4.854  1.00  0.86           C  
ATOM    466  NE  ARG A  60      -0.228  39.306   5.659  1.00  0.86           N  
ATOM    467  NH1 ARG A  60      -1.785  39.136   3.961  1.00  0.86           N  
ATOM    468  NH2 ARG A  60      -2.421  39.875   6.035  1.00  0.86           N  
ATOM    469  CZ  ARG A  60      -1.476  39.438   5.217  1.00  0.86           C  
ATOM    470  N   ILE A  61       3.745  34.953   7.964  1.00  0.83           N  
ATOM    471  CA  ILE A  61       3.665  33.809   8.866  1.00  0.83           C  
ATOM    472  C   ILE A  61       3.325  34.286  10.276  1.00  0.83           C  
ATOM    473  CB  ILE A  61       4.983  33.004   8.876  1.00  0.83           C  
ATOM    474  O   ILE A  61       3.959  35.206  10.796  1.00  0.83           O  
ATOM    475  CG1 ILE A  61       5.369  32.592   7.450  1.00  0.83           C  
ATOM    476  CG2 ILE A  61       4.860  31.777   9.785  1.00  0.83           C  
ATOM    477  CD1 ILE A  61       6.789  32.059   7.322  1.00  0.83           C  
ATOM    478  N   ARG A  62       2.320  33.703  10.851  1.00  0.87           N  
ATOM    479  CA  ARG A  62       1.971  33.991  12.238  1.00  0.87           C  
ATOM    480  C   ARG A  62       2.989  33.381  13.196  1.00  0.87           C  
ATOM    481  CB  ARG A  62       0.569  33.470  12.560  1.00  0.87           C  
ATOM    482  O   ARG A  62       3.353  32.211  13.061  1.00  0.87           O  
ATOM    483  CG  ARG A  62      -0.104  34.188  13.718  1.00  0.87           C  
ATOM    484  CD  ARG A  62      -1.570  33.798  13.848  1.00  0.87           C  
ATOM    485  NE  ARG A  62      -2.253  34.596  14.862  1.00  0.87           N  
ATOM    486  NH1 ARG A  62      -4.285  33.521  14.638  1.00  0.87           N  
ATOM    487  NH2 ARG A  62      -4.047  35.227  16.150  1.00  0.87           N  
ATOM    488  CZ  ARG A  62      -3.527  34.446  15.215  1.00  0.87           C  
ATOM    489  N   LEU A  63       3.456  34.150  14.201  1.00  0.84           N  
ATOM    490  CA  LEU A  63       4.489  33.725  15.139  1.00  0.84           C  
ATOM    491  C   LEU A  63       3.912  32.786  16.193  1.00  0.84           C  
ATOM    492  CB  LEU A  63       5.130  34.939  15.817  1.00  0.84           C  
ATOM    493  O   LEU A  63       2.856  33.062  16.766  1.00  0.84           O  
ATOM    494  CG  LEU A  63       5.846  35.929  14.897  1.00  0.84           C  
ATOM    495  CD1 LEU A  63       6.297  37.154  15.686  1.00  0.84           C  
ATOM    496  CD2 LEU A  63       7.033  35.261  14.212  1.00  0.84           C  
ATOM    497  N   LYS A  64       4.477  31.575  16.366  1.00  0.79           N  
ATOM    498  CA  LYS A  64       4.121  30.591  17.385  1.00  0.79           C  
ATOM    499  C   LYS A  64       5.058  30.679  18.586  1.00  0.79           C  
ATOM    500  CB  LYS A  64       4.149  29.178  16.801  1.00  0.79           C  
ATOM    501  O   LYS A  64       6.140  31.263  18.494  1.00  0.79           O  
ATOM    502  CG  LYS A  64       3.195  28.972  15.633  1.00  0.79           C  
ATOM    503  CD  LYS A  64       3.257  27.544  15.106  1.00  0.79           C  
ATOM    504  CE  LYS A  64       2.364  27.358  13.887  1.00  0.79           C  
ATOM    505  NZ  LYS A  64       2.464  25.975  13.333  1.00  0.79           N  
ATOM    506  N   PRO A  65       4.548  30.136  19.793  1.00  0.72           N  
ATOM    507  CA  PRO A  65       5.458  30.087  20.941  1.00  0.72           C  
ATOM    508  C   PRO A  65       6.780  29.397  20.616  1.00  0.72           C  
ATOM    509  CB  PRO A  65       4.668  29.292  21.983  1.00  0.72           C  
ATOM    510  O   PRO A  65       6.788  28.332  19.992  1.00  0.72           O  
ATOM    511  CG  PRO A  65       3.251  29.344  21.510  1.00  0.72           C  
ATOM    512  CD  PRO A  65       3.252  29.569  20.025  1.00  0.72           C  
ATOM    513  N   GLY A  66       7.962  30.119  20.820  1.00  0.72           N  
ATOM    514  CA  GLY A  66       9.274  29.559  20.541  1.00  0.72           C  
ATOM    515  C   GLY A  66       9.823  29.970  19.188  1.00  0.72           C  
ATOM    516  O   GLY A  66      10.802  29.394  18.708  1.00  0.72           O  
ATOM    517  N   HIS A  67       9.241  30.887  18.518  1.00  0.81           N  
ATOM    518  CA  HIS A  67       9.645  31.340  17.192  1.00  0.81           C  
ATOM    519  C   HIS A  67      11.024  31.989  17.228  1.00  0.81           C  
ATOM    520  CB  HIS A  67       8.617  32.320  16.624  1.00  0.81           C  
ATOM    521  O   HIS A  67      11.319  32.780  18.127  1.00  0.81           O  
ATOM    522  CG  HIS A  67       8.901  32.738  15.216  1.00  0.81           C  
ATOM    523  CD2 HIS A  67       9.497  33.849  14.721  1.00  0.81           C  
ATOM    524  ND1 HIS A  67       8.554  31.968  14.127  1.00  0.81           N  
ATOM    525  CE1 HIS A  67       8.926  32.589  13.020  1.00  0.81           C  
ATOM    526  NE2 HIS A  67       9.501  33.732  13.353  1.00  0.81           N  
ATOM    527  N   VAL A  68      11.920  31.568  16.248  1.00  0.84           N  
ATOM    528  CA  VAL A  68      13.267  32.116  16.134  1.00  0.84           C  
ATOM    529  C   VAL A  68      13.369  32.982  14.881  1.00  0.84           C  
ATOM    530  CB  VAL A  68      14.334  30.999  16.098  1.00  0.84           C  
ATOM    531  O   VAL A  68      13.144  32.502  13.767  1.00  0.84           O  
ATOM    532  CG1 VAL A  68      15.738  31.595  16.021  1.00  0.84           C  
ATOM    533  CG2 VAL A  68      14.200  30.095  17.322  1.00  0.84           C  
ATOM    534  N   PRO A  69      13.722  34.333  15.003  1.00  0.83           N  
ATOM    535  CA  PRO A  69      13.815  35.236  13.854  1.00  0.83           C  
ATOM    536  C   PRO A  69      15.075  35.006  13.023  1.00  0.83           C  
ATOM    537  CB  PRO A  69      13.831  36.625  14.497  1.00  0.83           C  
ATOM    538  O   PRO A  69      16.015  34.356  13.487  1.00  0.83           O  
ATOM    539  CG  PRO A  69      14.063  36.370  15.952  1.00  0.83           C  
ATOM    540  CD  PRO A  69      13.885  34.901  16.212  1.00  0.83           C  
ATOM    541  N   TYR A  70      15.093  35.521  11.781  1.00  0.85           N  
ATOM    542  CA  TYR A  70      16.262  35.489  10.909  1.00  0.85           C  
ATOM    543  C   TYR A  70      17.314  36.490  11.370  1.00  0.85           C  
ATOM    544  CB  TYR A  70      15.860  35.783   9.461  1.00  0.85           C  
ATOM    545  O   TYR A  70      16.992  37.474  12.041  1.00  0.85           O  
ATOM    546  CG  TYR A  70      15.100  34.659   8.801  1.00  0.85           C  
ATOM    547  CD1 TYR A  70      15.751  33.495   8.396  1.00  0.85           C  
ATOM    548  CD2 TYR A  70      13.731  34.757   8.580  1.00  0.85           C  
ATOM    549  CE1 TYR A  70      15.055  32.457   7.785  1.00  0.85           C  
ATOM    550  CE2 TYR A  70      13.024  33.726   7.970  1.00  0.85           C  
ATOM    551  OH  TYR A  70      12.999  31.557   6.974  1.00  0.85           O  
ATOM    552  CZ  TYR A  70      13.694  32.581   7.578  1.00  0.85           C  
ATOM    553  N   CYS A  71      18.536  36.095  11.036  1.00  0.87           N  
ATOM    554  CA  CYS A  71      19.645  37.013  11.274  1.00  0.87           C  
ATOM    555  C   CYS A  71      19.460  38.306  10.490  1.00  0.87           C  
ATOM    556  CB  CYS A  71      20.972  36.360  10.892  1.00  0.87           C  
ATOM    557  O   CYS A  71      19.120  38.277   9.306  1.00  0.87           O  
ATOM    558  SG  CYS A  71      22.405  37.435  11.122  1.00  0.87           S  
ATOM    559  N   ASP A  72      19.667  39.513  11.139  1.00  0.83           N  
ATOM    560  CA  ASP A  72      19.454  40.832  10.553  1.00  0.83           C  
ATOM    561  C   ASP A  72      20.620  41.227   9.649  1.00  0.83           C  
ATOM    562  CB  ASP A  72      19.260  41.882  11.649  1.00  0.83           C  
ATOM    563  O   ASP A  72      20.462  42.053   8.748  1.00  0.83           O  
ATOM    564  CG  ASP A  72      17.958  41.708  12.412  1.00  0.83           C  
ATOM    565  OD1 ASP A  72      16.930  41.359  11.793  1.00  0.83           O  
ATOM    566  OD2 ASP A  72      17.960  41.925  13.643  1.00  0.83           O  
ATOM    567  N   LEU A  73      21.723  40.561   9.819  1.00  0.81           N  
ATOM    568  CA  LEU A  73      22.962  41.021   9.203  1.00  0.81           C  
ATOM    569  C   LEU A  73      23.428  40.047   8.126  1.00  0.81           C  
ATOM    570  CB  LEU A  73      24.056  41.191  10.261  1.00  0.81           C  
ATOM    571  O   LEU A  73      24.445  40.281   7.469  1.00  0.81           O  
ATOM    572  CG  LEU A  73      23.989  42.463  11.108  1.00  0.81           C  
ATOM    573  CD1 LEU A  73      24.556  42.203  12.500  1.00  0.81           C  
ATOM    574  CD2 LEU A  73      24.737  43.601  10.424  1.00  0.81           C  
ATOM    575  N   CYS A  74      22.657  39.017   7.926  1.00  0.75           N  
ATOM    576  CA  CYS A  74      23.068  38.046   6.918  1.00  0.75           C  
ATOM    577  C   CYS A  74      22.740  38.542   5.515  1.00  0.75           C  
ATOM    578  CB  CYS A  74      22.390  36.699   7.164  1.00  0.75           C  
ATOM    579  O   CYS A  74      21.576  38.796   5.198  1.00  0.75           O  
ATOM    580  SG  CYS A  74      23.225  35.677   8.397  1.00  0.75           S  
ATOM    581  N   LYS A  75      23.606  39.410   4.936  1.00  0.61           N  
ATOM    582  CA  LYS A  75      23.528  39.902   3.564  1.00  0.61           C  
ATOM    583  C   LYS A  75      24.403  39.070   2.631  1.00  0.61           C  
ATOM    584  CB  LYS A  75      23.942  41.373   3.497  1.00  0.61           C  
ATOM    585  O   LYS A  75      25.569  38.807   2.935  1.00  0.61           O  
ATOM    586  CG  LYS A  75      22.902  42.335   4.052  1.00  0.61           C  
ATOM    587  CD  LYS A  75      23.229  43.779   3.697  1.00  0.61           C  
ATOM    588  CE  LYS A  75      22.197  44.744   4.265  1.00  0.61           C  
ATOM    589  NZ  LYS A  75      22.466  46.152   3.848  1.00  0.61           N  
ATOM    590  N   GLY A  76      23.917  37.911   2.173  1.00  0.52           N  
ATOM    591  CA  GLY A  76      24.417  37.187   1.015  1.00  0.52           C  
ATOM    592  C   GLY A  76      25.861  37.515   0.684  1.00  0.52           C  
ATOM    593  O   GLY A  76      26.435  36.945  -0.246  1.00  0.52           O  
ATOM    594  N   LEU A  77      26.778  37.878   1.700  1.00  0.37           N  
ATOM    595  CA  LEU A  77      28.127  38.112   1.195  1.00  0.37           C  
ATOM    596  C   LEU A  77      29.170  37.508   2.130  1.00  0.37           C  
ATOM    597  CB  LEU A  77      28.383  39.612   1.026  1.00  0.37           C  
ATOM    598  O   LEU A  77      29.085  37.671   3.349  1.00  0.37           O  
ATOM    599  CG  LEU A  77      27.881  40.243  -0.274  1.00  0.37           C  
ATOM    600  CD1 LEU A  77      27.412  41.672  -0.022  1.00  0.37           C  
ATOM    601  CD2 LEU A  77      28.970  40.212  -1.340  1.00  0.37           C  
ATOM    602  N   SER A  78      29.327  36.108   2.213  1.00  0.33           N  
ATOM    603  CA  SER A  78      30.656  35.559   2.457  1.00  0.33           C  
ATOM    604  C   SER A  78      30.575  34.141   3.012  1.00  0.33           C  
ATOM    605  CB  SER A  78      31.436  36.450   3.425  1.00  0.33           C  
ATOM    606  O   SER A  78      29.809  33.875   3.941  1.00  0.33           O  
ATOM    607  OG  SER A  78      31.738  37.698   2.826  1.00  0.33           O  
ATOM    608  N   GLY A  79      30.419  33.086   2.060  1.00  0.40           N  
ATOM    609  CA  GLY A  79      31.052  31.782   2.177  1.00  0.40           C  
ATOM    610  C   GLY A  79      30.071  30.669   2.494  1.00  0.40           C  
ATOM    611  O   GLY A  79      30.430  29.490   2.461  1.00  0.40           O  
ATOM    612  N   HIS A  80      28.679  30.643   2.113  1.00  0.33           N  
ATOM    613  CA  HIS A  80      27.667  29.592   2.121  1.00  0.33           C  
ATOM    614  C   HIS A  80      26.550  29.896   1.129  1.00  0.33           C  
ATOM    615  CB  HIS A  80      27.088  29.417   3.526  1.00  0.33           C  
ATOM    616  O   HIS A  80      26.334  31.054   0.765  1.00  0.33           O  
ATOM    617  CG  HIS A  80      27.885  28.494   4.392  1.00  0.33           C  
ATOM    618  CD2 HIS A  80      28.573  28.721   5.536  1.00  0.33           C  
ATOM    619  ND1 HIS A  80      28.040  27.155   4.107  1.00  0.33           N  
ATOM    620  CE1 HIS A  80      28.791  26.596   5.042  1.00  0.33           C  
ATOM    621  NE2 HIS A  80      29.128  27.525   5.920  1.00  0.33           N  
ATOM    622  N   LEU A  81      26.201  29.152   0.055  1.00  0.37           N  
ATOM    623  CA  LEU A  81      25.213  29.115  -1.017  1.00  0.37           C  
ATOM    624  C   LEU A  81      24.475  30.445  -1.122  1.00  0.37           C  
ATOM    625  CB  LEU A  81      24.212  27.980  -0.785  1.00  0.37           C  
ATOM    626  O   LEU A  81      23.992  30.973  -0.118  1.00  0.37           O  
ATOM    627  CG  LEU A  81      24.504  26.661  -1.503  1.00  0.37           C  
ATOM    628  CD1 LEU A  81      24.492  25.504  -0.510  1.00  0.37           C  
ATOM    629  CD2 LEU A  81      23.493  26.425  -2.620  1.00  0.37           C  
ATOM    630  N   PRO A  82      24.587  31.364  -2.165  1.00  0.36           N  
ATOM    631  CA  PRO A  82      23.890  32.612  -2.485  1.00  0.36           C  
ATOM    632  C   PRO A  82      22.372  32.480  -2.394  1.00  0.36           C  
ATOM    633  CB  PRO A  82      24.328  32.901  -3.923  1.00  0.36           C  
ATOM    634  O   PRO A  82      21.804  31.492  -2.867  1.00  0.36           O  
ATOM    635  CG  PRO A  82      25.001  31.647  -4.377  1.00  0.36           C  
ATOM    636  CD  PRO A  82      24.868  30.615  -3.295  1.00  0.36           C  
ATOM    637  N   GLY A  83      21.823  32.866  -1.029  1.00  0.50           N  
ATOM    638  CA  GLY A  83      20.381  33.053  -1.011  1.00  0.50           C  
ATOM    639  C   GLY A  83      19.706  32.379   0.168  1.00  0.50           C  
ATOM    640  O   GLY A  83      18.480  32.411   0.290  1.00  0.50           O  
ATOM    641  N   VAL A  84      20.504  31.905   1.244  1.00  0.54           N  
ATOM    642  CA  VAL A  84      19.820  31.232   2.343  1.00  0.54           C  
ATOM    643  C   VAL A  84      20.137  31.939   3.659  1.00  0.54           C  
ATOM    644  CB  VAL A  84      20.216  29.741   2.430  1.00  0.54           C  
ATOM    645  O   VAL A  84      21.306  32.151   3.991  1.00  0.54           O  
ATOM    646  CG1 VAL A  84      19.455  29.045   3.557  1.00  0.54           C  
ATOM    647  CG2 VAL A  84      19.958  29.043   1.097  1.00  0.54           C  
ATOM    648  N   ARG A  85      19.297  32.694   4.271  1.00  0.66           N  
ATOM    649  CA  ARG A  85      19.318  33.368   5.566  1.00  0.66           C  
ATOM    650  C   ARG A  85      19.404  32.360   6.707  1.00  0.66           C  
ATOM    651  CB  ARG A  85      18.077  34.247   5.735  1.00  0.66           C  
ATOM    652  O   ARG A  85      18.772  31.303   6.656  1.00  0.66           O  
ATOM    653  CG  ARG A  85      18.188  35.606   5.064  1.00  0.66           C  
ATOM    654  CD  ARG A  85      16.944  36.453   5.295  1.00  0.66           C  
ATOM    655  NE  ARG A  85      17.110  37.808   4.776  1.00  0.66           N  
ATOM    656  NH1 ARG A  85      15.133  38.611   5.662  1.00  0.66           N  
ATOM    657  NH2 ARG A  85      16.496  39.996   4.446  1.00  0.66           N  
ATOM    658  CZ  ARG A  85      16.246  38.802   4.963  1.00  0.66           C  
ATOM    659  N   GLN A  86      20.321  32.719   7.677  1.00  0.78           N  
ATOM    660  CA  GLN A  86      20.472  31.895   8.871  1.00  0.78           C  
ATOM    661  C   GLN A  86      19.562  32.383   9.995  1.00  0.78           C  
ATOM    662  CB  GLN A  86      21.928  31.889   9.340  1.00  0.78           C  
ATOM    663  O   GLN A  86      19.253  33.574  10.077  1.00  0.78           O  
ATOM    664  CG  GLN A  86      22.875  31.162   8.395  1.00  0.78           C  
ATOM    665  CD  GLN A  86      23.826  30.229   9.120  1.00  0.78           C  
ATOM    666  NE2 GLN A  86      24.433  29.308   8.379  1.00  0.78           N  
ATOM    667  OE1 GLN A  86      24.014  30.335  10.336  1.00  0.78           O  
ATOM    668  N   ARG A  87      19.095  31.408  10.796  1.00  0.85           N  
ATOM    669  CA  ARG A  87      18.309  31.738  11.981  1.00  0.85           C  
ATOM    670  C   ARG A  87      19.193  32.317  13.080  1.00  0.85           C  
ATOM    671  CB  ARG A  87      17.572  30.501  12.499  1.00  0.85           C  
ATOM    672  O   ARG A  87      20.348  31.916  13.231  1.00  0.85           O  
ATOM    673  CG  ARG A  87      16.449  30.027  11.589  1.00  0.85           C  
ATOM    674  CD  ARG A  87      15.196  30.875  11.751  1.00  0.85           C  
ATOM    675  NE  ARG A  87      14.068  30.317  11.011  1.00  0.85           N  
ATOM    676  NH1 ARG A  87      12.576  31.967  11.635  1.00  0.85           N  
ATOM    677  NH2 ARG A  87      11.896  30.257  10.268  1.00  0.85           N  
ATOM    678  CZ  ARG A  87      12.849  30.848  10.973  1.00  0.85           C  
ATOM    679  N   ALA A  88      18.685  33.364  13.842  1.00  0.87           N  
ATOM    680  CA  ALA A  88      19.399  34.052  14.915  1.00  0.87           C  
ATOM    681  C   ALA A  88      19.582  33.140  16.125  1.00  0.87           C  
ATOM    682  CB  ALA A  88      18.657  35.323  15.318  1.00  0.87           C  
ATOM    683  O   ALA A  88      18.717  32.312  16.423  1.00  0.87           O  
ATOM    684  N   ILE A  89      20.728  33.196  16.710  1.00  0.87           N  
ATOM    685  CA  ILE A  89      21.019  32.453  17.931  1.00  0.87           C  
ATOM    686  C   ILE A  89      20.997  33.399  19.129  1.00  0.87           C  
ATOM    687  CB  ILE A  89      22.383  31.732  17.842  1.00  0.87           C  
ATOM    688  O   ILE A  89      20.855  32.960  20.273  1.00  0.87           O  
ATOM    689  CG1 ILE A  89      23.499  32.737  17.532  1.00  0.87           C  
ATOM    690  CG2 ILE A  89      22.339  30.621  16.790  1.00  0.87           C  
ATOM    691  CD1 ILE A  89      24.901  32.205  17.793  1.00  0.87           C  
ATOM    692  N   VAL A  90      21.211  34.630  18.841  1.00  0.86           N  
ATOM    693  CA  VAL A  90      21.262  35.619  19.912  1.00  0.86           C  
ATOM    694  C   VAL A  90      20.575  36.906  19.461  1.00  0.86           C  
ATOM    695  CB  VAL A  90      22.716  35.914  20.344  1.00  0.86           C  
ATOM    696  O   VAL A  90      20.477  37.177  18.262  1.00  0.86           O  
ATOM    697  CG1 VAL A  90      23.359  34.672  20.958  1.00  0.86           C  
ATOM    698  CG2 VAL A  90      23.535  36.412  19.154  1.00  0.86           C  
ATOM    699  N   ARG A  91      20.040  37.667  20.470  1.00  0.87           N  
ATOM    700  CA  ARG A  91      19.562  39.031  20.268  1.00  0.87           C  
ATOM    701  C   ARG A  91      20.364  40.022  21.105  1.00  0.87           C  
ATOM    702  CB  ARG A  91      18.075  39.137  20.613  1.00  0.87           C  
ATOM    703  O   ARG A  91      20.527  39.834  22.312  1.00  0.87           O  
ATOM    704  CG  ARG A  91      17.489  40.523  20.396  1.00  0.87           C  
ATOM    705  CD  ARG A  91      15.982  40.539  20.614  1.00  0.87           C  
ATOM    706  NE  ARG A  91      15.420  41.869  20.397  1.00  0.87           N  
ATOM    707  NH1 ARG A  91      14.681  41.431  18.252  1.00  0.87           N  
ATOM    708  NH2 ARG A  91      14.340  43.496  19.189  1.00  0.87           N  
ATOM    709  CZ  ARG A  91      14.815  42.262  19.280  1.00  0.87           C  
ATOM    710  N   CYS A  92      20.888  40.962  20.413  1.00  0.86           N  
ATOM    711  CA  CYS A  92      21.583  42.041  21.105  1.00  0.86           C  
ATOM    712  C   CYS A  92      20.593  43.047  21.681  1.00  0.86           C  
ATOM    713  CB  CYS A  92      22.551  42.750  20.158  1.00  0.86           C  
ATOM    714  O   CYS A  92      19.835  43.673  20.938  1.00  0.86           O  
ATOM    715  SG  CYS A  92      23.469  44.099  20.931  1.00  0.86           S  
ATOM    716  N   GLN A  93      20.582  43.267  22.972  1.00  0.81           N  
ATOM    717  CA  GLN A  93      19.618  44.126  23.652  1.00  0.81           C  
ATOM    718  C   GLN A  93      19.954  45.600  23.447  1.00  0.81           C  
ATOM    719  CB  GLN A  93      19.568  43.801  25.145  1.00  0.81           C  
ATOM    720  O   GLN A  93      19.069  46.457  23.495  1.00  0.81           O  
ATOM    721  CG  GLN A  93      19.069  42.396  25.453  1.00  0.81           C  
ATOM    722  CD  GLN A  93      17.653  42.156  24.963  1.00  0.81           C  
ATOM    723  NE2 GLN A  93      17.330  40.899  24.679  1.00  0.81           N  
ATOM    724  OE1 GLN A  93      16.857  43.092  24.843  1.00  0.81           O  
ATOM    725  N   THR A  94      21.189  45.797  23.160  1.00  0.83           N  
ATOM    726  CA  THR A  94      21.657  47.163  22.950  1.00  0.83           C  
ATOM    727  C   THR A  94      21.427  47.598  21.506  1.00  0.83           C  
ATOM    728  CB  THR A  94      23.151  47.301  23.299  1.00  0.83           C  
ATOM    729  O   THR A  94      20.892  48.680  21.256  1.00  0.83           O  
ATOM    730  CG2 THR A  94      23.584  48.764  23.293  1.00  0.83           C  
ATOM    731  OG1 THR A  94      23.384  46.751  24.601  1.00  0.83           O  
ATOM    732  N   CYS A  95      21.714  46.710  20.577  1.00  0.84           N  
ATOM    733  CA  CYS A  95      21.630  46.994  19.149  1.00  0.84           C  
ATOM    734  C   CYS A  95      20.245  46.660  18.607  1.00  0.84           C  
ATOM    735  CB  CYS A  95      22.691  46.205  18.383  1.00  0.84           C  
ATOM    736  O   CYS A  95      19.885  47.083  17.507  1.00  0.84           O  
ATOM    737  SG  CYS A  95      24.380  46.529  18.935  1.00  0.84           S  
ATOM    738  N   LYS A  96      19.496  46.021  19.350  1.00  0.82           N  
ATOM    739  CA  LYS A  96      18.150  45.594  18.979  1.00  0.82           C  
ATOM    740  C   LYS A  96      18.160  44.829  17.659  1.00  0.82           C  
ATOM    741  CB  LYS A  96      17.212  46.798  18.881  1.00  0.82           C  
ATOM    742  O   LYS A  96      17.317  45.068  16.791  1.00  0.82           O  
ATOM    743  CG  LYS A  96      17.072  47.581  20.178  1.00  0.82           C  
ATOM    744  CD  LYS A  96      15.706  47.365  20.816  1.00  0.82           C  
ATOM    745  CE  LYS A  96      15.563  48.152  22.112  1.00  0.82           C  
ATOM    746  NZ  LYS A  96      14.275  47.851  22.804  1.00  0.82           N  
ATOM    747  N   ILE A  97      19.164  43.978  17.447  1.00  0.84           N  
ATOM    748  CA  ILE A  97      19.293  43.190  16.226  1.00  0.84           C  
ATOM    749  C   ILE A  97      19.445  41.712  16.579  1.00  0.84           C  
ATOM    750  CB  ILE A  97      20.492  43.663  15.373  1.00  0.84           C  
ATOM    751  O   ILE A  97      20.006  41.371  17.624  1.00  0.84           O  
ATOM    752  CG1 ILE A  97      21.787  43.598  16.190  1.00  0.84           C  
ATOM    753  CG2 ILE A  97      20.250  45.078  14.840  1.00  0.84           C  
ATOM    754  CD1 ILE A  97      23.048  43.846  15.372  1.00  0.84           C  
ATOM    755  N   ASN A  98      18.938  40.804  15.632  1.00  0.87           N  
ATOM    756  CA  ASN A  98      19.071  39.355  15.730  1.00  0.87           C  
ATOM    757  C   ASN A  98      20.281  38.849  14.949  1.00  0.87           C  
ATOM    758  CB  ASN A  98      17.796  38.664  15.240  1.00  0.87           C  
ATOM    759  O   ASN A  98      20.450  39.181  13.774  1.00  0.87           O  
ATOM    760  CG  ASN A  98      16.569  39.075  16.030  1.00  0.87           C  
ATOM    761  ND2 ASN A  98      15.589  39.652  15.345  1.00  0.87           N  
ATOM    762  OD1 ASN A  98      16.503  38.878  17.246  1.00  0.87           O  
ATOM    763  N   LEU A  99      21.156  38.022  15.669  1.00  0.86           N  
ATOM    764  CA  LEU A  99      22.429  37.674  15.046  1.00  0.86           C  
ATOM    765  C   LEU A  99      22.624  36.162  15.016  1.00  0.86           C  
ATOM    766  CB  LEU A  99      23.590  38.335  15.794  1.00  0.86           C  
ATOM    767  O   LEU A  99      22.365  35.478  16.009  1.00  0.86           O  
ATOM    768  CG  LEU A  99      23.629  39.864  15.769  1.00  0.86           C  
ATOM    769  CD1 LEU A  99      24.467  40.391  16.929  1.00  0.86           C  
ATOM    770  CD2 LEU A  99      24.175  40.364  14.437  1.00  0.86           C  
ATOM    771  N   CYS A 100      23.000  35.603  13.808  1.00  0.89           N  
ATOM    772  CA  CYS A 100      23.480  34.229  13.714  1.00  0.89           C  
ATOM    773  C   CYS A 100      24.865  34.091  14.335  1.00  0.89           C  
ATOM    774  CB  CYS A 100      23.518  33.773  12.255  1.00  0.89           C  
ATOM    775  O   CYS A 100      25.476  35.086  14.726  1.00  0.89           O  
ATOM    776  SG  CYS A 100      24.880  34.485  11.306  1.00  0.89           S  
ATOM    777  N   LEU A 101      25.258  32.924  14.426  1.00  0.85           N  
ATOM    778  CA  LEU A 101      26.543  32.648  15.060  1.00  0.85           C  
ATOM    779  C   LEU A 101      27.669  33.396  14.354  1.00  0.85           C  
ATOM    780  CB  LEU A 101      26.831  31.144  15.053  1.00  0.85           C  
ATOM    781  O   LEU A 101      28.527  33.994  15.007  1.00  0.85           O  
ATOM    782  CG  LEU A 101      28.077  30.689  15.814  1.00  0.85           C  
ATOM    783  CD1 LEU A 101      27.917  30.964  17.306  1.00  0.85           C  
ATOM    784  CD2 LEU A 101      28.347  29.209  15.564  1.00  0.85           C  
ATOM    785  N   GLU A 102      27.637  33.390  13.093  1.00  0.85           N  
ATOM    786  CA  GLU A 102      28.669  34.014  12.271  1.00  0.85           C  
ATOM    787  C   GLU A 102      28.630  35.534  12.396  1.00  0.85           C  
ATOM    788  CB  GLU A 102      28.512  33.602  10.805  1.00  0.85           C  
ATOM    789  O   GLU A 102      29.672  36.177  12.543  1.00  0.85           O  
ATOM    790  CG  GLU A 102      29.721  32.873  10.238  1.00  0.85           C  
ATOM    791  CD  GLU A 102      29.392  31.487   9.707  1.00  0.85           C  
ATOM    792  OE1 GLU A 102      30.329  30.713   9.406  1.00  0.85           O  
ATOM    793  OE2 GLU A 102      28.186  31.172   9.590  1.00  0.85           O  
ATOM    794  N   CYS A 103      27.537  36.110  12.328  1.00  0.87           N  
ATOM    795  CA  CYS A 103      27.338  37.553  12.406  1.00  0.87           C  
ATOM    796  C   CYS A 103      27.620  38.067  13.813  1.00  0.87           C  
ATOM    797  CB  CYS A 103      25.913  37.921  11.995  1.00  0.87           C  
ATOM    798  O   CYS A 103      28.059  39.205  13.986  1.00  0.87           O  
ATOM    799  SG  CYS A 103      25.609  37.782  10.220  1.00  0.87           S  
ATOM    800  N   GLN A 104      27.334  37.268  14.703  1.00  0.87           N  
ATOM    801  CA  GLN A 104      27.679  37.608  16.080  1.00  0.87           C  
ATOM    802  C   GLN A 104      29.191  37.711  16.258  1.00  0.87           C  
ATOM    803  CB  GLN A 104      27.106  36.572  17.048  1.00  0.87           C  
ATOM    804  O   GLN A 104      29.683  38.635  16.910  1.00  0.87           O  
ATOM    805  CG  GLN A 104      27.455  36.835  18.507  1.00  0.87           C  
ATOM    806  CD  GLN A 104      27.052  35.694  19.422  1.00  0.87           C  
ATOM    807  NE2 GLN A 104      27.156  35.916  20.728  1.00  0.87           N  
ATOM    808  OE1 GLN A 104      26.650  34.622  18.959  1.00  0.87           O  
ATOM    809  N   LYS A 105      29.894  36.807  15.712  1.00  0.84           N  
ATOM    810  CA  LYS A 105      31.352  36.782  15.782  1.00  0.84           C  
ATOM    811  C   LYS A 105      31.959  37.970  15.041  1.00  0.84           C  
ATOM    812  CB  LYS A 105      31.895  35.473  15.207  1.00  0.84           C  
ATOM    813  O   LYS A 105      32.937  38.562  15.503  1.00  0.84           O  
ATOM    814  CG  LYS A 105      31.817  34.295  16.168  1.00  0.84           C  
ATOM    815  CD  LYS A 105      32.437  33.041  15.565  1.00  0.84           C  
ATOM    816  CE  LYS A 105      32.250  31.832  16.473  1.00  0.84           C  
ATOM    817  NZ  LYS A 105      32.821  30.592  15.869  1.00  0.84           N  
ATOM    818  N   ARG A 106      31.321  38.283  14.022  1.00  0.84           N  
ATOM    819  CA  ARG A 106      31.805  39.340  13.141  1.00  0.84           C  
ATOM    820  C   ARG A 106      31.521  40.717  13.731  1.00  0.84           C  
ATOM    821  CB  ARG A 106      31.167  39.221  11.756  1.00  0.84           C  
ATOM    822  O   ARG A 106      32.349  41.625  13.631  1.00  0.84           O  
ATOM    823  CG  ARG A 106      32.126  38.753  10.673  1.00  0.84           C  
ATOM    824  CD  ARG A 106      31.459  38.719   9.305  1.00  0.84           C  
ATOM    825  NE  ARG A 106      32.318  38.094   8.303  1.00  0.84           N  
ATOM    826  NH1 ARG A 106      30.765  38.217   6.596  1.00  0.84           N  
ATOM    827  NH2 ARG A 106      32.828  37.295   6.211  1.00  0.84           N  
ATOM    828  CZ  ARG A 106      31.969  37.870   7.039  1.00  0.84           C  
ATOM    829  N   THR A 107      30.443  40.917  14.379  1.00  0.81           N  
ATOM    830  CA  THR A 107      29.954  42.245  14.734  1.00  0.81           C  
ATOM    831  C   THR A 107      30.030  42.463  16.243  1.00  0.81           C  
ATOM    832  CB  THR A 107      28.506  42.454  14.254  1.00  0.81           C  
ATOM    833  O   THR A 107      30.088  43.603  16.708  1.00  0.81           O  
ATOM    834  CG2 THR A 107      28.446  42.610  12.739  1.00  0.81           C  
ATOM    835  OG1 THR A 107      27.714  41.323  14.639  1.00  0.81           O  
ATOM    836  N   HIS A 108      30.155  41.339  17.031  1.00  0.80           N  
ATOM    837  CA  HIS A 108      30.064  41.460  18.482  1.00  0.80           C  
ATOM    838  C   HIS A 108      31.214  40.731  19.168  1.00  0.80           C  
ATOM    839  CB  HIS A 108      28.724  40.917  18.982  1.00  0.80           C  
ATOM    840  O   HIS A 108      31.167  40.489  20.376  1.00  0.80           O  
ATOM    841  CG  HIS A 108      27.567  41.820  18.697  1.00  0.80           C  
ATOM    842  CD2 HIS A 108      26.849  42.630  19.511  1.00  0.80           C  
ATOM    843  ND1 HIS A 108      27.022  41.958  17.438  1.00  0.80           N  
ATOM    844  CE1 HIS A 108      26.017  42.816  17.491  1.00  0.80           C  
ATOM    845  NE2 HIS A 108      25.891  43.238  18.738  1.00  0.80           N  
ATOM    846  N   SER A 109      32.317  40.448  18.486  1.00  0.69           N  
ATOM    847  CA  SER A 109      33.502  39.761  18.989  1.00  0.69           C  
ATOM    848  C   SER A 109      34.688  40.713  19.100  1.00  0.69           C  
ATOM    849  CB  SER A 109      33.865  38.585  18.081  1.00  0.69           C  
ATOM    850  O   SER A 109      35.667  40.415  19.788  1.00  0.69           O  
ATOM    851  OG  SER A 109      32.750  37.729  17.896  1.00  0.69           O  
ATOM    852  N   GLY A 110      34.599  42.133  18.870  1.00  0.60           N  
ATOM    853  CA  GLY A 110      35.656  43.129  18.955  1.00  0.60           C  
ATOM    854  C   GLY A 110      35.386  44.197  19.998  1.00  0.60           C  
ATOM    855  O   GLY A 110      34.234  44.434  20.368  1.00  0.60           O  
ATOM    856  N   GLY A 111      36.289  44.627  20.901  1.00  0.60           N  
ATOM    857  CA  GLY A 111      36.796  45.294  22.090  1.00  0.60           C  
ATOM    858  C   GLY A 111      35.926  46.452  22.542  1.00  0.60           C  
ATOM    859  O   GLY A 111      35.785  46.698  23.741  1.00  0.60           O  
ATOM    860  N   ASN A 112      34.695  46.828  21.847  1.00  0.61           N  
ATOM    861  CA  ASN A 112      33.775  47.840  22.354  1.00  0.61           C  
ATOM    862  C   ASN A 112      32.342  47.319  22.407  1.00  0.61           C  
ATOM    863  CB  ASN A 112      33.848  49.108  21.501  1.00  0.61           C  
ATOM    864  O   ASN A 112      31.543  47.767  23.232  1.00  0.61           O  
ATOM    865  CG  ASN A 112      34.950  50.049  21.946  1.00  0.61           C  
ATOM    866  ND2 ASN A 112      35.252  51.042  21.118  1.00  0.61           N  
ATOM    867  OD1 ASN A 112      35.525  49.885  23.025  1.00  0.61           O  
ATOM    868  N   LYS A 113      31.987  46.289  21.775  1.00  0.64           N  
ATOM    869  CA  LYS A 113      30.635  45.753  21.640  1.00  0.64           C  
ATOM    870  C   LYS A 113      30.490  44.433  22.392  1.00  0.64           C  
ATOM    871  CB  LYS A 113      30.279  45.559  20.166  1.00  0.64           C  
ATOM    872  O   LYS A 113      29.403  43.852  22.431  1.00  0.64           O  
ATOM    873  CG  LYS A 113      30.167  46.857  19.379  1.00  0.64           C  
ATOM    874  CD  LYS A 113      29.653  46.612  17.967  1.00  0.64           C  
ATOM    875  CE  LYS A 113      29.609  47.901  17.156  1.00  0.64           C  
ATOM    876  NZ  LYS A 113      29.091  47.668  15.775  1.00  0.64           N  
ATOM    877  N   ARG A 114      31.542  43.930  23.067  1.00  0.62           N  
ATOM    878  CA  ARG A 114      31.606  42.715  23.874  1.00  0.62           C  
ATOM    879  C   ARG A 114      30.756  42.849  25.133  1.00  0.62           C  
ATOM    880  CB  ARG A 114      33.054  42.395  24.250  1.00  0.62           C  
ATOM    881  O   ARG A 114      30.303  41.847  25.691  1.00  0.62           O  
ATOM    882  CG  ARG A 114      33.712  41.364  23.347  1.00  0.62           C  
ATOM    883  CD  ARG A 114      35.101  40.984  23.843  1.00  0.62           C  
ATOM    884  NE  ARG A 114      35.728  39.989  22.978  1.00  0.62           N  
ATOM    885  NH1 ARG A 114      37.681  39.853  24.204  1.00  0.62           N  
ATOM    886  NH2 ARG A 114      37.414  38.575  22.319  1.00  0.62           N  
ATOM    887  CZ  ARG A 114      36.940  39.475  23.169  1.00  0.62           C  
ATOM    888  N   ARG A 115      30.221  44.072  25.406  1.00  0.69           N  
ATOM    889  CA  ARG A 115      29.514  44.287  26.664  1.00  0.69           C  
ATOM    890  C   ARG A 115      28.011  44.412  26.433  1.00  0.69           C  
ATOM    891  CB  ARG A 115      30.041  45.537  27.371  1.00  0.69           C  
ATOM    892  O   ARG A 115      27.248  44.621  27.378  1.00  0.69           O  
ATOM    893  CG  ARG A 115      31.406  45.352  28.013  1.00  0.69           C  
ATOM    894  CD  ARG A 115      31.760  46.514  28.931  1.00  0.69           C  
ATOM    895  NE  ARG A 115      33.199  46.760  28.960  1.00  0.69           N  
ATOM    896  NH1 ARG A 115      33.164  47.964  30.931  1.00  0.69           N  
ATOM    897  NH2 ARG A 115      35.146  47.606  29.837  1.00  0.69           N  
ATOM    898  CZ  ARG A 115      33.833  47.443  29.909  1.00  0.69           C  
ATOM    899  N   HIS A 116      27.570  44.376  25.169  1.00  0.84           N  
ATOM    900  CA  HIS A 116      26.132  44.462  24.939  1.00  0.84           C  
ATOM    901  C   HIS A 116      25.412  43.233  25.484  1.00  0.84           C  
ATOM    902  CB  HIS A 116      25.837  44.624  23.447  1.00  0.84           C  
ATOM    903  O   HIS A 116      25.860  42.103  25.277  1.00  0.84           O  
ATOM    904  CG  HIS A 116      26.202  45.970  22.906  1.00  0.84           C  
ATOM    905  CD2 HIS A 116      26.797  47.034  23.495  1.00  0.84           C  
ATOM    906  ND1 HIS A 116      25.949  46.342  21.603  1.00  0.84           N  
ATOM    907  CE1 HIS A 116      26.376  47.579  21.413  1.00  0.84           C  
ATOM    908  NE2 HIS A 116      26.895  48.022  22.546  1.00  0.84           N  
ATOM    909  N   PRO A 117      24.442  43.430  26.362  1.00  0.82           N  
ATOM    910  CA  PRO A 117      23.610  42.334  26.863  1.00  0.82           C  
ATOM    911  C   PRO A 117      22.911  41.564  25.745  1.00  0.82           C  
ATOM    912  CB  PRO A 117      22.591  43.045  27.757  1.00  0.82           C  
ATOM    913  O   PRO A 117      22.313  42.172  24.853  1.00  0.82           O  
ATOM    914  CG  PRO A 117      22.848  44.502  27.545  1.00  0.82           C  
ATOM    915  CD  PRO A 117      24.064  44.650  26.676  1.00  0.82           C  
ATOM    916  N   VAL A 118      23.150  40.200  25.705  1.00  0.82           N  
ATOM    917  CA  VAL A 118      22.580  39.362  24.655  1.00  0.82           C  
ATOM    918  C   VAL A 118      21.590  38.372  25.265  1.00  0.82           C  
ATOM    919  CB  VAL A 118      23.678  38.605  23.875  1.00  0.82           C  
ATOM    920  O   VAL A 118      21.827  37.837  26.351  1.00  0.82           O  
ATOM    921  CG1 VAL A 118      23.658  38.997  22.398  1.00  0.82           C  
ATOM    922  CG2 VAL A 118      25.052  38.880  24.485  1.00  0.82           C  
ATOM    923  N   THR A 119      20.437  38.170  24.580  1.00  0.82           N  
ATOM    924  CA  THR A 119      19.448  37.142  24.884  1.00  0.82           C  
ATOM    925  C   THR A 119      19.618  35.937  23.963  1.00  0.82           C  
ATOM    926  CB  THR A 119      18.014  37.690  24.756  1.00  0.82           C  
ATOM    927  O   THR A 119      19.676  36.086  22.741  1.00  0.82           O  
ATOM    928  CG2 THR A 119      17.018  36.804  25.496  1.00  0.82           C  
ATOM    929  OG1 THR A 119      17.963  39.012  25.308  1.00  0.82           O  
ATOM    930  N   VAL A 120      19.855  34.705  24.545  1.00  0.80           N  
ATOM    931  CA  VAL A 120      20.099  33.474  23.800  1.00  0.80           C  
ATOM    932  C   VAL A 120      18.771  32.791  23.480  1.00  0.80           C  
ATOM    933  CB  VAL A 120      21.019  32.510  24.583  1.00  0.80           C  
ATOM    934  O   VAL A 120      17.891  32.697  24.339  1.00  0.80           O  
ATOM    935  CG1 VAL A 120      21.340  31.272  23.747  1.00  0.80           C  
ATOM    936  CG2 VAL A 120      22.303  33.222  25.003  1.00  0.80           C  
ATOM    937  N   TYR A 121      18.608  32.574  22.218  1.00  0.76           N  
ATOM    938  CA  TYR A 121      17.462  31.766  21.816  1.00  0.76           C  
ATOM    939  C   TYR A 121      17.709  30.290  22.100  1.00  0.76           C  
ATOM    940  CB  TYR A 121      17.157  31.968  20.329  1.00  0.76           C  
ATOM    941  O   TYR A 121      18.819  29.790  21.900  1.00  0.76           O  
ATOM    942  CG  TYR A 121      16.689  33.362  19.988  1.00  0.76           C  
ATOM    943  CD1 TYR A 121      15.420  33.802  20.356  1.00  0.76           C  
ATOM    944  CD2 TYR A 121      17.516  34.242  19.298  1.00  0.76           C  
ATOM    945  CE1 TYR A 121      14.984  35.085  20.043  1.00  0.76           C  
ATOM    946  CE2 TYR A 121      17.090  35.528  18.980  1.00  0.76           C  
ATOM    947  OH  TYR A 121      15.399  37.211  19.044  1.00  0.76           O  
ATOM    948  CZ  TYR A 121      15.825  35.940  19.356  1.00  0.76           C  
ATOM    949  N   ASN A 122      17.041  29.534  23.090  1.00  0.58           N  
ATOM    950  CA  ASN A 122      17.208  28.126  23.436  1.00  0.58           C  
ATOM    951  C   ASN A 122      16.977  27.221  22.229  1.00  0.58           C  
ATOM    952  CB  ASN A 122      16.267  27.739  24.578  1.00  0.58           C  
ATOM    953  O   ASN A 122      15.843  27.064  21.773  1.00  0.58           O  
ATOM    954  CG  ASN A 122      17.005  27.457  25.873  1.00  0.58           C  
ATOM    955  ND2 ASN A 122      16.285  27.502  26.987  1.00  0.58           N  
ATOM    956  OD1 ASN A 122      18.212  27.202  25.871  1.00  0.58           O  
ATOM    957  N   VAL A 123      18.040  26.851  21.496  1.00  0.55           N  
ATOM    958  CA  VAL A 123      18.084  26.070  20.264  1.00  0.55           C  
ATOM    959  C   VAL A 123      18.323  24.598  20.594  1.00  0.55           C  
ATOM    960  CB  VAL A 123      19.180  26.585  19.304  1.00  0.55           C  
ATOM    961  O   VAL A 123      18.154  23.728  19.737  1.00  0.55           O  
ATOM    962  CG1 VAL A 123      18.941  26.071  17.886  1.00  0.55           C  
ATOM    963  CG2 VAL A 123      19.228  28.112  19.321  1.00  0.55           C  
ATOM    964  N   SER A 124      18.273  24.127  22.015  1.00  0.45           N  
ATOM    965  CA  SER A 124      18.744  22.798  22.391  1.00  0.45           C  
ATOM    966  C   SER A 124      17.577  21.854  22.659  1.00  0.45           C  
ATOM    967  CB  SER A 124      19.641  22.877  23.626  1.00  0.45           C  
ATOM    968  O   SER A 124      17.675  20.651  22.410  1.00  0.45           O  
ATOM    969  OG  SER A 124      19.680  24.198  24.137  1.00  0.45           O  
ATOM    970  N   ASN A 125      16.325  22.199  22.213  1.00  0.40           N  
ATOM    971  CA  ASN A 125      15.151  21.334  22.166  1.00  0.40           C  
ATOM    972  C   ASN A 125      14.311  21.595  20.919  1.00  0.40           C  
ATOM    973  CB  ASN A 125      14.301  21.515  23.426  1.00  0.40           C  
ATOM    974  O   ASN A 125      13.292  20.936  20.703  1.00  0.40           O  
ATOM    975  CG  ASN A 125      14.816  20.704  24.599  1.00  0.40           C  
ATOM    976  ND2 ASN A 125      14.355  21.037  25.798  1.00  0.40           N  
ATOM    977  OD1 ASN A 125      15.623  19.786  24.428  1.00  0.40           O  
ATOM    978  N   LEU A 126      14.870  22.154  19.810  1.00  0.41           N  
ATOM    979  CA  LEU A 126      14.207  22.621  18.597  1.00  0.41           C  
ATOM    980  C   LEU A 126      14.859  22.023  17.356  1.00  0.41           C  
ATOM    981  CB  LEU A 126      14.243  24.150  18.521  1.00  0.41           C  
ATOM    982  O   LEU A 126      14.297  22.090  16.260  1.00  0.41           O  
ATOM    983  CG  LEU A 126      12.890  24.862  18.544  1.00  0.41           C  
ATOM    984  CD1 LEU A 126      12.675  25.549  19.889  1.00  0.41           C  
ATOM    985  CD2 LEU A 126      12.796  25.869  17.403  1.00  0.41           C  
ATOM    986  N   GLN A 127      15.947  21.225  17.492  1.00  0.41           N  
ATOM    987  CA  GLN A 127      16.577  20.621  16.323  1.00  0.41           C  
ATOM    988  C   GLN A 127      15.955  19.265  16.000  1.00  0.41           C  
ATOM    989  CB  GLN A 127      18.083  20.469  16.543  1.00  0.41           C  
ATOM    990  O   GLN A 127      15.794  18.913  14.830  1.00  0.41           O  
ATOM    991  CG  GLN A 127      18.888  20.386  15.253  1.00  0.41           C  
ATOM    992  CD  GLN A 127      19.984  21.432  15.177  1.00  0.41           C  
ATOM    993  NE2 GLN A 127      20.849  21.312  14.175  1.00  0.41           N  
ATOM    994  OE1 GLN A 127      20.053  22.340  16.010  1.00  0.41           O  
ATOM    995  N   GLU A 128      14.995  18.802  16.917  1.00  0.40           N  
ATOM    996  CA  GLU A 128      14.349  17.515  16.681  1.00  0.40           C  
ATOM    997  C   GLU A 128      12.829  17.651  16.686  1.00  0.40           C  
ATOM    998  CB  GLU A 128      14.789  16.490  17.730  1.00  0.40           C  
ATOM    999  O   GLU A 128      12.136  16.966  15.931  1.00  0.40           O  
ATOM   1000  CG  GLU A 128      15.835  15.506  17.227  1.00  0.40           C  
ATOM   1001  CD  GLU A 128      16.333  14.557  18.306  1.00  0.40           C  
ATOM   1002  OE1 GLU A 128      17.221  13.723  18.018  1.00  0.40           O  
ATOM   1003  OE2 GLU A 128      15.831  14.649  19.448  1.00  0.40           O  
ATOM   1004  N   SER A 129      12.241  18.896  17.089  1.00  0.39           N  
ATOM   1005  CA  SER A 129      10.810  19.150  17.229  1.00  0.39           C  
ATOM   1006  C   SER A 129      10.384  20.367  16.414  1.00  0.39           C  
ATOM   1007  CB  SER A 129      10.443  19.356  18.699  1.00  0.39           C  
ATOM   1008  O   SER A 129       9.258  20.421  15.913  1.00  0.39           O  
ATOM   1009  OG  SER A 129      11.258  20.356  19.285  1.00  0.39           O  
ATOM   1010  N   LEU A 130      11.348  21.193  15.741  1.00  0.41           N  
ATOM   1011  CA  LEU A 130      11.166  22.351  14.873  1.00  0.41           C  
ATOM   1012  C   LEU A 130      11.564  22.022  13.438  1.00  0.41           C  
ATOM   1013  CB  LEU A 130      11.986  23.539  15.383  1.00  0.41           C  
ATOM   1014  O   LEU A 130      11.068  22.641  12.494  1.00  0.41           O  
ATOM   1015  CG  LEU A 130      11.457  24.240  16.635  1.00  0.41           C  
ATOM   1016  CD1 LEU A 130      12.549  25.100  17.263  1.00  0.41           C  
ATOM   1017  CD2 LEU A 130      10.232  25.084  16.299  1.00  0.41           C  
ATOM   1018  N   GLU A 131      12.212  20.841  13.185  1.00  0.41           N  
ATOM   1019  CA  GLU A 131      12.492  20.331  11.846  1.00  0.41           C  
ATOM   1020  C   GLU A 131      11.329  19.497  11.318  1.00  0.41           C  
ATOM   1021  CB  GLU A 131      13.778  19.500  11.845  1.00  0.41           C  
ATOM   1022  O   GLU A 131      11.104  19.432  10.108  1.00  0.41           O  
ATOM   1023  CG  GLU A 131      15.047  20.331  11.967  1.00  0.41           C  
ATOM   1024  CD  GLU A 131      16.317  19.495  11.938  1.00  0.41           C  
ATOM   1025  OE1 GLU A 131      17.426  20.075  11.922  1.00  0.41           O  
ATOM   1026  OE2 GLU A 131      16.201  18.249  11.930  1.00  0.41           O  
ATOM   1027  N   ALA A 132      10.334  19.240  12.183  1.00  0.44           N  
ATOM   1028  CA  ALA A 132       9.224  18.367  11.810  1.00  0.44           C  
ATOM   1029  C   ALA A 132       7.937  19.166  11.624  1.00  0.44           C  
ATOM   1030  CB  ALA A 132       9.025  17.280  12.863  1.00  0.44           C  
ATOM   1031  O   ALA A 132       7.107  18.829  10.776  1.00  0.44           O  
ATOM   1032  N   GLU A 133       7.933  20.610  11.888  1.00  0.45           N  
ATOM   1033  CA  GLU A 133       6.655  21.316  11.859  1.00  0.45           C  
ATOM   1034  C   GLU A 133       6.756  22.606  11.049  1.00  0.45           C  
ATOM   1035  CB  GLU A 133       6.178  21.624  13.280  1.00  0.45           C  
ATOM   1036  O   GLU A 133       5.759  23.080  10.501  1.00  0.45           O  
ATOM   1037  CG  GLU A 133       5.555  20.431  13.991  1.00  0.45           C  
ATOM   1038  CD  GLU A 133       4.816  20.810  15.265  1.00  0.45           C  
ATOM   1039  OE1 GLU A 133       4.142  19.938  15.858  1.00  0.45           O  
ATOM   1040  OE2 GLU A 133       4.912  21.990  15.673  1.00  0.45           O  
ATOM   1041  N   GLU A 134       7.997  22.906  10.307  1.00  0.45           N  
ATOM   1042  CA  GLU A 134       8.221  23.937   9.299  1.00  0.45           C  
ATOM   1043  C   GLU A 134       8.959  23.374   8.087  1.00  0.45           C  
ATOM   1044  CB  GLU A 134       9.004  25.110   9.893  1.00  0.45           C  
ATOM   1045  O   GLU A 134       9.838  24.033   7.528  1.00  0.45           O  
ATOM   1046  CG  GLU A 134       8.135  26.122  10.627  1.00  0.45           C  
ATOM   1047  CD  GLU A 134       8.881  27.392  11.003  1.00  0.45           C  
ATOM   1048  OE1 GLU A 134       8.239  28.352  11.488  1.00  0.45           O  
ATOM   1049  OE2 GLU A 134      10.117  27.428  10.812  1.00  0.45           O  
ATOM   1050  N   MET A 135       9.100  22.119   7.956  1.00  0.51           N  
ATOM   1051  CA  MET A 135       9.733  21.427   6.837  1.00  0.51           C  
ATOM   1052  C   MET A 135       8.833  21.445   5.606  1.00  0.51           C  
ATOM   1053  CB  MET A 135      10.069  19.984   7.218  1.00  0.51           C  
ATOM   1054  O   MET A 135       7.628  21.209   5.710  1.00  0.51           O  
ATOM   1055  CG  MET A 135      11.534  19.625   7.029  1.00  0.51           C  
ATOM   1056  SD  MET A 135      11.923  17.929   7.612  1.00  0.51           S  
ATOM   1057  CE  MET A 135      10.716  16.975   6.650  1.00  0.51           C  
ATOM   1058  N   ASP A 136       9.217  22.299   4.629  1.00  0.67           N  
ATOM   1059  CA  ASP A 136       8.568  22.324   3.321  1.00  0.67           C  
ATOM   1060  C   ASP A 136       8.082  20.933   2.922  1.00  0.67           C  
ATOM   1061  CB  ASP A 136       9.523  22.874   2.259  1.00  0.67           C  
ATOM   1062  O   ASP A 136       8.652  19.925   3.346  1.00  0.67           O  
ATOM   1063  CG  ASP A 136       8.900  22.933   0.876  1.00  0.67           C  
ATOM   1064  OD1 ASP A 136       7.655  22.959   0.768  1.00  0.67           O  
ATOM   1065  OD2 ASP A 136       9.660  22.950  -0.116  1.00  0.67           O  
ATOM   1066  N   GLU A 137       6.688  20.691   2.846  1.00  0.76           N  
ATOM   1067  CA  GLU A 137       6.020  19.463   2.426  1.00  0.76           C  
ATOM   1068  C   GLU A 137       6.961  18.569   1.623  1.00  0.76           C  
ATOM   1069  CB  GLU A 137       4.771  19.785   1.602  1.00  0.76           C  
ATOM   1070  O   GLU A 137       6.970  17.350   1.801  1.00  0.76           O  
ATOM   1071  CG  GLU A 137       3.566  20.185   2.442  1.00  0.76           C  
ATOM   1072  CD  GLU A 137       3.141  19.110   3.430  1.00  0.76           C  
ATOM   1073  OE1 GLU A 137       2.788  19.450   4.582  1.00  0.76           O  
ATOM   1074  OE2 GLU A 137       3.162  17.918   3.049  1.00  0.76           O  
ATOM   1075  N   GLU A 138       7.829  19.151   0.810  1.00  0.78           N  
ATOM   1076  CA  GLU A 138       8.759  18.400  -0.027  1.00  0.78           C  
ATOM   1077  C   GLU A 138       9.842  17.731   0.815  1.00  0.78           C  
ATOM   1078  CB  GLU A 138       9.398  19.314  -1.076  1.00  0.78           C  
ATOM   1079  O   GLU A 138      10.212  16.583   0.560  1.00  0.78           O  
ATOM   1080  CG  GLU A 138      10.220  18.572  -2.119  1.00  0.78           C  
ATOM   1081  CD  GLU A 138      10.635  19.449  -3.291  1.00  0.78           C  
ATOM   1082  OE1 GLU A 138      11.312  18.945  -4.216  1.00  0.78           O  
ATOM   1083  OE2 GLU A 138      10.280  20.649  -3.283  1.00  0.78           O  
ATOM   1084  N   THR A 139      10.269  18.490   1.852  1.00  0.79           N  
ATOM   1085  CA  THR A 139      11.293  17.951   2.740  1.00  0.79           C  
ATOM   1086  C   THR A 139      10.745  16.780   3.550  1.00  0.79           C  
ATOM   1087  CB  THR A 139      11.830  19.033   3.695  1.00  0.79           C  
ATOM   1088  O   THR A 139      11.442  15.786   3.764  1.00  0.79           O  
ATOM   1089  CG2 THR A 139      13.036  18.526   4.478  1.00  0.79           C  
ATOM   1090  OG1 THR A 139      12.218  20.184   2.934  1.00  0.79           O  
ATOM   1091  N   LYS A 140       9.532  16.890   3.928  1.00  0.83           N  
ATOM   1092  CA  LYS A 140       8.860  15.801   4.631  1.00  0.83           C  
ATOM   1093  C   LYS A 140       8.751  14.561   3.748  1.00  0.83           C  
ATOM   1094  CB  LYS A 140       7.470  16.238   5.094  1.00  0.83           C  
ATOM   1095  O   LYS A 140       9.014  13.445   4.201  1.00  0.83           O  
ATOM   1096  CG  LYS A 140       7.484  17.200   6.274  1.00  0.83           C  
ATOM   1097  CD  LYS A 140       6.073  17.553   6.724  1.00  0.83           C  
ATOM   1098  CE  LYS A 140       6.084  18.601   7.829  1.00  0.83           C  
ATOM   1099  NZ  LYS A 140       4.701  18.962   8.264  1.00  0.83           N  
ATOM   1100  N   ARG A 141       8.389  14.832   2.521  1.00  0.88           N  
ATOM   1101  CA  ARG A 141       8.266  13.734   1.567  1.00  0.88           C  
ATOM   1102  C   ARG A 141       9.618  13.075   1.314  1.00  0.88           C  
ATOM   1103  CB  ARG A 141       7.670  14.231   0.249  1.00  0.88           C  
ATOM   1104  O   ARG A 141       9.712  11.848   1.240  1.00  0.88           O  
ATOM   1105  CG  ARG A 141       6.206  14.630   0.346  1.00  0.88           C  
ATOM   1106  CD  ARG A 141       5.656  15.086  -0.999  1.00  0.88           C  
ATOM   1107  NE  ARG A 141       4.228  15.382  -0.924  1.00  0.88           N  
ATOM   1108  NH1 ARG A 141       4.091  16.276  -3.050  1.00  0.88           N  
ATOM   1109  NH2 ARG A 141       2.224  16.167  -1.725  1.00  0.88           N  
ATOM   1110  CZ  ARG A 141       3.518  15.941  -1.900  1.00  0.88           C  
ATOM   1111  N   LYS A 142      10.675  13.887   1.226  1.00  0.87           N  
ATOM   1112  CA  LYS A 142      12.030  13.389   1.007  1.00  0.87           C  
ATOM   1113  C   LYS A 142      12.497  12.532   2.180  1.00  0.87           C  
ATOM   1114  CB  LYS A 142      13.000  14.551   0.789  1.00  0.87           C  
ATOM   1115  O   LYS A 142      13.131  11.493   1.983  1.00  0.87           O  
ATOM   1116  CG  LYS A 142      12.918  15.173  -0.597  1.00  0.87           C  
ATOM   1117  CD  LYS A 142      13.994  16.233  -0.798  1.00  0.87           C  
ATOM   1118  CE  LYS A 142      13.894  16.879  -2.173  1.00  0.87           C  
ATOM   1119  NZ  LYS A 142      14.943  17.923  -2.373  1.00  0.87           N  
ATOM   1120  N   LYS A 143      12.155  12.966   3.339  1.00  0.87           N  
ATOM   1121  CA  LYS A 143      12.545  12.237   4.543  1.00  0.87           C  
ATOM   1122  C   LYS A 143      11.885  10.862   4.592  1.00  0.87           C  
ATOM   1123  CB  LYS A 143      12.182  13.037   5.796  1.00  0.87           C  
ATOM   1124  O   LYS A 143      12.502   9.887   5.024  1.00  0.87           O  
ATOM   1125  CG  LYS A 143      13.180  14.132   6.141  1.00  0.87           C  
ATOM   1126  CD  LYS A 143      12.866  14.771   7.488  1.00  0.87           C  
ATOM   1127  CE  LYS A 143      13.854  15.879   7.826  1.00  0.87           C  
ATOM   1128  NZ  LYS A 143      13.547  16.510   9.145  1.00  0.87           N  
ATOM   1129  N   MET A 144      10.656  10.717   4.091  1.00  0.89           N  
ATOM   1130  CA  MET A 144       9.906   9.464   4.107  1.00  0.89           C  
ATOM   1131  C   MET A 144      10.553   8.430   3.192  1.00  0.89           C  
ATOM   1132  CB  MET A 144       8.454   9.700   3.686  1.00  0.89           C  
ATOM   1133  O   MET A 144      10.359   7.227   3.373  1.00  0.89           O  
ATOM   1134  CG  MET A 144       7.648  10.509   4.689  1.00  0.89           C  
ATOM   1135  SD  MET A 144       5.931  10.820   4.123  1.00  0.89           S  
ATOM   1136  CE  MET A 144       5.253   9.139   4.216  1.00  0.89           C  
ATOM   1137  N   THR A 145      11.327   8.949   2.229  1.00  0.91           N  
ATOM   1138  CA  THR A 145      11.851   8.049   1.207  1.00  0.91           C  
ATOM   1139  C   THR A 145      13.325   7.745   1.458  1.00  0.91           C  
ATOM   1140  CB  THR A 145      11.680   8.645  -0.203  1.00  0.91           C  
ATOM   1141  O   THR A 145      13.963   7.045   0.670  1.00  0.91           O  
ATOM   1142  CG2 THR A 145      10.209   8.888  -0.522  1.00  0.91           C  
ATOM   1143  OG1 THR A 145      12.386   9.889  -0.278  1.00  0.91           O  
ATOM   1144  N   GLU A 146      13.890   8.183   2.539  1.00  0.88           N  
ATOM   1145  CA  GLU A 146      15.320   8.118   2.827  1.00  0.88           C  
ATOM   1146  C   GLU A 146      15.776   6.677   3.034  1.00  0.88           C  
ATOM   1147  CB  GLU A 146      15.660   8.960   4.059  1.00  0.88           C  
ATOM   1148  O   GLU A 146      16.888   6.310   2.646  1.00  0.88           O  
ATOM   1149  CG  GLU A 146      15.788  10.449   3.771  1.00  0.88           C  
ATOM   1150  CD  GLU A 146      16.082  11.277   5.011  1.00  0.88           C  
ATOM   1151  OE1 GLU A 146      16.190  12.520   4.900  1.00  0.88           O  
ATOM   1152  OE2 GLU A 146      16.208  10.679   6.103  1.00  0.88           O  
ATOM   1153  N   LYS A 147      14.885   5.797   3.524  1.00  0.90           N  
ATOM   1154  CA  LYS A 147      15.256   4.432   3.885  1.00  0.90           C  
ATOM   1155  C   LYS A 147      14.795   3.437   2.824  1.00  0.90           C  
ATOM   1156  CB  LYS A 147      14.666   4.058   5.246  1.00  0.90           C  
ATOM   1157  O   LYS A 147      14.983   2.228   2.975  1.00  0.90           O  
ATOM   1158  CG  LYS A 147      15.242   4.850   6.410  1.00  0.90           C  
ATOM   1159  CD  LYS A 147      14.676   4.378   7.743  1.00  0.90           C  
ATOM   1160  CE  LYS A 147      15.252   5.170   8.908  1.00  0.90           C  
ATOM   1161  NZ  LYS A 147      14.676   4.731  10.215  1.00  0.90           N  
ATOM   1162  N   VAL A 148      14.293   3.967   1.755  1.00  0.94           N  
ATOM   1163  CA  VAL A 148      13.718   3.096   0.735  1.00  0.94           C  
ATOM   1164  C   VAL A 148      14.835   2.466  -0.095  1.00  0.94           C  
ATOM   1165  CB  VAL A 148      12.742   3.865  -0.183  1.00  0.94           C  
ATOM   1166  O   VAL A 148      15.766   3.154  -0.519  1.00  0.94           O  
ATOM   1167  CG1 VAL A 148      12.264   2.975  -1.330  1.00  0.94           C  
ATOM   1168  CG2 VAL A 148      11.554   4.389   0.622  1.00  0.94           C  
ATOM   1169  N   VAL A 149      14.705   1.126  -0.327  1.00  0.94           N  
ATOM   1170  CA  VAL A 149      15.672   0.408  -1.151  1.00  0.94           C  
ATOM   1171  C   VAL A 149      14.940  -0.433  -2.194  1.00  0.94           C  
ATOM   1172  CB  VAL A 149      16.593  -0.489  -0.294  1.00  0.94           C  
ATOM   1173  O   VAL A 149      13.789  -0.825  -1.988  1.00  0.94           O  
ATOM   1174  CG1 VAL A 149      17.474   0.360   0.621  1.00  0.94           C  
ATOM   1175  CG2 VAL A 149      15.764  -1.477   0.524  1.00  0.94           C  
ATOM   1176  N   SER A 150      15.570  -0.597  -3.291  1.00  0.95           N  
ATOM   1177  CA  SER A 150      14.997  -1.456  -4.323  1.00  0.95           C  
ATOM   1178  C   SER A 150      15.515  -2.885  -4.202  1.00  0.95           C  
ATOM   1179  CB  SER A 150      15.313  -0.906  -5.714  1.00  0.95           C  
ATOM   1180  O   SER A 150      16.546  -3.127  -3.571  1.00  0.95           O  
ATOM   1181  OG  SER A 150      16.709  -0.932  -5.961  1.00  0.95           O  
ATOM   1182  N   PHE A 151      14.808  -3.897  -4.717  1.00  0.95           N  
ATOM   1183  CA  PHE A 151      15.219  -5.296  -4.717  1.00  0.95           C  
ATOM   1184  C   PHE A 151      14.798  -5.984  -6.010  1.00  0.95           C  
ATOM   1185  CB  PHE A 151      14.624  -6.032  -3.512  1.00  0.95           C  
ATOM   1186  O   PHE A 151      13.894  -5.514  -6.703  1.00  0.95           O  
ATOM   1187  CG  PHE A 151      13.127  -6.170  -3.564  1.00  0.95           C  
ATOM   1188  CD1 PHE A 151      12.304  -5.158  -3.087  1.00  0.95           C  
ATOM   1189  CD2 PHE A 151      12.541  -7.315  -4.091  1.00  0.95           C  
ATOM   1190  CE1 PHE A 151      10.917  -5.283  -3.135  1.00  0.95           C  
ATOM   1191  CE2 PHE A 151      11.157  -7.447  -4.142  1.00  0.95           C  
ATOM   1192  CZ  PHE A 151      10.346  -6.431  -3.662  1.00  0.95           C  
ATOM   1193  N   LEU A 152      15.493  -7.068  -6.324  1.00  0.94           N  
ATOM   1194  CA  LEU A 152      15.202  -7.839  -7.528  1.00  0.94           C  
ATOM   1195  C   LEU A 152      13.992  -8.743  -7.316  1.00  0.94           C  
ATOM   1196  CB  LEU A 152      16.417  -8.678  -7.933  1.00  0.94           C  
ATOM   1197  O   LEU A 152      14.031  -9.654  -6.486  1.00  0.94           O  
ATOM   1198  CG  LEU A 152      16.279  -9.493  -9.220  1.00  0.94           C  
ATOM   1199  CD1 LEU A 152      16.105  -8.566 -10.418  1.00  0.94           C  
ATOM   1200  CD2 LEU A 152      17.489 -10.401  -9.411  1.00  0.94           C  
ATOM   1201  N   LEU A 153      12.968  -8.506  -8.096  1.00  0.94           N  
ATOM   1202  CA  LEU A 153      11.716  -9.245  -7.972  1.00  0.94           C  
ATOM   1203  C   LEU A 153      11.691 -10.435  -8.925  1.00  0.94           C  
ATOM   1204  CB  LEU A 153      10.522  -8.328  -8.250  1.00  0.94           C  
ATOM   1205  O   LEU A 153      11.408 -11.562  -8.512  1.00  0.94           O  
ATOM   1206  CG  LEU A 153       9.138  -8.976  -8.175  1.00  0.94           C  
ATOM   1207  CD1 LEU A 153       8.898  -9.553  -6.784  1.00  0.94           C  
ATOM   1208  CD2 LEU A 153       8.055  -7.965  -8.535  1.00  0.94           C  
ATOM   1209  N   VAL A 154      12.040 -10.197 -10.178  1.00  0.91           N  
ATOM   1210  CA  VAL A 154      12.134 -11.225 -11.210  1.00  0.91           C  
ATOM   1211  C   VAL A 154      13.478 -11.118 -11.926  1.00  0.91           C  
ATOM   1212  CB  VAL A 154      10.977 -11.114 -12.228  1.00  0.91           C  
ATOM   1213  O   VAL A 154      13.855 -10.042 -12.395  1.00  0.91           O  
ATOM   1214  CG1 VAL A 154      11.058 -12.237 -13.261  1.00  0.91           C  
ATOM   1215  CG2 VAL A 154       9.629 -11.141 -11.509  1.00  0.91           C  
ATOM   1216  N   ASP A 155      14.102 -12.283 -12.032  1.00  0.88           N  
ATOM   1217  CA  ASP A 155      15.443 -12.228 -12.606  1.00  0.88           C  
ATOM   1218  C   ASP A 155      15.399 -12.392 -14.123  1.00  0.88           C  
ATOM   1219  CB  ASP A 155      16.336 -13.306 -11.987  1.00  0.88           C  
ATOM   1220  O   ASP A 155      14.321 -12.379 -14.723  1.00  0.88           O  
ATOM   1221  CG  ASP A 155      15.885 -14.716 -12.326  1.00  0.88           C  
ATOM   1222  OD1 ASP A 155      15.064 -14.888 -13.253  1.00  0.88           O  
ATOM   1223  OD2 ASP A 155      16.353 -15.664 -11.659  1.00  0.88           O  
ATOM   1224  N   GLU A 156      16.460 -12.526 -14.848  1.00  0.80           N  
ATOM   1225  CA  GLU A 156      16.601 -12.596 -16.300  1.00  0.80           C  
ATOM   1226  C   GLU A 156      16.016 -13.894 -16.849  1.00  0.80           C  
ATOM   1227  CB  GLU A 156      18.072 -12.469 -16.704  1.00  0.80           C  
ATOM   1228  O   GLU A 156      15.722 -13.992 -18.042  1.00  0.80           O  
ATOM   1229  CG  GLU A 156      18.955 -13.588 -16.170  1.00  0.80           C  
ATOM   1230  CD  GLU A 156      20.281 -13.092 -15.615  1.00  0.80           C  
ATOM   1231  OE1 GLU A 156      21.239 -13.894 -15.524  1.00  0.80           O  
ATOM   1232  OE2 GLU A 156      20.362 -11.893 -15.266  1.00  0.80           O  
ATOM   1233  N   ASN A 157      15.903 -14.852 -15.951  1.00  0.81           N  
ATOM   1234  CA  ASN A 157      15.350 -16.140 -16.357  1.00  0.81           C  
ATOM   1235  C   ASN A 157      13.857 -16.229 -16.052  1.00  0.81           C  
ATOM   1236  CB  ASN A 157      16.101 -17.286 -15.676  1.00  0.81           C  
ATOM   1237  O   ASN A 157      13.280 -17.318 -16.068  1.00  0.81           O  
ATOM   1238  CG  ASN A 157      17.575 -17.310 -16.030  1.00  0.81           C  
ATOM   1239  ND2 ASN A 157      18.420 -17.546 -15.034  1.00  0.81           N  
ATOM   1240  OD1 ASN A 157      17.950 -17.119 -17.190  1.00  0.81           O  
ATOM   1241  N   GLU A 158      13.180 -15.151 -15.655  1.00  0.80           N  
ATOM   1242  CA  GLU A 158      11.754 -15.009 -15.376  1.00  0.80           C  
ATOM   1243  C   GLU A 158      11.364 -15.749 -14.100  1.00  0.80           C  
ATOM   1244  CB  GLU A 158      10.922 -15.519 -16.556  1.00  0.80           C  
ATOM   1245  O   GLU A 158      10.253 -16.273 -13.995  1.00  0.80           O  
ATOM   1246  CG  GLU A 158      11.077 -14.690 -17.822  1.00  0.80           C  
ATOM   1247  CD  GLU A 158      10.152 -15.132 -18.945  1.00  0.80           C  
ATOM   1248  OE1 GLU A 158      10.184 -14.517 -20.035  1.00  0.80           O  
ATOM   1249  OE2 GLU A 158       9.389 -16.101 -18.733  1.00  0.80           O  
ATOM   1250  N   GLU A 159      12.373 -15.880 -13.226  1.00  0.86           N  
ATOM   1251  CA  GLU A 159      12.106 -16.527 -11.945  1.00  0.86           C  
ATOM   1252  C   GLU A 159      11.882 -15.496 -10.842  1.00  0.86           C  
ATOM   1253  CB  GLU A 159      13.256 -17.463 -11.564  1.00  0.86           C  
ATOM   1254  O   GLU A 159      12.661 -14.552 -10.700  1.00  0.86           O  
ATOM   1255  CG  GLU A 159      13.399 -18.667 -12.484  1.00  0.86           C  
ATOM   1256  CD  GLU A 159      14.452 -19.658 -12.016  1.00  0.86           C  
ATOM   1257  OE1 GLU A 159      14.506 -20.787 -12.555  1.00  0.86           O  
ATOM   1258  OE2 GLU A 159      15.229 -19.304 -11.101  1.00  0.86           O  
ATOM   1259  N   ILE A 160      10.819 -15.709 -10.109  1.00  0.91           N  
ATOM   1260  CA  ILE A 160      10.511 -14.833  -8.984  1.00  0.91           C  
ATOM   1261  C   ILE A 160      11.535 -15.044  -7.870  1.00  0.91           C  
ATOM   1262  CB  ILE A 160       9.082 -15.079  -8.451  1.00  0.91           C  
ATOM   1263  O   ILE A 160      11.812 -16.181  -7.481  1.00  0.91           O  
ATOM   1264  CG1 ILE A 160       8.047 -14.781  -9.542  1.00  0.91           C  
ATOM   1265  CG2 ILE A 160       8.818 -14.235  -7.201  1.00  0.91           C  
ATOM   1266  CD1 ILE A 160       6.622 -15.161  -9.164  1.00  0.91           C  
ATOM   1267  N   GLN A 161      12.076 -14.012  -7.300  1.00  0.94           N  
ATOM   1268  CA  GLN A 161      13.184 -14.116  -6.357  1.00  0.94           C  
ATOM   1269  C   GLN A 161      12.688 -14.042  -4.916  1.00  0.94           C  
ATOM   1270  CB  GLN A 161      14.215 -13.016  -6.615  1.00  0.94           C  
ATOM   1271  O   GLN A 161      13.450 -14.286  -3.978  1.00  0.94           O  
ATOM   1272  CG  GLN A 161      14.866 -13.094  -7.989  1.00  0.94           C  
ATOM   1273  CD  GLN A 161      15.606 -14.399  -8.216  1.00  0.94           C  
ATOM   1274  NE2 GLN A 161      15.236 -15.114  -9.272  1.00  0.94           N  
ATOM   1275  OE1 GLN A 161      16.503 -14.760  -7.448  1.00  0.94           O  
ATOM   1276  N   VAL A 162      11.472 -13.868  -4.786  1.00  0.93           N  
ATOM   1277  CA  VAL A 162      10.870 -13.887  -3.457  1.00  0.93           C  
ATOM   1278  C   VAL A 162      10.174 -15.226  -3.223  1.00  0.93           C  
ATOM   1279  CB  VAL A 162       9.868 -12.726  -3.271  1.00  0.93           C  
ATOM   1280  O   VAL A 162       9.497 -15.744  -4.114  1.00  0.93           O  
ATOM   1281  CG1 VAL A 162       9.632 -12.449  -1.787  1.00  0.93           C  
ATOM   1282  CG2 VAL A 162      10.372 -11.469  -3.978  1.00  0.93           C  
ATOM   1283  N   THR A 163      10.231 -15.807  -2.031  1.00  0.90           N  
ATOM   1284  CA  THR A 163       9.827 -17.183  -1.764  1.00  0.90           C  
ATOM   1285  C   THR A 163       8.356 -17.246  -1.361  1.00  0.90           C  
ATOM   1286  CB  THR A 163      10.692 -17.814  -0.657  1.00  0.90           C  
ATOM   1287  O   THR A 163       7.641 -18.172  -1.749  1.00  0.90           O  
ATOM   1288  CG2 THR A 163      12.133 -17.997  -1.123  1.00  0.90           C  
ATOM   1289  OG1 THR A 163      10.679 -16.964   0.496  1.00  0.90           O  
ATOM   1290  N   ASN A 164       7.944 -16.306  -0.602  1.00  0.93           N  
ATOM   1291  CA  ASN A 164       6.569 -16.295  -0.112  1.00  0.93           C  
ATOM   1292  C   ASN A 164       6.069 -14.873   0.121  1.00  0.93           C  
ATOM   1293  CB  ASN A 164       6.450 -17.118   1.172  1.00  0.93           C  
ATOM   1294  O   ASN A 164       6.796 -13.907  -0.116  1.00  0.93           O  
ATOM   1295  CG  ASN A 164       7.394 -16.643   2.260  1.00  0.93           C  
ATOM   1296  ND2 ASN A 164       8.161 -17.567   2.825  1.00  0.93           N  
ATOM   1297  OD1 ASN A 164       7.432 -15.455   2.589  1.00  0.93           O  
ATOM   1298  N   GLU A 165       4.719 -14.721   0.437  1.00  0.93           N  
ATOM   1299  CA  GLU A 165       4.066 -13.432   0.648  1.00  0.93           C  
ATOM   1300  C   GLU A 165       4.785 -12.619   1.721  1.00  0.93           C  
ATOM   1301  CB  GLU A 165       2.598 -13.630   1.033  1.00  0.93           C  
ATOM   1302  O   GLU A 165       5.019 -11.421   1.547  1.00  0.93           O  
ATOM   1303  CG  GLU A 165       1.849 -12.330   1.289  1.00  0.93           C  
ATOM   1304  CD  GLU A 165       0.402 -12.543   1.707  1.00  0.93           C  
ATOM   1305  OE1 GLU A 165      -0.211 -11.608   2.270  1.00  0.93           O  
ATOM   1306  OE2 GLU A 165      -0.122 -13.654   1.470  1.00  0.93           O  
ATOM   1307  N   GLU A 166       5.260 -13.236   2.813  1.00  0.95           N  
ATOM   1308  CA  GLU A 166       5.929 -12.573   3.929  1.00  0.95           C  
ATOM   1309  C   GLU A 166       7.267 -11.981   3.497  1.00  0.95           C  
ATOM   1310  CB  GLU A 166       6.135 -13.549   5.089  1.00  0.95           C  
ATOM   1311  O   GLU A 166       7.615 -10.866   3.890  1.00  0.95           O  
ATOM   1312  CG  GLU A 166       4.848 -13.941   5.800  1.00  0.95           C  
ATOM   1313  CD  GLU A 166       4.092 -15.059   5.099  1.00  0.95           C  
ATOM   1314  OE1 GLU A 166       2.883 -15.238   5.372  1.00  0.95           O  
ATOM   1315  OE2 GLU A 166       4.714 -15.762   4.271  1.00  0.95           O  
ATOM   1316  N   ASP A 167       7.950 -12.797   2.663  1.00  0.95           N  
ATOM   1317  CA  ASP A 167       9.238 -12.346   2.145  1.00  0.95           C  
ATOM   1318  C   ASP A 167       9.069 -11.128   1.240  1.00  0.95           C  
ATOM   1319  CB  ASP A 167       9.935 -13.475   1.383  1.00  0.95           C  
ATOM   1320  O   ASP A 167       9.844 -10.173   1.325  1.00  0.95           O  
ATOM   1321  CG  ASP A 167      11.390 -13.170   1.072  1.00  0.95           C  
ATOM   1322  OD1 ASP A 167      12.029 -12.410   1.830  1.00  0.95           O  
ATOM   1323  OD2 ASP A 167      11.900 -13.693   0.057  1.00  0.95           O  
ATOM   1324  N   PHE A 168       8.023 -11.138   0.396  1.00  0.95           N  
ATOM   1325  CA  PHE A 168       7.693 -10.038  -0.503  1.00  0.95           C  
ATOM   1326  C   PHE A 168       7.402  -8.766   0.284  1.00  0.95           C  
ATOM   1327  CB  PHE A 168       6.489 -10.401  -1.378  1.00  0.95           C  
ATOM   1328  O   PHE A 168       7.960  -7.707  -0.011  1.00  0.95           O  
ATOM   1329  CG  PHE A 168       6.069  -9.303  -2.317  1.00  0.95           C  
ATOM   1330  CD1 PHE A 168       4.845  -8.664  -2.160  1.00  0.95           C  
ATOM   1331  CD2 PHE A 168       6.899  -8.910  -3.359  1.00  0.95           C  
ATOM   1332  CE1 PHE A 168       4.454  -7.647  -3.028  1.00  0.95           C  
ATOM   1333  CE2 PHE A 168       6.515  -7.894  -4.231  1.00  0.95           C  
ATOM   1334  CZ  PHE A 168       5.291  -7.265  -4.064  1.00  0.95           C  
ATOM   1335  N   ILE A 169       6.632  -8.850   1.327  1.00  0.95           N  
ATOM   1336  CA  ILE A 169       6.227  -7.724   2.162  1.00  0.95           C  
ATOM   1337  C   ILE A 169       7.436  -7.187   2.925  1.00  0.95           C  
ATOM   1338  CB  ILE A 169       5.106  -8.125   3.147  1.00  0.95           C  
ATOM   1339  O   ILE A 169       7.620  -5.973   3.034  1.00  0.95           O  
ATOM   1340  CG1 ILE A 169       3.820  -8.463   2.383  1.00  0.95           C  
ATOM   1341  CG2 ILE A 169       4.860  -7.010   4.167  1.00  0.95           C  
ATOM   1342  CD1 ILE A 169       2.733  -9.086   3.248  1.00  0.95           C  
ATOM   1343  N   ARG A 170       8.253  -8.087   3.403  1.00  0.95           N  
ATOM   1344  CA  ARG A 170       9.470  -7.712   4.115  1.00  0.95           C  
ATOM   1345  C   ARG A 170      10.415  -6.928   3.211  1.00  0.95           C  
ATOM   1346  CB  ARG A 170      10.179  -8.955   4.660  1.00  0.95           C  
ATOM   1347  O   ARG A 170      10.944  -5.888   3.610  1.00  0.95           O  
ATOM   1348  CG  ARG A 170      11.364  -8.644   5.559  1.00  0.95           C  
ATOM   1349  CD  ARG A 170      12.007  -9.912   6.104  1.00  0.95           C  
ATOM   1350  NE  ARG A 170      12.443 -10.799   5.030  1.00  0.95           N  
ATOM   1351  NH1 ARG A 170      11.614 -12.724   6.003  1.00  0.95           N  
ATOM   1352  NH2 ARG A 170      12.685 -12.827   3.979  1.00  0.95           N  
ATOM   1353  CZ  ARG A 170      12.246 -12.115   5.006  1.00  0.95           C  
ATOM   1354  N   LYS A 171      10.653  -7.429   1.980  1.00  0.95           N  
ATOM   1355  CA  LYS A 171      11.573  -6.793   1.042  1.00  0.95           C  
ATOM   1356  C   LYS A 171      11.024  -5.455   0.555  1.00  0.95           C  
ATOM   1357  CB  LYS A 171      11.847  -7.712  -0.149  1.00  0.95           C  
ATOM   1358  O   LYS A 171      11.785  -4.512   0.325  1.00  0.95           O  
ATOM   1359  CG  LYS A 171      12.793  -8.862   0.161  1.00  0.95           C  
ATOM   1360  CD  LYS A 171      13.226  -9.587  -1.107  1.00  0.95           C  
ATOM   1361  CE  LYS A 171      14.280 -10.647  -0.814  1.00  0.95           C  
ATOM   1362  NZ  LYS A 171      14.717 -11.352  -2.056  1.00  0.95           N  
ATOM   1363  N   LEU A 172       9.691  -5.369   0.400  1.00  0.94           N  
ATOM   1364  CA  LEU A 172       9.063  -4.112   0.007  1.00  0.94           C  
ATOM   1365  C   LEU A 172       9.127  -3.094   1.141  1.00  0.94           C  
ATOM   1366  CB  LEU A 172       7.607  -4.346  -0.403  1.00  0.94           C  
ATOM   1367  O   LEU A 172       9.190  -1.888   0.895  1.00  0.94           O  
ATOM   1368  CG  LEU A 172       6.975  -3.277  -1.297  1.00  0.94           C  
ATOM   1369  CD1 LEU A 172       7.690  -3.222  -2.643  1.00  0.94           C  
ATOM   1370  CD2 LEU A 172       5.487  -3.551  -1.487  1.00  0.94           C  
ATOM   1371  N   ASP A 173       9.210  -3.576   2.405  1.00  0.94           N  
ATOM   1372  CA  ASP A 173       9.302  -2.781   3.626  1.00  0.94           C  
ATOM   1373  C   ASP A 173       8.027  -1.970   3.850  1.00  0.94           C  
ATOM   1374  CB  ASP A 173      10.514  -1.850   3.570  1.00  0.94           C  
ATOM   1375  O   ASP A 173       8.090  -0.777   4.153  1.00  0.94           O  
ATOM   1376  CG  ASP A 173      10.899  -1.294   4.930  1.00  0.94           C  
ATOM   1377  OD1 ASP A 173      10.599  -1.938   5.959  1.00  0.94           O  
ATOM   1378  OD2 ASP A 173      11.504  -0.201   4.974  1.00  0.94           O  
ATOM   1379  N   CYS A 174       6.874  -2.598   3.626  1.00  0.93           N  
ATOM   1380  CA  CYS A 174       5.576  -1.987   3.888  1.00  0.93           C  
ATOM   1381  C   CYS A 174       4.788  -2.797   4.911  1.00  0.93           C  
ATOM   1382  CB  CYS A 174       4.772  -1.863   2.594  1.00  0.93           C  
ATOM   1383  O   CYS A 174       5.186  -3.906   5.270  1.00  0.93           O  
ATOM   1384  SG  CYS A 174       4.310  -3.451   1.868  1.00  0.93           S  
ATOM   1385  N   LYS A 175       3.659  -2.217   5.428  1.00  0.93           N  
ATOM   1386  CA  LYS A 175       2.790  -2.932   6.358  1.00  0.93           C  
ATOM   1387  C   LYS A 175       1.914  -3.944   5.625  1.00  0.93           C  
ATOM   1388  CB  LYS A 175       1.915  -1.950   7.139  1.00  0.93           C  
ATOM   1389  O   LYS A 175       1.468  -3.690   4.504  1.00  0.93           O  
ATOM   1390  CG  LYS A 175       2.698  -0.987   8.018  1.00  0.93           C  
ATOM   1391  CD  LYS A 175       1.773  -0.039   8.771  1.00  0.93           C  
ATOM   1392  CE  LYS A 175       2.558   0.960   9.610  1.00  0.93           C  
ATOM   1393  NZ  LYS A 175       1.658   1.934  10.298  1.00  0.93           N  
ATOM   1394  N   PRO A 176       1.733  -5.141   6.203  1.00  0.91           N  
ATOM   1395  CA  PRO A 176       0.933  -6.183   5.554  1.00  0.91           C  
ATOM   1396  C   PRO A 176      -0.486  -5.720   5.229  1.00  0.91           C  
ATOM   1397  CB  PRO A 176       0.916  -7.311   6.588  1.00  0.91           C  
ATOM   1398  O   PRO A 176      -1.082  -6.185   4.254  1.00  0.91           O  
ATOM   1399  CG  PRO A 176       2.091  -7.036   7.471  1.00  0.91           C  
ATOM   1400  CD  PRO A 176       2.356  -5.558   7.467  1.00  0.91           C  
ATOM   1401  N   ASP A 177      -1.014  -4.767   5.987  1.00  0.88           N  
ATOM   1402  CA  ASP A 177      -2.396  -4.336   5.797  1.00  0.88           C  
ATOM   1403  C   ASP A 177      -2.462  -3.041   4.991  1.00  0.88           C  
ATOM   1404  CB  ASP A 177      -3.091  -4.151   7.147  1.00  0.88           C  
ATOM   1405  O   ASP A 177      -3.538  -2.464   4.819  1.00  0.88           O  
ATOM   1406  CG  ASP A 177      -2.357  -3.190   8.066  1.00  0.88           C  
ATOM   1407  OD1 ASP A 177      -1.119  -3.064   7.952  1.00  0.88           O  
ATOM   1408  OD2 ASP A 177      -3.022  -2.555   8.913  1.00  0.88           O  
ATOM   1409  N   GLN A 178      -1.183  -2.697   4.486  1.00  0.91           N  
ATOM   1410  CA  GLN A 178      -1.132  -1.470   3.698  1.00  0.91           C  
ATOM   1411  C   GLN A 178      -1.768  -1.670   2.326  1.00  0.91           C  
ATOM   1412  CB  GLN A 178       0.313  -0.992   3.542  1.00  0.91           C  
ATOM   1413  O   GLN A 178      -1.484  -2.656   1.642  1.00  0.91           O  
ATOM   1414  CG  GLN A 178       0.446   0.334   2.804  1.00  0.91           C  
ATOM   1415  CD  GLN A 178      -0.055   1.512   3.620  1.00  0.91           C  
ATOM   1416  NE2 GLN A 178      -0.754   2.432   2.964  1.00  0.91           N  
ATOM   1417  OE1 GLN A 178       0.185   1.593   4.829  1.00  0.91           O  
ATOM   1418  N   HIS A 179      -2.670  -0.743   1.869  1.00  0.91           N  
ATOM   1419  CA  HIS A 179      -3.281  -0.798   0.546  1.00  0.91           C  
ATOM   1420  C   HIS A 179      -2.452  -0.027  -0.476  1.00  0.91           C  
ATOM   1421  CB  HIS A 179      -4.707  -0.247   0.590  1.00  0.91           C  
ATOM   1422  O   HIS A 179      -2.192   1.165  -0.297  1.00  0.91           O  
ATOM   1423  CG  HIS A 179      -5.688  -1.172   1.236  1.00  0.91           C  
ATOM   1424  CD2 HIS A 179      -6.702  -1.900   0.712  1.00  0.91           C  
ATOM   1425  ND1 HIS A 179      -5.690  -1.427   2.591  1.00  0.91           N  
ATOM   1426  CE1 HIS A 179      -6.664  -2.275   2.871  1.00  0.91           C  
ATOM   1427  NE2 HIS A 179      -7.294  -2.578   1.749  1.00  0.91           N  
ATOM   1428  N   LEU A 180      -1.973  -0.802  -1.489  1.00  0.94           N  
ATOM   1429  CA  LEU A 180      -1.028  -0.211  -2.431  1.00  0.94           C  
ATOM   1430  C   LEU A 180      -1.552  -0.308  -3.860  1.00  0.94           C  
ATOM   1431  CB  LEU A 180       0.335  -0.901  -2.327  1.00  0.94           C  
ATOM   1432  O   LEU A 180      -2.320  -1.217  -4.183  1.00  0.94           O  
ATOM   1433  CG  LEU A 180       0.912  -1.053  -0.919  1.00  0.94           C  
ATOM   1434  CD1 LEU A 180       2.057  -2.060  -0.921  1.00  0.94           C  
ATOM   1435  CD2 LEU A 180       1.381   0.296  -0.384  1.00  0.94           C  
ATOM   1436  N   LYS A 181      -1.157   0.622  -4.673  1.00  0.95           N  
ATOM   1437  CA  LYS A 181      -1.238   0.505  -6.126  1.00  0.95           C  
ATOM   1438  C   LYS A 181       0.127   0.185  -6.729  1.00  0.95           C  
ATOM   1439  CB  LYS A 181      -1.792   1.791  -6.739  1.00  0.95           C  
ATOM   1440  O   LYS A 181       1.150   0.281  -6.047  1.00  0.95           O  
ATOM   1441  CG  LYS A 181      -3.273   2.018  -6.468  1.00  0.95           C  
ATOM   1442  CD  LYS A 181      -3.829   3.152  -7.319  1.00  0.95           C  
ATOM   1443  CE  LYS A 181      -5.342   3.263  -7.184  1.00  0.95           C  
ATOM   1444  NZ  LYS A 181      -5.895   4.359  -8.035  1.00  0.95           N  
ATOM   1445  N   VAL A 182       0.141  -0.242  -7.984  1.00  0.97           N  
ATOM   1446  CA  VAL A 182       1.395  -0.630  -8.623  1.00  0.97           C  
ATOM   1447  C   VAL A 182       1.647   0.251  -9.845  1.00  0.97           C  
ATOM   1448  CB  VAL A 182       1.386  -2.119  -9.033  1.00  0.97           C  
ATOM   1449  O   VAL A 182       0.771   0.404 -10.699  1.00  0.97           O  
ATOM   1450  CG1 VAL A 182       2.702  -2.502  -9.708  1.00  0.97           C  
ATOM   1451  CG2 VAL A 182       1.129  -3.006  -7.815  1.00  0.97           C  
ATOM   1452  N   VAL A 183       2.848   0.843  -9.904  1.00  0.98           N  
ATOM   1453  CA  VAL A 183       3.270   1.634 -11.055  1.00  0.98           C  
ATOM   1454  C   VAL A 183       4.487   0.985 -11.710  1.00  0.98           C  
ATOM   1455  CB  VAL A 183       3.595   3.091 -10.654  1.00  0.98           C  
ATOM   1456  O   VAL A 183       5.465   0.660 -11.033  1.00  0.98           O  
ATOM   1457  CG1 VAL A 183       4.082   3.888 -11.862  1.00  0.98           C  
ATOM   1458  CG2 VAL A 183       2.371   3.757 -10.028  1.00  0.98           C  
ATOM   1459  N   SER A 184       4.387   0.805 -13.020  1.00  0.97           N  
ATOM   1460  CA  SER A 184       5.499   0.218 -13.760  1.00  0.97           C  
ATOM   1461  C   SER A 184       5.973   1.146 -14.874  1.00  0.97           C  
ATOM   1462  CB  SER A 184       5.098  -1.135 -14.349  1.00  0.97           C  
ATOM   1463  O   SER A 184       5.242   2.045 -15.293  1.00  0.97           O  
ATOM   1464  OG  SER A 184       3.940  -1.008 -15.157  1.00  0.97           O  
ATOM   1465  N   ILE A 185       7.186   0.983 -15.273  1.00  0.95           N  
ATOM   1466  CA  ILE A 185       7.728   1.842 -16.321  1.00  0.95           C  
ATOM   1467  C   ILE A 185       8.300   0.984 -17.447  1.00  0.95           C  
ATOM   1468  CB  ILE A 185       8.814   2.792 -15.767  1.00  0.95           C  
ATOM   1469  O   ILE A 185       8.951  -0.032 -17.193  1.00  0.95           O  
ATOM   1470  CG1 ILE A 185       9.230   3.808 -16.838  1.00  0.95           C  
ATOM   1471  CG2 ILE A 185      10.023   1.998 -15.266  1.00  0.95           C  
ATOM   1472  CD1 ILE A 185      10.017   4.993 -16.294  1.00  0.95           C  
ATOM   1473  N   PHE A 186       7.944   1.405 -18.724  1.00  0.92           N  
ATOM   1474  CA  PHE A 186       8.450   0.772 -19.936  1.00  0.92           C  
ATOM   1475  C   PHE A 186       9.141   1.793 -20.832  1.00  0.92           C  
ATOM   1476  CB  PHE A 186       7.314   0.086 -20.700  1.00  0.92           C  
ATOM   1477  O   PHE A 186       8.926   2.998 -20.689  1.00  0.92           O  
ATOM   1478  CG  PHE A 186       6.607  -0.982 -19.909  1.00  0.92           C  
ATOM   1479  CD1 PHE A 186       7.297  -2.098 -19.451  1.00  0.92           C  
ATOM   1480  CD2 PHE A 186       5.253  -0.869 -19.624  1.00  0.92           C  
ATOM   1481  CE1 PHE A 186       6.646  -3.088 -18.719  1.00  0.92           C  
ATOM   1482  CE2 PHE A 186       4.595  -1.854 -18.892  1.00  0.92           C  
ATOM   1483  CZ  PHE A 186       5.293  -2.963 -18.441  1.00  0.92           C  
ATOM   1484  N   GLY A 187      10.001   1.327 -21.720  1.00  0.89           N  
ATOM   1485  CA  GLY A 187      10.686   2.148 -22.706  1.00  0.89           C  
ATOM   1486  C   GLY A 187      11.885   1.458 -23.327  1.00  0.89           C  
ATOM   1487  O   GLY A 187      12.201   0.318 -22.980  1.00  0.89           O  
ATOM   1488  N   ASN A 188      12.408   2.049 -24.288  1.00  0.85           N  
ATOM   1489  CA  ASN A 188      13.604   1.507 -24.924  1.00  0.85           C  
ATOM   1490  C   ASN A 188      14.799   1.522 -23.975  1.00  0.85           C  
ATOM   1491  CB  ASN A 188      13.930   2.283 -26.202  1.00  0.85           C  
ATOM   1492  O   ASN A 188      14.844   2.323 -23.040  1.00  0.85           O  
ATOM   1493  CG  ASN A 188      12.923   2.036 -27.308  1.00  0.85           C  
ATOM   1494  ND2 ASN A 188      12.810   2.986 -28.229  1.00  0.85           N  
ATOM   1495  OD1 ASN A 188      12.252   1.002 -27.334  1.00  0.85           O  
ATOM   1496  N   THR A 189      15.711   0.594 -24.177  1.00  0.81           N  
ATOM   1497  CA  THR A 189      16.943   0.578 -23.396  1.00  0.81           C  
ATOM   1498  C   THR A 189      17.688   1.903 -23.534  1.00  0.81           C  
ATOM   1499  CB  THR A 189      17.863  -0.579 -23.827  1.00  0.81           C  
ATOM   1500  O   THR A 189      17.841   2.422 -24.641  1.00  0.81           O  
ATOM   1501  CG2 THR A 189      19.126  -0.625 -22.973  1.00  0.81           C  
ATOM   1502  OG1 THR A 189      17.159  -1.819 -23.686  1.00  0.81           O  
ATOM   1503  N   GLY A 190      18.052   2.520 -22.450  1.00  0.82           N  
ATOM   1504  CA  GLY A 190      18.827   3.751 -22.463  1.00  0.82           C  
ATOM   1505  C   GLY A 190      17.968   4.998 -22.376  1.00  0.82           C  
ATOM   1506  O   GLY A 190      18.487   6.116 -22.365  1.00  0.82           O  
ATOM   1507  N   ASP A 191      16.700   4.901 -22.348  1.00  0.88           N  
ATOM   1508  CA  ASP A 191      15.799   6.049 -22.307  1.00  0.88           C  
ATOM   1509  C   ASP A 191      15.749   6.658 -20.907  1.00  0.88           C  
ATOM   1510  CB  ASP A 191      14.394   5.646 -22.757  1.00  0.88           C  
ATOM   1511  O   ASP A 191      15.141   7.711 -20.704  1.00  0.88           O  
ATOM   1512  CG  ASP A 191      14.240   5.616 -24.267  1.00  0.88           C  
ATOM   1513  OD1 ASP A 191      15.175   6.033 -24.984  1.00  0.88           O  
ATOM   1514  OD2 ASP A 191      13.173   5.174 -24.745  1.00  0.88           O  
ATOM   1515  N   GLY A 192      16.399   6.035 -19.943  1.00  0.89           N  
ATOM   1516  CA  GLY A 192      16.490   6.584 -18.599  1.00  0.89           C  
ATOM   1517  C   GLY A 192      15.314   6.204 -17.719  1.00  0.89           C  
ATOM   1518  O   GLY A 192      14.804   7.034 -16.963  1.00  0.89           O  
ATOM   1519  N   LYS A 193      14.849   4.979 -17.761  1.00  0.92           N  
ATOM   1520  CA  LYS A 193      13.702   4.500 -16.995  1.00  0.92           C  
ATOM   1521  C   LYS A 193      13.955   4.617 -15.495  1.00  0.92           C  
ATOM   1522  CB  LYS A 193      13.380   3.050 -17.361  1.00  0.92           C  
ATOM   1523  O   LYS A 193      13.143   5.190 -14.766  1.00  0.92           O  
ATOM   1524  CG  LYS A 193      12.966   2.855 -18.812  1.00  0.92           C  
ATOM   1525  CD  LYS A 193      12.536   1.419 -19.083  1.00  0.92           C  
ATOM   1526  CE  LYS A 193      13.685   0.442 -18.875  1.00  0.92           C  
ATOM   1527  NZ  LYS A 193      14.768   0.636 -19.885  1.00  0.92           N  
ATOM   1528  N   SER A 194      15.125   4.005 -15.045  1.00  0.93           N  
ATOM   1529  CA  SER A 194      15.485   4.057 -13.632  1.00  0.93           C  
ATOM   1530  C   SER A 194      15.665   5.495 -13.160  1.00  0.93           C  
ATOM   1531  CB  SER A 194      16.767   3.263 -13.375  1.00  0.93           C  
ATOM   1532  O   SER A 194      15.221   5.856 -12.068  1.00  0.93           O  
ATOM   1533  OG  SER A 194      16.597   1.902 -13.732  1.00  0.93           O  
ATOM   1534  N   HIS A 195      16.262   6.279 -14.040  1.00  0.93           N  
ATOM   1535  CA  HIS A 195      16.455   7.693 -13.740  1.00  0.93           C  
ATOM   1536  C   HIS A 195      15.119   8.403 -13.549  1.00  0.93           C  
ATOM   1537  CB  HIS A 195      17.256   8.372 -14.852  1.00  0.93           C  
ATOM   1538  O   HIS A 195      14.950   9.172 -12.600  1.00  0.93           O  
ATOM   1539  CG  HIS A 195      17.484   9.832 -14.622  1.00  0.93           C  
ATOM   1540  CD2 HIS A 195      18.490  10.487 -13.996  1.00  0.93           C  
ATOM   1541  ND1 HIS A 195      16.606  10.801 -15.059  1.00  0.93           N  
ATOM   1542  CE1 HIS A 195      17.065  11.991 -14.712  1.00  0.93           C  
ATOM   1543  NE2 HIS A 195      18.207  11.829 -14.066  1.00  0.93           N  
ATOM   1544  N   THR A 196      14.173   8.126 -14.381  1.00  0.95           N  
ATOM   1545  CA  THR A 196      12.844   8.723 -14.311  1.00  0.95           C  
ATOM   1546  C   THR A 196      12.134   8.315 -13.024  1.00  0.95           C  
ATOM   1547  CB  THR A 196      11.986   8.319 -15.524  1.00  0.95           C  
ATOM   1548  O   THR A 196      11.551   9.156 -12.337  1.00  0.95           O  
ATOM   1549  CG2 THR A 196      10.583   8.909 -15.427  1.00  0.95           C  
ATOM   1550  OG1 THR A 196      12.610   8.794 -16.724  1.00  0.95           O  
ATOM   1551  N   LEU A 197      12.218   7.076 -12.645  1.00  0.96           N  
ATOM   1552  CA  LEU A 197      11.577   6.574 -11.435  1.00  0.96           C  
ATOM   1553  C   LEU A 197      12.172   7.229 -10.193  1.00  0.96           C  
ATOM   1554  CB  LEU A 197      11.722   5.053 -11.343  1.00  0.96           C  
ATOM   1555  O   LEU A 197      11.438   7.653  -9.297  1.00  0.96           O  
ATOM   1556  CG  LEU A 197      10.937   4.233 -12.368  1.00  0.96           C  
ATOM   1557  CD1 LEU A 197      11.236   2.747 -12.200  1.00  0.96           C  
ATOM   1558  CD2 LEU A 197       9.442   4.502 -12.237  1.00  0.96           C  
ATOM   1559  N   ASN A 198      13.508   7.328 -10.152  1.00  0.95           N  
ATOM   1560  CA  ASN A 198      14.194   7.908  -9.003  1.00  0.95           C  
ATOM   1561  C   ASN A 198      13.801   9.368  -8.793  1.00  0.95           C  
ATOM   1562  CB  ASN A 198      15.711   7.785  -9.164  1.00  0.95           C  
ATOM   1563  O   ASN A 198      13.535   9.788  -7.666  1.00  0.95           O  
ATOM   1564  CG  ASN A 198      16.206   6.366  -8.967  1.00  0.95           C  
ATOM   1565  ND2 ASN A 198      17.304   6.024  -9.631  1.00  0.95           N  
ATOM   1566  OD1 ASN A 198      15.606   5.584  -8.226  1.00  0.95           O  
ATOM   1567  N   HIS A 199      13.644  10.103  -9.864  1.00  0.94           N  
ATOM   1568  CA  HIS A 199      13.352  11.530  -9.779  1.00  0.94           C  
ATOM   1569  C   HIS A 199      11.869  11.774  -9.522  1.00  0.94           C  
ATOM   1570  CB  HIS A 199      13.788  12.243 -11.060  1.00  0.94           C  
ATOM   1571  O   HIS A 199      11.501  12.755  -8.872  1.00  0.94           O  
ATOM   1572  CG  HIS A 199      15.259  12.507 -11.128  1.00  0.94           C  
ATOM   1573  CD2 HIS A 199      16.272  11.769 -11.640  1.00  0.94           C  
ATOM   1574  ND1 HIS A 199      15.833  13.654 -10.625  1.00  0.94           N  
ATOM   1575  CE1 HIS A 199      17.140  13.610 -10.825  1.00  0.94           C  
ATOM   1576  NE2 HIS A 199      17.431  12.476 -11.439  1.00  0.94           N  
ATOM   1577  N   THR A 200      11.051  10.856  -9.985  1.00  0.95           N  
ATOM   1578  CA  THR A 200       9.608  11.023  -9.850  1.00  0.95           C  
ATOM   1579  C   THR A 200       9.138  10.578  -8.468  1.00  0.95           C  
ATOM   1580  CB  THR A 200       8.851  10.231 -10.932  1.00  0.95           C  
ATOM   1581  O   THR A 200       8.355  11.274  -7.820  1.00  0.95           O  
ATOM   1582  CG2 THR A 200       7.345  10.436 -10.811  1.00  0.95           C  
ATOM   1583  OG1 THR A 200       9.279  10.672 -12.227  1.00  0.95           O  
ATOM   1584  N   PHE A 201       9.692   9.499  -7.887  1.00  0.96           N  
ATOM   1585  CA  PHE A 201       9.141   8.904  -6.675  1.00  0.96           C  
ATOM   1586  C   PHE A 201      10.079   9.118  -5.493  1.00  0.96           C  
ATOM   1587  CB  PHE A 201       8.884   7.408  -6.878  1.00  0.96           C  
ATOM   1588  O   PHE A 201       9.654   9.056  -4.337  1.00  0.96           O  
ATOM   1589  CG  PHE A 201       7.759   7.109  -7.831  1.00  0.96           C  
ATOM   1590  CD1 PHE A 201       6.436   7.181  -7.412  1.00  0.96           C  
ATOM   1591  CD2 PHE A 201       8.025   6.756  -9.148  1.00  0.96           C  
ATOM   1592  CE1 PHE A 201       5.393   6.905  -8.293  1.00  0.96           C  
ATOM   1593  CE2 PHE A 201       6.987   6.479 -10.034  1.00  0.96           C  
ATOM   1594  CZ  PHE A 201       5.672   6.553  -9.604  1.00  0.96           C  
ATOM   1595  N   PHE A 202      11.377   9.319  -5.829  1.00  0.95           N  
ATOM   1596  CA  PHE A 202      12.320   9.324  -4.717  1.00  0.95           C  
ATOM   1597  C   PHE A 202      13.182  10.581  -4.743  1.00  0.95           C  
ATOM   1598  CB  PHE A 202      13.208   8.077  -4.757  1.00  0.95           C  
ATOM   1599  O   PHE A 202      14.356  10.542  -4.371  1.00  0.95           O  
ATOM   1600  CG  PHE A 202      12.440   6.787  -4.855  1.00  0.95           C  
ATOM   1601  CD1 PHE A 202      11.652   6.350  -3.798  1.00  0.95           C  
ATOM   1602  CD2 PHE A 202      12.506   6.011  -6.005  1.00  0.95           C  
ATOM   1603  CE1 PHE A 202      10.939   5.156  -3.886  1.00  0.95           C  
ATOM   1604  CE2 PHE A 202      11.797   4.817  -6.100  1.00  0.95           C  
ATOM   1605  CZ  PHE A 202      11.015   4.391  -5.039  1.00  0.95           C  
ATOM   1606  N   TYR A 203      12.717  11.604  -5.304  1.00  0.91           N  
ATOM   1607  CA  TYR A 203      13.228  12.970  -5.267  1.00  0.91           C  
ATOM   1608  C   TYR A 203      14.708  13.009  -5.626  1.00  0.91           C  
ATOM   1609  CB  TYR A 203      13.010  13.589  -3.883  1.00  0.91           C  
ATOM   1610  O   TYR A 203      15.496  13.688  -4.964  1.00  0.91           O  
ATOM   1611  CG  TYR A 203      11.561  13.647  -3.465  1.00  0.91           C  
ATOM   1612  CD1 TYR A 203      10.745  14.706  -3.858  1.00  0.91           C  
ATOM   1613  CD2 TYR A 203      11.004  12.645  -2.678  1.00  0.91           C  
ATOM   1614  CE1 TYR A 203       9.409  14.765  -3.474  1.00  0.91           C  
ATOM   1615  CE2 TYR A 203       9.670  12.694  -2.288  1.00  0.91           C  
ATOM   1616  OH  TYR A 203       7.560  13.810  -2.308  1.00  0.91           O  
ATOM   1617  CZ  TYR A 203       8.881  13.756  -2.691  1.00  0.91           C  
ATOM   1618  N   GLY A 204      15.076  12.123  -6.593  1.00  0.90           N  
ATOM   1619  CA  GLY A 204      16.399  12.146  -7.196  1.00  0.90           C  
ATOM   1620  C   GLY A 204      17.370  11.181  -6.543  1.00  0.90           C  
ATOM   1621  O   GLY A 204      18.483  10.985  -7.034  1.00  0.90           O  
ATOM   1622  N   ARG A 205      16.944  10.538  -5.515  1.00  0.93           N  
ATOM   1623  CA  ARG A 205      17.784   9.538  -4.865  1.00  0.93           C  
ATOM   1624  C   ARG A 205      17.855   8.260  -5.694  1.00  0.93           C  
ATOM   1625  CB  ARG A 205      17.259   9.224  -3.462  1.00  0.93           C  
ATOM   1626  O   ARG A 205      16.835   7.781  -6.195  1.00  0.93           O  
ATOM   1627  CG  ARG A 205      18.167   8.310  -2.655  1.00  0.93           C  
ATOM   1628  CD  ARG A 205      17.566   7.974  -1.298  1.00  0.93           C  
ATOM   1629  NE  ARG A 205      18.156   6.764  -0.732  1.00  0.93           N  
ATOM   1630  NH1 ARG A 205      16.307   6.206   0.536  1.00  0.93           N  
ATOM   1631  NH2 ARG A 205      18.175   4.878   0.579  1.00  0.93           N  
ATOM   1632  CZ  ARG A 205      17.545   5.952   0.126  1.00  0.93           C  
ATOM   1633  N   GLU A 206      18.996   7.782  -5.757  1.00  0.93           N  
ATOM   1634  CA  GLU A 206      19.207   6.586  -6.568  1.00  0.93           C  
ATOM   1635  C   GLU A 206      18.762   5.330  -5.825  1.00  0.93           C  
ATOM   1636  CB  GLU A 206      20.678   6.464  -6.973  1.00  0.93           C  
ATOM   1637  O   GLU A 206      19.556   4.706  -5.118  1.00  0.93           O  
ATOM   1638  CG  GLU A 206      20.926   5.466  -8.094  1.00  0.93           C  
ATOM   1639  CD  GLU A 206      22.366   5.459  -8.583  1.00  0.93           C  
ATOM   1640  OE1 GLU A 206      22.612   5.046  -9.739  1.00  0.93           O  
ATOM   1641  OE2 GLU A 206      23.255   5.868  -7.804  1.00  0.93           O  
ATOM   1642  N   VAL A 207      17.557   4.992  -5.926  1.00  0.95           N  
ATOM   1643  CA  VAL A 207      16.966   3.772  -5.384  1.00  0.95           C  
ATOM   1644  C   VAL A 207      17.072   2.647  -6.410  1.00  0.95           C  
ATOM   1645  CB  VAL A 207      15.490   3.988  -4.980  1.00  0.95           C  
ATOM   1646  O   VAL A 207      17.432   1.518  -6.068  1.00  0.95           O  
ATOM   1647  CG1 VAL A 207      14.843   2.665  -4.574  1.00  0.95           C  
ATOM   1648  CG2 VAL A 207      15.392   5.005  -3.844  1.00  0.95           C  
ATOM   1649  N   PHE A 208      16.780   2.987  -7.600  1.00  0.94           N  
ATOM   1650  CA  PHE A 208      17.079   2.110  -8.726  1.00  0.94           C  
ATOM   1651  C   PHE A 208      18.418   2.475  -9.355  1.00  0.94           C  
ATOM   1652  CB  PHE A 208      15.967   2.185  -9.777  1.00  0.94           C  
ATOM   1653  O   PHE A 208      18.655   3.636  -9.694  1.00  0.94           O  
ATOM   1654  CG  PHE A 208      14.623   1.738  -9.272  1.00  0.94           C  
ATOM   1655  CD1 PHE A 208      14.318   0.386  -9.167  1.00  0.94           C  
ATOM   1656  CD2 PHE A 208      13.662   2.670  -8.901  1.00  0.94           C  
ATOM   1657  CE1 PHE A 208      13.074  -0.031  -8.699  1.00  0.94           C  
ATOM   1658  CE2 PHE A 208      12.416   2.260  -8.433  1.00  0.94           C  
ATOM   1659  CZ  PHE A 208      12.124   0.910  -8.333  1.00  0.94           C  
ATOM   1660  N   LYS A 209      19.244   1.563  -9.494  1.00  0.91           N  
ATOM   1661  CA  LYS A 209      20.598   1.821  -9.977  1.00  0.91           C  
ATOM   1662  C   LYS A 209      20.578   2.379 -11.397  1.00  0.91           C  
ATOM   1663  CB  LYS A 209      21.439   0.545  -9.927  1.00  0.91           C  
ATOM   1664  O   LYS A 209      19.806   1.917 -12.240  1.00  0.91           O  
ATOM   1665  CG  LYS A 209      21.818   0.108  -8.520  1.00  0.91           C  
ATOM   1666  CD  LYS A 209      22.832  -1.029  -8.541  1.00  0.91           C  
ATOM   1667  CE  LYS A 209      23.207  -1.472  -7.134  1.00  0.91           C  
ATOM   1668  NZ  LYS A 209      24.188  -2.598  -7.150  1.00  0.91           N  
ATOM   1669  N   THR A 210      21.382   3.511 -11.616  1.00  0.89           N  
ATOM   1670  CA  THR A 210      21.525   4.106 -12.940  1.00  0.89           C  
ATOM   1671  C   THR A 210      22.970   4.011 -13.422  1.00  0.89           C  
ATOM   1672  CB  THR A 210      21.077   5.579 -12.943  1.00  0.89           C  
ATOM   1673  O   THR A 210      23.890   3.862 -12.615  1.00  0.89           O  
ATOM   1674  CG2 THR A 210      19.618   5.710 -12.517  1.00  0.89           C  
ATOM   1675  OG1 THR A 210      21.897   6.324 -12.034  1.00  0.89           O  
ATOM   1676  N   SER A 211      23.227   3.746 -14.683  1.00  0.84           N  
ATOM   1677  CA  SER A 211      24.565   3.692 -15.262  1.00  0.84           C  
ATOM   1678  C   SER A 211      24.692   4.642 -16.449  1.00  0.84           C  
ATOM   1679  CB  SER A 211      24.903   2.267 -15.701  1.00  0.84           C  
ATOM   1680  O   SER A 211      23.766   4.767 -17.252  1.00  0.84           O  
ATOM   1681  OG  SER A 211      26.141   2.232 -16.389  1.00  0.84           O  
ATOM   1682  N   PRO A 212      25.825   5.340 -16.470  1.00  0.81           N  
ATOM   1683  CA  PRO A 212      26.109   6.189 -17.629  1.00  0.81           C  
ATOM   1684  C   PRO A 212      26.500   5.386 -18.867  1.00  0.81           C  
ATOM   1685  CB  PRO A 212      27.274   7.060 -17.152  1.00  0.81           C  
ATOM   1686  O   PRO A 212      26.501   5.921 -19.979  1.00  0.81           O  
ATOM   1687  CG  PRO A 212      27.948   6.249 -16.093  1.00  0.81           C  
ATOM   1688  CD  PRO A 212      26.924   5.359 -15.449  1.00  0.81           C  
ATOM   1689  N   THR A 213      26.772   4.062 -18.710  1.00  0.79           N  
ATOM   1690  CA  THR A 213      27.172   3.188 -19.807  1.00  0.79           C  
ATOM   1691  C   THR A 213      25.949   2.584 -20.490  1.00  0.79           C  
ATOM   1692  CB  THR A 213      28.097   2.060 -19.313  1.00  0.79           C  
ATOM   1693  O   THR A 213      24.830   2.696 -19.985  1.00  0.79           O  
ATOM   1694  CG2 THR A 213      29.298   2.623 -18.561  1.00  0.79           C  
ATOM   1695  OG1 THR A 213      27.362   1.195 -18.439  1.00  0.79           O  
ATOM   1696  N   GLN A 214      26.168   2.087 -21.800  1.00  0.71           N  
ATOM   1697  CA  GLN A 214      25.080   1.457 -22.542  1.00  0.71           C  
ATOM   1698  C   GLN A 214      24.738   0.088 -21.960  1.00  0.71           C  
ATOM   1699  CB  GLN A 214      25.447   1.321 -24.021  1.00  0.71           C  
ATOM   1700  O   GLN A 214      23.733  -0.519 -22.337  1.00  0.71           O  
ATOM   1701  CG  GLN A 214      25.533   2.651 -24.758  1.00  0.71           C  
ATOM   1702  CD  GLN A 214      25.766   2.483 -26.247  1.00  0.71           C  
ATOM   1703  NE2 GLN A 214      25.679   3.582 -26.989  1.00  0.71           N  
ATOM   1704  OE1 GLN A 214      26.024   1.375 -26.728  1.00  0.71           O  
ATOM   1705  N   GLU A 215      25.541  -0.327 -20.961  1.00  0.71           N  
ATOM   1706  CA  GLU A 215      25.276  -1.612 -20.320  1.00  0.71           C  
ATOM   1707  C   GLU A 215      24.238  -1.471 -19.211  1.00  0.71           C  
ATOM   1708  CB  GLU A 215      26.568  -2.210 -19.758  1.00  0.71           C  
ATOM   1709  O   GLU A 215      24.273  -0.511 -18.438  1.00  0.71           O  
ATOM   1710  CG  GLU A 215      27.586  -2.586 -20.825  1.00  0.71           C  
ATOM   1711  CD  GLU A 215      28.867  -3.171 -20.252  1.00  0.71           C  
ATOM   1712  OE1 GLU A 215      29.779  -3.521 -21.036  1.00  0.71           O  
ATOM   1713  OE2 GLU A 215      28.960  -3.281 -19.009  1.00  0.71           O  
ATOM   1714  N   SER A 216      23.248  -2.288 -19.289  1.00  0.72           N  
ATOM   1715  CA  SER A 216      22.158  -2.186 -18.325  1.00  0.72           C  
ATOM   1716  C   SER A 216      22.621  -2.571 -16.924  1.00  0.72           C  
ATOM   1717  CB  SER A 216      20.986  -3.074 -18.745  1.00  0.72           C  
ATOM   1718  O   SER A 216      23.382  -3.526 -16.756  1.00  0.72           O  
ATOM   1719  OG  SER A 216      21.382  -4.433 -18.810  1.00  0.72           O  
ATOM   1720  N   CYS A 217      22.423  -1.763 -15.953  1.00  0.73           N  
ATOM   1721  CA  CYS A 217      22.777  -2.032 -14.564  1.00  0.73           C  
ATOM   1722  C   CYS A 217      21.653  -2.771 -13.848  1.00  0.73           C  
ATOM   1723  CB  CYS A 217      23.091  -0.729 -13.829  1.00  0.73           C  
ATOM   1724  O   CYS A 217      21.872  -3.373 -12.795  1.00  0.73           O  
ATOM   1725  SG  CYS A 217      21.775   0.503 -13.936  1.00  0.73           S  
ATOM   1726  N   THR A 218      20.484  -2.810 -14.533  1.00  0.70           N  
ATOM   1727  CA  THR A 218      19.375  -3.518 -13.902  1.00  0.70           C  
ATOM   1728  C   THR A 218      18.817  -4.589 -14.834  1.00  0.70           C  
ATOM   1729  CB  THR A 218      18.250  -2.547 -13.498  1.00  0.70           C  
ATOM   1730  O   THR A 218      18.315  -4.278 -15.916  1.00  0.70           O  
ATOM   1731  CG2 THR A 218      18.711  -1.598 -12.397  1.00  0.70           C  
ATOM   1732  OG1 THR A 218      17.857  -1.779 -14.642  1.00  0.70           O  
ATOM   1733  N   VAL A 219      19.289  -5.802 -14.733  1.00  0.80           N  
ATOM   1734  CA  VAL A 219      18.698  -6.898 -15.494  1.00  0.80           C  
ATOM   1735  C   VAL A 219      17.580  -7.547 -14.682  1.00  0.80           C  
ATOM   1736  CB  VAL A 219      19.757  -7.954 -15.883  1.00  0.80           C  
ATOM   1737  O   VAL A 219      17.767  -7.877 -13.509  1.00  0.80           O  
ATOM   1738  CG1 VAL A 219      19.117  -9.097 -16.668  1.00  0.80           C  
ATOM   1739  CG2 VAL A 219      20.881  -7.309 -16.692  1.00  0.80           C  
ATOM   1740  N   GLY A 220      16.382  -7.625 -15.326  1.00  0.86           N  
ATOM   1741  CA  GLY A 220      15.210  -8.176 -14.666  1.00  0.86           C  
ATOM   1742  C   GLY A 220      14.210  -7.116 -14.243  1.00  0.86           C  
ATOM   1743  O   GLY A 220      14.161  -6.033 -14.829  1.00  0.86           O  
ATOM   1744  N   VAL A 221      13.299  -7.470 -13.347  1.00  0.92           N  
ATOM   1745  CA  VAL A 221      12.274  -6.570 -12.828  1.00  0.92           C  
ATOM   1746  C   VAL A 221      12.583  -6.220 -11.374  1.00  0.92           C  
ATOM   1747  CB  VAL A 221      10.864  -7.192 -12.939  1.00  0.92           C  
ATOM   1748  O   VAL A 221      12.672  -7.107 -10.521  1.00  0.92           O  
ATOM   1749  CG1 VAL A 221       9.808  -6.237 -12.386  1.00  0.92           C  
ATOM   1750  CG2 VAL A 221      10.554  -7.555 -14.390  1.00  0.92           C  
ATOM   1751  N   TRP A 222      12.728  -4.929 -11.105  1.00  0.95           N  
ATOM   1752  CA  TRP A 222      13.043  -4.447  -9.765  1.00  0.95           C  
ATOM   1753  C   TRP A 222      11.855  -3.706  -9.159  1.00  0.95           C  
ATOM   1754  CB  TRP A 222      14.269  -3.530  -9.797  1.00  0.95           C  
ATOM   1755  O   TRP A 222      11.064  -3.095  -9.881  1.00  0.95           O  
ATOM   1756  CG  TRP A 222      15.554  -4.242 -10.099  1.00  0.95           C  
ATOM   1757  CD1 TRP A 222      15.943  -4.765 -11.301  1.00  0.95           C  
ATOM   1758  CD2 TRP A 222      16.616  -4.513  -9.180  1.00  0.95           C  
ATOM   1759  CE2 TRP A 222      17.620  -5.204  -9.894  1.00  0.95           C  
ATOM   1760  CE3 TRP A 222      16.818  -4.237  -7.821  1.00  0.95           C  
ATOM   1761  NE1 TRP A 222      17.185  -5.345 -11.184  1.00  0.95           N  
ATOM   1762  CH2 TRP A 222      18.981  -5.341  -7.963  1.00  0.95           C  
ATOM   1763  CZ2 TRP A 222      18.810  -5.623  -9.293  1.00  0.95           C  
ATOM   1764  CZ3 TRP A 222      18.002  -4.655  -7.225  1.00  0.95           C  
ATOM   1765  N   ALA A 223      11.754  -3.815  -7.813  1.00  0.97           N  
ATOM   1766  CA  ALA A 223      10.610  -3.207  -7.138  1.00  0.97           C  
ATOM   1767  C   ALA A 223      11.059  -2.373  -5.941  1.00  0.97           C  
ATOM   1768  CB  ALA A 223       9.622  -4.282  -6.693  1.00  0.97           C  
ATOM   1769  O   ALA A 223      12.071  -2.682  -5.306  1.00  0.97           O  
ATOM   1770  N   ALA A 224      10.399  -1.303  -5.677  1.00  0.97           N  
ATOM   1771  CA  ALA A 224      10.587  -0.459  -4.499  1.00  0.97           C  
ATOM   1772  C   ALA A 224       9.262   0.142  -4.039  1.00  0.97           C  
ATOM   1773  CB  ALA A 224      11.596   0.648  -4.793  1.00  0.97           C  
ATOM   1774  O   ALA A 224       8.349   0.339  -4.845  1.00  0.97           O  
ATOM   1775  N   TYR A 225       9.186   0.416  -2.748  1.00  0.98           N  
ATOM   1776  CA  TYR A 225       7.965   0.967  -2.170  1.00  0.98           C  
ATOM   1777  C   TYR A 225       8.092   2.471  -1.960  1.00  0.98           C  
ATOM   1778  CB  TYR A 225       7.641   0.280  -0.841  1.00  0.98           C  
ATOM   1779  O   TYR A 225       9.059   2.941  -1.356  1.00  0.98           O  
ATOM   1780  CG  TYR A 225       6.469   0.890  -0.112  1.00  0.98           C  
ATOM   1781  CD1 TYR A 225       6.613   1.398   1.177  1.00  0.98           C  
ATOM   1782  CD2 TYR A 225       5.215   0.958  -0.709  1.00  0.98           C  
ATOM   1783  CE1 TYR A 225       5.535   1.959   1.854  1.00  0.98           C  
ATOM   1784  CE2 TYR A 225       4.130   1.517  -0.042  1.00  0.98           C  
ATOM   1785  OH  TYR A 225       3.228   2.568   1.902  1.00  0.98           O  
ATOM   1786  CZ  TYR A 225       4.299   2.014   1.237  1.00  0.98           C  
ATOM   1787  N   ASP A 226       7.150   3.216  -2.504  1.00  0.96           N  
ATOM   1788  CA  ASP A 226       7.017   4.649  -2.259  1.00  0.96           C  
ATOM   1789  C   ASP A 226       5.991   4.926  -1.162  1.00  0.96           C  
ATOM   1790  CB  ASP A 226       6.624   5.380  -3.544  1.00  0.96           C  
ATOM   1791  O   ASP A 226       4.784   4.843  -1.400  1.00  0.96           O  
ATOM   1792  CG  ASP A 226       6.391   6.866  -3.334  1.00  0.96           C  
ATOM   1793  OD1 ASP A 226       6.857   7.418  -2.314  1.00  0.96           O  
ATOM   1794  OD2 ASP A 226       5.735   7.490  -4.196  1.00  0.96           O  
ATOM   1795  N   PRO A 227       6.411   5.327   0.036  1.00  0.94           N  
ATOM   1796  CA  PRO A 227       5.508   5.535   1.170  1.00  0.94           C  
ATOM   1797  C   PRO A 227       4.660   6.796   1.025  1.00  0.94           C  
ATOM   1798  CB  PRO A 227       6.460   5.651   2.363  1.00  0.94           C  
ATOM   1799  O   PRO A 227       3.603   6.910   1.651  1.00  0.94           O  
ATOM   1800  CG  PRO A 227       7.777   6.027   1.765  1.00  0.94           C  
ATOM   1801  CD  PRO A 227       7.867   5.425   0.392  1.00  0.94           C  
ATOM   1802  N   VAL A 228       5.117   7.742   0.183  1.00  0.93           N  
ATOM   1803  CA  VAL A 228       4.418   9.010   0.000  1.00  0.93           C  
ATOM   1804  C   VAL A 228       3.096   8.772  -0.727  1.00  0.93           C  
ATOM   1805  CB  VAL A 228       5.281  10.027  -0.781  1.00  0.93           C  
ATOM   1806  O   VAL A 228       2.040   9.213  -0.268  1.00  0.93           O  
ATOM   1807  CG1 VAL A 228       4.484  11.296  -1.076  1.00  0.93           C  
ATOM   1808  CG2 VAL A 228       6.551  10.359   0.000  1.00  0.93           C  
ATOM   1809  N   HIS A 229       3.193   7.976  -1.762  1.00  0.93           N  
ATOM   1810  CA  HIS A 229       2.023   7.757  -2.606  1.00  0.93           C  
ATOM   1811  C   HIS A 229       1.413   6.382  -2.356  1.00  0.93           C  
ATOM   1812  CB  HIS A 229       2.392   7.908  -4.083  1.00  0.93           C  
ATOM   1813  O   HIS A 229       0.402   6.027  -2.966  1.00  0.93           O  
ATOM   1814  CG  HIS A 229       2.965   9.246  -4.425  1.00  0.93           C  
ATOM   1815  CD2 HIS A 229       2.364  10.415  -4.747  1.00  0.93           C  
ATOM   1816  ND1 HIS A 229       4.322   9.486  -4.462  1.00  0.93           N  
ATOM   1817  CE1 HIS A 229       4.530  10.750  -4.793  1.00  0.93           C  
ATOM   1818  NE2 HIS A 229       3.358  11.335  -4.972  1.00  0.93           N  
ATOM   1819  N   LYS A 230       2.043   5.550  -1.450  1.00  0.95           N  
ATOM   1820  CA  LYS A 230       1.602   4.199  -1.117  1.00  0.95           C  
ATOM   1821  C   LYS A 230       1.502   3.330  -2.368  1.00  0.95           C  
ATOM   1822  CB  LYS A 230       0.255   4.235  -0.395  1.00  0.95           C  
ATOM   1823  O   LYS A 230       0.480   2.679  -2.597  1.00  0.95           O  
ATOM   1824  CG  LYS A 230       0.267   5.038   0.898  1.00  0.95           C  
ATOM   1825  CD  LYS A 230      -1.105   5.052   1.560  1.00  0.95           C  
ATOM   1826  CE  LYS A 230      -1.110   5.908   2.820  1.00  0.95           C  
ATOM   1827  NZ  LYS A 230      -2.457   5.939   3.463  1.00  0.95           N  
ATOM   1828  N   VAL A 231       2.591   3.315  -3.176  1.00  0.97           N  
ATOM   1829  CA  VAL A 231       2.614   2.581  -4.437  1.00  0.97           C  
ATOM   1830  C   VAL A 231       3.860   1.701  -4.500  1.00  0.97           C  
ATOM   1831  CB  VAL A 231       2.574   3.535  -5.651  1.00  0.97           C  
ATOM   1832  O   VAL A 231       4.914   2.068  -3.974  1.00  0.97           O  
ATOM   1833  CG1 VAL A 231       1.255   4.305  -5.689  1.00  0.97           C  
ATOM   1834  CG2 VAL A 231       3.758   4.500  -5.610  1.00  0.97           C  
ATOM   1835  N   ALA A 232       3.736   0.492  -5.035  1.00  0.97           N  
ATOM   1836  CA  ALA A 232       4.877  -0.329  -5.431  1.00  0.97           C  
ATOM   1837  C   ALA A 232       5.379   0.062  -6.818  1.00  0.97           C  
ATOM   1838  CB  ALA A 232       4.502  -1.809  -5.403  1.00  0.97           C  
ATOM   1839  O   ALA A 232       4.646  -0.044  -7.804  1.00  0.97           O  
ATOM   1840  N   VAL A 233       6.627   0.577  -6.865  1.00  0.98           N  
ATOM   1841  CA  VAL A 233       7.225   1.056  -8.107  1.00  0.98           C  
ATOM   1842  C   VAL A 233       8.046  -0.060  -8.749  1.00  0.98           C  
ATOM   1843  CB  VAL A 233       8.111   2.299  -7.868  1.00  0.98           C  
ATOM   1844  O   VAL A 233       8.927  -0.638  -8.109  1.00  0.98           O  
ATOM   1845  CG1 VAL A 233       8.663   2.830  -9.190  1.00  0.98           C  
ATOM   1846  CG2 VAL A 233       7.320   3.385  -7.141  1.00  0.98           C  
ATOM   1847  N   ILE A 234       7.767  -0.337 -10.076  1.00  0.96           N  
ATOM   1848  CA  ILE A 234       8.389  -1.465 -10.760  1.00  0.96           C  
ATOM   1849  C   ILE A 234       9.236  -0.958 -11.926  1.00  0.96           C  
ATOM   1850  CB  ILE A 234       7.332  -2.473 -11.265  1.00  0.96           C  
ATOM   1851  O   ILE A 234       8.730  -0.276 -12.819  1.00  0.96           O  
ATOM   1852  CG1 ILE A 234       6.463  -2.962 -10.101  1.00  0.96           C  
ATOM   1853  CG2 ILE A 234       8.005  -3.650 -11.978  1.00  0.96           C  
ATOM   1854  CD1 ILE A 234       7.204  -3.837  -9.099  1.00  0.96           C  
ATOM   1855  N   ASP A 235      10.477  -1.304 -11.867  1.00  0.94           N  
ATOM   1856  CA  ASP A 235      11.412  -0.992 -12.944  1.00  0.94           C  
ATOM   1857  C   ASP A 235      11.620  -2.199 -13.857  1.00  0.94           C  
ATOM   1858  CB  ASP A 235      12.753  -0.526 -12.374  1.00  0.94           C  
ATOM   1859  O   ASP A 235      12.048  -3.262 -13.401  1.00  0.94           O  
ATOM   1860  CG  ASP A 235      13.714  -0.037 -13.443  1.00  0.94           C  
ATOM   1861  OD1 ASP A 235      13.263   0.313 -14.555  1.00  0.94           O  
ATOM   1862  OD2 ASP A 235      14.934  -0.005 -13.172  1.00  0.94           O  
ATOM   1863  N   THR A 236      11.342  -1.920 -15.149  1.00  0.89           N  
ATOM   1864  CA  THR A 236      11.442  -3.015 -16.107  1.00  0.89           C  
ATOM   1865  C   THR A 236      12.645  -2.822 -17.026  1.00  0.89           C  
ATOM   1866  CB  THR A 236      10.161  -3.137 -16.952  1.00  0.89           C  
ATOM   1867  O   THR A 236      12.747  -3.471 -18.069  1.00  0.89           O  
ATOM   1868  CG2 THR A 236       8.955  -3.466 -16.078  1.00  0.89           C  
ATOM   1869  OG1 THR A 236       9.922  -1.897 -17.629  1.00  0.89           O  
ATOM   1870  N   GLU A 237      13.878  -2.791 -16.531  1.00  0.73           N  
ATOM   1871  CA  GLU A 237      15.017  -2.504 -17.397  1.00  0.73           C  
ATOM   1872  C   GLU A 237      15.778  -3.779 -17.749  1.00  0.73           C  
ATOM   1873  CB  GLU A 237      15.958  -1.496 -16.732  1.00  0.73           C  
ATOM   1874  O   GLU A 237      15.894  -4.687 -16.923  1.00  0.73           O  
ATOM   1875  CG  GLU A 237      16.961  -0.868 -17.689  1.00  0.73           C  
ATOM   1876  CD  GLU A 237      17.726   0.296 -17.077  1.00  0.73           C  
ATOM   1877  OE1 GLU A 237      18.646   0.831 -17.736  1.00  0.73           O  
ATOM   1878  OE2 GLU A 237      17.402   0.675 -15.929  1.00  0.73           O  
ATOM   1879  N   GLY A 238      16.301  -3.894 -19.014  1.00  0.62           N  
ATOM   1880  CA  GLY A 238      17.236  -4.938 -19.403  1.00  0.62           C  
ATOM   1881  C   GLY A 238      16.551  -6.215 -19.852  1.00  0.62           C  
ATOM   1882  O   GLY A 238      17.192  -7.104 -20.417  1.00  0.62           O  
ATOM   1883  N   LEU A 239      15.271  -6.270 -19.877  1.00  0.59           N  
ATOM   1884  CA  LEU A 239      14.616  -7.510 -20.279  1.00  0.59           C  
ATOM   1885  C   LEU A 239      13.728  -7.286 -21.498  1.00  0.59           C  
ATOM   1886  CB  LEU A 239      13.784  -8.075 -19.124  1.00  0.59           C  
ATOM   1887  O   LEU A 239      13.529  -8.199 -22.303  1.00  0.59           O  
ATOM   1888  CG  LEU A 239      14.472  -9.116 -18.239  1.00  0.59           C  
ATOM   1889  CD1 LEU A 239      14.097  -8.899 -16.777  1.00  0.59           C  
ATOM   1890  CD2 LEU A 239      14.104 -10.526 -18.688  1.00  0.59           C  
ATOM   1891  N   LEU A 240      13.393  -5.996 -21.790  1.00  0.59           N  
ATOM   1892  CA  LEU A 240      12.559  -5.804 -22.971  1.00  0.59           C  
ATOM   1893  C   LEU A 240      13.408  -5.432 -24.182  1.00  0.59           C  
ATOM   1894  CB  LEU A 240      11.510  -4.718 -22.716  1.00  0.59           C  
ATOM   1895  O   LEU A 240      13.049  -5.751 -25.318  1.00  0.59           O  
ATOM   1896  CG  LEU A 240      10.406  -5.064 -21.715  1.00  0.59           C  
ATOM   1897  CD1 LEU A 240       9.604  -3.816 -21.360  1.00  0.59           C  
ATOM   1898  CD2 LEU A 240       9.495  -6.150 -22.277  1.00  0.59           C  
ATOM   1899  N   GLY A 241      14.763  -5.329 -24.091  1.00  0.52           N  
ATOM   1900  CA  GLY A 241      15.555  -4.856 -25.215  1.00  0.52           C  
ATOM   1901  C   GLY A 241      16.795  -5.693 -25.465  1.00  0.52           C  
ATOM   1902  O   GLY A 241      17.328  -5.705 -26.577  1.00  0.52           O  
ATOM   1903  N   ALA A 242      16.820  -7.172 -25.015  1.00  0.49           N  
ATOM   1904  CA  ALA A 242      18.004  -7.966 -25.333  1.00  0.49           C  
ATOM   1905  C   ALA A 242      17.721  -9.458 -25.183  1.00  0.49           C  
ATOM   1906  CB  ALA A 242      19.174  -7.557 -24.442  1.00  0.49           C  
ATOM   1907  O   ALA A 242      18.593 -10.291 -25.442  1.00  0.49           O  
ATOM   1908  N   THR A 243      16.422  -9.931 -25.077  1.00  0.52           N  
ATOM   1909  CA  THR A 243      16.339 -11.383 -24.962  1.00  0.52           C  
ATOM   1910  C   THR A 243      16.058 -12.018 -26.321  1.00  0.52           C  
ATOM   1911  CB  THR A 243      15.247 -11.802 -23.961  1.00  0.52           C  
ATOM   1912  O   THR A 243      15.425 -11.401 -27.181  1.00  0.52           O  
ATOM   1913  CG2 THR A 243      15.588 -11.337 -22.549  1.00  0.52           C  
ATOM   1914  OG1 THR A 243      13.997 -11.222 -24.354  1.00  0.52           O  
ATOM   1915  N   VAL A 244      16.910 -12.925 -26.816  1.00  0.53           N  
ATOM   1916  CA  VAL A 244      16.845 -13.775 -28.001  1.00  0.53           C  
ATOM   1917  C   VAL A 244      15.468 -14.428 -28.092  1.00  0.53           C  
ATOM   1918  CB  VAL A 244      17.948 -14.857 -27.985  1.00  0.53           C  
ATOM   1919  O   VAL A 244      14.963 -14.676 -29.190  1.00  0.53           O  
ATOM   1920  CG1 VAL A 244      18.211 -15.380 -29.396  1.00  0.53           C  
ATOM   1921  CG2 VAL A 244      19.231 -14.301 -27.370  1.00  0.53           C  
ATOM   1922  N   ASN A 245      14.664 -14.234 -26.953  1.00  0.67           N  
ATOM   1923  CA  ASN A 245      13.427 -15.007 -26.996  1.00  0.67           C  
ATOM   1924  C   ASN A 245      12.200 -14.109 -26.866  1.00  0.67           C  
ATOM   1925  CB  ASN A 245      13.423 -16.074 -25.899  1.00  0.67           C  
ATOM   1926  O   ASN A 245      11.945 -13.549 -25.798  1.00  0.67           O  
ATOM   1927  CG  ASN A 245      12.419 -17.179 -26.164  1.00  0.67           C  
ATOM   1928  ND2 ASN A 245      12.646 -18.342 -25.563  1.00  0.67           N  
ATOM   1929  OD1 ASN A 245      11.449 -16.990 -26.902  1.00  0.67           O  
ATOM   1930  N   LEU A 246      11.570 -13.726 -27.928  1.00  0.70           N  
ATOM   1931  CA  LEU A 246      10.365 -12.911 -28.041  1.00  0.70           C  
ATOM   1932  C   LEU A 246       9.276 -13.419 -27.102  1.00  0.70           C  
ATOM   1933  CB  LEU A 246       9.852 -12.908 -29.483  1.00  0.70           C  
ATOM   1934  O   LEU A 246       8.535 -12.626 -26.517  1.00  0.70           O  
ATOM   1935  CG  LEU A 246      10.595 -12.002 -30.466  1.00  0.70           C  
ATOM   1936  CD1 LEU A 246      10.465 -12.541 -31.886  1.00  0.70           C  
ATOM   1937  CD2 LEU A 246      10.068 -10.574 -30.380  1.00  0.70           C  
ATOM   1938  N   SER A 247       9.242 -14.678 -26.901  1.00  0.75           N  
ATOM   1939  CA  SER A 247       8.210 -15.290 -26.071  1.00  0.75           C  
ATOM   1940  C   SER A 247       8.416 -14.955 -24.597  1.00  0.75           C  
ATOM   1941  CB  SER A 247       8.199 -16.807 -26.261  1.00  0.75           C  
ATOM   1942  O   SER A 247       7.455 -14.666 -23.881  1.00  0.75           O  
ATOM   1943  OG  SER A 247       9.467 -17.362 -25.955  1.00  0.75           O  
ATOM   1944  N   GLN A 248       9.663 -14.974 -24.235  1.00  0.74           N  
ATOM   1945  CA  GLN A 248       9.998 -14.650 -22.852  1.00  0.74           C  
ATOM   1946  C   GLN A 248       9.669 -13.195 -22.533  1.00  0.74           C  
ATOM   1947  CB  GLN A 248      11.477 -14.927 -22.578  1.00  0.74           C  
ATOM   1948  O   GLN A 248       9.116 -12.896 -21.473  1.00  0.74           O  
ATOM   1949  CG  GLN A 248      11.866 -14.796 -21.112  1.00  0.74           C  
ATOM   1950  CD  GLN A 248      13.337 -15.077 -20.868  1.00  0.74           C  
ATOM   1951  NE2 GLN A 248      13.682 -15.394 -19.624  1.00  0.74           N  
ATOM   1952  OE1 GLN A 248      14.157 -15.010 -21.789  1.00  0.74           O  
ATOM   1953  N   ARG A 249       9.885 -12.376 -23.423  1.00  0.74           N  
ATOM   1954  CA  ARG A 249       9.617 -10.948 -23.287  1.00  0.74           C  
ATOM   1955  C   ARG A 249       8.121 -10.682 -23.156  1.00  0.74           C  
ATOM   1956  CB  ARG A 249      10.184 -10.178 -24.481  1.00  0.74           C  
ATOM   1957  O   ARG A 249       7.698  -9.890 -22.312  1.00  0.74           O  
ATOM   1958  CG  ARG A 249      10.045  -8.669 -24.363  1.00  0.74           C  
ATOM   1959  CD  ARG A 249      10.586  -7.954 -25.593  1.00  0.74           C  
ATOM   1960  NE  ARG A 249      10.217  -6.542 -25.602  1.00  0.74           N  
ATOM   1961  NH1 ARG A 249      11.394  -6.033 -27.524  1.00  0.74           N  
ATOM   1962  NH2 ARG A 249      10.215  -4.400 -26.431  1.00  0.74           N  
ATOM   1963  CZ  ARG A 249      10.610  -5.661 -26.519  1.00  0.74           C  
ATOM   1964  N   THR A 250       7.444 -11.307 -23.996  1.00  0.78           N  
ATOM   1965  CA  THR A 250       5.995 -11.135 -24.010  1.00  0.78           C  
ATOM   1966  C   THR A 250       5.381 -11.614 -22.698  1.00  0.78           C  
ATOM   1967  CB  THR A 250       5.354 -11.893 -25.188  1.00  0.78           C  
ATOM   1968  O   THR A 250       4.505 -10.952 -22.138  1.00  0.78           O  
ATOM   1969  CG2 THR A 250       3.845 -11.679 -25.222  1.00  0.78           C  
ATOM   1970  OG1 THR A 250       5.921 -11.421 -26.417  1.00  0.78           O  
ATOM   1971  N   ARG A 251       5.901 -12.671 -22.128  1.00  0.84           N  
ATOM   1972  CA  ARG A 251       5.381 -13.232 -20.885  1.00  0.84           C  
ATOM   1973  C   ARG A 251       5.644 -12.296 -19.710  1.00  0.84           C  
ATOM   1974  CB  ARG A 251       6.002 -14.603 -20.613  1.00  0.84           C  
ATOM   1975  O   ARG A 251       4.764 -12.075 -18.876  1.00  0.84           O  
ATOM   1976  CG  ARG A 251       5.587 -15.676 -21.607  1.00  0.84           C  
ATOM   1977  CD  ARG A 251       5.916 -17.073 -21.101  1.00  0.84           C  
ATOM   1978  NE  ARG A 251       7.346 -17.232 -20.851  1.00  0.84           N  
ATOM   1979  NH1 ARG A 251       7.846 -17.974 -22.981  1.00  0.84           N  
ATOM   1980  NH2 ARG A 251       9.507 -17.765 -21.416  1.00  0.84           N  
ATOM   1981  CZ  ARG A 251       8.230 -17.657 -21.750  1.00  0.84           C  
ATOM   1982  N   LEU A 252       6.807 -11.808 -19.668  1.00  0.86           N  
ATOM   1983  CA  LEU A 252       7.167 -10.884 -18.597  1.00  0.86           C  
ATOM   1984  C   LEU A 252       6.330  -9.612 -18.672  1.00  0.86           C  
ATOM   1985  CB  LEU A 252       8.656 -10.534 -18.670  1.00  0.86           C  
ATOM   1986  O   LEU A 252       5.858  -9.113 -17.648  1.00  0.86           O  
ATOM   1987  CG  LEU A 252       9.201  -9.653 -17.544  1.00  0.86           C  
ATOM   1988  CD1 LEU A 252       9.044 -10.355 -16.199  1.00  0.86           C  
ATOM   1989  CD2 LEU A 252      10.661  -9.299 -17.801  1.00  0.86           C  
ATOM   1990  N   LEU A 253       6.178  -9.128 -19.888  1.00  0.88           N  
ATOM   1991  CA  LEU A 253       5.355  -7.946 -20.124  1.00  0.88           C  
ATOM   1992  C   LEU A 253       3.934  -8.163 -19.616  1.00  0.88           C  
ATOM   1993  CB  LEU A 253       5.329  -7.599 -21.615  1.00  0.88           C  
ATOM   1994  O   LEU A 253       3.393  -7.323 -18.892  1.00  0.88           O  
ATOM   1995  CG  LEU A 253       4.449  -6.416 -22.020  1.00  0.88           C  
ATOM   1996  CD1 LEU A 253       4.992  -5.122 -21.422  1.00  0.88           C  
ATOM   1997  CD2 LEU A 253       4.359  -6.312 -23.539  1.00  0.88           C  
ATOM   1998  N   LEU A 254       3.387  -9.294 -19.878  1.00  0.88           N  
ATOM   1999  CA  LEU A 254       2.014  -9.601 -19.493  1.00  0.88           C  
ATOM   2000  C   LEU A 254       1.884  -9.700 -17.976  1.00  0.88           C  
ATOM   2001  CB  LEU A 254       1.554 -10.909 -20.142  1.00  0.88           C  
ATOM   2002  O   LEU A 254       0.893  -9.242 -17.402  1.00  0.88           O  
ATOM   2003  CG  LEU A 254       1.370 -10.883 -21.660  1.00  0.88           C  
ATOM   2004  CD1 LEU A 254       0.933 -12.255 -22.164  1.00  0.88           C  
ATOM   2005  CD2 LEU A 254       0.358  -9.815 -22.059  1.00  0.88           C  
ATOM   2006  N   LYS A 255       2.929 -10.269 -17.343  1.00  0.90           N  
ATOM   2007  CA  LYS A 255       2.923 -10.386 -15.888  1.00  0.90           C  
ATOM   2008  C   LYS A 255       2.912  -9.011 -15.225  1.00  0.90           C  
ATOM   2009  CB  LYS A 255       4.134 -11.188 -15.409  1.00  0.90           C  
ATOM   2010  O   LYS A 255       2.144  -8.773 -14.291  1.00  0.90           O  
ATOM   2011  CG  LYS A 255       4.090 -12.661 -15.787  1.00  0.90           C  
ATOM   2012  CD  LYS A 255       5.352 -13.391 -15.343  1.00  0.90           C  
ATOM   2013  CE  LYS A 255       5.396 -14.814 -15.884  1.00  0.90           C  
ATOM   2014  NZ  LYS A 255       6.693 -15.485 -15.573  1.00  0.90           N  
ATOM   2015  N   VAL A 256       3.738  -8.127 -15.752  1.00  0.92           N  
ATOM   2016  CA  VAL A 256       3.872  -6.788 -15.187  1.00  0.92           C  
ATOM   2017  C   VAL A 256       2.599  -5.987 -15.449  1.00  0.92           C  
ATOM   2018  CB  VAL A 256       5.097  -6.047 -15.768  1.00  0.92           C  
ATOM   2019  O   VAL A 256       2.085  -5.316 -14.551  1.00  0.92           O  
ATOM   2020  CG1 VAL A 256       5.104  -4.585 -15.325  1.00  0.92           C  
ATOM   2021  CG2 VAL A 256       6.390  -6.743 -15.347  1.00  0.92           C  
ATOM   2022  N   LEU A 257       2.031  -6.098 -16.638  1.00  0.92           N  
ATOM   2023  CA  LEU A 257       0.815  -5.371 -16.985  1.00  0.92           C  
ATOM   2024  C   LEU A 257      -0.355  -5.822 -16.116  1.00  0.92           C  
ATOM   2025  CB  LEU A 257       0.474  -5.572 -18.464  1.00  0.92           C  
ATOM   2026  O   LEU A 257      -1.170  -5.001 -15.691  1.00  0.92           O  
ATOM   2027  CG  LEU A 257       1.334  -4.802 -19.468  1.00  0.92           C  
ATOM   2028  CD1 LEU A 257       0.939  -5.169 -20.895  1.00  0.92           C  
ATOM   2029  CD2 LEU A 257       1.204  -3.299 -19.242  1.00  0.92           C  
ATOM   2030  N   ALA A 258      -0.368  -7.094 -15.840  1.00  0.90           N  
ATOM   2031  CA  ALA A 258      -1.482  -7.685 -15.104  1.00  0.90           C  
ATOM   2032  C   ALA A 258      -1.549  -7.139 -13.680  1.00  0.90           C  
ATOM   2033  CB  ALA A 258      -1.359  -9.206 -15.081  1.00  0.90           C  
ATOM   2034  O   ALA A 258      -2.637  -6.899 -13.151  1.00  0.90           O  
ATOM   2035  N   ILE A 259      -0.359  -6.818 -13.111  1.00  0.93           N  
ATOM   2036  CA  ILE A 259      -0.357  -6.392 -11.716  1.00  0.93           C  
ATOM   2037  C   ILE A 259      -0.311  -4.867 -11.642  1.00  0.93           C  
ATOM   2038  CB  ILE A 259       0.832  -7.001 -10.940  1.00  0.93           C  
ATOM   2039  O   ILE A 259      -0.507  -4.285 -10.573  1.00  0.93           O  
ATOM   2040  CG1 ILE A 259       2.161  -6.550 -11.557  1.00  0.93           C  
ATOM   2041  CG2 ILE A 259       0.732  -8.529 -10.913  1.00  0.93           C  
ATOM   2042  CD1 ILE A 259       3.379  -6.858 -10.697  1.00  0.93           C  
ATOM   2043  N   SER A 260      -0.097  -4.192 -12.740  1.00  0.95           N  
ATOM   2044  CA  SER A 260       0.102  -2.747 -12.766  1.00  0.95           C  
ATOM   2045  C   SER A 260      -1.230  -2.005 -12.792  1.00  0.95           C  
ATOM   2046  CB  SER A 260       0.943  -2.343 -13.978  1.00  0.95           C  
ATOM   2047  O   SER A 260      -2.163  -2.419 -13.484  1.00  0.95           O  
ATOM   2048  OG  SER A 260       2.237  -2.916 -13.906  1.00  0.95           O  
ATOM   2049  N   ASP A 261      -1.311  -0.977 -12.014  1.00  0.95           N  
ATOM   2050  CA  ASP A 261      -2.427  -0.038 -12.063  1.00  0.95           C  
ATOM   2051  C   ASP A 261      -2.161   1.079 -13.071  1.00  0.95           C  
ATOM   2052  CB  ASP A 261      -2.692   0.556 -10.678  1.00  0.95           C  
ATOM   2053  O   ASP A 261      -3.083   1.551 -13.740  1.00  0.95           O  
ATOM   2054  CG  ASP A 261      -3.047  -0.495  -9.641  1.00  0.95           C  
ATOM   2055  OD1 ASP A 261      -4.200  -0.977  -9.632  1.00  0.95           O  
ATOM   2056  OD2 ASP A 261      -2.167  -0.841  -8.823  1.00  0.95           O  
ATOM   2057  N   LEU A 262      -0.944   1.505 -13.126  1.00  0.96           N  
ATOM   2058  CA  LEU A 262      -0.477   2.576 -13.999  1.00  0.96           C  
ATOM   2059  C   LEU A 262       0.862   2.215 -14.634  1.00  0.96           C  
ATOM   2060  CB  LEU A 262      -0.348   3.887 -13.218  1.00  0.96           C  
ATOM   2061  O   LEU A 262       1.746   1.677 -13.964  1.00  0.96           O  
ATOM   2062  CG  LEU A 262       0.075   5.117 -14.023  1.00  0.96           C  
ATOM   2063  CD1 LEU A 262      -1.042   5.540 -14.971  1.00  0.96           C  
ATOM   2064  CD2 LEU A 262       0.454   6.262 -13.090  1.00  0.96           C  
ATOM   2065  N   VAL A 263       0.972   2.489 -15.937  1.00  0.96           N  
ATOM   2066  CA  VAL A 263       2.213   2.224 -16.658  1.00  0.96           C  
ATOM   2067  C   VAL A 263       2.755   3.524 -17.249  1.00  0.96           C  
ATOM   2068  CB  VAL A 263       2.008   1.176 -17.774  1.00  0.96           C  
ATOM   2069  O   VAL A 263       2.014   4.285 -17.875  1.00  0.96           O  
ATOM   2070  CG1 VAL A 263       3.290   0.994 -18.586  1.00  0.96           C  
ATOM   2071  CG2 VAL A 263       1.557  -0.156 -17.177  1.00  0.96           C  
ATOM   2072  N   ILE A 264       4.036   3.729 -17.020  1.00  0.97           N  
ATOM   2073  CA  ILE A 264       4.722   4.848 -17.657  1.00  0.97           C  
ATOM   2074  C   ILE A 264       5.520   4.347 -18.858  1.00  0.97           C  
ATOM   2075  CB  ILE A 264       5.651   5.581 -16.664  1.00  0.97           C  
ATOM   2076  O   ILE A 264       6.356   3.450 -18.726  1.00  0.97           O  
ATOM   2077  CG1 ILE A 264       4.852   6.077 -15.453  1.00  0.97           C  
ATOM   2078  CG2 ILE A 264       6.373   6.741 -17.356  1.00  0.97           C  
ATOM   2079  CD1 ILE A 264       5.717   6.529 -14.284  1.00  0.97           C  
ATOM   2080  N   TYR A 265       5.168   4.846 -19.957  1.00  0.95           N  
ATOM   2081  CA  TYR A 265       6.029   4.622 -21.113  1.00  0.95           C  
ATOM   2082  C   TYR A 265       6.973   5.799 -21.326  1.00  0.95           C  
ATOM   2083  CB  TYR A 265       5.189   4.392 -22.373  1.00  0.95           C  
ATOM   2084  O   TYR A 265       6.545   6.878 -21.742  1.00  0.95           O  
ATOM   2085  CG  TYR A 265       5.991   3.910 -23.557  1.00  0.95           C  
ATOM   2086  CD1 TYR A 265       6.704   4.806 -24.351  1.00  0.95           C  
ATOM   2087  CD2 TYR A 265       6.036   2.560 -23.886  1.00  0.95           C  
ATOM   2088  CE1 TYR A 265       7.443   4.367 -25.445  1.00  0.95           C  
ATOM   2089  CE2 TYR A 265       6.771   2.110 -24.978  1.00  0.95           C  
ATOM   2090  OH  TYR A 265       8.201   2.579 -26.831  1.00  0.95           O  
ATOM   2091  CZ  TYR A 265       7.471   3.019 -25.749  1.00  0.95           C  
ATOM   2092  N   ARG A 266       8.299   5.530 -21.130  1.00  0.94           N  
ATOM   2093  CA  ARG A 266       9.293   6.596 -21.196  1.00  0.94           C  
ATOM   2094  C   ARG A 266       9.943   6.655 -22.574  1.00  0.94           C  
ATOM   2095  CB  ARG A 266      10.363   6.401 -20.119  1.00  0.94           C  
ATOM   2096  O   ARG A 266      10.397   5.635 -23.096  1.00  0.94           O  
ATOM   2097  CG  ARG A 266      11.565   7.319 -20.273  1.00  0.94           C  
ATOM   2098  CD  ARG A 266      11.231   8.755 -19.892  1.00  0.94           C  
ATOM   2099  NE  ARG A 266      12.416   9.608 -19.915  1.00  0.94           N  
ATOM   2100  NH1 ARG A 266      11.687  10.925 -21.668  1.00  0.94           N  
ATOM   2101  NH2 ARG A 266      13.721  11.331 -20.692  1.00  0.94           N  
ATOM   2102  CZ  ARG A 266      12.605  10.619 -20.758  1.00  0.94           C  
ATOM   2103  N   THR A 267       9.996   7.863 -23.196  1.00  0.93           N  
ATOM   2104  CA  THR A 267      10.708   8.024 -24.458  1.00  0.93           C  
ATOM   2105  C   THR A 267      11.458   9.353 -24.491  1.00  0.93           C  
ATOM   2106  CB  THR A 267       9.745   7.944 -25.657  1.00  0.93           C  
ATOM   2107  O   THR A 267      10.940  10.374 -24.035  1.00  0.93           O  
ATOM   2108  CG2 THR A 267       8.699   9.053 -25.596  1.00  0.93           C  
ATOM   2109  OG1 THR A 267      10.493   8.074 -26.873  1.00  0.93           O  
ATOM   2110  N   HIS A 268      12.712   9.267 -24.960  1.00  0.90           N  
ATOM   2111  CA  HIS A 268      13.563  10.441 -25.121  1.00  0.90           C  
ATOM   2112  C   HIS A 268      13.720  10.810 -26.592  1.00  0.90           C  
ATOM   2113  CB  HIS A 268      14.936  10.198 -24.491  1.00  0.90           C  
ATOM   2114  O   HIS A 268      14.587  11.613 -26.946  1.00  0.90           O  
ATOM   2115  CG  HIS A 268      15.681  11.455 -24.174  1.00  0.90           C  
ATOM   2116  CD2 HIS A 268      15.632  12.270 -23.094  1.00  0.90           C  
ATOM   2117  ND1 HIS A 268      16.610  12.005 -25.031  1.00  0.90           N  
ATOM   2118  CE1 HIS A 268      17.101  13.107 -24.490  1.00  0.90           C  
ATOM   2119  NE2 HIS A 268      16.524  13.290 -23.314  1.00  0.90           N  
ATOM   2120  N   ALA A 269      12.850  10.210 -27.462  1.00  0.91           N  
ATOM   2121  CA  ALA A 269      12.908  10.489 -28.895  1.00  0.91           C  
ATOM   2122  C   ALA A 269      12.373  11.884 -29.203  1.00  0.91           C  
ATOM   2123  CB  ALA A 269      12.124   9.437 -29.674  1.00  0.91           C  
ATOM   2124  O   ALA A 269      11.522  12.404 -28.477  1.00  0.91           O  
ATOM   2125  N   ASP A 270      12.948  12.551 -30.233  1.00  0.90           N  
ATOM   2126  CA  ASP A 270      12.526  13.889 -30.634  1.00  0.90           C  
ATOM   2127  C   ASP A 270      11.071  13.890 -31.096  1.00  0.90           C  
ATOM   2128  CB  ASP A 270      13.431  14.427 -31.744  1.00  0.90           C  
ATOM   2129  O   ASP A 270      10.357  14.878 -30.913  1.00  0.90           O  
ATOM   2130  CG  ASP A 270      14.780  14.900 -31.232  1.00  0.90           C  
ATOM   2131  OD1 ASP A 270      14.885  15.274 -30.044  1.00  0.90           O  
ATOM   2132  OD2 ASP A 270      15.747  14.902 -32.025  1.00  0.90           O  
ATOM   2133  N   ARG A 271      10.656  12.731 -31.632  1.00  0.91           N  
ATOM   2134  CA  ARG A 271       9.282  12.523 -32.077  1.00  0.91           C  
ATOM   2135  C   ARG A 271       8.763  11.160 -31.631  1.00  0.91           C  
ATOM   2136  CB  ARG A 271       9.185  12.648 -33.599  1.00  0.91           C  
ATOM   2137  O   ARG A 271       9.548  10.255 -31.343  1.00  0.91           O  
ATOM   2138  CG  ARG A 271       9.632  13.998 -34.136  1.00  0.91           C  
ATOM   2139  CD  ARG A 271       9.529  14.064 -35.653  1.00  0.91           C  
ATOM   2140  NE  ARG A 271       9.910  15.379 -36.163  1.00  0.91           N  
ATOM   2141  NH1 ARG A 271       9.522  14.860 -38.381  1.00  0.91           N  
ATOM   2142  NH2 ARG A 271      10.264  16.950 -37.800  1.00  0.91           N  
ATOM   2143  CZ  ARG A 271       9.898  15.727 -37.447  1.00  0.91           C  
ATOM   2144  N   LEU A 272       7.440  11.093 -31.524  1.00  0.92           N  
ATOM   2145  CA  LEU A 272       6.837   9.801 -31.218  1.00  0.92           C  
ATOM   2146  C   LEU A 272       6.778   8.920 -32.461  1.00  0.92           C  
ATOM   2147  CB  LEU A 272       5.430   9.988 -30.643  1.00  0.92           C  
ATOM   2148  O   LEU A 272       5.992   9.181 -33.375  1.00  0.92           O  
ATOM   2149  CG  LEU A 272       5.333  10.764 -29.329  1.00  0.92           C  
ATOM   2150  CD1 LEU A 272       3.877  10.882 -28.890  1.00  0.92           C  
ATOM   2151  CD2 LEU A 272       6.170  10.090 -28.246  1.00  0.92           C  
ATOM   2152  N   HIS A 273       7.647   7.854 -32.570  1.00  0.89           N  
ATOM   2153  CA  HIS A 273       7.771   6.981 -33.732  1.00  0.89           C  
ATOM   2154  C   HIS A 273       6.717   5.878 -33.707  1.00  0.89           C  
ATOM   2155  CB  HIS A 273       9.171   6.368 -33.795  1.00  0.89           C  
ATOM   2156  O   HIS A 273       6.103   5.624 -32.669  1.00  0.89           O  
ATOM   2157  CG  HIS A 273      10.254   7.369 -34.039  1.00  0.89           C  
ATOM   2158  CD2 HIS A 273      11.169   7.912 -33.201  1.00  0.89           C  
ATOM   2159  ND1 HIS A 273      10.484   7.930 -35.277  1.00  0.89           N  
ATOM   2160  CE1 HIS A 273      11.496   8.777 -35.189  1.00  0.89           C  
ATOM   2161  NE2 HIS A 273      11.930   8.784 -33.940  1.00  0.89           N  
ATOM   2162  N   ASN A 274       6.417   5.309 -34.879  1.00  0.91           N  
ATOM   2163  CA  ASN A 274       5.441   4.236 -35.042  1.00  0.91           C  
ATOM   2164  C   ASN A 274       5.754   3.051 -34.133  1.00  0.91           C  
ATOM   2165  CB  ASN A 274       5.380   3.784 -36.502  1.00  0.91           C  
ATOM   2166  O   ASN A 274       4.851   2.317 -33.730  1.00  0.91           O  
ATOM   2167  CG  ASN A 274       4.724   4.810 -37.405  1.00  0.91           C  
ATOM   2168  ND2 ASN A 274       4.913   4.659 -38.710  1.00  0.91           N  
ATOM   2169  OD1 ASN A 274       4.053   5.732 -36.932  1.00  0.91           O  
ATOM   2170  N   ASP A 275       6.977   2.878 -33.739  1.00  0.87           N  
ATOM   2171  CA  ASP A 275       7.401   1.751 -32.913  1.00  0.87           C  
ATOM   2172  C   ASP A 275       6.695   1.766 -31.559  1.00  0.87           C  
ATOM   2173  CB  ASP A 275       8.918   1.771 -32.715  1.00  0.87           C  
ATOM   2174  O   ASP A 275       6.327   0.714 -31.033  1.00  0.87           O  
ATOM   2175  CG  ASP A 275       9.686   1.450 -33.985  1.00  0.87           C  
ATOM   2176  OD1 ASP A 275       9.094   0.885 -34.930  1.00  0.87           O  
ATOM   2177  OD2 ASP A 275      10.895   1.761 -34.041  1.00  0.87           O  
ATOM   2178  N   LEU A 276       6.562   2.968 -31.029  1.00  0.91           N  
ATOM   2179  CA  LEU A 276       5.864   3.122 -29.757  1.00  0.91           C  
ATOM   2180  C   LEU A 276       4.427   2.623 -29.861  1.00  0.91           C  
ATOM   2181  CB  LEU A 276       5.878   4.586 -29.311  1.00  0.91           C  
ATOM   2182  O   LEU A 276       3.979   1.829 -29.031  1.00  0.91           O  
ATOM   2183  CG  LEU A 276       5.110   4.912 -28.030  1.00  0.91           C  
ATOM   2184  CD1 LEU A 276       5.699   6.148 -27.359  1.00  0.91           C  
ATOM   2185  CD2 LEU A 276       3.629   5.115 -28.331  1.00  0.91           C  
ATOM   2186  N   PHE A 277       3.727   3.057 -30.872  1.00  0.93           N  
ATOM   2187  CA  PHE A 277       2.327   2.710 -31.088  1.00  0.93           C  
ATOM   2188  C   PHE A 277       2.177   1.221 -31.376  1.00  0.93           C  
ATOM   2189  CB  PHE A 277       1.740   3.530 -32.241  1.00  0.93           C  
ATOM   2190  O   PHE A 277       1.239   0.582 -30.895  1.00  0.93           O  
ATOM   2191  CG  PHE A 277       1.738   5.014 -31.991  1.00  0.93           C  
ATOM   2192  CD1 PHE A 277       0.680   5.619 -31.324  1.00  0.93           C  
ATOM   2193  CD2 PHE A 277       2.794   5.805 -32.424  1.00  0.93           C  
ATOM   2194  CE1 PHE A 277       0.675   6.993 -31.091  1.00  0.93           C  
ATOM   2195  CE2 PHE A 277       2.797   7.178 -32.196  1.00  0.93           C  
ATOM   2196  CZ  PHE A 277       1.736   7.770 -31.530  1.00  0.93           C  
ATOM   2197  N   LYS A 278       3.103   0.692 -32.132  1.00  0.90           N  
ATOM   2198  CA  LYS A 278       3.109  -0.743 -32.399  1.00  0.90           C  
ATOM   2199  C   LYS A 278       3.305  -1.541 -31.113  1.00  0.90           C  
ATOM   2200  CB  LYS A 278       4.204  -1.097 -33.407  1.00  0.90           C  
ATOM   2201  O   LYS A 278       2.609  -2.531 -30.879  1.00  0.90           O  
ATOM   2202  CG  LYS A 278       4.180  -2.548 -33.864  1.00  0.90           C  
ATOM   2203  CD  LYS A 278       5.254  -2.824 -34.907  1.00  0.90           C  
ATOM   2204  CE  LYS A 278       5.287  -4.294 -35.303  1.00  0.90           C  
ATOM   2205  NZ  LYS A 278       6.407  -4.590 -36.245  1.00  0.90           N  
ATOM   2206  N   PHE A 279       4.188  -1.084 -30.333  1.00  0.90           N  
ATOM   2207  CA  PHE A 279       4.480  -1.763 -29.076  1.00  0.90           C  
ATOM   2208  C   PHE A 279       3.249  -1.792 -28.177  1.00  0.90           C  
ATOM   2209  CB  PHE A 279       5.643  -1.078 -28.351  1.00  0.90           C  
ATOM   2210  O   PHE A 279       2.850  -2.854 -27.696  1.00  0.90           O  
ATOM   2211  CG  PHE A 279       5.880  -1.596 -26.958  1.00  0.90           C  
ATOM   2212  CD1 PHE A 279       5.424  -0.890 -25.852  1.00  0.90           C  
ATOM   2213  CD2 PHE A 279       6.560  -2.790 -26.756  1.00  0.90           C  
ATOM   2214  CE1 PHE A 279       5.642  -1.368 -24.562  1.00  0.90           C  
ATOM   2215  CE2 PHE A 279       6.782  -3.273 -25.469  1.00  0.90           C  
ATOM   2216  CZ  PHE A 279       6.323  -2.560 -24.374  1.00  0.90           C  
ATOM   2217  N   LEU A 280       2.681  -0.620 -27.916  1.00  0.92           N  
ATOM   2218  CA  LEU A 280       1.516  -0.529 -27.043  1.00  0.92           C  
ATOM   2219  C   LEU A 280       0.337  -1.298 -27.628  1.00  0.92           C  
ATOM   2220  CB  LEU A 280       1.125   0.934 -26.820  1.00  0.92           C  
ATOM   2221  O   LEU A 280      -0.409  -1.952 -26.896  1.00  0.92           O  
ATOM   2222  CG  LEU A 280       2.073   1.764 -25.952  1.00  0.92           C  
ATOM   2223  CD1 LEU A 280       1.570   3.200 -25.841  1.00  0.92           C  
ATOM   2224  CD2 LEU A 280       2.221   1.136 -24.570  1.00  0.92           C  
ATOM   2225  N   GLY A 281       0.173  -1.183 -28.981  1.00  0.91           N  
ATOM   2226  CA  GLY A 281      -0.865  -1.949 -29.651  1.00  0.91           C  
ATOM   2227  C   GLY A 281      -0.695  -3.448 -29.494  1.00  0.91           C  
ATOM   2228  O   GLY A 281      -1.655  -4.158 -29.188  1.00  0.91           O  
ATOM   2229  N   ASP A 282       0.523  -3.980 -29.673  1.00  0.88           N  
ATOM   2230  CA  ASP A 282       0.830  -5.399 -29.523  1.00  0.88           C  
ATOM   2231  C   ASP A 282       0.627  -5.854 -28.079  1.00  0.88           C  
ATOM   2232  CB  ASP A 282       2.265  -5.688 -29.969  1.00  0.88           C  
ATOM   2233  O   ASP A 282       0.103  -6.943 -27.834  1.00  0.88           O  
ATOM   2234  CG  ASP A 282       2.453  -5.572 -31.471  1.00  0.88           C  
ATOM   2235  OD1 ASP A 282       1.447  -5.515 -32.210  1.00  0.88           O  
ATOM   2236  OD2 ASP A 282       3.619  -5.541 -31.921  1.00  0.88           O  
ATOM   2237  N   ALA A 283       1.052  -4.993 -27.169  1.00  0.89           N  
ATOM   2238  CA  ALA A 283       0.882  -5.313 -25.754  1.00  0.89           C  
ATOM   2239  C   ALA A 283      -0.596  -5.439 -25.395  1.00  0.89           C  
ATOM   2240  CB  ALA A 283       1.549  -4.250 -24.884  1.00  0.89           C  
ATOM   2241  O   ALA A 283      -0.990  -6.364 -24.681  1.00  0.89           O  
ATOM   2242  N   SER A 284      -1.337  -4.510 -25.935  1.00  0.91           N  
ATOM   2243  CA  SER A 284      -2.777  -4.511 -25.697  1.00  0.91           C  
ATOM   2244  C   SER A 284      -3.427  -5.776 -26.247  1.00  0.91           C  
ATOM   2245  CB  SER A 284      -3.426  -3.279 -26.327  1.00  0.91           C  
ATOM   2246  O   SER A 284      -4.190  -6.444 -25.545  1.00  0.91           O  
ATOM   2247  OG  SER A 284      -4.833  -3.309 -26.158  1.00  0.91           O  
ATOM   2248  N   GLU A 285      -3.106  -6.149 -27.418  1.00  0.88           N  
ATOM   2249  CA  GLU A 285      -3.649  -7.339 -28.066  1.00  0.88           C  
ATOM   2250  C   GLU A 285      -3.265  -8.606 -27.306  1.00  0.88           C  
ATOM   2251  CB  GLU A 285      -3.167  -7.430 -29.516  1.00  0.88           C  
ATOM   2252  O   GLU A 285      -4.102  -9.484 -27.088  1.00  0.88           O  
ATOM   2253  CG  GLU A 285      -3.847  -8.526 -30.323  1.00  0.88           C  
ATOM   2254  CD  GLU A 285      -3.388  -8.577 -31.772  1.00  0.88           C  
ATOM   2255  OE1 GLU A 285      -3.817  -9.491 -32.512  1.00  0.88           O  
ATOM   2256  OE2 GLU A 285      -2.594  -7.696 -32.169  1.00  0.88           O  
ATOM   2257  N   ALA A 286      -1.999  -8.637 -26.952  1.00  0.87           N  
ATOM   2258  CA  ALA A 286      -1.510  -9.795 -26.208  1.00  0.87           C  
ATOM   2259  C   ALA A 286      -2.206  -9.911 -24.855  1.00  0.87           C  
ATOM   2260  CB  ALA A 286       0.002  -9.706 -26.019  1.00  0.87           C  
ATOM   2261  O   ALA A 286      -2.591 -11.007 -24.440  1.00  0.87           O  
ATOM   2262  N   TYR A 287      -2.398  -8.814 -24.191  1.00  0.89           N  
ATOM   2263  CA  TYR A 287      -3.070  -8.766 -22.897  1.00  0.89           C  
ATOM   2264  C   TYR A 287      -4.495  -9.295 -23.002  1.00  0.89           C  
ATOM   2265  CB  TYR A 287      -3.083  -7.335 -22.351  1.00  0.89           C  
ATOM   2266  O   TYR A 287      -4.903 -10.159 -22.222  1.00  0.89           O  
ATOM   2267  CG  TYR A 287      -3.663  -7.221 -20.962  1.00  0.89           C  
ATOM   2268  CD1 TYR A 287      -5.022  -6.983 -20.770  1.00  0.89           C  
ATOM   2269  CD2 TYR A 287      -2.853  -7.350 -19.838  1.00  0.89           C  
ATOM   2270  CE1 TYR A 287      -5.561  -6.876 -19.492  1.00  0.89           C  
ATOM   2271  CE2 TYR A 287      -3.381  -7.244 -18.556  1.00  0.89           C  
ATOM   2272  OH  TYR A 287      -5.261  -6.902 -17.126  1.00  0.89           O  
ATOM   2273  CZ  TYR A 287      -4.734  -7.008 -18.393  1.00  0.89           C  
ATOM   2274  N   LEU A 288      -5.219  -8.846 -23.960  1.00  0.87           N  
ATOM   2275  CA  LEU A 288      -6.613  -9.237 -24.141  1.00  0.87           C  
ATOM   2276  C   LEU A 288      -6.716 -10.695 -24.578  1.00  0.87           C  
ATOM   2277  CB  LEU A 288      -7.294  -8.334 -25.172  1.00  0.87           C  
ATOM   2278  O   LEU A 288      -7.629 -11.410 -24.159  1.00  0.87           O  
ATOM   2279  CG  LEU A 288      -7.562  -6.892 -24.739  1.00  0.87           C  
ATOM   2280  CD1 LEU A 288      -8.119  -6.082 -25.905  1.00  0.87           C  
ATOM   2281  CD2 LEU A 288      -8.519  -6.858 -23.553  1.00  0.87           C  
ATOM   2282  N   LYS A 289      -5.772 -11.048 -25.385  1.00  0.85           N  
ATOM   2283  CA  LYS A 289      -5.751 -12.430 -25.855  1.00  0.85           C  
ATOM   2284  C   LYS A 289      -5.572 -13.403 -24.694  1.00  0.85           C  
ATOM   2285  CB  LYS A 289      -4.638 -12.631 -26.884  1.00  0.85           C  
ATOM   2286  O   LYS A 289      -6.274 -14.413 -24.609  1.00  0.85           O  
ATOM   2287  CG  LYS A 289      -4.560 -14.044 -27.445  1.00  0.85           C  
ATOM   2288  CD  LYS A 289      -3.421 -14.186 -28.446  1.00  0.85           C  
ATOM   2289  CE  LYS A 289      -3.285 -15.621 -28.939  1.00  0.85           C  
ATOM   2290  NZ  LYS A 289      -2.172 -15.765 -29.924  1.00  0.85           N  
ATOM   2291  N   HIS A 290      -4.744 -13.052 -23.722  1.00  0.83           N  
ATOM   2292  CA  HIS A 290      -4.361 -13.995 -22.677  1.00  0.83           C  
ATOM   2293  C   HIS A 290      -5.298 -13.899 -21.478  1.00  0.83           C  
ATOM   2294  CB  HIS A 290      -2.917 -13.750 -22.237  1.00  0.83           C  
ATOM   2295  O   HIS A 290      -5.500 -14.883 -20.762  1.00  0.83           O  
ATOM   2296  CG  HIS A 290      -1.899 -14.296 -23.186  1.00  0.83           C  
ATOM   2297  CD2 HIS A 290      -1.130 -13.682 -24.116  1.00  0.83           C  
ATOM   2298  ND1 HIS A 290      -1.580 -15.636 -23.246  1.00  0.83           N  
ATOM   2299  CE1 HIS A 290      -0.656 -15.821 -24.174  1.00  0.83           C  
ATOM   2300  NE2 HIS A 290      -0.366 -14.651 -24.717  1.00  0.83           N  
ATOM   2301  N   PHE A 291      -5.961 -12.732 -21.306  1.00  0.86           N  
ATOM   2302  CA  PHE A 291      -6.615 -12.556 -20.015  1.00  0.86           C  
ATOM   2303  C   PHE A 291      -8.109 -12.312 -20.193  1.00  0.86           C  
ATOM   2304  CB  PHE A 291      -5.981 -11.394 -19.244  1.00  0.86           C  
ATOM   2305  O   PHE A 291      -8.824 -12.073 -19.218  1.00  0.86           O  
ATOM   2306  CG  PHE A 291      -4.557 -11.647 -18.828  1.00  0.86           C  
ATOM   2307  CD1 PHE A 291      -4.247 -12.680 -17.953  1.00  0.86           C  
ATOM   2308  CD2 PHE A 291      -3.528 -10.850 -19.313  1.00  0.86           C  
ATOM   2309  CE1 PHE A 291      -2.929 -12.917 -17.566  1.00  0.86           C  
ATOM   2310  CE2 PHE A 291      -2.209 -11.080 -18.931  1.00  0.86           C  
ATOM   2311  CZ  PHE A 291      -1.912 -12.113 -18.057  1.00  0.86           C  
ATOM   2312  N   THR A 292      -8.645 -12.341 -21.418  1.00  0.84           N  
ATOM   2313  CA  THR A 292     -10.049 -12.039 -21.673  1.00  0.84           C  
ATOM   2314  C   THR A 292     -10.956 -12.995 -20.903  1.00  0.84           C  
ATOM   2315  CB  THR A 292     -10.374 -12.117 -23.176  1.00  0.84           C  
ATOM   2316  O   THR A 292     -11.917 -12.565 -20.261  1.00  0.84           O  
ATOM   2317  CG2 THR A 292     -11.863 -11.903 -23.428  1.00  0.84           C  
ATOM   2318  OG1 THR A 292      -9.632 -11.108 -23.872  1.00  0.84           O  
ATOM   2319  N   LYS A 293     -10.649 -14.296 -20.968  1.00  0.83           N  
ATOM   2320  CA  LYS A 293     -11.474 -15.303 -20.308  1.00  0.83           C  
ATOM   2321  C   LYS A 293     -11.522 -15.072 -18.800  1.00  0.83           C  
ATOM   2322  CB  LYS A 293     -10.948 -16.708 -20.606  1.00  0.83           C  
ATOM   2323  O   LYS A 293     -12.597 -15.101 -18.196  1.00  0.83           O  
ATOM   2324  CG  LYS A 293     -11.197 -17.172 -22.033  1.00  0.83           C  
ATOM   2325  CD  LYS A 293     -10.750 -18.614 -22.238  1.00  0.83           C  
ATOM   2326  CE  LYS A 293     -10.901 -19.046 -23.690  1.00  0.83           C  
ATOM   2327  NZ  LYS A 293     -10.432 -20.448 -23.903  1.00  0.83           N  
ATOM   2328  N   GLU A 294     -10.400 -14.744 -18.251  1.00  0.81           N  
ATOM   2329  CA  GLU A 294     -10.289 -14.528 -16.811  1.00  0.81           C  
ATOM   2330  C   GLU A 294     -10.976 -13.230 -16.393  1.00  0.81           C  
ATOM   2331  CB  GLU A 294      -8.820 -14.507 -16.382  1.00  0.81           C  
ATOM   2332  O   GLU A 294     -11.629 -13.176 -15.349  1.00  0.81           O  
ATOM   2333  CG  GLU A 294      -8.139 -15.866 -16.454  1.00  0.81           C  
ATOM   2334  CD  GLU A 294      -7.671 -16.230 -17.854  1.00  0.81           C  
ATOM   2335  OE1 GLU A 294      -7.133 -17.344 -18.044  1.00  0.81           O  
ATOM   2336  OE2 GLU A 294      -7.844 -15.393 -18.768  1.00  0.81           O  
ATOM   2337  N   LEU A 295     -10.787 -12.225 -17.172  1.00  0.82           N  
ATOM   2338  CA  LEU A 295     -11.411 -10.940 -16.876  1.00  0.82           C  
ATOM   2339  C   LEU A 295     -12.932 -11.051 -16.924  1.00  0.82           C  
ATOM   2340  CB  LEU A 295     -10.935  -9.872 -17.865  1.00  0.82           C  
ATOM   2341  O   LEU A 295     -13.626 -10.486 -16.075  1.00  0.82           O  
ATOM   2342  CG  LEU A 295      -9.506  -9.361 -17.675  1.00  0.82           C  
ATOM   2343  CD1 LEU A 295      -9.098  -8.479 -18.850  1.00  0.82           C  
ATOM   2344  CD2 LEU A 295      -9.381  -8.600 -16.359  1.00  0.82           C  
ATOM   2345  N   LYS A 296     -13.463 -11.874 -17.879  1.00  0.83           N  
ATOM   2346  CA  LYS A 296     -14.900 -12.098 -18.001  1.00  0.83           C  
ATOM   2347  C   LYS A 296     -15.440 -12.872 -16.801  1.00  0.83           C  
ATOM   2348  CB  LYS A 296     -15.219 -12.849 -19.294  1.00  0.83           C  
ATOM   2349  O   LYS A 296     -16.511 -12.553 -16.281  1.00  0.83           O  
ATOM   2350  CG  LYS A 296     -15.151 -11.984 -20.545  1.00  0.83           C  
ATOM   2351  CD  LYS A 296     -15.577 -12.760 -21.785  1.00  0.83           C  
ATOM   2352  CE  LYS A 296     -15.551 -11.883 -23.030  1.00  0.83           C  
ATOM   2353  NZ  LYS A 296     -15.899 -12.657 -24.259  1.00  0.83           N  
ATOM   2354  N   ALA A 297     -14.615 -13.866 -16.443  1.00  0.81           N  
ATOM   2355  CA  ALA A 297     -14.999 -14.674 -15.288  1.00  0.81           C  
ATOM   2356  C   ALA A 297     -15.058 -13.826 -14.021  1.00  0.81           C  
ATOM   2357  CB  ALA A 297     -14.026 -15.835 -15.103  1.00  0.81           C  
ATOM   2358  O   ALA A 297     -15.986 -13.958 -13.220  1.00  0.81           O  
ATOM   2359  N   THR A 298     -14.122 -12.946 -13.853  1.00  0.77           N  
ATOM   2360  CA  THR A 298     -14.041 -12.084 -12.679  1.00  0.77           C  
ATOM   2361  C   THR A 298     -15.197 -11.089 -12.659  1.00  0.77           C  
ATOM   2362  CB  THR A 298     -12.703 -11.321 -12.638  1.00  0.77           C  
ATOM   2363  O   THR A 298     -15.824 -10.879 -11.618  1.00  0.77           O  
ATOM   2364  CG2 THR A 298     -12.618 -10.427 -11.405  1.00  0.77           C  
ATOM   2365  OG1 THR A 298     -11.624 -12.263 -12.608  1.00  0.77           O  
ATOM   2366  N   THR A 299     -15.487 -10.516 -13.849  1.00  0.78           N  
ATOM   2367  CA  THR A 299     -16.576  -9.552 -13.962  1.00  0.78           C  
ATOM   2368  C   THR A 299     -17.915 -10.208 -13.637  1.00  0.78           C  
ATOM   2369  CB  THR A 299     -16.632  -8.936 -15.372  1.00  0.78           C  
ATOM   2370  O   THR A 299     -18.760  -9.607 -12.970  1.00  0.78           O  
ATOM   2371  CG2 THR A 299     -17.749  -7.903 -15.477  1.00  0.78           C  
ATOM   2372  OG1 THR A 299     -15.380  -8.300 -15.660  1.00  0.78           O  
ATOM   2373  N   ALA A 300     -18.056 -11.446 -14.077  1.00  0.80           N  
ATOM   2374  CA  ALA A 300     -19.277 -12.203 -13.814  1.00  0.80           C  
ATOM   2375  C   ALA A 300     -19.414 -12.522 -12.328  1.00  0.80           C  
ATOM   2376  CB  ALA A 300     -19.292 -13.491 -14.635  1.00  0.80           C  
ATOM   2377  O   ALA A 300     -20.491 -12.363 -11.749  1.00  0.80           O  
ATOM   2378  N   ARG A 301     -18.262 -12.863 -11.705  1.00  0.77           N  
ATOM   2379  CA  ARG A 301     -18.238 -13.223 -10.290  1.00  0.77           C  
ATOM   2380  C   ARG A 301     -18.532 -12.012  -9.412  1.00  0.77           C  
ATOM   2381  CB  ARG A 301     -16.885 -13.828  -9.912  1.00  0.77           C  
ATOM   2382  O   ARG A 301     -19.200 -12.132  -8.383  1.00  0.77           O  
ATOM   2383  CG  ARG A 301     -16.827 -14.368  -8.492  1.00  0.77           C  
ATOM   2384  CD  ARG A 301     -15.466 -14.971  -8.173  1.00  0.77           C  
ATOM   2385  NE  ARG A 301     -14.490 -14.683  -9.220  1.00  0.77           N  
ATOM   2386  NH1 ARG A 301     -12.675 -15.486  -8.036  1.00  0.77           N  
ATOM   2387  NH2 ARG A 301     -12.388 -14.631 -10.144  1.00  0.77           N  
ATOM   2388  CZ  ARG A 301     -13.187 -14.934  -9.131  1.00  0.77           C  
ATOM   2389  N   CYS A 302     -18.119 -10.811  -9.882  1.00  0.74           N  
ATOM   2390  CA  CYS A 302     -18.230  -9.597  -9.082  1.00  0.74           C  
ATOM   2391  C   CYS A 302     -19.454  -8.785  -9.488  1.00  0.74           C  
ATOM   2392  CB  CYS A 302     -16.970  -8.743  -9.225  1.00  0.74           C  
ATOM   2393  O   CYS A 302     -19.739  -7.744  -8.895  1.00  0.74           O  
ATOM   2394  SG  CYS A 302     -15.474  -9.545  -8.608  1.00  0.74           S  
ATOM   2395  N   GLY A 303     -20.156  -9.237 -10.493  1.00  0.72           N  
ATOM   2396  CA  GLY A 303     -21.347  -8.556 -10.974  1.00  0.72           C  
ATOM   2397  C   GLY A 303     -21.057  -7.183 -11.552  1.00  0.72           C  
ATOM   2398  O   GLY A 303     -21.835  -6.246 -11.359  1.00  0.72           O  
ATOM   2399  N   LEU A 304     -19.891  -7.003 -12.072  1.00  0.72           N  
ATOM   2400  CA  LEU A 304     -19.475  -5.727 -12.643  1.00  0.72           C  
ATOM   2401  C   LEU A 304     -19.927  -5.608 -14.095  1.00  0.72           C  
ATOM   2402  CB  LEU A 304     -17.954  -5.571 -12.556  1.00  0.72           C  
ATOM   2403  O   LEU A 304     -19.843  -6.574 -14.857  1.00  0.72           O  
ATOM   2404  CG  LEU A 304     -17.356  -5.543 -11.148  1.00  0.72           C  
ATOM   2405  CD1 LEU A 304     -15.835  -5.628 -11.217  1.00  0.72           C  
ATOM   2406  CD2 LEU A 304     -17.792  -4.284 -10.406  1.00  0.72           C  
ATOM   2407  N   ASP A 305     -20.694  -4.519 -14.449  1.00  0.69           N  
ATOM   2408  CA  ASP A 305     -21.116  -4.276 -15.825  1.00  0.69           C  
ATOM   2409  C   ASP A 305     -20.162  -3.315 -16.531  1.00  0.69           C  
ATOM   2410  CB  ASP A 305     -22.542  -3.722 -15.861  1.00  0.69           C  
ATOM   2411  O   ASP A 305     -20.517  -2.166 -16.802  1.00  0.69           O  
ATOM   2412  CG  ASP A 305     -23.201  -3.868 -17.221  1.00  0.69           C  
ATOM   2413  OD1 ASP A 305     -22.650  -4.574 -18.093  1.00  0.69           O  
ATOM   2414  OD2 ASP A 305     -24.280  -3.270 -17.423  1.00  0.69           O  
ATOM   2415  N   VAL A 306     -18.813  -3.628 -16.664  1.00  0.69           N  
ATOM   2416  CA  VAL A 306     -17.873  -2.710 -17.299  1.00  0.69           C  
ATOM   2417  C   VAL A 306     -17.191  -3.401 -18.477  1.00  0.69           C  
ATOM   2418  CB  VAL A 306     -16.815  -2.198 -16.296  1.00  0.69           C  
ATOM   2419  O   VAL A 306     -17.020  -4.622 -18.474  1.00  0.69           O  
ATOM   2420  CG1 VAL A 306     -17.452  -1.266 -15.267  1.00  0.69           C  
ATOM   2421  CG2 VAL A 306     -16.125  -3.372 -15.603  1.00  0.69           C  
ATOM   2422  N   PRO A 307     -17.037  -2.574 -19.530  1.00  0.74           N  
ATOM   2423  CA  PRO A 307     -16.289  -3.150 -20.649  1.00  0.74           C  
ATOM   2424  C   PRO A 307     -14.911  -3.662 -20.237  1.00  0.74           C  
ATOM   2425  CB  PRO A 307     -16.166  -1.981 -21.630  1.00  0.74           C  
ATOM   2426  O   PRO A 307     -14.264  -3.071 -19.368  1.00  0.74           O  
ATOM   2427  CG  PRO A 307     -17.172  -0.981 -21.160  1.00  0.74           C  
ATOM   2428  CD  PRO A 307     -17.454  -1.234 -19.707  1.00  0.74           C  
ATOM   2429  N   LEU A 308     -14.502  -4.870 -20.705  1.00  0.76           N  
ATOM   2430  CA  LEU A 308     -13.235  -5.505 -20.359  1.00  0.76           C  
ATOM   2431  C   LEU A 308     -12.065  -4.561 -20.614  1.00  0.76           C  
ATOM   2432  CB  LEU A 308     -13.047  -6.797 -21.158  1.00  0.76           C  
ATOM   2433  O   LEU A 308     -11.046  -4.627 -19.924  1.00  0.76           O  
ATOM   2434  CG  LEU A 308     -14.006  -7.943 -20.831  1.00  0.76           C  
ATOM   2435  CD1 LEU A 308     -13.778  -9.113 -21.782  1.00  0.76           C  
ATOM   2436  CD2 LEU A 308     -13.836  -8.384 -19.381  1.00  0.76           C  
ATOM   2437  N   SER A 309     -12.294  -3.607 -21.603  1.00  0.70           N  
ATOM   2438  CA  SER A 309     -11.259  -2.664 -22.015  1.00  0.70           C  
ATOM   2439  C   SER A 309     -10.953  -1.661 -20.907  1.00  0.70           C  
ATOM   2440  CB  SER A 309     -11.683  -1.922 -23.283  1.00  0.70           C  
ATOM   2441  O   SER A 309      -9.872  -1.070 -20.880  1.00  0.70           O  
ATOM   2442  OG  SER A 309     -12.919  -1.256 -23.087  1.00  0.70           O  
ATOM   2443  N   THR A 310     -11.781  -1.637 -19.906  1.00  0.73           N  
ATOM   2444  CA  THR A 310     -11.646  -0.630 -18.860  1.00  0.73           C  
ATOM   2445  C   THR A 310     -10.925  -1.206 -17.645  1.00  0.73           C  
ATOM   2446  CB  THR A 310     -13.019  -0.080 -18.432  1.00  0.73           C  
ATOM   2447  O   THR A 310     -10.620  -0.481 -16.695  1.00  0.73           O  
ATOM   2448  CG2 THR A 310     -13.720   0.614 -19.596  1.00  0.73           C  
ATOM   2449  OG1 THR A 310     -13.838  -1.162 -17.972  1.00  0.73           O  
ATOM   2450  N   LEU A 311     -10.553  -2.481 -17.743  1.00  0.81           N  
ATOM   2451  CA  LEU A 311     -10.043  -3.135 -16.542  1.00  0.81           C  
ATOM   2452  C   LEU A 311      -8.519  -3.170 -16.547  1.00  0.81           C  
ATOM   2453  CB  LEU A 311     -10.598  -4.558 -16.430  1.00  0.81           C  
ATOM   2454  O   LEU A 311      -7.899  -3.573 -15.560  1.00  0.81           O  
ATOM   2455  CG  LEU A 311     -12.108  -4.682 -16.220  1.00  0.81           C  
ATOM   2456  CD1 LEU A 311     -12.519  -6.150 -16.189  1.00  0.81           C  
ATOM   2457  CD2 LEU A 311     -12.529  -3.977 -14.935  1.00  0.81           C  
ATOM   2458  N   GLY A 312      -7.922  -2.752 -17.643  1.00  0.87           N  
ATOM   2459  CA  GLY A 312      -6.469  -2.747 -17.708  1.00  0.87           C  
ATOM   2460  C   GLY A 312      -5.845  -1.541 -17.032  1.00  0.87           C  
ATOM   2461  O   GLY A 312      -6.554  -0.693 -16.485  1.00  0.87           O  
ATOM   2462  N   PRO A 313      -4.526  -1.473 -17.015  1.00  0.93           N  
ATOM   2463  CA  PRO A 313      -3.838  -0.337 -16.396  1.00  0.93           C  
ATOM   2464  C   PRO A 313      -3.936   0.938 -17.230  1.00  0.93           C  
ATOM   2465  CB  PRO A 313      -2.387  -0.815 -16.297  1.00  0.93           C  
ATOM   2466  O   PRO A 313      -4.132   0.871 -18.446  1.00  0.93           O  
ATOM   2467  CG  PRO A 313      -2.226  -1.782 -17.426  1.00  0.93           C  
ATOM   2468  CD  PRO A 313      -3.523  -2.513 -17.617  1.00  0.93           C  
ATOM   2469  N   ALA A 314      -3.808   2.031 -16.623  1.00  0.95           N  
ATOM   2470  CA  ALA A 314      -3.670   3.308 -17.318  1.00  0.95           C  
ATOM   2471  C   ALA A 314      -2.236   3.520 -17.796  1.00  0.95           C  
ATOM   2472  CB  ALA A 314      -4.100   4.458 -16.410  1.00  0.95           C  
ATOM   2473  O   ALA A 314      -1.292   2.998 -17.198  1.00  0.95           O  
ATOM   2474  N   VAL A 315      -2.119   4.230 -18.928  1.00  0.96           N  
ATOM   2475  CA  VAL A 315      -0.789   4.438 -19.491  1.00  0.96           C  
ATOM   2476  C   VAL A 315      -0.502   5.934 -19.600  1.00  0.96           C  
ATOM   2477  CB  VAL A 315      -0.647   3.766 -20.875  1.00  0.96           C  
ATOM   2478  O   VAL A 315      -1.346   6.702 -20.069  1.00  0.96           O  
ATOM   2479  CG1 VAL A 315       0.730   4.048 -21.474  1.00  0.96           C  
ATOM   2480  CG2 VAL A 315      -0.887   2.261 -20.765  1.00  0.96           C  
ATOM   2481  N   ILE A 316       0.691   6.297 -19.134  1.00  0.97           N  
ATOM   2482  CA  ILE A 316       1.204   7.644 -19.362  1.00  0.97           C  
ATOM   2483  C   ILE A 316       2.397   7.589 -20.313  1.00  0.97           C  
ATOM   2484  CB  ILE A 316       1.607   8.327 -18.035  1.00  0.97           C  
ATOM   2485  O   ILE A 316       3.379   6.892 -20.047  1.00  0.97           O  
ATOM   2486  CG1 ILE A 316       0.391   8.460 -17.112  1.00  0.97           C  
ATOM   2487  CG2 ILE A 316       2.244   9.694 -18.304  1.00  0.97           C  
ATOM   2488  CD1 ILE A 316       0.721   9.002 -15.728  1.00  0.97           C  
ATOM   2489  N   ILE A 317       2.234   8.259 -21.446  1.00  0.97           N  
ATOM   2490  CA  ILE A 317       3.386   8.431 -22.324  1.00  0.97           C  
ATOM   2491  C   ILE A 317       4.181   9.663 -21.896  1.00  0.97           C  
ATOM   2492  CB  ILE A 317       2.956   8.558 -23.803  1.00  0.97           C  
ATOM   2493  O   ILE A 317       3.740  10.796 -22.101  1.00  0.97           O  
ATOM   2494  CG1 ILE A 317       2.160   7.321 -24.236  1.00  0.97           C  
ATOM   2495  CG2 ILE A 317       4.176   8.767 -24.704  1.00  0.97           C  
ATOM   2496  CD1 ILE A 317       1.515   7.449 -25.609  1.00  0.97           C  
ATOM   2497  N   PHE A 318       5.311   9.376 -21.233  1.00  0.97           N  
ATOM   2498  CA  PHE A 318       6.180  10.475 -20.827  1.00  0.97           C  
ATOM   2499  C   PHE A 318       7.236  10.751 -21.891  1.00  0.97           C  
ATOM   2500  CB  PHE A 318       6.853  10.163 -19.487  1.00  0.97           C  
ATOM   2501  O   PHE A 318       8.152   9.950 -22.087  1.00  0.97           O  
ATOM   2502  CG  PHE A 318       7.726  11.275 -18.973  1.00  0.97           C  
ATOM   2503  CD1 PHE A 318       9.066  11.049 -18.684  1.00  0.97           C  
ATOM   2504  CD2 PHE A 318       7.206  12.548 -18.779  1.00  0.97           C  
ATOM   2505  CE1 PHE A 318       9.877  12.077 -18.208  1.00  0.97           C  
ATOM   2506  CE2 PHE A 318       8.010  13.580 -18.303  1.00  0.97           C  
ATOM   2507  CZ  PHE A 318       9.345  13.342 -18.017  1.00  0.97           C  
ATOM   2508  N   HIS A 319       7.071  11.913 -22.541  1.00  0.95           N  
ATOM   2509  CA  HIS A 319       7.861  12.274 -23.713  1.00  0.95           C  
ATOM   2510  C   HIS A 319       8.779  13.454 -23.417  1.00  0.95           C  
ATOM   2511  CB  HIS A 319       6.947  12.603 -24.894  1.00  0.95           C  
ATOM   2512  O   HIS A 319       8.308  14.571 -23.191  1.00  0.95           O  
ATOM   2513  CG  HIS A 319       7.686  12.923 -26.155  1.00  0.95           C  
ATOM   2514  CD2 HIS A 319       8.957  12.650 -26.534  1.00  0.95           C  
ATOM   2515  ND1 HIS A 319       7.111  13.612 -27.200  1.00  0.95           N  
ATOM   2516  CE1 HIS A 319       7.998  13.748 -28.171  1.00  0.95           C  
ATOM   2517  NE2 HIS A 319       9.127  13.172 -27.792  1.00  0.95           N  
ATOM   2518  N   GLU A 320      10.062  13.167 -23.362  1.00  0.94           N  
ATOM   2519  CA  GLU A 320      11.048  14.228 -23.179  1.00  0.94           C  
ATOM   2520  C   GLU A 320      11.720  14.591 -24.500  1.00  0.94           C  
ATOM   2521  CB  GLU A 320      12.102  13.811 -22.150  1.00  0.94           C  
ATOM   2522  O   GLU A 320      12.346  13.742 -25.138  1.00  0.94           O  
ATOM   2523  CG  GLU A 320      13.125  14.895 -21.843  1.00  0.94           C  
ATOM   2524  CD  GLU A 320      14.189  14.453 -20.851  1.00  0.94           C  
ATOM   2525  OE1 GLU A 320      15.141  15.225 -20.598  1.00  0.94           O  
ATOM   2526  OE2 GLU A 320      14.070  13.324 -20.324  1.00  0.94           O  
ATOM   2527  N   THR A 321      11.574  15.910 -24.930  1.00  0.91           N  
ATOM   2528  CA  THR A 321      12.181  16.380 -26.171  1.00  0.91           C  
ATOM   2529  C   THR A 321      13.246  17.434 -25.886  1.00  0.91           C  
ATOM   2530  CB  THR A 321      11.121  16.962 -27.125  1.00  0.91           C  
ATOM   2531  O   THR A 321      13.240  18.060 -24.823  1.00  0.91           O  
ATOM   2532  CG2 THR A 321      10.005  15.956 -27.387  1.00  0.91           C  
ATOM   2533  OG1 THR A 321      10.558  18.143 -26.541  1.00  0.91           O  
ATOM   2534  N   VAL A 322      14.264  17.529 -26.788  1.00  0.87           N  
ATOM   2535  CA  VAL A 322      15.307  18.540 -26.651  1.00  0.87           C  
ATOM   2536  C   VAL A 322      15.202  19.548 -27.793  1.00  0.87           C  
ATOM   2537  CB  VAL A 322      16.715  17.903 -26.630  1.00  0.87           C  
ATOM   2538  O   VAL A 322      15.198  20.760 -27.561  1.00  0.87           O  
ATOM   2539  CG1 VAL A 322      17.794  18.982 -26.572  1.00  0.87           C  
ATOM   2540  CG2 VAL A 322      16.849  16.945 -25.448  1.00  0.87           C  
ATOM   2541  N   HIS A 323      14.985  19.069 -29.030  1.00  0.86           N  
ATOM   2542  CA  HIS A 323      15.132  19.913 -30.210  1.00  0.86           C  
ATOM   2543  C   HIS A 323      13.793  20.121 -30.909  1.00  0.86           C  
ATOM   2544  CB  HIS A 323      16.143  19.304 -31.182  1.00  0.86           C  
ATOM   2545  O   HIS A 323      13.697  20.906 -31.855  1.00  0.86           O  
ATOM   2546  CG  HIS A 323      17.492  19.075 -30.579  1.00  0.86           C  
ATOM   2547  CD2 HIS A 323      18.196  17.935 -30.381  1.00  0.86           C  
ATOM   2548  ND1 HIS A 323      18.275  20.100 -30.095  1.00  0.86           N  
ATOM   2549  CE1 HIS A 323      19.405  19.600 -29.624  1.00  0.86           C  
ATOM   2550  NE2 HIS A 323      19.382  18.288 -29.785  1.00  0.86           N  
ATOM   2551  N   THR A 324      12.737  19.377 -30.455  1.00  0.88           N  
ATOM   2552  CA  THR A 324      11.447  19.459 -31.130  1.00  0.88           C  
ATOM   2553  C   THR A 324      10.366  19.957 -30.174  1.00  0.88           C  
ATOM   2554  CB  THR A 324      11.032  18.095 -31.712  1.00  0.88           C  
ATOM   2555  O   THR A 324      10.547  19.926 -28.955  1.00  0.88           O  
ATOM   2556  CG2 THR A 324      12.008  17.638 -32.791  1.00  0.88           C  
ATOM   2557  OG1 THR A 324      11.010  17.121 -30.661  1.00  0.88           O  
ATOM   2558  N   GLN A 325       9.364  20.498 -30.746  1.00  0.87           N  
ATOM   2559  CA  GLN A 325       8.212  20.929 -29.962  1.00  0.87           C  
ATOM   2560  C   GLN A 325       7.391  19.733 -29.487  1.00  0.87           C  
ATOM   2561  CB  GLN A 325       7.332  21.879 -30.776  1.00  0.87           C  
ATOM   2562  O   GLN A 325       7.436  18.662 -30.095  1.00  0.87           O  
ATOM   2563  CG  GLN A 325       8.001  23.207 -31.104  1.00  0.87           C  
ATOM   2564  CD  GLN A 325       7.098  24.142 -31.886  1.00  0.87           C  
ATOM   2565  NE2 GLN A 325       7.582  25.351 -32.151  1.00  0.87           N  
ATOM   2566  OE1 GLN A 325       5.975  23.780 -32.251  1.00  0.87           O  
ATOM   2567  N   LEU A 326       6.718  19.908 -28.409  1.00  0.91           N  
ATOM   2568  CA  LEU A 326       5.889  18.858 -27.827  1.00  0.91           C  
ATOM   2569  C   LEU A 326       4.669  18.583 -28.700  1.00  0.91           C  
ATOM   2570  CB  LEU A 326       5.443  19.246 -26.415  1.00  0.91           C  
ATOM   2571  O   LEU A 326       4.252  19.442 -29.481  1.00  0.91           O  
ATOM   2572  CG  LEU A 326       6.556  19.475 -25.392  1.00  0.91           C  
ATOM   2573  CD1 LEU A 326       5.967  19.924 -24.059  1.00  0.91           C  
ATOM   2574  CD2 LEU A 326       7.388  18.209 -25.215  1.00  0.91           C  
ATOM   2575  N   LEU A 327       4.165  17.411 -28.605  1.00  0.89           N  
ATOM   2576  CA  LEU A 327       2.965  17.024 -29.341  1.00  0.89           C  
ATOM   2577  C   LEU A 327       1.805  17.960 -29.018  1.00  0.89           C  
ATOM   2578  CB  LEU A 327       2.578  15.580 -29.013  1.00  0.89           C  
ATOM   2579  O   LEU A 327       1.483  18.176 -27.848  1.00  0.89           O  
ATOM   2580  CG  LEU A 327       1.418  14.991 -29.817  1.00  0.89           C  
ATOM   2581  CD1 LEU A 327       1.839  14.760 -31.265  1.00  0.89           C  
ATOM   2582  CD2 LEU A 327       0.932  13.692 -29.183  1.00  0.89           C  
ATOM   2583  N   GLY A 328       1.252  18.573 -30.016  1.00  0.85           N  
ATOM   2584  CA  GLY A 328       0.074  19.414 -29.878  1.00  0.85           C  
ATOM   2585  C   GLY A 328       0.406  20.889 -29.750  1.00  0.85           C  
ATOM   2586  O   GLY A 328      -0.493  21.727 -29.655  1.00  0.85           O  
ATOM   2587  N   SER A 329       1.685  21.233 -29.742  1.00  0.82           N  
ATOM   2588  CA  SER A 329       2.091  22.625 -29.572  1.00  0.82           C  
ATOM   2589  C   SER A 329       1.672  23.473 -30.767  1.00  0.82           C  
ATOM   2590  CB  SER A 329       3.604  22.721 -29.373  1.00  0.82           C  
ATOM   2591  O   SER A 329       1.411  24.670 -30.625  1.00  0.82           O  
ATOM   2592  OG  SER A 329       4.292  22.042 -30.410  1.00  0.82           O  
ATOM   2593  N   ASP A 330       1.437  22.968 -31.919  1.00  0.75           N  
ATOM   2594  CA  ASP A 330       1.106  23.720 -33.125  1.00  0.75           C  
ATOM   2595  C   ASP A 330      -0.396  23.978 -33.216  1.00  0.75           C  
ATOM   2596  CB  ASP A 330       1.589  22.976 -34.371  1.00  0.75           C  
ATOM   2597  O   ASP A 330      -0.829  24.933 -33.865  1.00  0.75           O  
ATOM   2598  CG  ASP A 330       3.101  22.854 -34.441  1.00  0.75           C  
ATOM   2599  OD1 ASP A 330       3.809  23.718 -33.879  1.00  0.75           O  
ATOM   2600  OD2 ASP A 330       3.589  21.888 -35.066  1.00  0.75           O  
ATOM   2601  N   HIS A 331      -1.153  23.174 -32.481  1.00  0.74           N  
ATOM   2602  CA  HIS A 331      -2.604  23.316 -32.519  1.00  0.74           C  
ATOM   2603  C   HIS A 331      -3.197  23.302 -31.114  1.00  0.74           C  
ATOM   2604  CB  HIS A 331      -3.230  22.205 -33.364  1.00  0.74           C  
ATOM   2605  O   HIS A 331      -3.557  22.241 -30.598  1.00  0.74           O  
ATOM   2606  CG  HIS A 331      -2.710  22.152 -34.766  1.00  0.74           C  
ATOM   2607  CD2 HIS A 331      -1.966  21.219 -35.404  1.00  0.74           C  
ATOM   2608  ND1 HIS A 331      -2.945  23.153 -35.684  1.00  0.74           N  
ATOM   2609  CE1 HIS A 331      -2.365  22.835 -36.829  1.00  0.74           C  
ATOM   2610  NE2 HIS A 331      -1.765  21.666 -36.686  1.00  0.74           N  
ATOM   2611  N   PRO A 332      -3.219  24.367 -30.380  1.00  0.68           N  
ATOM   2612  CA  PRO A 332      -3.649  24.420 -28.981  1.00  0.68           C  
ATOM   2613  C   PRO A 332      -5.085  23.940 -28.786  1.00  0.68           C  
ATOM   2614  CB  PRO A 332      -3.515  25.903 -28.626  1.00  0.68           C  
ATOM   2615  O   PRO A 332      -5.451  23.503 -27.692  1.00  0.68           O  
ATOM   2616  CG  PRO A 332      -2.878  26.527 -29.826  1.00  0.68           C  
ATOM   2617  CD  PRO A 332      -2.856  25.514 -30.935  1.00  0.68           C  
ATOM   2618  N   SER A 333      -5.828  23.891 -29.891  1.00  0.69           N  
ATOM   2619  CA  SER A 333      -7.224  23.483 -29.779  1.00  0.69           C  
ATOM   2620  C   SER A 333      -7.350  21.969 -29.645  1.00  0.69           C  
ATOM   2621  CB  SER A 333      -8.023  23.965 -30.991  1.00  0.69           C  
ATOM   2622  O   SER A 333      -8.319  21.470 -29.070  1.00  0.69           O  
ATOM   2623  OG  SER A 333      -7.457  23.471 -32.193  1.00  0.69           O  
ATOM   2624  N   GLU A 334      -6.306  21.253 -30.045  1.00  0.75           N  
ATOM   2625  CA  GLU A 334      -6.374  19.795 -30.016  1.00  0.75           C  
ATOM   2626  C   GLU A 334      -5.634  19.232 -28.806  1.00  0.75           C  
ATOM   2627  CB  GLU A 334      -5.799  19.205 -31.306  1.00  0.75           C  
ATOM   2628  O   GLU A 334      -4.485  19.597 -28.549  1.00  0.75           O  
ATOM   2629  CG  GLU A 334      -6.647  19.479 -32.540  1.00  0.75           C  
ATOM   2630  CD  GLU A 334      -6.135  18.777 -33.788  1.00  0.75           C  
ATOM   2631  OE1 GLU A 334      -6.690  19.010 -34.886  1.00  0.75           O  
ATOM   2632  OE2 GLU A 334      -5.172  17.987 -33.666  1.00  0.75           O  
ATOM   2633  N   VAL A 335      -6.261  18.457 -27.999  1.00  0.87           N  
ATOM   2634  CA  VAL A 335      -5.653  17.820 -26.836  1.00  0.87           C  
ATOM   2635  C   VAL A 335      -4.742  16.681 -27.288  1.00  0.87           C  
ATOM   2636  CB  VAL A 335      -6.723  17.290 -25.855  1.00  0.87           C  
ATOM   2637  O   VAL A 335      -5.078  15.939 -28.214  1.00  0.87           O  
ATOM   2638  CG1 VAL A 335      -6.095  16.947 -24.505  1.00  0.87           C  
ATOM   2639  CG2 VAL A 335      -7.842  18.316 -25.682  1.00  0.87           C  
ATOM   2640  N   PRO A 336      -3.501  16.647 -26.949  1.00  0.90           N  
ATOM   2641  CA  PRO A 336      -2.506  15.651 -27.354  1.00  0.90           C  
ATOM   2642  C   PRO A 336      -3.053  14.225 -27.326  1.00  0.90           C  
ATOM   2643  CB  PRO A 336      -1.390  15.828 -26.322  1.00  0.90           C  
ATOM   2644  O   PRO A 336      -2.690  13.404 -28.171  1.00  0.90           O  
ATOM   2645  CG  PRO A 336      -1.517  17.244 -25.860  1.00  0.90           C  
ATOM   2646  CD  PRO A 336      -2.969  17.627 -25.893  1.00  0.90           C  
ATOM   2647  N   GLU A 337      -3.901  13.952 -26.438  1.00  0.91           N  
ATOM   2648  CA  GLU A 337      -4.479  12.617 -26.311  1.00  0.91           C  
ATOM   2649  C   GLU A 337      -5.292  12.247 -27.548  1.00  0.91           C  
ATOM   2650  CB  GLU A 337      -5.356  12.527 -25.059  1.00  0.91           C  
ATOM   2651  O   GLU A 337      -5.291  11.091 -27.975  1.00  0.91           O  
ATOM   2652  CG  GLU A 337      -4.569  12.494 -23.757  1.00  0.91           C  
ATOM   2653  CD  GLU A 337      -4.096  13.867 -23.307  1.00  0.91           C  
ATOM   2654  OE1 GLU A 337      -3.282  13.948 -22.359  1.00  0.91           O  
ATOM   2655  OE2 GLU A 337      -4.544  14.870 -23.906  1.00  0.91           O  
ATOM   2656  N   LYS A 338      -6.015  13.216 -28.075  1.00  0.91           N  
ATOM   2657  CA  LYS A 338      -6.764  12.990 -29.308  1.00  0.91           C  
ATOM   2658  C   LYS A 338      -5.827  12.676 -30.470  1.00  0.91           C  
ATOM   2659  CB  LYS A 338      -7.626  14.209 -29.643  1.00  0.91           C  
ATOM   2660  O   LYS A 338      -6.122  11.808 -31.295  1.00  0.91           O  
ATOM   2661  CG  LYS A 338      -8.592  13.985 -30.797  1.00  0.91           C  
ATOM   2662  CD  LYS A 338      -9.489  15.196 -31.018  1.00  0.91           C  
ATOM   2663  CE  LYS A 338     -10.421  14.993 -32.205  1.00  0.91           C  
ATOM   2664  NZ  LYS A 338     -11.330  16.162 -32.401  1.00  0.91           N  
ATOM   2665  N   LEU A 339      -4.700  13.335 -30.557  1.00  0.92           N  
ATOM   2666  CA  LEU A 339      -3.706  13.097 -31.597  1.00  0.92           C  
ATOM   2667  C   LEU A 339      -3.133  11.687 -31.489  1.00  0.92           C  
ATOM   2668  CB  LEU A 339      -2.577  14.127 -31.506  1.00  0.92           C  
ATOM   2669  O   LEU A 339      -2.926  11.018 -32.504  1.00  0.92           O  
ATOM   2670  CG  LEU A 339      -2.953  15.574 -31.831  1.00  0.92           C  
ATOM   2671  CD1 LEU A 339      -1.770  16.500 -31.569  1.00  0.92           C  
ATOM   2672  CD2 LEU A 339      -3.421  15.693 -33.278  1.00  0.92           C  
ATOM   2673  N   ILE A 340      -2.867  11.295 -30.323  1.00  0.93           N  
ATOM   2674  CA  ILE A 340      -2.352   9.955 -30.068  1.00  0.93           C  
ATOM   2675  C   ILE A 340      -3.386   8.915 -30.494  1.00  0.93           C  
ATOM   2676  CB  ILE A 340      -1.982   9.764 -28.580  1.00  0.93           C  
ATOM   2677  O   ILE A 340      -3.048   7.928 -31.153  1.00  0.93           O  
ATOM   2678  CG1 ILE A 340      -0.733  10.582 -28.231  1.00  0.93           C  
ATOM   2679  CG2 ILE A 340      -1.772   8.281 -28.261  1.00  0.93           C  
ATOM   2680  CD1 ILE A 340      -0.382  10.574 -26.750  1.00  0.93           C  
ATOM   2681  N   GLN A 341      -4.618   9.153 -30.144  1.00  0.92           N  
ATOM   2682  CA  GLN A 341      -5.698   8.249 -30.525  1.00  0.92           C  
ATOM   2683  C   GLN A 341      -5.827   8.154 -32.042  1.00  0.92           C  
ATOM   2684  CB  GLN A 341      -7.023   8.706 -29.913  1.00  0.92           C  
ATOM   2685  O   GLN A 341      -6.022   7.066 -32.588  1.00  0.92           O  
ATOM   2686  CG  GLN A 341      -7.132   8.444 -28.416  1.00  0.92           C  
ATOM   2687  CD  GLN A 341      -8.430   8.959 -27.824  1.00  0.92           C  
ATOM   2688  NE2 GLN A 341      -8.635   8.705 -26.536  1.00  0.92           N  
ATOM   2689  OE1 GLN A 341      -9.242   9.579 -28.517  1.00  0.92           O  
ATOM   2690  N   ASP A 342      -5.738   9.256 -32.718  1.00  0.91           N  
ATOM   2691  CA  ASP A 342      -5.819   9.301 -34.175  1.00  0.91           C  
ATOM   2692  C   ASP A 342      -4.681   8.508 -34.813  1.00  0.91           C  
ATOM   2693  CB  ASP A 342      -5.794  10.748 -34.670  1.00  0.91           C  
ATOM   2694  O   ASP A 342      -4.887   7.804 -35.804  1.00  0.91           O  
ATOM   2695  CG  ASP A 342      -7.096  11.486 -34.413  1.00  0.91           C  
ATOM   2696  OD1 ASP A 342      -8.109  10.836 -34.074  1.00  0.91           O  
ATOM   2697  OD2 ASP A 342      -7.111  12.728 -34.553  1.00  0.91           O  
ATOM   2698  N   ARG A 343      -3.524   8.662 -34.138  1.00  0.92           N  
ATOM   2699  CA  ARG A 343      -2.376   7.928 -34.661  1.00  0.92           C  
ATOM   2700  C   ARG A 343      -2.585   6.422 -34.534  1.00  0.92           C  
ATOM   2701  CB  ARG A 343      -1.095   8.342 -33.933  1.00  0.92           C  
ATOM   2702  O   ARG A 343      -2.254   5.665 -35.449  1.00  0.92           O  
ATOM   2703  CG  ARG A 343      -0.590   9.724 -34.314  1.00  0.92           C  
ATOM   2704  CD  ARG A 343      -0.098   9.767 -35.754  1.00  0.92           C  
ATOM   2705  NE  ARG A 343       0.628  11.001 -36.039  1.00  0.92           N  
ATOM   2706  NH1 ARG A 343      -0.889  11.778 -37.598  1.00  0.92           N  
ATOM   2707  NH2 ARG A 343       0.973  13.014 -37.091  1.00  0.92           N  
ATOM   2708  CZ  ARG A 343       0.236  11.928 -36.909  1.00  0.92           C  
ATOM   2709  N   PHE A 344      -3.088   5.920 -33.446  1.00  0.93           N  
ATOM   2710  CA  PHE A 344      -3.434   4.512 -33.286  1.00  0.93           C  
ATOM   2711  C   PHE A 344      -4.390   4.062 -34.384  1.00  0.93           C  
ATOM   2712  CB  PHE A 344      -4.061   4.264 -31.910  1.00  0.93           C  
ATOM   2713  O   PHE A 344      -4.215   2.989 -34.966  1.00  0.93           O  
ATOM   2714  CG  PHE A 344      -3.054   4.026 -30.818  1.00  0.93           C  
ATOM   2715  CD1 PHE A 344      -2.230   2.907 -30.846  1.00  0.93           C  
ATOM   2716  CD2 PHE A 344      -2.931   4.920 -29.763  1.00  0.93           C  
ATOM   2717  CE1 PHE A 344      -1.297   2.683 -29.836  1.00  0.93           C  
ATOM   2718  CE2 PHE A 344      -2.001   4.704 -28.751  1.00  0.93           C  
ATOM   2719  CZ  PHE A 344      -1.186   3.584 -28.789  1.00  0.93           C  
ATOM   2720  N   ARG A 345      -5.357   4.905 -34.685  1.00  0.92           N  
ATOM   2721  CA  ARG A 345      -6.366   4.585 -35.690  1.00  0.92           C  
ATOM   2722  C   ARG A 345      -5.744   4.490 -37.079  1.00  0.92           C  
ATOM   2723  CB  ARG A 345      -7.481   5.633 -35.686  1.00  0.92           C  
ATOM   2724  O   ARG A 345      -6.054   3.573 -37.842  1.00  0.92           O  
ATOM   2725  CG  ARG A 345      -8.442   5.505 -34.515  1.00  0.92           C  
ATOM   2726  CD  ARG A 345      -9.617   6.465 -34.642  1.00  0.92           C  
ATOM   2727  NE  ARG A 345      -9.744   7.320 -33.464  1.00  0.92           N  
ATOM   2728  NH1 ARG A 345     -11.062   8.907 -34.503  1.00  0.92           N  
ATOM   2729  NH2 ARG A 345     -10.477   9.159 -32.301  1.00  0.92           N  
ATOM   2730  CZ  ARG A 345     -10.427   8.460 -33.425  1.00  0.92           C  
ATOM   2731  N   LYS A 346      -4.836   5.384 -37.349  1.00  0.93           N  
ATOM   2732  CA  LYS A 346      -4.172   5.413 -38.649  1.00  0.93           C  
ATOM   2733  C   LYS A 346      -3.311   4.170 -38.853  1.00  0.93           C  
ATOM   2734  CB  LYS A 346      -3.315   6.672 -38.787  1.00  0.93           C  
ATOM   2735  O   LYS A 346      -3.215   3.651 -39.968  1.00  0.93           O  
ATOM   2736  CG  LYS A 346      -4.114   7.938 -39.058  1.00  0.93           C  
ATOM   2737  CD  LYS A 346      -3.204   9.148 -39.230  1.00  0.93           C  
ATOM   2738  CE  LYS A 346      -4.006  10.429 -39.418  1.00  0.93           C  
ATOM   2739  NZ  LYS A 346      -3.122  11.631 -39.477  1.00  0.93           N  
ATOM   2740  N   LEU A 347      -2.808   3.677 -37.773  1.00  0.92           N  
ATOM   2741  CA  LEU A 347      -1.915   2.526 -37.850  1.00  0.92           C  
ATOM   2742  C   LEU A 347      -2.697   1.222 -37.727  1.00  0.92           C  
ATOM   2743  CB  LEU A 347      -0.848   2.600 -36.755  1.00  0.92           C  
ATOM   2744  O   LEU A 347      -2.121   0.136 -37.823  1.00  0.92           O  
ATOM   2745  CG  LEU A 347       0.188   3.717 -36.893  1.00  0.92           C  
ATOM   2746  CD1 LEU A 347       1.086   3.762 -35.661  1.00  0.92           C  
ATOM   2747  CD2 LEU A 347       1.017   3.524 -38.158  1.00  0.92           C  
ATOM   2748  N   GLY A 348      -4.030   1.324 -37.572  1.00  0.90           N  
ATOM   2749  CA  GLY A 348      -4.877   0.150 -37.430  1.00  0.90           C  
ATOM   2750  C   GLY A 348      -4.620  -0.619 -36.147  1.00  0.90           C  
ATOM   2751  O   GLY A 348      -4.700  -1.849 -36.128  1.00  0.90           O  
ATOM   2752  N   ARG A 349      -4.090   0.062 -35.167  1.00  0.86           N  
ATOM   2753  CA  ARG A 349      -3.843  -0.519 -33.851  1.00  0.86           C  
ATOM   2754  C   ARG A 349      -4.737   0.119 -32.793  1.00  0.86           C  
ATOM   2755  CB  ARG A 349      -2.372  -0.358 -33.460  1.00  0.86           C  
ATOM   2756  O   ARG A 349      -4.926   1.337 -32.785  1.00  0.86           O  
ATOM   2757  CG  ARG A 349      -1.400  -0.975 -34.452  1.00  0.86           C  
ATOM   2758  CD  ARG A 349      -1.325  -2.488 -34.303  1.00  0.86           C  
ATOM   2759  NE  ARG A 349      -0.218  -3.051 -35.072  1.00  0.86           N  
ATOM   2760  NH1 ARG A 349      -0.717  -5.250 -34.570  1.00  0.86           N  
ATOM   2761  NH2 ARG A 349       1.079  -4.753 -35.905  1.00  0.86           N  
ATOM   2762  CZ  ARG A 349       0.045  -4.350 -35.181  1.00  0.86           C  
ATOM   2763  N   PHE A 350      -5.382  -0.714 -31.965  1.00  0.85           N  
ATOM   2764  CA  PHE A 350      -6.322  -0.192 -30.980  1.00  0.85           C  
ATOM   2765  C   PHE A 350      -5.921  -0.614 -29.572  1.00  0.85           C  
ATOM   2766  CB  PHE A 350      -7.745  -0.670 -31.287  1.00  0.85           C  
ATOM   2767  O   PHE A 350      -5.991  -1.796 -29.229  1.00  0.85           O  
ATOM   2768  CG  PHE A 350      -8.225  -0.302 -32.664  1.00  0.85           C  
ATOM   2769  CD1 PHE A 350      -8.769   0.952 -32.914  1.00  0.85           C  
ATOM   2770  CD2 PHE A 350      -8.134  -1.211 -33.710  1.00  0.85           C  
ATOM   2771  CE1 PHE A 350      -9.214   1.295 -34.189  1.00  0.85           C  
ATOM   2772  CE2 PHE A 350      -8.577  -0.876 -34.986  1.00  0.85           C  
ATOM   2773  CZ  PHE A 350      -9.118   0.378 -35.223  1.00  0.85           C  
ATOM   2774  N   PRO A 351      -5.476   0.265 -28.766  1.00  0.88           N  
ATOM   2775  CA  PRO A 351      -5.022  -0.070 -27.415  1.00  0.88           C  
ATOM   2776  C   PRO A 351      -6.177  -0.288 -26.441  1.00  0.88           C  
ATOM   2777  CB  PRO A 351      -4.189   1.148 -27.010  1.00  0.88           C  
ATOM   2778  O   PRO A 351      -6.260   0.390 -25.413  1.00  0.88           O  
ATOM   2779  CG  PRO A 351      -4.828   2.300 -27.717  1.00  0.88           C  
ATOM   2780  CD  PRO A 351      -5.396   1.806 -29.017  1.00  0.88           C  
ATOM   2781  N   GLU A 352      -6.955  -1.277 -26.593  1.00  0.89           N  
ATOM   2782  CA  GLU A 352      -8.221  -1.479 -25.894  1.00  0.89           C  
ATOM   2783  C   GLU A 352      -7.995  -2.035 -24.492  1.00  0.89           C  
ATOM   2784  CB  GLU A 352      -9.132  -2.416 -26.692  1.00  0.89           C  
ATOM   2785  O   GLU A 352      -8.883  -1.966 -23.640  1.00  0.89           O  
ATOM   2786  CG  GLU A 352      -9.657  -1.810 -27.985  1.00  0.89           C  
ATOM   2787  CD  GLU A 352     -10.562  -2.751 -28.765  1.00  0.89           C  
ATOM   2788  OE1 GLU A 352     -11.252  -2.291 -29.703  1.00  0.89           O  
ATOM   2789  OE2 GLU A 352     -10.582  -3.958 -28.434  1.00  0.89           O  
ATOM   2790  N   ALA A 353      -6.849  -2.570 -24.316  1.00  0.89           N  
ATOM   2791  CA  ALA A 353      -6.580  -3.213 -23.032  1.00  0.89           C  
ATOM   2792  C   ALA A 353      -6.289  -2.177 -21.951  1.00  0.89           C  
ATOM   2793  CB  ALA A 353      -5.412  -4.187 -23.160  1.00  0.89           C  
ATOM   2794  O   ALA A 353      -6.395  -2.469 -20.757  1.00  0.89           O  
ATOM   2795  N   PHE A 354      -5.971  -0.973 -22.300  1.00  0.92           N  
ATOM   2796  CA  PHE A 354      -5.597   0.081 -21.364  1.00  0.92           C  
ATOM   2797  C   PHE A 354      -6.796   0.961 -21.033  1.00  0.92           C  
ATOM   2798  CB  PHE A 354      -4.462   0.934 -21.939  1.00  0.92           C  
ATOM   2799  O   PHE A 354      -7.541   1.367 -21.927  1.00  0.92           O  
ATOM   2800  CG  PHE A 354      -3.246   0.141 -22.334  1.00  0.92           C  
ATOM   2801  CD1 PHE A 354      -2.576  -0.641 -21.400  1.00  0.92           C  
ATOM   2802  CD2 PHE A 354      -2.773   0.176 -23.639  1.00  0.92           C  
ATOM   2803  CE1 PHE A 354      -1.450  -1.376 -21.763  1.00  0.92           C  
ATOM   2804  CE2 PHE A 354      -1.648  -0.556 -24.008  1.00  0.92           C  
ATOM   2805  CZ  PHE A 354      -0.988  -1.331 -23.069  1.00  0.92           C  
ATOM   2806  N   SER A 355      -7.001   1.167 -19.760  1.00  0.91           N  
ATOM   2807  CA  SER A 355      -8.163   1.920 -19.300  1.00  0.91           C  
ATOM   2808  C   SER A 355      -8.123   3.359 -19.805  1.00  0.91           C  
ATOM   2809  CB  SER A 355      -8.240   1.909 -17.773  1.00  0.91           C  
ATOM   2810  O   SER A 355      -9.169   3.973 -20.028  1.00  0.91           O  
ATOM   2811  OG  SER A 355      -7.095   2.522 -17.207  1.00  0.91           O  
ATOM   2812  N   SER A 356      -6.939   3.897 -19.973  1.00  0.92           N  
ATOM   2813  CA  SER A 356      -6.733   5.245 -20.492  1.00  0.92           C  
ATOM   2814  C   SER A 356      -5.284   5.459 -20.916  1.00  0.92           C  
ATOM   2815  CB  SER A 356      -7.127   6.289 -19.446  1.00  0.92           C  
ATOM   2816  O   SER A 356      -4.385   4.755 -20.451  1.00  0.92           O  
ATOM   2817  OG  SER A 356      -6.282   6.206 -18.311  1.00  0.92           O  
ATOM   2818  N   ILE A 357      -5.095   6.377 -21.943  1.00  0.94           N  
ATOM   2819  CA  ILE A 357      -3.761   6.756 -22.394  1.00  0.94           C  
ATOM   2820  C   ILE A 357      -3.584   8.268 -22.270  1.00  0.94           C  
ATOM   2821  CB  ILE A 357      -3.507   6.304 -23.850  1.00  0.94           C  
ATOM   2822  O   ILE A 357      -4.362   9.038 -22.837  1.00  0.94           O  
ATOM   2823  CG1 ILE A 357      -3.646   4.782 -23.968  1.00  0.94           C  
ATOM   2824  CG2 ILE A 357      -2.128   6.767 -24.326  1.00  0.94           C  
ATOM   2825  CD1 ILE A 357      -3.488   4.254 -25.388  1.00  0.94           C  
ATOM   2826  N   HIS A 358      -2.541   8.642 -21.477  1.00  0.95           N  
ATOM   2827  CA  HIS A 358      -2.268  10.052 -21.223  1.00  0.95           C  
ATOM   2828  C   HIS A 358      -0.896  10.452 -21.757  1.00  0.95           C  
ATOM   2829  CB  HIS A 358      -2.356  10.354 -19.726  1.00  0.95           C  
ATOM   2830  O   HIS A 358       0.047   9.659 -21.714  1.00  0.95           O  
ATOM   2831  CG  HIS A 358      -3.717  10.125 -19.147  1.00  0.95           C  
ATOM   2832  CD2 HIS A 358      -4.333   8.987 -18.748  1.00  0.95           C  
ATOM   2833  ND1 HIS A 358      -4.613  11.148 -18.926  1.00  0.95           N  
ATOM   2834  CE1 HIS A 358      -5.724  10.648 -18.413  1.00  0.95           C  
ATOM   2835  NE2 HIS A 358      -5.581   9.339 -18.295  1.00  0.95           N  
ATOM   2836  N   TYR A 359      -0.899  11.647 -22.294  1.00  0.95           N  
ATOM   2837  CA  TYR A 359       0.361  12.184 -22.797  1.00  0.95           C  
ATOM   2838  C   TYR A 359       0.902  13.265 -21.869  1.00  0.95           C  
ATOM   2839  CB  TYR A 359       0.177  12.751 -24.208  1.00  0.95           C  
ATOM   2840  O   TYR A 359       0.182  14.197 -21.505  1.00  0.95           O  
ATOM   2841  CG  TYR A 359       1.396  13.468 -24.737  1.00  0.95           C  
ATOM   2842  CD1 TYR A 359       1.515  14.852 -24.631  1.00  0.95           C  
ATOM   2843  CD2 TYR A 359       2.430  12.764 -25.344  1.00  0.95           C  
ATOM   2844  CE1 TYR A 359       2.635  15.517 -25.118  1.00  0.95           C  
ATOM   2845  CE2 TYR A 359       3.555  13.419 -25.836  1.00  0.95           C  
ATOM   2846  OH  TYR A 359       4.759  15.446 -26.202  1.00  0.95           O  
ATOM   2847  CZ  TYR A 359       3.648  14.793 -25.718  1.00  0.95           C  
ATOM   2848  N   LYS A 360       2.156  13.069 -21.467  1.00  0.95           N  
ATOM   2849  CA  LYS A 360       2.858  14.102 -20.711  1.00  0.95           C  
ATOM   2850  C   LYS A 360       4.237  14.375 -21.305  1.00  0.95           C  
ATOM   2851  CB  LYS A 360       2.992  13.695 -19.243  1.00  0.95           C  
ATOM   2852  O   LYS A 360       5.170  13.595 -21.106  1.00  0.95           O  
ATOM   2853  CG  LYS A 360       3.502  14.806 -18.337  1.00  0.95           C  
ATOM   2854  CD  LYS A 360       2.558  16.002 -18.333  1.00  0.95           C  
ATOM   2855  CE  LYS A 360       3.083  17.127 -17.451  1.00  0.95           C  
ATOM   2856  NZ  LYS A 360       2.200  18.331 -17.504  1.00  0.95           N  
ATOM   2857  N   GLY A 361       4.360  15.604 -21.921  1.00  0.92           N  
ATOM   2858  CA  GLY A 361       5.618  15.984 -22.544  1.00  0.92           C  
ATOM   2859  C   GLY A 361       6.369  17.051 -21.769  1.00  0.92           C  
ATOM   2860  O   GLY A 361       5.758  17.875 -21.085  1.00  0.92           O  
ATOM   2861  N   THR A 362       7.714  16.938 -21.742  1.00  0.91           N  
ATOM   2862  CA  THR A 362       8.574  17.966 -21.167  1.00  0.91           C  
ATOM   2863  C   THR A 362       9.741  18.279 -22.099  1.00  0.91           C  
ATOM   2864  CB  THR A 362       9.114  17.537 -19.790  1.00  0.91           C  
ATOM   2865  O   THR A 362      10.317  17.374 -22.707  1.00  0.91           O  
ATOM   2866  CG2 THR A 362      10.099  16.380 -19.922  1.00  0.91           C  
ATOM   2867  OG1 THR A 362       9.780  18.649 -19.177  1.00  0.91           O  
ATOM   2868  N   ARG A 363       9.902  19.554 -22.259  1.00  0.90           N  
ATOM   2869  CA  ARG A 363      11.047  19.979 -23.058  1.00  0.90           C  
ATOM   2870  C   ARG A 363      12.220  20.375 -22.168  1.00  0.90           C  
ATOM   2871  CB  ARG A 363      10.664  21.146 -23.970  1.00  0.90           C  
ATOM   2872  O   ARG A 363      12.097  21.275 -21.335  1.00  0.90           O  
ATOM   2873  CG  ARG A 363      11.665  21.414 -25.082  1.00  0.90           C  
ATOM   2874  CD  ARG A 363      11.174  22.494 -26.036  1.00  0.90           C  
ATOM   2875  NE  ARG A 363      12.122  22.726 -27.122  1.00  0.90           N  
ATOM   2876  NH1 ARG A 363      10.925  24.458 -28.073  1.00  0.90           N  
ATOM   2877  NH2 ARG A 363      12.906  23.779 -29.006  1.00  0.90           N  
ATOM   2878  CZ  ARG A 363      11.982  23.654 -28.065  1.00  0.90           C  
ATOM   2879  N   THR A 364      13.425  19.696 -22.347  1.00  0.88           N  
ATOM   2880  CA  THR A 364      14.587  19.960 -21.505  1.00  0.88           C  
ATOM   2881  C   THR A 364      15.658  20.718 -22.285  1.00  0.88           C  
ATOM   2882  CB  THR A 364      15.182  18.654 -20.949  1.00  0.88           C  
ATOM   2883  O   THR A 364      16.373  20.131 -23.099  1.00  0.88           O  
ATOM   2884  CG2 THR A 364      16.324  18.939 -19.979  1.00  0.88           C  
ATOM   2885  OG1 THR A 364      14.158  17.924 -20.261  1.00  0.88           O  
ATOM   2886  N   TYR A 365      15.756  22.085 -22.056  1.00  0.79           N  
ATOM   2887  CA  TYR A 365      16.771  22.899 -22.715  1.00  0.79           C  
ATOM   2888  C   TYR A 365      18.081  22.873 -21.938  1.00  0.79           C  
ATOM   2889  CB  TYR A 365      16.285  24.343 -22.871  1.00  0.79           C  
ATOM   2890  O   TYR A 365      19.154  22.704 -22.522  1.00  0.79           O  
ATOM   2891  CG  TYR A 365      15.037  24.476 -23.710  1.00  0.79           C  
ATOM   2892  CD1 TYR A 365      15.103  24.449 -25.101  1.00  0.79           C  
ATOM   2893  CD2 TYR A 365      13.790  24.631 -23.113  1.00  0.79           C  
ATOM   2894  CE1 TYR A 365      13.956  24.573 -25.878  1.00  0.79           C  
ATOM   2895  CE2 TYR A 365      12.637  24.757 -23.881  1.00  0.79           C  
ATOM   2896  OH  TYR A 365      11.591  24.850 -26.024  1.00  0.79           O  
ATOM   2897  CZ  TYR A 365      12.730  24.726 -25.260  1.00  0.79           C  
ATOM   2898  N   ASN A 366      17.878  22.992 -20.524  1.00  0.78           N  
ATOM   2899  CA  ASN A 366      18.999  22.933 -19.592  1.00  0.78           C  
ATOM   2900  C   ASN A 366      18.734  21.947 -18.458  1.00  0.78           C  
ATOM   2901  CB  ASN A 366      19.301  24.323 -19.027  1.00  0.78           C  
ATOM   2902  O   ASN A 366      17.739  22.071 -17.741  1.00  0.78           O  
ATOM   2903  CG  ASN A 366      19.717  25.311 -20.099  1.00  0.78           C  
ATOM   2904  ND2 ASN A 366      19.261  26.551 -19.972  1.00  0.78           N  
ATOM   2905  OD1 ASN A 366      20.443  24.962 -21.034  1.00  0.78           O  
ATOM   2906  N   PRO A 367      19.510  20.857 -18.337  1.00  0.82           N  
ATOM   2907  CA  PRO A 367      19.318  19.916 -17.231  1.00  0.82           C  
ATOM   2908  C   PRO A 367      19.376  20.592 -15.863  1.00  0.82           C  
ATOM   2909  CB  PRO A 367      20.475  18.929 -17.402  1.00  0.82           C  
ATOM   2910  O   PRO A 367      19.966  21.667 -15.727  1.00  0.82           O  
ATOM   2911  CG  PRO A 367      20.923  19.107 -18.816  1.00  0.82           C  
ATOM   2912  CD  PRO A 367      20.586  20.505 -19.251  1.00  0.82           C  
ATOM   2913  N   PRO A 368      18.576  19.993 -15.001  1.00  0.85           N  
ATOM   2914  CA  PRO A 368      17.902  18.693 -14.992  1.00  0.85           C  
ATOM   2915  C   PRO A 368      16.481  18.762 -15.548  1.00  0.85           C  
ATOM   2916  CB  PRO A 368      17.891  18.311 -13.510  1.00  0.85           C  
ATOM   2917  O   PRO A 368      15.909  19.849 -15.659  1.00  0.85           O  
ATOM   2918  CG  PRO A 368      17.824  19.614 -12.781  1.00  0.85           C  
ATOM   2919  CD  PRO A 368      18.544  20.653 -13.592  1.00  0.85           C  
ATOM   2920  N   THR A 369      16.015  17.643 -16.112  1.00  0.88           N  
ATOM   2921  CA  THR A 369      14.650  17.494 -16.605  1.00  0.88           C  
ATOM   2922  C   THR A 369      13.640  17.807 -15.505  1.00  0.88           C  
ATOM   2923  CB  THR A 369      14.403  16.072 -17.142  1.00  0.88           C  
ATOM   2924  O   THR A 369      13.832  17.420 -14.351  1.00  0.88           O  
ATOM   2925  CG2 THR A 369      12.977  15.920 -17.661  1.00  0.88           C  
ATOM   2926  OG1 THR A 369      15.319  15.805 -18.211  1.00  0.88           O  
ATOM   2927  N   ASP A 370      12.617  18.514 -15.802  1.00  0.87           N  
ATOM   2928  CA  ASP A 370      11.531  18.812 -14.873  1.00  0.87           C  
ATOM   2929  C   ASP A 370      10.500  17.686 -14.853  1.00  0.87           C  
ATOM   2930  CB  ASP A 370      10.857  20.135 -15.242  1.00  0.87           C  
ATOM   2931  O   ASP A 370       9.731  17.524 -15.802  1.00  0.87           O  
ATOM   2932  CG  ASP A 370       9.747  20.523 -14.282  1.00  0.87           C  
ATOM   2933  OD1 ASP A 370       9.635  19.910 -13.199  1.00  0.87           O  
ATOM   2934  OD2 ASP A 370       8.975  21.449 -14.613  1.00  0.87           O  
ATOM   2935  N   PHE A 371      10.318  16.998 -13.715  1.00  0.92           N  
ATOM   2936  CA  PHE A 371       9.446  15.834 -13.616  1.00  0.92           C  
ATOM   2937  C   PHE A 371       8.150  16.188 -12.897  1.00  0.92           C  
ATOM   2938  CB  PHE A 371      10.156  14.689 -12.886  1.00  0.92           C  
ATOM   2939  O   PHE A 371       7.334  15.310 -12.608  1.00  0.92           O  
ATOM   2940  CG  PHE A 371      11.310  14.102 -13.654  1.00  0.92           C  
ATOM   2941  CD1 PHE A 371      11.089  13.181 -14.670  1.00  0.92           C  
ATOM   2942  CD2 PHE A 371      12.615  14.473 -13.359  1.00  0.92           C  
ATOM   2943  CE1 PHE A 371      12.155  12.636 -15.382  1.00  0.92           C  
ATOM   2944  CE2 PHE A 371      13.686  13.933 -14.066  1.00  0.92           C  
ATOM   2945  CZ  PHE A 371      13.454  13.014 -15.077  1.00  0.92           C  
ATOM   2946  N   SER A 372       7.938  17.388 -12.587  1.00  0.88           N  
ATOM   2947  CA  SER A 372       6.779  17.822 -11.814  1.00  0.88           C  
ATOM   2948  C   SER A 372       5.479  17.517 -12.550  1.00  0.88           C  
ATOM   2949  CB  SER A 372       6.865  19.318 -11.511  1.00  0.88           C  
ATOM   2950  O   SER A 372       4.494  17.103 -11.935  1.00  0.88           O  
ATOM   2951  OG  SER A 372       6.906  20.072 -12.711  1.00  0.88           O  
ATOM   2952  N   GLY A 373       5.518  17.734 -13.897  1.00  0.89           N  
ATOM   2953  CA  GLY A 373       4.352  17.428 -14.710  1.00  0.89           C  
ATOM   2954  C   GLY A 373       3.948  15.967 -14.648  1.00  0.89           C  
ATOM   2955  O   GLY A 373       2.763  15.650 -14.521  1.00  0.89           O  
ATOM   2956  N   LEU A 374       4.916  15.119 -14.767  1.00  0.94           N  
ATOM   2957  CA  LEU A 374       4.678  13.684 -14.667  1.00  0.94           C  
ATOM   2958  C   LEU A 374       4.129  13.318 -13.292  1.00  0.94           C  
ATOM   2959  CB  LEU A 374       5.970  12.907 -14.937  1.00  0.94           C  
ATOM   2960  O   LEU A 374       3.160  12.563 -13.187  1.00  0.94           O  
ATOM   2961  CG  LEU A 374       5.889  11.386 -14.793  1.00  0.94           C  
ATOM   2962  CD1 LEU A 374       4.816  10.822 -15.718  1.00  0.94           C  
ATOM   2963  CD2 LEU A 374       7.243  10.748 -15.085  1.00  0.94           C  
ATOM   2964  N   ARG A 375       4.673  13.876 -12.238  1.00  0.93           N  
ATOM   2965  CA  ARG A 375       4.252  13.604 -10.868  1.00  0.93           C  
ATOM   2966  C   ARG A 375       2.793  13.993 -10.656  1.00  0.93           C  
ATOM   2967  CB  ARG A 375       5.143  14.351  -9.873  1.00  0.93           C  
ATOM   2968  O   ARG A 375       2.026  13.239 -10.054  1.00  0.93           O  
ATOM   2969  CG  ARG A 375       6.497  13.697  -9.646  1.00  0.93           C  
ATOM   2970  CD  ARG A 375       7.214  14.287  -8.440  1.00  0.93           C  
ATOM   2971  NE  ARG A 375       7.551  15.693  -8.648  1.00  0.93           N  
ATOM   2972  NH1 ARG A 375       9.833  15.386  -8.466  1.00  0.93           N  
ATOM   2973  NH2 ARG A 375       8.981  17.478  -8.855  1.00  0.93           N  
ATOM   2974  CZ  ARG A 375       8.788  16.182  -8.656  1.00  0.93           C  
ATOM   2975  N   ARG A 376       2.428  15.131 -11.121  1.00  0.92           N  
ATOM   2976  CA  ARG A 376       1.053  15.604 -10.994  1.00  0.92           C  
ATOM   2977  C   ARG A 376       0.084  14.665 -11.704  1.00  0.92           C  
ATOM   2978  CB  ARG A 376       0.917  17.020 -11.557  1.00  0.92           C  
ATOM   2979  O   ARG A 376      -0.972  14.329 -11.163  1.00  0.92           O  
ATOM   2980  CG  ARG A 376      -0.425  17.673 -11.265  1.00  0.92           C  
ATOM   2981  CD  ARG A 376      -0.492  19.092 -11.811  1.00  0.92           C  
ATOM   2982  NE  ARG A 376       0.763  19.809 -11.605  1.00  0.92           N  
ATOM   2983  NH1 ARG A 376       0.191  21.612 -12.932  1.00  0.92           N  
ATOM   2984  NH2 ARG A 376       2.231  21.553 -11.887  1.00  0.92           N  
ATOM   2985  CZ  ARG A 376       1.059  20.990 -12.142  1.00  0.92           C  
ATOM   2986  N   ALA A 377       0.465  14.277 -12.920  1.00  0.93           N  
ATOM   2987  CA  ALA A 377      -0.371  13.353 -13.682  1.00  0.93           C  
ATOM   2988  C   ALA A 377      -0.526  12.023 -12.950  1.00  0.93           C  
ATOM   2989  CB  ALA A 377       0.219  13.126 -15.072  1.00  0.93           C  
ATOM   2990  O   ALA A 377      -1.626  11.468 -12.883  1.00  0.93           O  
ATOM   2991  N   LEU A 378       0.537  11.610 -12.363  1.00  0.95           N  
ATOM   2992  CA  LEU A 378       0.546  10.363 -11.605  1.00  0.95           C  
ATOM   2993  C   LEU A 378      -0.383  10.455 -10.399  1.00  0.95           C  
ATOM   2994  CB  LEU A 378       1.966  10.025 -11.146  1.00  0.95           C  
ATOM   2995  O   LEU A 378      -1.193   9.554 -10.164  1.00  0.95           O  
ATOM   2996  CG  LEU A 378       2.867   9.340 -12.175  1.00  0.95           C  
ATOM   2997  CD1 LEU A 378       4.327   9.425 -11.742  1.00  0.95           C  
ATOM   2998  CD2 LEU A 378       2.445   7.888 -12.372  1.00  0.95           C  
ATOM   2999  N   GLU A 379      -0.339  11.506  -9.658  1.00  0.93           N  
ATOM   3000  CA  GLU A 379      -1.153  11.702  -8.462  1.00  0.93           C  
ATOM   3001  C   GLU A 379      -2.640  11.721  -8.804  1.00  0.93           C  
ATOM   3002  CB  GLU A 379      -0.760  12.999  -7.751  1.00  0.93           C  
ATOM   3003  O   GLU A 379      -3.454  11.130  -8.091  1.00  0.93           O  
ATOM   3004  CG  GLU A 379       0.567  12.917  -7.011  1.00  0.93           C  
ATOM   3005  CD  GLU A 379       1.041  14.260  -6.477  1.00  0.93           C  
ATOM   3006  OE1 GLU A 379       2.075  14.303  -5.773  1.00  0.93           O  
ATOM   3007  OE2 GLU A 379       0.371  15.277  -6.764  1.00  0.93           O  
ATOM   3008  N   GLN A 380      -2.934  12.268  -9.928  1.00  0.91           N  
ATOM   3009  CA  GLN A 380      -4.323  12.332 -10.368  1.00  0.91           C  
ATOM   3010  C   GLN A 380      -4.852  10.946 -10.725  1.00  0.91           C  
ATOM   3011  CB  GLN A 380      -4.466  13.273 -11.565  1.00  0.91           C  
ATOM   3012  O   GLN A 380      -5.958  10.576 -10.327  1.00  0.91           O  
ATOM   3013  CG  GLN A 380      -4.341  14.748 -11.206  1.00  0.91           C  
ATOM   3014  CD  GLN A 380      -4.356  15.652 -12.425  1.00  0.91           C  
ATOM   3015  NE2 GLN A 380      -4.418  16.959 -12.193  1.00  0.91           N  
ATOM   3016  OE1 GLN A 380      -4.312  15.179 -13.565  1.00  0.91           O  
ATOM   3017  N   LEU A 381      -4.051  10.182 -11.380  1.00  0.93           N  
ATOM   3018  CA  LEU A 381      -4.478   8.868 -11.848  1.00  0.93           C  
ATOM   3019  C   LEU A 381      -4.502   7.864 -10.700  1.00  0.93           C  
ATOM   3020  CB  LEU A 381      -3.552   8.368 -12.960  1.00  0.93           C  
ATOM   3021  O   LEU A 381      -5.360   6.979 -10.662  1.00  0.93           O  
ATOM   3022  CG  LEU A 381      -3.705   9.042 -14.324  1.00  0.93           C  
ATOM   3023  CD1 LEU A 381      -2.622   8.555 -15.281  1.00  0.93           C  
ATOM   3024  CD2 LEU A 381      -5.092   8.777 -14.899  1.00  0.93           C  
ATOM   3025  N   LEU A 382      -3.562   8.032  -9.786  1.00  0.93           N  
ATOM   3026  CA  LEU A 382      -3.493   7.118  -8.651  1.00  0.93           C  
ATOM   3027  C   LEU A 382      -4.677   7.327  -7.712  1.00  0.93           C  
ATOM   3028  CB  LEU A 382      -2.180   7.310  -7.887  1.00  0.93           C  
ATOM   3029  O   LEU A 382      -5.104   6.394  -7.028  1.00  0.93           O  
ATOM   3030  CG  LEU A 382      -0.922   6.749  -8.550  1.00  0.93           C  
ATOM   3031  CD1 LEU A 382       0.318   7.142  -7.753  1.00  0.93           C  
ATOM   3032  CD2 LEU A 382      -1.019   5.233  -8.684  1.00  0.93           C  
ATOM   3033  N   GLU A 383      -5.256   8.493  -7.730  1.00  0.87           N  
ATOM   3034  CA  GLU A 383      -6.408   8.803  -6.889  1.00  0.87           C  
ATOM   3035  C   GLU A 383      -7.699   8.269  -7.503  1.00  0.87           C  
ATOM   3036  CB  GLU A 383      -6.518  10.312  -6.662  1.00  0.87           C  
ATOM   3037  O   GLU A 383      -8.680   8.037  -6.794  1.00  0.87           O  
ATOM   3038  CG  GLU A 383      -5.475  10.868  -5.703  1.00  0.87           C  
ATOM   3039  CD  GLU A 383      -5.543  12.379  -5.551  1.00  0.87           C  
ATOM   3040  OE1 GLU A 383      -4.713  12.953  -4.810  1.00  0.87           O  
ATOM   3041  OE2 GLU A 383      -6.435  12.994  -6.177  1.00  0.87           O  
ATOM   3042  N   ASN A 384      -7.591   7.930  -8.820  1.00  0.84           N  
ATOM   3043  CA  ASN A 384      -8.730   7.349  -9.522  1.00  0.84           C  
ATOM   3044  C   ASN A 384      -8.864   5.856  -9.234  1.00  0.84           C  
ATOM   3045  CB  ASN A 384      -8.612   7.590 -11.029  1.00  0.84           C  
ATOM   3046  O   ASN A 384      -8.048   5.055  -9.692  1.00  0.84           O  
ATOM   3047  CG  ASN A 384      -9.831   7.113 -11.793  1.00  0.84           C  
ATOM   3048  ND2 ASN A 384      -9.923   7.496 -13.061  1.00  0.84           N  
ATOM   3049  OD1 ASN A 384     -10.684   6.407 -11.249  1.00  0.84           O  
ATOM   3050  N   ASN A 385      -9.949   5.475  -8.519  1.00  0.82           N  
ATOM   3051  CA  ASN A 385     -10.145   4.085  -8.123  1.00  0.82           C  
ATOM   3052  C   ASN A 385     -11.260   3.424  -8.929  1.00  0.82           C  
ATOM   3053  CB  ASN A 385     -10.445   3.990  -6.626  1.00  0.82           C  
ATOM   3054  O   ASN A 385     -11.848   2.435  -8.488  1.00  0.82           O  
ATOM   3055  CG  ASN A 385      -9.284   4.451  -5.767  1.00  0.82           C  
ATOM   3056  ND2 ASN A 385      -9.593   5.046  -4.621  1.00  0.82           N  
ATOM   3057  OD1 ASN A 385      -8.118   4.274  -6.131  1.00  0.82           O  
ATOM   3058  N   THR A 386     -11.537   4.055 -10.082  1.00  0.75           N  
ATOM   3059  CA  THR A 386     -12.662   3.579 -10.881  1.00  0.75           C  
ATOM   3060  C   THR A 386     -12.298   2.292 -11.614  1.00  0.75           C  
ATOM   3061  CB  THR A 386     -13.114   4.643 -11.898  1.00  0.75           C  
ATOM   3062  O   THR A 386     -13.177   1.508 -11.977  1.00  0.75           O  
ATOM   3063  CG2 THR A 386     -13.597   5.907 -11.195  1.00  0.75           C  
ATOM   3064  OG1 THR A 386     -12.013   4.976 -12.753  1.00  0.75           O  
ATOM   3065  N   THR A 387     -11.029   2.081 -11.830  1.00  0.77           N  
ATOM   3066  CA  THR A 387     -10.626   0.919 -12.614  1.00  0.77           C  
ATOM   3067  C   THR A 387     -10.098  -0.189 -11.706  1.00  0.77           C  
ATOM   3068  CB  THR A 387      -9.552   1.291 -13.652  1.00  0.77           C  
ATOM   3069  O   THR A 387     -10.583  -1.322 -11.755  1.00  0.77           O  
ATOM   3070  CG2 THR A 387      -9.287   0.133 -14.609  1.00  0.77           C  
ATOM   3071  OG1 THR A 387      -9.996   2.426 -14.405  1.00  0.77           O  
ATOM   3072  N   ARG A 388      -9.144   0.190 -10.872  1.00  0.87           N  
ATOM   3073  CA  ARG A 388      -8.546  -0.778  -9.959  1.00  0.87           C  
ATOM   3074  C   ARG A 388      -8.381  -0.185  -8.563  1.00  0.87           C  
ATOM   3075  CB  ARG A 388      -7.191  -1.252 -10.490  1.00  0.87           C  
ATOM   3076  O   ARG A 388      -7.893   0.937  -8.413  1.00  0.87           O  
ATOM   3077  CG  ARG A 388      -7.276  -2.016 -11.801  1.00  0.87           C  
ATOM   3078  CD  ARG A 388      -5.909  -2.506 -12.258  1.00  0.87           C  
ATOM   3079  NE  ARG A 388      -5.998  -3.269 -13.500  1.00  0.87           N  
ATOM   3080  NH1 ARG A 388      -4.835  -5.099 -12.700  1.00  0.87           N  
ATOM   3081  NH2 ARG A 388      -5.625  -5.088 -14.852  1.00  0.87           N  
ATOM   3082  CZ  ARG A 388      -5.486  -4.483 -13.681  1.00  0.87           C  
ATOM   3083  N   SER A 389      -8.765  -0.944  -7.479  1.00  0.88           N  
ATOM   3084  CA  SER A 389      -8.696  -0.493  -6.093  1.00  0.88           C  
ATOM   3085  C   SER A 389      -7.337  -0.807  -5.476  1.00  0.88           C  
ATOM   3086  CB  SER A 389      -9.804  -1.141  -5.262  1.00  0.88           C  
ATOM   3087  O   SER A 389      -6.674  -1.765  -5.879  1.00  0.88           O  
ATOM   3088  OG  SER A 389      -9.655  -2.550  -5.236  1.00  0.88           O  
ATOM   3089  N   PRO A 390      -6.905   0.054  -4.613  1.00  0.91           N  
ATOM   3090  CA  PRO A 390      -5.719  -0.311  -3.835  1.00  0.91           C  
ATOM   3091  C   PRO A 390      -5.896  -1.617  -3.065  1.00  0.91           C  
ATOM   3092  CB  PRO A 390      -5.549   0.870  -2.876  1.00  0.91           C  
ATOM   3093  O   PRO A 390      -7.002  -1.927  -2.614  1.00  0.91           O  
ATOM   3094  CG  PRO A 390      -6.331   1.982  -3.497  1.00  0.91           C  
ATOM   3095  CD  PRO A 390      -7.439   1.387  -4.317  1.00  0.91           C  
ATOM   3096  N   ARG A 391      -4.801  -2.431  -2.988  1.00  0.90           N  
ATOM   3097  CA  ARG A 391      -4.935  -3.752  -2.381  1.00  0.90           C  
ATOM   3098  C   ARG A 391      -3.725  -4.080  -1.513  1.00  0.90           C  
ATOM   3099  CB  ARG A 391      -5.112  -4.823  -3.459  1.00  0.90           C  
ATOM   3100  O   ARG A 391      -2.712  -3.380  -1.560  1.00  0.90           O  
ATOM   3101  CG  ARG A 391      -3.960  -4.898  -4.449  1.00  0.90           C  
ATOM   3102  CD  ARG A 391      -4.421  -5.390  -5.814  1.00  0.90           C  
ATOM   3103  NE  ARG A 391      -3.341  -5.344  -6.796  1.00  0.90           N  
ATOM   3104  NH1 ARG A 391      -4.591  -4.290  -8.428  1.00  0.90           N  
ATOM   3105  NH2 ARG A 391      -2.400  -4.833  -8.828  1.00  0.90           N  
ATOM   3106  CZ  ARG A 391      -3.446  -4.823  -8.015  1.00  0.90           C  
ATOM   3107  N   HIS A 392      -3.827  -5.111  -0.714  1.00  0.92           N  
ATOM   3108  CA  HIS A 392      -2.730  -5.577   0.127  1.00  0.92           C  
ATOM   3109  C   HIS A 392      -1.595  -6.150  -0.716  1.00  0.92           C  
ATOM   3110  CB  HIS A 392      -3.227  -6.627   1.123  1.00  0.92           C  
ATOM   3111  O   HIS A 392      -1.837  -6.739  -1.772  1.00  0.92           O  
ATOM   3112  CG  HIS A 392      -4.160  -6.080   2.156  1.00  0.92           C  
ATOM   3113  CD2 HIS A 392      -5.512  -6.083   2.223  1.00  0.92           C  
ATOM   3114  ND1 HIS A 392      -3.718  -5.432   3.289  1.00  0.92           N  
ATOM   3115  CE1 HIS A 392      -4.762  -5.060   4.011  1.00  0.92           C  
ATOM   3116  NE2 HIS A 392      -5.862  -5.443   3.386  1.00  0.92           N  
ATOM   3117  N   PRO A 393      -0.398  -5.911  -0.268  1.00  0.94           N  
ATOM   3118  CA  PRO A 393       0.743  -6.438  -1.018  1.00  0.94           C  
ATOM   3119  C   PRO A 393       0.653  -7.945  -1.249  1.00  0.94           C  
ATOM   3120  CB  PRO A 393       1.940  -6.092  -0.129  1.00  0.94           C  
ATOM   3121  O   PRO A 393       1.148  -8.449  -2.260  1.00  0.94           O  
ATOM   3122  CG  PRO A 393       1.347  -5.797   1.211  1.00  0.94           C  
ATOM   3123  CD  PRO A 393      -0.053  -5.291   1.012  1.00  0.94           C  
ATOM   3124  N   GLY A 394       0.003  -8.622  -0.321  1.00  0.92           N  
ATOM   3125  CA  GLY A 394      -0.184 -10.058  -0.456  1.00  0.92           C  
ATOM   3126  C   GLY A 394      -0.935 -10.445  -1.716  1.00  0.92           C  
ATOM   3127  O   GLY A 394      -0.608 -11.447  -2.357  1.00  0.92           O  
ATOM   3128  N   VAL A 395      -1.910  -9.642  -2.055  1.00  0.91           N  
ATOM   3129  CA  VAL A 395      -2.729  -9.874  -3.241  1.00  0.91           C  
ATOM   3130  C   VAL A 395      -1.879  -9.703  -4.498  1.00  0.91           C  
ATOM   3131  CB  VAL A 395      -3.945  -8.922  -3.286  1.00  0.91           C  
ATOM   3132  O   VAL A 395      -1.995 -10.485  -5.444  1.00  0.91           O  
ATOM   3133  CG1 VAL A 395      -4.721  -9.099  -4.590  1.00  0.91           C  
ATOM   3134  CG2 VAL A 395      -4.855  -9.161  -2.083  1.00  0.91           C  
ATOM   3135  N   ILE A 396      -1.000  -8.719  -4.498  1.00  0.93           N  
ATOM   3136  CA  ILE A 396      -0.108  -8.444  -5.619  1.00  0.93           C  
ATOM   3137  C   ILE A 396       0.836  -9.626  -5.830  1.00  0.93           C  
ATOM   3138  CB  ILE A 396       0.700  -7.146  -5.394  1.00  0.93           C  
ATOM   3139  O   ILE A 396       0.999 -10.106  -6.954  1.00  0.93           O  
ATOM   3140  CG1 ILE A 396      -0.244  -5.944  -5.272  1.00  0.93           C  
ATOM   3141  CG2 ILE A 396       1.711  -6.936  -6.525  1.00  0.93           C  
ATOM   3142  CD1 ILE A 396       0.444  -4.660  -4.830  1.00  0.93           C  
ATOM   3143  N   PHE A 397       1.389 -10.145  -4.758  1.00  0.93           N  
ATOM   3144  CA  PHE A 397       2.301 -11.281  -4.817  1.00  0.93           C  
ATOM   3145  C   PHE A 397       1.588 -12.520  -5.347  1.00  0.93           C  
ATOM   3146  CB  PHE A 397       2.894 -11.568  -3.434  1.00  0.93           C  
ATOM   3147  O   PHE A 397       2.113 -13.221  -6.214  1.00  0.93           O  
ATOM   3148  CG  PHE A 397       3.720 -12.825  -3.377  1.00  0.93           C  
ATOM   3149  CD1 PHE A 397       3.213 -13.982  -2.799  1.00  0.93           C  
ATOM   3150  CD2 PHE A 397       5.006 -12.848  -3.902  1.00  0.93           C  
ATOM   3151  CE1 PHE A 397       3.976 -15.146  -2.745  1.00  0.93           C  
ATOM   3152  CE2 PHE A 397       5.774 -14.008  -3.852  1.00  0.93           C  
ATOM   3153  CZ  PHE A 397       5.258 -15.155  -3.272  1.00  0.93           C  
ATOM   3154  N   LYS A 398       0.437 -12.816  -4.809  1.00  0.91           N  
ATOM   3155  CA  LYS A 398      -0.326 -13.989  -5.224  1.00  0.91           C  
ATOM   3156  C   LYS A 398      -0.637 -13.943  -6.717  1.00  0.91           C  
ATOM   3157  CB  LYS A 398      -1.623 -14.097  -4.421  1.00  0.91           C  
ATOM   3158  O   LYS A 398      -0.566 -14.964  -7.403  1.00  0.91           O  
ATOM   3159  CG  LYS A 398      -1.423 -14.526  -2.975  1.00  0.91           C  
ATOM   3160  CD  LYS A 398      -2.746 -14.593  -2.223  1.00  0.91           C  
ATOM   3161  CE  LYS A 398      -2.538 -14.931  -0.753  1.00  0.91           C  
ATOM   3162  NZ  LYS A 398      -3.819 -14.880   0.013  1.00  0.91           N  
ATOM   3163  N   ALA A 399      -0.992 -12.712  -7.167  1.00  0.90           N  
ATOM   3164  CA  ALA A 399      -1.263 -12.540  -8.591  1.00  0.90           C  
ATOM   3165  C   ALA A 399      -0.016 -12.822  -9.425  1.00  0.90           C  
ATOM   3166  CB  ALA A 399      -1.777 -11.129  -8.869  1.00  0.90           C  
ATOM   3167  O   ALA A 399      -0.081 -13.533 -10.430  1.00  0.90           O  
ATOM   3168  N   LEU A 400       1.065 -12.251  -9.014  1.00  0.91           N  
ATOM   3169  CA  LEU A 400       2.333 -12.449  -9.706  1.00  0.91           C  
ATOM   3170  C   LEU A 400       2.721 -13.924  -9.719  1.00  0.91           C  
ATOM   3171  CB  LEU A 400       3.440 -11.625  -9.044  1.00  0.91           C  
ATOM   3172  O   LEU A 400       3.139 -14.451 -10.753  1.00  0.91           O  
ATOM   3173  CG  LEU A 400       4.807 -11.648  -9.730  1.00  0.91           C  
ATOM   3174  CD1 LEU A 400       4.699 -11.089 -11.145  1.00  0.91           C  
ATOM   3175  CD2 LEU A 400       5.829 -10.863  -8.916  1.00  0.91           C  
ATOM   3176  N   LYS A 401       2.609 -14.583  -8.570  1.00  0.89           N  
ATOM   3177  CA  LYS A 401       2.936 -16.001  -8.458  1.00  0.89           C  
ATOM   3178  C   LYS A 401       2.051 -16.843  -9.372  1.00  0.89           C  
ATOM   3179  CB  LYS A 401       2.792 -16.473  -7.010  1.00  0.89           C  
ATOM   3180  O   LYS A 401       2.538 -17.744 -10.059  1.00  0.89           O  
ATOM   3181  CG  LYS A 401       3.202 -17.921  -6.787  1.00  0.89           C  
ATOM   3182  CD  LYS A 401       4.701 -18.114  -6.984  1.00  0.89           C  
ATOM   3183  CE  LYS A 401       5.139 -19.521  -6.599  1.00  0.89           C  
ATOM   3184  NZ  LYS A 401       6.548 -19.794  -7.012  1.00  0.89           N  
ATOM   3185  N   ALA A 402       0.781 -16.561  -9.355  1.00  0.85           N  
ATOM   3186  CA  ALA A 402      -0.175 -17.283 -10.190  1.00  0.85           C  
ATOM   3187  C   ALA A 402       0.169 -17.137 -11.669  1.00  0.85           C  
ATOM   3188  CB  ALA A 402      -1.594 -16.785  -9.925  1.00  0.85           C  
ATOM   3189  O   ALA A 402       0.112 -18.110 -12.425  1.00  0.85           O  
ATOM   3190  N   LEU A 403       0.581 -15.915 -12.086  1.00  0.86           N  
ATOM   3191  CA  LEU A 403       0.940 -15.635 -13.472  1.00  0.86           C  
ATOM   3192  C   LEU A 403       2.224 -16.362 -13.858  1.00  0.86           C  
ATOM   3193  CB  LEU A 403       1.107 -14.129 -13.688  1.00  0.86           C  
ATOM   3194  O   LEU A 403       2.326 -16.906 -14.960  1.00  0.86           O  
ATOM   3195  CG  LEU A 403      -0.178 -13.300 -13.709  1.00  0.86           C  
ATOM   3196  CD1 LEU A 403       0.144 -11.819 -13.542  1.00  0.86           C  
ATOM   3197  CD2 LEU A 403      -0.951 -13.543 -15.000  1.00  0.86           C  
ATOM   3198  N   SER A 404       3.113 -16.378 -12.957  1.00  0.85           N  
ATOM   3199  CA  SER A 404       4.374 -17.067 -13.208  1.00  0.85           C  
ATOM   3200  C   SER A 404       4.163 -18.569 -13.361  1.00  0.85           C  
ATOM   3201  CB  SER A 404       5.368 -16.797 -12.077  1.00  0.85           C  
ATOM   3202  O   SER A 404       4.733 -19.194 -14.258  1.00  0.85           O  
ATOM   3203  OG  SER A 404       6.642 -17.334 -12.387  1.00  0.85           O  
ATOM   3204  N   ASP A 405       3.367 -19.164 -12.569  1.00  0.83           N  
ATOM   3205  CA  ASP A 405       3.050 -20.588 -12.636  1.00  0.83           C  
ATOM   3206  C   ASP A 405       2.345 -20.933 -13.945  1.00  0.83           C  
ATOM   3207  CB  ASP A 405       2.181 -21.000 -11.446  1.00  0.83           C  
ATOM   3208  O   ASP A 405       2.622 -21.969 -14.552  1.00  0.83           O  
ATOM   3209  CG  ASP A 405       2.933 -20.975 -10.126  1.00  0.83           C  
ATOM   3210  OD1 ASP A 405       4.180 -20.893 -10.136  1.00  0.83           O  
ATOM   3211  OD2 ASP A 405       2.272 -21.041  -9.067  1.00  0.83           O  
ATOM   3212  N   ARG A 406       1.551 -20.038 -14.373  1.00  0.79           N  
ATOM   3213  CA  ARG A 406       0.809 -20.254 -15.611  1.00  0.79           C  
ATOM   3214  C   ARG A 406       1.745 -20.271 -16.815  1.00  0.79           C  
ATOM   3215  CB  ARG A 406      -0.259 -19.173 -15.793  1.00  0.79           C  
ATOM   3216  O   ARG A 406       1.662 -21.165 -17.660  1.00  0.79           O  
ATOM   3217  CG  ARG A 406      -1.062 -19.311 -17.076  1.00  0.79           C  
ATOM   3218  CD  ARG A 406      -2.108 -18.212 -17.208  1.00  0.79           C  
ATOM   3219  NE  ARG A 406      -2.799 -18.277 -18.492  1.00  0.79           N  
ATOM   3220  NH1 ARG A 406      -4.220 -16.510 -18.051  1.00  0.79           N  
ATOM   3221  NH2 ARG A 406      -4.346 -17.615 -20.056  1.00  0.79           N  
ATOM   3222  CZ  ARG A 406      -3.787 -17.467 -18.864  1.00  0.79           C  
ATOM   3223  N   PHE A 407       2.513 -19.284 -16.859  1.00  0.81           N  
ATOM   3224  CA  PHE A 407       3.351 -19.127 -18.042  1.00  0.81           C  
ATOM   3225  C   PHE A 407       4.477 -20.154 -18.049  1.00  0.81           C  
ATOM   3226  CB  PHE A 407       3.932 -17.711 -18.106  1.00  0.81           C  
ATOM   3227  O   PHE A 407       5.033 -20.466 -19.104  1.00  0.81           O  
ATOM   3228  CG  PHE A 407       2.946 -16.670 -18.561  1.00  0.81           C  
ATOM   3229  CD1 PHE A 407       2.350 -16.756 -19.813  1.00  0.81           C  
ATOM   3230  CD2 PHE A 407       2.613 -15.604 -17.735  1.00  0.81           C  
ATOM   3231  CE1 PHE A 407       1.437 -15.794 -20.237  1.00  0.81           C  
ATOM   3232  CE2 PHE A 407       1.701 -14.638 -18.151  1.00  0.81           C  
ATOM   3233  CZ  PHE A 407       1.115 -14.735 -19.403  1.00  0.81           C  
ATOM   3234  N   SER A 408       4.687 -20.802 -16.894  1.00  0.76           N  
ATOM   3235  CA  SER A 408       5.695 -21.855 -16.810  1.00  0.76           C  
ATOM   3236  C   SER A 408       5.105 -23.214 -17.168  1.00  0.76           C  
ATOM   3237  CB  SER A 408       6.300 -21.907 -15.406  1.00  0.76           C  
ATOM   3238  O   SER A 408       5.833 -24.203 -17.279  1.00  0.76           O  
ATOM   3239  OG  SER A 408       5.310 -22.221 -14.443  1.00  0.76           O  
ATOM   3240  N   GLY A 409       3.730 -23.207 -17.432  1.00  0.69           N  
ATOM   3241  CA  GLY A 409       3.044 -24.430 -17.815  1.00  0.69           C  
ATOM   3242  C   GLY A 409       2.618 -25.272 -16.628  1.00  0.69           C  
ATOM   3243  O   GLY A 409       2.192 -26.417 -16.793  1.00  0.69           O  
ATOM   3244  N   GLU A 410       2.772 -24.895 -15.467  1.00  0.60           N  
ATOM   3245  CA  GLU A 410       2.479 -25.642 -14.248  1.00  0.60           C  
ATOM   3246  C   GLU A 410       0.979 -25.673 -13.966  1.00  0.60           C  
ATOM   3247  CB  GLU A 410       3.225 -25.039 -13.055  1.00  0.60           C  
ATOM   3248  O   GLU A 410       0.489 -26.571 -13.278  1.00  0.60           O  
ATOM   3249  CG  GLU A 410       4.733 -25.242 -13.107  1.00  0.60           C  
ATOM   3250  CD  GLU A 410       5.448 -24.749 -11.859  1.00  0.60           C  
ATOM   3251  OE1 GLU A 410       6.683 -24.925 -11.758  1.00  0.60           O  
ATOM   3252  OE2 GLU A 410       4.767 -24.184 -10.975  1.00  0.60           O  
ATOM   3253  N   ILE A 411       0.170 -24.861 -14.625  1.00  0.57           N  
ATOM   3254  CA  ILE A 411      -1.276 -24.900 -14.433  1.00  0.57           C  
ATOM   3255  C   ILE A 411      -1.961 -25.271 -15.747  1.00  0.57           C  
ATOM   3256  CB  ILE A 411      -1.813 -23.548 -13.912  1.00  0.57           C  
ATOM   3257  O   ILE A 411      -1.862 -24.538 -16.734  1.00  0.57           O  
ATOM   3258  CG1 ILE A 411      -1.087 -23.146 -12.623  1.00  0.57           C  
ATOM   3259  CG2 ILE A 411      -3.327 -23.618 -13.689  1.00  0.57           C  
ATOM   3260  CD1 ILE A 411      -1.402 -21.734 -12.150  1.00  0.57           C  
ATOM   3261  N   PRO A 412      -2.393 -26.529 -15.856  1.00  0.59           N  
ATOM   3262  CA  PRO A 412      -3.136 -26.951 -17.046  1.00  0.59           C  
ATOM   3263  C   PRO A 412      -4.395 -26.119 -17.281  1.00  0.59           C  
ATOM   3264  CB  PRO A 412      -3.493 -28.408 -16.741  1.00  0.59           C  
ATOM   3265  O   PRO A 412      -4.945 -25.545 -16.338  1.00  0.59           O  
ATOM   3266  CG  PRO A 412      -2.740 -28.732 -15.491  1.00  0.59           C  
ATOM   3267  CD  PRO A 412      -2.251 -27.449 -14.883  1.00  0.59           C  
ATOM   3268  N   ASP A 413      -4.782 -25.697 -18.548  1.00  0.58           N  
ATOM   3269  CA  ASP A 413      -5.911 -24.882 -18.985  1.00  0.58           C  
ATOM   3270  C   ASP A 413      -7.194 -25.290 -18.265  1.00  0.58           C  
ATOM   3271  CB  ASP A 413      -6.099 -24.994 -20.499  1.00  0.58           C  
ATOM   3272  O   ASP A 413      -8.027 -24.441 -17.941  1.00  0.58           O  
ATOM   3273  CG  ASP A 413      -5.123 -24.135 -21.283  1.00  0.58           C  
ATOM   3274  OD1 ASP A 413      -4.481 -23.243 -20.688  1.00  0.58           O  
ATOM   3275  OD2 ASP A 413      -4.997 -24.350 -22.508  1.00  0.58           O  
ATOM   3276  N   ASP A 414      -7.340 -26.593 -17.777  1.00  0.56           N  
ATOM   3277  CA  ASP A 414      -8.564 -27.145 -17.203  1.00  0.56           C  
ATOM   3278  C   ASP A 414      -8.718 -26.733 -15.740  1.00  0.56           C  
ATOM   3279  CB  ASP A 414      -8.573 -28.670 -17.324  1.00  0.56           C  
ATOM   3280  O   ASP A 414      -9.837 -26.611 -15.239  1.00  0.56           O  
ATOM   3281  CG  ASP A 414      -7.314 -29.316 -16.774  1.00  0.56           C  
ATOM   3282  OD1 ASP A 414      -6.280 -28.625 -16.645  1.00  0.56           O  
ATOM   3283  OD2 ASP A 414      -7.354 -30.528 -16.470  1.00  0.56           O  
ATOM   3284  N   GLN A 415      -7.713 -26.443 -14.979  1.00  0.55           N  
ATOM   3285  CA  GLN A 415      -7.702 -25.971 -13.599  1.00  0.55           C  
ATOM   3286  C   GLN A 415      -7.810 -24.450 -13.537  1.00  0.55           C  
ATOM   3287  CB  GLN A 415      -6.435 -26.437 -12.881  1.00  0.55           C  
ATOM   3288  O   GLN A 415      -7.948 -23.875 -12.455  1.00  0.55           O  
ATOM   3289  CG  GLN A 415      -6.433 -27.920 -12.537  1.00  0.55           C  
ATOM   3290  CD  GLN A 415      -5.182 -28.348 -11.792  1.00  0.55           C  
ATOM   3291  NE2 GLN A 415      -4.806 -29.613 -11.944  1.00  0.55           N  
ATOM   3292  OE1 GLN A 415      -4.559 -27.548 -11.087  1.00  0.55           O  
ATOM   3293  N   MET A 416      -7.881 -23.836 -14.649  1.00  0.50           N  
ATOM   3294  CA  MET A 416      -7.898 -22.419 -14.998  1.00  0.50           C  
ATOM   3295  C   MET A 416      -9.236 -21.784 -14.634  1.00  0.50           C  
ATOM   3296  CB  MET A 416      -7.617 -22.229 -16.490  1.00  0.50           C  
ATOM   3297  O   MET A 416      -9.293 -20.605 -14.279  1.00  0.50           O  
ATOM   3298  CG  MET A 416      -6.139 -22.126 -16.828  1.00  0.50           C  
ATOM   3299  SD  MET A 416      -5.841 -21.921 -18.626  1.00  0.50           S  
ATOM   3300  CE  MET A 416      -6.284 -20.172 -18.826  1.00  0.50           C  
ATOM   3301  N   ALA A 417     -10.216 -22.588 -14.517  1.00  0.48           N  
ATOM   3302  CA  ALA A 417     -11.534 -22.026 -14.235  1.00  0.48           C  
ATOM   3303  C   ALA A 417     -11.702 -21.741 -12.745  1.00  0.48           C  
ATOM   3304  CB  ALA A 417     -12.630 -22.972 -14.720  1.00  0.48           C  
ATOM   3305  O   ALA A 417     -12.413 -20.809 -12.361  1.00  0.48           O  
ATOM   3306  N   HIS A 418     -10.763 -22.296 -11.996  1.00  0.51           N  
ATOM   3307  CA  HIS A 418     -10.962 -22.128 -10.561  1.00  0.51           C  
ATOM   3308  C   HIS A 418      -9.839 -21.303  -9.941  1.00  0.51           C  
ATOM   3309  CB  HIS A 418     -11.056 -23.489  -9.870  1.00  0.51           C  
ATOM   3310  O   HIS A 418      -9.949 -20.857  -8.797  1.00  0.51           O  
ATOM   3311  CG  HIS A 418     -12.246 -24.293 -10.288  1.00  0.51           C  
ATOM   3312  CD2 HIS A 418     -12.339 -25.432 -11.014  1.00  0.51           C  
ATOM   3313  ND1 HIS A 418     -13.537 -23.940  -9.956  1.00  0.51           N  
ATOM   3314  CE1 HIS A 418     -14.374 -24.831 -10.461  1.00  0.51           C  
ATOM   3315  NE2 HIS A 418     -13.673 -25.746 -11.107  1.00  0.51           N  
ATOM   3316  N   SER A 419      -8.846 -20.962 -10.739  1.00  0.53           N  
ATOM   3317  CA  SER A 419      -7.732 -20.169 -10.230  1.00  0.53           C  
ATOM   3318  C   SER A 419      -7.812 -18.726 -10.717  1.00  0.53           C  
ATOM   3319  CB  SER A 419      -6.398 -20.785 -10.654  1.00  0.53           C  
ATOM   3320  O   SER A 419      -8.042 -18.477 -11.902  1.00  0.53           O  
ATOM   3321  OG  SER A 419      -6.188 -20.622 -12.047  1.00  0.53           O  
ATOM   3322  N   SER A 420      -8.255 -17.809  -9.820  1.00  0.59           N  
ATOM   3323  CA  SER A 420      -8.508 -16.416 -10.173  1.00  0.59           C  
ATOM   3324  C   SER A 420      -7.223 -15.596 -10.144  1.00  0.59           C  
ATOM   3325  CB  SER A 420      -9.537 -15.800  -9.224  1.00  0.59           C  
ATOM   3326  O   SER A 420      -6.551 -15.522  -9.113  1.00  0.59           O  
ATOM   3327  OG  SER A 420     -10.809 -16.399  -9.404  1.00  0.59           O  
ATOM   3328  N   PHE A 421      -6.565 -15.344 -11.279  1.00  0.68           N  
ATOM   3329  CA  PHE A 421      -5.355 -14.550 -11.457  1.00  0.68           C  
ATOM   3330  C   PHE A 421      -5.612 -13.088 -11.111  1.00  0.68           C  
ATOM   3331  CB  PHE A 421      -4.841 -14.666 -12.896  1.00  0.68           C  
ATOM   3332  O   PHE A 421      -4.682 -12.352 -10.773  1.00  0.68           O  
ATOM   3333  CG  PHE A 421      -4.537 -16.078 -13.318  1.00  0.68           C  
ATOM   3334  CD1 PHE A 421      -3.375 -16.711 -12.892  1.00  0.68           C  
ATOM   3335  CD2 PHE A 421      -5.412 -16.773 -14.143  1.00  0.68           C  
ATOM   3336  CE1 PHE A 421      -3.091 -18.018 -13.282  1.00  0.68           C  
ATOM   3337  CE2 PHE A 421      -5.135 -18.079 -14.536  1.00  0.68           C  
ATOM   3338  CZ  PHE A 421      -3.973 -18.699 -14.106  1.00  0.68           C  
ATOM   3339  N   PHE A 422      -6.800 -12.725 -11.350  1.00  0.74           N  
ATOM   3340  CA  PHE A 422      -7.249 -11.383 -10.999  1.00  0.74           C  
ATOM   3341  C   PHE A 422      -8.184 -11.423  -9.796  1.00  0.74           C  
ATOM   3342  CB  PHE A 422      -7.952 -10.722 -12.188  1.00  0.74           C  
ATOM   3343  O   PHE A 422      -9.392 -11.617  -9.948  1.00  0.74           O  
ATOM   3344  CG  PHE A 422      -7.035 -10.413 -13.340  1.00  0.74           C  
ATOM   3345  CD1 PHE A 422      -6.223  -9.285 -13.317  1.00  0.74           C  
ATOM   3346  CD2 PHE A 422      -6.984 -11.250 -14.447  1.00  0.74           C  
ATOM   3347  CE1 PHE A 422      -5.372  -8.996 -14.382  1.00  0.74           C  
ATOM   3348  CE2 PHE A 422      -6.137 -10.968 -15.515  1.00  0.74           C  
ATOM   3349  CZ  PHE A 422      -5.332  -9.840 -15.481  1.00  0.74           C  
ATOM   3350  N   PRO A 423      -7.522 -11.399  -8.610  1.00  0.76           N  
ATOM   3351  CA  PRO A 423      -8.374 -11.416  -7.418  1.00  0.76           C  
ATOM   3352  C   PRO A 423      -9.458 -10.342  -7.453  1.00  0.76           C  
ATOM   3353  CB  PRO A 423      -7.388 -11.159  -6.276  1.00  0.76           C  
ATOM   3354  O   PRO A 423      -9.278  -9.297  -8.084  1.00  0.76           O  
ATOM   3355  CG  PRO A 423      -6.048 -11.502  -6.843  1.00  0.76           C  
ATOM   3356  CD  PRO A 423      -6.076 -11.243  -8.322  1.00  0.76           C  
ATOM   3357  N   ASP A 424     -10.627 -10.675  -6.984  1.00  0.78           N  
ATOM   3358  CA  ASP A 424     -11.758  -9.753  -6.956  1.00  0.78           C  
ATOM   3359  C   ASP A 424     -11.347  -8.397  -6.387  1.00  0.78           C  
ATOM   3360  CB  ASP A 424     -12.909 -10.340  -6.136  1.00  0.78           C  
ATOM   3361  O   ASP A 424     -11.893  -7.363  -6.778  1.00  0.78           O  
ATOM   3362  CG  ASP A 424     -13.528 -11.569  -6.778  1.00  0.78           C  
ATOM   3363  OD1 ASP A 424     -13.228 -11.858  -7.956  1.00  0.78           O  
ATOM   3364  OD2 ASP A 424     -14.326 -12.252  -6.101  1.00  0.78           O  
ATOM   3365  N   GLU A 425     -10.319  -8.440  -5.508  1.00  0.77           N  
ATOM   3366  CA  GLU A 425      -9.881  -7.256  -4.775  1.00  0.77           C  
ATOM   3367  C   GLU A 425      -9.408  -6.161  -5.728  1.00  0.77           C  
ATOM   3368  CB  GLU A 425      -8.765  -7.614  -3.791  1.00  0.77           C  
ATOM   3369  O   GLU A 425      -9.364  -4.986  -5.359  1.00  0.77           O  
ATOM   3370  CG  GLU A 425      -9.228  -8.475  -2.624  1.00  0.77           C  
ATOM   3371  CD  GLU A 425      -9.214  -9.964  -2.934  1.00  0.77           C  
ATOM   3372  OE1 GLU A 425      -9.335 -10.781  -1.994  1.00  0.77           O  
ATOM   3373  OE2 GLU A 425      -9.079 -10.315  -4.128  1.00  0.77           O  
ATOM   3374  N   TYR A 426      -9.048  -6.584  -6.994  1.00  0.79           N  
ATOM   3375  CA  TYR A 426      -8.589  -5.614  -7.982  1.00  0.79           C  
ATOM   3376  C   TYR A 426      -9.725  -4.692  -8.409  1.00  0.79           C  
ATOM   3377  CB  TYR A 426      -8.007  -6.327  -9.206  1.00  0.79           C  
ATOM   3378  O   TYR A 426      -9.509  -3.502  -8.653  1.00  0.79           O  
ATOM   3379  CG  TYR A 426      -6.564  -6.736  -9.041  1.00  0.79           C  
ATOM   3380  CD1 TYR A 426      -5.606  -6.378  -9.987  1.00  0.79           C  
ATOM   3381  CD2 TYR A 426      -6.155  -7.481  -7.941  1.00  0.79           C  
ATOM   3382  CE1 TYR A 426      -4.274  -6.754  -9.840  1.00  0.79           C  
ATOM   3383  CE2 TYR A 426      -4.827  -7.863  -7.784  1.00  0.79           C  
ATOM   3384  OH  TYR A 426      -2.579  -7.870  -8.587  1.00  0.79           O  
ATOM   3385  CZ  TYR A 426      -3.895  -7.495  -8.737  1.00  0.79           C  
ATOM   3386  N   PHE A 427     -10.986  -5.352  -8.374  1.00  0.83           N  
ATOM   3387  CA  PHE A 427     -12.057  -4.668  -9.088  1.00  0.83           C  
ATOM   3388  C   PHE A 427     -13.228  -4.376  -8.158  1.00  0.83           C  
ATOM   3389  CB  PHE A 427     -12.529  -5.505 -10.281  1.00  0.83           C  
ATOM   3390  O   PHE A 427     -14.266  -3.876  -8.596  1.00  0.83           O  
ATOM   3391  CG  PHE A 427     -11.427  -5.878 -11.235  1.00  0.83           C  
ATOM   3392  CD1 PHE A 427     -10.819  -4.913 -12.029  1.00  0.83           C  
ATOM   3393  CD2 PHE A 427     -10.999  -7.195 -11.339  1.00  0.83           C  
ATOM   3394  CE1 PHE A 427      -9.798  -5.256 -12.913  1.00  0.83           C  
ATOM   3395  CE2 PHE A 427      -9.980  -7.545 -12.220  1.00  0.83           C  
ATOM   3396  CZ  PHE A 427      -9.381  -6.574 -13.007  1.00  0.83           C  
ATOM   3397  N   THR A 428     -13.106  -4.770  -6.902  1.00  0.84           N  
ATOM   3398  CA  THR A 428     -14.200  -4.564  -5.959  1.00  0.84           C  
ATOM   3399  C   THR A 428     -13.787  -3.594  -4.856  1.00  0.84           C  
ATOM   3400  CB  THR A 428     -14.656  -5.894  -5.332  1.00  0.84           C  
ATOM   3401  O   THR A 428     -12.610  -3.247  -4.735  1.00  0.84           O  
ATOM   3402  CG2 THR A 428     -15.213  -6.839  -6.392  1.00  0.84           C  
ATOM   3403  OG1 THR A 428     -13.540  -6.520  -4.689  1.00  0.84           O  
ATOM   3404  N   CYS A 429     -14.781  -3.153  -4.202  1.00  0.84           N  
ATOM   3405  CA  CYS A 429     -14.584  -2.243  -3.079  1.00  0.84           C  
ATOM   3406  C   CYS A 429     -13.619  -2.836  -2.060  1.00  0.84           C  
ATOM   3407  CB  CYS A 429     -15.919  -1.925  -2.406  1.00  0.84           C  
ATOM   3408  O   CYS A 429     -13.670  -4.033  -1.773  1.00  0.84           O  
ATOM   3409  SG  CYS A 429     -15.760  -0.923  -0.911  1.00  0.84           S  
ATOM   3410  N   SER A 430     -12.705  -2.044  -1.527  1.00  0.83           N  
ATOM   3411  CA  SER A 430     -11.651  -2.519  -0.637  1.00  0.83           C  
ATOM   3412  C   SER A 430     -12.156  -2.655   0.796  1.00  0.83           C  
ATOM   3413  CB  SER A 430     -10.450  -1.574  -0.675  1.00  0.83           C  
ATOM   3414  O   SER A 430     -11.389  -2.988   1.701  1.00  0.83           O  
ATOM   3415  OG  SER A 430     -10.836  -0.256  -0.325  1.00  0.83           O  
ATOM   3416  N   SER A 431     -13.457  -2.411   1.027  1.00  0.85           N  
ATOM   3417  CA  SER A 431     -13.977  -2.465   2.390  1.00  0.85           C  
ATOM   3418  C   SER A 431     -14.110  -3.905   2.874  1.00  0.85           C  
ATOM   3419  CB  SER A 431     -15.332  -1.762   2.475  1.00  0.85           C  
ATOM   3420  O   SER A 431     -14.497  -4.790   2.107  1.00  0.85           O  
ATOM   3421  OG  SER A 431     -15.195  -0.374   2.223  1.00  0.85           O  
ATOM   3422  N   LEU A 432     -13.721  -4.180   4.115  1.00  0.87           N  
ATOM   3423  CA  LEU A 432     -13.841  -5.488   4.751  1.00  0.87           C  
ATOM   3424  C   LEU A 432     -14.807  -5.432   5.930  1.00  0.87           C  
ATOM   3425  CB  LEU A 432     -12.471  -5.983   5.221  1.00  0.87           C  
ATOM   3426  O   LEU A 432     -14.867  -4.427   6.641  1.00  0.87           O  
ATOM   3427  CG  LEU A 432     -11.398  -6.137   4.142  1.00  0.87           C  
ATOM   3428  CD1 LEU A 432     -10.041  -6.416   4.780  1.00  0.87           C  
ATOM   3429  CD2 LEU A 432     -11.776  -7.247   3.168  1.00  0.87           C  
ATOM   3430  N   CYS A 433     -15.561  -6.578   5.963  1.00  0.90           N  
ATOM   3431  CA  CYS A 433     -16.456  -6.679   7.111  1.00  0.90           C  
ATOM   3432  C   CYS A 433     -15.667  -6.723   8.414  1.00  0.90           C  
ATOM   3433  CB  CYS A 433     -17.338  -7.921   6.996  1.00  0.90           C  
ATOM   3434  O   CYS A 433     -14.707  -7.485   8.539  1.00  0.90           O  
ATOM   3435  SG  CYS A 433     -18.413  -8.185   8.423  1.00  0.90           S  
ATOM   3436  N   LEU A 434     -15.976  -5.876   9.415  1.00  0.88           N  
ATOM   3437  CA  LEU A 434     -15.250  -5.766  10.676  1.00  0.88           C  
ATOM   3438  C   LEU A 434     -15.451  -7.013  11.530  1.00  0.88           C  
ATOM   3439  CB  LEU A 434     -15.705  -4.525  11.449  1.00  0.88           C  
ATOM   3440  O   LEU A 434     -14.623  -7.322  12.390  1.00  0.88           O  
ATOM   3441  CG  LEU A 434     -15.448  -3.175  10.777  1.00  0.88           C  
ATOM   3442  CD1 LEU A 434     -16.072  -2.049  11.594  1.00  0.88           C  
ATOM   3443  CD2 LEU A 434     -13.951  -2.945  10.595  1.00  0.88           C  
ATOM   3444  N   SER A 435     -16.520  -7.793  11.250  1.00  0.89           N  
ATOM   3445  CA  SER A 435     -16.813  -8.989  12.033  1.00  0.89           C  
ATOM   3446  C   SER A 435     -16.161 -10.225  11.421  1.00  0.89           C  
ATOM   3447  CB  SER A 435     -18.324  -9.202  12.143  1.00  0.89           C  
ATOM   3448  O   SER A 435     -15.317 -10.864  12.051  1.00  0.89           O  
ATOM   3449  OG  SER A 435     -18.615 -10.364  12.900  1.00  0.89           O  
ATOM   3450  N   CYS A 436     -16.359 -10.542  10.170  1.00  0.90           N  
ATOM   3451  CA  CYS A 436     -15.947 -11.799   9.555  1.00  0.90           C  
ATOM   3452  C   CYS A 436     -14.740 -11.593   8.647  1.00  0.90           C  
ATOM   3453  CB  CYS A 436     -17.099 -12.409   8.757  1.00  0.90           C  
ATOM   3454  O   CYS A 436     -14.062 -12.554   8.282  1.00  0.90           O  
ATOM   3455  SG  CYS A 436     -17.583 -11.433   7.317  1.00  0.90           S  
ATOM   3456  N   GLY A 437     -14.435 -10.299   8.228  1.00  0.87           N  
ATOM   3457  CA  GLY A 437     -13.294  -9.969   7.389  1.00  0.87           C  
ATOM   3458  C   GLY A 437     -13.561 -10.176   5.910  1.00  0.87           C  
ATOM   3459  O   GLY A 437     -12.653 -10.045   5.086  1.00  0.87           O  
ATOM   3460  N   VAL A 438     -14.814 -10.590   5.562  1.00  0.87           N  
ATOM   3461  CA  VAL A 438     -15.148 -10.810   4.158  1.00  0.87           C  
ATOM   3462  C   VAL A 438     -15.186  -9.474   3.421  1.00  0.87           C  
ATOM   3463  CB  VAL A 438     -16.500 -11.542   4.004  1.00  0.87           C  
ATOM   3464  O   VAL A 438     -15.588  -8.455   3.988  1.00  0.87           O  
ATOM   3465  CG1 VAL A 438     -16.948 -11.547   2.544  1.00  0.87           C  
ATOM   3466  CG2 VAL A 438     -16.397 -12.969   4.539  1.00  0.87           C  
ATOM   3467  N   GLY A 439     -14.706  -9.375   2.202  1.00  0.87           N  
ATOM   3468  CA  GLY A 439     -14.635  -8.143   1.433  1.00  0.87           C  
ATOM   3469  C   GLY A 439     -15.934  -7.805   0.727  1.00  0.87           C  
ATOM   3470  O   GLY A 439     -16.727  -8.695   0.415  1.00  0.87           O  
ATOM   3471  N   CYS A 440     -16.178  -6.496   0.518  1.00  0.88           N  
ATOM   3472  CA  CYS A 440     -17.329  -6.007  -0.233  1.00  0.88           C  
ATOM   3473  C   CYS A 440     -17.264  -6.457  -1.687  1.00  0.88           C  
ATOM   3474  CB  CYS A 440     -17.404  -4.482  -0.165  1.00  0.88           C  
ATOM   3475  O   CYS A 440     -16.203  -6.400  -2.312  1.00  0.88           O  
ATOM   3476  SG  CYS A 440     -18.771  -3.777  -1.111  1.00  0.88           S  
ATOM   3477  N   LYS A 441     -18.426  -6.907  -2.279  1.00  0.85           N  
ATOM   3478  CA  LYS A 441     -18.463  -7.426  -3.643  1.00  0.85           C  
ATOM   3479  C   LYS A 441     -18.917  -6.352  -4.628  1.00  0.85           C  
ATOM   3480  CB  LYS A 441     -19.387  -8.642  -3.731  1.00  0.85           C  
ATOM   3481  O   LYS A 441     -19.060  -6.618  -5.823  1.00  0.85           O  
ATOM   3482  CG  LYS A 441     -18.845  -9.882  -3.036  1.00  0.85           C  
ATOM   3483  CD  LYS A 441     -19.623 -11.130  -3.434  1.00  0.85           C  
ATOM   3484  CE  LYS A 441     -18.997 -12.390  -2.851  1.00  0.85           C  
ATOM   3485  NZ  LYS A 441     -19.755 -13.616  -3.240  1.00  0.85           N  
ATOM   3486  N   LYS A 442     -19.167  -5.219  -4.053  1.00  0.83           N  
ATOM   3487  CA  LYS A 442     -19.621  -4.156  -4.944  1.00  0.83           C  
ATOM   3488  C   LYS A 442     -18.446  -3.502  -5.664  1.00  0.83           C  
ATOM   3489  CB  LYS A 442     -20.410  -3.103  -4.165  1.00  0.83           C  
ATOM   3490  O   LYS A 442     -17.288  -3.722  -5.301  1.00  0.83           O  
ATOM   3491  CG  LYS A 442     -21.697  -3.626  -3.545  1.00  0.83           C  
ATOM   3492  CD  LYS A 442     -22.749  -3.921  -4.606  1.00  0.83           C  
ATOM   3493  CE  LYS A 442     -24.079  -4.322  -3.980  1.00  0.83           C  
ATOM   3494  NZ  LYS A 442     -25.115  -4.608  -5.017  1.00  0.83           N  
ATOM   3495  N   SER A 443     -18.821  -2.837  -6.847  1.00  0.77           N  
ATOM   3496  CA  SER A 443     -17.799  -2.184  -7.659  1.00  0.77           C  
ATOM   3497  C   SER A 443     -17.094  -1.080  -6.878  1.00  0.77           C  
ATOM   3498  CB  SER A 443     -18.416  -1.605  -8.933  1.00  0.77           C  
ATOM   3499  O   SER A 443     -17.589  -0.632  -5.843  1.00  0.77           O  
ATOM   3500  OG  SER A 443     -19.273  -0.519  -8.628  1.00  0.77           O  
ATOM   3501  N   MET A 444     -15.921  -0.745  -7.419  1.00  0.73           N  
ATOM   3502  CA  MET A 444     -15.059   0.293  -6.861  1.00  0.73           C  
ATOM   3503  C   MET A 444     -15.720   1.663  -6.967  1.00  0.73           C  
ATOM   3504  CB  MET A 444     -13.705   0.309  -7.573  1.00  0.73           C  
ATOM   3505  O   MET A 444     -16.531   1.899  -7.864  1.00  0.73           O  
ATOM   3506  CG  MET A 444     -12.934  -0.996  -7.453  1.00  0.73           C  
ATOM   3507  SD  MET A 444     -11.490  -1.065  -8.583  1.00  0.73           S  
ATOM   3508  CE  MET A 444     -12.160  -0.173 -10.014  1.00  0.73           C  
ATOM   3509  N   ASN A 445     -16.320   2.285  -5.769  1.00  0.71           N  
ATOM   3510  CA  ASN A 445     -16.884   3.623  -5.617  1.00  0.71           C  
ATOM   3511  C   ASN A 445     -18.386   3.571  -5.354  1.00  0.71           C  
ATOM   3512  CB  ASN A 445     -16.590   4.472  -6.856  1.00  0.71           C  
ATOM   3513  O   ASN A 445     -19.090   4.561  -5.558  1.00  0.71           O  
ATOM   3514  CG  ASN A 445     -15.128   4.855  -6.969  1.00  0.71           C  
ATOM   3515  ND2 ASN A 445     -14.664   5.069  -8.194  1.00  0.71           N  
ATOM   3516  OD1 ASN A 445     -14.421   4.956  -5.963  1.00  0.71           O  
ATOM   3517  N   HIS A 446     -18.858   2.338  -5.143  1.00  0.79           N  
ATOM   3518  CA  HIS A 446     -20.283   2.231  -4.849  1.00  0.79           C  
ATOM   3519  C   HIS A 446     -20.668   3.107  -3.662  1.00  0.79           C  
ATOM   3520  CB  HIS A 446     -20.665   0.776  -4.574  1.00  0.79           C  
ATOM   3521  O   HIS A 446     -21.803   3.581  -3.578  1.00  0.79           O  
ATOM   3522  CG  HIS A 446     -20.129   0.249  -3.281  1.00  0.79           C  
ATOM   3523  CD2 HIS A 446     -18.951  -0.348  -2.984  1.00  0.79           C  
ATOM   3524  ND1 HIS A 446     -20.841   0.307  -2.102  1.00  0.79           N  
ATOM   3525  CE1 HIS A 446     -20.121  -0.233  -1.133  1.00  0.79           C  
ATOM   3526  NE2 HIS A 446     -18.970  -0.638  -1.642  1.00  0.79           N  
ATOM   3527  N   GLY A 447     -19.728   3.345  -2.760  1.00  0.75           N  
ATOM   3528  CA  GLY A 447     -19.950   4.229  -1.627  1.00  0.75           C  
ATOM   3529  C   GLY A 447     -20.305   5.646  -2.036  1.00  0.75           C  
ATOM   3530  O   GLY A 447     -21.183   6.270  -1.436  1.00  0.75           O  
ATOM   3531  N   LYS A 448     -19.673   6.166  -3.172  1.00  0.72           N  
ATOM   3532  CA  LYS A 448     -19.935   7.514  -3.668  1.00  0.72           C  
ATOM   3533  C   LYS A 448     -21.333   7.616  -4.271  1.00  0.72           C  
ATOM   3534  CB  LYS A 448     -18.886   7.917  -4.706  1.00  0.72           C  
ATOM   3535  O   LYS A 448     -21.952   8.682  -4.241  1.00  0.72           O  
ATOM   3536  CG  LYS A 448     -17.507   8.184  -4.121  1.00  0.72           C  
ATOM   3537  CD  LYS A 448     -16.542   8.704  -5.179  1.00  0.72           C  
ATOM   3538  CE  LYS A 448     -15.154   8.946  -4.600  1.00  0.72           C  
ATOM   3539  NZ  LYS A 448     -14.205   9.456  -5.634  1.00  0.72           N  
ATOM   3540  N   GLU A 449     -21.860   6.465  -4.642  1.00  0.75           N  
ATOM   3541  CA  GLU A 449     -23.190   6.418  -5.240  1.00  0.75           C  
ATOM   3542  C   GLU A 449     -24.262   6.166  -4.184  1.00  0.75           C  
ATOM   3543  CB  GLU A 449     -23.255   5.339  -6.324  1.00  0.75           C  
ATOM   3544  O   GLU A 449     -25.447   6.061  -4.508  1.00  0.75           O  
ATOM   3545  CG  GLU A 449     -22.333   5.598  -7.506  1.00  0.75           C  
ATOM   3546  CD  GLU A 449     -22.373   4.494  -8.552  1.00  0.75           C  
ATOM   3547  OE1 GLU A 449     -21.676   4.612  -9.585  1.00  0.75           O  
ATOM   3548  OE2 GLU A 449     -23.107   3.505  -8.335  1.00  0.75           O  
ATOM   3549  N   GLY A 450     -23.873   6.034  -2.872  1.00  0.78           N  
ATOM   3550  CA  GLY A 450     -24.815   5.841  -1.781  1.00  0.78           C  
ATOM   3551  C   GLY A 450     -25.280   4.404  -1.641  1.00  0.78           C  
ATOM   3552  O   GLY A 450     -26.307   4.137  -1.014  1.00  0.78           O  
ATOM   3553  N   VAL A 451     -24.695   3.463  -2.442  1.00  0.82           N  
ATOM   3554  CA  VAL A 451     -25.022   2.043  -2.360  1.00  0.82           C  
ATOM   3555  C   VAL A 451     -24.252   1.401  -1.208  1.00  0.82           C  
ATOM   3556  CB  VAL A 451     -24.709   1.311  -3.684  1.00  0.82           C  
ATOM   3557  O   VAL A 451     -23.033   1.558  -1.105  1.00  0.82           O  
ATOM   3558  CG1 VAL A 451     -25.057  -0.172  -3.576  1.00  0.82           C  
ATOM   3559  CG2 VAL A 451     -25.467   1.958  -4.842  1.00  0.82           C  
ATOM   3560  N   PRO A 452     -24.961   0.654  -0.220  1.00  0.86           N  
ATOM   3561  CA  PRO A 452     -24.315   0.061   0.953  1.00  0.86           C  
ATOM   3562  C   PRO A 452     -23.421  -1.125   0.597  1.00  0.86           C  
ATOM   3563  CB  PRO A 452     -25.496  -0.386   1.818  1.00  0.86           C  
ATOM   3564  O   PRO A 452     -23.598  -1.742  -0.457  1.00  0.86           O  
ATOM   3565  CG  PRO A 452     -26.637  -0.529   0.863  1.00  0.86           C  
ATOM   3566  CD  PRO A 452     -26.397   0.383  -0.306  1.00  0.86           C  
ATOM   3567  N   HIS A 453     -22.447  -1.318   1.398  1.00  0.88           N  
ATOM   3568  CA  HIS A 453     -21.575  -2.475   1.227  1.00  0.88           C  
ATOM   3569  C   HIS A 453     -22.362  -3.777   1.317  1.00  0.88           C  
ATOM   3570  CB  HIS A 453     -20.459  -2.462   2.274  1.00  0.88           C  
ATOM   3571  O   HIS A 453     -23.365  -3.854   2.031  1.00  0.88           O  
ATOM   3572  CG  HIS A 453     -19.492  -1.334   2.107  1.00  0.88           C  
ATOM   3573  CD2 HIS A 453     -19.355  -0.172   2.787  1.00  0.88           C  
ATOM   3574  ND1 HIS A 453     -18.514  -1.330   1.135  1.00  0.88           N  
ATOM   3575  CE1 HIS A 453     -17.816  -0.210   1.227  1.00  0.88           C  
ATOM   3576  NE2 HIS A 453     -18.306   0.510   2.221  1.00  0.88           N  
ATOM   3577  N   GLU A 454     -21.877  -4.773   0.489  1.00  0.88           N  
ATOM   3578  CA  GLU A 454     -22.604  -6.039   0.443  1.00  0.88           C  
ATOM   3579  C   GLU A 454     -21.647  -7.219   0.303  1.00  0.88           C  
ATOM   3580  CB  GLU A 454     -23.611  -6.039  -0.710  1.00  0.88           C  
ATOM   3581  O   GLU A 454     -20.585  -7.096  -0.312  1.00  0.88           O  
ATOM   3582  CG  GLU A 454     -24.455  -7.303  -0.790  1.00  0.88           C  
ATOM   3583  CD  GLU A 454     -25.414  -7.311  -1.969  1.00  0.88           C  
ATOM   3584  OE1 GLU A 454     -26.142  -8.313  -2.153  1.00  0.88           O  
ATOM   3585  OE2 GLU A 454     -25.436  -6.308  -2.717  1.00  0.88           O  
ATOM   3586  N   ALA A 455     -21.970  -8.294   0.999  1.00  0.87           N  
ATOM   3587  CA  ALA A 455     -21.256  -9.561   0.861  1.00  0.87           C  
ATOM   3588  C   ALA A 455     -22.230 -10.731   0.756  1.00  0.87           C  
ATOM   3589  CB  ALA A 455     -20.306  -9.767   2.038  1.00  0.87           C  
ATOM   3590  O   ALA A 455     -23.301 -10.712   1.367  1.00  0.87           O  
ATOM   3591  N   LYS A 456     -21.968 -11.742  -0.159  1.00  0.83           N  
ATOM   3592  CA  LYS A 456     -22.873 -12.858  -0.422  1.00  0.83           C  
ATOM   3593  C   LYS A 456     -22.865 -13.856   0.732  1.00  0.83           C  
ATOM   3594  CB  LYS A 456     -22.492 -13.561  -1.726  1.00  0.83           C  
ATOM   3595  O   LYS A 456     -23.909 -14.402   1.095  1.00  0.83           O  
ATOM   3596  CG  LYS A 456     -22.875 -12.790  -2.980  1.00  0.83           C  
ATOM   3597  CD  LYS A 456     -22.614 -13.606  -4.240  1.00  0.83           C  
ATOM   3598  CE  LYS A 456     -22.960 -12.820  -5.498  1.00  0.83           C  
ATOM   3599  NZ  LYS A 456     -22.700 -13.614  -6.736  1.00  0.83           N  
ATOM   3600  N   SER A 457     -21.802 -13.923   1.460  1.00  0.85           N  
ATOM   3601  CA  SER A 457     -21.676 -14.928   2.510  1.00  0.85           C  
ATOM   3602  C   SER A 457     -22.280 -14.435   3.821  1.00  0.85           C  
ATOM   3603  CB  SER A 457     -20.209 -15.301   2.724  1.00  0.85           C  
ATOM   3604  O   SER A 457     -22.499 -13.235   3.998  1.00  0.85           O  
ATOM   3605  OG  SER A 457     -19.458 -14.172   3.139  1.00  0.85           O  
ATOM   3606  N   ARG A 458     -22.685 -15.413   4.603  1.00  0.88           N  
ATOM   3607  CA  ARG A 458     -23.185 -15.087   5.935  1.00  0.88           C  
ATOM   3608  C   ARG A 458     -22.055 -14.617   6.845  1.00  0.88           C  
ATOM   3609  CB  ARG A 458     -23.889 -16.296   6.555  1.00  0.88           C  
ATOM   3610  O   ARG A 458     -20.910 -15.048   6.695  1.00  0.88           O  
ATOM   3611  CG  ARG A 458     -25.153 -16.716   5.823  1.00  0.88           C  
ATOM   3612  CD  ARG A 458     -25.846 -17.882   6.516  1.00  0.88           C  
ATOM   3613  NE  ARG A 458     -27.123 -18.201   5.885  1.00  0.88           N  
ATOM   3614  NH1 ARG A 458     -27.593 -19.991   7.268  1.00  0.88           N  
ATOM   3615  NH2 ARG A 458     -29.065 -19.398   5.614  1.00  0.88           N  
ATOM   3616  CZ  ARG A 458     -27.924 -19.196   6.257  1.00  0.88           C  
ATOM   3617  N   CYS A 459     -22.342 -13.626   7.609  1.00  0.91           N  
ATOM   3618  CA  CYS A 459     -21.348 -13.083   8.528  1.00  0.91           C  
ATOM   3619  C   CYS A 459     -21.261 -13.924   9.796  1.00  0.91           C  
ATOM   3620  CB  CYS A 459     -21.683 -11.636   8.886  1.00  0.91           C  
ATOM   3621  O   CYS A 459     -22.065 -14.836   9.997  1.00  0.91           O  
ATOM   3622  SG  CYS A 459     -20.331 -10.755   9.697  1.00  0.91           S  
ATOM   3623  N   ARG A 460     -20.112 -13.656  10.665  1.00  0.90           N  
ATOM   3624  CA  ARG A 460     -19.921 -14.274  11.973  1.00  0.90           C  
ATOM   3625  C   ARG A 460     -20.330 -13.324  13.093  1.00  0.90           C  
ATOM   3626  CB  ARG A 460     -18.464 -14.704  12.157  1.00  0.90           C  
ATOM   3627  O   ARG A 460     -20.038 -12.128  13.037  1.00  0.90           O  
ATOM   3628  CG  ARG A 460     -18.200 -15.446  13.458  1.00  0.90           C  
ATOM   3629  CD  ARG A 460     -16.740 -15.860  13.585  1.00  0.90           C  
ATOM   3630  NE  ARG A 460     -16.476 -16.519  14.861  1.00  0.90           N  
ATOM   3631  NH1 ARG A 460     -14.220 -16.827  14.470  1.00  0.90           N  
ATOM   3632  NH2 ARG A 460     -15.157 -17.548  16.434  1.00  0.90           N  
ATOM   3633  CZ  ARG A 460     -15.285 -16.963  15.252  1.00  0.90           C  
ATOM   3634  N   TYR A 461     -21.043 -13.893  14.004  1.00  0.87           N  
ATOM   3635  CA  TYR A 461     -21.457 -13.042  15.114  1.00  0.87           C  
ATOM   3636  C   TYR A 461     -20.250 -12.549  15.903  1.00  0.87           C  
ATOM   3637  CB  TYR A 461     -22.415 -13.796  16.041  1.00  0.87           C  
ATOM   3638  O   TYR A 461     -19.339 -13.324  16.204  1.00  0.87           O  
ATOM   3639  CG  TYR A 461     -22.805 -13.016  17.274  1.00  0.87           C  
ATOM   3640  CD1 TYR A 461     -22.267 -13.330  18.520  1.00  0.87           C  
ATOM   3641  CD2 TYR A 461     -23.713 -11.966  17.195  1.00  0.87           C  
ATOM   3642  CE1 TYR A 461     -22.625 -12.616  19.659  1.00  0.87           C  
ATOM   3643  CE2 TYR A 461     -24.078 -11.245  18.328  1.00  0.87           C  
ATOM   3644  OH  TYR A 461     -23.887 -10.867  20.677  1.00  0.87           O  
ATOM   3645  CZ  TYR A 461     -23.529 -11.577  19.553  1.00  0.87           C  
ATOM   3646  N   SER A 462     -20.182 -11.298  16.148  1.00  0.79           N  
ATOM   3647  CA  SER A 462     -19.152 -10.684  16.980  1.00  0.79           C  
ATOM   3648  C   SER A 462     -19.769  -9.836  18.088  1.00  0.79           C  
ATOM   3649  CB  SER A 462     -18.218  -9.823  16.129  1.00  0.79           C  
ATOM   3650  O   SER A 462     -20.537  -8.912  17.815  1.00  0.79           O  
ATOM   3651  OG  SER A 462     -17.342  -9.069  16.949  1.00  0.79           O  
ATOM   3652  N   HIS A 463     -19.466 -10.179  19.350  1.00  0.74           N  
ATOM   3653  CA  HIS A 463     -19.972  -9.453  20.509  1.00  0.74           C  
ATOM   3654  C   HIS A 463     -19.550  -7.988  20.469  1.00  0.74           C  
ATOM   3655  CB  HIS A 463     -19.484 -10.104  21.804  1.00  0.74           C  
ATOM   3656  O   HIS A 463     -20.313  -7.106  20.870  1.00  0.74           O  
ATOM   3657  CG  HIS A 463     -20.208 -11.366  22.151  1.00  0.74           C  
ATOM   3658  CD2 HIS A 463     -19.871 -12.664  21.965  1.00  0.74           C  
ATOM   3659  ND1 HIS A 463     -21.442 -11.372  22.764  1.00  0.74           N  
ATOM   3660  CE1 HIS A 463     -21.833 -12.623  22.942  1.00  0.74           C  
ATOM   3661  NE2 HIS A 463     -20.897 -13.426  22.466  1.00  0.74           N  
ATOM   3662  N   GLN A 464     -18.335  -7.781  19.897  1.00  0.73           N  
ATOM   3663  CA  GLN A 464     -17.766  -6.441  19.799  1.00  0.73           C  
ATOM   3664  C   GLN A 464     -18.655  -5.526  18.962  1.00  0.73           C  
ATOM   3665  CB  GLN A 464     -16.360  -6.497  19.200  1.00  0.73           C  
ATOM   3666  O   GLN A 464     -18.831  -4.351  19.293  1.00  0.73           O  
ATOM   3667  CG  GLN A 464     -15.653  -5.149  19.163  1.00  0.73           C  
ATOM   3668  CD  GLN A 464     -14.248  -5.238  18.597  1.00  0.73           C  
ATOM   3669  NE2 GLN A 464     -13.540  -4.114  18.588  1.00  0.73           N  
ATOM   3670  OE1 GLN A 464     -13.803  -6.309  18.172  1.00  0.73           O  
ATOM   3671  N   TYR A 465     -19.278  -6.057  17.925  1.00  0.74           N  
ATOM   3672  CA  TYR A 465     -20.060  -5.245  16.999  1.00  0.74           C  
ATOM   3673  C   TYR A 465     -21.550  -5.520  17.156  1.00  0.74           C  
ATOM   3674  CB  TYR A 465     -19.629  -5.512  15.553  1.00  0.74           C  
ATOM   3675  O   TYR A 465     -22.381  -4.836  16.553  1.00  0.74           O  
ATOM   3676  CG  TYR A 465     -18.153  -5.310  15.312  1.00  0.74           C  
ATOM   3677  CD1 TYR A 465     -17.587  -4.038  15.361  1.00  0.74           C  
ATOM   3678  CD2 TYR A 465     -17.322  -6.390  15.034  1.00  0.74           C  
ATOM   3679  CE1 TYR A 465     -16.228  -3.847  15.137  1.00  0.74           C  
ATOM   3680  CE2 TYR A 465     -15.961  -6.210  14.808  1.00  0.74           C  
ATOM   3681  OH  TYR A 465     -14.078  -4.754  14.640  1.00  0.74           O  
ATOM   3682  CZ  TYR A 465     -15.424  -4.937  14.863  1.00  0.74           C  
ATOM   3683  N   ASP A 466     -21.907  -6.355  17.975  1.00  0.73           N  
ATOM   3684  CA  ASP A 466     -23.282  -6.815  18.137  1.00  0.73           C  
ATOM   3685  C   ASP A 466     -24.035  -6.773  16.808  1.00  0.73           C  
ATOM   3686  CB  ASP A 466     -24.012  -5.969  19.182  1.00  0.73           C  
ATOM   3687  O   ASP A 466     -25.075  -6.120  16.699  1.00  0.73           O  
ATOM   3688  CG  ASP A 466     -25.288  -6.620  19.686  1.00  0.73           C  
ATOM   3689  OD1 ASP A 466     -25.407  -7.863  19.618  1.00  0.73           O  
ATOM   3690  OD2 ASP A 466     -26.184  -5.884  20.153  1.00  0.73           O  
ATOM   3691  N   ASN A 467     -23.538  -7.626  15.810  1.00  0.82           N  
ATOM   3692  CA  ASN A 467     -24.046  -7.568  14.444  1.00  0.82           C  
ATOM   3693  C   ASN A 467     -25.299  -8.423  14.275  1.00  0.82           C  
ATOM   3694  CB  ASN A 467     -22.967  -8.005  13.451  1.00  0.82           C  
ATOM   3695  O   ASN A 467     -25.524  -8.997  13.208  1.00  0.82           O  
ATOM   3696  CG  ASN A 467     -22.470  -9.414  13.710  1.00  0.82           C  
ATOM   3697  ND2 ASN A 467     -21.926 -10.050  12.680  1.00  0.82           N  
ATOM   3698  OD1 ASN A 467     -22.576  -9.926  14.828  1.00  0.82           O  
ATOM   3699  N   ARG A 468     -26.150  -8.473  15.310  1.00  0.83           N  
ATOM   3700  CA  ARG A 468     -27.437  -9.157  15.230  1.00  0.83           C  
ATOM   3701  C   ARG A 468     -28.557  -8.179  14.893  1.00  0.83           C  
ATOM   3702  CB  ARG A 468     -27.747  -9.876  16.545  1.00  0.83           C  
ATOM   3703  O   ARG A 468     -28.598  -7.067  15.424  1.00  0.83           O  
ATOM   3704  CG  ARG A 468     -26.777 -10.999  16.877  1.00  0.83           C  
ATOM   3705  CD  ARG A 468     -27.064 -11.607  18.243  1.00  0.83           C  
ATOM   3706  NE  ARG A 468     -26.030 -12.559  18.637  1.00  0.83           N  
ATOM   3707  NH1 ARG A 468     -27.027 -13.127  20.642  1.00  0.83           N  
ATOM   3708  NH2 ARG A 468     -25.044 -14.099  20.027  1.00  0.83           N  
ATOM   3709  CZ  ARG A 468     -26.036 -13.260  19.768  1.00  0.83           C  
ATOM   3710  N   VAL A 469     -29.346  -8.558  13.951  1.00  0.83           N  
ATOM   3711  CA  VAL A 469     -30.528  -7.774  13.609  1.00  0.83           C  
ATOM   3712  C   VAL A 469     -31.789  -8.566  13.947  1.00  0.83           C  
ATOM   3713  CB  VAL A 469     -30.533  -7.375  12.116  1.00  0.83           C  
ATOM   3714  O   VAL A 469     -31.886  -9.755  13.632  1.00  0.83           O  
ATOM   3715  CG1 VAL A 469     -31.796  -6.587  11.772  1.00  0.83           C  
ATOM   3716  CG2 VAL A 469     -29.284  -6.564  11.777  1.00  0.83           C  
ATOM   3717  N   TYR A 470     -32.717  -7.902  14.701  1.00  0.87           N  
ATOM   3718  CA  TYR A 470     -33.985  -8.530  15.057  1.00  0.87           C  
ATOM   3719  C   TYR A 470     -35.048  -8.250  14.002  1.00  0.87           C  
ATOM   3720  CB  TYR A 470     -34.464  -8.034  16.425  1.00  0.87           C  
ATOM   3721  O   TYR A 470     -35.211  -7.109  13.563  1.00  0.87           O  
ATOM   3722  CG  TYR A 470     -33.573  -8.454  17.569  1.00  0.87           C  
ATOM   3723  CD1 TYR A 470     -32.792  -9.605  17.483  1.00  0.87           C  
ATOM   3724  CD2 TYR A 470     -33.512  -7.703  18.738  1.00  0.87           C  
ATOM   3725  CE1 TYR A 470     -31.971  -9.997  18.535  1.00  0.87           C  
ATOM   3726  CE2 TYR A 470     -32.695  -8.086  19.796  1.00  0.87           C  
ATOM   3727  OH  TYR A 470     -31.118  -9.616  20.731  1.00  0.87           O  
ATOM   3728  CZ  TYR A 470     -31.929  -9.232  19.686  1.00  0.87           C  
ATOM   3729  N   THR A 471     -35.649  -9.328  13.506  1.00  0.89           N  
ATOM   3730  CA  THR A 471     -36.807  -9.221  12.626  1.00  0.89           C  
ATOM   3731  C   THR A 471     -38.059  -9.761  13.312  1.00  0.89           C  
ATOM   3732  CB  THR A 471     -36.577  -9.976  11.304  1.00  0.89           C  
ATOM   3733  O   THR A 471     -37.989 -10.734  14.066  1.00  0.89           O  
ATOM   3734  CG2 THR A 471     -35.544  -9.264  10.437  1.00  0.89           C  
ATOM   3735  OG1 THR A 471     -36.112 -11.300  11.592  1.00  0.89           O  
ATOM   3736  N   CYS A 472     -39.151  -9.028  13.099  1.00  0.92           N  
ATOM   3737  CA  CYS A 472     -40.411  -9.447  13.700  1.00  0.92           C  
ATOM   3738  C   CYS A 472     -40.850 -10.803  13.158  1.00  0.92           C  
ATOM   3739  CB  CYS A 472     -41.501  -8.408  13.441  1.00  0.92           C  
ATOM   3740  O   CYS A 472     -41.004 -10.971  11.947  1.00  0.92           O  
ATOM   3741  SG  CYS A 472     -43.119  -8.870  14.098  1.00  0.92           S  
ATOM   3742  N   LYS A 473     -40.938 -11.773  14.090  1.00  0.92           N  
ATOM   3743  CA  LYS A 473     -41.314 -13.140  13.742  1.00  0.92           C  
ATOM   3744  C   LYS A 473     -42.706 -13.185  13.118  1.00  0.92           C  
ATOM   3745  CB  LYS A 473     -41.263 -14.041  14.976  1.00  0.92           C  
ATOM   3746  O   LYS A 473     -42.934 -13.912  12.149  1.00  0.92           O  
ATOM   3747  CG  LYS A 473     -41.384 -15.526  14.664  1.00  0.92           C  
ATOM   3748  CD  LYS A 473     -41.170 -16.378  15.908  1.00  0.92           C  
ATOM   3749  CE  LYS A 473     -41.281 -17.864  15.594  1.00  0.92           C  
ATOM   3750  NZ  LYS A 473     -41.035 -18.705  16.804  1.00  0.92           N  
ATOM   3751  N   ALA A 474     -43.647 -12.451  13.548  1.00  0.91           N  
ATOM   3752  CA  ALA A 474     -45.015 -12.416  13.036  1.00  0.91           C  
ATOM   3753  C   ALA A 474     -45.052 -11.885  11.606  1.00  0.91           C  
ATOM   3754  CB  ALA A 474     -45.900 -11.563  13.941  1.00  0.91           C  
ATOM   3755  O   ALA A 474     -45.714 -12.461  10.740  1.00  0.91           O  
ATOM   3756  N   CYS A 475     -44.375 -10.821  11.330  1.00  0.92           N  
ATOM   3757  CA  CYS A 475     -44.312 -10.241   9.993  1.00  0.92           C  
ATOM   3758  C   CYS A 475     -43.614 -11.185   9.022  1.00  0.92           C  
ATOM   3759  CB  CYS A 475     -43.583  -8.898  10.026  1.00  0.92           C  
ATOM   3760  O   CYS A 475     -44.014 -11.296   7.862  1.00  0.92           O  
ATOM   3761  SG  CYS A 475     -44.553  -7.561  10.756  1.00  0.92           S  
ATOM   3762  N   TYR A 476     -42.636 -11.768   9.511  1.00  0.90           N  
ATOM   3763  CA  TYR A 476     -41.919 -12.734   8.687  1.00  0.90           C  
ATOM   3764  C   TYR A 476     -42.839 -13.867   8.249  1.00  0.90           C  
ATOM   3765  CB  TYR A 476     -40.717 -13.302   9.447  1.00  0.90           C  
ATOM   3766  O   TYR A 476     -42.816 -14.280   7.087  1.00  0.90           O  
ATOM   3767  CG  TYR A 476     -39.876 -14.252   8.629  1.00  0.90           C  
ATOM   3768  CD1 TYR A 476     -40.049 -15.631   8.732  1.00  0.90           C  
ATOM   3769  CD2 TYR A 476     -38.906 -13.774   7.755  1.00  0.90           C  
ATOM   3770  CE1 TYR A 476     -39.275 -16.510   7.982  1.00  0.90           C  
ATOM   3771  CE2 TYR A 476     -38.126 -14.644   7.000  1.00  0.90           C  
ATOM   3772  OH  TYR A 476     -37.549 -16.875   6.375  1.00  0.90           O  
ATOM   3773  CZ  TYR A 476     -38.318 -16.008   7.120  1.00  0.90           C  
ATOM   3774  N   GLU A 477     -43.641 -14.395   9.142  1.00  0.91           N  
ATOM   3775  CA  GLU A 477     -44.556 -15.491   8.841  1.00  0.91           C  
ATOM   3776  C   GLU A 477     -45.622 -15.060   7.837  1.00  0.91           C  
ATOM   3777  CB  GLU A 477     -45.218 -16.007  10.121  1.00  0.91           C  
ATOM   3778  O   GLU A 477     -46.166 -15.891   7.107  1.00  0.91           O  
ATOM   3779  CG  GLU A 477     -44.271 -16.766  11.040  1.00  0.91           C  
ATOM   3780  CD  GLU A 477     -44.901 -17.144  12.371  1.00  0.91           C  
ATOM   3781  OE1 GLU A 477     -44.278 -17.910  13.142  1.00  0.91           O  
ATOM   3782  OE2 GLU A 477     -46.027 -16.673  12.645  1.00  0.91           O  
ATOM   3783  N   ARG A 478     -45.852 -13.799   7.672  1.00  0.91           N  
ATOM   3784  CA  ARG A 478     -46.797 -13.261   6.699  1.00  0.91           C  
ATOM   3785  C   ARG A 478     -46.101 -12.931   5.383  1.00  0.91           C  
ATOM   3786  CB  ARG A 478     -47.488 -12.013   7.253  1.00  0.91           C  
ATOM   3787  O   ARG A 478     -46.722 -12.397   4.462  1.00  0.91           O  
ATOM   3788  CG  ARG A 478     -48.443 -12.296   8.402  1.00  0.91           C  
ATOM   3789  CD  ARG A 478     -49.315 -11.089   8.721  1.00  0.91           C  
ATOM   3790  NE  ARG A 478     -48.538 -10.006   9.316  1.00  0.91           N  
ATOM   3791  NH1 ARG A 478     -48.790 -10.742  11.491  1.00  0.91           N  
ATOM   3792  NH2 ARG A 478     -47.587  -8.841  11.052  1.00  0.91           N  
ATOM   3793  CZ  ARG A 478     -48.307  -9.865  10.618  1.00  0.91           C  
ATOM   3794  N   GLY A 479     -44.845 -13.157   5.319  1.00  0.88           N  
ATOM   3795  CA  GLY A 479     -44.078 -12.944   4.102  1.00  0.88           C  
ATOM   3796  C   GLY A 479     -43.430 -11.575   4.037  1.00  0.88           C  
ATOM   3797  O   GLY A 479     -43.031 -11.121   2.962  1.00  0.88           O  
ATOM   3798  N   GLU A 480     -43.431 -10.841   5.169  1.00  0.87           N  
ATOM   3799  CA  GLU A 480     -42.804  -9.525   5.240  1.00  0.87           C  
ATOM   3800  C   GLU A 480     -41.629  -9.524   6.214  1.00  0.87           C  
ATOM   3801  CB  GLU A 480     -43.827  -8.463   5.649  1.00  0.87           C  
ATOM   3802  O   GLU A 480     -41.662 -10.216   7.235  1.00  0.87           O  
ATOM   3803  CG  GLU A 480     -44.969  -8.294   4.657  1.00  0.87           C  
ATOM   3804  CD  GLU A 480     -44.654  -7.310   3.542  1.00  0.87           C  
ATOM   3805  OE1 GLU A 480     -45.286  -7.392   2.464  1.00  0.87           O  
ATOM   3806  OE2 GLU A 480     -43.768  -6.451   3.747  1.00  0.87           O  
ATOM   3807  N   GLU A 481     -40.479  -8.871   5.821  1.00  0.84           N  
ATOM   3808  CA  GLU A 481     -39.319  -8.749   6.699  1.00  0.84           C  
ATOM   3809  C   GLU A 481     -39.220  -7.346   7.291  1.00  0.84           C  
ATOM   3810  CB  GLU A 481     -38.034  -9.093   5.942  1.00  0.84           C  
ATOM   3811  O   GLU A 481     -38.980  -6.377   6.567  1.00  0.84           O  
ATOM   3812  CG  GLU A 481     -36.871  -9.477   6.847  1.00  0.84           C  
ATOM   3813  CD  GLU A 481     -35.639  -9.930   6.080  1.00  0.84           C  
ATOM   3814  OE1 GLU A 481     -34.611 -10.250   6.719  1.00  0.84           O  
ATOM   3815  OE2 GLU A 481     -35.701  -9.963   4.831  1.00  0.84           O  
ATOM   3816  N   VAL A 482     -39.576  -7.274   8.602  1.00  0.87           N  
ATOM   3817  CA  VAL A 482     -39.566  -5.983   9.282  1.00  0.87           C  
ATOM   3818  C   VAL A 482     -38.522  -5.993  10.396  1.00  0.87           C  
ATOM   3819  CB  VAL A 482     -40.957  -5.635   9.858  1.00  0.87           C  
ATOM   3820  O   VAL A 482     -38.631  -6.766  11.350  1.00  0.87           O  
ATOM   3821  CG1 VAL A 482     -40.927  -4.277  10.557  1.00  0.87           C  
ATOM   3822  CG2 VAL A 482     -42.010  -5.646   8.752  1.00  0.87           C  
ATOM   3823  N   SER A 483     -37.452  -5.194  10.280  1.00  0.85           N  
ATOM   3824  CA  SER A 483     -36.410  -5.111  11.298  1.00  0.85           C  
ATOM   3825  C   SER A 483     -36.906  -4.377  12.539  1.00  0.85           C  
ATOM   3826  CB  SER A 483     -35.171  -4.408  10.741  1.00  0.85           C  
ATOM   3827  O   SER A 483     -37.565  -3.340  12.432  1.00  0.85           O  
ATOM   3828  OG  SER A 483     -35.467  -3.065  10.398  1.00  0.85           O  
ATOM   3829  N   VAL A 484     -36.714  -4.954  13.729  1.00  0.86           N  
ATOM   3830  CA  VAL A 484     -37.152  -4.364  14.990  1.00  0.86           C  
ATOM   3831  C   VAL A 484     -35.947  -4.140  15.902  1.00  0.86           C  
ATOM   3832  CB  VAL A 484     -38.199  -5.252  15.698  1.00  0.86           C  
ATOM   3833  O   VAL A 484     -34.953  -4.865  15.816  1.00  0.86           O  
ATOM   3834  CG1 VAL A 484     -39.494  -5.310  14.890  1.00  0.86           C  
ATOM   3835  CG2 VAL A 484     -37.643  -6.656  15.923  1.00  0.86           C  
ATOM   3836  N   VAL A 485     -35.992  -3.054  16.677  1.00  0.79           N  
ATOM   3837  CA  VAL A 485     -34.885  -2.727  17.570  1.00  0.79           C  
ATOM   3838  C   VAL A 485     -35.406  -2.538  18.993  1.00  0.79           C  
ATOM   3839  CB  VAL A 485     -34.135  -1.459  17.104  1.00  0.79           C  
ATOM   3840  O   VAL A 485     -36.505  -2.015  19.193  1.00  0.79           O  
ATOM   3841  CG1 VAL A 485     -32.691  -1.472  17.601  1.00  0.79           C  
ATOM   3842  CG2 VAL A 485     -34.179  -1.343  15.582  1.00  0.79           C  
ATOM   3843  N   PRO A 486     -34.688  -3.126  19.963  1.00  0.77           N  
ATOM   3844  CA  PRO A 486     -35.067  -2.878  21.355  1.00  0.77           C  
ATOM   3845  C   PRO A 486     -35.042  -1.394  21.718  1.00  0.77           C  
ATOM   3846  CB  PRO A 486     -34.013  -3.652  22.151  1.00  0.77           C  
ATOM   3847  O   PRO A 486     -34.099  -0.684  21.362  1.00  0.77           O  
ATOM   3848  CG  PRO A 486     -33.434  -4.624  21.174  1.00  0.77           C  
ATOM   3849  CD  PRO A 486     -33.558  -4.043  19.794  1.00  0.77           C  
ATOM   3850  N   LYS A 487     -36.170  -0.835  22.250  1.00  0.74           N  
ATOM   3851  CA  LYS A 487     -36.309   0.566  22.639  1.00  0.74           C  
ATOM   3852  C   LYS A 487     -36.611   0.696  24.129  1.00  0.74           C  
ATOM   3853  CB  LYS A 487     -37.409   1.243  21.820  1.00  0.74           C  
ATOM   3854  O   LYS A 487     -37.078  -0.255  24.758  1.00  0.74           O  
ATOM   3855  CG  LYS A 487     -37.183   1.192  20.316  1.00  0.74           C  
ATOM   3856  CD  LYS A 487     -38.328   1.848  19.556  1.00  0.74           C  
ATOM   3857  CE  LYS A 487     -38.122   1.762  18.050  1.00  0.74           C  
ATOM   3858  NZ  LYS A 487     -39.260   2.373  17.299  1.00  0.74           N  
ATOM   3859  N   THR A 488     -36.281   1.847  24.711  1.00  0.66           N  
ATOM   3860  CA  THR A 488     -36.492   2.130  26.127  1.00  0.66           C  
ATOM   3861  C   THR A 488     -37.934   2.560  26.383  1.00  0.66           C  
ATOM   3862  CB  THR A 488     -35.531   3.223  26.627  1.00  0.66           C  
ATOM   3863  O   THR A 488     -38.384   2.588  27.531  1.00  0.66           O  
ATOM   3864  CG2 THR A 488     -34.087   2.732  26.620  1.00  0.66           C  
ATOM   3865  OG1 THR A 488     -35.637   4.371  25.776  1.00  0.66           O  
ATOM   3866  N   SER A 489     -38.667   2.819  25.331  1.00  0.69           N  
ATOM   3867  CA  SER A 489     -40.069   3.203  25.461  1.00  0.69           C  
ATOM   3868  C   SER A 489     -40.857   2.855  24.203  1.00  0.69           C  
ATOM   3869  CB  SER A 489     -40.190   4.699  25.752  1.00  0.69           C  
ATOM   3870  O   SER A 489     -40.286   2.751  23.115  1.00  0.69           O  
ATOM   3871  OG  SER A 489     -39.531   5.460  24.755  1.00  0.69           O  
ATOM   3872  N   ALA A 490     -42.155   2.482  24.422  1.00  0.74           N  
ATOM   3873  CA  ALA A 490     -43.065   2.243  23.305  1.00  0.74           C  
ATOM   3874  C   ALA A 490     -43.454   3.553  22.625  1.00  0.74           C  
ATOM   3875  CB  ALA A 490     -44.312   1.505  23.783  1.00  0.74           C  
ATOM   3876  O   ALA A 490     -43.424   4.617  23.248  1.00  0.74           O  
ATOM   3877  N   SER A 491     -43.570   3.578  21.321  1.00  0.74           N  
ATOM   3878  CA  SER A 491     -43.919   4.764  20.546  1.00  0.74           C  
ATOM   3879  C   SER A 491     -45.189   5.419  21.078  1.00  0.74           C  
ATOM   3880  CB  SER A 491     -44.100   4.406  19.070  1.00  0.74           C  
ATOM   3881  O   SER A 491     -45.373   6.630  20.942  1.00  0.74           O  
ATOM   3882  OG  SER A 491     -45.017   3.336  18.921  1.00  0.74           O  
ATOM   3883  N   THR A 492     -45.989   4.746  21.827  1.00  0.71           N  
ATOM   3884  CA  THR A 492     -47.250   5.265  22.345  1.00  0.71           C  
ATOM   3885  C   THR A 492     -47.051   5.894  23.721  1.00  0.71           C  
ATOM   3886  CB  THR A 492     -48.316   4.157  22.432  1.00  0.71           C  
ATOM   3887  O   THR A 492     -47.919   6.622  24.207  1.00  0.71           O  
ATOM   3888  CG2 THR A 492     -48.719   3.671  21.044  1.00  0.71           C  
ATOM   3889  OG1 THR A 492     -47.789   3.053  23.179  1.00  0.71           O  
ATOM   3890  N   ASP A 493     -45.810   5.722  24.334  1.00  0.65           N  
ATOM   3891  CA  ASP A 493     -45.557   6.193  25.693  1.00  0.65           C  
ATOM   3892  C   ASP A 493     -45.086   7.645  25.692  1.00  0.65           C  
ATOM   3893  CB  ASP A 493     -44.521   5.304  26.384  1.00  0.65           C  
ATOM   3894  O   ASP A 493     -44.476   8.105  24.725  1.00  0.65           O  
ATOM   3895  CG  ASP A 493     -45.065   3.935  26.753  1.00  0.65           C  
ATOM   3896  OD1 ASP A 493     -46.300   3.748  26.745  1.00  0.65           O  
ATOM   3897  OD2 ASP A 493     -44.250   3.037  27.058  1.00  0.65           O  
ATOM   3898  N   SER A 494     -45.769   8.526  26.479  1.00  0.62           N  
ATOM   3899  CA  SER A 494     -45.229   9.855  26.742  1.00  0.62           C  
ATOM   3900  C   SER A 494     -43.778   9.780  27.207  1.00  0.62           C  
ATOM   3901  CB  SER A 494     -46.072  10.579  27.793  1.00  0.62           C  
ATOM   3902  O   SER A 494     -43.336   8.747  27.713  1.00  0.62           O  
ATOM   3903  OG  SER A 494     -45.760  10.115  29.095  1.00  0.62           O  
ATOM   3904  N   PRO A 495     -42.881  10.611  26.668  1.00  0.56           N  
ATOM   3905  CA  PRO A 495     -41.438  10.593  26.919  1.00  0.56           C  
ATOM   3906  C   PRO A 495     -41.097  10.334  28.385  1.00  0.56           C  
ATOM   3907  CB  PRO A 495     -40.988  11.993  26.494  1.00  0.56           C  
ATOM   3908  O   PRO A 495     -40.173   9.572  28.682  1.00  0.56           O  
ATOM   3909  CG  PRO A 495     -42.071  12.483  25.587  1.00  0.56           C  
ATOM   3910  CD  PRO A 495     -43.344  11.764  25.932  1.00  0.56           C  
ATOM   3911  N   TRP A 496     -41.934  10.833  29.244  1.00  0.56           N  
ATOM   3912  CA  TRP A 496     -41.698  10.656  30.673  1.00  0.56           C  
ATOM   3913  C   TRP A 496     -42.258   9.323  31.157  1.00  0.56           C  
ATOM   3914  CB  TRP A 496     -42.324  11.806  31.468  1.00  0.56           C  
ATOM   3915  O   TRP A 496     -41.628   8.632  31.961  1.00  0.56           O  
ATOM   3916  CG  TRP A 496     -42.225  11.643  32.955  1.00  0.56           C  
ATOM   3917  CD1 TRP A 496     -43.239  11.338  33.820  1.00  0.56           C  
ATOM   3918  CD2 TRP A 496     -41.045  11.781  33.753  1.00  0.56           C  
ATOM   3919  CE2 TRP A 496     -41.418  11.545  35.095  1.00  0.56           C  
ATOM   3920  CE3 TRP A 496     -39.707  12.081  33.463  1.00  0.56           C  
ATOM   3921  NE1 TRP A 496     -42.760  11.278  35.109  1.00  0.56           N  
ATOM   3922  CH2 TRP A 496     -39.197  11.896  35.834  1.00  0.56           C  
ATOM   3923  CZ2 TRP A 496     -40.499  11.601  36.146  1.00  0.56           C  
ATOM   3924  CZ3 TRP A 496     -38.794  12.135  34.510  1.00  0.56           C  
ATOM   3925  N   MET A 497     -43.525   9.040  30.709  1.00  0.58           N  
ATOM   3926  CA  MET A 497     -44.177   7.784  31.069  1.00  0.58           C  
ATOM   3927  C   MET A 497     -43.396   6.591  30.528  1.00  0.58           C  
ATOM   3928  CB  MET A 497     -45.613   7.752  30.542  1.00  0.58           C  
ATOM   3929  O   MET A 497     -43.316   5.549  31.180  1.00  0.58           O  
ATOM   3930  CG  MET A 497     -46.600   8.521  31.405  1.00  0.58           C  
ATOM   3931  SD  MET A 497     -48.337   8.292  30.860  1.00  0.58           S  
ATOM   3932  CE  MET A 497     -48.407   6.481  30.766  1.00  0.58           C  
ATOM   3933  N   GLY A 498     -42.763   6.785  29.425  1.00  0.57           N  
ATOM   3934  CA  GLY A 498     -41.964   5.763  28.770  1.00  0.57           C  
ATOM   3935  C   GLY A 498     -40.705   5.405  29.538  1.00  0.57           C  
ATOM   3936  O   GLY A 498     -40.363   4.228  29.666  1.00  0.57           O  
ATOM   3937  N   LEU A 499     -40.131   6.451  30.219  1.00  0.56           N  
ATOM   3938  CA  LEU A 499     -38.912   6.283  31.003  1.00  0.56           C  
ATOM   3939  C   LEU A 499     -39.216   5.634  32.349  1.00  0.56           C  
ATOM   3940  CB  LEU A 499     -38.223   7.633  31.218  1.00  0.56           C  
ATOM   3941  O   LEU A 499     -38.452   4.790  32.822  1.00  0.56           O  
ATOM   3942  CG  LEU A 499     -37.429   8.186  30.033  1.00  0.56           C  
ATOM   3943  CD1 LEU A 499     -37.153   9.673  30.228  1.00  0.56           C  
ATOM   3944  CD2 LEU A 499     -36.126   7.414  29.856  1.00  0.56           C  
ATOM   3945  N   ALA A 500     -40.332   6.045  32.949  1.00  0.56           N  
ATOM   3946  CA  ALA A 500     -40.823   5.422  34.175  1.00  0.56           C  
ATOM   3947  C   ALA A 500     -41.184   3.958  33.940  1.00  0.56           C  
ATOM   3948  CB  ALA A 500     -42.032   6.185  34.711  1.00  0.56           C  
ATOM   3949  O   ALA A 500     -40.831   3.089  34.741  1.00  0.56           O  
ATOM   3950  N   LYS A 501     -41.800   3.717  32.826  1.00  0.60           N  
ATOM   3951  CA  LYS A 501     -42.192   2.355  32.476  1.00  0.60           C  
ATOM   3952  C   LYS A 501     -40.970   1.486  32.193  1.00  0.60           C  
ATOM   3953  CB  LYS A 501     -43.124   2.360  31.263  1.00  0.60           C  
ATOM   3954  O   LYS A 501     -40.950   0.303  32.536  1.00  0.60           O  
ATOM   3955  CG  LYS A 501     -44.592   2.554  31.611  1.00  0.60           C  
ATOM   3956  CD  LYS A 501     -45.485   2.371  30.390  1.00  0.60           C  
ATOM   3957  CE  LYS A 501     -46.943   2.666  30.714  1.00  0.60           C  
ATOM   3958  NZ  LYS A 501     -47.806   2.598  29.497  1.00  0.60           N  
ATOM   3959  N   TYR A 502     -39.937   2.061  31.542  1.00  0.61           N  
ATOM   3960  CA  TYR A 502     -38.689   1.350  31.290  1.00  0.61           C  
ATOM   3961  C   TYR A 502     -38.049   0.891  32.595  1.00  0.61           C  
ATOM   3962  CB  TYR A 502     -37.712   2.239  30.514  1.00  0.61           C  
ATOM   3963  O   TYR A 502     -37.547  -0.232  32.685  1.00  0.61           O  
ATOM   3964  CG  TYR A 502     -36.389   1.573  30.219  1.00  0.61           C  
ATOM   3965  CD1 TYR A 502     -35.263   1.845  30.993  1.00  0.61           C  
ATOM   3966  CD2 TYR A 502     -36.262   0.673  29.167  1.00  0.61           C  
ATOM   3967  CE1 TYR A 502     -34.042   1.236  30.724  1.00  0.61           C  
ATOM   3968  CE2 TYR A 502     -35.046   0.058  28.889  1.00  0.61           C  
ATOM   3969  OH  TYR A 502     -32.737  -0.261  29.401  1.00  0.61           O  
ATOM   3970  CZ  TYR A 502     -33.943   0.345  29.672  1.00  0.61           C  
ATOM   3971  N   ALA A 503     -38.023   1.816  33.661  1.00  0.58           N  
ATOM   3972  CA  ALA A 503     -37.442   1.488  34.960  1.00  0.58           C  
ATOM   3973  C   ALA A 503     -38.159   0.302  35.598  1.00  0.58           C  
ATOM   3974  CB  ALA A 503     -37.494   2.700  35.887  1.00  0.58           C  
ATOM   3975  O   ALA A 503     -37.526  -0.550  36.226  1.00  0.58           O  
ATOM   3976  N   TRP A 504     -39.406   0.127  35.228  1.00  0.56           N  
ATOM   3977  CA  TRP A 504     -40.217  -0.888  35.893  1.00  0.56           C  
ATOM   3978  C   TRP A 504     -40.410  -2.106  34.996  1.00  0.56           C  
ATOM   3979  CB  TRP A 504     -41.578  -0.312  36.293  1.00  0.56           C  
ATOM   3980  O   TRP A 504     -40.449  -3.240  35.478  1.00  0.56           O  
ATOM   3981  CG  TRP A 504     -41.518   0.656  37.437  1.00  0.56           C  
ATOM   3982  CD1 TRP A 504     -40.437   0.930  38.228  1.00  0.56           C  
ATOM   3983  CD2 TRP A 504     -42.587   1.475  37.920  1.00  0.56           C  
ATOM   3984  CE2 TRP A 504     -42.083   2.222  39.008  1.00  0.56           C  
ATOM   3985  CE3 TRP A 504     -43.924   1.650  37.538  1.00  0.56           C  
ATOM   3986  NE1 TRP A 504     -40.770   1.871  39.175  1.00  0.56           N  
ATOM   3987  CH2 TRP A 504     -44.174   3.283  39.324  1.00  0.56           C  
ATOM   3988  CZ2 TRP A 504     -42.870   3.131  39.718  1.00  0.56           C  
ATOM   3989  CZ3 TRP A 504     -44.706   2.555  38.246  1.00  0.56           C  
ATOM   3990  N   SER A 505     -40.377  -1.983  33.601  1.00  0.59           N  
ATOM   3991  CA  SER A 505     -40.755  -3.064  32.697  1.00  0.59           C  
ATOM   3992  C   SER A 505     -39.607  -3.431  31.763  1.00  0.59           C  
ATOM   3993  CB  SER A 505     -41.985  -2.672  31.877  1.00  0.59           C  
ATOM   3994  O   SER A 505     -39.655  -4.459  31.085  1.00  0.59           O  
ATOM   3995  OG  SER A 505     -41.763  -1.453  31.188  1.00  0.59           O  
ATOM   3996  N   GLY A 506     -38.417  -2.760  31.864  1.00  0.66           N  
ATOM   3997  CA  GLY A 506     -37.286  -3.046  30.995  1.00  0.66           C  
ATOM   3998  C   GLY A 506     -37.477  -2.536  29.579  1.00  0.66           C  
ATOM   3999  O   GLY A 506     -38.239  -1.594  29.351  1.00  0.66           O  
ATOM   4000  N   TYR A 507     -36.630  -2.884  28.588  1.00  0.75           N  
ATOM   4001  CA  TYR A 507     -36.700  -2.431  27.204  1.00  0.75           C  
ATOM   4002  C   TYR A 507     -37.879  -3.068  26.480  1.00  0.75           C  
ATOM   4003  CB  TYR A 507     -35.397  -2.754  26.466  1.00  0.75           C  
ATOM   4004  O   TYR A 507     -38.425  -4.075  26.937  1.00  0.75           O  
ATOM   4005  CG  TYR A 507     -35.168  -4.231  26.257  1.00  0.75           C  
ATOM   4006  CD1 TYR A 507     -34.474  -4.988  27.198  1.00  0.75           C  
ATOM   4007  CD2 TYR A 507     -35.645  -4.873  25.119  1.00  0.75           C  
ATOM   4008  CE1 TYR A 507     -34.259  -6.350  27.009  1.00  0.75           C  
ATOM   4009  CE2 TYR A 507     -35.436  -6.234  24.919  1.00  0.75           C  
ATOM   4010  OH  TYR A 507     -34.534  -8.310  25.677  1.00  0.75           O  
ATOM   4011  CZ  TYR A 507     -34.743  -6.962  25.869  1.00  0.75           C  
ATOM   4012  N   VAL A 508     -38.382  -2.407  25.397  1.00  0.82           N  
ATOM   4013  CA  VAL A 508     -39.505  -2.888  24.599  1.00  0.82           C  
ATOM   4014  C   VAL A 508     -39.066  -3.072  23.148  1.00  0.82           C  
ATOM   4015  CB  VAL A 508     -40.710  -1.924  24.674  1.00  0.82           C  
ATOM   4016  O   VAL A 508     -38.189  -2.355  22.663  1.00  0.82           O  
ATOM   4017  CG1 VAL A 508     -41.329  -1.940  26.070  1.00  0.82           C  
ATOM   4018  CG2 VAL A 508     -40.283  -0.508  24.291  1.00  0.82           C  
ATOM   4019  N   ILE A 509     -39.564  -4.120  22.493  1.00  0.86           N  
ATOM   4020  CA  ILE A 509     -39.425  -4.317  21.055  1.00  0.86           C  
ATOM   4021  C   ILE A 509     -40.764  -4.064  20.367  1.00  0.86           C  
ATOM   4022  CB  ILE A 509     -38.913  -5.738  20.726  1.00  0.86           C  
ATOM   4023  O   ILE A 509     -41.748  -4.759  20.635  1.00  0.86           O  
ATOM   4024  CG1 ILE A 509     -37.575  -5.999  21.426  1.00  0.86           C  
ATOM   4025  CG2 ILE A 509     -38.785  -5.928  19.211  1.00  0.86           C  
ATOM   4026  CD1 ILE A 509     -37.051  -7.418  21.252  1.00  0.86           C  
ATOM   4027  N   GLU A 510     -40.736  -3.021  19.610  1.00  0.87           N  
ATOM   4028  CA  GLU A 510     -41.975  -2.635  18.943  1.00  0.87           C  
ATOM   4029  C   GLU A 510     -41.851  -2.769  17.428  1.00  0.87           C  
ATOM   4030  CB  GLU A 510     -42.363  -1.202  19.315  1.00  0.87           C  
ATOM   4031  O   GLU A 510     -40.898  -2.263  16.831  1.00  0.87           O  
ATOM   4032  CG  GLU A 510     -43.714  -0.768  18.763  1.00  0.87           C  
ATOM   4033  CD  GLU A 510     -44.076   0.665  19.122  1.00  0.87           C  
ATOM   4034  OE1 GLU A 510     -45.238   1.072  18.896  1.00  0.87           O  
ATOM   4035  OE2 GLU A 510     -43.189   1.386  19.631  1.00  0.87           O  
ATOM   4036  N   CYS A 511     -42.818  -3.544  16.814  1.00  0.89           N  
ATOM   4037  CA  CYS A 511     -42.928  -3.683  15.366  1.00  0.89           C  
ATOM   4038  C   CYS A 511     -43.922  -2.678  14.796  1.00  0.89           C  
ATOM   4039  CB  CYS A 511     -43.354  -5.103  14.994  1.00  0.89           C  
ATOM   4040  O   CYS A 511     -45.017  -2.508  15.335  1.00  0.89           O  
ATOM   4041  SG  CYS A 511     -43.635  -5.339  13.225  1.00  0.89           S  
ATOM   4042  N   PRO A 512     -43.505  -1.938  13.787  1.00  0.87           N  
ATOM   4043  CA  PRO A 512     -44.421  -0.956  13.202  1.00  0.87           C  
ATOM   4044  C   PRO A 512     -45.738  -1.579  12.743  1.00  0.87           C  
ATOM   4045  CB  PRO A 512     -43.634  -0.405  12.011  1.00  0.87           C  
ATOM   4046  O   PRO A 512     -46.770  -0.902  12.718  1.00  0.87           O  
ATOM   4047  CG  PRO A 512     -42.211  -0.764  12.294  1.00  0.87           C  
ATOM   4048  CD  PRO A 512     -42.193  -1.941  13.226  1.00  0.87           C  
ATOM   4049  N   ASN A 513     -45.713  -2.808  12.379  1.00  0.89           N  
ATOM   4050  CA  ASN A 513     -46.903  -3.484  11.874  1.00  0.89           C  
ATOM   4051  C   ASN A 513     -47.647  -4.215  12.987  1.00  0.89           C  
ATOM   4052  CB  ASN A 513     -46.534  -4.458  10.753  1.00  0.89           C  
ATOM   4053  O   ASN A 513     -48.874  -4.328  12.951  1.00  0.89           O  
ATOM   4054  CG  ASN A 513     -46.010  -3.754   9.517  1.00  0.89           C  
ATOM   4055  ND2 ASN A 513     -45.359  -4.506   8.637  1.00  0.89           N  
ATOM   4056  OD1 ASN A 513     -46.187  -2.544   9.354  1.00  0.89           O  
ATOM   4057  N   CYS A 514     -46.959  -4.621  14.054  1.00  0.89           N  
ATOM   4058  CA  CYS A 514     -47.535  -5.507  15.060  1.00  0.89           C  
ATOM   4059  C   CYS A 514     -47.662  -4.798  16.403  1.00  0.89           C  
ATOM   4060  CB  CYS A 514     -46.683  -6.766  15.216  1.00  0.89           C  
ATOM   4061  O   CYS A 514     -48.374  -5.268  17.293  1.00  0.89           O  
ATOM   4062  SG  CYS A 514     -46.537  -7.739  13.701  1.00  0.89           S  
ATOM   4063  N   GLY A 515     -47.022  -3.634  16.541  1.00  0.87           N  
ATOM   4064  CA  GLY A 515     -46.997  -2.938  17.818  1.00  0.87           C  
ATOM   4065  C   GLY A 515     -45.928  -3.460  18.760  1.00  0.87           C  
ATOM   4066  O   GLY A 515     -44.841  -3.843  18.323  1.00  0.87           O  
ATOM   4067  N   VAL A 516     -46.128  -3.418  20.062  1.00  0.86           N  
ATOM   4068  CA  VAL A 516     -45.165  -3.911  21.040  1.00  0.86           C  
ATOM   4069  C   VAL A 516     -45.187  -5.438  21.063  1.00  0.86           C  
ATOM   4070  CB  VAL A 516     -45.452  -3.353  22.452  1.00  0.86           C  
ATOM   4071  O   VAL A 516     -46.187  -6.045  21.455  1.00  0.86           O  
ATOM   4072  CG1 VAL A 516     -44.462  -3.918  23.468  1.00  0.86           C  
ATOM   4073  CG2 VAL A 516     -45.400  -1.826  22.442  1.00  0.86           C  
ATOM   4074  N   VAL A 517     -44.149  -6.036  20.618  1.00  0.87           N  
ATOM   4075  CA  VAL A 517     -44.118  -7.487  20.468  1.00  0.87           C  
ATOM   4076  C   VAL A 517     -43.382  -8.114  21.650  1.00  0.87           C  
ATOM   4077  CB  VAL A 517     -43.447  -7.906  19.140  1.00  0.87           C  
ATOM   4078  O   VAL A 517     -43.512  -9.314  21.904  1.00  0.87           O  
ATOM   4079  CG1 VAL A 517     -44.308  -7.494  17.947  1.00  0.87           C  
ATOM   4080  CG2 VAL A 517     -42.052  -7.294  19.032  1.00  0.87           C  
ATOM   4081  N   TYR A 518     -42.597  -7.262  22.453  1.00  0.86           N  
ATOM   4082  CA  TYR A 518     -41.842  -7.838  23.561  1.00  0.86           C  
ATOM   4083  C   TYR A 518     -41.545  -6.786  24.623  1.00  0.86           C  
ATOM   4084  CB  TYR A 518     -40.534  -8.455  23.057  1.00  0.86           C  
ATOM   4085  O   TYR A 518     -41.225  -5.640  24.298  1.00  0.86           O  
ATOM   4086  CG  TYR A 518     -39.700  -9.083  24.147  1.00  0.86           C  
ATOM   4087  CD1 TYR A 518     -38.655  -8.382  24.743  1.00  0.86           C  
ATOM   4088  CD2 TYR A 518     -39.954 -10.380  24.581  1.00  0.86           C  
ATOM   4089  CE1 TYR A 518     -37.882  -8.958  25.747  1.00  0.86           C  
ATOM   4090  CE2 TYR A 518     -39.188 -10.966  25.583  1.00  0.86           C  
ATOM   4091  OH  TYR A 518     -37.395 -10.823  27.152  1.00  0.86           O  
ATOM   4092  CZ  TYR A 518     -38.156 -10.248  26.160  1.00  0.86           C  
ATOM   4093  N   ARG A 519     -41.670  -7.236  25.951  1.00  0.83           N  
ATOM   4094  CA  ARG A 519     -41.230  -6.453  27.102  1.00  0.83           C  
ATOM   4095  C   ARG A 519     -40.283  -7.261  27.983  1.00  0.83           C  
ATOM   4096  CB  ARG A 519     -42.433  -5.979  27.921  1.00  0.83           C  
ATOM   4097  O   ARG A 519     -40.587  -8.397  28.351  1.00  0.83           O  
ATOM   4098  CG  ARG A 519     -43.319  -4.982  27.193  1.00  0.83           C  
ATOM   4099  CD  ARG A 519     -44.478  -4.517  28.064  1.00  0.83           C  
ATOM   4100  NE  ARG A 519     -45.394  -3.651  27.325  1.00  0.83           N  
ATOM   4101  NH1 ARG A 519     -44.235  -1.702  27.766  1.00  0.83           N  
ATOM   4102  NH2 ARG A 519     -46.149  -1.643  26.506  1.00  0.83           N  
ATOM   4103  CZ  ARG A 519     -45.257  -2.334  27.201  1.00  0.83           C  
ATOM   4104  N   SER A 520     -39.131  -6.762  28.188  1.00  0.74           N  
ATOM   4105  CA  SER A 520     -38.063  -7.503  28.852  1.00  0.74           C  
ATOM   4106  C   SER A 520     -38.455  -7.881  30.276  1.00  0.74           C  
ATOM   4107  CB  SER A 520     -36.772  -6.683  28.870  1.00  0.74           C  
ATOM   4108  O   SER A 520     -38.047  -8.929  30.780  1.00  0.74           O  
ATOM   4109  OG  SER A 520     -36.899  -5.564  29.730  1.00  0.74           O  
ATOM   4110  N   ARG A 521     -39.290  -7.091  30.867  1.00  0.71           N  
ATOM   4111  CA  ARG A 521     -39.699  -7.395  32.234  1.00  0.71           C  
ATOM   4112  C   ARG A 521     -41.219  -7.450  32.352  1.00  0.71           C  
ATOM   4113  CB  ARG A 521     -39.136  -6.357  33.208  1.00  0.71           C  
ATOM   4114  O   ARG A 521     -41.816  -6.685  33.112  1.00  0.71           O  
ATOM   4115  CG  ARG A 521     -37.621  -6.387  33.331  1.00  0.71           C  
ATOM   4116  CD  ARG A 521     -37.113  -5.329  34.299  1.00  0.71           C  
ATOM   4117  NE  ARG A 521     -35.654  -5.304  34.354  1.00  0.71           N  
ATOM   4118  NH1 ARG A 521     -35.532  -3.517  35.814  1.00  0.71           N  
ATOM   4119  NH2 ARG A 521     -33.613  -4.511  35.049  1.00  0.71           N  
ATOM   4120  CZ  ARG A 521     -34.936  -4.444  35.072  1.00  0.71           C  
ATOM   4121  N   GLN A 522     -41.804  -8.189  31.488  1.00  0.67           N  
ATOM   4122  CA  GLN A 522     -43.248  -8.381  31.562  1.00  0.67           C  
ATOM   4123  C   GLN A 522     -43.634  -9.177  32.806  1.00  0.67           C  
ATOM   4124  CB  GLN A 522     -43.762  -9.087  30.307  1.00  0.67           C  
ATOM   4125  O   GLN A 522     -44.635  -8.873  33.458  1.00  0.67           O  
ATOM   4126  CG  GLN A 522     -45.280  -9.165  30.223  1.00  0.67           C  
ATOM   4127  CD  GLN A 522     -45.771  -9.597  28.854  1.00  0.67           C  
ATOM   4128  NE2 GLN A 522     -47.076  -9.485  28.629  1.00  0.67           N  
ATOM   4129  OE1 GLN A 522     -44.984 -10.027  28.005  1.00  0.67           O  
ATOM   4130  N   TYR A 523     -42.701 -10.135  33.153  1.00  0.63           N  
ATOM   4131  CA  TYR A 523     -42.844 -10.971  34.339  1.00  0.63           C  
ATOM   4132  C   TYR A 523     -41.626 -10.844  35.246  1.00  0.63           C  
ATOM   4133  CB  TYR A 523     -43.049 -12.436  33.942  1.00  0.63           C  
ATOM   4134  O   TYR A 523     -40.528 -10.529  34.781  1.00  0.63           O  
ATOM   4135  CG  TYR A 523     -44.198 -12.652  32.987  1.00  0.63           C  
ATOM   4136  CD1 TYR A 523     -45.517 -12.590  33.429  1.00  0.63           C  
ATOM   4137  CD2 TYR A 523     -43.966 -12.918  31.642  1.00  0.63           C  
ATOM   4138  CE1 TYR A 523     -46.579 -12.790  32.553  1.00  0.63           C  
ATOM   4139  CE2 TYR A 523     -45.021 -13.119  30.757  1.00  0.63           C  
ATOM   4140  OH  TYR A 523     -47.369 -13.252  30.350  1.00  0.63           O  
ATOM   4141  CZ  TYR A 523     -46.321 -13.053  31.221  1.00  0.63           C  
ATOM   4142  N   TRP A 524     -41.656 -10.619  36.511  1.00  0.49           N  
ATOM   4143  CA  TRP A 524     -40.608 -10.474  37.517  1.00  0.49           C  
ATOM   4144  C   TRP A 524     -39.661 -11.669  37.493  1.00  0.49           C  
ATOM   4145  CB  TRP A 524     -41.220 -10.320  38.912  1.00  0.49           C  
ATOM   4146  O   TRP A 524     -38.450 -11.513  37.664  1.00  0.49           O  
ATOM   4147  CG  TRP A 524     -41.662  -8.924  39.233  1.00  0.49           C  
ATOM   4148  CD1 TRP A 524     -42.805  -8.304  38.809  1.00  0.49           C  
ATOM   4149  CD2 TRP A 524     -40.965  -7.972  40.042  1.00  0.49           C  
ATOM   4150  CE2 TRP A 524     -41.744  -6.794  40.067  1.00  0.49           C  
ATOM   4151  CE3 TRP A 524     -39.756  -8.000  40.751  1.00  0.49           C  
ATOM   4152  NE1 TRP A 524     -42.860  -7.022  39.307  1.00  0.49           N  
ATOM   4153  CH2 TRP A 524     -40.166  -5.709  41.458  1.00  0.49           C  
ATOM   4154  CZ2 TRP A 524     -41.353  -5.654  40.773  1.00  0.49           C  
ATOM   4155  CZ3 TRP A 524     -39.369  -6.865  41.453  1.00  0.49           C  
ATOM   4156  N   PHE A 525     -40.083 -12.955  37.022  1.00  0.43           N  
ATOM   4157  CA  PHE A 525     -39.313 -14.160  36.739  1.00  0.43           C  
ATOM   4158  C   PHE A 525     -39.903 -14.914  35.554  1.00  0.43           C  
ATOM   4159  CB  PHE A 525     -39.266 -15.071  37.970  1.00  0.43           C  
ATOM   4160  O   PHE A 525     -41.097 -14.802  35.272  1.00  0.43           O  
ATOM   4161  CG  PHE A 525     -40.622 -15.513  38.450  1.00  0.43           C  
ATOM   4162  CD1 PHE A 525     -41.330 -14.754  39.374  1.00  0.43           C  
ATOM   4163  CD2 PHE A 525     -41.190 -16.688  37.975  1.00  0.43           C  
ATOM   4164  CE1 PHE A 525     -42.585 -15.161  39.820  1.00  0.43           C  
ATOM   4165  CE2 PHE A 525     -42.445 -17.101  38.416  1.00  0.43           C  
ATOM   4166  CZ  PHE A 525     -43.140 -16.337  39.339  1.00  0.43           C  
ATOM   4167  N   GLY A 526     -39.042 -15.441  34.654  1.00  0.56           N  
ATOM   4168  CA  GLY A 526     -39.442 -16.354  33.596  1.00  0.56           C  
ATOM   4169  C   GLY A 526     -39.602 -15.674  32.249  1.00  0.56           C  
ATOM   4170  O   GLY A 526     -40.329 -16.164  31.382  1.00  0.56           O  
ATOM   4171  N   ASN A 527     -39.076 -14.456  32.195  1.00  0.66           N  
ATOM   4172  CA  ASN A 527     -39.219 -13.831  30.885  1.00  0.66           C  
ATOM   4173  C   ASN A 527     -38.423 -14.577  29.818  1.00  0.66           C  
ATOM   4174  CB  ASN A 527     -38.789 -12.364  30.939  1.00  0.66           C  
ATOM   4175  O   ASN A 527     -37.267 -14.939  30.040  1.00  0.66           O  
ATOM   4176  CG  ASN A 527     -39.729 -11.510  31.767  1.00  0.66           C  
ATOM   4177  ND2 ASN A 527     -39.167 -10.586  32.537  1.00  0.66           N  
ATOM   4178  OD1 ASN A 527     -40.950 -11.680  31.716  1.00  0.66           O  
ATOM   4179  N   GLN A 528     -39.100 -15.048  28.801  1.00  0.76           N  
ATOM   4180  CA  GLN A 528     -38.483 -15.764  27.689  1.00  0.76           C  
ATOM   4181  C   GLN A 528     -37.703 -14.813  26.787  1.00  0.76           C  
ATOM   4182  CB  GLN A 528     -39.542 -16.510  26.876  1.00  0.76           C  
ATOM   4183  O   GLN A 528     -38.049 -13.635  26.672  1.00  0.76           O  
ATOM   4184  CG  GLN A 528     -40.192 -17.665  27.625  1.00  0.76           C  
ATOM   4185  CD  GLN A 528     -41.117 -18.487  26.748  1.00  0.76           C  
ATOM   4186  NE2 GLN A 528     -41.659 -19.566  27.304  1.00  0.76           N  
ATOM   4187  OE1 GLN A 528     -41.344 -18.155  25.580  1.00  0.76           O  
ATOM   4188  N   ASP A 529     -36.585 -15.221  26.382  1.00  0.78           N  
ATOM   4189  CA  ASP A 529     -35.730 -14.474  25.464  1.00  0.78           C  
ATOM   4190  C   ASP A 529     -36.481 -14.114  24.184  1.00  0.78           C  
ATOM   4191  CB  ASP A 529     -34.473 -15.278  25.128  1.00  0.78           C  
ATOM   4192  O   ASP A 529     -37.150 -14.963  23.591  1.00  0.78           O  
ATOM   4193  CG  ASP A 529     -33.396 -14.442  24.457  1.00  0.78           C  
ATOM   4194  OD1 ASP A 529     -33.726 -13.602  23.592  1.00  0.78           O  
ATOM   4195  OD2 ASP A 529     -32.207 -14.627  24.795  1.00  0.78           O  
ATOM   4196  N   PRO A 530     -36.471 -12.758  23.838  1.00  0.83           N  
ATOM   4197  CA  PRO A 530     -37.214 -12.354  22.642  1.00  0.83           C  
ATOM   4198  C   PRO A 530     -36.848 -13.182  21.413  1.00  0.83           C  
ATOM   4199  CB  PRO A 530     -36.809 -10.890  22.454  1.00  0.83           C  
ATOM   4200  O   PRO A 530     -37.687 -13.391  20.532  1.00  0.83           O  
ATOM   4201  CG  PRO A 530     -35.534 -10.744  23.220  1.00  0.83           C  
ATOM   4202  CD  PRO A 530     -35.540 -11.734  24.349  1.00  0.83           C  
ATOM   4203  N   VAL A 531     -35.685 -13.736  21.385  1.00  0.82           N  
ATOM   4204  CA  VAL A 531     -35.196 -14.527  20.260  1.00  0.82           C  
ATOM   4205  C   VAL A 531     -35.976 -15.836  20.170  1.00  0.82           C  
ATOM   4206  CB  VAL A 531     -33.683 -14.816  20.386  1.00  0.82           C  
ATOM   4207  O   VAL A 531     -36.225 -16.343  19.074  1.00  0.82           O  
ATOM   4208  CG1 VAL A 531     -33.213 -15.731  19.256  1.00  0.82           C  
ATOM   4209  CG2 VAL A 531     -32.889 -13.510  20.386  1.00  0.82           C  
ATOM   4210  N   ASP A 532     -36.414 -16.285  21.333  1.00  0.82           N  
ATOM   4211  CA  ASP A 532     -37.129 -17.557  21.387  1.00  0.82           C  
ATOM   4212  C   ASP A 532     -38.633 -17.348  21.226  1.00  0.82           C  
ATOM   4213  CB  ASP A 532     -36.836 -18.282  22.702  1.00  0.82           C  
ATOM   4214  O   ASP A 532     -39.369 -18.295  20.940  1.00  0.82           O  
ATOM   4215  CG  ASP A 532     -35.382 -18.701  22.837  1.00  0.82           C  
ATOM   4216  OD1 ASP A 532     -34.749 -19.046  21.816  1.00  0.82           O  
ATOM   4217  OD2 ASP A 532     -34.866 -18.687  23.975  1.00  0.82           O  
ATOM   4218  N   THR A 533     -39.042 -16.158  21.155  1.00  0.85           N  
ATOM   4219  CA  THR A 533     -40.486 -15.976  21.246  1.00  0.85           C  
ATOM   4220  C   THR A 533     -40.991 -15.086  20.114  1.00  0.85           C  
ATOM   4221  CB  THR A 533     -40.887 -15.364  22.601  1.00  0.85           C  
ATOM   4222  O   THR A 533     -41.684 -15.557  19.209  1.00  0.85           O  
ATOM   4223  CG2 THR A 533     -40.586 -16.323  23.748  1.00  0.85           C  
ATOM   4224  OG1 THR A 533     -40.157 -14.148  22.805  1.00  0.85           O  
ATOM   4225  N   VAL A 534     -40.380 -13.820  19.918  1.00  0.89           N  
ATOM   4226  CA  VAL A 534     -41.106 -12.838  19.119  1.00  0.89           C  
ATOM   4227  C   VAL A 534     -40.216 -12.336  17.984  1.00  0.89           C  
ATOM   4228  CB  VAL A 534     -41.592 -11.651  19.981  1.00  0.89           C  
ATOM   4229  O   VAL A 534     -40.707 -11.765  17.008  1.00  0.89           O  
ATOM   4230  CG1 VAL A 534     -42.677 -12.101  20.957  1.00  0.89           C  
ATOM   4231  CG2 VAL A 534     -40.419 -11.023  20.732  1.00  0.89           C  
ATOM   4232  N   VAL A 535     -38.908 -12.631  18.079  1.00  0.89           N  
ATOM   4233  CA  VAL A 535     -38.040 -12.063  17.052  1.00  0.89           C  
ATOM   4234  C   VAL A 535     -37.210 -13.171  16.406  1.00  0.89           C  
ATOM   4235  CB  VAL A 535     -37.114 -10.971  17.631  1.00  0.89           C  
ATOM   4236  O   VAL A 535     -36.961 -14.208  17.025  1.00  0.89           O  
ATOM   4237  CG1 VAL A 535     -37.930  -9.783  18.136  1.00  0.89           C  
ATOM   4238  CG2 VAL A 535     -36.250 -11.545  18.753  1.00  0.89           C  
ATOM   4239  N   ARG A 536     -36.833 -13.036  15.086  1.00  0.88           N  
ATOM   4240  CA  ARG A 536     -35.807 -13.795  14.378  1.00  0.88           C  
ATOM   4241  C   ARG A 536     -34.492 -13.025  14.328  1.00  0.88           C  
ATOM   4242  CB  ARG A 536     -36.270 -14.133  12.959  1.00  0.88           C  
ATOM   4243  O   ARG A 536     -34.488 -11.801  14.181  1.00  0.88           O  
ATOM   4244  CG  ARG A 536     -37.320 -15.231  12.899  1.00  0.88           C  
ATOM   4245  CD  ARG A 536     -37.602 -15.664  11.468  1.00  0.88           C  
ATOM   4246  NE  ARG A 536     -36.536 -16.511  10.940  1.00  0.88           N  
ATOM   4247  NH1 ARG A 536     -37.429 -16.668   8.816  1.00  0.88           N  
ATOM   4248  NH2 ARG A 536     -35.461 -17.732   9.318  1.00  0.88           N  
ATOM   4249  CZ  ARG A 536     -36.478 -16.968   9.693  1.00  0.88           C  
ATOM   4250  N   THR A 537     -33.436 -13.697  14.609  1.00  0.85           N  
ATOM   4251  CA  THR A 537     -32.123 -13.061  14.614  1.00  0.85           C  
ATOM   4252  C   THR A 537     -31.362 -13.382  13.330  1.00  0.85           C  
ATOM   4253  CB  THR A 537     -31.291 -13.506  15.831  1.00  0.85           C  
ATOM   4254  O   THR A 537     -31.357 -14.528  12.875  1.00  0.85           O  
ATOM   4255  CG2 THR A 537     -31.912 -13.009  17.133  1.00  0.85           C  
ATOM   4256  OG1 THR A 537     -31.226 -14.937  15.861  1.00  0.85           O  
ATOM   4257  N   GLU A 538     -30.936 -12.347  12.688  1.00  0.85           N  
ATOM   4258  CA  GLU A 538     -30.062 -12.490  11.527  1.00  0.85           C  
ATOM   4259  C   GLU A 538     -28.712 -11.821  11.766  1.00  0.85           C  
ATOM   4260  CB  GLU A 538     -30.726 -11.904  10.278  1.00  0.85           C  
ATOM   4261  O   GLU A 538     -28.651 -10.699  12.272  1.00  0.85           O  
ATOM   4262  CG  GLU A 538     -29.986 -12.215   8.985  1.00  0.85           C  
ATOM   4263  CD  GLU A 538     -30.626 -11.580   7.761  1.00  0.85           C  
ATOM   4264  OE1 GLU A 538     -30.069 -11.713   6.647  1.00  0.85           O  
ATOM   4265  OE2 GLU A 538     -31.692 -10.943   7.916  1.00  0.85           O  
ATOM   4266  N   ILE A 539     -27.698 -12.553  11.441  1.00  0.87           N  
ATOM   4267  CA  ILE A 539     -26.351 -12.008  11.569  1.00  0.87           C  
ATOM   4268  C   ILE A 539     -25.968 -11.272  10.287  1.00  0.87           C  
ATOM   4269  CB  ILE A 539     -25.320 -13.116  11.880  1.00  0.87           C  
ATOM   4270  O   ILE A 539     -26.031 -11.841   9.195  1.00  0.87           O  
ATOM   4271  CG1 ILE A 539     -25.693 -13.844  13.176  1.00  0.87           C  
ATOM   4272  CG2 ILE A 539     -23.908 -12.530  11.968  1.00  0.87           C  
ATOM   4273  CD1 ILE A 539     -24.833 -15.066  13.470  1.00  0.87           C  
ATOM   4274  N   VAL A 540     -25.604  -9.929  10.491  1.00  0.88           N  
ATOM   4275  CA  VAL A 540     -25.307  -9.138   9.301  1.00  0.88           C  
ATOM   4276  C   VAL A 540     -23.843  -8.703   9.323  1.00  0.88           C  
ATOM   4277  CB  VAL A 540     -26.229  -7.902   9.196  1.00  0.88           C  
ATOM   4278  O   VAL A 540     -23.206  -8.699  10.378  1.00  0.88           O  
ATOM   4279  CG1 VAL A 540     -27.684  -8.328   9.015  1.00  0.88           C  
ATOM   4280  CG2 VAL A 540     -26.077  -7.018  10.432  1.00  0.88           C  
ATOM   4281  N   HIS A 541     -23.288  -8.435   8.096  1.00  0.89           N  
ATOM   4282  CA  HIS A 541     -21.933  -7.911   7.962  1.00  0.89           C  
ATOM   4283  C   HIS A 541     -21.835  -6.493   8.515  1.00  0.89           C  
ATOM   4284  CB  HIS A 541     -21.491  -7.936   6.498  1.00  0.89           C  
ATOM   4285  O   HIS A 541     -22.790  -5.718   8.421  1.00  0.89           O  
ATOM   4286  CG  HIS A 541     -21.247  -9.313   5.969  1.00  0.89           C  
ATOM   4287  CD2 HIS A 541     -22.036 -10.139   5.242  1.00  0.89           C  
ATOM   4288  ND1 HIS A 541     -20.065  -9.991   6.176  1.00  0.89           N  
ATOM   4289  CE1 HIS A 541     -20.138 -11.178   5.597  1.00  0.89           C  
ATOM   4290  NE2 HIS A 541     -21.323 -11.293   5.024  1.00  0.89           N  
ATOM   4291  N   VAL A 542     -20.668  -6.178   9.204  1.00  0.87           N  
ATOM   4292  CA  VAL A 542     -20.392  -4.862   9.772  1.00  0.87           C  
ATOM   4293  C   VAL A 542     -19.336  -4.148   8.931  1.00  0.87           C  
ATOM   4294  CB  VAL A 542     -19.924  -4.965  11.241  1.00  0.87           C  
ATOM   4295  O   VAL A 542     -18.230  -4.661   8.745  1.00  0.87           O  
ATOM   4296  CG1 VAL A 542     -19.732  -3.575  11.845  1.00  0.87           C  
ATOM   4297  CG2 VAL A 542     -20.923  -5.775  12.064  1.00  0.87           C  
ATOM   4298  N   TRP A 543     -19.687  -2.989   8.405  1.00  0.87           N  
ATOM   4299  CA  TRP A 543     -18.791  -2.261   7.512  1.00  0.87           C  
ATOM   4300  C   TRP A 543     -18.286  -0.982   8.171  1.00  0.87           C  
ATOM   4301  CB  TRP A 543     -19.499  -1.926   6.196  1.00  0.87           C  
ATOM   4302  O   TRP A 543     -18.963  -0.409   9.028  1.00  0.87           O  
ATOM   4303  CG  TRP A 543     -20.101  -3.115   5.508  1.00  0.87           C  
ATOM   4304  CD1 TRP A 543     -21.422  -3.466   5.475  1.00  0.87           C  
ATOM   4305  CD2 TRP A 543     -19.401  -4.113   4.759  1.00  0.87           C  
ATOM   4306  CE2 TRP A 543     -20.362  -5.040   4.298  1.00  0.87           C  
ATOM   4307  CE3 TRP A 543     -18.053  -4.313   4.431  1.00  0.87           C  
ATOM   4308  NE1 TRP A 543     -21.586  -4.622   4.748  1.00  0.87           N  
ATOM   4309  CH2 TRP A 543     -18.692  -6.324   3.220  1.00  0.87           C  
ATOM   4310  CZ2 TRP A 543     -20.017  -6.152   3.526  1.00  0.87           C  
ATOM   4311  CZ3 TRP A 543     -17.712  -5.420   3.663  1.00  0.87           C  
ATOM   4312  N   PRO A 544     -16.986  -0.640   7.859  1.00  0.81           N  
ATOM   4313  CA  PRO A 544     -16.469   0.615   8.408  1.00  0.81           C  
ATOM   4314  C   PRO A 544     -17.346   1.816   8.062  1.00  0.81           C  
ATOM   4315  CB  PRO A 544     -15.089   0.742   7.757  1.00  0.81           C  
ATOM   4316  O   PRO A 544     -17.803   1.944   6.923  1.00  0.81           O  
ATOM   4317  CG  PRO A 544     -14.751  -0.642   7.305  1.00  0.81           C  
ATOM   4318  CD  PRO A 544     -16.030  -1.378   7.026  1.00  0.81           C  
ATOM   4319  N   GLY A 545     -17.761   2.616   8.981  1.00  0.70           N  
ATOM   4320  CA  GLY A 545     -18.558   3.806   8.728  1.00  0.70           C  
ATOM   4321  C   GLY A 545     -20.049   3.568   8.875  1.00  0.70           C  
ATOM   4322  O   GLY A 545     -20.843   4.508   8.804  1.00  0.70           O  
ATOM   4323  N   THR A 546     -20.438   2.175   8.971  1.00  0.65           N  
ATOM   4324  CA  THR A 546     -21.841   1.841   9.192  1.00  0.65           C  
ATOM   4325  C   THR A 546     -22.149   1.763  10.684  1.00  0.65           C  
ATOM   4326  CB  THR A 546     -22.211   0.507   8.518  1.00  0.65           C  
ATOM   4327  O   THR A 546     -21.306   1.337  11.476  1.00  0.65           O  
ATOM   4328  CG2 THR A 546     -22.550   0.710   7.045  1.00  0.65           C  
ATOM   4329  OG1 THR A 546     -21.104  -0.397   8.622  1.00  0.65           O  
ATOM   4330  N   ASP A 547     -23.023   2.560  11.284  1.00  0.53           N  
ATOM   4331  CA  ASP A 547     -23.460   2.588  12.677  1.00  0.53           C  
ATOM   4332  C   ASP A 547     -24.046   1.241  13.095  1.00  0.53           C  
ATOM   4333  CB  ASP A 547     -24.489   3.699  12.895  1.00  0.53           C  
ATOM   4334  O   ASP A 547     -24.805   0.627  12.342  1.00  0.53           O  
ATOM   4335  CG  ASP A 547     -23.874   5.088  12.880  1.00  0.53           C  
ATOM   4336  OD1 ASP A 547     -22.662   5.221  13.154  1.00  0.53           O  
ATOM   4337  OD2 ASP A 547     -24.609   6.057  12.593  1.00  0.53           O  
ATOM   4338  N   GLY A 548     -23.245   0.258  13.791  1.00  0.50           N  
ATOM   4339  CA  GLY A 548     -23.683  -0.964  14.445  1.00  0.50           C  
ATOM   4340  C   GLY A 548     -25.153  -0.947  14.819  1.00  0.50           C  
ATOM   4341  O   GLY A 548     -25.690   0.096  15.198  1.00  0.50           O  
ATOM   4342  N   PHE A 549     -26.086  -1.794  14.167  1.00  0.50           N  
ATOM   4343  CA  PHE A 549     -27.536  -1.944  14.169  1.00  0.50           C  
ATOM   4344  C   PHE A 549     -28.052  -2.202  15.579  1.00  0.50           C  
ATOM   4345  CB  PHE A 549     -27.962  -3.083  13.237  1.00  0.50           C  
ATOM   4346  O   PHE A 549     -29.096  -1.677  15.970  1.00  0.50           O  
ATOM   4347  CG  PHE A 549     -28.013  -2.692  11.785  1.00  0.50           C  
ATOM   4348  CD1 PHE A 549     -29.138  -2.069  11.258  1.00  0.50           C  
ATOM   4349  CD2 PHE A 549     -26.937  -2.949  10.946  1.00  0.50           C  
ATOM   4350  CE1 PHE A 549     -29.188  -1.706   9.914  1.00  0.50           C  
ATOM   4351  CE2 PHE A 549     -26.980  -2.589   9.602  1.00  0.50           C  
ATOM   4352  CZ  PHE A 549     -28.107  -1.969   9.088  1.00  0.50           C  
ATOM   4353  N   LEU A 550     -27.211  -2.527  16.671  1.00  0.50           N  
ATOM   4354  CA  LEU A 550     -27.777  -2.828  17.981  1.00  0.50           C  
ATOM   4355  C   LEU A 550     -26.928  -2.222  19.093  1.00  0.50           C  
ATOM   4356  CB  LEU A 550     -27.894  -4.342  18.180  1.00  0.50           C  
ATOM   4357  O   LEU A 550     -27.285  -2.308  20.270  1.00  0.50           O  
ATOM   4358  CG  LEU A 550     -28.990  -5.048  17.380  1.00  0.50           C  
ATOM   4359  CD1 LEU A 550     -28.839  -6.561  17.495  1.00  0.50           C  
ATOM   4360  CD2 LEU A 550     -30.370  -4.605  17.856  1.00  0.50           C  
ATOM   4361  N   LYS A 551     -25.845  -1.518  18.835  1.00  0.47           N  
ATOM   4362  CA  LYS A 551     -24.948  -0.903  19.809  1.00  0.47           C  
ATOM   4363  C   LYS A 551     -25.537   0.393  20.358  1.00  0.47           C  
ATOM   4364  CB  LYS A 551     -23.579  -0.632  19.181  1.00  0.47           C  
ATOM   4365  O   LYS A 551     -25.246   0.783  21.490  1.00  0.47           O  
ATOM   4366  CG  LYS A 551     -22.432  -1.371  19.854  1.00  0.47           C  
ATOM   4367  CD  LYS A 551     -21.091  -1.010  19.229  1.00  0.47           C  
ATOM   4368  CE  LYS A 551     -19.930  -1.616  20.006  1.00  0.47           C  
ATOM   4369  NZ  LYS A 551     -18.612  -1.255  19.403  1.00  0.47           N  
ATOM   4370  N   ASP A 552     -26.920   0.610  20.185  1.00  0.46           N  
ATOM   4371  CA  ASP A 552     -27.293   1.936  20.667  1.00  0.46           C  
ATOM   4372  C   ASP A 552     -28.549   1.873  21.534  1.00  0.46           C  
ATOM   4373  CB  ASP A 552     -27.511   2.892  19.493  1.00  0.46           C  
ATOM   4374  O   ASP A 552     -29.096   2.908  21.919  1.00  0.46           O  
ATOM   4375  CG  ASP A 552     -26.212   3.366  18.865  1.00  0.46           C  
ATOM   4376  OD1 ASP A 552     -25.163   3.347  19.544  1.00  0.46           O  
ATOM   4377  OD2 ASP A 552     -26.239   3.765  17.680  1.00  0.46           O  
ATOM   4378  N   ASN A 553     -28.753   0.844  22.452  1.00  0.49           N  
ATOM   4379  CA  ASN A 553     -29.843   0.944  23.417  1.00  0.49           C  
ATOM   4380  C   ASN A 553     -29.345   0.761  24.847  1.00  0.49           C  
ATOM   4381  CB  ASN A 553     -30.936  -0.079  23.100  1.00  0.49           C  
ATOM   4382  O   ASN A 553     -30.144   0.648  25.778  1.00  0.49           O  
ATOM   4383  CG  ASN A 553     -31.794   0.329  21.919  1.00  0.49           C  
ATOM   4384  ND2 ASN A 553     -32.391  -0.653  21.253  1.00  0.49           N  
ATOM   4385  OD1 ASN A 553     -31.918   1.516  21.607  1.00  0.49           O  
ATOM   4386  N   ASN A 554     -28.106   1.071  25.140  1.00  0.48           N  
ATOM   4387  CA  ASN A 554     -27.640   1.046  26.523  1.00  0.48           C  
ATOM   4388  C   ASN A 554     -27.493   2.455  27.091  1.00  0.48           C  
ATOM   4389  CB  ASN A 554     -26.314   0.290  26.629  1.00  0.48           C  
ATOM   4390  O   ASN A 554     -26.973   2.633  28.193  1.00  0.48           O  
ATOM   4391  CG  ASN A 554     -26.473  -1.201  26.408  1.00  0.48           C  
ATOM   4392  ND2 ASN A 554     -25.387  -1.864  26.028  1.00  0.48           N  
ATOM   4393  OD1 ASN A 554     -27.563  -1.754  26.577  1.00  0.48           O  
ATOM   4394  N   ASN A 555     -28.441   3.406  26.798  1.00  0.53           N  
ATOM   4395  CA  ASN A 555     -28.266   4.675  27.495  1.00  0.53           C  
ATOM   4396  C   ASN A 555     -29.519   5.064  28.276  1.00  0.53           C  
ATOM   4397  CB  ASN A 555     -27.891   5.783  26.509  1.00  0.53           C  
ATOM   4398  O   ASN A 555     -30.109   6.116  28.027  1.00  0.53           O  
ATOM   4399  CG  ASN A 555     -26.407   5.812  26.200  1.00  0.53           C  
ATOM   4400  ND2 ASN A 555     -26.054   6.334  25.031  1.00  0.53           N  
ATOM   4401  OD1 ASN A 555     -25.584   5.369  27.006  1.00  0.53           O  
ATOM   4402  N   ALA A 556     -30.243   4.124  28.880  1.00  0.47           N  
ATOM   4403  CA  ALA A 556     -31.402   4.380  29.731  1.00  0.47           C  
ATOM   4404  C   ALA A 556     -31.048   5.336  30.867  1.00  0.47           C  
ATOM   4405  CB  ALA A 556     -31.950   3.070  30.292  1.00  0.47           C  
ATOM   4406  O   ALA A 556     -31.845   6.206  31.226  1.00  0.47           O  
ATOM   4407  N   ALA A 557     -29.861   5.343  31.261  1.00  0.43           N  
ATOM   4408  CA  ALA A 557     -29.384   6.144  32.385  1.00  0.43           C  
ATOM   4409  C   ALA A 557     -29.162   7.596  31.969  1.00  0.43           C  
ATOM   4410  CB  ALA A 557     -28.096   5.553  32.951  1.00  0.43           C  
ATOM   4411  O   ALA A 557     -29.503   8.520  32.711  1.00  0.43           O  
ATOM   4412  N   GLN A 558     -28.837   7.896  30.782  1.00  0.47           N  
ATOM   4413  CA  GLN A 558     -28.599   9.229  30.239  1.00  0.47           C  
ATOM   4414  C   GLN A 558     -29.905   9.888  29.805  1.00  0.47           C  
ATOM   4415  CB  GLN A 558     -27.627   9.163  29.060  1.00  0.47           C  
ATOM   4416  O   GLN A 558     -30.089  11.093  29.990  1.00  0.47           O  
ATOM   4417  CG  GLN A 558     -27.103  10.523  28.618  1.00  0.47           C  
ATOM   4418  CD  GLN A 558     -26.085  11.101  29.583  1.00  0.47           C  
ATOM   4419  NE2 GLN A 558     -25.784  12.386  29.428  1.00  0.47           N  
ATOM   4420  OE1 GLN A 558     -25.572  10.399  30.461  1.00  0.47           O  
ATOM   4421  N   ARG A 559     -30.863   9.124  29.367  1.00  0.48           N  
ATOM   4422  CA  ARG A 559     -32.183   9.639  29.017  1.00  0.48           C  
ATOM   4423  C   ARG A 559     -32.957  10.051  30.265  1.00  0.48           C  
ATOM   4424  CB  ARG A 559     -32.976   8.595  28.229  1.00  0.48           C  
ATOM   4425  O   ARG A 559     -33.710  11.027  30.240  1.00  0.48           O  
ATOM   4426  CG  ARG A 559     -32.513   8.427  26.790  1.00  0.48           C  
ATOM   4427  CD  ARG A 559     -33.522   7.645  25.961  1.00  0.48           C  
ATOM   4428  NE  ARG A 559     -33.502   8.056  24.560  1.00  0.48           N  
ATOM   4429  NH1 ARG A 559     -32.669   6.051  23.770  1.00  0.48           N  
ATOM   4430  NH2 ARG A 559     -33.119   7.763  22.314  1.00  0.48           N  
ATOM   4431  CZ  ARG A 559     -33.096   7.289  23.551  1.00  0.48           C  
ATOM   4432  N   LEU A 560     -32.593   9.375  31.368  1.00  0.42           N  
ATOM   4433  CA  LEU A 560     -33.099   9.742  32.687  1.00  0.42           C  
ATOM   4434  C   LEU A 560     -32.445  11.028  33.181  1.00  0.42           C  
ATOM   4435  CB  LEU A 560     -32.852   8.611  33.689  1.00  0.42           C  
ATOM   4436  O   LEU A 560     -33.123  11.908  33.716  1.00  0.42           O  
ATOM   4437  CG  LEU A 560     -34.012   8.270  34.625  1.00  0.42           C  
ATOM   4438  CD1 LEU A 560     -33.976   6.790  34.995  1.00  0.42           C  
ATOM   4439  CD2 LEU A 560     -33.964   9.140  35.876  1.00  0.42           C  
ATOM   4440  N   LEU A 561     -31.205  11.243  32.862  1.00  0.45           N  
ATOM   4441  CA  LEU A 561     -30.452  12.422  33.277  1.00  0.45           C  
ATOM   4442  C   LEU A 561     -30.830  13.634  32.431  1.00  0.45           C  
ATOM   4443  CB  LEU A 561     -28.947  12.162  33.171  1.00  0.45           C  
ATOM   4444  O   LEU A 561     -30.962  14.743  32.953  1.00  0.45           O  
ATOM   4445  CG  LEU A 561     -28.329  11.303  34.276  1.00  0.45           C  
ATOM   4446  CD1 LEU A 561     -26.921  10.867  33.883  1.00  0.45           C  
ATOM   4447  CD2 LEU A 561     -28.309  12.063  35.597  1.00  0.45           C  
ATOM   4448  N   ASP A 562     -31.116  13.453  31.182  1.00  0.45           N  
ATOM   4449  CA  ASP A 562     -31.518  14.506  30.255  1.00  0.45           C  
ATOM   4450  C   ASP A 562     -32.964  14.931  30.501  1.00  0.45           C  
ATOM   4451  CB  ASP A 562     -31.345  14.043  28.807  1.00  0.45           C  
ATOM   4452  O   ASP A 562     -33.306  16.106  30.353  1.00  0.45           O  
ATOM   4453  CG  ASP A 562     -29.892  13.995  28.369  1.00  0.45           C  
ATOM   4454  OD1 ASP A 562     -29.032  14.602  29.044  1.00  0.45           O  
ATOM   4455  OD2 ASP A 562     -29.605  13.348  27.339  1.00  0.45           O  
ATOM   4456  N   GLY A 563     -33.774  13.924  30.861  1.00  0.47           N  
ATOM   4457  CA  GLY A 563     -35.136  14.235  31.264  1.00  0.47           C  
ATOM   4458  C   GLY A 563     -35.211  15.018  32.561  1.00  0.47           C  
ATOM   4459  O   GLY A 563     -36.041  15.919  32.701  1.00  0.47           O  
ATOM   4460  N   MET A 564     -34.269  14.762  33.440  1.00  0.43           N  
ATOM   4461  CA  MET A 564     -34.180  15.403  34.748  1.00  0.43           C  
ATOM   4462  C   MET A 564     -33.521  16.774  34.639  1.00  0.43           C  
ATOM   4463  CB  MET A 564     -33.400  14.524  35.727  1.00  0.43           C  
ATOM   4464  O   MET A 564     -33.913  17.713  35.334  1.00  0.43           O  
ATOM   4465  CG  MET A 564     -34.168  13.299  36.198  1.00  0.43           C  
ATOM   4466  SD  MET A 564     -33.196  12.263  37.359  1.00  0.43           S  
ATOM   4467  CE  MET A 564     -33.464  13.175  38.904  1.00  0.43           C  
ATOM   4468  N   ASN A 565     -32.545  16.978  33.720  1.00  0.38           N  
ATOM   4469  CA  ASN A 565     -31.875  18.245  33.448  1.00  0.38           C  
ATOM   4470  C   ASN A 565     -32.783  19.208  32.689  1.00  0.38           C  
ATOM   4471  CB  ASN A 565     -30.580  18.011  32.668  1.00  0.38           C  
ATOM   4472  O   ASN A 565     -32.735  20.420  32.911  1.00  0.38           O  
ATOM   4473  CG  ASN A 565     -29.388  17.769  33.573  1.00  0.38           C  
ATOM   4474  ND2 ASN A 565     -28.354  17.134  33.035  1.00  0.38           N  
ATOM   4475  OD1 ASN A 565     -29.397  18.150  34.747  1.00  0.38           O  
ATOM   4476  N   PHE A 566     -33.684  18.722  31.854  1.00  0.38           N  
ATOM   4477  CA  PHE A 566     -34.707  19.466  31.130  1.00  0.38           C  
ATOM   4478  C   PHE A 566     -35.770  19.996  32.085  1.00  0.38           C  
ATOM   4479  CB  PHE A 566     -35.357  18.584  30.059  1.00  0.38           C  
ATOM   4480  O   PHE A 566     -36.240  21.126  31.935  1.00  0.38           O  
ATOM   4481  CG  PHE A 566     -36.095  19.359  29.000  1.00  0.38           C  
ATOM   4482  CD1 PHE A 566     -37.470  19.543  29.085  1.00  0.38           C  
ATOM   4483  CD2 PHE A 566     -35.413  19.904  27.920  1.00  0.38           C  
ATOM   4484  CE1 PHE A 566     -38.155  20.259  28.107  1.00  0.38           C  
ATOM   4485  CE2 PHE A 566     -36.092  20.622  26.939  1.00  0.38           C  
ATOM   4486  CZ  PHE A 566     -37.463  20.797  27.034  1.00  0.38           C  
ATOM   4487  N   MET A 567     -35.963  19.345  33.275  1.00  0.35           N  
ATOM   4488  CA  MET A 567     -36.914  19.739  34.311  1.00  0.35           C  
ATOM   4489  C   MET A 567     -36.246  20.632  35.351  1.00  0.35           C  
ATOM   4490  CB  MET A 567     -37.514  18.505  34.988  1.00  0.35           C  
ATOM   4491  O   MET A 567     -36.874  21.549  35.882  1.00  0.35           O  
ATOM   4492  CG  MET A 567     -38.628  17.849  34.189  1.00  0.35           C  
ATOM   4493  SD  MET A 567     -40.211  17.780  35.116  1.00  0.35           S  
ATOM   4494  CE  MET A 567     -39.858  16.410  36.251  1.00  0.35           C  
ATOM   4495  N   ALA A 568     -34.926  20.479  35.435  1.00  0.34           N  
ATOM   4496  CA  ALA A 568     -34.119  21.314  36.322  1.00  0.34           C  
ATOM   4497  C   ALA A 568     -33.841  22.675  35.691  1.00  0.34           C  
ATOM   4498  CB  ALA A 568     -32.808  20.612  36.666  1.00  0.34           C  
ATOM   4499  O   ALA A 568     -33.833  23.697  36.382  1.00  0.34           O  
ATOM   4500  N   GLN A 569     -33.812  22.748  34.282  1.00  0.33           N  
ATOM   4501  CA  GLN A 569     -33.579  23.967  33.514  1.00  0.33           C  
ATOM   4502  C   GLN A 569     -34.893  24.675  33.194  1.00  0.33           C  
ATOM   4503  CB  GLN A 569     -32.824  23.652  32.222  1.00  0.33           C  
ATOM   4504  O   GLN A 569     -34.943  25.906  33.136  1.00  0.33           O  
ATOM   4505  CG  GLN A 569     -31.319  23.510  32.408  1.00  0.33           C  
ATOM   4506  CD  GLN A 569     -30.595  23.190  31.114  1.00  0.33           C  
ATOM   4507  NE2 GLN A 569     -29.269  23.254  31.145  1.00  0.33           N  
ATOM   4508  OE1 GLN A 569     -31.223  22.887  30.094  1.00  0.33           O  
ATOM   4509  N   SER A 570     -36.039  23.988  33.315  1.00  0.33           N  
ATOM   4510  CA  SER A 570     -37.389  24.517  33.155  1.00  0.33           C  
ATOM   4511  C   SER A 570     -38.023  24.834  34.505  1.00  0.33           C  
ATOM   4512  CB  SER A 570     -38.267  23.524  32.391  1.00  0.33           C  
ATOM   4513  O   SER A 570     -38.841  25.750  34.612  1.00  0.33           O  
ATOM   4514  OG  SER A 570     -37.758  23.302  31.087  1.00  0.33           O  
ATOM   4515  N   VAL A 571     -37.378  24.453  35.606  1.00  0.32           N  
ATOM   4516  CA  VAL A 571     -37.822  24.530  36.994  1.00  0.32           C  
ATOM   4517  C   VAL A 571     -36.961  25.533  37.757  1.00  0.32           C  
ATOM   4518  CB  VAL A 571     -37.770  23.149  37.684  1.00  0.32           C  
ATOM   4519  O   VAL A 571     -37.407  26.116  38.748  1.00  0.32           O  
ATOM   4520  CG1 VAL A 571     -38.649  23.136  38.933  1.00  0.32           C  
ATOM   4521  CG2 VAL A 571     -38.200  22.051  36.713  1.00  0.32           C  
ATOM   4522  N   SER A 572     -35.930  26.155  37.082  1.00  0.34           N  
ATOM   4523  CA  SER A 572     -35.178  27.290  37.609  1.00  0.34           C  
ATOM   4524  C   SER A 572     -35.790  28.613  37.162  1.00  0.34           C  
ATOM   4525  CB  SER A 572     -33.717  27.219  37.165  1.00  0.34           C  
ATOM   4526  O   SER A 572     -35.697  29.617  37.872  1.00  0.34           O  
ATOM   4527  OG  SER A 572     -33.276  25.873  37.099  1.00  0.34           O  
ATOM   4528  N   GLU A 573     -36.965  28.475  36.460  1.00  0.37           N  
ATOM   4529  CA  GLU A 573     -37.666  29.611  35.869  1.00  0.37           C  
ATOM   4530  C   GLU A 573     -39.162  29.550  36.165  1.00  0.37           C  
ATOM   4531  CB  GLU A 573     -37.431  29.660  34.357  1.00  0.37           C  
ATOM   4532  O   GLU A 573     -39.828  30.585  36.240  1.00  0.37           O  
ATOM   4533  CG  GLU A 573     -36.171  30.412  33.955  1.00  0.37           C  
ATOM   4534  CD  GLU A 573     -35.933  30.426  32.454  1.00  0.37           C  
ATOM   4535  OE1 GLU A 573     -34.896  30.967  32.008  1.00  0.37           O  
ATOM   4536  OE2 GLU A 573     -36.792  29.892  31.717  1.00  0.37           O  
ATOM   4537  N   LEU A 574     -39.672  28.684  37.282  1.00  0.30           N  
ATOM   4538  CA  LEU A 574     -41.090  28.670  37.623  1.00  0.30           C  
ATOM   4539  C   LEU A 574     -41.333  27.876  38.903  1.00  0.30           C  
ATOM   4540  CB  LEU A 574     -41.912  28.077  36.476  1.00  0.30           C  
ATOM   4541  O   LEU A 574     -40.819  26.766  39.056  1.00  0.30           O  
ATOM   4542  CG  LEU A 574     -42.230  29.017  35.313  1.00  0.30           C  
ATOM   4543  CD1 LEU A 574     -42.458  28.219  34.033  1.00  0.30           C  
ATOM   4544  CD2 LEU A 574     -43.447  29.877  35.637  1.00  0.30           C  
ATOM   4545  N   SER A 575     -41.184  28.337  40.173  1.00  0.31           N  
ATOM   4546  CA  SER A 575     -41.900  28.297  41.444  1.00  0.31           C  
ATOM   4547  C   SER A 575     -42.303  26.872  41.807  1.00  0.31           C  
ATOM   4548  CB  SER A 575     -43.142  29.188  41.387  1.00  0.31           C  
ATOM   4549  O   SER A 575     -42.696  26.092  40.937  1.00  0.31           O  
ATOM   4550  OG  SER A 575     -42.780  30.558  41.427  1.00  0.31           O  
ATOM   4551  N   LEU A 576     -41.588  25.999  42.614  1.00  0.37           N  
ATOM   4552  CA  LEU A 576     -41.639  24.997  43.673  1.00  0.37           C  
ATOM   4553  C   LEU A 576     -42.933  24.193  43.598  1.00  0.37           C  
ATOM   4554  CB  LEU A 576     -41.518  25.662  45.047  1.00  0.37           C  
ATOM   4555  O   LEU A 576     -43.105  23.215  44.330  1.00  0.37           O  
ATOM   4556  CG  LEU A 576     -40.153  26.261  45.391  1.00  0.37           C  
ATOM   4557  CD1 LEU A 576     -40.264  27.163  46.616  1.00  0.37           C  
ATOM   4558  CD2 LEU A 576     -39.128  25.156  45.625  1.00  0.37           C  
ATOM   4559  N   GLY A 577     -43.809  24.106  42.482  1.00  0.40           N  
ATOM   4560  CA  GLY A 577     -45.103  23.441  42.476  1.00  0.40           C  
ATOM   4561  C   GLY A 577     -45.083  22.103  41.762  1.00  0.40           C  
ATOM   4562  O   GLY A 577     -45.714  21.144  42.210  1.00  0.40           O  
ATOM   4563  N   PRO A 578     -44.291  21.699  40.749  1.00  0.41           N  
ATOM   4564  CA  PRO A 578     -44.353  20.453  39.982  1.00  0.41           C  
ATOM   4565  C   PRO A 578     -43.506  19.340  40.594  1.00  0.41           C  
ATOM   4566  CB  PRO A 578     -43.813  20.858  38.608  1.00  0.41           C  
ATOM   4567  O   PRO A 578     -43.775  18.157  40.366  1.00  0.41           O  
ATOM   4568  CG  PRO A 578     -43.505  22.315  38.733  1.00  0.41           C  
ATOM   4569  CD  PRO A 578     -43.758  22.736  40.152  1.00  0.41           C  
ATOM   4570  N   THR A 579     -42.650  19.515  41.556  1.00  0.44           N  
ATOM   4571  CA  THR A 579     -41.728  18.530  42.110  1.00  0.44           C  
ATOM   4572  C   THR A 579     -42.415  17.690  43.183  1.00  0.44           C  
ATOM   4573  CB  THR A 579     -40.479  19.207  42.705  1.00  0.44           C  
ATOM   4574  O   THR A 579     -42.228  16.473  43.239  1.00  0.44           O  
ATOM   4575  CG2 THR A 579     -39.201  18.583  42.156  1.00  0.44           C  
ATOM   4576  OG1 THR A 579     -40.496  20.602  42.376  1.00  0.44           O  
ATOM   4577  N   LYS A 580     -43.422  18.180  44.008  1.00  0.54           N  
ATOM   4578  CA  LYS A 580     -44.130  17.461  45.063  1.00  0.54           C  
ATOM   4579  C   LYS A 580     -45.247  16.597  44.486  1.00  0.54           C  
ATOM   4580  CB  LYS A 580     -44.701  18.440  46.090  1.00  0.54           C  
ATOM   4581  O   LYS A 580     -45.519  15.506  44.991  1.00  0.54           O  
ATOM   4582  CG  LYS A 580     -43.745  18.775  47.225  1.00  0.54           C  
ATOM   4583  CD  LYS A 580     -44.483  19.352  48.426  1.00  0.54           C  
ATOM   4584  CE  LYS A 580     -43.534  19.642  49.581  1.00  0.54           C  
ATOM   4585  NZ  LYS A 580     -44.252  20.218  50.757  1.00  0.54           N  
ATOM   4586  N   ALA A 581     -45.800  17.047  43.302  1.00  0.54           N  
ATOM   4587  CA  ALA A 581     -46.836  16.279  42.617  1.00  0.54           C  
ATOM   4588  C   ALA A 581     -46.257  15.015  41.988  1.00  0.54           C  
ATOM   4589  CB  ALA A 581     -47.517  17.136  41.552  1.00  0.54           C  
ATOM   4590  O   ALA A 581     -46.879  13.951  42.032  1.00  0.54           O  
ATOM   4591  N   VAL A 582     -45.051  15.152  41.558  1.00  0.48           N  
ATOM   4592  CA  VAL A 582     -44.322  14.053  40.934  1.00  0.48           C  
ATOM   4593  C   VAL A 582     -43.859  13.067  42.003  1.00  0.48           C  
ATOM   4594  CB  VAL A 582     -43.112  14.565  40.120  1.00  0.48           C  
ATOM   4595  O   VAL A 582     -43.970  11.851  41.825  1.00  0.48           O  
ATOM   4596  CG1 VAL A 582     -42.262  13.396  39.624  1.00  0.48           C  
ATOM   4597  CG2 VAL A 582     -43.582  15.424  38.948  1.00  0.48           C  
ATOM   4598  N   THR A 583     -43.481  13.589  43.085  1.00  0.53           N  
ATOM   4599  CA  THR A 583     -43.070  12.776  44.224  1.00  0.53           C  
ATOM   4600  C   THR A 583     -44.264  12.031  44.814  1.00  0.53           C  
ATOM   4601  CB  THR A 583     -42.408  13.637  45.315  1.00  0.53           C  
ATOM   4602  O   THR A 583     -44.161  10.849  45.149  1.00  0.53           O  
ATOM   4603  CG2 THR A 583     -41.075  13.039  45.753  1.00  0.53           C  
ATOM   4604  OG1 THR A 583     -42.182  14.956  44.804  1.00  0.53           O  
ATOM   4605  N   SER A 584     -45.363  12.721  45.007  1.00  0.57           N  
ATOM   4606  CA  SER A 584     -46.600  12.138  45.516  1.00  0.57           C  
ATOM   4607  C   SER A 584     -47.116  11.041  44.590  1.00  0.57           C  
ATOM   4608  CB  SER A 584     -47.670  13.216  45.688  1.00  0.57           C  
ATOM   4609  O   SER A 584     -47.573   9.994  45.054  1.00  0.57           O  
ATOM   4610  OG  SER A 584     -48.863  12.661  46.216  1.00  0.57           O  
ATOM   4611  N   TRP A 585     -47.041  11.268  43.261  1.00  0.60           N  
ATOM   4612  CA  TRP A 585     -47.433  10.277  42.264  1.00  0.60           C  
ATOM   4613  C   TRP A 585     -46.537   9.045  42.341  1.00  0.60           C  
ATOM   4614  CB  TRP A 585     -47.377  10.877  40.857  1.00  0.60           C  
ATOM   4615  O   TRP A 585     -47.027   7.913  42.335  1.00  0.60           O  
ATOM   4616  CG  TRP A 585     -47.726   9.908  39.767  1.00  0.60           C  
ATOM   4617  CD1 TRP A 585     -48.979   9.564  39.340  1.00  0.60           C  
ATOM   4618  CD2 TRP A 585     -46.809   9.154  38.969  1.00  0.60           C  
ATOM   4619  CE2 TRP A 585     -47.576   8.373  38.077  1.00  0.60           C  
ATOM   4620  CE3 TRP A 585     -45.411   9.063  38.922  1.00  0.60           C  
ATOM   4621  NE1 TRP A 585     -48.895   8.641  38.324  1.00  0.60           N  
ATOM   4622  CH2 TRP A 585     -45.622   7.441  37.120  1.00  0.60           C  
ATOM   4623  CZ2 TRP A 585     -46.991   7.511  37.146  1.00  0.60           C  
ATOM   4624  CZ3 TRP A 585     -44.831   8.204  37.995  1.00  0.60           C  
ATOM   4625  N   LEU A 586     -45.218   9.283  42.374  1.00  0.50           N  
ATOM   4626  CA  LEU A 586     -44.233   8.211  42.475  1.00  0.50           C  
ATOM   4627  C   LEU A 586     -44.435   7.406  43.755  1.00  0.50           C  
ATOM   4628  CB  LEU A 586     -42.814   8.783  42.436  1.00  0.50           C  
ATOM   4629  O   LEU A 586     -44.360   6.176  43.737  1.00  0.50           O  
ATOM   4630  CG  LEU A 586     -41.691   7.790  42.132  1.00  0.50           C  
ATOM   4631  CD1 LEU A 586     -41.417   7.743  40.632  1.00  0.50           C  
ATOM   4632  CD2 LEU A 586     -40.427   8.159  42.900  1.00  0.50           C  
ATOM   4633  N   THR A 587     -44.658   8.021  44.894  1.00  0.59           N  
ATOM   4634  CA  THR A 587     -44.913   7.390  46.184  1.00  0.59           C  
ATOM   4635  C   THR A 587     -46.171   6.527  46.125  1.00  0.59           C  
ATOM   4636  CB  THR A 587     -45.059   8.440  47.300  1.00  0.59           C  
ATOM   4637  O   THR A 587     -46.213   5.442  46.707  1.00  0.59           O  
ATOM   4638  CG2 THR A 587     -45.029   7.786  48.678  1.00  0.59           C  
ATOM   4639  OG1 THR A 587     -43.983   9.382  47.206  1.00  0.59           O  
ATOM   4640  N   ASP A 588     -47.176   6.921  45.297  1.00  0.65           N  
ATOM   4641  CA  ASP A 588     -48.436   6.198  45.152  1.00  0.65           C  
ATOM   4642  C   ASP A 588     -48.243   4.914  44.349  1.00  0.65           C  
ATOM   4643  CB  ASP A 588     -49.490   7.083  44.484  1.00  0.65           C  
ATOM   4644  O   ASP A 588     -48.905   3.907  44.609  1.00  0.65           O  
ATOM   4645  CG  ASP A 588     -50.047   8.146  45.414  1.00  0.65           C  
ATOM   4646  OD1 ASP A 588     -49.825   8.060  46.641  1.00  0.65           O  
ATOM   4647  OD2 ASP A 588     -50.716   9.077  44.916  1.00  0.65           O  
ATOM   4648  N   GLN A 589     -47.255   4.866  43.462  1.00  0.58           N  
ATOM   4649  CA  GLN A 589     -47.041   3.725  42.578  1.00  0.58           C  
ATOM   4650  C   GLN A 589     -46.222   2.639  43.270  1.00  0.58           C  
ATOM   4651  CB  GLN A 589     -46.345   4.167  41.289  1.00  0.58           C  
ATOM   4652  O   GLN A 589     -46.352   1.456  42.948  1.00  0.58           O  
ATOM   4653  CG  GLN A 589     -47.227   4.999  40.368  1.00  0.58           C  
ATOM   4654  CD  GLN A 589     -48.419   4.225  39.839  1.00  0.58           C  
ATOM   4655  NE2 GLN A 589     -49.462   4.943  39.437  1.00  0.58           N  
ATOM   4656  OE1 GLN A 589     -48.403   2.991  39.791  1.00  0.58           O  
ATOM   4657  N   ILE A 590     -45.477   3.019  44.321  1.00  0.57           N  
ATOM   4658  CA  ILE A 590     -44.584   2.067  44.973  1.00  0.57           C  
ATOM   4659  C   ILE A 590     -45.123   1.721  46.359  1.00  0.57           C  
ATOM   4660  CB  ILE A 590     -43.147   2.624  45.081  1.00  0.57           C  
ATOM   4661  O   ILE A 590     -44.589   0.840  47.037  1.00  0.57           O  
ATOM   4662  CG1 ILE A 590     -43.153   3.989  45.779  1.00  0.57           C  
ATOM   4663  CG2 ILE A 590     -42.499   2.719  43.696  1.00  0.57           C  
ATOM   4664  CD1 ILE A 590     -41.777   4.463  46.224  1.00  0.57           C  
ATOM   4665  N   ALA A 591     -46.253   2.331  46.827  1.00  0.65           N  
ATOM   4666  CA  ALA A 591     -46.845   2.163  48.151  1.00  0.65           C  
ATOM   4667  C   ALA A 591     -47.587   0.833  48.256  1.00  0.65           C  
ATOM   4668  CB  ALA A 591     -47.790   3.321  48.463  1.00  0.65           C  
ATOM   4669  O   ALA A 591     -48.080   0.310  47.254  1.00  0.65           O  
ATOM   4670  N   PRO A 592     -47.521   0.119  49.429  1.00  0.74           N  
ATOM   4671  CA  PRO A 592     -48.341  -1.074  49.653  1.00  0.74           C  
ATOM   4672  C   PRO A 592     -49.819  -0.841  49.347  1.00  0.74           C  
ATOM   4673  CB  PRO A 592     -48.132  -1.372  51.139  1.00  0.74           C  
ATOM   4674  O   PRO A 592     -50.310   0.283  49.480  1.00  0.74           O  
ATOM   4675  CG  PRO A 592     -46.864  -0.665  51.496  1.00  0.74           C  
ATOM   4676  CD  PRO A 592     -46.715   0.528  50.595  1.00  0.74           C  
ATOM   4677  N   ALA A 593     -50.420  -1.782  48.712  1.00  0.77           N  
ATOM   4678  CA  ALA A 593     -51.816  -1.741  48.284  1.00  0.77           C  
ATOM   4679  C   ALA A 593     -52.717  -1.217  49.398  1.00  0.77           C  
ATOM   4680  CB  ALA A 593     -52.277  -3.127  47.839  1.00  0.77           C  
ATOM   4681  O   ALA A 593     -53.707  -0.531  49.134  1.00  0.77           O  
ATOM   4682  N   TYR A 594     -52.362  -1.409  50.685  1.00  0.86           N  
ATOM   4683  CA  TYR A 594     -53.246  -1.050  51.788  1.00  0.86           C  
ATOM   4684  C   TYR A 594     -53.062   0.411  52.182  1.00  0.86           C  
ATOM   4685  CB  TYR A 594     -52.989  -1.952  52.999  1.00  0.86           C  
ATOM   4686  O   TYR A 594     -53.813   0.938  53.006  1.00  0.86           O  
ATOM   4687  CG  TYR A 594     -51.685  -1.667  53.703  1.00  0.86           C  
ATOM   4688  CD1 TYR A 594     -50.499  -2.268  53.285  1.00  0.86           C  
ATOM   4689  CD2 TYR A 594     -51.635  -0.798  54.787  1.00  0.86           C  
ATOM   4690  CE1 TYR A 594     -49.295  -2.010  53.932  1.00  0.86           C  
ATOM   4691  CE2 TYR A 594     -50.436  -0.532  55.442  1.00  0.86           C  
ATOM   4692  OH  TYR A 594     -48.084  -0.882  55.651  1.00  0.86           O  
ATOM   4693  CZ  TYR A 594     -49.274  -1.142  55.007  1.00  0.86           C  
ATOM   4694  N   TRP A 595     -52.060   1.093  51.563  1.00  0.90           N  
ATOM   4695  CA  TRP A 595     -51.860   2.517  51.812  1.00  0.90           C  
ATOM   4696  C   TRP A 595     -52.869   3.353  51.032  1.00  0.90           C  
ATOM   4697  CB  TRP A 595     -50.435   2.934  51.438  1.00  0.90           C  
ATOM   4698  O   TRP A 595     -53.115   3.098  49.850  1.00  0.90           O  
ATOM   4699  CG  TRP A 595     -49.411   2.606  52.483  1.00  0.90           C  
ATOM   4700  CD1 TRP A 595     -49.507   1.656  53.461  1.00  0.90           C  
ATOM   4701  CD2 TRP A 595     -48.137   3.234  52.656  1.00  0.90           C  
ATOM   4702  CE2 TRP A 595     -47.511   2.612  53.759  1.00  0.90           C  
ATOM   4703  CE3 TRP A 595     -47.462   4.262  51.984  1.00  0.90           C  
ATOM   4704  NE1 TRP A 595     -48.367   1.654  54.232  1.00  0.90           N  
ATOM   4705  CH2 TRP A 595     -45.604   3.994  53.531  1.00  0.90           C  
ATOM   4706  CZ2 TRP A 595     -46.242   2.986  54.206  1.00  0.90           C  
ATOM   4707  CZ3 TRP A 595     -46.199   4.632  52.430  1.00  0.90           C  
ATOM   4708  N   ARG A 596     -53.328   4.330  51.674  1.00  0.88           N  
ATOM   4709  CA  ARG A 596     -54.122   5.336  50.976  1.00  0.88           C  
ATOM   4710  C   ARG A 596     -53.238   6.227  50.110  1.00  0.88           C  
ATOM   4711  CB  ARG A 596     -54.907   6.189  51.975  1.00  0.88           C  
ATOM   4712  O   ARG A 596     -52.223   6.747  50.578  1.00  0.88           O  
ATOM   4713  CG  ARG A 596     -56.073   6.945  51.357  1.00  0.88           C  
ATOM   4714  CD  ARG A 596     -56.944   7.603  52.417  1.00  0.88           C  
ATOM   4715  NE  ARG A 596     -58.134   8.216  51.833  1.00  0.88           N  
ATOM   4716  NH1 ARG A 596     -59.157   8.650  53.858  1.00  0.88           N  
ATOM   4717  NH2 ARG A 596     -60.191   9.235  51.898  1.00  0.88           N  
ATOM   4718  CZ  ARG A 596     -59.158   8.699  52.531  1.00  0.88           C  
ATOM   4719  N   PRO A 597     -53.568   6.324  48.894  1.00  0.82           N  
ATOM   4720  CA  PRO A 597     -52.796   7.167  47.978  1.00  0.82           C  
ATOM   4721  C   PRO A 597     -52.731   8.624  48.430  1.00  0.82           C  
ATOM   4722  CB  PRO A 597     -53.556   7.039  46.655  1.00  0.82           C  
ATOM   4723  O   PRO A 597     -53.690   9.138  49.011  1.00  0.82           O  
ATOM   4724  CG  PRO A 597     -54.324   5.763  46.778  1.00  0.82           C  
ATOM   4725  CD  PRO A 597     -54.661   5.547  48.225  1.00  0.82           C  
ATOM   4726  N   ASN A 598     -51.545   9.258  48.249  1.00  0.80           N  
ATOM   4727  CA  ASN A 598     -51.320  10.629  48.696  1.00  0.80           C  
ATOM   4728  C   ASN A 598     -52.378  11.580  48.143  1.00  0.80           C  
ATOM   4729  CB  ASN A 598     -49.921  11.101  48.295  1.00  0.80           C  
ATOM   4730  O   ASN A 598     -52.777  12.530  48.818  1.00  0.80           O  
ATOM   4731  CG  ASN A 598     -48.836  10.546  49.198  1.00  0.80           C  
ATOM   4732  ND2 ASN A 598     -47.600  10.552  48.713  1.00  0.80           N  
ATOM   4733  OD1 ASN A 598     -49.107  10.114  50.321  1.00  0.80           O  
ATOM   4734  N   SER A 599     -52.868  11.322  46.956  1.00  0.77           N  
ATOM   4735  CA  SER A 599     -53.872  12.150  46.296  1.00  0.77           C  
ATOM   4736  C   SER A 599     -55.206  12.093  47.033  1.00  0.77           C  
ATOM   4737  CB  SER A 599     -54.062  11.706  44.845  1.00  0.77           C  
ATOM   4738  O   SER A 599     -56.030  13.001  46.907  1.00  0.77           O  
ATOM   4739  OG  SER A 599     -54.483  10.354  44.783  1.00  0.77           O  
ATOM   4740  N   GLN A 600     -55.325  11.042  47.770  1.00  0.85           N  
ATOM   4741  CA  GLN A 600     -56.602  10.819  48.440  1.00  0.85           C  
ATOM   4742  C   GLN A 600     -56.539  11.248  49.903  1.00  0.85           C  
ATOM   4743  CB  GLN A 600     -57.011   9.348  48.341  1.00  0.85           C  
ATOM   4744  O   GLN A 600     -57.556  11.249  50.600  1.00  0.85           O  
ATOM   4745  CG  GLN A 600     -57.392   8.909  46.934  1.00  0.85           C  
ATOM   4746  CD  GLN A 600     -57.731   7.432  46.852  1.00  0.85           C  
ATOM   4747  NE2 GLN A 600     -57.849   6.917  45.633  1.00  0.85           N  
ATOM   4748  OE1 GLN A 600     -57.886   6.759  47.876  1.00  0.85           O  
ATOM   4749  N   ILE A 601     -55.450  11.690  50.418  1.00  0.88           N  
ATOM   4750  CA  ILE A 601     -55.266  12.125  51.798  1.00  0.88           C  
ATOM   4751  C   ILE A 601     -55.412  13.642  51.885  1.00  0.88           C  
ATOM   4752  CB  ILE A 601     -53.892  11.686  52.351  1.00  0.88           C  
ATOM   4753  O   ILE A 601     -54.479  14.381  51.562  1.00  0.88           O  
ATOM   4754  CG1 ILE A 601     -53.733  10.165  52.242  1.00  0.88           C  
ATOM   4755  CG2 ILE A 601     -53.718  12.152  53.799  1.00  0.88           C  
ATOM   4756  CD1 ILE A 601     -52.346   9.659  52.612  1.00  0.88           C  
ATOM   4757  N   LEU A 602     -56.541  14.111  52.249  1.00  0.88           N  
ATOM   4758  CA  LEU A 602     -56.839  15.539  52.249  1.00  0.88           C  
ATOM   4759  C   LEU A 602     -56.672  16.130  53.645  1.00  0.88           C  
ATOM   4760  CB  LEU A 602     -58.263  15.789  51.743  1.00  0.88           C  
ATOM   4761  O   LEU A 602     -56.436  17.331  53.791  1.00  0.88           O  
ATOM   4762  CG  LEU A 602     -58.567  15.327  50.317  1.00  0.88           C  
ATOM   4763  CD1 LEU A 602     -60.049  15.508  50.006  1.00  0.88           C  
ATOM   4764  CD2 LEU A 602     -57.708  16.089  49.314  1.00  0.88           C  
ATOM   4765  N   SER A 603     -56.693  15.369  54.644  1.00  0.93           N  
ATOM   4766  CA  SER A 603     -56.600  15.783  56.040  1.00  0.93           C  
ATOM   4767  C   SER A 603     -56.047  14.662  56.914  1.00  0.93           C  
ATOM   4768  CB  SER A 603     -57.970  16.219  56.562  1.00  0.93           C  
ATOM   4769  O   SER A 603     -56.048  13.497  56.512  1.00  0.93           O  
ATOM   4770  OG  SER A 603     -58.903  15.156  56.476  1.00  0.93           O  
ATOM   4771  N   CYS A 604     -55.303  15.127  57.964  1.00  0.94           N  
ATOM   4772  CA  CYS A 604     -54.775  14.175  58.936  1.00  0.94           C  
ATOM   4773  C   CYS A 604     -55.874  13.251  59.447  1.00  0.94           C  
ATOM   4774  CB  CYS A 604     -54.127  14.910  60.109  1.00  0.94           C  
ATOM   4775  O   CYS A 604     -56.973  13.706  59.769  1.00  0.94           O  
ATOM   4776  SG  CYS A 604     -53.506  13.813  61.401  1.00  0.94           S  
ATOM   4777  N   ASN A 605     -55.627  11.953  59.436  1.00  0.94           N  
ATOM   4778  CA  ASN A 605     -56.616  10.955  59.827  1.00  0.94           C  
ATOM   4779  C   ASN A 605     -56.943  11.041  61.315  1.00  0.94           C  
ATOM   4780  CB  ASN A 605     -56.130   9.548  59.470  1.00  0.94           C  
ATOM   4781  O   ASN A 605     -58.010  10.603  61.747  1.00  0.94           O  
ATOM   4782  CG  ASN A 605     -57.239   8.516  59.523  1.00  0.94           C  
ATOM   4783  ND2 ASN A 605     -57.009   7.436  60.259  1.00  0.94           N  
ATOM   4784  OD1 ASN A 605     -58.293   8.688  58.905  1.00  0.94           O  
ATOM   4785  N   LYS A 606     -56.107  11.651  62.137  1.00  0.92           N  
ATOM   4786  CA  LYS A 606     -56.326  11.773  63.575  1.00  0.92           C  
ATOM   4787  C   LYS A 606     -56.847  13.161  63.937  1.00  0.92           C  
ATOM   4788  CB  LYS A 606     -55.035  11.482  64.342  1.00  0.92           C  
ATOM   4789  O   LYS A 606     -57.936  13.294  64.499  1.00  0.92           O  
ATOM   4790  CG  LYS A 606     -55.196  11.498  65.855  1.00  0.92           C  
ATOM   4791  CD  LYS A 606     -53.884  11.179  66.560  1.00  0.92           C  
ATOM   4792  CE  LYS A 606     -54.033  11.238  68.074  1.00  0.92           C  
ATOM   4793  NZ  LYS A 606     -52.732  11.002  68.769  1.00  0.92           N  
ATOM   4794  N   CYS A 607     -56.144  14.280  63.614  1.00  0.94           N  
ATOM   4795  CA  CYS A 607     -56.456  15.628  64.076  1.00  0.94           C  
ATOM   4796  C   CYS A 607     -57.366  16.346  63.087  1.00  0.94           C  
ATOM   4797  CB  CYS A 607     -55.174  16.435  64.281  1.00  0.94           C  
ATOM   4798  O   CYS A 607     -57.887  17.422  63.385  1.00  0.94           O  
ATOM   4799  SG  CYS A 607     -54.303  16.821  62.746  1.00  0.94           S  
ATOM   4800  N   ALA A 608     -57.549  15.738  61.863  1.00  0.93           N  
ATOM   4801  CA  ALA A 608     -58.463  16.208  60.825  1.00  0.93           C  
ATOM   4802  C   ALA A 608     -58.003  17.546  60.254  1.00  0.93           C  
ATOM   4803  CB  ALA A 608     -59.880  16.330  61.380  1.00  0.93           C  
ATOM   4804  O   ALA A 608     -58.784  18.259  59.620  1.00  0.93           O  
ATOM   4805  N   THR A 609     -56.741  17.974  60.588  1.00  0.91           N  
ATOM   4806  CA  THR A 609     -56.158  19.173  59.995  1.00  0.91           C  
ATOM   4807  C   THR A 609     -55.943  18.985  58.496  1.00  0.91           C  
ATOM   4808  CB  THR A 609     -54.821  19.535  60.667  1.00  0.91           C  
ATOM   4809  O   THR A 609     -55.398  17.967  58.064  1.00  0.91           O  
ATOM   4810  CG2 THR A 609     -54.250  20.828  60.093  1.00  0.91           C  
ATOM   4811  OG1 THR A 609     -55.030  19.702  62.075  1.00  0.91           O  
ATOM   4812  N   SER A 610     -56.442  19.856  57.680  1.00  0.92           N  
ATOM   4813  CA  SER A 610     -56.324  19.801  56.226  1.00  0.92           C  
ATOM   4814  C   SER A 610     -54.883  20.030  55.780  1.00  0.92           C  
ATOM   4815  CB  SER A 610     -57.239  20.838  55.574  1.00  0.92           C  
ATOM   4816  O   SER A 610     -54.207  20.928  56.285  1.00  0.92           O  
ATOM   4817  OG  SER A 610     -58.601  20.535  55.824  1.00  0.92           O  
ATOM   4818  N   PHE A 611     -54.380  19.189  54.948  1.00  0.87           N  
ATOM   4819  CA  PHE A 611     -53.036  19.312  54.395  1.00  0.87           C  
ATOM   4820  C   PHE A 611     -52.987  20.398  53.327  1.00  0.87           C  
ATOM   4821  CB  PHE A 611     -52.572  17.976  53.807  1.00  0.87           C  
ATOM   4822  O   PHE A 611     -53.831  20.431  52.429  1.00  0.87           O  
ATOM   4823  CG  PHE A 611     -52.241  16.938  54.845  1.00  0.87           C  
ATOM   4824  CD1 PHE A 611     -51.124  17.079  55.659  1.00  0.87           C  
ATOM   4825  CD2 PHE A 611     -53.049  15.819  55.007  1.00  0.87           C  
ATOM   4826  CE1 PHE A 611     -50.816  16.120  56.621  1.00  0.87           C  
ATOM   4827  CE2 PHE A 611     -52.747  14.856  55.966  1.00  0.87           C  
ATOM   4828  CZ  PHE A 611     -51.630  15.008  56.771  1.00  0.87           C  
ATOM   4829  N   LYS A 612     -52.177  21.428  53.457  1.00  0.82           N  
ATOM   4830  CA  LYS A 612     -51.921  22.441  52.438  1.00  0.82           C  
ATOM   4831  C   LYS A 612     -51.089  21.871  51.292  1.00  0.82           C  
ATOM   4832  CB  LYS A 612     -51.212  23.651  53.049  1.00  0.82           C  
ATOM   4833  O   LYS A 612     -50.543  20.771  51.402  1.00  0.82           O  
ATOM   4834  CG  LYS A 612     -52.018  24.363  54.125  1.00  0.82           C  
ATOM   4835  CD  LYS A 612     -51.264  25.560  54.689  1.00  0.82           C  
ATOM   4836  CE  LYS A 612     -52.040  26.232  55.813  1.00  0.82           C  
ATOM   4837  NZ  LYS A 612     -51.294  27.392  56.385  1.00  0.82           N  
ATOM   4838  N   ASP A 613     -51.089  22.434  50.077  1.00  0.68           N  
ATOM   4839  CA  ASP A 613     -50.493  22.038  48.805  1.00  0.68           C  
ATOM   4840  C   ASP A 613     -48.992  21.799  48.953  1.00  0.68           C  
ATOM   4841  CB  ASP A 613     -50.754  23.102  47.737  1.00  0.68           C  
ATOM   4842  O   ASP A 613     -48.434  20.905  48.313  1.00  0.68           O  
ATOM   4843  CG  ASP A 613     -52.187  23.098  47.234  1.00  0.68           C  
ATOM   4844  OD1 ASP A 613     -52.898  22.088  47.425  1.00  0.68           O  
ATOM   4845  OD2 ASP A 613     -52.608  24.114  46.638  1.00  0.68           O  
ATOM   4846  N   ASN A 614     -48.454  22.024  50.300  1.00  0.67           N  
ATOM   4847  CA  ASN A 614     -47.026  21.848  50.544  1.00  0.67           C  
ATOM   4848  C   ASN A 614     -46.768  21.095  51.846  1.00  0.67           C  
ATOM   4849  CB  ASN A 614     -46.313  23.202  50.564  1.00  0.67           C  
ATOM   4850  O   ASN A 614     -45.640  21.071  52.341  1.00  0.67           O  
ATOM   4851  CG  ASN A 614     -46.179  23.811  49.182  1.00  0.67           C  
ATOM   4852  ND2 ASN A 614     -45.779  25.076  49.128  1.00  0.67           N  
ATOM   4853  OD1 ASN A 614     -46.433  23.150  48.171  1.00  0.67           O  
ATOM   4854  N   ASP A 615     -47.810  20.587  52.427  1.00  0.75           N  
ATOM   4855  CA  ASP A 615     -47.683  19.847  53.678  1.00  0.75           C  
ATOM   4856  C   ASP A 615     -47.124  18.448  53.435  1.00  0.75           C  
ATOM   4857  CB  ASP A 615     -49.036  19.757  54.388  1.00  0.75           C  
ATOM   4858  O   ASP A 615     -47.400  17.834  52.402  1.00  0.75           O  
ATOM   4859  CG  ASP A 615     -49.426  21.047  55.088  1.00  0.75           C  
ATOM   4860  OD1 ASP A 615     -48.594  21.977  55.160  1.00  0.75           O  
ATOM   4861  OD2 ASP A 615     -50.574  21.133  55.575  1.00  0.75           O  
ATOM   4862  N   THR A 616     -46.195  18.046  54.201  1.00  0.77           N  
ATOM   4863  CA  THR A 616     -45.669  16.686  54.195  1.00  0.77           C  
ATOM   4864  C   THR A 616     -46.678  15.713  54.799  1.00  0.77           C  
ATOM   4865  CB  THR A 616     -44.341  16.597  54.969  1.00  0.77           C  
ATOM   4866  O   THR A 616     -47.192  15.945  55.896  1.00  0.77           O  
ATOM   4867  CG2 THR A 616     -43.179  17.120  54.129  1.00  0.77           C  
ATOM   4868  OG1 THR A 616     -44.439  17.378  56.167  1.00  0.77           O  
ATOM   4869  N   LYS A 617     -47.070  14.726  54.075  1.00  0.87           N  
ATOM   4870  CA  LYS A 617     -47.987  13.680  54.517  1.00  0.87           C  
ATOM   4871  C   LYS A 617     -47.226  12.446  54.994  1.00  0.87           C  
ATOM   4872  CB  LYS A 617     -48.951  13.300  53.392  1.00  0.87           C  
ATOM   4873  O   LYS A 617     -46.226  12.055  54.388  1.00  0.87           O  
ATOM   4874  CG  LYS A 617     -49.769  14.466  52.857  1.00  0.87           C  
ATOM   4875  CD  LYS A 617     -50.548  14.075  51.608  1.00  0.87           C  
ATOM   4876  CE  LYS A 617     -51.228  15.280  50.972  1.00  0.87           C  
ATOM   4877  NZ  LYS A 617     -51.885  14.927  49.678  1.00  0.87           N  
ATOM   4878  N   HIS A 618     -47.566  11.826  56.071  1.00  0.90           N  
ATOM   4879  CA  HIS A 618     -46.918  10.644  56.628  1.00  0.90           C  
ATOM   4880  C   HIS A 618     -47.880   9.462  56.679  1.00  0.90           C  
ATOM   4881  CB  HIS A 618     -46.374  10.940  58.026  1.00  0.90           C  
ATOM   4882  O   HIS A 618     -49.007   9.594  57.161  1.00  0.90           O  
ATOM   4883  CG  HIS A 618     -45.454  12.118  58.076  1.00  0.90           C  
ATOM   4884  CD2 HIS A 618     -45.644  13.375  58.541  1.00  0.90           C  
ATOM   4885  ND1 HIS A 618     -44.161  12.073  57.601  1.00  0.90           N  
ATOM   4886  CE1 HIS A 618     -43.593  13.255  57.774  1.00  0.90           C  
ATOM   4887  NE2 HIS A 618     -44.472  14.063  58.343  1.00  0.90           N  
ATOM   4888  N   HIS A 619     -47.437   8.291  56.220  1.00  0.91           N  
ATOM   4889  CA  HIS A 619     -48.248   7.078  56.239  1.00  0.91           C  
ATOM   4890  C   HIS A 619     -47.941   6.229  57.468  1.00  0.91           C  
ATOM   4891  CB  HIS A 619     -48.020   6.261  54.966  1.00  0.91           C  
ATOM   4892  O   HIS A 619     -46.783   6.119  57.878  1.00  0.91           O  
ATOM   4893  CG  HIS A 619     -48.640   6.866  53.747  1.00  0.91           C  
ATOM   4894  CD2 HIS A 619     -49.773   6.550  53.076  1.00  0.91           C  
ATOM   4895  ND1 HIS A 619     -48.078   7.931  53.076  1.00  0.91           N  
ATOM   4896  CE1 HIS A 619     -48.842   8.246  52.044  1.00  0.91           C  
ATOM   4897  NE2 HIS A 619     -49.877   7.423  52.021  1.00  0.91           N  
ATOM   4898  N   CYS A 620     -49.005   5.716  58.137  1.00  0.93           N  
ATOM   4899  CA  CYS A 620     -48.860   4.718  59.191  1.00  0.93           C  
ATOM   4900  C   CYS A 620     -48.570   3.342  58.603  1.00  0.93           C  
ATOM   4901  CB  CYS A 620     -50.121   4.660  60.052  1.00  0.93           C  
ATOM   4902  O   CYS A 620     -49.315   2.858  57.749  1.00  0.93           O  
ATOM   4903  SG  CYS A 620     -50.019   3.479  61.414  1.00  0.93           S  
ATOM   4904  N   ARG A 621     -47.431   2.842  59.067  1.00  0.91           N  
ATOM   4905  CA  ARG A 621     -46.994   1.571  58.501  1.00  0.91           C  
ATOM   4906  C   ARG A 621     -47.892   0.428  58.961  1.00  0.91           C  
ATOM   4907  CB  ARG A 621     -45.541   1.282  58.885  1.00  0.91           C  
ATOM   4908  O   ARG A 621     -47.903  -0.644  58.352  1.00  0.91           O  
ATOM   4909  CG  ARG A 621     -44.521   2.040  58.050  1.00  0.91           C  
ATOM   4910  CD  ARG A 621     -44.521   3.527  58.373  1.00  0.91           C  
ATOM   4911  NE  ARG A 621     -43.433   4.226  57.694  1.00  0.91           N  
ATOM   4912  NH1 ARG A 621     -44.158   6.343  58.269  1.00  0.91           N  
ATOM   4913  NH2 ARG A 621     -42.259   6.079  57.013  1.00  0.91           N  
ATOM   4914  CZ  ARG A 621     -43.286   5.548  57.660  1.00  0.91           C  
ATOM   4915  N   ALA A 622     -48.806   0.635  59.905  1.00  0.90           N  
ATOM   4916  CA  ALA A 622     -49.729  -0.362  60.441  1.00  0.90           C  
ATOM   4917  C   ALA A 622     -51.098  -0.258  59.774  1.00  0.90           C  
ATOM   4918  CB  ALA A 622     -49.864  -0.203  61.953  1.00  0.90           C  
ATOM   4919  O   ALA A 622     -51.622  -1.249  59.261  1.00  0.90           O  
ATOM   4920  N   CYS A 623     -51.640   0.936  59.586  1.00  0.92           N  
ATOM   4921  CA  CYS A 623     -53.008   1.087  59.105  1.00  0.92           C  
ATOM   4922  C   CYS A 623     -53.030   1.627  57.680  1.00  0.92           C  
ATOM   4923  CB  CYS A 623     -53.800   2.016  60.024  1.00  0.92           C  
ATOM   4924  O   CYS A 623     -54.025   1.478  56.970  1.00  0.92           O  
ATOM   4925  SG  CYS A 623     -53.297   3.747  59.918  1.00  0.92           S  
ATOM   4926  N   GLY A 624     -51.899   2.369  57.260  1.00  0.90           N  
ATOM   4927  CA  GLY A 624     -51.797   2.825  55.883  1.00  0.90           C  
ATOM   4928  C   GLY A 624     -52.451   4.174  55.651  1.00  0.90           C  
ATOM   4929  O   GLY A 624     -52.506   4.657  54.518  1.00  0.90           O  
ATOM   4930  N   GLU A 625     -53.039   4.857  56.701  1.00  0.94           N  
ATOM   4931  CA  GLU A 625     -53.685   6.161  56.584  1.00  0.94           C  
ATOM   4932  C   GLU A 625     -52.660   7.290  56.637  1.00  0.94           C  
ATOM   4933  CB  GLU A 625     -54.729   6.345  57.688  1.00  0.94           C  
ATOM   4934  O   GLU A 625     -51.506   7.072  57.011  1.00  0.94           O  
ATOM   4935  CG  GLU A 625     -55.843   5.308  57.660  1.00  0.94           C  
ATOM   4936  CD  GLU A 625     -56.722   5.405  56.424  1.00  0.94           C  
ATOM   4937  OE1 GLU A 625     -57.210   4.358  55.943  1.00  0.94           O  
ATOM   4938  OE2 GLU A 625     -56.923   6.538  55.931  1.00  0.94           O
[truncated: 94,690 more chars]
