# Supplementary material for: ATPase activity of DFCP1 controls selective autophagy
Source: Nat Commun. 2023 Jul 8;14:4051. doi: 10.1038/s41467-023-39641-9 (PMC10329651; doi:10.1038/s41467-023-39641-9)
Supplement: Supplementary file 11 — Supplementary Data [file 41467_2023_39641_MOESM11_ESM.zip › StructuralPredictions/Alphafold_output/ZF1_HUMAN_unrelaxed_model_2.pdb]

ATOM      1  N   MET A   1     -12.690 -68.475 -15.894  1.00  0.34           N  
ATOM      2  CA  MET A   1     -11.435 -68.403 -15.151  1.00  0.34           C  
ATOM      3  C   MET A   1     -10.913 -66.971 -15.104  1.00  0.34           C  
ATOM      4  CB  MET A   1     -10.385 -69.322 -15.778  1.00  0.34           C  
ATOM      5  O   MET A   1     -10.571 -66.396 -16.139  1.00  0.34           O  
ATOM      6  CG  MET A   1     -10.682 -70.802 -15.600  1.00  0.34           C  
ATOM      7  SD  MET A   1      -9.562 -71.604 -14.388  1.00  0.34           S  
ATOM      8  CE  MET A   1     -10.004 -73.345 -14.646  1.00  0.34           C  
ATOM      9  N   SER A   2     -11.690 -66.141 -14.433  1.00  0.37           N  
ATOM     10  CA  SER A   2     -11.544 -64.860 -13.751  1.00  0.37           C  
ATOM     11  C   SER A   2     -10.078 -64.541 -13.479  1.00  0.37           C  
ATOM     12  CB  SER A   2     -12.327 -64.860 -12.437  1.00  0.37           C  
ATOM     13  O   SER A   2      -9.327 -65.400 -13.012  1.00  0.37           O  
ATOM     14  OG  SER A   2     -13.715 -65.008 -12.678  1.00  0.37           O  
ATOM     15  N   ALA A   3      -9.460 -63.805 -14.423  1.00  0.36           N  
ATOM     16  CA  ALA A   3      -8.337 -62.885 -14.582  1.00  0.36           C  
ATOM     17  C   ALA A   3      -7.779 -62.460 -13.227  1.00  0.36           C  
ATOM     18  CB  ALA A   3      -8.762 -61.660 -15.387  1.00  0.36           C  
ATOM     19  O   ALA A   3      -8.522 -61.988 -12.363  1.00  0.36           O  
ATOM     20  N   GLN A   4      -6.974 -63.334 -12.616  1.00  0.27           N  
ATOM     21  CA  GLN A   4      -5.874 -63.291 -11.659  1.00  0.27           C  
ATOM     22  C   GLN A   4      -4.995 -62.064 -11.886  1.00  0.27           C  
ATOM     23  CB  GLN A   4      -5.032 -64.564 -11.751  1.00  0.27           C  
ATOM     24  O   GLN A   4      -4.414 -61.900 -12.960  1.00  0.27           O  
ATOM     25  CG  GLN A   4      -5.600 -65.735 -10.960  1.00  0.27           C  
ATOM     26  CD  GLN A   4      -4.730 -66.976 -11.043  1.00  0.27           C  
ATOM     27  NE2 GLN A   4      -5.147 -68.039 -10.363  1.00  0.27           N  
ATOM     28  OE1 GLN A   4      -3.691 -66.979 -11.712  1.00  0.27           O  
ATOM     29  N   THR A   5      -5.428 -60.862 -11.493  1.00  0.30           N  
ATOM     30  CA  THR A   5      -4.599 -59.713 -11.147  1.00  0.30           C  
ATOM     31  C   THR A   5      -3.670 -60.047  -9.983  1.00  0.30           C  
ATOM     32  CB  THR A   5      -5.462 -58.491 -10.784  1.00  0.30           C  
ATOM     33  O   THR A   5      -4.087 -60.682  -9.012  1.00  0.30           O  
ATOM     34  CG2 THR A   5      -5.785 -57.659 -12.021  1.00  0.30           C  
ATOM     35  OG1 THR A   5      -6.687 -58.938 -10.190  1.00  0.30           O  
ATOM     36  N   SER A   6      -2.393 -60.346 -10.306  1.00  0.28           N  
ATOM     37  CA  SER A   6      -1.075 -60.339  -9.679  1.00  0.28           C  
ATOM     38  C   SER A   6      -1.042 -59.404  -8.474  1.00  0.28           C  
ATOM     39  CB  SER A   6      -0.003 -59.923 -10.687  1.00  0.28           C  
ATOM     40  O   SER A   6      -1.598 -58.305  -8.519  1.00  0.28           O  
ATOM     41  OG  SER A   6      -0.208 -58.588 -11.117  1.00  0.28           O  
ATOM     42  N   PRO A   7      -0.638 -59.914  -7.245  1.00  0.36           N  
ATOM     43  CA  PRO A   7      -0.480 -59.333  -5.909  1.00  0.36           C  
ATOM     44  C   PRO A   7       0.917 -58.764  -5.674  1.00  0.36           C  
ATOM     45  CB  PRO A   7      -0.752 -60.517  -4.977  1.00  0.36           C  
ATOM     46  O   PRO A   7       1.915 -59.455  -5.896  1.00  0.36           O  
ATOM     47  CG  PRO A   7      -0.474 -61.728  -5.806  1.00  0.36           C  
ATOM     48  CD  PRO A   7      -0.080 -61.282  -7.185  1.00  0.36           C  
ATOM     49  N   ALA A   8       1.137 -57.519  -6.200  1.00  0.29           N  
ATOM     50  CA  ALA A   8       2.310 -56.887  -5.602  1.00  0.29           C  
ATOM     51  C   ALA A   8       2.140 -55.372  -5.529  1.00  0.29           C  
ATOM     52  CB  ALA A   8       3.567 -57.241  -6.393  1.00  0.29           C  
ATOM     53  O   ALA A   8       2.213 -54.684  -6.550  1.00  0.29           O  
ATOM     54  N   GLU A   9       1.038 -54.840  -4.815  1.00  0.30           N  
ATOM     55  CA  GLU A   9       1.116 -53.502  -4.235  1.00  0.30           C  
ATOM     56  C   GLU A   9       0.392 -53.439  -2.894  1.00  0.30           C  
ATOM     57  CB  GLU A   9       0.534 -52.464  -5.198  1.00  0.30           C  
ATOM     58  O   GLU A   9      -0.840 -53.475  -2.845  1.00  0.30           O  
ATOM     59  CG  GLU A   9       1.558 -51.867  -6.152  1.00  0.30           C  
ATOM     60  CD  GLU A   9       0.984 -50.777  -7.043  1.00  0.30           C  
ATOM     61  OE1 GLU A   9       1.752 -50.151  -7.808  1.00  0.30           O  
ATOM     62  OE2 GLU A   9      -0.244 -50.548  -6.976  1.00  0.30           O  
ATOM     63  N   LYS A  10       0.594 -54.325  -1.931  1.00  0.30           N  
ATOM     64  CA  LYS A  10       0.025 -54.443  -0.591  1.00  0.30           C  
ATOM     65  C   LYS A  10       0.881 -53.709   0.437  1.00  0.30           C  
ATOM     66  CB  LYS A  10      -0.121 -55.914  -0.198  1.00  0.30           C  
ATOM     67  O   LYS A  10       1.985 -54.150   0.761  1.00  0.30           O  
ATOM     68  CG  LYS A  10      -1.419 -56.554  -0.666  1.00  0.30           C  
ATOM     69  CD  LYS A  10      -1.563 -57.977  -0.139  1.00  0.30           C  
ATOM     70  CE  LYS A  10      -2.833 -58.639  -0.655  1.00  0.30           C  
ATOM     71  NZ  LYS A  10      -2.982 -60.031  -0.134  1.00  0.30           N  
ATOM     72  N   GLY A  11       1.069 -52.382   0.258  1.00  0.29           N  
ATOM     73  CA  GLY A  11       1.285 -51.650   1.496  1.00  0.29           C  
ATOM     74  C   GLY A  11       0.126 -50.741   1.862  1.00  0.29           C  
ATOM     75  O   GLY A  11       0.311 -49.742   2.561  1.00  0.29           O  
ATOM     76  N   LEU A  12      -1.212 -51.120   1.632  1.00  0.36           N  
ATOM     77  CA  LEU A  12      -2.430 -50.318   1.630  1.00  0.36           C  
ATOM     78  C   LEU A  12      -3.176 -50.459   2.952  1.00  0.36           C  
ATOM     79  CB  LEU A  12      -3.341 -50.729   0.470  1.00  0.36           C  
ATOM     80  O   LEU A  12      -3.339 -51.570   3.462  1.00  0.36           O  
ATOM     81  CG  LEU A  12      -3.021 -50.118  -0.894  1.00  0.36           C  
ATOM     82  CD1 LEU A  12      -3.313 -51.119  -2.006  1.00  0.36           C  
ATOM     83  CD2 LEU A  12      -3.814 -48.832  -1.104  1.00  0.36           C  
ATOM     84  N   ASN A  13      -2.922 -49.727   4.011  1.00  0.43           N  
ATOM     85  CA  ASN A  13      -3.796 -49.376   5.125  1.00  0.43           C  
ATOM     86  C   ASN A  13      -5.191 -49.969   4.952  1.00  0.43           C  
ATOM     87  CB  ASN A  13      -3.881 -47.857   5.283  1.00  0.43           C  
ATOM     88  O   ASN A  13      -5.745 -49.953   3.851  1.00  0.43           O  
ATOM     89  CG  ASN A  13      -3.107 -47.350   6.484  1.00  0.43           C  
ATOM     90  ND2 ASN A  13      -2.783 -46.062   6.481  1.00  0.43           N  
ATOM     91  OD1 ASN A  13      -2.801 -48.110   7.407  1.00  0.43           O  
ATOM     92  N   PRO A  14      -5.681 -50.941   5.827  1.00  0.51           N  
ATOM     93  CA  PRO A  14      -7.032 -51.492   5.697  1.00  0.51           C  
ATOM     94  C   PRO A  14      -8.079 -50.421   5.401  1.00  0.51           C  
ATOM     95  CB  PRO A  14      -7.283 -52.137   7.062  1.00  0.51           C  
ATOM     96  O   PRO A  14      -7.987 -49.303   5.914  1.00  0.51           O  
ATOM     97  CG  PRO A  14      -6.153 -51.667   7.920  1.00  0.51           C  
ATOM     98  CD  PRO A  14      -5.180 -50.914   7.058  1.00  0.51           C  
ATOM     99  N   GLY A  15      -8.439 -50.116   4.212  1.00  0.65           N  
ATOM    100  CA  GLY A  15      -9.472 -49.430   3.454  1.00  0.65           C  
ATOM    101  C   GLY A  15     -10.387 -48.585   4.320  1.00  0.65           C  
ATOM    102  O   GLY A  15     -10.992 -49.089   5.269  1.00  0.65           O  
ATOM    103  N   LEU A  16      -9.985 -47.443   4.911  1.00  0.80           N  
ATOM    104  CA  LEU A  16     -10.890 -46.471   5.515  1.00  0.80           C  
ATOM    105  C   LEU A  16     -12.203 -46.396   4.743  1.00  0.80           C  
ATOM    106  CB  LEU A  16     -10.234 -45.088   5.566  1.00  0.80           C  
ATOM    107  O   LEU A  16     -12.203 -46.157   3.534  1.00  0.80           O  
ATOM    108  CG  LEU A  16      -8.957 -44.973   6.399  1.00  0.80           C  
ATOM    109  CD1 LEU A  16      -8.278 -43.632   6.146  1.00  0.80           C  
ATOM    110  CD2 LEU A  16      -9.268 -45.149   7.882  1.00  0.80           C  
ATOM    111  N   MET A  17     -13.311 -46.862   5.433  1.00  0.85           N  
ATOM    112  CA  MET A  17     -14.627 -46.910   4.803  1.00  0.85           C  
ATOM    113  C   MET A  17     -15.440 -45.666   5.143  1.00  0.85           C  
ATOM    114  CB  MET A  17     -15.386 -48.166   5.238  1.00  0.85           C  
ATOM    115  O   MET A  17     -15.166 -44.994   6.139  1.00  0.85           O  
ATOM    116  CG  MET A  17     -14.687 -49.464   4.867  1.00  0.85           C  
ATOM    117  SD  MET A  17     -14.583 -49.712   3.052  1.00  0.85           S  
ATOM    118  CE  MET A  17     -16.244 -50.364   2.722  1.00  0.85           C  
ATOM    119  N   CYS A  18     -16.292 -45.347   4.195  1.00  0.88           N  
ATOM    120  CA  CYS A  18     -17.193 -44.214   4.371  1.00  0.88           C  
ATOM    121  C   CYS A  18     -18.002 -44.355   5.655  1.00  0.88           C  
ATOM    122  CB  CYS A  18     -18.135 -44.087   3.175  1.00  0.88           C  
ATOM    123  O   CYS A  18     -18.573 -45.414   5.920  1.00  0.88           O  
ATOM    124  SG  CYS A  18     -19.269 -42.685   3.286  1.00  0.88           S  
ATOM    125  N   GLN A  19     -18.052 -43.316   6.485  1.00  0.87           N  
ATOM    126  CA  GLN A  19     -18.759 -43.331   7.762  1.00  0.87           C  
ATOM    127  C   GLN A  19     -20.124 -42.660   7.643  1.00  0.87           C  
ATOM    128  CB  GLN A  19     -17.928 -42.642   8.845  1.00  0.87           C  
ATOM    129  O   GLN A  19     -20.807 -42.449   8.647  1.00  0.87           O  
ATOM    130  CG  GLN A  19     -16.699 -43.432   9.273  1.00  0.87           C  
ATOM    131  CD  GLN A  19     -15.852 -42.694  10.293  1.00  0.87           C  
ATOM    132  NE2 GLN A  19     -14.888 -43.394  10.881  1.00  0.87           N  
ATOM    133  OE1 GLN A  19     -16.061 -41.504  10.548  1.00  0.87           O  
ATOM    134  N   GLU A  20     -20.302 -42.233   6.404  1.00  0.86           N  
ATOM    135  CA  GLU A  20     -21.600 -41.612   6.156  1.00  0.86           C  
ATOM    136  C   GLU A  20     -22.494 -42.520   5.315  1.00  0.86           C  
ATOM    137  CB  GLU A  20     -21.426 -40.258   5.464  1.00  0.86           C  
ATOM    138  O   GLU A  20     -22.003 -43.409   4.617  1.00  0.86           O  
ATOM    139  CG  GLU A  20     -20.678 -39.231   6.302  1.00  0.86           C  
ATOM    140  CD  GLU A  20     -21.478 -38.731   7.494  1.00  0.86           C  
ATOM    141  OE1 GLU A  20     -20.894 -38.072   8.384  1.00  0.86           O  
ATOM    142  OE2 GLU A  20     -22.699 -39.002   7.539  1.00  0.86           O  
ATOM    143  N   SER A  21     -23.817 -42.459   5.546  1.00  0.81           N  
ATOM    144  CA  SER A  21     -24.706 -43.287   4.739  1.00  0.81           C  
ATOM    145  C   SER A  21     -25.694 -42.432   3.952  1.00  0.81           C  
ATOM    146  CB  SER A  21     -25.467 -44.277   5.622  1.00  0.81           C  
ATOM    147  O   SER A  21     -26.851 -42.818   3.772  1.00  0.81           O  
ATOM    148  OG  SER A  21     -24.568 -45.128   6.313  1.00  0.81           O  
ATOM    149  N   TYR A  22     -25.171 -41.322   3.536  1.00  0.84           N  
ATOM    150  CA  TYR A  22     -26.045 -40.435   2.776  1.00  0.84           C  
ATOM    151  C   TYR A  22     -26.273 -40.969   1.367  1.00  0.84           C  
ATOM    152  CB  TYR A  22     -25.452 -39.024   2.710  1.00  0.84           C  
ATOM    153  O   TYR A  22     -27.401 -40.961   0.869  1.00  0.84           O  
ATOM    154  CG  TYR A  22     -25.881 -38.131   3.849  1.00  0.84           C  
ATOM    155  CD1 TYR A  22     -26.948 -37.247   3.703  1.00  0.84           C  
ATOM    156  CD2 TYR A  22     -25.221 -38.169   5.072  1.00  0.84           C  
ATOM    157  CE1 TYR A  22     -27.345 -36.421   4.750  1.00  0.84           C  
ATOM    158  CE2 TYR A  22     -25.609 -37.348   6.125  1.00  0.84           C  
ATOM    159  OH  TYR A  22     -27.061 -35.663   6.994  1.00  0.84           O  
ATOM    160  CZ  TYR A  22     -26.671 -36.479   5.955  1.00  0.84           C  
ATOM    161  N   ALA A  23     -25.259 -41.380   0.687  1.00  0.88           N  
ATOM    162  CA  ALA A  23     -25.371 -41.885  -0.679  1.00  0.88           C  
ATOM    163  C   ALA A  23     -24.868 -43.323  -0.775  1.00  0.88           C  
ATOM    164  CB  ALA A  23     -24.597 -40.989  -1.643  1.00  0.88           C  
ATOM    165  O   ALA A  23     -25.112 -44.007  -1.772  1.00  0.88           O  
ATOM    166  N   CYS A  24     -24.099 -43.638   0.228  1.00  0.87           N  
ATOM    167  CA  CYS A  24     -23.586 -45.004   0.228  1.00  0.87           C  
ATOM    168  C   CYS A  24     -23.930 -45.716   1.530  1.00  0.87           C  
ATOM    169  CB  CYS A  24     -22.072 -45.007   0.019  1.00  0.87           C  
ATOM    170  O   CYS A  24     -24.475 -45.106   2.451  1.00  0.87           O  
ATOM    171  SG  CYS A  24     -21.129 -44.669   1.522  1.00  0.87           S  
ATOM    172  N   SER A  25     -23.944 -47.097   1.575  1.00  0.82           N  
ATOM    173  CA  SER A  25     -24.255 -47.874   2.770  1.00  0.82           C  
ATOM    174  C   SER A  25     -23.033 -48.014   3.672  1.00  0.82           C  
ATOM    175  CB  SER A  25     -24.778 -49.259   2.388  1.00  0.82           C  
ATOM    176  O   SER A  25     -23.006 -48.867   4.562  1.00  0.82           O  
ATOM    177  OG  SER A  25     -23.951 -49.855   1.404  1.00  0.82           O  
ATOM    178  N   GLY A  26     -21.894 -47.129   3.394  1.00  0.80           N  
ATOM    179  CA  GLY A  26     -20.684 -47.252   4.192  1.00  0.80           C  
ATOM    180  C   GLY A  26     -19.716 -48.288   3.651  1.00  0.80           C  
ATOM    181  O   GLY A  26     -18.750 -48.653   4.324  1.00  0.80           O  
ATOM    182  N   THR A  27     -20.023 -48.781   2.504  1.00  0.81           N  
ATOM    183  CA  THR A  27     -19.230 -49.856   1.918  1.00  0.81           C  
ATOM    184  C   THR A  27     -18.139 -49.291   1.012  1.00  0.81           C  
ATOM    185  CB  THR A  27     -20.113 -50.829   1.116  1.00  0.81           C  
ATOM    186  O   THR A  27     -17.148 -49.967   0.729  1.00  0.81           O  
ATOM    187  CG2 THR A  27     -21.047 -51.609   2.036  1.00  0.81           C  
ATOM    188  OG1 THR A  27     -20.898 -50.088   0.174  1.00  0.81           O  
ATOM    189  N   ASP A  28     -18.282 -48.041   0.712  1.00  0.87           N  
ATOM    190  CA  ASP A  28     -17.323 -47.415  -0.193  1.00  0.87           C  
ATOM    191  C   ASP A  28     -16.114 -46.880   0.572  1.00  0.87           C  
ATOM    192  CB  ASP A  28     -17.988 -46.285  -0.983  1.00  0.87           C  
ATOM    193  O   ASP A  28     -16.216 -46.559   1.757  1.00  0.87           O  
ATOM    194  CG  ASP A  28     -18.985 -46.789  -2.012  1.00  0.87           C  
ATOM    195  OD1 ASP A  28     -18.931 -47.982  -2.381  1.00  0.87           O  
ATOM    196  OD2 ASP A  28     -19.830 -45.984  -2.460  1.00  0.87           O  
ATOM    197  N   GLU A  29     -14.970 -46.841  -0.143  1.00  0.87           N  
ATOM    198  CA  GLU A  29     -13.759 -46.312   0.476  1.00  0.87           C  
ATOM    199  C   GLU A  29     -13.857 -44.803   0.679  1.00  0.87           C  
ATOM    200  CB  GLU A  29     -12.530 -46.650  -0.372  1.00  0.87           C  
ATOM    201  O   GLU A  29     -14.254 -44.073  -0.231  1.00  0.87           O  
ATOM    202  CG  GLU A  29     -11.208 -46.459   0.358  1.00  0.87           C  
ATOM    203  CD  GLU A  29     -10.002 -46.877  -0.467  1.00  0.87           C  
ATOM    204  OE1 GLU A  29      -8.861 -46.800   0.044  1.00  0.87           O  
ATOM    205  OE2 GLU A  29     -10.198 -47.285  -1.633  1.00  0.87           O  
ATOM    206  N   ALA A  30     -13.492 -44.470   1.876  1.00  0.89           N  
ATOM    207  CA  ALA A  30     -13.468 -43.039   2.170  1.00  0.89           C  
ATOM    208  C   ALA A  30     -12.296 -42.356   1.470  1.00  0.89           C  
ATOM    209  CB  ALA A  30     -13.393 -42.806   3.677  1.00  0.89           C  
ATOM    210  O   ALA A  30     -11.174 -42.868   1.482  1.00  0.89           O  
ATOM    211  N   ILE A  31     -12.568 -41.198   0.855  1.00  0.90           N  
ATOM    212  CA  ILE A  31     -11.503 -40.460   0.185  1.00  0.90           C  
ATOM    213  C   ILE A  31     -11.396 -39.056   0.777  1.00  0.90           C  
ATOM    214  CB  ILE A  31     -11.743 -40.381  -1.340  1.00  0.90           C  
ATOM    215  O   ILE A  31     -10.427 -38.339   0.519  1.00  0.90           O  
ATOM    216  CG1 ILE A  31     -13.141 -39.825  -1.633  1.00  0.90           C  
ATOM    217  CG2 ILE A  31     -11.553 -41.756  -1.987  1.00  0.90           C  
ATOM    218  CD1 ILE A  31     -13.381 -39.496  -3.100  1.00  0.90           C  
ATOM    219  N   PHE A  32     -12.424 -38.731   1.595  1.00  0.90           N  
ATOM    220  CA  PHE A  32     -12.422 -37.397   2.184  1.00  0.90           C  
ATOM    221  C   PHE A  32     -12.628 -37.471   3.692  1.00  0.90           C  
ATOM    222  CB  PHE A  32     -13.508 -36.525   1.547  1.00  0.90           C  
ATOM    223  O   PHE A  32     -13.313 -38.369   4.187  1.00  0.90           O  
ATOM    224  CG  PHE A  32     -13.248 -36.189   0.104  1.00  0.90           C  
ATOM    225  CD1 PHE A  32     -12.387 -35.153  -0.239  1.00  0.90           C  
ATOM    226  CD2 PHE A  32     -13.865 -36.908  -0.911  1.00  0.90           C  
ATOM    227  CE1 PHE A  32     -12.145 -34.840  -1.574  1.00  0.90           C  
ATOM    228  CE2 PHE A  32     -13.628 -36.601  -2.248  1.00  0.90           C  
ATOM    229  CZ  PHE A  32     -12.768 -35.566  -2.577  1.00  0.90           C  
ATOM    230  N   GLU A  33     -12.003 -36.618   4.436  1.00  0.90           N  
ATOM    231  CA  GLU A  33     -12.295 -36.347   5.840  1.00  0.90           C  
ATOM    232  C   GLU A  33     -12.795 -34.919   6.035  1.00  0.90           C  
ATOM    233  CB  GLU A  33     -11.055 -36.593   6.704  1.00  0.90           C  
ATOM    234  O   GLU A  33     -12.188 -33.970   5.535  1.00  0.90           O  
ATOM    235  CG  GLU A  33     -11.302 -36.426   8.196  1.00  0.90           C  
ATOM    236  CD  GLU A  33     -10.067 -36.690   9.042  1.00  0.90           C  
ATOM    237  OE1 GLU A  33     -10.209 -36.969  10.254  1.00  0.90           O  
ATOM    238  OE2 GLU A  33      -8.947 -36.615   8.488  1.00  0.90           O  
ATOM    239  N   CYS A  34     -13.923 -34.820   6.622  1.00  0.84           N  
ATOM    240  CA  CYS A  34     -14.488 -33.521   6.970  1.00  0.84           C  
ATOM    241  C   CYS A  34     -14.504 -33.320   8.481  1.00  0.84           C  
ATOM    242  CB  CYS A  34     -15.905 -33.386   6.414  1.00  0.84           C  
ATOM    243  O   CYS A  34     -15.215 -34.027   9.197  1.00  0.84           O  
ATOM    244  SG  CYS A  34     -16.695 -31.811   6.808  1.00  0.84           S  
ATOM    245  N   ASP A  35     -13.728 -32.376   8.965  1.00  0.76           N  
ATOM    246  CA  ASP A  35     -13.580 -32.135  10.397  1.00  0.76           C  
ATOM    247  C   ASP A  35     -14.880 -31.612  11.003  1.00  0.76           C  
ATOM    248  CB  ASP A  35     -12.442 -31.146  10.660  1.00  0.76           C  
ATOM    249  O   ASP A  35     -15.268 -32.020  12.100  1.00  0.76           O  
ATOM    250  CG  ASP A  35     -11.067 -31.755  10.453  1.00  0.76           C  
ATOM    251  OD1 ASP A  35     -10.962 -32.994  10.320  1.00  0.76           O  
ATOM    252  OD2 ASP A  35     -10.078 -30.990  10.425  1.00  0.76           O  
ATOM    253  N   GLU A  36     -15.471 -30.812  10.200  1.00  0.77           N  
ATOM    254  CA  GLU A  36     -16.705 -30.195  10.680  1.00  0.77           C  
ATOM    255  C   GLU A  36     -17.849 -31.203  10.715  1.00  0.77           C  
ATOM    256  CB  GLU A  36     -17.084 -28.999   9.803  1.00  0.77           C  
ATOM    257  O   GLU A  36     -18.697 -31.157  11.608  1.00  0.77           O  
ATOM    258  CG  GLU A  36     -16.111 -27.832   9.899  1.00  0.77           C  
ATOM    259  CD  GLU A  36     -16.464 -26.679   8.973  1.00  0.77           C  
ATOM    260  OE1 GLU A  36     -15.672 -26.376   8.052  1.00  0.77           O  
ATOM    261  OE2 GLU A  36     -17.540 -26.073   9.171  1.00  0.77           O  
ATOM    262  N   CYS A  37     -17.886 -32.129   9.760  1.00  0.81           N  
ATOM    263  CA  CYS A  37     -18.913 -33.164   9.719  1.00  0.81           C  
ATOM    264  C   CYS A  37     -18.545 -34.333  10.625  1.00  0.81           C  
ATOM    265  CB  CYS A  37     -19.117 -33.661   8.288  1.00  0.81           C  
ATOM    266  O   CYS A  37     -19.388 -35.181  10.925  1.00  0.81           O  
ATOM    267  SG  CYS A  37     -19.749 -32.398   7.162  1.00  0.81           S  
ATOM    268  N   CYS A  38     -17.428 -34.305  11.049  1.00  0.79           N  
ATOM    269  CA  CYS A  38     -16.859 -35.368  11.871  1.00  0.79           C  
ATOM    270  C   CYS A  38     -17.037 -36.727  11.205  1.00  0.79           C  
ATOM    271  CB  CYS A  38     -17.507 -35.380  13.255  1.00  0.79           C  
ATOM    272  O   CYS A  38     -17.470 -37.685  11.846  1.00  0.79           O  
ATOM    273  SG  CYS A  38     -17.189 -33.886  14.220  1.00  0.79           S  
ATOM    274  N   SER A  39     -16.622 -36.752   9.922  1.00  0.85           N  
ATOM    275  CA  SER A  39     -16.864 -38.024   9.250  1.00  0.85           C  
ATOM    276  C   SER A  39     -15.853 -38.261   8.133  1.00  0.85           C  
ATOM    277  CB  SER A  39     -18.283 -38.070   8.682  1.00  0.85           C  
ATOM    278  O   SER A  39     -15.305 -37.309   7.573  1.00  0.85           O  
ATOM    279  OG  SER A  39     -18.419 -37.168   7.597  1.00  0.85           O  
ATOM    280  N   LEU A  40     -15.494 -39.529   7.871  1.00  0.90           N  
ATOM    281  CA  LEU A  40     -14.856 -39.985   6.641  1.00  0.90           C  
ATOM    282  C   LEU A  40     -15.896 -40.263   5.560  1.00  0.90           C  
ATOM    283  CB  LEU A  40     -14.026 -41.245   6.902  1.00  0.90           C  
ATOM    284  O   LEU A  40     -16.870 -40.980   5.799  1.00  0.90           O  
ATOM    285  CG  LEU A  40     -12.863 -41.098   7.885  1.00  0.90           C  
ATOM    286  CD1 LEU A  40     -12.274 -42.465   8.217  1.00  0.90           C  
ATOM    287  CD2 LEU A  40     -11.793 -40.174   7.314  1.00  0.90           C  
ATOM    288  N   GLN A  41     -15.579 -39.615   4.394  1.00  0.92           N  
ATOM    289  CA  GLN A  41     -16.636 -39.668   3.389  1.00  0.92           C  
ATOM    290  C   GLN A  41     -16.101 -40.181   2.055  1.00  0.92           C  
ATOM    291  CB  GLN A  41     -17.272 -38.289   3.204  1.00  0.92           C  
ATOM    292  O   GLN A  41     -14.973 -39.865   1.670  1.00  0.92           O  
ATOM    293  CG  GLN A  41     -17.784 -37.670   4.498  1.00  0.92           C  
ATOM    294  CD  GLN A  41     -18.102 -36.194   4.356  1.00  0.92           C  
ATOM    295  NE2 GLN A  41     -18.676 -35.607   5.401  1.00  0.92           N  
ATOM    296  OE1 GLN A  41     -17.835 -35.584   3.315  1.00  0.92           O  
ATOM    297  N   CYS A  42     -16.884 -41.037   1.425  1.00  0.93           N  
ATOM    298  CA  CYS A  42     -16.589 -41.415   0.047  1.00  0.93           C  
ATOM    299  C   CYS A  42     -16.957 -40.292  -0.916  1.00  0.93           C  
ATOM    300  CB  CYS A  42     -17.341 -42.690  -0.332  1.00  0.93           C  
ATOM    301  O   CYS A  42     -17.536 -39.284  -0.509  1.00  0.93           O  
ATOM    302  SG  CYS A  42     -19.116 -42.449  -0.560  1.00  0.93           S  
ATOM    303  N   LEU A  43     -16.556 -40.411  -2.081  1.00  0.92           N  
ATOM    304  CA  LEU A  43     -16.792 -39.361  -3.065  1.00  0.92           C  
ATOM    305  C   LEU A  43     -18.281 -39.056  -3.189  1.00  0.92           C  
ATOM    306  CB  LEU A  43     -16.227 -39.767  -4.429  1.00  0.92           C  
ATOM    307  O   LEU A  43     -18.680 -37.890  -3.216  1.00  0.92           O  
ATOM    308  CG  LEU A  43     -16.319 -38.720  -5.540  1.00  0.92           C  
ATOM    309  CD1 LEU A  43     -15.480 -37.497  -5.186  1.00  0.92           C  
ATOM    310  CD2 LEU A  43     -15.873 -39.314  -6.872  1.00  0.92           C  
ATOM    311  N   ARG A  44     -19.092 -40.005  -3.171  1.00  0.93           N  
ATOM    312  CA  ARG A  44     -20.530 -39.832  -3.348  1.00  0.93           C  
ATOM    313  C   ARG A  44     -21.153 -39.154  -2.132  1.00  0.93           C  
ATOM    314  CB  ARG A  44     -21.207 -41.180  -3.602  1.00  0.93           C  
ATOM    315  O   ARG A  44     -21.965 -38.237  -2.274  1.00  0.93           O  
ATOM    316  CG  ARG A  44     -20.865 -41.798  -4.949  1.00  0.93           C  
ATOM    317  CD  ARG A  44     -21.501 -43.170  -5.117  1.00  0.93           C  
ATOM    318  NE  ARG A  44     -22.959 -43.099  -5.073  1.00  0.93           N  
ATOM    319  NH1 ARG A  44     -23.265 -45.356  -4.689  1.00  0.93           N  
ATOM    320  NH2 ARG A  44     -25.076 -43.960  -4.850  1.00  0.93           N  
ATOM    321  CZ  ARG A  44     -23.763 -44.138  -4.871  1.00  0.93           C  
ATOM    322  N   CYS A  45     -20.867 -39.670  -0.950  1.00  0.94           N  
ATOM    323  CA  CYS A  45     -21.428 -39.131   0.283  1.00  0.94           C  
ATOM    324  C   CYS A  45     -20.976 -37.692   0.505  1.00  0.94           C  
ATOM    325  CB  CYS A  45     -21.022 -39.992   1.479  1.00  0.94           C  
ATOM    326  O   CYS A  45     -21.761 -36.851   0.946  1.00  0.94           O  
ATOM    327  SG  CYS A  45     -21.946 -41.539   1.608  1.00  0.94           S  
ATOM    328  N   GLU A  46     -19.719 -37.496   0.209  1.00  0.92           N  
ATOM    329  CA  GLU A  46     -19.198 -36.137   0.324  1.00  0.92           C  
ATOM    330  C   GLU A  46     -19.957 -35.176  -0.587  1.00  0.92           C  
ATOM    331  CB  GLU A  46     -17.703 -36.104  -0.005  1.00  0.92           C  
ATOM    332  O   GLU A  46     -20.292 -34.061  -0.181  1.00  0.92           O  
ATOM    333  CG  GLU A  46     -17.078 -34.722   0.115  1.00  0.92           C  
ATOM    334  CD  GLU A  46     -17.066 -33.952  -1.196  1.00  0.92           C  
ATOM    335  OE1 GLU A  46     -16.943 -32.707  -1.168  1.00  0.92           O  
ATOM    336  OE2 GLU A  46     -17.183 -34.600  -2.260  1.00  0.92           O  
ATOM    337  N   GLU A  47     -20.224 -35.473  -1.773  1.00  0.92           N  
ATOM    338  CA  GLU A  47     -20.940 -34.632  -2.729  1.00  0.92           C  
ATOM    339  C   GLU A  47     -22.384 -34.406  -2.292  1.00  0.92           C  
ATOM    340  CB  GLU A  47     -20.904 -35.257  -4.126  1.00  0.92           C  
ATOM    341  O   GLU A  47     -22.883 -33.280  -2.339  1.00  0.92           O  
ATOM    342  CG  GLU A  47     -19.598 -35.024  -4.871  1.00  0.92           C  
ATOM    343  CD  GLU A  47     -19.545 -35.719  -6.222  1.00  0.92           C  
ATOM    344  OE1 GLU A  47     -18.505 -35.625  -6.913  1.00  0.92           O  
ATOM    345  OE2 GLU A  47     -20.552 -36.362  -6.593  1.00  0.92           O  
ATOM    346  N   GLU A  48     -23.034 -35.478  -1.857  1.00  0.93           N  
ATOM    347  CA  GLU A  48     -24.431 -35.388  -1.441  1.00  0.93           C  
ATOM    348  C   GLU A  48     -24.570 -34.595  -0.144  1.00  0.93           C  
ATOM    349  CB  GLU A  48     -25.033 -36.785  -1.271  1.00  0.93           C  
ATOM    350  O   GLU A  48     -25.464 -33.756  -0.017  1.00  0.93           O  
ATOM    351  CG  GLU A  48     -26.536 -36.781  -1.030  1.00  0.93           C  
ATOM    352  CD  GLU A  48     -27.328 -36.202  -2.192  1.00  0.93           C  
ATOM    353  OE1 GLU A  48     -28.446 -35.686  -1.966  1.00  0.93           O  
ATOM    354  OE2 GLU A  48     -26.827 -36.266  -3.336  1.00  0.93           O  
ATOM    355  N   LEU A  49     -23.715 -34.888   0.764  1.00  0.90           N  
ATOM    356  CA  LEU A  49     -23.748 -34.224   2.062  1.00  0.90           C  
ATOM    357  C   LEU A  49     -23.451 -32.735   1.920  1.00  0.90           C  
ATOM    358  CB  LEU A  49     -22.742 -34.868   3.019  1.00  0.90           C  
ATOM    359  O   LEU A  49     -24.156 -31.900   2.490  1.00  0.90           O  
ATOM    360  CG  LEU A  49     -22.841 -34.453   4.488  1.00  0.90           C  
ATOM    361  CD1 LEU A  49     -24.127 -34.994   5.106  1.00  0.90           C  
ATOM    362  CD2 LEU A  49     -21.623 -34.939   5.265  1.00  0.90           C  
ATOM    363  N   HIS A  50     -22.494 -32.321   1.160  1.00  0.90           N  
ATOM    364  CA  HIS A  50     -22.047 -30.934   1.098  1.00  0.90           C  
ATOM    365  C   HIS A  50     -22.761 -30.175  -0.016  1.00  0.90           C  
ATOM    366  CB  HIS A  50     -20.533 -30.868   0.892  1.00  0.90           C  
ATOM    367  O   HIS A  50     -22.439 -29.016  -0.288  1.00  0.90           O  
ATOM    368  CG  HIS A  50     -19.746 -31.312   2.083  1.00  0.90           C  
ATOM    369  CD2 HIS A  50     -19.567 -30.737   3.296  1.00  0.90           C  
ATOM    370  ND1 HIS A  50     -19.022 -32.485   2.102  1.00  0.90           N  
ATOM    371  CE1 HIS A  50     -18.432 -32.612   3.279  1.00  0.90           C  
ATOM    372  NE2 HIS A  50     -18.746 -31.565   4.021  1.00  0.90           N  
ATOM    373  N   ARG A  51     -23.648 -30.842  -0.665  1.00  0.88           N  
ATOM    374  CA  ARG A  51     -24.607 -30.148  -1.518  1.00  0.88           C  
ATOM    375  C   ARG A  51     -25.563 -29.297  -0.688  1.00  0.88           C  
ATOM    376  CB  ARG A  51     -25.397 -31.148  -2.365  1.00  0.88           C  
ATOM    377  O   ARG A  51     -26.106 -28.305  -1.180  1.00  0.88           O  
ATOM    378  CG  ARG A  51     -26.124 -30.520  -3.543  1.00  0.88           C  
ATOM    379  CD  ARG A  51     -26.895 -31.556  -4.348  1.00  0.88           C  
ATOM    380  NE  ARG A  51     -26.339 -31.720  -5.689  1.00  0.88           N  
ATOM    381  NH1 ARG A  51     -27.107 -33.880  -5.968  1.00  0.88           N  
ATOM    382  NH2 ARG A  51     -25.907 -32.861  -7.634  1.00  0.88           N  
ATOM    383  CZ  ARG A  51     -26.452 -32.820  -6.427  1.00  0.88           C  
ATOM    384  N   GLN A  52     -25.783 -29.732   0.523  1.00  0.83           N  
ATOM    385  CA  GLN A  52     -26.643 -28.987   1.437  1.00  0.83           C  
ATOM    386  C   GLN A  52     -26.046 -27.622   1.764  1.00  0.83           C  
ATOM    387  CB  GLN A  52     -26.875 -29.781   2.723  1.00  0.83           C  
ATOM    388  O   GLN A  52     -24.843 -27.507   2.011  1.00  0.83           O  
ATOM    389  CG  GLN A  52     -27.584 -31.111   2.506  1.00  0.83           C  
ATOM    390  CD  GLN A  52     -27.762 -31.899   3.790  1.00  0.83           C  
ATOM    391  NE2 GLN A  52     -27.947 -33.208   3.662  1.00  0.83           N  
ATOM    392  OE1 GLN A  52     -27.731 -31.335   4.889  1.00  0.83           O  
ATOM    393  N   GLU A  53     -26.815 -26.599   1.659  1.00  0.77           N  
ATOM    394  CA  GLU A  53     -26.390 -25.212   1.823  1.00  0.77           C  
ATOM    395  C   GLU A  53     -25.661 -25.012   3.149  1.00  0.77           C  
ATOM    396  CB  GLU A  53     -27.591 -24.267   1.735  1.00  0.77           C  
ATOM    397  O   GLU A  53     -24.654 -24.303   3.208  1.00  0.77           O  
ATOM    398  CG  GLU A  53     -27.213 -22.811   1.509  1.00  0.77           C  
ATOM    399  CD  GLU A  53     -28.362 -21.967   0.981  1.00  0.77           C  
ATOM    400  OE1 GLU A  53     -28.129 -20.802   0.588  1.00  0.77           O  
ATOM    401  OE2 GLU A  53     -29.505 -22.476   0.961  1.00  0.77           O  
ATOM    402  N   ARG A  54     -26.039 -25.699   4.133  1.00  0.80           N  
ATOM    403  CA  ARG A  54     -25.479 -25.486   5.464  1.00  0.80           C  
ATOM    404  C   ARG A  54     -24.091 -26.107   5.580  1.00  0.80           C  
ATOM    405  CB  ARG A  54     -26.404 -26.066   6.536  1.00  0.80           C  
ATOM    406  O   ARG A  54     -23.290 -25.696   6.423  1.00  0.80           O  
ATOM    407  CG  ARG A  54     -26.541 -27.579   6.478  1.00  0.80           C  
ATOM    408  CD  ARG A  54     -27.478 -28.103   7.557  1.00  0.80           C  
ATOM    409  NE  ARG A  54     -27.665 -29.547   7.454  1.00  0.80           N  
ATOM    410  NH1 ARG A  54     -25.960 -30.082   8.919  1.00  0.80           N  
ATOM    411  NH2 ARG A  54     -27.196 -31.743   7.936  1.00  0.80           N  
ATOM    412  CZ  ARG A  54     -26.940 -30.454   8.103  1.00  0.80           C  
ATOM    413  N   LEU A  55     -23.753 -27.049   4.764  1.00  0.78           N  
ATOM    414  CA  LEU A  55     -22.519 -27.812   4.923  1.00  0.78           C  
ATOM    415  C   LEU A  55     -21.581 -27.579   3.744  1.00  0.78           C  
ATOM    416  CB  LEU A  55     -22.825 -29.305   5.060  1.00  0.78           C  
ATOM    417  O   LEU A  55     -20.497 -28.164   3.683  1.00  0.78           O  
ATOM    418  CG  LEU A  55     -23.805 -29.698   6.166  1.00  0.78           C  
ATOM    419  CD1 LEU A  55     -24.146 -31.181   6.071  1.00  0.78           C  
ATOM    420  CD2 LEU A  55     -23.226 -29.364   7.537  1.00  0.78           C  
ATOM    421  N   ARG A  56     -21.962 -26.725   2.799  1.00  0.77           N  
ATOM    422  CA  ARG A  56     -21.287 -26.531   1.520  1.00  0.77           C  
ATOM    423  C   ARG A  56     -19.864 -26.020   1.725  1.00  0.77           C  
ATOM    424  CB  ARG A  56     -22.071 -25.555   0.640  1.00  0.77           C  
ATOM    425  O   ARG A  56     -18.961 -26.360   0.958  1.00  0.77           O  
ATOM    426  CG  ARG A  56     -21.502 -25.395  -0.761  1.00  0.77           C  
ATOM    427  CD  ARG A  56     -22.349 -24.457  -1.610  1.00  0.77           C  
ATOM    428  NE  ARG A  56     -22.035 -23.057  -1.341  1.00  0.77           N  
ATOM    429  NH1 ARG A  56     -23.863 -22.215  -2.477  1.00  0.77           N  
ATOM    430  NH2 ARG A  56     -22.385 -20.790  -1.458  1.00  0.77           N  
ATOM    431  CZ  ARG A  56     -22.762 -22.024  -1.759  1.00  0.77           C  
ATOM    432  N   ASN A  57     -19.683 -25.355   2.836  1.00  0.74           N  
ATOM    433  CA  ASN A  57     -18.398 -24.680   2.985  1.00  0.74           C  
ATOM    434  C   ASN A  57     -17.489 -25.412   3.967  1.00  0.74           C  
ATOM    435  CB  ASN A  57     -18.602 -23.230   3.429  1.00  0.74           C  
ATOM    436  O   ASN A  57     -16.496 -24.854   4.435  1.00  0.74           O  
ATOM    437  CG  ASN A  57     -19.287 -22.386   2.373  1.00  0.74           C  
ATOM    438  ND2 ASN A  57     -20.144 -21.470   2.809  1.00  0.74           N  
ATOM    439  OD1 ASN A  57     -19.050 -22.557   1.174  1.00  0.74           O  
ATOM    440  N   HIS A  58     -17.912 -26.592   4.292  1.00  0.80           N  
ATOM    441  CA  HIS A  58     -17.017 -27.364   5.147  1.00  0.80           C  
ATOM    442  C   HIS A  58     -15.696 -27.653   4.443  1.00  0.80           C  
ATOM    443  CB  HIS A  58     -17.682 -28.673   5.575  1.00  0.80           C  
ATOM    444  O   HIS A  58     -15.671 -27.890   3.233  1.00  0.80           O  
ATOM    445  CG  HIS A  58     -18.770 -28.492   6.585  1.00  0.80           C  
ATOM    446  CD2 HIS A  58     -19.411 -27.378   7.012  1.00  0.80           C  
ATOM    447  ND1 HIS A  58     -19.315 -29.544   7.289  1.00  0.80           N  
ATOM    448  CE1 HIS A  58     -20.247 -29.084   8.106  1.00  0.80           C  
ATOM    449  NE2 HIS A  58     -20.325 -27.772   7.957  1.00  0.80           N  
ATOM    450  N   GLU A  59     -14.562 -27.555   5.119  1.00  0.70           N  
ATOM    451  CA  GLU A  59     -13.253 -27.933   4.596  1.00  0.70           C  
ATOM    452  C   GLU A  59     -13.106 -29.450   4.519  1.00  0.70           C  
ATOM    453  CB  GLU A  59     -12.137 -27.340   5.461  1.00  0.70           C  
ATOM    454  O   GLU A  59     -13.310 -30.150   5.514  1.00  0.70           O  
ATOM    455  CG  GLU A  59     -10.755 -27.435   4.831  1.00  0.70           C  
ATOM    456  CD  GLU A  59      -9.670 -26.769   5.662  1.00  0.70           C  
ATOM    457  OE1 GLU A  59      -8.502 -26.725   5.213  1.00  0.70           O  
ATOM    458  OE2 GLU A  59      -9.990 -26.290   6.773  1.00  0.70           O  
ATOM    459  N   ARG A  60     -12.701 -29.954   3.234  1.00  0.82           N  
ATOM    460  CA  ARG A  60     -12.569 -31.378   2.944  1.00  0.82           C  
ATOM    461  C   ARG A  60     -11.116 -31.748   2.662  1.00  0.82           C  
ATOM    462  CB  ARG A  60     -13.449 -31.769   1.755  1.00  0.82           C  
ATOM    463  O   ARG A  60     -10.478 -31.157   1.788  1.00  0.82           O  
ATOM    464  CG  ARG A  60     -14.929 -31.496   1.968  1.00  0.82           C  
ATOM    465  CD  ARG A  60     -15.287 -30.049   1.657  1.00  0.82           C  
ATOM    466  NE  ARG A  60     -15.924 -29.921   0.349  1.00  0.82           N  
ATOM    467  NH1 ARG A  60     -15.714 -27.623   0.242  1.00  0.82           N  
ATOM    468  NH2 ARG A  60     -16.703 -28.769  -1.479  1.00  0.82           N  
ATOM    469  CZ  ARG A  60     -16.112 -28.771  -0.293  1.00  0.82           C  
ATOM    470  N   ILE A  61     -10.679 -32.656   3.519  1.00  0.83           N  
ATOM    471  CA  ILE A  61      -9.304 -33.109   3.336  1.00  0.83           C  
ATOM    472  C   ILE A  61      -9.294 -34.435   2.578  1.00  0.83           C  
ATOM    473  CB  ILE A  61      -8.574 -33.260   4.690  1.00  0.83           C  
ATOM    474  O   ILE A  61      -9.952 -35.395   2.987  1.00  0.83           O  
ATOM    475  CG1 ILE A  61      -8.596 -31.935   5.459  1.00  0.83           C  
ATOM    476  CG2 ILE A  61      -7.138 -33.747   4.478  1.00  0.83           C  
ATOM    477  CD1 ILE A  61      -8.163 -32.056   6.914  1.00  0.83           C  
ATOM    478  N   ARG A  62      -8.598 -34.460   1.434  1.00  0.83           N  
ATOM    479  CA  ARG A  62      -8.434 -35.718   0.713  1.00  0.83           C  
ATOM    480  C   ARG A  62      -7.517 -36.670   1.474  1.00  0.83           C  
ATOM    481  CB  ARG A  62      -7.878 -35.464  -0.690  1.00  0.83           C  
ATOM    482  O   ARG A  62      -6.422 -36.286   1.889  1.00  0.83           O  
ATOM    483  CG  ARG A  62      -8.128 -36.602  -1.667  1.00  0.83           C  
ATOM    484  CD  ARG A  62      -7.830 -36.190  -3.101  1.00  0.83           C  
ATOM    485  NE  ARG A  62      -8.181 -37.244  -4.049  1.00  0.83           N  
ATOM    486  NH1 ARG A  62      -7.504 -36.072  -5.921  1.00  0.83           N  
ATOM    487  NH2 ARG A  62      -8.371 -38.183  -6.136  1.00  0.83           N  
ATOM    488  CZ  ARG A  62      -8.018 -37.164  -5.367  1.00  0.83           C  
ATOM    489  N   LEU A  63      -7.921 -37.975   1.631  1.00  0.83           N  
ATOM    490  CA  LEU A  63      -7.169 -38.956   2.406  1.00  0.83           C  
ATOM    491  C   LEU A  63      -6.002 -39.509   1.596  1.00  0.83           C  
ATOM    492  CB  LEU A  63      -8.083 -40.100   2.854  1.00  0.83           C  
ATOM    493  O   LEU A  63      -6.158 -39.836   0.418  1.00  0.83           O  
ATOM    494  CG  LEU A  63      -9.288 -39.710   3.710  1.00  0.83           C  
ATOM    495  CD1 LEU A  63     -10.166 -40.928   3.976  1.00  0.83           C  
ATOM    496  CD2 LEU A  63      -8.831 -39.078   5.021  1.00  0.83           C  
ATOM    497  N   LYS A  64      -4.852 -39.538   2.141  1.00  0.75           N  
ATOM    498  CA  LYS A  64      -3.657 -40.114   1.532  1.00  0.75           C  
ATOM    499  C   LYS A  64      -3.315 -41.463   2.159  1.00  0.75           C  
ATOM    500  CB  LYS A  64      -2.471 -39.157   1.669  1.00  0.75           C  
ATOM    501  O   LYS A  64      -3.819 -41.800   3.232  1.00  0.75           O  
ATOM    502  CG  LYS A  64      -2.691 -37.802   1.013  1.00  0.75           C  
ATOM    503  CD  LYS A  64      -1.492 -36.884   1.212  1.00  0.75           C  
ATOM    504  CE  LYS A  64      -1.723 -35.516   0.583  1.00  0.75           C  
ATOM    505  NZ  LYS A  64      -0.570 -34.596   0.819  1.00  0.75           N  
ATOM    506  N   PRO A  65      -2.453 -42.268   1.378  1.00  0.72           N  
ATOM    507  CA  PRO A  65      -1.989 -43.526   1.967  1.00  0.72           C  
ATOM    508  C   PRO A  65      -1.319 -43.330   3.325  1.00  0.72           C  
ATOM    509  CB  PRO A  65      -0.988 -44.050   0.935  1.00  0.72           C  
ATOM    510  O   PRO A  65      -0.502 -42.420   3.489  1.00  0.72           O  
ATOM    511  CG  PRO A  65      -1.348 -43.352  -0.336  1.00  0.72           C  
ATOM    512  CD  PRO A  65      -1.956 -42.022   0.007  1.00  0.72           C  
ATOM    513  N   GLY A  66      -1.834 -43.988   4.373  1.00  0.72           N  
ATOM    514  CA  GLY A  66      -1.289 -43.897   5.718  1.00  0.72           C  
ATOM    515  C   GLY A  66      -2.070 -42.955   6.615  1.00  0.72           C  
ATOM    516  O   GLY A  66      -1.621 -42.621   7.714  1.00  0.72           O  
ATOM    517  N   HIS A  67      -3.149 -42.468   6.136  1.00  0.81           N  
ATOM    518  CA  HIS A  67      -3.997 -41.556   6.895  1.00  0.81           C  
ATOM    519  C   HIS A  67      -4.539 -42.226   8.154  1.00  0.81           C  
ATOM    520  CB  HIS A  67      -5.154 -41.053   6.029  1.00  0.81           C  
ATOM    521  O   HIS A  67      -4.973 -43.379   8.110  1.00  0.81           O  
ATOM    522  CG  HIS A  67      -6.011 -40.032   6.706  1.00  0.81           C  
ATOM    523  CD2 HIS A  67      -7.181 -40.157   7.377  1.00  0.81           C  
ATOM    524  ND1 HIS A  67      -5.690 -38.692   6.736  1.00  0.81           N  
ATOM    525  CE1 HIS A  67      -6.627 -38.036   7.399  1.00  0.81           C  
ATOM    526  NE2 HIS A  67      -7.544 -38.901   7.798  1.00  0.81           N  
ATOM    527  N   VAL A  68      -4.464 -41.460   9.311  1.00  0.84           N  
ATOM    528  CA  VAL A  68      -5.032 -41.953  10.562  1.00  0.84           C  
ATOM    529  C   VAL A  68      -6.247 -41.112  10.945  1.00  0.84           C  
ATOM    530  CB  VAL A  68      -3.991 -41.937  11.704  1.00  0.84           C  
ATOM    531  O   VAL A  68      -6.135 -39.898  11.134  1.00  0.84           O  
ATOM    532  CG1 VAL A  68      -4.595 -42.489  12.993  1.00  0.84           C  
ATOM    533  CG2 VAL A  68      -2.751 -42.735  11.306  1.00  0.84           C  
ATOM    534  N   PRO A  69      -7.434 -41.721  11.085  1.00  0.84           N  
ATOM    535  CA  PRO A  69      -8.647 -40.979  11.434  1.00  0.84           C  
ATOM    536  C   PRO A  69      -8.677 -40.552  12.899  1.00  0.84           C  
ATOM    537  CB  PRO A  69      -9.770 -41.975  11.133  1.00  0.84           C  
ATOM    538  O   PRO A  69      -7.904 -41.066  13.712  1.00  0.84           O  
ATOM    539  CG  PRO A  69      -9.115 -43.318  11.195  1.00  0.84           C  
ATOM    540  CD  PRO A  69      -7.651 -43.149  10.907  1.00  0.84           C  
ATOM    541  N   TYR A  70      -9.594 -39.561  13.198  1.00  0.86           N  
ATOM    542  CA  TYR A  70      -9.803 -39.129  14.575  1.00  0.86           C  
ATOM    543  C   TYR A  70     -10.632 -40.149  15.347  1.00  0.86           C  
ATOM    544  CB  TYR A  70     -10.493 -37.762  14.611  1.00  0.86           C  
ATOM    545  O   TYR A  70     -11.381 -40.927  14.752  1.00  0.86           O  
ATOM    546  CG  TYR A  70      -9.591 -36.616  14.220  1.00  0.86           C  
ATOM    547  CD1 TYR A  70      -8.651 -36.108  15.114  1.00  0.86           C  
ATOM    548  CD2 TYR A  70      -9.677 -36.040  12.958  1.00  0.86           C  
ATOM    549  CE1 TYR A  70      -7.819 -35.051  14.759  1.00  0.86           C  
ATOM    550  CE2 TYR A  70      -8.850 -34.983  12.591  1.00  0.86           C  
ATOM    551  OH  TYR A  70      -7.104 -33.450  13.140  1.00  0.86           O  
ATOM    552  CZ  TYR A  70      -7.925 -34.497  13.497  1.00  0.86           C  
ATOM    553  N   CYS A  71     -10.398 -40.107  16.639  1.00  0.86           N  
ATOM    554  CA  CYS A  71     -11.188 -40.947  17.533  1.00  0.86           C  
ATOM    555  C   CYS A  71     -12.662 -40.566  17.478  1.00  0.86           C  
ATOM    556  CB  CYS A  71     -10.675 -40.833  18.968  1.00  0.86           C  
ATOM    557  O   CYS A  71     -13.006 -39.384  17.546  1.00  0.86           O  
ATOM    558  SG  CYS A  71     -11.635 -41.790  20.162  1.00  0.86           S  
ATOM    559  N   ASP A  72     -13.583 -41.602  17.323  1.00  0.84           N  
ATOM    560  CA  ASP A  72     -15.018 -41.395  17.162  1.00  0.84           C  
ATOM    561  C   ASP A  72     -15.685 -41.100  18.503  1.00  0.84           C  
ATOM    562  CB  ASP A  72     -15.667 -42.619  16.510  1.00  0.84           C  
ATOM    563  O   ASP A  72     -16.760 -40.498  18.549  1.00  0.84           O  
ATOM    564  CG  ASP A  72     -15.243 -42.816  15.066  1.00  0.84           C  
ATOM    565  OD1 ASP A  72     -15.104 -41.815  14.329  1.00  0.84           O  
ATOM    566  OD2 ASP A  72     -15.049 -43.982  14.659  1.00  0.84           O  
ATOM    567  N   LEU A  73     -15.038 -41.430  19.614  1.00  0.82           N  
ATOM    568  CA  LEU A  73     -15.694 -41.369  20.916  1.00  0.82           C  
ATOM    569  C   LEU A  73     -15.178 -40.187  21.730  1.00  0.82           C  
ATOM    570  CB  LEU A  73     -15.472 -42.672  21.688  1.00  0.82           C  
ATOM    571  O   LEU A  73     -15.688 -39.907  22.817  1.00  0.82           O  
ATOM    572  CG  LEU A  73     -16.241 -43.896  21.189  1.00  0.82           C  
ATOM    573  CD1 LEU A  73     -15.713 -45.162  21.855  1.00  0.82           C  
ATOM    574  CD2 LEU A  73     -17.735 -43.732  21.448  1.00  0.82           C  
ATOM    575  N   CYS A  74     -14.161 -39.559  21.216  1.00  0.79           N  
ATOM    576  CA  CYS A  74     -13.664 -38.430  21.994  1.00  0.79           C  
ATOM    577  C   CYS A  74     -14.672 -37.287  22.004  1.00  0.79           C  
ATOM    578  CB  CYS A  74     -12.329 -37.939  21.434  1.00  0.79           C  
ATOM    579  O   CYS A  74     -15.042 -36.771  20.948  1.00  0.79           O  
ATOM    580  SG  CYS A  74     -10.917 -38.956  21.919  1.00  0.79           S  
ATOM    581  N   LYS A  75     -15.732 -37.470  22.714  1.00  0.61           N  
ATOM    582  CA  LYS A  75     -16.644 -36.342  22.881  1.00  0.61           C  
ATOM    583  C   LYS A  75     -16.154 -35.395  23.973  1.00  0.61           C  
ATOM    584  CB  LYS A  75     -18.054 -36.835  23.209  1.00  0.61           C  
ATOM    585  O   LYS A  75     -15.661 -35.840  25.012  1.00  0.61           O  
ATOM    586  CG  LYS A  75     -18.746 -37.544  22.054  1.00  0.61           C  
ATOM    587  CD  LYS A  75     -20.212 -37.820  22.366  1.00  0.61           C  
ATOM    588  CE  LYS A  75     -20.901 -38.547  21.218  1.00  0.61           C  
ATOM    589  NZ  LYS A  75     -22.352 -38.767  21.494  1.00  0.61           N  
ATOM    590  N   GLY A  76     -15.331 -34.451  23.619  1.00  0.49           N  
ATOM    591  CA  GLY A  76     -14.991 -33.320  24.469  1.00  0.49           C  
ATOM    592  C   GLY A  76     -15.543 -33.444  25.876  1.00  0.49           C  
ATOM    593  O   GLY A  76     -16.220 -32.537  26.365  1.00  0.49           O  
ATOM    594  N   LEU A  77     -15.512 -34.665  26.610  1.00  0.36           N  
ATOM    595  CA  LEU A  77     -15.977 -34.831  27.983  1.00  0.36           C  
ATOM    596  C   LEU A  77     -14.958 -34.277  28.972  1.00  0.36           C  
ATOM    597  CB  LEU A  77     -16.248 -36.308  28.283  1.00  0.36           C  
ATOM    598  O   LEU A  77     -13.753 -34.487  28.811  1.00  0.36           O  
ATOM    599  CG  LEU A  77     -17.633 -36.834  27.905  1.00  0.36           C  
ATOM    600  CD1 LEU A  77     -17.536 -38.269  27.400  1.00  0.36           C  
ATOM    601  CD2 LEU A  77     -18.582 -36.744  29.096  1.00  0.36           C  
ATOM    602  N   SER A  78     -15.187 -33.092  29.620  1.00  0.41           N  
ATOM    603  CA  SER A  78     -15.129 -32.453  30.931  1.00  0.41           C  
ATOM    604  C   SER A  78     -13.918 -32.929  31.725  1.00  0.41           C  
ATOM    605  CB  SER A  78     -16.409 -32.731  31.721  1.00  0.41           C  
ATOM    606  O   SER A  78     -13.803 -34.114  32.042  1.00  0.41           O  
ATOM    607  OG  SER A  78     -17.421 -31.798  31.385  1.00  0.41           O  
ATOM    608  N   GLY A  79     -12.685 -32.587  31.289  1.00  0.39           N  
ATOM    609  CA  GLY A  79     -11.625 -32.437  32.274  1.00  0.39           C  
ATOM    610  C   GLY A  79     -10.244 -32.717  31.712  1.00  0.39           C  
ATOM    611  O   GLY A  79      -9.238 -32.520  32.397  1.00  0.39           O  
ATOM    612  N   HIS A  80      -9.792 -32.167  30.528  1.00  0.34           N  
ATOM    613  CA  HIS A  80      -8.458 -31.868  30.019  1.00  0.34           C  
ATOM    614  C   HIS A  80      -8.528 -31.215  28.642  1.00  0.34           C  
ATOM    615  CB  HIS A  80      -7.612 -33.140  29.954  1.00  0.34           C  
ATOM    616  O   HIS A  80      -9.387 -31.563  27.828  1.00  0.34           O  
ATOM    617  CG  HIS A  80      -6.937 -33.478  31.245  1.00  0.34           C  
ATOM    618  CD2 HIS A  80      -6.951 -34.612  31.986  1.00  0.34           C  
ATOM    619  ND1 HIS A  80      -6.132 -32.586  31.920  1.00  0.34           N  
ATOM    620  CE1 HIS A  80      -5.679 -33.158  33.023  1.00  0.34           C  
ATOM    621  NE2 HIS A  80      -6.161 -34.388  33.086  1.00  0.34           N  
ATOM    622  N   LEU A  81      -8.505 -29.901  28.507  1.00  0.33           N  
ATOM    623  CA  LEU A  81      -8.412 -28.838  27.512  1.00  0.33           C  
ATOM    624  C   LEU A  81      -9.467 -29.016  26.426  1.00  0.33           C  
ATOM    625  CB  LEU A  81      -7.016 -28.812  26.884  1.00  0.33           C  
ATOM    626  O   LEU A  81      -9.591 -30.097  25.845  1.00  0.33           O  
ATOM    627  CG  LEU A  81      -5.981 -27.918  27.569  1.00  0.33           C  
ATOM    628  CD1 LEU A  81      -4.682 -28.686  27.792  1.00  0.33           C  
ATOM    629  CD2 LEU A  81      -5.730 -26.661  26.743  1.00  0.33           C  
ATOM    630  N   PRO A  82     -10.636 -28.271  26.359  1.00  0.35           N  
ATOM    631  CA  PRO A  82     -11.778 -28.302  25.442  1.00  0.35           C  
ATOM    632  C   PRO A  82     -11.364 -28.167  23.979  1.00  0.35           C  
ATOM    633  CB  PRO A  82     -12.618 -27.100  25.885  1.00  0.35           C  
ATOM    634  O   PRO A  82     -10.478 -27.372  23.655  1.00  0.35           O  
ATOM    635  CG  PRO A  82     -11.730 -26.334  26.810  1.00  0.35           C  
ATOM    636  CD  PRO A  82     -10.388 -27.008  26.852  1.00  0.35           C  
ATOM    637  N   GLY A  83     -11.199 -29.315  23.216  1.00  0.48           N  
ATOM    638  CA  GLY A  83     -11.509 -29.208  21.799  1.00  0.48           C  
ATOM    639  C   GLY A  83     -10.446 -29.821  20.907  1.00  0.48           C  
ATOM    640  O   GLY A  83     -10.482 -29.656  19.686  1.00  0.48           O  
ATOM    641  N   VAL A  84      -9.511 -30.761  21.393  1.00  0.54           N  
ATOM    642  CA  VAL A  84      -8.600 -31.345  20.414  1.00  0.54           C  
ATOM    643  C   VAL A  84      -8.859 -32.845  20.298  1.00  0.54           C  
ATOM    644  CB  VAL A  84      -7.123 -31.086  20.787  1.00  0.54           C  
ATOM    645  O   VAL A  84      -8.880 -33.557  21.304  1.00  0.54           O  
ATOM    646  CG1 VAL A  84      -6.188 -31.693  19.743  1.00  0.54           C  
ATOM    647  CG2 VAL A  84      -6.865 -29.587  20.933  1.00  0.54           C  
ATOM    648  N   ARG A  85      -9.605 -33.299  19.403  1.00  0.67           N  
ATOM    649  CA  ARG A  85      -9.790 -34.693  19.015  1.00  0.67           C  
ATOM    650  C   ARG A  85      -8.449 -35.404  18.872  1.00  0.67           C  
ATOM    651  CB  ARG A  85     -10.576 -34.787  17.705  1.00  0.67           C  
ATOM    652  O   ARG A  85      -7.490 -34.833  18.347  1.00  0.67           O  
ATOM    653  CG  ARG A  85     -12.058 -34.484  17.853  1.00  0.67           C  
ATOM    654  CD  ARG A  85     -12.808 -34.686  16.543  1.00  0.67           C  
ATOM    655  NE  ARG A  85     -14.221 -34.339  16.672  1.00  0.67           N  
ATOM    656  NH1 ARG A  85     -14.780 -34.949  14.515  1.00  0.67           N  
ATOM    657  NH2 ARG A  85     -16.384 -34.124  15.931  1.00  0.67           N  
ATOM    658  CZ  ARG A  85     -15.125 -34.471  15.706  1.00  0.67           C  
ATOM    659  N   GLN A  86      -8.319 -36.562  19.573  1.00  0.79           N  
ATOM    660  CA  GLN A  86      -7.116 -37.378  19.439  1.00  0.79           C  
ATOM    661  C   GLN A  86      -7.211 -38.304  18.229  1.00  0.79           C  
ATOM    662  CB  GLN A  86      -6.878 -38.197  20.709  1.00  0.79           C  
ATOM    663  O   GLN A  86      -8.307 -38.712  17.838  1.00  0.79           O  
ATOM    664  CG  GLN A  86      -6.500 -37.356  21.921  1.00  0.79           C  
ATOM    665  CD  GLN A  86      -6.047 -38.196  23.100  1.00  0.79           C  
ATOM    666  NE2 GLN A  86      -5.550 -37.537  24.141  1.00  0.79           N  
ATOM    667  OE1 GLN A  86      -6.144 -39.427  23.076  1.00  0.79           O  
ATOM    668  N   ARG A  87      -6.057 -38.516  17.582  1.00  0.86           N  
ATOM    669  CA  ARG A  87      -6.022 -39.467  16.475  1.00  0.86           C  
ATOM    670  C   ARG A  87      -6.189 -40.897  16.977  1.00  0.86           C  
ATOM    671  CB  ARG A  87      -4.713 -39.335  15.694  1.00  0.86           C  
ATOM    672  O   ARG A  87      -5.725 -41.237  18.067  1.00  0.86           O  
ATOM    673  CG  ARG A  87      -4.564 -38.011  14.961  1.00  0.86           C  
ATOM    674  CD  ARG A  87      -5.380 -37.982  13.676  1.00  0.86           C  
ATOM    675  NE  ARG A  87      -5.106 -36.782  12.891  1.00  0.86           N  
ATOM    676  NH1 ARG A  87      -6.648 -37.261  11.239  1.00  0.86           N  
ATOM    677  NH2 ARG A  87      -5.388 -35.350  11.118  1.00  0.86           N  
ATOM    678  CZ  ARG A  87      -5.715 -36.467  11.751  1.00  0.86           C  
ATOM    679  N   ALA A  88      -6.894 -41.689  16.183  1.00  0.87           N  
ATOM    680  CA  ALA A  88      -7.159 -43.084  16.522  1.00  0.87           C  
ATOM    681  C   ALA A  88      -5.892 -43.927  16.411  1.00  0.87           C  
ATOM    682  CB  ALA A  88      -8.252 -43.652  15.620  1.00  0.87           C  
ATOM    683  O   ALA A  88      -5.031 -43.656  15.570  1.00  0.87           O  
ATOM    684  N   ILE A  89      -5.720 -44.837  17.312  1.00  0.88           N  
ATOM    685  CA  ILE A  89      -4.605 -45.776  17.253  1.00  0.88           C  
ATOM    686  C   ILE A  89      -5.106 -47.143  16.794  1.00  0.88           C  
ATOM    687  CB  ILE A  89      -3.896 -45.897  18.621  1.00  0.88           C  
ATOM    688  O   ILE A  89      -4.327 -47.963  16.302  1.00  0.88           O  
ATOM    689  CG1 ILE A  89      -4.886 -46.355  19.698  1.00  0.88           C  
ATOM    690  CG2 ILE A  89      -3.240 -44.568  19.008  1.00  0.88           C  
ATOM    691  CD1 ILE A  89      -4.225 -46.856  20.974  1.00  0.88           C  
ATOM    692  N   VAL A  90      -6.432 -47.358  17.000  1.00  0.87           N  
ATOM    693  CA  VAL A  90      -6.984 -48.651  16.610  1.00  0.87           C  
ATOM    694  C   VAL A  90      -8.368 -48.459  15.995  1.00  0.87           C  
ATOM    695  CB  VAL A  90      -7.064 -49.619  17.812  1.00  0.87           C  
ATOM    696  O   VAL A  90      -9.036 -47.455  16.255  1.00  0.87           O  
ATOM    697  CG1 VAL A  90      -5.667 -49.944  18.338  1.00  0.87           C  
ATOM    698  CG2 VAL A  90      -7.931 -49.024  18.919  1.00  0.87           C  
ATOM    699  N   ARG A  91      -8.689 -49.360  15.102  1.00  0.87           N  
ATOM    700  CA  ARG A  91     -10.059 -49.469  14.610  1.00  0.87           C  
ATOM    701  C   ARG A  91     -10.703 -50.774  15.065  1.00  0.87           C  
ATOM    702  CB  ARG A  91     -10.092 -49.373  13.083  1.00  0.87           C  
ATOM    703  O   ARG A  91     -10.150 -51.854  14.846  1.00  0.87           O  
ATOM    704  CG  ARG A  91     -11.490 -49.457  12.491  1.00  0.87           C  
ATOM    705  CD  ARG A  91     -11.486 -49.172  10.995  1.00  0.87           C  
ATOM    706  NE  ARG A  91     -12.832 -49.237  10.432  1.00  0.87           N  
ATOM    707  NH1 ARG A  91     -13.210 -46.960  10.540  1.00  0.87           N  
ATOM    708  NH2 ARG A  91     -14.826 -48.358   9.709  1.00  0.87           N  
ATOM    709  CZ  ARG A  91     -13.620 -48.185  10.228  1.00  0.87           C  
ATOM    710  N   CYS A  92     -11.794 -50.599  15.737  1.00  0.86           N  
ATOM    711  CA  CYS A  92     -12.545 -51.783  16.139  1.00  0.86           C  
ATOM    712  C   CYS A  92     -13.319 -52.363  14.961  1.00  0.86           C  
ATOM    713  CB  CYS A  92     -13.507 -51.447  17.277  1.00  0.86           C  
ATOM    714  O   CYS A  92     -14.172 -51.690  14.381  1.00  0.86           O  
ATOM    715  SG  CYS A  92     -14.511 -52.847  17.819  1.00  0.86           S  
ATOM    716  N   GLN A  93     -13.053 -53.611  14.613  1.00  0.83           N  
ATOM    717  CA  GLN A  93     -13.672 -54.227  13.444  1.00  0.83           C  
ATOM    718  C   GLN A  93     -15.123 -54.607  13.726  1.00  0.83           C  
ATOM    719  CB  GLN A  93     -12.882 -55.462  13.006  1.00  0.83           C  
ATOM    720  O   GLN A  93     -15.947 -54.652  12.810  1.00  0.83           O  
ATOM    721  CG  GLN A  93     -11.463 -55.154  12.549  1.00  0.83           C  
ATOM    722  CD  GLN A  93     -11.421 -54.215  11.357  1.00  0.83           C  
ATOM    723  NE2 GLN A  93     -10.297 -53.528  11.184  1.00  0.83           N  
ATOM    724  OE1 GLN A  93     -12.389 -54.110  10.599  1.00  0.83           O  
ATOM    725  N   THR A  94     -15.431 -54.800  14.942  1.00  0.83           N  
ATOM    726  CA  THR A  94     -16.786 -55.172  15.335  1.00  0.83           C  
ATOM    727  C   THR A  94     -17.674 -53.937  15.447  1.00  0.83           C  
ATOM    728  CB  THR A  94     -16.790 -55.935  16.673  1.00  0.83           C  
ATOM    729  O   THR A  94     -18.768 -53.899  14.880  1.00  0.83           O  
ATOM    730  CG2 THR A  94     -18.189 -56.437  17.015  1.00  0.83           C  
ATOM    731  OG1 THR A  94     -15.902 -57.056  16.580  1.00  0.83           O  
ATOM    732  N   CYS A  95     -17.123 -52.912  16.063  1.00  0.83           N  
ATOM    733  CA  CYS A  95     -17.886 -51.692  16.305  1.00  0.83           C  
ATOM    734  C   CYS A  95     -17.752 -50.723  15.137  1.00  0.83           C  
ATOM    735  CB  CYS A  95     -17.422 -51.017  17.595  1.00  0.83           C  
ATOM    736  O   CYS A  95     -18.526 -49.772  15.021  1.00  0.83           O  
ATOM    737  SG  CYS A  95     -17.629 -52.042  19.068  1.00  0.83           S  
ATOM    738  N   LYS A  96     -16.884 -50.952  14.265  1.00  0.83           N  
ATOM    739  CA  LYS A  96     -16.586 -50.120  13.103  1.00  0.83           C  
ATOM    740  C   LYS A  96     -16.326 -48.674  13.515  1.00  0.83           C  
ATOM    741  CB  LYS A  96     -17.732 -50.179  12.092  1.00  0.83           C  
ATOM    742  O   LYS A  96     -16.821 -47.743  12.876  1.00  0.83           O  
ATOM    743  CG  LYS A  96     -18.022 -51.577  11.565  1.00  0.83           C  
ATOM    744  CD  LYS A  96     -17.454 -51.775  10.166  1.00  0.83           C  
ATOM    745  CE  LYS A  96     -17.737 -53.176   9.640  1.00  0.83           C  
ATOM    746  NZ  LYS A  96     -17.055 -53.426   8.335  1.00  0.83           N  
ATOM    747  N   ILE A  97     -15.637 -48.460  14.633  1.00  0.86           N  
ATOM    748  CA  ILE A  97     -15.310 -47.123  15.115  1.00  0.86           C  
ATOM    749  C   ILE A  97     -13.803 -47.006  15.331  1.00  0.86           C  
ATOM    750  CB  ILE A  97     -16.067 -46.793  16.421  1.00  0.86           C  
ATOM    751  O   ILE A  97     -13.130 -48.002  15.604  1.00  0.86           O  
ATOM    752  CG1 ILE A  97     -15.763 -47.845  17.494  1.00  0.86           C  
ATOM    753  CG2 ILE A  97     -17.573 -46.693  16.163  1.00  0.86           C  
ATOM    754  CD1 ILE A  97     -16.321 -47.505  18.870  1.00  0.86           C  
ATOM    755  N   ASN A  98     -13.273 -45.711  15.172  1.00  0.88           N  
ATOM    756  CA  ASN A  98     -11.873 -45.391  15.426  1.00  0.88           C  
ATOM    757  C   ASN A  98     -11.662 -44.887  16.851  1.00  0.88           C  
ATOM    758  CB  ASN A  98     -11.366 -44.358  14.418  1.00  0.88           C  
ATOM    759  O   ASN A  98     -12.347 -43.965  17.296  1.00  0.88           O  
ATOM    760  CG  ASN A  98     -11.509 -44.824  12.982  1.00  0.88           C  
ATOM    761  ND2 ASN A  98     -12.289 -44.092  12.196  1.00  0.88           N  
ATOM    762  OD1 ASN A  98     -10.924 -45.834  12.583  1.00  0.88           O  
ATOM    763  N   LEU A  99     -10.656 -45.563  17.531  1.00  0.88           N  
ATOM    764  CA  LEU A  99     -10.530 -45.258  18.952  1.00  0.88           C  
ATOM    765  C   LEU A  99      -9.110 -44.814  19.289  1.00  0.88           C  
ATOM    766  CB  LEU A  99     -10.910 -46.476  19.797  1.00  0.88           C  
ATOM    767  O   LEU A  99      -8.140 -45.394  18.795  1.00  0.88           O  
ATOM    768  CG  LEU A  99     -12.344 -46.986  19.645  1.00  0.88           C  
ATOM    769  CD1 LEU A  99     -12.471 -48.392  20.223  1.00  0.88           C  
ATOM    770  CD2 LEU A  99     -13.325 -46.034  20.320  1.00  0.88           C  
ATOM    771  N   CYS A 100      -9.003 -43.646  20.095  1.00  0.89           N  
ATOM    772  CA  CYS A 100      -7.714 -43.271  20.666  1.00  0.89           C  
ATOM    773  C   CYS A 100      -7.337 -44.198  21.816  1.00  0.89           C  
ATOM    774  CB  CYS A 100      -7.746 -41.824  21.156  1.00  0.89           C  
ATOM    775  O   CYS A 100      -8.127 -45.058  22.210  1.00  0.89           O  
ATOM    776  SG  CYS A 100      -8.686 -41.591  22.680  1.00  0.89           S  
ATOM    777  N   LEU A 101      -6.158 -44.034  22.230  1.00  0.85           N  
ATOM    778  CA  LEU A 101      -5.652 -44.912  23.279  1.00  0.85           C  
ATOM    779  C   LEU A 101      -6.566 -44.885  24.499  1.00  0.85           C  
ATOM    780  CB  LEU A 101      -4.232 -44.504  23.682  1.00  0.85           C  
ATOM    781  O   LEU A 101      -6.889 -45.933  25.062  1.00  0.85           O  
ATOM    782  CG  LEU A 101      -3.543 -45.387  24.723  1.00  0.85           C  
ATOM    783  CD1 LEU A 101      -3.416 -46.816  24.206  1.00  0.85           C  
ATOM    784  CD2 LEU A 101      -2.174 -44.820  25.083  1.00  0.85           C  
ATOM    785  N   GLU A 102      -6.986 -43.724  24.842  1.00  0.85           N  
ATOM    786  CA  GLU A 102      -7.809 -43.527  26.032  1.00  0.85           C  
ATOM    787  C   GLU A 102      -9.197 -44.134  25.849  1.00  0.85           C  
ATOM    788  CB  GLU A 102      -7.926 -42.038  26.365  1.00  0.85           C  
ATOM    789  O   GLU A 102      -9.718 -44.789  26.754  1.00  0.85           O  
ATOM    790  CG  GLU A 102      -8.477 -41.760  27.756  1.00  0.85           C  
ATOM    791  CD  GLU A 102      -7.595 -42.303  28.870  1.00  0.85           C  
ATOM    792  OE1 GLU A 102      -8.131 -42.698  29.930  1.00  0.85           O  
ATOM    793  OE2 GLU A 102      -6.359 -42.332  28.681  1.00  0.85           O  
ATOM    794  N   CYS A 103      -9.775 -43.954  24.746  1.00  0.86           N  
ATOM    795  CA  CYS A 103     -11.107 -44.464  24.440  1.00  0.86           C  
ATOM    796  C   CYS A 103     -11.079 -45.974  24.236  1.00  0.86           C  
ATOM    797  CB  CYS A 103     -11.669 -43.782  23.193  1.00  0.86           C  
ATOM    798  O   CYS A 103     -12.048 -46.666  24.554  1.00  0.86           O  
ATOM    799  SG  CYS A 103     -12.209 -42.081  23.474  1.00  0.86           S  
ATOM    800  N   GLN A 104     -10.021 -46.435  23.722  1.00  0.87           N  
ATOM    801  CA  GLN A 104      -9.855 -47.879  23.599  1.00  0.87           C  
ATOM    802  C   GLN A 104      -9.836 -48.550  24.970  1.00  0.87           C  
ATOM    803  CB  GLN A 104      -8.572 -48.209  22.835  1.00  0.87           C  
ATOM    804  O   GLN A 104     -10.464 -49.592  25.166  1.00  0.87           O  
ATOM    805  CG  GLN A 104      -8.309 -49.702  22.690  1.00  0.87           C  
ATOM    806  CD  GLN A 104      -6.928 -50.004  22.138  1.00  0.87           C  
ATOM    807  NE2 GLN A 104      -6.696 -51.262  21.777  1.00  0.87           N  
ATOM    808  OE1 GLN A 104      -6.078 -49.115  22.036  1.00  0.87           O  
ATOM    809  N   LYS A 105      -9.101 -47.978  25.844  1.00  0.83           N  
ATOM    810  CA  LYS A 105      -9.012 -48.504  27.204  1.00  0.83           C  
ATOM    811  C   LYS A 105     -10.370 -48.461  27.900  1.00  0.83           C  
ATOM    812  CB  LYS A 105      -7.981 -47.719  28.017  1.00  0.83           C  
ATOM    813  O   LYS A 105     -10.730 -49.388  28.628  1.00  0.83           O  
ATOM    814  CG  LYS A 105      -6.537 -48.045  27.664  1.00  0.83           C  
ATOM    815  CD  LYS A 105      -5.560 -47.280  28.547  1.00  0.83           C  
ATOM    816  CE  LYS A 105      -4.116 -47.549  28.148  1.00  0.83           C  
ATOM    817  NZ  LYS A 105      -3.155 -46.773  28.988  1.00  0.83           N  
ATOM    818  N   ARG A 106     -11.057 -47.405  27.616  1.00  0.81           N  
ATOM    819  CA  ARG A 106     -12.356 -47.194  28.247  1.00  0.81           C  
ATOM    820  C   ARG A 106     -13.397 -48.163  27.695  1.00  0.81           C  
ATOM    821  CB  ARG A 106     -12.825 -45.752  28.045  1.00  0.81           C  
ATOM    822  O   ARG A 106     -14.231 -48.678  28.442  1.00  0.81           O  
ATOM    823  CG  ARG A 106     -12.152 -44.750  28.970  1.00  0.81           C  
ATOM    824  CD  ARG A 106     -12.672 -43.337  28.746  1.00  0.81           C  
ATOM    825  NE  ARG A 106     -11.945 -42.361  29.552  1.00  0.81           N  
ATOM    826  NH1 ARG A 106     -13.299 -40.577  28.986  1.00  0.81           N  
ATOM    827  NH2 ARG A 106     -11.528 -40.272  30.410  1.00  0.81           N  
ATOM    828  CZ  ARG A 106     -12.259 -41.072  29.647  1.00  0.81           C  
ATOM    829  N   THR A 107     -13.357 -48.434  26.478  1.00  0.81           N  
ATOM    830  CA  THR A 107     -14.471 -49.133  25.845  1.00  0.81           C  
ATOM    831  C   THR A 107     -14.086 -50.571  25.509  1.00  0.81           C  
ATOM    832  CB  THR A 107     -14.930 -48.409  24.566  1.00  0.81           C  
ATOM    833  O   THR A 107     -14.949 -51.447  25.430  1.00  0.81           O  
ATOM    834  CG2 THR A 107     -15.515 -47.038  24.890  1.00  0.81           C  
ATOM    835  OG1 THR A 107     -13.809 -48.243  23.689  1.00  0.81           O  
ATOM    836  N   HIS A 108     -12.776 -50.855  25.385  1.00  0.78           N  
ATOM    837  CA  HIS A 108     -12.397 -52.141  24.811  1.00  0.78           C  
ATOM    838  C   HIS A 108     -11.341 -52.835  25.664  1.00  0.78           C  
ATOM    839  CB  HIS A 108     -11.882 -51.960  23.382  1.00  0.78           C  
ATOM    840  O   HIS A 108     -10.944 -53.966  25.371  1.00  0.78           O  
ATOM    841  CG  HIS A 108     -12.958 -51.644  22.392  1.00  0.78           C  
ATOM    842  CD2 HIS A 108     -13.563 -52.417  21.460  1.00  0.78           C  
ATOM    843  ND1 HIS A 108     -13.530 -50.395  22.288  1.00  0.78           N  
ATOM    844  CE1 HIS A 108     -14.443 -50.414  21.332  1.00  0.78           C  
ATOM    845  NE2 HIS A 108     -14.483 -51.629  20.814  1.00  0.78           N  
ATOM    846  N   SER A 109     -10.842 -52.246  26.839  1.00  0.67           N  
ATOM    847  CA  SER A 109      -9.803 -52.864  27.656  1.00  0.67           C  
ATOM    848  C   SER A 109     -10.371 -53.381  28.974  1.00  0.67           C  
ATOM    849  CB  SER A 109      -8.675 -51.869  27.933  1.00  0.67           C  
ATOM    850  O   SER A 109      -9.698 -54.116  29.700  1.00  0.67           O  
ATOM    851  OG  SER A 109      -8.159 -51.344  26.722  1.00  0.67           O  
ATOM    852  N   GLY A 110     -11.773 -53.601  29.199  1.00  0.62           N  
ATOM    853  CA  GLY A 110     -12.302 -53.997  30.494  1.00  0.62           C  
ATOM    854  C   GLY A 110     -12.823 -55.421  30.516  1.00  0.62           C  
ATOM    855  O   GLY A 110     -13.378 -55.901  29.525  1.00  0.62           O  
ATOM    856  N   GLY A 111     -12.089 -56.412  31.022  1.00  0.56           N  
ATOM    857  CA  GLY A 111     -11.907 -57.639  31.780  1.00  0.56           C  
ATOM    858  C   GLY A 111     -13.192 -58.424  31.963  1.00  0.56           C  
ATOM    859  O   GLY A 111     -13.159 -59.622  32.250  1.00  0.56           O  
ATOM    860  N   ASN A 112     -14.099 -58.663  30.880  1.00  0.52           N  
ATOM    861  CA  ASN A 112     -15.030 -59.784  30.802  1.00  0.52           C  
ATOM    862  C   ASN A 112     -15.981 -59.641  29.617  1.00  0.52           C  
ATOM    863  CB  ASN A 112     -15.821 -59.918  32.105  1.00  0.52           C  
ATOM    864  O   ASN A 112     -16.837 -60.499  29.395  1.00  0.52           O  
ATOM    865  CG  ASN A 112     -15.082 -60.723  33.156  1.00  0.52           C  
ATOM    866  ND2 ASN A 112     -15.586 -60.697  34.384  1.00  0.52           N  
ATOM    867  OD1 ASN A 112     -14.067 -61.362  32.867  1.00  0.52           O  
ATOM    868  N   LYS A 113     -15.731 -58.868  28.535  1.00  0.53           N  
ATOM    869  CA  LYS A 113     -16.582 -58.760  27.354  1.00  0.53           C  
ATOM    870  C   LYS A 113     -15.803 -59.086  26.083  1.00  0.53           C  
ATOM    871  CB  LYS A 113     -17.186 -57.359  27.254  1.00  0.53           C  
ATOM    872  O   LYS A 113     -14.598 -58.841  26.008  1.00  0.53           O  
ATOM    873  CG  LYS A 113     -18.153 -57.019  28.379  1.00  0.53           C  
ATOM    874  CD  LYS A 113     -18.856 -55.691  28.131  1.00  0.53           C  
ATOM    875  CE  LYS A 113     -19.761 -55.310  29.295  1.00  0.53           C  
ATOM    876  NZ  LYS A 113     -20.453 -54.008  29.055  1.00  0.53           N  
ATOM    877  N   ARG A 114     -16.055 -60.321  25.444  1.00  0.60           N  
ATOM    878  CA  ARG A 114     -15.611 -60.799  24.138  1.00  0.60           C  
ATOM    879  C   ARG A 114     -14.789 -59.736  23.417  1.00  0.60           C  
ATOM    880  CB  ARG A 114     -16.810 -61.206  23.279  1.00  0.60           C  
ATOM    881  O   ARG A 114     -15.234 -58.597  23.264  1.00  0.60           O  
ATOM    882  CG  ARG A 114     -17.361 -62.585  23.604  1.00  0.60           C  
ATOM    883  CD  ARG A 114     -18.457 -62.999  22.632  1.00  0.60           C  
ATOM    884  NE  ARG A 114     -19.028 -64.296  22.983  1.00  0.60           N  
ATOM    885  NH1 ARG A 114     -20.513 -64.353  21.214  1.00  0.60           N  
ATOM    886  NH2 ARG A 114     -20.437 -66.089  22.710  1.00  0.60           N  
ATOM    887  CZ  ARG A 114     -19.991 -64.910  22.302  1.00  0.60           C  
ATOM    888  N   ARG A 115     -13.481 -59.764  23.485  1.00  0.70           N  
ATOM    889  CA  ARG A 115     -12.436 -58.988  22.826  1.00  0.70           C  
ATOM    890  C   ARG A 115     -12.764 -58.767  21.354  1.00  0.70           C  
ATOM    891  CB  ARG A 115     -11.081 -59.686  22.963  1.00  0.70           C  
ATOM    892  O   ARG A 115     -12.990 -59.725  20.612  1.00  0.70           O  
ATOM    893  CG  ARG A 115     -10.428 -59.503  24.324  1.00  0.70           C  
ATOM    894  CD  ARG A 115      -9.003 -60.037  24.341  1.00  0.70           C  
ATOM    895  NE  ARG A 115      -8.440 -60.026  25.689  1.00  0.70           N  
ATOM    896  NH1 ARG A 115      -6.249 -60.276  24.999  1.00  0.70           N  
ATOM    897  NH2 ARG A 115      -6.741 -60.118  27.232  1.00  0.70           N  
ATOM    898  CZ  ARG A 115      -7.145 -60.140  25.970  1.00  0.70           C  
ATOM    899  N   HIS A 116     -13.294 -57.567  20.955  1.00  0.82           N  
ATOM    900  CA  HIS A 116     -13.508 -57.170  19.568  1.00  0.82           C  
ATOM    901  C   HIS A 116     -12.198 -57.162  18.788  1.00  0.82           C  
ATOM    902  CB  HIS A 116     -14.167 -55.791  19.501  1.00  0.82           C  
ATOM    903  O   HIS A 116     -11.157 -56.767  19.318  1.00  0.82           O  
ATOM    904  CG  HIS A 116     -15.577 -55.775  19.998  1.00  0.82           C  
ATOM    905  CD2 HIS A 116     -16.344 -56.756  20.530  1.00  0.82           C  
ATOM    906  ND1 HIS A 116     -16.362 -54.643  19.974  1.00  0.82           N  
ATOM    907  CE1 HIS A 116     -17.553 -54.929  20.472  1.00  0.82           C  
ATOM    908  NE2 HIS A 116     -17.568 -56.205  20.817  1.00  0.82           N  
ATOM    909  N   PRO A 117     -12.149 -57.790  17.584  1.00  0.82           N  
ATOM    910  CA  PRO A 117     -10.969 -57.671  16.724  1.00  0.82           C  
ATOM    911  C   PRO A 117     -10.642 -56.222  16.369  1.00  0.82           C  
ATOM    912  CB  PRO A 117     -11.361 -58.464  15.475  1.00  0.82           C  
ATOM    913  O   PRO A 117     -11.531 -55.463  15.978  1.00  0.82           O  
ATOM    914  CG  PRO A 117     -12.853 -58.548  15.528  1.00  0.82           C  
ATOM    915  CD  PRO A 117     -13.293 -58.317  16.945  1.00  0.82           C  
ATOM    916  N   VAL A 118      -9.415 -55.782  16.695  1.00  0.84           N  
ATOM    917  CA  VAL A 118      -9.001 -54.407  16.433  1.00  0.84           C  
ATOM    918  C   VAL A 118      -7.858 -54.396  15.420  1.00  0.84           C  
ATOM    919  CB  VAL A 118      -8.571 -53.686  17.730  1.00  0.84           C  
ATOM    920  O   VAL A 118      -7.085 -55.353  15.337  1.00  0.84           O  
ATOM    921  CG1 VAL A 118      -9.759 -53.526  18.677  1.00  0.84           C  
ATOM    922  CG2 VAL A 118      -7.438 -54.449  18.413  1.00  0.84           C  
ATOM    923  N   THR A 119      -7.873 -53.395  14.487  1.00  0.84           N  
ATOM    924  CA  THR A 119      -6.781 -53.097  13.567  1.00  0.84           C  
ATOM    925  C   THR A 119      -5.968 -51.904  14.062  1.00  0.84           C  
ATOM    926  CB  THR A 119      -7.307 -52.811  12.149  1.00  0.84           C  
ATOM    927  O   THR A 119      -6.520 -50.829  14.306  1.00  0.84           O  
ATOM    928  CG2 THR A 119      -6.160 -52.678  11.153  1.00  0.84           C  
ATOM    929  OG1 THR A 119      -8.161 -53.885  11.737  1.00  0.84           O  
ATOM    930  N   VAL A 120      -4.687 -52.086  14.230  1.00  0.82           N  
ATOM    931  CA  VAL A 120      -3.805 -51.043  14.743  1.00  0.82           C  
ATOM    932  C   VAL A 120      -3.282 -50.193  13.586  1.00  0.82           C  
ATOM    933  CB  VAL A 120      -2.625 -51.640  15.542  1.00  0.82           C  
ATOM    934  O   VAL A 120      -2.871 -50.726  12.553  1.00  0.82           O  
ATOM    935  CG1 VAL A 120      -1.745 -50.530  16.117  1.00  0.82           C  
ATOM    936  CG2 VAL A 120      -3.141 -52.548  16.656  1.00  0.82           C  
ATOM    937  N   TYR A 121      -3.511 -48.886  13.734  1.00  0.81           N  
ATOM    938  CA  TYR A 121      -2.894 -47.983  12.770  1.00  0.81           C  
ATOM    939  C   TYR A 121      -1.388 -47.898  12.989  1.00  0.81           C  
ATOM    940  CB  TYR A 121      -3.515 -46.586  12.867  1.00  0.81           C  
ATOM    941  O   TYR A 121      -0.920 -47.875  14.130  1.00  0.81           O  
ATOM    942  CG  TYR A 121      -4.959 -46.533  12.431  1.00  0.81           C  
ATOM    943  CD1 TYR A 121      -5.311 -46.720  11.096  1.00  0.81           C  
ATOM    944  CD2 TYR A 121      -5.974 -46.293  13.351  1.00  0.81           C  
ATOM    945  CE1 TYR A 121      -6.640 -46.670  10.689  1.00  0.81           C  
ATOM    946  CE2 TYR A 121      -7.306 -46.240  12.955  1.00  0.81           C  
ATOM    947  OH  TYR A 121      -8.946 -46.379  11.226  1.00  0.81           O  
ATOM    948  CZ  TYR A 121      -7.629 -46.430  11.624  1.00  0.81           C  
ATOM    949  N   ASN A 122      -0.469 -48.238  12.090  1.00  0.63           N  
ATOM    950  CA  ASN A 122       0.977 -48.115  12.232  1.00  0.63           C  
ATOM    951  C   ASN A 122       1.406 -46.656  12.360  1.00  0.63           C  
ATOM    952  CB  ASN A 122       1.691 -48.776  11.051  1.00  0.63           C  
ATOM    953  O   ASN A 122       1.253 -45.875  11.420  1.00  0.63           O  
ATOM    954  CG  ASN A 122       1.929 -50.257  11.267  1.00  0.63           C  
ATOM    955  ND2 ASN A 122       2.277 -50.965  10.198  1.00  0.63           N  
ATOM    956  OD1 ASN A 122       1.802 -50.762  12.386  1.00  0.63           O  
ATOM    957  N   VAL A 123       1.541 -46.056  13.537  1.00  0.56           N  
ATOM    958  CA  VAL A 123       1.920 -44.678  13.832  1.00  0.56           C  
ATOM    959  C   VAL A 123       3.433 -44.519  13.702  1.00  0.56           C  
ATOM    960  CB  VAL A 123       1.459 -44.253  15.245  1.00  0.56           C  
ATOM    961  O   VAL A 123       3.943 -43.398  13.640  1.00  0.56           O  
ATOM    962  CG1 VAL A 123       1.666 -42.754  15.452  1.00  0.56           C  
ATOM    963  CG2 VAL A 123      -0.005 -44.629  15.463  1.00  0.56           C  
ATOM    964  N   SER A 124       4.266 -45.707  13.412  1.00  0.46           N  
ATOM    965  CA  SER A 124       5.722 -45.632  13.467  1.00  0.46           C  
ATOM    966  C   SER A 124       6.295 -45.041  12.183  1.00  0.46           C  
ATOM    967  CB  SER A 124       6.322 -47.016  13.713  1.00  0.46           C  
ATOM    968  O   SER A 124       7.372 -44.442  12.196  1.00  0.46           O  
ATOM    969  OG  SER A 124       5.333 -47.919  14.177  1.00  0.46           O  
ATOM    970  N   ASN A 125       5.491 -44.530  11.263  1.00  0.40           N  
ATOM    971  CA  ASN A 125       6.045 -43.825  10.112  1.00  0.40           C  
ATOM    972  C   ASN A 125       5.532 -42.390  10.032  1.00  0.40           C  
ATOM    973  CB  ASN A 125       5.725 -44.576   8.817  1.00  0.40           C  
ATOM    974  O   ASN A 125       5.870 -41.656   9.102  1.00  0.40           O  
ATOM    975  CG  ASN A 125       6.711 -45.691   8.529  1.00  0.40           C  
ATOM    976  ND2 ASN A 125       6.376 -46.546   7.570  1.00  0.40           N  
ATOM    977  OD1 ASN A 125       7.765 -45.783   9.164  1.00  0.40           O  
ATOM    978  N   LEU A 126       5.109 -41.689  11.162  1.00  0.43           N  
ATOM    979  CA  LEU A 126       4.665 -40.300  11.126  1.00  0.43           C  
ATOM    980  C   LEU A 126       5.685 -39.385  11.794  1.00  0.43           C  
ATOM    981  CB  LEU A 126       3.304 -40.155  11.813  1.00  0.43           C  
ATOM    982  O   LEU A 126       5.870 -38.241  11.372  1.00  0.43           O  
ATOM    983  CG  LEU A 126       2.259 -39.315  11.077  1.00  0.43           C  
ATOM    984  CD1 LEU A 126       1.278 -40.218  10.337  1.00  0.43           C  
ATOM    985  CD2 LEU A 126       1.523 -38.402  12.052  1.00  0.43           C  
ATOM    986  N   GLN A 127       6.699 -40.043  12.485  1.00  0.34           N  
ATOM    987  CA  GLN A 127       7.637 -39.064  13.024  1.00  0.34           C  
ATOM    988  C   GLN A 127       8.808 -38.841  12.070  1.00  0.34           C  
ATOM    989  CB  GLN A 127       8.153 -39.509  14.393  1.00  0.34           C  
ATOM    990  O   GLN A 127       9.301 -37.719  11.936  1.00  0.34           O  
ATOM    991  CG  GLN A 127       8.752 -38.381  15.221  1.00  0.34           C  
ATOM    992  CD  GLN A 127       7.839 -37.929  16.345  1.00  0.34           C  
ATOM    993  NE2 GLN A 127       8.239 -36.872  17.045  1.00  0.34           N  
ATOM    994  OE1 GLN A 127       6.783 -38.523  16.582  1.00  0.34           O  
ATOM    995  N   GLU A 128       8.902 -39.687  10.938  1.00  0.30           N  
ATOM    996  CA  GLU A 128      10.046 -39.560  10.041  1.00  0.30           C  
ATOM    997  C   GLU A 128       9.604 -39.167   8.635  1.00  0.30           C  
ATOM    998  CB  GLU A 128      10.843 -40.867   9.997  1.00  0.30           C  
ATOM    999  O   GLU A 128      10.331 -38.473   7.921  1.00  0.30           O  
ATOM   1000  CG  GLU A 128      12.029 -40.897  10.949  1.00  0.30           C  
ATOM   1001  CD  GLU A 128      12.754 -42.233  10.963  1.00  0.30           C  
ATOM   1002  OE1 GLU A 128      13.706 -42.399  11.759  1.00  0.30           O  
ATOM   1003  OE2 GLU A 128      12.367 -43.121  10.170  1.00  0.30           O  
ATOM   1004  N   SER A 129       8.312 -39.120   8.340  1.00  0.34           N  
ATOM   1005  CA  SER A 129       7.869 -38.671   7.024  1.00  0.34           C  
ATOM   1006  C   SER A 129       7.216 -37.295   7.101  1.00  0.34           C  
ATOM   1007  CB  SER A 129       6.889 -39.676   6.416  1.00  0.34           C  
ATOM   1008  O   SER A 129       6.975 -36.658   6.074  1.00  0.34           O  
ATOM   1009  OG  SER A 129       5.786 -39.889   7.280  1.00  0.34           O  
ATOM   1010  N   LEU A 130       7.258 -36.604   8.308  1.00  0.38           N  
ATOM   1011  CA  LEU A 130       6.765 -35.232   8.367  1.00  0.38           C  
ATOM   1012  C   LEU A 130       7.918 -34.236   8.300  1.00  0.38           C  
ATOM   1013  CB  LEU A 130       5.955 -35.008   9.647  1.00  0.38           C  
ATOM   1014  O   LEU A 130       7.700 -33.040   8.097  1.00  0.38           O  
ATOM   1015  CG  LEU A 130       4.577 -35.668   9.701  1.00  0.38           C  
ATOM   1016  CD1 LEU A 130       4.018 -35.612  11.119  1.00  0.38           C  
ATOM   1017  CD2 LEU A 130       3.623 -34.998   8.718  1.00  0.38           C  
ATOM   1018  N   GLU A 131       9.180 -34.776   8.054  1.00  0.35           N  
ATOM   1019  CA  GLU A 131      10.192 -33.734   7.905  1.00  0.35           C  
ATOM   1020  C   GLU A 131      10.727 -33.685   6.477  1.00  0.35           C  
ATOM   1021  CB  GLU A 131      11.342 -33.957   8.890  1.00  0.35           C  
ATOM   1022  O   GLU A 131      11.315 -32.684   6.062  1.00  0.35           O  
ATOM   1023  CG  GLU A 131      10.987 -33.629  10.333  1.00  0.35           C  
ATOM   1024  CD  GLU A 131      12.138 -33.857  11.301  1.00  0.35           C  
ATOM   1025  OE1 GLU A 131      11.987 -33.551  12.506  1.00  0.35           O  
ATOM   1026  OE2 GLU A 131      13.198 -34.344  10.850  1.00  0.35           O  
ATOM   1027  N   ALA A 132       9.971 -34.299   5.516  1.00  0.39           N  
ATOM   1028  CA  ALA A 132      10.486 -33.946   4.195  1.00  0.39           C  
ATOM   1029  C   ALA A 132       9.347 -33.691   3.212  1.00  0.39           C  
ATOM   1030  CB  ALA A 132      11.401 -35.049   3.669  1.00  0.39           C  
ATOM   1031  O   ALA A 132       9.571 -33.603   2.003  1.00  0.39           O  
ATOM   1032  N   GLU A 133       8.319 -32.768   3.558  1.00  0.41           N  
ATOM   1033  CA  GLU A 133       7.431 -32.392   2.462  1.00  0.41           C  
ATOM   1034  C   GLU A 133       6.913 -30.968   2.635  1.00  0.41           C  
ATOM   1035  CB  GLU A 133       6.258 -33.370   2.361  1.00  0.41           C  
ATOM   1036  O   GLU A 133       6.596 -30.547   3.750  1.00  0.41           O  
ATOM   1037  CG  GLU A 133       6.634 -34.725   1.778  1.00  0.41           C  
ATOM   1038  CD  GLU A 133       5.433 -35.616   1.507  1.00  0.41           C  
ATOM   1039  OE1 GLU A 133       5.611 -36.720   0.944  1.00  0.41           O  
ATOM   1040  OE2 GLU A 133       4.304 -35.207   1.859  1.00  0.41           O  
ATOM   1041  N   GLU A 134       7.443 -29.969   1.962  1.00  0.44           N  
ATOM   1042  CA  GLU A 134       6.971 -28.646   1.567  1.00  0.44           C  
ATOM   1043  C   GLU A 134       5.972 -28.091   2.580  1.00  0.44           C  
ATOM   1044  CB  GLU A 134       6.336 -28.694   0.175  1.00  0.44           C  
ATOM   1045  O   GLU A 134       4.955 -28.725   2.867  1.00  0.44           O  
ATOM   1046  CG  GLU A 134       7.308 -28.386  -0.955  1.00  0.44           C  
ATOM   1047  CD  GLU A 134       6.647 -28.360  -2.324  1.00  0.44           C  
ATOM   1048  OE1 GLU A 134       7.349 -28.116  -3.332  1.00  0.44           O  
ATOM   1049  OE2 GLU A 134       5.418 -28.584  -2.389  1.00  0.44           O  
ATOM   1050  N   MET A 135       6.337 -27.865   3.834  1.00  0.53           N  
ATOM   1051  CA  MET A 135       5.660 -27.096   4.875  1.00  0.53           C  
ATOM   1052  C   MET A 135       4.350 -26.513   4.356  1.00  0.53           C  
ATOM   1053  CB  MET A 135       6.564 -25.975   5.389  1.00  0.53           C  
ATOM   1054  O   MET A 135       4.291 -26.009   3.234  1.00  0.53           O  
ATOM   1055  CG  MET A 135       6.198 -25.481   6.779  1.00  0.53           C  
ATOM   1056  SD  MET A 135       7.353 -24.195   7.396  1.00  0.53           S  
ATOM   1057  CE  MET A 135       8.028 -23.591   5.824  1.00  0.53           C  
ATOM   1058  N   ASP A 136       3.092 -27.059   4.607  1.00  0.70           N  
ATOM   1059  CA  ASP A 136       1.779 -26.442   4.449  1.00  0.70           C  
ATOM   1060  C   ASP A 136       1.880 -24.919   4.484  1.00  0.70           C  
ATOM   1061  CB  ASP A 136       0.821 -26.931   5.538  1.00  0.70           C  
ATOM   1062  O   ASP A 136       2.673 -24.362   5.246  1.00  0.70           O  
ATOM   1063  CG  ASP A 136      -0.575 -26.350   5.404  1.00  0.70           C  
ATOM   1064  OD1 ASP A 136      -1.030 -26.112   4.264  1.00  0.70           O  
ATOM   1065  OD2 ASP A 136      -1.226 -26.126   6.447  1.00  0.70           O  
ATOM   1066  N   GLU A 137       1.601 -24.165   3.403  1.00  0.78           N  
ATOM   1067  CA  GLU A 137       1.628 -22.716   3.228  1.00  0.78           C  
ATOM   1068  C   GLU A 137       1.243 -21.997   4.518  1.00  0.78           C  
ATOM   1069  CB  GLU A 137       0.693 -22.293   2.091  1.00  0.78           C  
ATOM   1070  O   GLU A 137       1.852 -20.988   4.878  1.00  0.78           O  
ATOM   1071  CG  GLU A 137       1.265 -22.536   0.702  1.00  0.78           C  
ATOM   1072  CD  GLU A 137       2.562 -21.785   0.448  1.00  0.78           C  
ATOM   1073  OE1 GLU A 137       3.464 -22.339  -0.220  1.00  0.78           O  
ATOM   1074  OE2 GLU A 137       2.677 -20.632   0.920  1.00  0.78           O  
ATOM   1075  N   GLU A 138       0.221 -22.502   5.252  1.00  0.79           N  
ATOM   1076  CA  GLU A 138      -0.207 -21.867   6.495  1.00  0.79           C  
ATOM   1077  C   GLU A 138       0.876 -21.964   7.565  1.00  0.79           C  
ATOM   1078  CB  GLU A 138      -1.506 -22.498   7.002  1.00  0.79           C  
ATOM   1079  O   GLU A 138       1.111 -21.007   8.306  1.00  0.79           O  
ATOM   1080  CG  GLU A 138      -2.121 -21.771   8.189  1.00  0.79           C  
ATOM   1081  CD  GLU A 138      -3.521 -22.257   8.531  1.00  0.79           C  
ATOM   1082  OE1 GLU A 138      -4.133 -21.722   9.483  1.00  0.79           O  
ATOM   1083  OE2 GLU A 138      -4.008 -23.180   7.842  1.00  0.79           O  
ATOM   1084  N   THR A 139       1.518 -23.198   7.599  1.00  0.79           N  
ATOM   1085  CA  THR A 139       2.596 -23.395   8.562  1.00  0.79           C  
ATOM   1086  C   THR A 139       3.762 -22.455   8.267  1.00  0.79           C  
ATOM   1087  CB  THR A 139       3.093 -24.852   8.554  1.00  0.79           C  
ATOM   1088  O   THR A 139       4.372 -21.907   9.188  1.00  0.79           O  
ATOM   1089  CG2 THR A 139       4.092 -25.099   9.679  1.00  0.79           C  
ATOM   1090  OG1 THR A 139       1.976 -25.733   8.720  1.00  0.79           O  
ATOM   1091  N   LYS A 140       3.993 -22.253   7.037  1.00  0.83           N  
ATOM   1092  CA  LYS A 140       5.030 -21.313   6.621  1.00  0.83           C  
ATOM   1093  C   LYS A 140       4.691 -19.891   7.058  1.00  0.83           C  
ATOM   1094  CB  LYS A 140       5.223 -21.363   5.104  1.00  0.83           C  
ATOM   1095  O   LYS A 140       5.554 -19.167   7.558  1.00  0.83           O  
ATOM   1096  CG  LYS A 140       5.945 -22.609   4.613  1.00  0.83           C  
ATOM   1097  CD  LYS A 140       6.140 -22.582   3.102  1.00  0.83           C  
ATOM   1098  CE  LYS A 140       6.750 -23.881   2.593  1.00  0.83           C  
ATOM   1099  NZ  LYS A 140       6.924 -23.868   1.110  1.00  0.83           N  
ATOM   1100  N   ARG A 141       3.432 -19.539   6.861  1.00  0.89           N  
ATOM   1101  CA  ARG A 141       2.981 -18.210   7.260  1.00  0.89           C  
ATOM   1102  C   ARG A 141       3.074 -18.031   8.771  1.00  0.89           C  
ATOM   1103  CB  ARG A 141       1.546 -17.965   6.790  1.00  0.89           C  
ATOM   1104  O   ARG A 141       3.469 -16.967   9.253  1.00  0.89           O  
ATOM   1105  CG  ARG A 141       1.401 -17.863   5.280  1.00  0.89           C  
ATOM   1106  CD  ARG A 141      -0.042 -17.603   4.868  1.00  0.89           C  
ATOM   1107  NE  ARG A 141      -0.165 -17.416   3.426  1.00  0.89           N  
ATOM   1108  NH1 ARG A 141      -2.427 -16.949   3.471  1.00  0.89           N  
ATOM   1109  NH2 ARG A 141      -1.295 -16.962   1.478  1.00  0.89           N  
ATOM   1110  CZ  ARG A 141      -1.296 -17.110   2.795  1.00  0.89           C  
ATOM   1111  N   LYS A 142       2.732 -19.067   9.500  1.00  0.87           N  
ATOM   1112  CA  LYS A 142       2.808 -19.043  10.958  1.00  0.87           C  
ATOM   1113  C   LYS A 142       4.248 -18.864  11.431  1.00  0.87           C  
ATOM   1114  CB  LYS A 142       2.218 -20.326  11.547  1.00  0.87           C  
ATOM   1115  O   LYS A 142       4.508 -18.115  12.374  1.00  0.87           O  
ATOM   1116  CG  LYS A 142       0.697 -20.351  11.577  1.00  0.87           C  
ATOM   1117  CD  LYS A 142       0.172 -21.611  12.253  1.00  0.87           C  
ATOM   1118  CE  LYS A 142      -1.350 -21.664  12.233  1.00  0.87           C  
ATOM   1119  NZ  LYS A 142      -1.870 -22.881  12.926  1.00  0.87           N  
ATOM   1120  N   LYS A 143       5.106 -19.534  10.774  1.00  0.86           N  
ATOM   1121  CA  LYS A 143       6.521 -19.449  11.124  1.00  0.86           C  
ATOM   1122  C   LYS A 143       7.062 -18.042  10.889  1.00  0.86           C  
ATOM   1123  CB  LYS A 143       7.335 -20.464  10.321  1.00  0.86           C  
ATOM   1124  O   LYS A 143       7.882 -17.548  11.665  1.00  0.86           O  
ATOM   1125  CG  LYS A 143       7.250 -21.887  10.855  1.00  0.86           C  
ATOM   1126  CD  LYS A 143       8.215 -22.815  10.129  1.00  0.86           C  
ATOM   1127  CE  LYS A 143       8.130 -24.239  10.661  1.00  0.86           C  
ATOM   1128  NZ  LYS A 143       9.062 -25.157   9.940  1.00  0.86           N  
ATOM   1129  N   MET A 144       6.579 -17.333   9.893  1.00  0.89           N  
ATOM   1130  CA  MET A 144       7.037 -15.989   9.551  1.00  0.89           C  
ATOM   1131  C   MET A 144       6.636 -14.987  10.628  1.00  0.89           C  
ATOM   1132  CB  MET A 144       6.471 -15.556   8.197  1.00  0.89           C  
ATOM   1133  O   MET A 144       7.274 -13.944  10.780  1.00  0.89           O  
ATOM   1134  CG  MET A 144       7.034 -16.336   7.020  1.00  0.89           C  
ATOM   1135  SD  MET A 144       6.287 -15.832   5.421  1.00  0.89           S  
ATOM   1136  CE  MET A 144       7.005 -14.176   5.240  1.00  0.89           C  
ATOM   1137  N   THR A 145       5.606 -15.362  11.369  1.00  0.90           N  
ATOM   1138  CA  THR A 145       5.059 -14.396  12.315  1.00  0.90           C  
ATOM   1139  C   THR A 145       5.523 -14.708  13.735  1.00  0.90           C  
ATOM   1140  CB  THR A 145       3.520 -14.377  12.268  1.00  0.90           C  
ATOM   1141  O   THR A 145       5.154 -14.010  14.682  1.00  0.90           O  
ATOM   1142  CG2 THR A 145       3.017 -14.046  10.867  1.00  0.90           C  
ATOM   1143  OG1 THR A 145       3.020 -15.664  12.652  1.00  0.90           O  
ATOM   1144  N   GLU A 146       6.362 -15.641  13.953  1.00  0.88           N  
ATOM   1145  CA  GLU A 146       6.752 -16.159  15.260  1.00  0.88           C  
ATOM   1146  C   GLU A 146       7.560 -15.129  16.044  1.00  0.88           C  
ATOM   1147  CB  GLU A 146       7.556 -17.453  15.107  1.00  0.88           C  
ATOM   1148  O   GLU A 146       7.461 -15.057  17.270  1.00  0.88           O  
ATOM   1149  CG  GLU A 146       6.695 -18.699  14.964  1.00  0.88           C  
ATOM   1150  CD  GLU A 146       7.506 -19.974  14.796  1.00  0.88           C  
ATOM   1151  OE1 GLU A 146       6.905 -21.059  14.631  1.00  0.88           O  
ATOM   1152  OE2 GLU A 146       8.754 -19.886  14.830  1.00  0.88           O  
ATOM   1153  N   LYS A 147       8.227 -14.260  15.386  1.00  0.88           N  
ATOM   1154  CA  LYS A 147       9.133 -13.329  16.051  1.00  0.88           C  
ATOM   1155  C   LYS A 147       8.515 -11.937  16.152  1.00  0.88           C  
ATOM   1156  CB  LYS A 147      10.468 -13.256  15.309  1.00  0.88           C  
ATOM   1157  O   LYS A 147       9.126 -11.019  16.703  1.00  0.88           O  
ATOM   1158  CG  LYS A 147      11.276 -14.545  15.361  1.00  0.88           C  
ATOM   1159  CD  LYS A 147      12.625 -14.388  14.670  1.00  0.88           C  
ATOM   1160  CE  LYS A 147      13.435 -15.675  14.725  1.00  0.88           C  
ATOM   1161  NZ  LYS A 147      14.754 -15.529  14.038  1.00  0.88           N  
ATOM   1162  N   VAL A 148       7.321 -11.861  15.702  1.00  0.94           N  
ATOM   1163  CA  VAL A 148       6.683 -10.549  15.642  1.00  0.94           C  
ATOM   1164  C   VAL A 148       6.241 -10.125  17.041  1.00  0.94           C  
ATOM   1165  CB  VAL A 148       5.476 -10.549  14.678  1.00  0.94           C  
ATOM   1166  O   VAL A 148       5.637 -10.912  17.773  1.00  0.94           O  
ATOM   1167  CG1 VAL A 148       4.756  -9.202  14.715  1.00  0.94           C  
ATOM   1168  CG2 VAL A 148       5.928 -10.878  13.257  1.00  0.94           C  
ATOM   1169  N   VAL A 149       6.546  -8.854  17.365  1.00  0.93           N  
ATOM   1170  CA  VAL A 149       6.120  -8.284  18.639  1.00  0.93           C  
ATOM   1171  C   VAL A 149       5.470  -6.923  18.406  1.00  0.93           C  
ATOM   1172  CB  VAL A 149       7.304  -8.148  19.624  1.00  0.93           C  
ATOM   1173  O   VAL A 149       5.765  -6.248  17.416  1.00  0.93           O  
ATOM   1174  CG1 VAL A 149       7.846  -9.523  20.010  1.00  0.93           C  
ATOM   1175  CG2 VAL A 149       8.408  -7.287  19.013  1.00  0.93           C  
ATOM   1176  N   SER A 150       4.549  -6.609  19.320  1.00  0.96           N  
ATOM   1177  CA  SER A 150       3.907  -5.301  19.230  1.00  0.96           C  
ATOM   1178  C   SER A 150       4.604  -4.281  20.125  1.00  0.96           C  
ATOM   1179  CB  SER A 150       2.430  -5.401  19.612  1.00  0.96           C  
ATOM   1180  O   SER A 150       5.335  -4.652  21.045  1.00  0.96           O  
ATOM   1181  OG  SER A 150       2.286  -5.779  20.970  1.00  0.96           O  
ATOM   1182  N   PHE A 151       4.495  -2.964  19.845  1.00  0.95           N  
ATOM   1183  CA  PHE A 151       5.048  -1.891  20.662  1.00  0.95           C  
ATOM   1184  C   PHE A 151       4.087  -0.709  20.727  1.00  0.95           C  
ATOM   1185  CB  PHE A 151       6.403  -1.436  20.110  1.00  0.95           C  
ATOM   1186  O   PHE A 151       3.228  -0.553  19.857  1.00  0.95           O  
ATOM   1187  CG  PHE A 151       6.318  -0.782  18.758  1.00  0.95           C  
ATOM   1188  CD1 PHE A 151       6.322  -1.547  17.598  1.00  0.95           C  
ATOM   1189  CD2 PHE A 151       6.234   0.600  18.646  1.00  0.95           C  
ATOM   1190  CE1 PHE A 151       6.244  -0.944  16.345  1.00  0.95           C  
ATOM   1191  CE2 PHE A 151       6.156   1.210  17.397  1.00  0.95           C  
ATOM   1192  CZ  PHE A 151       6.162   0.437  16.248  1.00  0.95           C  
ATOM   1193  N   LEU A 152       4.249   0.072  21.766  1.00  0.93           N  
ATOM   1194  CA  LEU A 152       3.407   1.246  21.973  1.00  0.93           C  
ATOM   1195  C   LEU A 152       3.853   2.399  21.081  1.00  0.93           C  
ATOM   1196  CB  LEU A 152       3.441   1.678  23.441  1.00  0.93           C  
ATOM   1197  O   LEU A 152       4.977   2.889  21.209  1.00  0.93           O  
ATOM   1198  CG  LEU A 152       2.534   2.849  23.824  1.00  0.93           C  
ATOM   1199  CD1 LEU A 152       1.069   2.469  23.634  1.00  0.93           C  
ATOM   1200  CD2 LEU A 152       2.797   3.281  25.263  1.00  0.93           C  
ATOM   1201  N   LEU A 153       2.945   2.805  20.206  1.00  0.93           N  
ATOM   1202  CA  LEU A 153       3.240   3.866  19.250  1.00  0.93           C  
ATOM   1203  C   LEU A 153       2.815   5.225  19.797  1.00  0.93           C  
ATOM   1204  CB  LEU A 153       2.536   3.597  17.917  1.00  0.93           C  
ATOM   1205  O   LEU A 153       3.606   6.171  19.804  1.00  0.93           O  
ATOM   1206  CG  LEU A 153       2.780   4.617  16.803  1.00  0.93           C  
ATOM   1207  CD1 LEU A 153       4.270   4.711  16.488  1.00  0.93           C  
ATOM   1208  CD2 LEU A 153       1.987   4.245  15.555  1.00  0.93           C  
ATOM   1209  N   VAL A 154       1.596   5.296  20.278  1.00  0.90           N  
ATOM   1210  CA  VAL A 154       1.034   6.499  20.883  1.00  0.90           C  
ATOM   1211  C   VAL A 154       0.450   6.164  22.254  1.00  0.90           C  
ATOM   1212  CB  VAL A 154      -0.050   7.134  19.983  1.00  0.90           C  
ATOM   1213  O   VAL A 154      -0.362   5.245  22.382  1.00  0.90           O  
ATOM   1214  CG1 VAL A 154      -0.580   8.425  20.605  1.00  0.90           C  
ATOM   1215  CG2 VAL A 154       0.506   7.399  18.585  1.00  0.90           C  
ATOM   1216  N   ASP A 155       0.850   7.017  23.238  1.00  0.88           N  
ATOM   1217  CA  ASP A 155       0.409   6.696  24.592  1.00  0.88           C  
ATOM   1218  C   ASP A 155      -0.904   7.401  24.923  1.00  0.88           C  
ATOM   1219  CB  ASP A 155       1.484   7.079  25.611  1.00  0.88           C  
ATOM   1220  O   ASP A 155      -1.518   8.023  24.054  1.00  0.88           O  
ATOM   1221  CG  ASP A 155       1.715   8.578  25.694  1.00  0.88           C  
ATOM   1222  OD1 ASP A 155       0.867   9.354  25.203  1.00  0.88           O  
ATOM   1223  OD2 ASP A 155       2.756   8.986  26.253  1.00  0.88           O  
ATOM   1224  N   GLU A 156      -1.438   7.382  26.086  1.00  0.79           N  
ATOM   1225  CA  GLU A 156      -2.710   7.920  26.560  1.00  0.79           C  
ATOM   1226  C   GLU A 156      -2.717   9.445  26.511  1.00  0.79           C  
ATOM   1227  CB  GLU A 156      -3.000   7.438  27.984  1.00  0.79           C  
ATOM   1228  O   GLU A 156      -3.781  10.067  26.530  1.00  0.79           O  
ATOM   1229  CG  GLU A 156      -1.936   7.834  28.997  1.00  0.79           C  
ATOM   1230  CD  GLU A 156      -0.943   6.721  29.290  1.00  0.79           C  
ATOM   1231  OE1 GLU A 156      -0.386   6.684  30.411  1.00  0.79           O  
ATOM   1232  OE2 GLU A 156      -0.719   5.879  28.392  1.00  0.79           O  
ATOM   1233  N   ASN A 157      -1.494   9.986  26.504  1.00  0.80           N  
ATOM   1234  CA  ASN A 157      -1.388  11.439  26.420  1.00  0.80           C  
ATOM   1235  C   ASN A 157      -1.261  11.909  24.974  1.00  0.80           C  
ATOM   1236  CB  ASN A 157      -0.201  11.938  27.247  1.00  0.80           C  
ATOM   1237  O   ASN A 157      -0.866  13.049  24.720  1.00  0.80           O  
ATOM   1238  CG  ASN A 157      -0.321  11.581  28.716  1.00  0.80           C  
ATOM   1239  ND2 ASN A 157       0.791  11.180  29.321  1.00  0.80           N  
ATOM   1240  OD1 ASN A 157      -1.403  11.664  29.301  1.00  0.80           O  
ATOM   1241  N   GLU A 158      -1.399  11.113  24.014  1.00  0.79           N  
ATOM   1242  CA  GLU A 158      -1.344  11.398  22.583  1.00  0.79           C  
ATOM   1243  C   GLU A 158       0.082  11.714  22.139  1.00  0.79           C  
ATOM   1244  CB  GLU A 158      -2.275  12.560  22.230  1.00  0.79           C  
ATOM   1245  O   GLU A 158       0.288  12.501  21.212  1.00  0.79           O  
ATOM   1246  CG  GLU A 158      -3.752  12.239  22.401  1.00  0.79           C  
ATOM   1247  CD  GLU A 158      -4.668  13.365  21.949  1.00  0.79           C  
ATOM   1248  OE1 GLU A 158      -5.907  13.214  22.042  1.00  0.79           O  
ATOM   1249  OE2 GLU A 158      -4.142  14.406  21.496  1.00  0.79           O  
ATOM   1250  N   GLU A 159       1.039  11.166  22.910  1.00  0.85           N  
ATOM   1251  CA  GLU A 159       2.436  11.381  22.545  1.00  0.85           C  
ATOM   1252  C   GLU A 159       3.004  10.174  21.803  1.00  0.85           C  
ATOM   1253  CB  GLU A 159       3.277  11.677  23.788  1.00  0.85           C  
ATOM   1254  O   GLU A 159       2.831   9.034  22.238  1.00  0.85           O  
ATOM   1255  CG  GLU A 159       2.963  13.017  24.439  1.00  0.85           C  
ATOM   1256  CD  GLU A 159       3.929  13.384  25.554  1.00  0.85           C  
ATOM   1257  OE1 GLU A 159       3.871  14.531  26.054  1.00  0.85           O  
ATOM   1258  OE2 GLU A 159       4.751  12.519  25.929  1.00  0.85           O  
ATOM   1259  N   ILE A 160       3.713  10.513  20.751  1.00  0.90           N  
ATOM   1260  CA  ILE A 160       4.394   9.461  20.004  1.00  0.90           C  
ATOM   1261  C   ILE A 160       5.564   8.920  20.823  1.00  0.90           C  
ATOM   1262  CB  ILE A 160       4.892   9.973  18.633  1.00  0.90           C  
ATOM   1263  O   ILE A 160       6.358   9.691  21.367  1.00  0.90           O  
ATOM   1264  CG1 ILE A 160       3.706  10.390  17.756  1.00  0.90           C  
ATOM   1265  CG2 ILE A 160       5.742   8.907  17.935  1.00  0.90           C  
ATOM   1266  CD1 ILE A 160       4.107  11.063  16.451  1.00  0.90           C  
ATOM   1267  N   GLN A 161       5.716   7.630  20.898  1.00  0.93           N  
ATOM   1268  CA  GLN A 161       6.721   7.013  21.757  1.00  0.93           C  
ATOM   1269  C   GLN A 161       7.964   6.627  20.961  1.00  0.93           C  
ATOM   1270  CB  GLN A 161       6.145   5.783  22.460  1.00  0.93           C  
ATOM   1271  O   GLN A 161       8.933   6.113  21.524  1.00  0.93           O  
ATOM   1272  CG  GLN A 161       4.978   6.095  23.388  1.00  0.93           C  
ATOM   1273  CD  GLN A 161       5.358   7.045  24.510  1.00  0.93           C  
ATOM   1274  NE2 GLN A 161       4.608   8.133  24.645  1.00  0.93           N  
ATOM   1275  OE1 GLN A 161       6.317   6.801  25.249  1.00  0.93           O  
ATOM   1276  N   VAL A 162       7.910   6.903  19.767  1.00  0.93           N  
ATOM   1277  CA  VAL A 162       9.061   6.663  18.903  1.00  0.93           C  
ATOM   1278  C   VAL A 162       9.762   7.984  18.595  1.00  0.93           C  
ATOM   1279  CB  VAL A 162       8.649   5.959  17.591  1.00  0.93           C  
ATOM   1280  O   VAL A 162       9.111   8.971  18.242  1.00  0.93           O  
ATOM   1281  CG1 VAL A 162       9.875   5.667  16.727  1.00  0.93           C  
ATOM   1282  CG2 VAL A 162       7.887   4.670  17.894  1.00  0.93           C  
ATOM   1283  N   THR A 163      11.108   8.013  18.651  1.00  0.90           N  
ATOM   1284  CA  THR A 163      11.873   9.255  18.631  1.00  0.90           C  
ATOM   1285  C   THR A 163      12.183   9.677  17.197  1.00  0.90           C  
ATOM   1286  CB  THR A 163      13.187   9.114  19.422  1.00  0.90           C  
ATOM   1287  O   THR A 163      12.133  10.864  16.869  1.00  0.90           O  
ATOM   1288  CG2 THR A 163      12.916   8.949  20.914  1.00  0.90           C  
ATOM   1289  OG1 THR A 163      13.903   7.967  18.948  1.00  0.90           O  
ATOM   1290  N   ASN A 164      12.572   8.736  16.411  1.00  0.93           N  
ATOM   1291  CA  ASN A 164      12.940   9.051  15.034  1.00  0.93           C  
ATOM   1292  C   ASN A 164      12.589   7.910  14.084  1.00  0.93           C  
ATOM   1293  CB  ASN A 164      14.431   9.382  14.940  1.00  0.93           C  
ATOM   1294  O   ASN A 164      12.101   6.864  14.517  1.00  0.93           O  
ATOM   1295  CG  ASN A 164      15.311   8.265  15.463  1.00  0.93           C  
ATOM   1296  ND2 ASN A 164      16.208   8.598  16.384  1.00  0.93           N  
ATOM   1297  OD1 ASN A 164      15.187   7.111  15.042  1.00  0.93           O  
ATOM   1298  N   GLU A 165      12.745   8.146  12.753  1.00  0.93           N  
ATOM   1299  CA  GLU A 165      12.419   7.193  11.696  1.00  0.93           C  
ATOM   1300  C   GLU A 165      13.132   5.862  11.914  1.00  0.93           C  
ATOM   1301  CB  GLU A 165      12.783   7.767  10.324  1.00  0.93           C  
ATOM   1302  O   GLU A 165      12.524   4.797  11.786  1.00  0.93           O  
ATOM   1303  CG  GLU A 165      12.482   6.828   9.165  1.00  0.93           C  
ATOM   1304  CD  GLU A 165      12.832   7.418   7.809  1.00  0.93           C  
ATOM   1305  OE1 GLU A 165      13.002   6.647   6.837  1.00  0.93           O  
ATOM   1306  OE2 GLU A 165      12.938   8.661   7.717  1.00  0.93           O  
ATOM   1307  N   GLU A 166      14.425   5.891  12.322  1.00  0.95           N  
ATOM   1308  CA  GLU A 166      15.218   4.683  12.529  1.00  0.95           C  
ATOM   1309  C   GLU A 166      14.664   3.850  13.681  1.00  0.95           C  
ATOM   1310  CB  GLU A 166      16.683   5.040  12.794  1.00  0.95           C  
ATOM   1311  O   GLU A 166      14.615   2.621  13.598  1.00  0.95           O  
ATOM   1312  CG  GLU A 166      17.409   5.601  11.580  1.00  0.95           C  
ATOM   1313  CD  GLU A 166      17.143   7.080  11.353  1.00  0.95           C  
ATOM   1314  OE1 GLU A 166      17.407   7.580  10.235  1.00  0.95           O  
ATOM   1315  OE2 GLU A 166      16.669   7.746  12.300  1.00  0.95           O  
ATOM   1316  N   ASP A 167      14.256   4.567  14.707  1.00  0.96           N  
ATOM   1317  CA  ASP A 167      13.676   3.901  15.870  1.00  0.96           C  
ATOM   1318  C   ASP A 167      12.359   3.217  15.511  1.00  0.96           C  
ATOM   1319  CB  ASP A 167      13.457   4.901  17.007  1.00  0.96           C  
ATOM   1320  O   ASP A 167      12.104   2.088  15.936  1.00  0.96           O  
ATOM   1321  CG  ASP A 167      13.103   4.233  18.324  1.00  0.96           C  
ATOM   1322  OD1 ASP A 167      13.568   3.101  18.578  1.00  0.96           O  
ATOM   1323  OD2 ASP A 167      12.350   4.843  19.113  1.00  0.96           O  
ATOM   1324  N   PHE A 168      11.520   3.857  14.731  1.00  0.96           N  
ATOM   1325  CA  PHE A 168      10.247   3.323  14.261  1.00  0.96           C  
ATOM   1326  C   PHE A 168      10.459   2.043  13.461  1.00  0.96           C  
ATOM   1327  CB  PHE A 168       9.510   4.360  13.407  1.00  0.96           C  
ATOM   1328  O   PHE A 168       9.799   1.032  13.711  1.00  0.96           O  
ATOM   1329  CG  PHE A 168       8.197   3.871  12.858  1.00  0.96           C  
ATOM   1330  CD1 PHE A 168       8.041   3.637  11.497  1.00  0.96           C  
ATOM   1331  CD2 PHE A 168       7.119   3.644  13.703  1.00  0.96           C  
ATOM   1332  CE1 PHE A 168       6.827   3.185  10.986  1.00  0.96           C  
ATOM   1333  CE2 PHE A 168       5.902   3.191  13.199  1.00  0.96           C  
ATOM   1334  CZ  PHE A 168       5.758   2.963  11.840  1.00  0.96           C  
ATOM   1335  N   ILE A 169      11.391   2.064  12.558  1.00  0.96           N  
ATOM   1336  CA  ILE A 169      11.705   0.932  11.693  1.00  0.96           C  
ATOM   1337  C   ILE A 169      12.276  -0.212  12.527  1.00  0.96           C  
ATOM   1338  CB  ILE A 169      12.699   1.331  10.579  1.00  0.96           C  
ATOM   1339  O   ILE A 169      11.921  -1.375  12.323  1.00  0.96           O  
ATOM   1340  CG1 ILE A 169      12.051   2.337   9.621  1.00  0.96           C  
ATOM   1341  CG2 ILE A 169      13.188   0.092   9.823  1.00  0.96           C  
ATOM   1342  CD1 ILE A 169      13.026   2.974   8.640  1.00  0.96           C  
ATOM   1343  N   ARG A 170      13.151   0.127  13.470  1.00  0.96           N  
ATOM   1344  CA  ARG A 170      13.734  -0.867  14.366  1.00  0.96           C  
ATOM   1345  C   ARG A 170      12.655  -1.562  15.189  1.00  0.96           C  
ATOM   1346  CB  ARG A 170      14.764  -0.217  15.293  1.00  0.96           C  
ATOM   1347  O   ARG A 170      12.650  -2.789  15.306  1.00  0.96           O  
ATOM   1348  CG  ARG A 170      15.515  -1.207  16.168  1.00  0.96           C  
ATOM   1349  CD  ARG A 170      16.448  -0.503  17.144  1.00  0.96           C  
ATOM   1350  NE  ARG A 170      15.726   0.438  17.995  1.00  0.96           N  
ATOM   1351  NH1 ARG A 170      16.108  -0.722  19.956  1.00  0.96           N  
ATOM   1352  NH2 ARG A 170      14.904   1.228  19.989  1.00  0.96           N  
ATOM   1353  CZ  ARG A 170      15.581   0.313  19.311  1.00  0.96           C  
ATOM   1354  N   LYS A 171      11.711  -0.800  15.771  1.00  0.96           N  
ATOM   1355  CA  LYS A 171      10.654  -1.353  16.613  1.00  0.96           C  
ATOM   1356  C   LYS A 171       9.655  -2.156  15.785  1.00  0.96           C  
ATOM   1357  CB  LYS A 171       9.932  -0.238  17.370  1.00  0.96           C  
ATOM   1358  O   LYS A 171       9.134  -3.173  16.247  1.00  0.96           O  
ATOM   1359  CG  LYS A 171      10.719   0.324  18.545  1.00  0.96           C  
ATOM   1360  CD  LYS A 171       9.873   1.277  19.379  1.00  0.96           C  
ATOM   1361  CE  LYS A 171      10.599   1.707  20.647  1.00  0.96           C  
ATOM   1362  NZ  LYS A 171       9.783   2.660  21.457  1.00  0.96           N  
ATOM   1363  N   LEU A 172       9.365  -1.673  14.554  1.00  0.95           N  
ATOM   1364  CA  LEU A 172       8.473  -2.409  13.666  1.00  0.95           C  
ATOM   1365  C   LEU A 172       9.120  -3.709  13.200  1.00  0.95           C  
ATOM   1366  CB  LEU A 172       8.095  -1.551  12.455  1.00  0.95           C  
ATOM   1367  O   LEU A 172       8.424  -4.687  12.918  1.00  0.95           O  
ATOM   1368  CG  LEU A 172       6.847  -1.981  11.682  1.00  0.95           C  
ATOM   1369  CD1 LEU A 172       5.617  -1.913  12.581  1.00  0.95           C  
ATOM   1370  CD2 LEU A 172       6.660  -1.113  10.443  1.00  0.95           C  
ATOM   1371  N   ASP A 173      10.485  -3.743  13.212  1.00  0.94           N  
ATOM   1372  CA  ASP A 173      11.305  -4.887  12.828  1.00  0.94           C  
ATOM   1373  C   ASP A 173      11.089  -5.250  11.360  1.00  0.94           C  
ATOM   1374  CB  ASP A 173      10.996  -6.092  13.719  1.00  0.94           C  
ATOM   1375  O   ASP A 173      10.881  -6.419  11.029  1.00  0.94           O  
ATOM   1376  CG  ASP A 173      12.048  -7.184  13.625  1.00  0.94           C  
ATOM   1377  OD1 ASP A 173      13.213  -6.882  13.288  1.00  0.94           O  
ATOM   1378  OD2 ASP A 173      11.707  -8.358  13.888  1.00  0.94           O  
ATOM   1379  N   CYS A 174      11.098  -4.264  10.499  1.00  0.93           N  
ATOM   1380  CA  CYS A 174      11.011  -4.463   9.057  1.00  0.93           C  
ATOM   1381  C   CYS A 174      12.188  -3.807   8.344  1.00  0.93           C  
ATOM   1382  CB  CYS A 174       9.698  -3.899   8.516  1.00  0.93           C  
ATOM   1383  O   CYS A 174      12.943  -3.047   8.954  1.00  0.93           O  
ATOM   1384  SG  CYS A 174       9.531  -2.113   8.727  1.00  0.93           S  
ATOM   1385  N   LYS A 175      12.339  -4.121   7.009  1.00  0.92           N  
ATOM   1386  CA  LYS A 175      13.389  -3.495   6.211  1.00  0.92           C  
ATOM   1387  C   LYS A 175      13.035  -2.049   5.875  1.00  0.92           C  
ATOM   1388  CB  LYS A 175      13.630  -4.287   4.925  1.00  0.92           C  
ATOM   1389  O   LYS A 175      11.880  -1.740   5.573  1.00  0.92           O  
ATOM   1390  CG  LYS A 175      14.128  -5.706   5.157  1.00  0.92           C  
ATOM   1391  CD  LYS A 175      14.368  -6.437   3.842  1.00  0.92           C  
ATOM   1392  CE  LYS A 175      14.825  -7.871   4.073  1.00  0.92           C  
ATOM   1393  NZ  LYS A 175      14.992  -8.613   2.788  1.00  0.92           N  
ATOM   1394  N   PRO A 176      14.016  -1.164   5.985  1.00  0.91           N  
ATOM   1395  CA  PRO A 176      13.762   0.250   5.698  1.00  0.91           C  
ATOM   1396  C   PRO A 176      13.190   0.475   4.300  1.00  0.91           C  
ATOM   1397  CB  PRO A 176      15.145   0.891   5.831  1.00  0.91           C  
ATOM   1398  O   PRO A 176      12.454   1.441   4.078  1.00  0.91           O  
ATOM   1399  CG  PRO A 176      15.928  -0.061   6.676  1.00  0.91           C  
ATOM   1400  CD  PRO A 176      15.374  -1.443   6.476  1.00  0.91           C  
ATOM   1401  N   ASP A 177      13.518  -0.437   3.325  1.00  0.89           N  
ATOM   1402  CA  ASP A 177      13.048  -0.242   1.957  1.00  0.89           C  
ATOM   1403  C   ASP A 177      11.783  -1.055   1.690  1.00  0.89           C  
ATOM   1404  CB  ASP A 177      14.140  -0.623   0.955  1.00  0.89           C  
ATOM   1405  O   ASP A 177      11.327  -1.145   0.548  1.00  0.89           O  
ATOM   1406  CG  ASP A 177      14.635  -2.048   1.131  1.00  0.89           C  
ATOM   1407  OD1 ASP A 177      14.574  -2.580   2.260  1.00  0.89           O  
ATOM   1408  OD2 ASP A 177      15.093  -2.643   0.131  1.00  0.89           O  
ATOM   1409  N   GLN A 178      11.282  -1.645   2.829  1.00  0.92           N  
ATOM   1410  CA  GLN A 178      10.105  -2.492   2.664  1.00  0.92           C  
ATOM   1411  C   GLN A 178       8.865  -1.656   2.362  1.00  0.92           C  
ATOM   1412  CB  GLN A 178       9.874  -3.341   3.915  1.00  0.92           C  
ATOM   1413  O   GLN A 178       8.586  -0.676   3.056  1.00  0.92           O  
ATOM   1414  CG  GLN A 178       8.699  -4.302   3.797  1.00  0.92           C  
ATOM   1415  CD  GLN A 178       8.960  -5.431   2.818  1.00  0.92           C  
ATOM   1416  NE2 GLN A 178       7.988  -5.703   1.954  1.00  0.92           N  
ATOM   1417  OE1 GLN A 178      10.027  -6.054   2.838  1.00  0.92           O  
ATOM   1418  N   HIS A 179       8.031  -2.028   1.306  1.00  0.91           N  
ATOM   1419  CA  HIS A 179       6.773  -1.368   0.976  1.00  0.91           C  
ATOM   1420  C   HIS A 179       5.619  -1.944   1.791  1.00  0.91           C  
ATOM   1421  CB  HIS A 179       6.476  -1.496  -0.519  1.00  0.91           C  
ATOM   1422  O   HIS A 179       5.321  -3.136   1.695  1.00  0.91           O  
ATOM   1423  CG  HIS A 179       7.327  -0.616  -1.377  1.00  0.91           C  
ATOM   1424  CD2 HIS A 179       7.044   0.543  -2.018  1.00  0.91           C  
ATOM   1425  ND1 HIS A 179       8.645  -0.901  -1.659  1.00  0.91           N  
ATOM   1426  CE1 HIS A 179       9.138   0.048  -2.438  1.00  0.91           C  
ATOM   1427  NE2 HIS A 179       8.186   0.936  -2.671  1.00  0.91           N  
ATOM   1428  N   LEU A 180       5.082  -1.048   2.596  1.00  0.95           N  
ATOM   1429  CA  LEU A 180       4.069  -1.502   3.543  1.00  0.95           C  
ATOM   1430  C   LEU A 180       2.738  -0.800   3.293  1.00  0.95           C  
ATOM   1431  CB  LEU A 180       4.529  -1.252   4.981  1.00  0.95           C  
ATOM   1432  O   LEU A 180       2.712   0.350   2.851  1.00  0.95           O  
ATOM   1433  CG  LEU A 180       5.918  -1.777   5.350  1.00  0.95           C  
ATOM   1434  CD1 LEU A 180       6.296  -1.332   6.759  1.00  0.95           C  
ATOM   1435  CD2 LEU A 180       5.964  -3.296   5.233  1.00  0.95           C  
ATOM   1436  N   LYS A 181       1.680  -1.501   3.615  1.00  0.96           N  
ATOM   1437  CA  LYS A 181       0.372  -0.886   3.821  1.00  0.96           C  
ATOM   1438  C   LYS A 181       0.028  -0.810   5.306  1.00  0.96           C  
ATOM   1439  CB  LYS A 181      -0.712  -1.663   3.072  1.00  0.96           C  
ATOM   1440  O   LYS A 181       0.688  -1.441   6.134  1.00  0.96           O  
ATOM   1441  CG  LYS A 181      -0.641  -1.519   1.559  1.00  0.96           C  
ATOM   1442  CD  LYS A 181      -1.950  -1.931   0.897  1.00  0.96           C  
ATOM   1443  CE  LYS A 181      -1.961  -1.586  -0.586  1.00  0.96           C  
ATOM   1444  NZ  LYS A 181      -3.260  -1.945  -1.230  1.00  0.96           N  
ATOM   1445  N   VAL A 182      -0.934   0.050   5.636  1.00  0.97           N  
ATOM   1446  CA  VAL A 182      -1.289   0.226   7.041  1.00  0.97           C  
ATOM   1447  C   VAL A 182      -2.741  -0.193   7.263  1.00  0.97           C  
ATOM   1448  CB  VAL A 182      -1.079   1.686   7.501  1.00  0.97           C  
ATOM   1449  O   VAL A 182      -3.641   0.270   6.559  1.00  0.97           O  
ATOM   1450  CG1 VAL A 182      -1.460   1.849   8.971  1.00  0.97           C  
ATOM   1451  CG2 VAL A 182       0.369   2.115   7.270  1.00  0.97           C  
ATOM   1452  N   VAL A 183      -2.927  -1.107   8.234  1.00  0.98           N  
ATOM   1453  CA  VAL A 183      -4.262  -1.542   8.631  1.00  0.98           C  
ATOM   1454  C   VAL A 183      -4.512  -1.178  10.092  1.00  0.98           C  
ATOM   1455  CB  VAL A 183      -4.449  -3.062   8.421  1.00  0.98           C  
ATOM   1456  O   VAL A 183      -3.686  -1.470  10.961  1.00  0.98           O  
ATOM   1457  CG1 VAL A 183      -5.819  -3.512   8.924  1.00  0.98           C  
ATOM   1458  CG2 VAL A 183      -4.274  -3.422   6.946  1.00  0.98           C  
ATOM   1459  N   SER A 184      -5.662  -0.553  10.305  1.00  0.96           N  
ATOM   1460  CA  SER A 184      -6.038  -0.199  11.670  1.00  0.96           C  
ATOM   1461  C   SER A 184      -7.393  -0.791  12.042  1.00  0.96           C  
ATOM   1462  CB  SER A 184      -6.072   1.320  11.840  1.00  0.96           C  
ATOM   1463  O   SER A 184      -8.179  -1.154  11.165  1.00  0.96           O  
ATOM   1464  OG  SER A 184      -6.981   1.908  10.926  1.00  0.96           O  
ATOM   1465  N   ILE A 185      -7.597  -0.952  13.287  1.00  0.95           N  
ATOM   1466  CA  ILE A 185      -8.852  -1.544  13.738  1.00  0.95           C  
ATOM   1467  C   ILE A 185      -9.512  -0.631  14.769  1.00  0.95           C  
ATOM   1468  CB  ILE A 185      -8.631  -2.953  14.333  1.00  0.95           C  
ATOM   1469  O   ILE A 185      -8.838  -0.085  15.646  1.00  0.95           O  
ATOM   1470  CG1 ILE A 185      -9.977  -3.617  14.648  1.00  0.95           C  
ATOM   1471  CG2 ILE A 185      -7.751  -2.878  15.584  1.00  0.95           C  
ATOM   1472  CD1 ILE A 185      -9.884  -5.115  14.899  1.00  0.95           C  
ATOM   1473  N   PHE A 186     -10.917  -0.452  14.529  1.00  0.90           N  
ATOM   1474  CA  PHE A 186     -11.780   0.282  15.447  1.00  0.90           C  
ATOM   1475  C   PHE A 186     -12.907  -0.607  15.958  1.00  0.90           C  
ATOM   1476  CB  PHE A 186     -12.359   1.525  14.764  1.00  0.90           C  
ATOM   1477  O   PHE A 186     -13.228  -1.626  15.343  1.00  0.90           O  
ATOM   1478  CG  PHE A 186     -11.314   2.472  14.240  1.00  0.90           C  
ATOM   1479  CD1 PHE A 186     -10.253   2.872  15.043  1.00  0.90           C  
ATOM   1480  CD2 PHE A 186     -11.393   2.964  12.944  1.00  0.90           C  
ATOM   1481  CE1 PHE A 186      -9.284   3.749  14.561  1.00  0.90           C  
ATOM   1482  CE2 PHE A 186     -10.429   3.841  12.455  1.00  0.90           C  
ATOM   1483  CZ  PHE A 186      -9.376   4.233  13.265  1.00  0.90           C  
ATOM   1484  N   GLY A 187     -13.487  -0.200  17.097  1.00  0.87           N  
ATOM   1485  CA  GLY A 187     -14.642  -0.878  17.663  1.00  0.87           C  
ATOM   1486  C   GLY A 187     -14.929  -0.473  19.097  1.00  0.87           C  
ATOM   1487  O   GLY A 187     -14.168   0.291  19.695  1.00  0.87           O  
ATOM   1488  N   ASN A 188     -16.074  -0.886  19.519  1.00  0.82           N  
ATOM   1489  CA  ASN A 188     -16.415  -0.600  20.909  1.00  0.82           C  
ATOM   1490  C   ASN A 188     -15.473  -1.312  21.875  1.00  0.82           C  
ATOM   1491  CB  ASN A 188     -17.866  -0.991  21.197  1.00  0.82           C  
ATOM   1492  O   ASN A 188     -14.821  -2.290  21.506  1.00  0.82           O  
ATOM   1493  CG  ASN A 188     -18.864  -0.098  20.486  1.00  0.82           C  
ATOM   1494  ND2 ASN A 188     -20.063  -0.617  20.252  1.00  0.82           N  
ATOM   1495  OD1 ASN A 188     -18.559   1.049  20.149  1.00  0.82           O  
ATOM   1496  N   THR A 189     -15.381  -0.749  23.083  1.00  0.81           N  
ATOM   1497  CA  THR A 189     -14.626  -1.434  24.126  1.00  0.81           C  
ATOM   1498  C   THR A 189     -15.173  -2.840  24.355  1.00  0.81           C  
ATOM   1499  CB  THR A 189     -14.659  -0.646  25.449  1.00  0.81           C  
ATOM   1500  O   THR A 189     -16.386  -3.029  24.465  1.00  0.81           O  
ATOM   1501  CG2 THR A 189     -13.828  -1.339  26.523  1.00  0.81           C  
ATOM   1502  OG1 THR A 189     -14.133   0.669  25.228  1.00  0.81           O  
ATOM   1503  N   GLY A 190     -14.303  -3.796  24.376  1.00  0.82           N  
ATOM   1504  CA  GLY A 190     -14.700  -5.159  24.692  1.00  0.82           C  
ATOM   1505  C   GLY A 190     -15.095  -5.964  23.469  1.00  0.82           C  
ATOM   1506  O   GLY A 190     -15.466  -7.134  23.583  1.00  0.82           O  
ATOM   1507  N   ASP A 191     -15.076  -5.435  22.324  1.00  0.88           N  
ATOM   1508  CA  ASP A 191     -15.483  -6.127  21.105  1.00  0.88           C  
ATOM   1509  C   ASP A 191     -14.407  -7.107  20.644  1.00  0.88           C  
ATOM   1510  CB  ASP A 191     -15.789  -5.121  19.994  1.00  0.88           C  
ATOM   1511  O   ASP A 191     -14.623  -7.879  19.707  1.00  0.88           O  
ATOM   1512  CG  ASP A 191     -17.191  -4.544  20.085  1.00  0.88           C  
ATOM   1513  OD1 ASP A 191     -17.981  -4.995  20.942  1.00  0.88           O  
ATOM   1514  OD2 ASP A 191     -17.509  -3.632  19.292  1.00  0.88           O  
ATOM   1515  N   GLY A 192     -13.300  -7.113  21.287  1.00  0.90           N  
ATOM   1516  CA  GLY A 192     -12.258  -8.076  20.966  1.00  0.90           C  
ATOM   1517  C   GLY A 192     -11.407  -7.661  19.781  1.00  0.90           C  
ATOM   1518  O   GLY A 192     -11.086  -8.485  18.922  1.00  0.90           O  
ATOM   1519  N   LYS A 193     -10.969  -6.420  19.670  1.00  0.92           N  
ATOM   1520  CA  LYS A 193     -10.159  -5.883  18.580  1.00  0.92           C  
ATOM   1521  C   LYS A 193      -8.796  -6.567  18.519  1.00  0.92           C  
ATOM   1522  CB  LYS A 193      -9.981  -4.372  18.737  1.00  0.92           C  
ATOM   1523  O   LYS A 193      -8.390  -7.062  17.466  1.00  0.92           O  
ATOM   1524  CG  LYS A 193     -11.287  -3.591  18.732  1.00  0.92           C  
ATOM   1525  CD  LYS A 193     -11.043  -2.094  18.876  1.00  0.92           C  
ATOM   1526  CE  LYS A 193     -10.446  -1.752  20.234  1.00  0.92           C  
ATOM   1527  NZ  LYS A 193     -11.426  -1.967  21.340  1.00  0.92           N  
ATOM   1528  N   SER A 194      -8.106  -6.540  19.699  1.00  0.94           N  
ATOM   1529  CA  SER A 194      -6.793  -7.174  19.768  1.00  0.94           C  
ATOM   1530  C   SER A 194      -6.874  -8.653  19.404  1.00  0.94           C  
ATOM   1531  CB  SER A 194      -6.193  -7.016  21.165  1.00  0.94           C  
ATOM   1532  O   SER A 194      -6.020  -9.167  18.679  1.00  0.94           O  
ATOM   1533  OG  SER A 194      -6.034  -5.646  21.492  1.00  0.94           O  
ATOM   1534  N   HIS A 195      -7.921  -9.275  19.941  1.00  0.94           N  
ATOM   1535  CA  HIS A 195      -8.151 -10.682  19.631  1.00  0.94           C  
ATOM   1536  C   HIS A 195      -8.359 -10.889  18.134  1.00  0.94           C  
ATOM   1537  CB  HIS A 195      -9.357 -11.211  20.407  1.00  0.94           C  
ATOM   1538  O   HIS A 195      -7.800 -11.819  17.548  1.00  0.94           O  
ATOM   1539  CG  HIS A 195      -9.640 -12.660  20.162  1.00  0.94           C  
ATOM   1540  CD2 HIS A 195      -9.205 -13.771  20.802  1.00  0.94           C  
ATOM   1541  ND1 HIS A 195     -10.463 -13.096  19.146  1.00  0.94           N  
ATOM   1542  CE1 HIS A 195     -10.523 -14.417  19.173  1.00  0.94           C  
ATOM   1543  NE2 HIS A 195      -9.768 -14.851  20.168  1.00  0.94           N  
ATOM   1544  N   THR A 196      -9.062 -10.031  17.502  1.00  0.96           N  
ATOM   1545  CA  THR A 196      -9.332 -10.094  16.070  1.00  0.96           C  
ATOM   1546  C   THR A 196      -8.045  -9.919  15.269  1.00  0.96           C  
ATOM   1547  CB  THR A 196     -10.353  -9.022  15.646  1.00  0.96           C  
ATOM   1548  O   THR A 196      -7.782 -10.677  14.334  1.00  0.96           O  
ATOM   1549  CG2 THR A 196     -10.594  -9.056  14.141  1.00  0.96           C  
ATOM   1550  OG1 THR A 196     -11.594  -9.258  16.323  1.00  0.96           O  
ATOM   1551  N   LEU A 197      -7.236  -9.015  15.642  1.00  0.97           N  
ATOM   1552  CA  LEU A 197      -5.978  -8.758  14.948  1.00  0.97           C  
ATOM   1553  C   LEU A 197      -5.038  -9.952  15.069  1.00  0.97           C  
ATOM   1554  CB  LEU A 197      -5.304  -7.503  15.509  1.00  0.97           C  
ATOM   1555  O   LEU A 197      -4.410 -10.356  14.087  1.00  0.97           O  
ATOM   1556  CG  LEU A 197      -5.995  -6.172  15.210  1.00  0.97           C  
ATOM   1557  CD1 LEU A 197      -5.260  -5.027  15.900  1.00  0.97           C  
ATOM   1558  CD2 LEU A 197      -6.072  -5.935  13.706  1.00  0.97           C  
ATOM   1559  N   ASN A 198      -4.952 -10.503  16.269  1.00  0.96           N  
ATOM   1560  CA  ASN A 198      -4.057 -11.627  16.522  1.00  0.96           C  
ATOM   1561  C   ASN A 198      -4.431 -12.842  15.677  1.00  0.96           C  
ATOM   1562  CB  ASN A 198      -4.061 -11.993  18.008  1.00  0.96           C  
ATOM   1563  O   ASN A 198      -3.558 -13.498  15.105  1.00  0.96           O  
ATOM   1564  CG  ASN A 198      -3.308 -10.989  18.858  1.00  0.96           C  
ATOM   1565  ND2 ASN A 198      -3.760 -10.799  20.092  1.00  0.96           N  
ATOM   1566  OD1 ASN A 198      -2.329 -10.388  18.410  1.00  0.96           O  
ATOM   1567  N   HIS A 199      -5.678 -13.069  15.542  1.00  0.95           N  
ATOM   1568  CA  HIS A 199      -6.137 -14.255  14.829  1.00  0.95           C  
ATOM   1569  C   HIS A 199      -6.107 -14.038  13.320  1.00  0.95           C  
ATOM   1570  CB  HIS A 199      -7.549 -14.636  15.277  1.00  0.95           C  
ATOM   1571  O   HIS A 199      -5.829 -14.969  12.560  1.00  0.95           O  
ATOM   1572  CG  HIS A 199      -7.585 -15.413  16.554  1.00  0.95           C  
ATOM   1573  CD2 HIS A 199      -7.596 -15.002  17.844  1.00  0.95           C  
ATOM   1574  ND1 HIS A 199      -7.611 -16.790  16.587  1.00  0.95           N  
ATOM   1575  CE1 HIS A 199      -7.637 -17.194  17.846  1.00  0.95           C  
ATOM   1576  NE2 HIS A 199      -7.629 -16.129  18.629  1.00  0.95           N  
ATOM   1577  N   THR A 200      -6.323 -12.821  12.918  1.00  0.96           N  
ATOM   1578  CA  THR A 200      -6.380 -12.519  11.493  1.00  0.96           C  
ATOM   1579  C   THR A 200      -4.975 -12.405  10.908  1.00  0.96           C  
ATOM   1580  CB  THR A 200      -7.155 -11.215  11.229  1.00  0.96           C  
ATOM   1581  O   THR A 200      -4.690 -12.968   9.848  1.00  0.96           O  
ATOM   1582  CG2 THR A 200      -7.227 -10.910   9.736  1.00  0.96           C  
ATOM   1583  OG1 THR A 200      -8.487 -11.346  11.742  1.00  0.96           O  
ATOM   1584  N   PHE A 201      -4.017 -11.809  11.592  1.00  0.96           N  
ATOM   1585  CA  PHE A 201      -2.718 -11.488  11.013  1.00  0.96           C  
ATOM   1586  C   PHE A 201      -1.635 -12.402  11.573  1.00  0.96           C  
ATOM   1587  CB  PHE A 201      -2.358 -10.023  11.278  1.00  0.96           C  
ATOM   1588  O   PHE A 201      -0.594 -12.597  10.943  1.00  0.96           O  
ATOM   1589  CG  PHE A 201      -3.197  -9.041  10.506  1.00  0.96           C  
ATOM   1590  CD1 PHE A 201      -2.909  -8.754   9.177  1.00  0.96           C  
ATOM   1591  CD2 PHE A 201      -4.275  -8.406  11.108  1.00  0.96           C  
ATOM   1592  CE1 PHE A 201      -3.684  -7.846   8.459  1.00  0.96           C  
ATOM   1593  CE2 PHE A 201      -5.054  -7.497  10.398  1.00  0.96           C  
ATOM   1594  CZ  PHE A 201      -4.757  -7.218   9.074  1.00  0.96           C  
ATOM   1595  N   PHE A 202      -1.905 -12.913  12.796  1.00  0.96           N  
ATOM   1596  CA  PHE A 202      -0.806 -13.626  13.438  1.00  0.96           C  
ATOM   1597  C   PHE A 202      -1.233 -15.034  13.836  1.00  0.96           C  
ATOM   1598  CB  PHE A 202      -0.313 -12.859  14.669  1.00  0.96           C  
ATOM   1599  O   PHE A 202      -0.777 -15.562  14.851  1.00  0.96           O  
ATOM   1600  CG  PHE A 202       0.039 -11.423  14.388  1.00  0.96           C  
ATOM   1601  CD1 PHE A 202       1.145 -11.103  13.610  1.00  0.96           C  
ATOM   1602  CD2 PHE A 202      -0.736 -10.392  14.904  1.00  0.96           C  
ATOM   1603  CE1 PHE A 202       1.473  -9.774  13.349  1.00  0.96           C  
ATOM   1604  CE2 PHE A 202      -0.414  -9.063  14.647  1.00  0.96           C  
ATOM   1605  CZ  PHE A 202       0.691  -8.756  13.870  1.00  0.96           C  
ATOM   1606  N   TYR A 203      -2.194 -15.507  13.239  1.00  0.91           N  
ATOM   1607  CA  TYR A 203      -2.641 -16.895  13.257  1.00  0.91           C  
ATOM   1608  C   TYR A 203      -2.853 -17.382  14.685  1.00  0.91           C  
ATOM   1609  CB  TYR A 203      -1.627 -17.795  12.543  1.00  0.91           C  
ATOM   1610  O   TYR A 203      -2.434 -18.487  15.040  1.00  0.91           O  
ATOM   1611  CG  TYR A 203      -1.419 -17.443  11.091  1.00  0.91           C  
ATOM   1612  CD1 TYR A 203      -2.242 -17.973  10.100  1.00  0.91           C  
ATOM   1613  CD2 TYR A 203      -0.399 -16.579  10.706  1.00  0.91           C  
ATOM   1614  CE1 TYR A 203      -2.053 -17.652   8.760  1.00  0.91           C  
ATOM   1615  CE2 TYR A 203      -0.200 -16.252   9.369  1.00  0.91           C  
ATOM   1616  OH  TYR A 203      -0.839 -16.471   7.079  1.00  0.91           O  
ATOM   1617  CZ  TYR A 203      -1.031 -16.792   8.405  1.00  0.91           C  
ATOM   1618  N   GLY A 204      -3.422 -16.424  15.512  1.00  0.91           N  
ATOM   1619  CA  GLY A 204      -3.868 -16.798  16.845  1.00  0.91           C  
ATOM   1620  C   GLY A 204      -2.840 -16.506  17.922  1.00  0.91           C  
ATOM   1621  O   GLY A 204      -3.135 -16.613  19.114  1.00  0.91           O  
ATOM   1622  N   ARG A 205      -1.667 -16.090  17.514  1.00  0.91           N  
ATOM   1623  CA  ARG A 205      -0.648 -15.717  18.490  1.00  0.91           C  
ATOM   1624  C   ARG A 205      -0.947 -14.350  19.097  1.00  0.91           C  
ATOM   1625  CB  ARG A 205       0.739 -15.711  17.844  1.00  0.91           C  
ATOM   1626  O   ARG A 205      -1.312 -13.414  18.383  1.00  0.91           O  
ATOM   1627  CG  ARG A 205       1.879 -15.545  18.836  1.00  0.91           C  
ATOM   1628  CD  ARG A 205       3.234 -15.528  18.140  1.00  0.91           C  
ATOM   1629  NE  ARG A 205       3.727 -14.167  17.954  1.00  0.91           N  
ATOM   1630  NH1 ARG A 205       5.396 -14.754  16.469  1.00  0.91           N  
ATOM   1631  NH2 ARG A 205       5.110 -12.560  17.069  1.00  0.91           N  
ATOM   1632  CZ  ARG A 205       4.743 -13.830  17.164  1.00  0.91           C  
ATOM   1633  N   GLU A 206      -0.678 -14.355  20.315  1.00  0.92           N  
ATOM   1634  CA  GLU A 206      -0.969 -13.114  21.026  1.00  0.92           C  
ATOM   1635  C   GLU A 206       0.162 -12.104  20.858  1.00  0.92           C  
ATOM   1636  CB  GLU A 206      -1.212 -13.389  22.512  1.00  0.92           C  
ATOM   1637  O   GLU A 206       1.105 -12.082  21.652  1.00  0.92           O  
ATOM   1638  CG  GLU A 206      -1.817 -12.213  23.265  1.00  0.92           C  
ATOM   1639  CD  GLU A 206      -2.226 -12.558  24.688  1.00  0.92           C  
ATOM   1640  OE1 GLU A 206      -3.282 -12.070  25.151  1.00  0.92           O  
ATOM   1641  OE2 GLU A 206      -1.485 -13.322  25.345  1.00  0.92           O  
ATOM   1642  N   VAL A 207       0.066 -11.300  19.907  1.00  0.94           N  
ATOM   1643  CA  VAL A 207       0.992 -10.206  19.632  1.00  0.94           C  
ATOM   1644  C   VAL A 207       0.493  -8.927  20.301  1.00  0.94           C  
ATOM   1645  CB  VAL A 207       1.169  -9.980  18.114  1.00  0.94           C  
ATOM   1646  O   VAL A 207       1.277  -8.185  20.897  1.00  0.94           O  
ATOM   1647  CG1 VAL A 207       1.992  -8.721  17.848  1.00  0.94           C  
ATOM   1648  CG2 VAL A 207       1.825 -11.198  17.466  1.00  0.94           C  
ATOM   1649  N   PHE A 208      -0.755  -8.737  20.156  1.00  0.94           N  
ATOM   1650  CA  PHE A 208      -1.435  -7.699  20.920  1.00  0.94           C  
ATOM   1651  C   PHE A 208      -2.072  -8.280  22.177  1.00  0.94           C  
ATOM   1652  CB  PHE A 208      -2.501  -7.009  20.063  1.00  0.94           C  
ATOM   1653  O   PHE A 208      -2.827  -9.252  22.104  1.00  0.94           O  
ATOM   1654  CG  PHE A 208      -1.946  -6.304  18.855  1.00  0.94           C  
ATOM   1655  CD1 PHE A 208      -1.353  -5.053  18.975  1.00  0.94           C  
ATOM   1656  CD2 PHE A 208      -2.016  -6.892  17.599  1.00  0.94           C  
ATOM   1657  CE1 PHE A 208      -0.838  -4.397  17.859  1.00  0.94           C  
ATOM   1658  CE2 PHE A 208      -1.504  -6.243  16.479  1.00  0.94           C  
ATOM   1659  CZ  PHE A 208      -0.916  -4.995  16.612  1.00  0.94           C  
ATOM   1660  N   LYS A 209      -1.772  -7.713  23.250  1.00  0.90           N  
ATOM   1661  CA  LYS A 209      -2.230  -8.241  24.532  1.00  0.90           C  
ATOM   1662  C   LYS A 209      -3.754  -8.237  24.615  1.00  0.90           C  
ATOM   1663  CB  LYS A 209      -1.640  -7.431  25.687  1.00  0.90           C  
ATOM   1664  O   LYS A 209      -4.402  -7.276  24.195  1.00  0.90           O  
ATOM   1665  CG  LYS A 209      -0.150  -7.653  25.901  1.00  0.90           C  
ATOM   1666  CD  LYS A 209       0.337  -6.984  27.180  1.00  0.90           C  
ATOM   1667  CE  LYS A 209       1.826  -7.214  27.400  1.00  0.90           C  
ATOM   1668  NZ  LYS A 209       2.311  -6.547  28.645  1.00  0.90           N  
ATOM   1669  N   THR A 210      -4.301  -9.423  25.071  1.00  0.89           N  
ATOM   1670  CA  THR A 210      -5.738  -9.560  25.280  1.00  0.89           C  
ATOM   1671  C   THR A 210      -6.050  -9.799  26.754  1.00  0.89           C  
ATOM   1672  CB  THR A 210      -6.318 -10.710  24.436  1.00  0.89           C  
ATOM   1673  O   THR A 210      -5.186 -10.243  27.513  1.00  0.89           O  
ATOM   1674  CG2 THR A 210      -6.046 -10.494  22.951  1.00  0.89           C  
ATOM   1675  OG1 THR A 210      -5.718 -11.945  24.846  1.00  0.89           O  
ATOM   1676  N   SER A 211      -7.116  -9.253  27.250  1.00  0.84           N  
ATOM   1677  CA  SER A 211      -7.557  -9.465  28.625  1.00  0.84           C  
ATOM   1678  C   SER A 211      -9.040  -9.813  28.683  1.00  0.84           C  
ATOM   1679  CB  SER A 211      -7.282  -8.222  29.473  1.00  0.84           C  
ATOM   1680  O   SER A 211      -9.846  -9.242  27.945  1.00  0.84           O  
ATOM   1681  OG  SER A 211      -7.846  -8.362  30.766  1.00  0.84           O  
ATOM   1682  N   PRO A 212      -9.348 -10.776  29.569  1.00  0.82           N  
ATOM   1683  CA  PRO A 212     -10.756 -11.111  29.793  1.00  0.82           C  
ATOM   1684  C   PRO A 212     -11.484 -10.067  30.638  1.00  0.82           C  
ATOM   1685  CB  PRO A 212     -10.687 -12.454  30.525  1.00  0.82           C  
ATOM   1686  O   PRO A 212     -12.715 -10.080  30.716  1.00  0.82           O  
ATOM   1687  CG  PRO A 212      -9.357 -12.448  31.207  1.00  0.82           C  
ATOM   1688  CD  PRO A 212      -8.404 -11.626  30.389  1.00  0.82           C  
ATOM   1689  N   THR A 213     -10.751  -9.101  31.220  1.00  0.79           N  
ATOM   1690  CA  THR A 213     -11.324  -8.075  32.084  1.00  0.79           C  
ATOM   1691  C   THR A 213     -11.935  -6.949  31.255  1.00  0.79           C  
ATOM   1692  CB  THR A 213     -10.265  -7.496  33.041  1.00  0.79           C  
ATOM   1693  O   THR A 213     -11.604  -6.788  30.078  1.00  0.79           O  
ATOM   1694  CG2 THR A 213      -9.613  -8.597  33.871  1.00  0.79           C  
ATOM   1695  OG1 THR A 213      -9.255  -6.826  32.277  1.00  0.79           O  
ATOM   1696  N   GLN A 214     -13.038  -6.275  31.811  1.00  0.69           N  
ATOM   1697  CA  GLN A 214     -13.691  -5.169  31.119  1.00  0.69           C  
ATOM   1698  C   GLN A 214     -12.757  -3.968  30.996  1.00  0.69           C  
ATOM   1699  CB  GLN A 214     -14.975  -4.764  31.846  1.00  0.69           C  
ATOM   1700  O   GLN A 214     -12.998  -3.068  30.189  1.00  0.69           O  
ATOM   1701  CG  GLN A 214     -16.066  -5.825  31.805  1.00  0.69           C  
ATOM   1702  CD  GLN A 214     -16.595  -6.069  30.404  1.00  0.69           C  
ATOM   1703  NE2 GLN A 214     -16.990  -7.307  30.127  1.00  0.69           N  
ATOM   1704  OE1 GLN A 214     -16.649  -5.153  29.578  1.00  0.69           O  
ATOM   1705  N   GLU A 215     -11.665  -4.020  31.832  1.00  0.68           N  
ATOM   1706  CA  GLU A 215     -10.678  -2.946  31.768  1.00  0.68           C  
ATOM   1707  C   GLU A 215      -9.716  -3.150  30.602  1.00  0.68           C  
ATOM   1708  CB  GLU A 215      -9.900  -2.852  33.083  1.00  0.68           C  
ATOM   1709  O   GLU A 215      -9.342  -4.282  30.289  1.00  0.68           O  
ATOM   1710  CG  GLU A 215     -10.751  -2.435  34.274  1.00  0.68           C  
ATOM   1711  CD  GLU A 215      -9.988  -2.440  35.588  1.00  0.68           C  
ATOM   1712  OE1 GLU A 215     -10.589  -2.126  36.641  1.00  0.68           O  
ATOM   1713  OE2 GLU A 215      -8.778  -2.759  35.566  1.00  0.68           O  
ATOM   1714  N   SER A 216      -9.605  -2.024  29.891  1.00  0.68           N  
ATOM   1715  CA  SER A 216      -8.717  -2.130  28.737  1.00  0.68           C  
ATOM   1716  C   SER A 216      -7.291  -2.460  29.166  1.00  0.68           C  
ATOM   1717  CB  SER A 216      -8.728  -0.830  27.932  1.00  0.68           C  
ATOM   1718  O   SER A 216      -6.806  -1.948  30.177  1.00  0.68           O  
ATOM   1719  OG  SER A 216      -8.248   0.250  28.713  1.00  0.68           O  
ATOM   1720  N   CYS A 217      -6.671  -3.474  28.608  1.00  0.64           N  
ATOM   1721  CA  CYS A 217      -5.291  -3.847  28.898  1.00  0.64           C  
ATOM   1722  C   CYS A 217      -4.321  -3.082  28.006  1.00  0.64           C  
ATOM   1723  CB  CYS A 217      -5.092  -5.351  28.711  1.00  0.64           C  
ATOM   1724  O   CYS A 217      -3.121  -3.036  28.284  1.00  0.64           O  
ATOM   1725  SG  CYS A 217      -5.557  -5.949  27.071  1.00  0.64           S  
ATOM   1726  N   THR A 218      -4.894  -2.491  26.923  1.00  0.65           N  
ATOM   1727  CA  THR A 218      -4.040  -1.744  26.005  1.00  0.65           C  
ATOM   1728  C   THR A 218      -4.479  -0.285  25.926  1.00  0.65           C  
ATOM   1729  CB  THR A 218      -4.056  -2.365  24.596  1.00  0.65           C  
ATOM   1730  O   THR A 218      -5.649   0.004  25.666  1.00  0.65           O  
ATOM   1731  CG2 THR A 218      -3.403  -3.744  24.596  1.00  0.65           C  
ATOM   1732  OG1 THR A 218      -5.413  -2.491  24.151  1.00  0.65           O  
ATOM   1733  N   VAL A 219      -3.799   0.618  26.649  1.00  0.75           N  
ATOM   1734  CA  VAL A 219      -4.076   2.044  26.512  1.00  0.75           C  
ATOM   1735  C   VAL A 219      -3.132   2.657  25.480  1.00  0.75           C  
ATOM   1736  CB  VAL A 219      -3.940   2.781  27.863  1.00  0.75           C  
ATOM   1737  O   VAL A 219      -1.924   2.414  25.513  1.00  0.75           O  
ATOM   1738  CG1 VAL A 219      -4.243   4.269  27.699  1.00  0.75           C  
ATOM   1739  CG2 VAL A 219      -4.865   2.156  28.907  1.00  0.75           C  
ATOM   1740  N   GLY A 220      -3.754   3.327  24.507  1.00  0.85           N  
ATOM   1741  CA  GLY A 220      -2.954   3.957  23.469  1.00  0.85           C  
ATOM   1742  C   GLY A 220      -3.054   3.252  22.129  1.00  0.85           C  
ATOM   1743  O   GLY A 220      -4.011   2.516  21.879  1.00  0.85           O  
ATOM   1744  N   VAL A 221      -2.156   3.591  21.188  1.00  0.91           N  
ATOM   1745  CA  VAL A 221      -2.094   3.014  19.849  1.00  0.91           C  
ATOM   1746  C   VAL A 221      -0.863   2.118  19.730  1.00  0.91           C  
ATOM   1747  CB  VAL A 221      -2.064   4.108  18.759  1.00  0.91           C  
ATOM   1748  O   VAL A 221       0.265   2.570  19.941  1.00  0.91           O  
ATOM   1749  CG1 VAL A 221      -1.997   3.482  17.367  1.00  0.91           C  
ATOM   1750  CG2 VAL A 221      -3.286   5.017  18.882  1.00  0.91           C  
ATOM   1751  N   TRP A 222      -1.111   0.865  19.430  1.00  0.94           N  
ATOM   1752  CA  TRP A 222      -0.040  -0.118  19.300  1.00  0.94           C  
ATOM   1753  C   TRP A 222       0.141  -0.537  17.845  1.00  0.94           C  
ATOM   1754  CB  TRP A 222      -0.330  -1.347  20.166  1.00  0.94           C  
ATOM   1755  O   TRP A 222      -0.818  -0.539  17.069  1.00  0.94           O  
ATOM   1756  CG  TRP A 222      -0.269  -1.081  21.641  1.00  0.94           C  
ATOM   1757  CD1 TRP A 222      -1.174  -0.382  22.390  1.00  0.94           C  
ATOM   1758  CD2 TRP A 222       0.756  -1.507  22.544  1.00  0.94           C  
ATOM   1759  CE2 TRP A 222       0.406  -1.030  23.827  1.00  0.94           C  
ATOM   1760  CE3 TRP A 222       1.936  -2.246  22.393  1.00  0.94           C  
ATOM   1761  NE1 TRP A 222      -0.774  -0.348  23.705  1.00  0.94           N  
ATOM   1762  CH2 TRP A 222       2.346  -1.997  24.778  1.00  0.94           C  
ATOM   1763  CZ2 TRP A 222       1.197  -1.271  24.953  1.00  0.94           C  
ATOM   1764  CZ3 TRP A 222       2.721  -2.484  23.515  1.00  0.94           C  
ATOM   1765  N   ALA A 223       1.408  -0.907  17.558  1.00  0.97           N  
ATOM   1766  CA  ALA A 223       1.714  -1.274  16.178  1.00  0.97           C  
ATOM   1767  C   ALA A 223       2.518  -2.570  16.120  1.00  0.97           C  
ATOM   1768  CB  ALA A 223       2.477  -0.147  15.485  1.00  0.97           C  
ATOM   1769  O   ALA A 223       3.276  -2.879  17.042  1.00  0.97           O  
ATOM   1770  N   ALA A 224       2.290  -3.327  15.140  1.00  0.97           N  
ATOM   1771  CA  ALA A 224       3.051  -4.537  14.838  1.00  0.97           C  
ATOM   1772  C   ALA A 224       3.149  -4.760  13.331  1.00  0.97           C  
ATOM   1773  CB  ALA A 224       2.414  -5.749  15.512  1.00  0.97           C  
ATOM   1774  O   ALA A 224       2.273  -4.333  12.576  1.00  0.97           O  
ATOM   1775  N   TYR A 225       4.227  -5.453  12.965  1.00  0.98           N  
ATOM   1776  CA  TYR A 225       4.471  -5.716  11.552  1.00  0.98           C  
ATOM   1777  C   TYR A 225       4.077  -7.142  11.185  1.00  0.98           C  
ATOM   1778  CB  TYR A 225       5.945  -5.477  11.207  1.00  0.98           C  
ATOM   1779  O   TYR A 225       4.513  -8.098  11.830  1.00  0.98           O  
ATOM   1780  CG  TYR A 225       6.307  -5.861   9.793  1.00  0.98           C  
ATOM   1781  CD1 TYR A 225       7.351  -6.747   9.537  1.00  0.98           C  
ATOM   1782  CD2 TYR A 225       5.609  -5.337   8.711  1.00  0.98           C  
ATOM   1783  CE1 TYR A 225       7.690  -7.102   8.235  1.00  0.98           C  
ATOM   1784  CE2 TYR A 225       5.939  -5.684   7.405  1.00  0.98           C  
ATOM   1785  OH  TYR A 225       7.311  -6.914   5.887  1.00  0.98           O  
ATOM   1786  CZ  TYR A 225       6.979  -6.566   7.178  1.00  0.98           C  
ATOM   1787  N   ASP A 226       3.209  -7.258  10.143  1.00  0.97           N  
ATOM   1788  CA  ASP A 226       2.853  -8.538   9.537  1.00  0.97           C  
ATOM   1789  C   ASP A 226       3.684  -8.802   8.284  1.00  0.97           C  
ATOM   1790  CB  ASP A 226       1.362  -8.575   9.197  1.00  0.97           C  
ATOM   1791  O   ASP A 226       3.419  -8.230   7.224  1.00  0.97           O  
ATOM   1792  CG  ASP A 226       0.955  -9.832   8.449  1.00  0.97           C  
ATOM   1793  OD1 ASP A 226       1.736 -10.808   8.426  1.00  0.97           O  
ATOM   1794  OD2 ASP A 226      -0.155  -9.846   7.874  1.00  0.97           O  
ATOM   1795  N   PRO A 227       4.641  -9.730   8.366  1.00  0.95           N  
ATOM   1796  CA  PRO A 227       5.537  -9.985   7.236  1.00  0.95           C  
ATOM   1797  C   PRO A 227       4.856 -10.755   6.106  1.00  0.95           C  
ATOM   1798  CB  PRO A 227       6.664 -10.813   7.859  1.00  0.95           C  
ATOM   1799  O   PRO A 227       5.316 -10.715   4.962  1.00  0.95           O  
ATOM   1800  CG  PRO A 227       6.066 -11.403   9.095  1.00  0.95           C  
ATOM   1801  CD  PRO A 227       5.050 -10.441   9.640  1.00  0.95           C  
ATOM   1802  N   VAL A 228       3.775 -11.430   6.427  1.00  0.94           N  
ATOM   1803  CA  VAL A 228       3.066 -12.236   5.439  1.00  0.94           C  
ATOM   1804  C   VAL A 228       2.379 -11.325   4.425  1.00  0.94           C  
ATOM   1805  CB  VAL A 228       2.030 -13.169   6.106  1.00  0.94           C  
ATOM   1806  O   VAL A 228       2.526 -11.511   3.214  1.00  0.94           O  
ATOM   1807  CG1 VAL A 228       1.217 -13.916   5.049  1.00  0.94           C  
ATOM   1808  CG2 VAL A 228       2.725 -14.154   7.044  1.00  0.94           C  
ATOM   1809  N   HIS A 229       1.790 -10.348   4.950  1.00  0.94           N  
ATOM   1810  CA  HIS A 229       1.003  -9.465   4.097  1.00  0.94           C  
ATOM   1811  C   HIS A 229       1.703  -8.125   3.897  1.00  0.94           C  
ATOM   1812  CB  HIS A 229      -0.389  -9.246   4.692  1.00  0.94           C  
ATOM   1813  O   HIS A 229       1.196  -7.255   3.185  1.00  0.94           O  
ATOM   1814  CG  HIS A 229      -1.138 -10.515   4.948  1.00  0.94           C  
ATOM   1815  CD2 HIS A 229      -1.770 -11.361   4.101  1.00  0.94           C  
ATOM   1816  ND1 HIS A 229      -1.301 -11.041   6.211  1.00  0.94           N  
ATOM   1817  CE1 HIS A 229      -2.002 -12.159   6.129  1.00  0.94           C  
ATOM   1818  NE2 HIS A 229      -2.299 -12.376   4.860  1.00  0.94           N  
ATOM   1819  N   LYS A 230       2.902  -7.923   4.533  1.00  0.95           N  
ATOM   1820  CA  LYS A 230       3.685  -6.695   4.442  1.00  0.95           C  
ATOM   1821  C   LYS A 230       2.850  -5.479   4.834  1.00  0.95           C  
ATOM   1822  CB  LYS A 230       4.240  -6.515   3.028  1.00  0.95           C  
ATOM   1823  O   LYS A 230       2.774  -4.504   4.084  1.00  0.95           O  
ATOM   1824  CG  LYS A 230       5.147  -7.648   2.570  1.00  0.95           C  
ATOM   1825  CD  LYS A 230       5.654  -7.420   1.152  1.00  0.95           C  
ATOM   1826  CE  LYS A 230       6.507  -8.585   0.668  1.00  0.95           C  
ATOM   1827  NZ  LYS A 230       6.999  -8.370  -0.725  1.00  0.95           N  
ATOM   1828  N   VAL A 231       2.256  -5.575   6.057  1.00  0.98           N  
ATOM   1829  CA  VAL A 231       1.360  -4.535   6.554  1.00  0.98           C  
ATOM   1830  C   VAL A 231       1.772  -4.130   7.967  1.00  0.98           C  
ATOM   1831  CB  VAL A 231      -0.113  -5.002   6.541  1.00  0.98           C  
ATOM   1832  O   VAL A 231       2.214  -4.968   8.756  1.00  0.98           O  
ATOM   1833  CG1 VAL A 231      -1.022  -3.936   7.150  1.00  0.98           C  
ATOM   1834  CG2 VAL A 231      -0.555  -5.336   5.118  1.00  0.98           C  
ATOM   1835  N   ALA A 232       1.715  -2.835   8.215  1.00  0.98           N  
ATOM   1836  CA  ALA A 232       1.762  -2.342   9.589  1.00  0.98           C  
ATOM   1837  C   ALA A 232       0.376  -2.360  10.226  1.00  0.98           C  
ATOM   1838  CB  ALA A 232       2.344  -0.931   9.628  1.00  0.98           C  
ATOM   1839  O   ALA A 232      -0.523  -1.635   9.792  1.00  0.98           O  
ATOM   1840  N   VAL A 233       0.208  -3.208  11.242  1.00  0.98           N  
ATOM   1841  CA  VAL A 233      -1.076  -3.399  11.908  1.00  0.98           C  
ATOM   1842  C   VAL A 233      -1.169  -2.480  13.124  1.00  0.98           C  
ATOM   1843  CB  VAL A 233      -1.282  -4.870  12.335  1.00  0.98           C  
ATOM   1844  O   VAL A 233      -0.286  -2.488  13.985  1.00  0.98           O  
ATOM   1845  CG1 VAL A 233      -2.670  -5.068  12.940  1.00  0.98           C  
ATOM   1846  CG2 VAL A 233      -1.076  -5.804  11.144  1.00  0.98           C  
ATOM   1847  N   ILE A 234      -2.286  -1.713  13.182  1.00  0.96           N  
ATOM   1848  CA  ILE A 234      -2.450  -0.723  14.241  1.00  0.96           C  
ATOM   1849  C   ILE A 234      -3.670  -1.074  15.090  1.00  0.96           C  
ATOM   1850  CB  ILE A 234      -2.590   0.704  13.666  1.00  0.96           C  
ATOM   1851  O   ILE A 234      -4.787  -1.161  14.576  1.00  0.96           O  
ATOM   1852  CG1 ILE A 234      -1.373   1.052  12.800  1.00  0.96           C  
ATOM   1853  CG2 ILE A 234      -2.770   1.725  14.792  1.00  0.96           C  
ATOM   1854  CD1 ILE A 234      -0.077   1.202  13.585  1.00  0.96           C  
ATOM   1855  N   ASP A 235      -3.380  -1.279  16.306  1.00  0.94           N  
ATOM   1856  CA  ASP A 235      -4.430  -1.533  17.288  1.00  0.94           C  
ATOM   1857  C   ASP A 235      -4.764  -0.267  18.074  1.00  0.94           C  
ATOM   1858  CB  ASP A 235      -4.011  -2.651  18.244  1.00  0.94           C  
ATOM   1859  O   ASP A 235      -3.897   0.304  18.739  1.00  0.94           O  
ATOM   1860  CG  ASP A 235      -5.127  -3.080  19.181  1.00  0.94           C  
ATOM   1861  OD1 ASP A 235      -6.312  -2.825  18.875  1.00  0.94           O  
ATOM   1862  OD2 ASP A 235      -4.819  -3.675  20.236  1.00  0.94           O  
ATOM   1863  N   THR A 236      -6.087   0.056  17.968  1.00  0.86           N  
ATOM   1864  CA  THR A 236      -6.550   1.254  18.660  1.00  0.86           C  
ATOM   1865  C   THR A 236      -7.432   0.884  19.849  1.00  0.86           C  
ATOM   1866  CB  THR A 236      -7.327   2.183  17.710  1.00  0.86           C  
ATOM   1867  O   THR A 236      -8.606   0.548  19.677  1.00  0.86           O  
ATOM   1868  CG2 THR A 236      -6.434   2.686  16.580  1.00  0.86           C  
ATOM   1869  OG1 THR A 236      -8.432   1.465  17.147  1.00  0.86           O  
ATOM   1870  N   GLU A 237      -6.944   0.379  20.938  1.00  0.72           N  
ATOM   1871  CA  GLU A 237      -7.788   0.021  22.074  1.00  0.72           C  
ATOM   1872  C   GLU A 237      -7.568   0.973  23.246  1.00  0.72           C  
ATOM   1873  CB  GLU A 237      -7.520  -1.421  22.510  1.00  0.72           C  
ATOM   1874  O   GLU A 237      -6.432   1.349  23.543  1.00  0.72           O  
ATOM   1875  CG  GLU A 237      -8.566  -1.980  23.464  1.00  0.72           C  
ATOM   1876  CD  GLU A 237      -8.347  -3.445  23.804  1.00  0.72           C  
ATOM   1877  OE1 GLU A 237      -9.024  -3.964  24.720  1.00  0.72           O  
ATOM   1878  OE2 GLU A 237      -7.490  -4.080  23.149  1.00  0.72           O  
ATOM   1879  N   GLY A 238      -8.667   1.398  23.970  1.00  0.62           N  
ATOM   1880  CA  GLY A 238      -8.645   2.207  25.178  1.00  0.62           C  
ATOM   1881  C   GLY A 238      -8.702   3.697  24.900  1.00  0.62           C  
ATOM   1882  O   GLY A 238      -8.938   4.495  25.809  1.00  0.62           O  
ATOM   1883  N   LEU A 239      -8.650   4.100  23.656  1.00  0.56           N  
ATOM   1884  CA  LEU A 239      -8.591   5.523  23.337  1.00  0.56           C  
ATOM   1885  C   LEU A 239      -9.857   5.971  22.615  1.00  0.56           C  
ATOM   1886  CB  LEU A 239      -7.362   5.829  22.477  1.00  0.56           C  
ATOM   1887  O   LEU A 239     -10.283   7.120  22.756  1.00  0.56           O  
ATOM   1888  CG  LEU A 239      -6.022   5.905  23.210  1.00  0.56           C  
ATOM   1889  CD1 LEU A 239      -4.868   5.790  22.220  1.00  0.56           C  
ATOM   1890  CD2 LEU A 239      -5.922   7.201  24.007  1.00  0.56           C  
ATOM   1891  N   LEU A 240     -10.616   5.093  21.900  1.00  0.52           N  
ATOM   1892  CA  LEU A 240     -11.867   5.457  21.242  1.00  0.52           C  
ATOM   1893  C   LEU A 240     -13.063   5.112  22.123  1.00  0.52           C  
ATOM   1894  CB  LEU A 240     -11.989   4.744  19.893  1.00  0.52           C  
ATOM   1895  O   LEU A 240     -14.210   5.357  21.742  1.00  0.52           O  
ATOM   1896  CG  LEU A 240     -11.017   5.190  18.800  1.00  0.52           C  
ATOM   1897  CD1 LEU A 240     -11.043   4.208  17.634  1.00  0.52           C  
ATOM   1898  CD2 LEU A 240     -11.355   6.600  18.326  1.00  0.52           C  
ATOM   1899  N   GLY A 241     -12.881   4.491  23.344  1.00  0.51           N  
ATOM   1900  CA  GLY A 241     -13.904   4.271  24.354  1.00  0.51           C  
ATOM   1901  C   GLY A 241     -14.218   5.513  25.166  1.00  0.51           C  
ATOM   1902  O   GLY A 241     -13.738   6.604  24.852  1.00  0.51           O  
ATOM   1903  N   ALA A 242     -15.439   5.704  25.768  1.00  0.43           N  
ATOM   1904  CA  ALA A 242     -16.059   6.799  26.509  1.00  0.43           C  
ATOM   1905  C   ALA A 242     -15.004   7.681  27.170  1.00  0.43           C  
ATOM   1906  CB  ALA A 242     -17.024   6.251  27.558  1.00  0.43           C  
ATOM   1907  O   ALA A 242     -14.336   7.257  28.116  1.00  0.43           O  
ATOM   1908  N   THR A 243     -13.901   8.185  26.511  1.00  0.49           N  
ATOM   1909  CA  THR A 243     -13.018   9.148  27.160  1.00  0.49           C  
ATOM   1910  C   THR A 243     -13.738  10.473  27.392  1.00  0.49           C  
ATOM   1911  CB  THR A 243     -11.747   9.390  26.326  1.00  0.49           C  
ATOM   1912  O   THR A 243     -14.764  10.746  26.764  1.00  0.49           O  
ATOM   1913  CG2 THR A 243     -11.063   8.075  25.970  1.00  0.49           C  
ATOM   1914  OG1 THR A 243     -12.099  10.075  25.117  1.00  0.49           O  
ATOM   1915  N   VAL A 244     -13.514  11.249  28.476  1.00  0.51           N  
ATOM   1916  CA  VAL A 244     -14.011  12.541  28.937  1.00  0.51           C  
ATOM   1917  C   VAL A 244     -13.568  13.639  27.973  1.00  0.51           C  
ATOM   1918  CB  VAL A 244     -13.522  12.860  30.368  1.00  0.51           C  
ATOM   1919  O   VAL A 244     -14.291  14.615  27.758  1.00  0.51           O  
ATOM   1920  CG1 VAL A 244     -14.689  13.294  31.253  1.00  0.51           C  
ATOM   1921  CG2 VAL A 244     -12.813  11.648  30.971  1.00  0.51           C  
ATOM   1922  N   ASN A 245     -12.493  13.253  26.968  1.00  0.66           N  
ATOM   1923  CA  ASN A 245     -12.013  14.344  26.126  1.00  0.66           C  
ATOM   1924  C   ASN A 245     -12.281  14.071  24.649  1.00  0.66           C  
ATOM   1925  CB  ASN A 245     -10.520  14.585  26.359  1.00  0.66           C  
ATOM   1926  O   ASN A 245     -11.526  13.345  24.000  1.00  0.66           O  
ATOM   1927  CG  ASN A 245     -10.075  15.963  25.911  1.00  0.66           C  
ATOM   1928  ND2 ASN A 245      -9.020  16.477  26.533  1.00  0.66           N  
ATOM   1929  OD1 ASN A 245     -10.674  16.562  25.014  1.00  0.66           O  
ATOM   1930  N   LEU A 246     -13.456  14.403  24.089  1.00  0.65           N  
ATOM   1931  CA  LEU A 246     -13.931  14.225  22.721  1.00  0.65           C  
ATOM   1932  C   LEU A 246     -12.920  14.770  21.718  1.00  0.65           C  
ATOM   1933  CB  LEU A 246     -15.283  14.917  22.529  1.00  0.65           C  
ATOM   1934  O   LEU A 246     -12.740  14.199  20.640  1.00  0.65           O  
ATOM   1935  CG  LEU A 246     -16.485  14.258  23.206  1.00  0.65           C  
ATOM   1936  CD1 LEU A 246     -17.668  15.220  23.239  1.00  0.65           C  
ATOM   1937  CD2 LEU A 246     -16.861  12.965  22.490  1.00  0.65           C  
ATOM   1938  N   SER A 247     -12.261  15.849  22.118  1.00  0.70           N  
ATOM   1939  CA  SER A 247     -11.292  16.477  21.225  1.00  0.70           C  
ATOM   1940  C   SER A 247     -10.067  15.590  21.026  1.00  0.70           C  
ATOM   1941  CB  SER A 247     -10.862  17.839  21.772  1.00  0.70           C  
ATOM   1942  O   SER A 247      -9.557  15.468  19.911  1.00  0.70           O  
ATOM   1943  OG  SER A 247     -10.278  17.703  23.056  1.00  0.70           O  
ATOM   1944  N   GLN A 248      -9.637  15.058  22.118  1.00  0.70           N  
ATOM   1945  CA  GLN A 248      -8.497  14.148  22.073  1.00  0.70           C  
ATOM   1946  C   GLN A 248      -8.804  12.923  21.216  1.00  0.70           C  
ATOM   1947  CB  GLN A 248      -8.099  13.715  23.485  1.00  0.70           C  
ATOM   1948  O   GLN A 248      -7.970  12.493  20.417  1.00  0.70           O  
ATOM   1949  CG  GLN A 248      -6.851  12.843  23.532  1.00  0.70           C  
ATOM   1950  CD  GLN A 248      -6.513  12.378  24.936  1.00  0.70           C  
ATOM   1951  NE2 GLN A 248      -5.222  12.242  25.221  1.00  0.70           N  
ATOM   1952  OE1 GLN A 248      -7.404  12.143  25.758  1.00  0.70           O  
ATOM   1953  N   ARG A 249      -9.901  12.456  21.313  1.00  0.71           N  
ATOM   1954  CA  ARG A 249     -10.377  11.298  20.564  1.00  0.71           C  
ATOM   1955  C   ARG A 249     -10.409  11.590  19.067  1.00  0.71           C  
ATOM   1956  CB  ARG A 249     -11.768  10.880  21.046  1.00  0.71           C  
ATOM   1957  O   ARG A 249      -9.968  10.769  18.260  1.00  0.71           O  
ATOM   1958  CG  ARG A 249     -12.320   9.651  20.342  1.00  0.71           C  
ATOM   1959  CD  ARG A 249     -13.731   9.319  20.810  1.00  0.71           C  
ATOM   1960  NE  ARG A 249     -14.345   8.288  19.979  1.00  0.71           N  
ATOM   1961  NH1 ARG A 249     -16.289   8.154  21.221  1.00  0.71           N  
ATOM   1962  NH2 ARG A 249     -16.010   6.825  19.375  1.00  0.71           N  
ATOM   1963  CZ  ARG A 249     -15.547   7.758  20.194  1.00  0.71           C  
ATOM   1964  N   THR A 250     -10.982  12.646  18.741  1.00  0.75           N  
ATOM   1965  CA  THR A 250     -11.106  13.056  17.346  1.00  0.75           C  
ATOM   1966  C   THR A 250      -9.730  13.235  16.711  1.00  0.75           C  
ATOM   1967  CB  THR A 250     -11.908  14.365  17.218  1.00  0.75           C  
ATOM   1968  O   THR A 250      -9.507  12.817  15.572  1.00  0.75           O  
ATOM   1969  CG2 THR A 250     -12.041  14.787  15.758  1.00  0.75           C  
ATOM   1970  OG1 THR A 250     -13.217  14.172  17.769  1.00  0.75           O  
ATOM   1971  N   ARG A 251      -8.758  13.787  17.441  1.00  0.80           N  
ATOM   1972  CA  ARG A 251      -7.411  14.014  16.928  1.00  0.80           C  
ATOM   1973  C   ARG A 251      -6.706  12.692  16.639  1.00  0.80           C  
ATOM   1974  CB  ARG A 251      -6.590  14.840  17.919  1.00  0.80           C  
ATOM   1975  O   ARG A 251      -6.097  12.526  15.581  1.00  0.80           O  
ATOM   1976  CG  ARG A 251      -7.067  16.276  18.069  1.00  0.80           C  
ATOM   1977  CD  ARG A 251      -6.002  17.162  18.699  1.00  0.80           C  
ATOM   1978  NE  ARG A 251      -5.600  16.670  20.014  1.00  0.80           N  
ATOM   1979  NH1 ARG A 251      -7.282  17.759  21.164  1.00  0.80           N  
ATOM   1980  NH2 ARG A 251      -5.767  16.463  22.295  1.00  0.80           N  
ATOM   1981  CZ  ARG A 251      -6.217  16.965  21.155  1.00  0.80           C  
ATOM   1982  N   LEU A 252      -6.842  11.846  17.534  1.00  0.82           N  
ATOM   1983  CA  LEU A 252      -6.221  10.537  17.363  1.00  0.82           C  
ATOM   1984  C   LEU A 252      -6.852   9.785  16.196  1.00  0.82           C  
ATOM   1985  CB  LEU A 252      -6.349   9.712  18.646  1.00  0.82           C  
ATOM   1986  O   LEU A 252      -6.147   9.158  15.402  1.00  0.82           O  
ATOM   1987  CG  LEU A 252      -5.650   8.351  18.649  1.00  0.82           C  
ATOM   1988  CD1 LEU A 252      -4.145   8.528  18.473  1.00  0.82           C  
ATOM   1989  CD2 LEU A 252      -5.958   7.594  19.936  1.00  0.82           C  
ATOM   1990  N   LEU A 253      -8.132   9.841  16.178  1.00  0.84           N  
ATOM   1991  CA  LEU A 253      -8.871   9.219  15.085  1.00  0.84           C  
ATOM   1992  C   LEU A 253      -8.385   9.738  13.735  1.00  0.84           C  
ATOM   1993  CB  LEU A 253     -10.372   9.483  15.235  1.00  0.84           C  
ATOM   1994  O   LEU A 253      -8.120   8.952  12.823  1.00  0.84           O  
ATOM   1995  CG  LEU A 253     -11.272   8.924  14.132  1.00  0.84           C  
ATOM   1996  CD1 LEU A 253     -11.219   7.400  14.125  1.00  0.84           C  
ATOM   1997  CD2 LEU A 253     -12.705   9.414  14.312  1.00  0.84           C  
ATOM   1998  N   LEU A 254      -8.209  10.988  13.612  1.00  0.85           N  
ATOM   1999  CA  LEU A 254      -7.794  11.607  12.358  1.00  0.85           C  
ATOM   2000  C   LEU A 254      -6.375  11.188  11.988  1.00  0.85           C  
ATOM   2001  CB  LEU A 254      -7.877  13.132  12.459  1.00  0.85           C  
ATOM   2002  O   LEU A 254      -6.085  10.927  10.819  1.00  0.85           O  
ATOM   2003  CG  LEU A 254      -9.283  13.732  12.522  1.00  0.85           C  
ATOM   2004  CD1 LEU A 254      -9.207  15.243  12.707  1.00  0.85           C  
ATOM   2005  CD2 LEU A 254     -10.071  13.381  11.264  1.00  0.85           C  
ATOM   2006  N   LYS A 255      -5.539  11.088  13.033  1.00  0.87           N  
ATOM   2007  CA  LYS A 255      -4.159  10.670  12.803  1.00  0.87           C  
ATOM   2008  C   LYS A 255      -4.100   9.252  12.243  1.00  0.87           C  
ATOM   2009  CB  LYS A 255      -3.349  10.757  14.097  1.00  0.87           C  
ATOM   2010  O   LYS A 255      -3.380   8.989  11.278  1.00  0.87           O  
ATOM   2011  CG  LYS A 255      -3.149  12.176  14.609  1.00  0.87           C  
ATOM   2012  CD  LYS A 255      -2.391  12.192  15.930  1.00  0.87           C  
ATOM   2013  CE  LYS A 255      -2.377  13.583  16.550  1.00  0.87           C  
ATOM   2014  NZ  LYS A 255      -1.756  13.577  17.909  1.00  0.87           N  
ATOM   2015  N   VAL A 256      -4.874   8.417  12.833  1.00  0.90           N  
ATOM   2016  CA  VAL A 256      -4.874   7.008  12.457  1.00  0.90           C  
ATOM   2017  C   VAL A 256      -5.522   6.838  11.085  1.00  0.90           C  
ATOM   2018  CB  VAL A 256      -5.608   6.141  13.505  1.00  0.90           C  
ATOM   2019  O   VAL A 256      -5.004   6.114  10.232  1.00  0.90           O  
ATOM   2020  CG1 VAL A 256      -5.802   4.717  12.987  1.00  0.90           C  
ATOM   2021  CG2 VAL A 256      -4.837   6.132  14.824  1.00  0.90           C  
ATOM   2022  N   LEU A 257      -6.587   7.522  10.842  1.00  0.90           N  
ATOM   2023  CA  LEU A 257      -7.269   7.432   9.555  1.00  0.90           C  
ATOM   2024  C   LEU A 257      -6.367   7.921   8.427  1.00  0.90           C  
ATOM   2025  CB  LEU A 257      -8.565   8.247   9.578  1.00  0.90           C  
ATOM   2026  O   LEU A 257      -6.334   7.322   7.350  1.00  0.90           O  
ATOM   2027  CG  LEU A 257      -9.739   7.633  10.343  1.00  0.90           C  
ATOM   2028  CD1 LEU A 257     -10.936   8.577  10.323  1.00  0.90           C  
ATOM   2029  CD2 LEU A 257     -10.111   6.277   9.755  1.00  0.90           C  
ATOM   2030  N   ALA A 258      -5.631   8.937   8.742  1.00  0.87           N  
ATOM   2031  CA  ALA A 258      -4.802   9.579   7.725  1.00  0.87           C  
ATOM   2032  C   ALA A 258      -3.711   8.633   7.231  1.00  0.87           C  
ATOM   2033  CB  ALA A 258      -4.181  10.860   8.275  1.00  0.87           C  
ATOM   2034  O   ALA A 258      -3.375   8.629   6.044  1.00  0.87           O  
ATOM   2035  N   ILE A 259      -3.205   7.781   8.129  1.00  0.92           N  
ATOM   2036  CA  ILE A 259      -2.083   6.935   7.736  1.00  0.92           C  
ATOM   2037  C   ILE A 259      -2.597   5.561   7.311  1.00  0.92           C  
ATOM   2038  CB  ILE A 259      -1.054   6.792   8.880  1.00  0.92           C  
ATOM   2039  O   ILE A 259      -1.857   4.769   6.724  1.00  0.92           O  
ATOM   2040  CG1 ILE A 259      -1.709   6.156  10.111  1.00  0.92           C  
ATOM   2041  CG2 ILE A 259      -0.441   8.152   9.227  1.00  0.92           C  
ATOM   2042  CD1 ILE A 259      -0.717   5.678  11.162  1.00  0.92           C  
ATOM   2043  N   SER A 260      -3.828   5.254   7.536  1.00  0.94           N  
ATOM   2044  CA  SER A 260      -4.379   3.922   7.308  1.00  0.94           C  
ATOM   2045  C   SER A 260      -4.796   3.739   5.852  1.00  0.94           C  
ATOM   2046  CB  SER A 260      -5.577   3.673   8.225  1.00  0.94           C  
ATOM   2047  O   SER A 260      -5.371   4.645   5.247  1.00  0.94           O  
ATOM   2048  OG  SER A 260      -5.183   3.703   9.586  1.00  0.94           O  
ATOM   2049  N   ASP A 261      -4.512   2.561   5.339  1.00  0.95           N  
ATOM   2050  CA  ASP A 261      -5.005   2.124   4.036  1.00  0.95           C  
ATOM   2051  C   ASP A 261      -6.349   1.413   4.168  1.00  0.95           C  
ATOM   2052  CB  ASP A 261      -3.987   1.205   3.358  1.00  0.95           C  
ATOM   2053  O   ASP A 261      -7.220   1.554   3.306  1.00  0.95           O  
ATOM   2054  CG  ASP A 261      -2.645   1.875   3.126  1.00  0.95           C  
ATOM   2055  OD1 ASP A 261      -2.510   2.651   2.155  1.00  0.95           O  
ATOM   2056  OD2 ASP A 261      -1.712   1.623   3.920  1.00  0.95           O  
ATOM   2057  N   LEU A 262      -6.444   0.694   5.148  1.00  0.96           N  
ATOM   2058  CA  LEU A 262      -7.616  -0.121   5.450  1.00  0.96           C  
ATOM   2059  C   LEU A 262      -7.961  -0.049   6.933  1.00  0.96           C  
ATOM   2060  CB  LEU A 262      -7.377  -1.577   5.040  1.00  0.96           C  
ATOM   2061  O   LEU A 262      -7.072  -0.112   7.786  1.00  0.96           O  
ATOM   2062  CG  LEU A 262      -8.546  -2.541   5.247  1.00  0.96           C  
ATOM   2063  CD1 LEU A 262      -9.642  -2.273   4.220  1.00  0.96           C  
ATOM   2064  CD2 LEU A 262      -8.069  -3.987   5.162  1.00  0.96           C  
ATOM   2065  N   VAL A 263      -9.249   0.100   7.189  1.00  0.96           N  
ATOM   2066  CA  VAL A 263      -9.735   0.147   8.564  1.00  0.96           C  
ATOM   2067  C   VAL A 263     -10.735  -0.984   8.797  1.00  0.96           C  
ATOM   2068  CB  VAL A 263     -10.386   1.509   8.890  1.00  0.96           C  
ATOM   2069  O   VAL A 263     -11.666  -1.170   8.010  1.00  0.96           O  
ATOM   2070  CG1 VAL A 263     -11.006   1.491  10.287  1.00  0.96           C  
ATOM   2071  CG2 VAL A 263      -9.359   2.633   8.772  1.00  0.96           C  
ATOM   2072  N   ILE A 264     -10.496  -1.688   9.856  1.00  0.97           N  
ATOM   2073  CA  ILE A 264     -11.449  -2.700  10.298  1.00  0.97           C  
ATOM   2074  C   ILE A 264     -12.310  -2.141  11.427  1.00  0.97           C  
ATOM   2075  CB  ILE A 264     -10.731  -3.989  10.759  1.00  0.97           C  
ATOM   2076  O   ILE A 264     -11.788  -1.677  12.444  1.00  0.97           O  
ATOM   2077  CG1 ILE A 264      -9.857  -4.546   9.629  1.00  0.97           C  
ATOM   2078  CG2 ILE A 264     -11.747  -5.033  11.232  1.00  0.97           C  
ATOM   2079  CD1 ILE A 264      -8.894  -5.638  10.074  1.00  0.97           C  
ATOM   2080  N   TYR A 265     -13.553  -2.097  11.167  1.00  0.94           N  
ATOM   2081  CA  TYR A 265     -14.479  -1.831  12.263  1.00  0.94           C  
ATOM   2082  C   TYR A 265     -15.037  -3.130  12.833  1.00  0.94           C  
ATOM   2083  CB  TYR A 265     -15.626  -0.932  11.792  1.00  0.94           C  
ATOM   2084  O   TYR A 265     -15.835  -3.808  12.182  1.00  0.94           O  
ATOM   2085  CG  TYR A 265     -16.491  -0.414  12.915  1.00  0.94           C  
ATOM   2086  CD1 TYR A 265     -17.511  -1.196  13.453  1.00  0.94           C  
ATOM   2087  CD2 TYR A 265     -16.292   0.859  13.439  1.00  0.94           C  
ATOM   2088  CE1 TYR A 265     -18.312  -0.722  14.486  1.00  0.94           C  
ATOM   2089  CE2 TYR A 265     -17.087   1.343  14.473  1.00  0.94           C  
ATOM   2090  OH  TYR A 265     -18.883   1.021  16.012  1.00  0.94           O  
ATOM   2091  CZ  TYR A 265     -18.093   0.547  14.989  1.00  0.94           C  
ATOM   2092  N   ARG A 266     -14.632  -3.401  14.062  1.00  0.94           N  
ATOM   2093  CA  ARG A 266     -15.025  -4.653  14.701  1.00  0.94           C  
ATOM   2094  C   ARG A 266     -16.277  -4.463  15.551  1.00  0.94           C  
ATOM   2095  CB  ARG A 266     -13.885  -5.200  15.561  1.00  0.94           C  
ATOM   2096  O   ARG A 266     -16.334  -3.560  16.388  1.00  0.94           O  
ATOM   2097  CG  ARG A 266     -14.275  -6.397  16.414  1.00  0.94           C  
ATOM   2098  CD  ARG A 266     -14.691  -7.586  15.560  1.00  0.94           C  
ATOM   2099  NE  ARG A 266     -15.053  -8.738  16.380  1.00  0.94           N  
ATOM   2100  NH1 ARG A 266     -14.273 -10.312  14.880  1.00  0.94           N  
ATOM   2101  NH2 ARG A 266     -15.215 -10.978  16.861  1.00  0.94           N  
ATOM   2102  CZ  ARG A 266     -14.846 -10.007  16.038  1.00  0.94           C  
ATOM   2103  N   THR A 267     -17.317  -5.323  15.339  1.00  0.92           N  
ATOM   2104  CA  THR A 267     -18.506  -5.297  16.184  1.00  0.92           C  
ATOM   2105  C   THR A 267     -18.955  -6.714  16.529  1.00  0.92           C  
ATOM   2106  CB  THR A 267     -19.661  -4.542  15.499  1.00  0.92           C  
ATOM   2107  O   THR A 267     -18.971  -7.594  15.666  1.00  0.92           O  
ATOM   2108  CG2 THR A 267     -20.059  -5.216  14.190  1.00  0.92           C  
ATOM   2109  OG1 THR A 267     -20.794  -4.519  16.376  1.00  0.92           O  
ATOM   2110  N   HIS A 268     -19.225  -6.886  17.799  1.00  0.90           N  
ATOM   2111  CA  HIS A 268     -19.726  -8.159  18.304  1.00  0.90           C  
ATOM   2112  C   HIS A 268     -21.211  -8.072  18.641  1.00  0.90           C  
ATOM   2113  CB  HIS A 268     -18.933  -8.596  19.537  1.00  0.90           C  
ATOM   2114  O   HIS A 268     -21.781  -9.012  19.199  1.00  0.90           O  
ATOM   2115  CG  HIS A 268     -19.110 -10.040  19.883  1.00  0.90           C  
ATOM   2116  CD2 HIS A 268     -18.552 -11.156  19.356  1.00  0.90           C  
ATOM   2117  ND1 HIS A 268     -19.954 -10.467  20.886  1.00  0.90           N  
ATOM   2118  CE1 HIS A 268     -19.906 -11.787  20.961  1.00  0.90           C  
ATOM   2119  NE2 HIS A 268     -19.063 -12.229  20.044  1.00  0.90           N  
ATOM   2120  N   ALA A 269     -21.847  -6.987  18.208  1.00  0.89           N  
ATOM   2121  CA  ALA A 269     -23.279  -6.818  18.442  1.00  0.89           C  
ATOM   2122  C   ALA A 269     -24.095  -7.699  17.500  1.00  0.89           C  
ATOM   2123  CB  ALA A 269     -23.676  -5.354  18.275  1.00  0.89           C  
ATOM   2124  O   ALA A 269     -23.692  -7.941  16.361  1.00  0.89           O  
ATOM   2125  N   ASP A 270     -25.222  -8.244  18.063  1.00  0.89           N  
ATOM   2126  CA  ASP A 270     -26.088  -9.109  17.268  1.00  0.89           C  
ATOM   2127  C   ASP A 270     -26.699  -8.346  16.095  1.00  0.89           C  
ATOM   2128  CB  ASP A 270     -27.195  -9.707  18.140  1.00  0.89           C  
ATOM   2129  O   ASP A 270     -27.011  -8.937  15.059  1.00  0.89           O  
ATOM   2130  CG  ASP A 270     -26.765 -10.975  18.857  1.00  0.89           C  
ATOM   2131  OD1 ASP A 270     -25.889 -11.702  18.339  1.00  0.89           O  
ATOM   2132  OD2 ASP A 270     -27.308 -11.252  19.948  1.00  0.89           O  
ATOM   2133  N   ARG A 271     -26.804  -7.056  16.244  1.00  0.89           N  
ATOM   2134  CA  ARG A 271     -27.309  -6.170  15.200  1.00  0.89           C  
ATOM   2135  C   ARG A 271     -26.371  -4.987  14.986  1.00  0.89           C  
ATOM   2136  CB  ARG A 271     -28.712  -5.671  15.550  1.00  0.89           C  
ATOM   2137  O   ARG A 271     -25.610  -4.621  15.884  1.00  0.89           O  
ATOM   2138  CG  ARG A 271     -29.736  -6.781  15.723  1.00  0.89           C  
ATOM   2139  CD  ARG A 271     -31.104  -6.232  16.103  1.00  0.89           C  
ATOM   2140  NE  ARG A 271     -32.070  -7.303  16.330  1.00  0.89           N  
ATOM   2141  NH1 ARG A 271     -33.931  -5.955  16.094  1.00  0.89           N  
ATOM   2142  NH2 ARG A 271     -34.178  -8.190  16.539  1.00  0.89           N  
ATOM   2143  CZ  ARG A 271     -33.391  -7.147  16.320  1.00  0.89           C  
ATOM   2144  N   LEU A 272     -26.496  -4.484  13.765  1.00  0.91           N  
ATOM   2145  CA  LEU A 272     -25.756  -3.256  13.498  1.00  0.91           C  
ATOM   2146  C   LEU A 272     -26.536  -2.036  13.977  1.00  0.91           C  
ATOM   2147  CB  LEU A 272     -25.451  -3.127  12.003  1.00  0.91           C  
ATOM   2148  O   LEU A 272     -27.516  -1.634  13.346  1.00  0.91           O  
ATOM   2149  CG  LEU A 272     -24.558  -4.210  11.397  1.00  0.91           C  
ATOM   2150  CD1 LEU A 272     -24.415  -3.999   9.894  1.00  0.91           C  
ATOM   2151  CD2 LEU A 272     -23.191  -4.216  12.074  1.00  0.91           C  
ATOM   2152  N   HIS A 273     -26.146  -1.455  15.093  1.00  0.87           N  
ATOM   2153  CA  HIS A 273     -26.848  -0.333  15.705  1.00  0.87           C  
ATOM   2154  C   HIS A 273     -26.461   0.986  15.044  1.00  0.87           C  
ATOM   2155  CB  HIS A 273     -26.558  -0.273  17.205  1.00  0.87           C  
ATOM   2156  O   HIS A 273     -25.463   1.055  14.324  1.00  0.87           O  
ATOM   2157  CG  HIS A 273     -27.068  -1.457  17.963  1.00  0.87           C  
ATOM   2158  CD2 HIS A 273     -26.419  -2.517  18.499  1.00  0.87           C  
ATOM   2159  ND1 HIS A 273     -28.406  -1.643  18.240  1.00  0.87           N  
ATOM   2160  CE1 HIS A 273     -28.557  -2.770  18.916  1.00  0.87           C  
ATOM   2161  NE2 HIS A 273     -27.366  -3.319  19.087  1.00  0.87           N  
ATOM   2162  N   ASN A 274     -27.303   2.025  15.241  1.00  0.86           N  
ATOM   2163  CA  ASN A 274     -27.109   3.356  14.675  1.00  0.86           C  
ATOM   2164  C   ASN A 274     -25.779   3.962  15.112  1.00  0.86           C  
ATOM   2165  CB  ASN A 274     -28.266   4.278  15.063  1.00  0.86           C  
ATOM   2166  O   ASN A 274     -25.199   4.780  14.395  1.00  0.86           O  
ATOM   2167  CG  ASN A 274     -29.557   3.928  14.349  1.00  0.86           C  
ATOM   2168  ND2 ASN A 274     -30.666   4.486  14.820  1.00  0.86           N  
ATOM   2169  OD1 ASN A 274     -29.558   3.160  13.383  1.00  0.86           O  
ATOM   2170  N   ASP A 275     -25.260   3.554  16.172  1.00  0.81           N  
ATOM   2171  CA  ASP A 275     -24.026   4.119  16.709  1.00  0.81           C  
ATOM   2172  C   ASP A 275     -22.853   3.875  15.763  1.00  0.81           C  
ATOM   2173  CB  ASP A 275     -23.721   3.529  18.088  1.00  0.81           C  
ATOM   2174  O   ASP A 275     -21.969   4.724  15.630  1.00  0.81           O  
ATOM   2175  CG  ASP A 275     -23.714   2.010  18.094  1.00  0.81           C  
ATOM   2176  OD1 ASP A 275     -24.327   1.393  17.196  1.00  0.81           O  
ATOM   2177  OD2 ASP A 275     -23.093   1.425  19.008  1.00  0.81           O  
ATOM   2178  N   LEU A 276     -22.820   2.720  15.199  1.00  0.88           N  
ATOM   2179  CA  LEU A 276     -21.780   2.395  14.229  1.00  0.88           C  
ATOM   2180  C   LEU A 276     -21.800   3.376  13.061  1.00  0.88           C  
ATOM   2181  CB  LEU A 276     -21.956   0.965  13.712  1.00  0.88           C  
ATOM   2182  O   LEU A 276     -20.762   3.927  12.690  1.00  0.88           O  
ATOM   2183  CG  LEU A 276     -20.989   0.516  12.615  1.00  0.88           C  
ATOM   2184  CD1 LEU A 276     -20.822  -0.999  12.643  1.00  0.88           C  
ATOM   2185  CD2 LEU A 276     -21.478   0.981  11.248  1.00  0.88           C  
ATOM   2186  N   PHE A 277     -22.949   3.587  12.502  1.00  0.88           N  
ATOM   2187  CA  PHE A 277     -23.122   4.455  11.344  1.00  0.88           C  
ATOM   2188  C   PHE A 277     -22.831   5.907  11.706  1.00  0.88           C  
ATOM   2189  CB  PHE A 277     -24.542   4.328  10.782  1.00  0.88           C  
ATOM   2190  O   PHE A 277     -22.215   6.635  10.926  1.00  0.88           O  
ATOM   2191  CG  PHE A 277     -24.879   2.946  10.291  1.00  0.88           C  
ATOM   2192  CD1 PHE A 277     -24.571   2.561   8.992  1.00  0.88           C  
ATOM   2193  CD2 PHE A 277     -25.505   2.033  11.129  1.00  0.88           C  
ATOM   2194  CE1 PHE A 277     -24.882   1.282   8.535  1.00  0.88           C  
ATOM   2195  CE2 PHE A 277     -25.819   0.753  10.679  1.00  0.88           C  
ATOM   2196  CZ  PHE A 277     -25.508   0.380   9.382  1.00  0.88           C  
ATOM   2197  N   LYS A 278     -23.279   6.305  12.862  1.00  0.83           N  
ATOM   2198  CA  LYS A 278     -22.969   7.644  13.353  1.00  0.83           C  
ATOM   2199  C   LYS A 278     -21.463   7.836  13.514  1.00  0.83           C  
ATOM   2200  CB  LYS A 278     -23.676   7.906  14.683  1.00  0.83           C  
ATOM   2201  O   LYS A 278     -20.918   8.870  13.123  1.00  0.83           O  
ATOM   2202  CG  LYS A 278     -23.541   9.336  15.185  1.00  0.83           C  
ATOM   2203  CD  LYS A 278     -24.323   9.552  16.475  1.00  0.83           C  
ATOM   2204  CE  LYS A 278     -24.120  10.958  17.024  1.00  0.83           C  
ATOM   2205  NZ  LYS A 278     -24.860  11.164  18.305  1.00  0.83           N  
ATOM   2206  N   PHE A 279     -20.869   6.874  14.046  1.00  0.87           N  
ATOM   2207  CA  PHE A 279     -19.428   6.930  14.257  1.00  0.87           C  
ATOM   2208  C   PHE A 279     -18.692   7.088  12.932  1.00  0.87           C  
ATOM   2209  CB  PHE A 279     -18.940   5.672  14.982  1.00  0.87           C  
ATOM   2210  O   PHE A 279     -17.861   7.987  12.781  1.00  0.87           O  
ATOM   2211  CG  PHE A 279     -17.442   5.565  15.072  1.00  0.87           C  
ATOM   2212  CD1 PHE A 279     -16.736   4.737  14.207  1.00  0.87           C  
ATOM   2213  CD2 PHE A 279     -16.738   6.294  16.023  1.00  0.87           C  
ATOM   2214  CE1 PHE A 279     -15.349   4.637  14.288  1.00  0.87           C  
ATOM   2215  CE2 PHE A 279     -15.352   6.198  16.110  1.00  0.87           C  
ATOM   2216  CZ  PHE A 279     -14.660   5.369  15.242  1.00  0.87           C  
ATOM   2217  N   LEU A 280     -18.943   6.199  12.029  1.00  0.89           N  
ATOM   2218  CA  LEU A 280     -18.268   6.244  10.736  1.00  0.89           C  
ATOM   2219  C   LEU A 280     -18.618   7.523   9.984  1.00  0.89           C  
ATOM   2220  CB  LEU A 280     -18.643   5.022   9.893  1.00  0.89           C  
ATOM   2221  O   LEU A 280     -17.759   8.116   9.327  1.00  0.89           O  
ATOM   2222  CG  LEU A 280     -18.082   3.678  10.359  1.00  0.89           C  
ATOM   2223  CD1 LEU A 280     -18.568   2.556   9.448  1.00  0.89           C  
ATOM   2224  CD2 LEU A 280     -16.558   3.719  10.398  1.00  0.89           C  
ATOM   2225  N   GLY A 281     -19.896   7.911  10.041  1.00  0.87           N  
ATOM   2226  CA  GLY A 281     -20.310   9.166   9.435  1.00  0.87           C  
ATOM   2227  C   GLY A 281     -19.585  10.371  10.003  1.00  0.87           C  
ATOM   2228  O   GLY A 281     -19.118  11.231   9.254  1.00  0.87           O  
ATOM   2229  N   ASP A 282     -19.456  10.442  11.313  1.00  0.84           N  
ATOM   2230  CA  ASP A 282     -18.755  11.529  11.990  1.00  0.84           C  
ATOM   2231  C   ASP A 282     -17.268  11.524  11.644  1.00  0.84           C  
ATOM   2232  CB  ASP A 282     -18.942  11.427  13.505  1.00  0.84           C  
ATOM   2233  O   ASP A 282     -16.669  12.582  11.441  1.00  0.84           O  
ATOM   2234  CG  ASP A 282     -20.350  11.777  13.954  1.00  0.84           C  
ATOM   2235  OD1 ASP A 282     -21.137  12.306  13.138  1.00  0.84           O  
ATOM   2236  OD2 ASP A 282     -20.676  11.524  15.134  1.00  0.84           O  
ATOM   2237  N   ALA A 283     -16.760  10.355  11.621  1.00  0.87           N  
ATOM   2238  CA  ALA A 283     -15.351  10.226  11.258  1.00  0.87           C  
ATOM   2239  C   ALA A 283     -15.099  10.745   9.845  1.00  0.87           C  
ATOM   2240  CB  ALA A 283     -14.903   8.771  11.374  1.00  0.87           C  
ATOM   2241  O   ALA A 283     -14.118  11.452   9.603  1.00  0.87           O  
ATOM   2242  N   SER A 284     -15.955  10.364   8.985  1.00  0.88           N  
ATOM   2243  CA  SER A 284     -15.866  10.801   7.596  1.00  0.88           C  
ATOM   2244  C   SER A 284     -15.946  12.320   7.488  1.00  0.88           C  
ATOM   2245  CB  SER A 284     -16.976  10.163   6.760  1.00  0.88           C  
ATOM   2246  O   SER A 284     -15.122  12.944   6.817  1.00  0.88           O  
ATOM   2247  OG  SER A 284     -16.934  10.633   5.424  1.00  0.88           O  
ATOM   2248  N   GLU A 285     -16.845  12.914   8.119  1.00  0.85           N  
ATOM   2249  CA  GLU A 285     -17.039  14.361   8.114  1.00  0.85           C  
ATOM   2250  C   GLU A 285     -15.824  15.083   8.690  1.00  0.85           C  
ATOM   2251  CB  GLU A 285     -18.297  14.738   8.900  1.00  0.85           C  
ATOM   2252  O   GLU A 285     -15.378  16.092   8.142  1.00  0.85           O  
ATOM   2253  CG  GLU A 285     -18.687  16.203   8.770  1.00  0.85           C  
ATOM   2254  CD  GLU A 285     -19.984  16.545   9.487  1.00  0.85           C  
ATOM   2255  OE1 GLU A 285     -20.356  17.739   9.532  1.00  0.85           O  
ATOM   2256  OE2 GLU A 285     -20.632  15.610  10.009  1.00  0.85           O  
ATOM   2257  N   ALA A 286     -15.409  14.553   9.785  1.00  0.84           N  
ATOM   2258  CA  ALA A 286     -14.237  15.147  10.422  1.00  0.84           C  
ATOM   2259  C   ALA A 286     -13.014  15.057   9.514  1.00  0.84           C  
ATOM   2260  CB  ALA A 286     -13.955  14.465  11.758  1.00  0.84           C  
ATOM   2261  O   ALA A 286     -12.248  16.017   9.397  1.00  0.84           O  
ATOM   2262  N   TYR A 287     -12.838  13.954   8.913  1.00  0.87           N  
ATOM   2263  CA  TYR A 287     -11.732  13.729   7.989  1.00  0.87           C  
ATOM   2264  C   TYR A 287     -11.768  14.731   6.841  1.00  0.87           C  
ATOM   2265  CB  TYR A 287     -11.774  12.301   7.437  1.00  0.87           C  
ATOM   2266  O   TYR A 287     -10.756  15.365   6.530  1.00  0.87           O  
ATOM   2267  CG  TYR A 287     -10.603  11.959   6.548  1.00  0.87           C  
ATOM   2268  CD1 TYR A 287     -10.655  12.190   5.175  1.00  0.87           C  
ATOM   2269  CD2 TYR A 287      -9.444  11.404   7.079  1.00  0.87           C  
ATOM   2270  CE1 TYR A 287      -9.579  11.874   4.352  1.00  0.87           C  
ATOM   2271  CE2 TYR A 287      -8.362  11.085   6.265  1.00  0.87           C  
ATOM   2272  OH  TYR A 287      -7.371  11.009   4.095  1.00  0.87           O  
ATOM   2273  CZ  TYR A 287      -8.439  11.324   4.905  1.00  0.87           C  
ATOM   2274  N   LEU A 288     -12.845  14.902   6.238  1.00  0.85           N  
ATOM   2275  CA  LEU A 288     -12.996  15.795   5.095  1.00  0.85           C  
ATOM   2276  C   LEU A 288     -12.843  17.252   5.520  1.00  0.85           C  
ATOM   2277  CB  LEU A 288     -14.358  15.586   4.427  1.00  0.85           C  
ATOM   2278  O   LEU A 288     -12.269  18.060   4.786  1.00  0.85           O  
ATOM   2279  CG  LEU A 288     -14.549  14.268   3.677  1.00  0.85           C  
ATOM   2280  CD1 LEU A 288     -15.988  14.142   3.185  1.00  0.85           C  
ATOM   2281  CD2 LEU A 288     -13.570  14.168   2.512  1.00  0.85           C  
ATOM   2282  N   LYS A 289     -13.397  17.486   6.646  1.00  0.83           N  
ATOM   2283  CA  LYS A 289     -13.297  18.841   7.179  1.00  0.83           C  
ATOM   2284  C   LYS A 289     -11.839  19.258   7.350  1.00  0.83           C  
ATOM   2285  CB  LYS A 289     -14.034  18.949   8.515  1.00  0.83           C  
ATOM   2286  O   LYS A 289     -11.458  20.371   6.979  1.00  0.83           O  
ATOM   2287  CG  LYS A 289     -13.983  20.336   9.139  1.00  0.83           C  
ATOM   2288  CD  LYS A 289     -14.713  20.374  10.475  1.00  0.83           C  
ATOM   2289  CE  LYS A 289     -14.599  21.740  11.137  1.00  0.83           C  
ATOM   2290  NZ  LYS A 289     -15.293  21.775  12.460  1.00  0.83           N  
ATOM   2291  N   HIS A 290     -11.010  18.336   7.776  1.00  0.82           N  
ATOM   2292  CA  HIS A 290      -9.662  18.725   8.174  1.00  0.82           C  
ATOM   2293  C   HIS A 290      -8.663  18.486   7.047  1.00  0.82           C  
ATOM   2294  CB  HIS A 290      -9.232  17.961   9.428  1.00  0.82           C  
ATOM   2295  O   HIS A 290      -7.613  19.130   6.995  1.00  0.82           O  
ATOM   2296  CG  HIS A 290      -9.934  18.405  10.671  1.00  0.82           C  
ATOM   2297  CD2 HIS A 290     -10.925  17.824  11.388  1.00  0.82           C  
ATOM   2298  ND1 HIS A 290      -9.635  19.587  11.314  1.00  0.82           N  
ATOM   2299  CE1 HIS A 290     -10.414  19.713  12.375  1.00  0.82           C  
ATOM   2300  NE2 HIS A 290     -11.206  18.656  12.443  1.00  0.82           N  
ATOM   2301  N   PHE A 291      -9.024  17.619   6.104  1.00  0.84           N  
ATOM   2302  CA  PHE A 291      -7.973  17.205   5.182  1.00  0.84           C  
ATOM   2303  C   PHE A 291      -8.319  17.602   3.752  1.00  0.84           C  
ATOM   2304  CB  PHE A 291      -7.746  15.693   5.266  1.00  0.84           C  
ATOM   2305  O   PHE A 291      -7.544  17.351   2.827  1.00  0.84           O  
ATOM   2306  CG  PHE A 291      -7.147  15.241   6.571  1.00  0.84           C  
ATOM   2307  CD1 PHE A 291      -5.897  15.696   6.973  1.00  0.84           C  
ATOM   2308  CD2 PHE A 291      -7.834  14.360   7.396  1.00  0.84           C  
ATOM   2309  CE1 PHE A 291      -5.340  15.279   8.180  1.00  0.84           C  
ATOM   2310  CE2 PHE A 291      -7.284  13.939   8.603  1.00  0.84           C  
ATOM   2311  CZ  PHE A 291      -6.037  14.399   8.993  1.00  0.84           C  
ATOM   2312  N   THR A 292      -9.520  18.209   3.497  1.00  0.81           N  
ATOM   2313  CA  THR A 292      -9.969  18.541   2.149  1.00  0.81           C  
ATOM   2314  C   THR A 292      -8.970  19.465   1.459  1.00  0.81           C  
ATOM   2315  CB  THR A 292     -11.358  19.206   2.171  1.00  0.81           C  
ATOM   2316  O   THR A 292      -8.596  19.234   0.307  1.00  0.81           O  
ATOM   2317  CG2 THR A 292     -11.756  19.694   0.782  1.00  0.81           C  
ATOM   2318  OG1 THR A 292     -12.329  18.257   2.629  1.00  0.81           O  
ATOM   2319  N   LYS A 293      -8.572  20.490   2.126  1.00  0.78           N  
ATOM   2320  CA  LYS A 293      -7.651  21.457   1.537  1.00  0.78           C  
ATOM   2321  C   LYS A 293      -6.342  20.790   1.126  1.00  0.78           C  
ATOM   2322  CB  LYS A 293      -7.373  22.599   2.515  1.00  0.78           C  
ATOM   2323  O   LYS A 293      -5.840  21.022   0.024  1.00  0.78           O  
ATOM   2324  CG  LYS A 293      -8.551  23.541   2.718  1.00  0.78           C  
ATOM   2325  CD  LYS A 293      -8.187  24.700   3.637  1.00  0.78           C  
ATOM   2326  CE  LYS A 293      -9.390  25.591   3.917  1.00  0.78           C  
ATOM   2327  NZ  LYS A 293      -9.049  26.705   4.851  1.00  0.78           N  
ATOM   2328  N   GLU A 294      -5.891  19.944   1.923  1.00  0.76           N  
ATOM   2329  CA  GLU A 294      -4.626  19.257   1.679  1.00  0.76           C  
ATOM   2330  C   GLU A 294      -4.770  18.211   0.577  1.00  0.76           C  
ATOM   2331  CB  GLU A 294      -4.114  18.601   2.963  1.00  0.76           C  
ATOM   2332  O   GLU A 294      -3.863  18.032  -0.239  1.00  0.76           O  
ATOM   2333  CG  GLU A 294      -3.570  19.590   3.984  1.00  0.76           C  
ATOM   2334  CD  GLU A 294      -4.454  19.729   5.213  1.00  0.76           C  
ATOM   2335  OE1 GLU A 294      -4.073  20.462   6.155  1.00  0.76           O  
ATOM   2336  OE2 GLU A 294      -5.535  19.100   5.236  1.00  0.76           O  
ATOM   2337  N   LEU A 295      -5.810  17.553   0.693  1.00  0.76           N  
ATOM   2338  CA  LEU A 295      -6.059  16.545  -0.332  1.00  0.76           C  
ATOM   2339  C   LEU A 295      -6.167  17.187  -1.711  1.00  0.76           C  
ATOM   2340  CB  LEU A 295      -7.338  15.765  -0.017  1.00  0.76           C  
ATOM   2341  O   LEU A 295      -5.648  16.650  -2.692  1.00  0.76           O  
ATOM   2342  CG  LEU A 295      -7.254  14.763   1.136  1.00  0.76           C  
ATOM   2343  CD1 LEU A 295      -8.639  14.210   1.458  1.00  0.76           C  
ATOM   2344  CD2 LEU A 295      -6.288  13.634   0.795  1.00  0.76           C  
ATOM   2345  N   LYS A 296      -6.775  18.362  -1.796  1.00  0.77           N  
ATOM   2346  CA  LYS A 296      -6.894  19.096  -3.053  1.00  0.77           C  
ATOM   2347  C   LYS A 296      -5.525  19.543  -3.559  1.00  0.77           C  
ATOM   2348  CB  LYS A 296      -7.811  20.307  -2.883  1.00  0.77           C  
ATOM   2349  O   LYS A 296      -5.238  19.448  -4.754  1.00  0.77           O  
ATOM   2350  CG  LYS A 296      -9.292  19.960  -2.827  1.00  0.77           C  
ATOM   2351  CD  LYS A 296     -10.157  21.211  -2.751  1.00  0.77           C  
ATOM   2352  CE  LYS A 296     -11.640  20.866  -2.737  1.00  0.77           C  
ATOM   2353  NZ  LYS A 296     -12.491  22.085  -2.599  1.00  0.77           N  
ATOM   2354  N   ALA A 297      -4.770  20.027  -2.620  1.00  0.74           N  
ATOM   2355  CA  ALA A 297      -3.417  20.461  -2.958  1.00  0.74           C  
ATOM   2356  C   ALA A 297      -2.584  19.299  -3.491  1.00  0.74           C  
ATOM   2357  CB  ALA A 297      -2.739  21.084  -1.741  1.00  0.74           C  
ATOM   2358  O   ALA A 297      -1.847  19.451  -4.468  1.00  0.74           O  
ATOM   2359  N   THR A 298      -2.707  18.163  -2.868  1.00  0.71           N  
ATOM   2360  CA  THR A 298      -1.956  16.973  -3.252  1.00  0.71           C  
ATOM   2361  C   THR A 298      -2.386  16.483  -4.632  1.00  0.71           C  
ATOM   2362  CB  THR A 298      -2.138  15.841  -2.223  1.00  0.71           C  
ATOM   2363  O   THR A 298      -1.545  16.134  -5.463  1.00  0.71           O  
ATOM   2364  CG2 THR A 298      -1.355  14.597  -2.630  1.00  0.71           C  
ATOM   2365  OG1 THR A 298      -1.674  16.288  -0.943  1.00  0.71           O  
ATOM   2366  N   THR A 299      -3.672  16.440  -4.855  1.00  0.70           N  
ATOM   2367  CA  THR A 299      -4.199  16.005  -6.144  1.00  0.70           C  
ATOM   2368  C   THR A 299      -3.741  16.941  -7.259  1.00  0.70           C  
ATOM   2369  CB  THR A 299      -5.738  15.940  -6.125  1.00  0.70           C  
ATOM   2370  O   THR A 299      -3.432  16.492  -8.365  1.00  0.70           O  
ATOM   2371  CG2 THR A 299      -6.279  15.336  -7.417  1.00  0.70           C  
ATOM   2372  OG1 THR A 299      -6.162  15.133  -5.019  1.00  0.70           O  
ATOM   2373  N   ALA A 300      -3.756  18.220  -6.959  1.00  0.72           N  
ATOM   2374  CA  ALA A 300      -3.295  19.214  -7.925  1.00  0.72           C  
ATOM   2375  C   ALA A 300      -1.811  19.032  -8.233  1.00  0.72           C  
ATOM   2376  CB  ALA A 300      -3.558  20.624  -7.404  1.00  0.72           C  
ATOM   2377  O   ALA A 300      -1.402  19.078  -9.395  1.00  0.72           O  
ATOM   2378  N   ARG A 301      -1.019  18.776  -7.150  1.00  0.70           N  
ATOM   2379  CA  ARG A 301       0.419  18.572  -7.289  1.00  0.70           C  
ATOM   2380  C   ARG A 301       0.718  17.302  -8.080  1.00  0.70           C  
ATOM   2381  CB  ARG A 301       1.089  18.502  -5.915  1.00  0.70           C  
ATOM   2382  O   ARG A 301       1.666  17.263  -8.867  1.00  0.70           O  
ATOM   2383  CG  ARG A 301       2.608  18.537  -5.968  1.00  0.70           C  
ATOM   2384  CD  ARG A 301       3.220  18.592  -4.575  1.00  0.70           C  
ATOM   2385  NE  ARG A 301       2.475  17.768  -3.626  1.00  0.70           N  
ATOM   2386  NH1 ARG A 301       2.748  19.210  -1.842  1.00  0.70           N  
ATOM   2387  NH2 ARG A 301       1.576  17.258  -1.575  1.00  0.70           N  
ATOM   2388  CZ  ARG A 301       2.268  18.081  -2.350  1.00  0.70           C  
ATOM   2389  N   CYS A 302      -0.111  16.292  -7.881  1.00  0.69           N  
ATOM   2390  CA  CYS A 302       0.155  14.992  -8.485  1.00  0.69           C  
ATOM   2391  C   CYS A 302      -0.574  14.849  -9.816  1.00  0.69           C  
ATOM   2392  CB  CYS A 302      -0.264  13.866  -7.540  1.00  0.69           C  
ATOM   2393  O   CYS A 302      -0.451  13.824 -10.490  1.00  0.69           O  
ATOM   2394  SG  CYS A 302       0.689  13.810  -6.007  1.00  0.69           S  
ATOM   2395  N   GLY A 303      -1.363  15.869 -10.191  1.00  0.67           N  
ATOM   2396  CA  GLY A 303      -2.113  15.827 -11.436  1.00  0.67           C  
ATOM   2397  C   GLY A 303      -3.188  14.756 -11.449  1.00  0.67           C  
ATOM   2398  O   GLY A 303      -3.428  14.124 -12.479  1.00  0.67           O  
ATOM   2399  N   LEU A 304      -3.691  14.354 -10.315  1.00  0.67           N  
ATOM   2400  CA  LEU A 304      -4.727  13.335 -10.182  1.00  0.67           C  
ATOM   2401  C   LEU A 304      -6.114  13.946 -10.346  1.00  0.67           C  
ATOM   2402  CB  LEU A 304      -4.620  12.637  -8.823  1.00  0.67           C  
ATOM   2403  O   LEU A 304      -6.385  15.031  -9.824  1.00  0.67           O  
ATOM   2404  CG  LEU A 304      -3.349  11.823  -8.577  1.00  0.67           C  
ATOM   2405  CD1 LEU A 304      -3.231  11.460  -7.100  1.00  0.67           C  
ATOM   2406  CD2 LEU A 304      -3.341  10.569  -9.444  1.00  0.67           C  
ATOM   2407  N   ASP A 305      -6.934  13.419 -11.332  1.00  0.68           N  
ATOM   2408  CA  ASP A 305      -8.319  13.839 -11.517  1.00  0.68           C  
ATOM   2409  C   ASP A 305      -9.281  12.883 -10.815  1.00  0.68           C  
ATOM   2410  CB  ASP A 305      -8.659  13.927 -13.006  1.00  0.68           C  
ATOM   2411  O   ASP A 305      -9.919  12.049 -11.461  1.00  0.68           O  
ATOM   2412  CG  ASP A 305      -9.962  14.661 -13.274  1.00  0.68           C  
ATOM   2413  OD1 ASP A 305     -10.502  15.303 -12.348  1.00  0.68           O  
ATOM   2414  OD2 ASP A 305     -10.453  14.593 -14.422  1.00  0.68           O  
ATOM   2415  N   VAL A 306      -9.195  12.771  -9.408  1.00  0.69           N  
ATOM   2416  CA  VAL A 306     -10.065  11.856  -8.676  1.00  0.69           C  
ATOM   2417  C   VAL A 306     -10.842  12.624  -7.609  1.00  0.69           C  
ATOM   2418  CB  VAL A 306      -9.261  10.707  -8.026  1.00  0.69           C  
ATOM   2419  O   VAL A 306     -10.369  13.644  -7.101  1.00  0.69           O  
ATOM   2420  CG1 VAL A 306      -8.697   9.772  -9.094  1.00  0.69           C  
ATOM   2421  CG2 VAL A 306      -8.139  11.268  -7.155  1.00  0.69           C  
ATOM   2422  N   PRO A 307     -12.144  12.149  -7.472  1.00  0.70           N  
ATOM   2423  CA  PRO A 307     -12.893  12.754  -6.369  1.00  0.70           C  
ATOM   2424  C   PRO A 307     -12.207  12.568  -5.017  1.00  0.70           C  
ATOM   2425  CB  PRO A 307     -14.234  12.015  -6.406  1.00  0.70           C  
ATOM   2426  O   PRO A 307     -11.565  11.541  -4.783  1.00  0.70           O  
ATOM   2427  CG  PRO A 307     -14.284  11.384  -7.760  1.00  0.70           C  
ATOM   2428  CD  PRO A 307     -12.877  11.162  -8.236  1.00  0.70           C  
ATOM   2429  N   LEU A 308     -12.149  13.603  -4.136  1.00  0.70           N  
ATOM   2430  CA  LEU A 308     -11.494  13.570  -2.833  1.00  0.70           C  
ATOM   2431  C   LEU A 308     -12.038  12.429  -1.980  1.00  0.70           C  
ATOM   2432  CB  LEU A 308     -11.686  14.903  -2.104  1.00  0.70           C  
ATOM   2433  O   LEU A 308     -11.331  11.900  -1.119  1.00  0.70           O  
ATOM   2434  CG  LEU A 308     -10.983  16.116  -2.714  1.00  0.70           C  
ATOM   2435  CD1 LEU A 308     -11.341  17.381  -1.941  1.00  0.70           C  
ATOM   2436  CD2 LEU A 308      -9.473  15.906  -2.734  1.00  0.70           C  
ATOM   2437  N   SER A 309     -13.296  12.026  -2.283  1.00  0.68           N  
ATOM   2438  CA  SER A 309     -13.980  10.976  -1.536  1.00  0.68           C  
ATOM   2439  C   SER A 309     -13.316   9.620  -1.753  1.00  0.68           C  
ATOM   2440  CB  SER A 309     -15.453  10.902  -1.940  1.00  0.68           C  
ATOM   2441  O   SER A 309     -13.484   8.704  -0.946  1.00  0.68           O  
ATOM   2442  OG  SER A 309     -15.582  10.701  -3.337  1.00  0.68           O  
ATOM   2443  N   THR A 310     -12.399   9.537  -2.679  1.00  0.70           N  
ATOM   2444  CA  THR A 310     -11.808   8.255  -3.046  1.00  0.70           C  
ATOM   2445  C   THR A 310     -10.419   8.103  -2.432  1.00  0.70           C  
ATOM   2446  CB  THR A 310     -11.716   8.100  -4.576  1.00  0.70           C  
ATOM   2447  O   THR A 310      -9.773   7.066  -2.596  1.00  0.70           O  
ATOM   2448  CG2 THR A 310     -13.100   8.126  -5.216  1.00  0.70           C  
ATOM   2449  OG1 THR A 310     -10.934   9.175  -5.112  1.00  0.70           O  
ATOM   2450  N   LEU A 311     -10.015   9.092  -1.696  1.00  0.79           N  
ATOM   2451  CA  LEU A 311      -8.618   9.077  -1.276  1.00  0.79           C  
ATOM   2452  C   LEU A 311      -8.487   8.582   0.160  1.00  0.79           C  
ATOM   2453  CB  LEU A 311      -8.004  10.473  -1.406  1.00  0.79           C  
ATOM   2454  O   LEU A 311      -7.375   8.401   0.660  1.00  0.79           O  
ATOM   2455  CG  LEU A 311      -7.836  11.010  -2.828  1.00  0.79           C  
ATOM   2456  CD1 LEU A 311      -7.313  12.443  -2.795  1.00  0.79           C  
ATOM   2457  CD2 LEU A 311      -6.901  10.113  -3.632  1.00  0.79           C  
ATOM   2458  N   GLY A 312      -9.615   8.348   0.810  1.00  0.86           N  
ATOM   2459  CA  GLY A 312      -9.582   7.831   2.169  1.00  0.86           C  
ATOM   2460  C   GLY A 312      -9.360   6.331   2.231  1.00  0.86           C  
ATOM   2461  O   GLY A 312      -9.265   5.669   1.196  1.00  0.86           O  
ATOM   2462  N   PRO A 313      -9.257   5.786   3.479  1.00  0.93           N  
ATOM   2463  CA  PRO A 313      -9.051   4.344   3.631  1.00  0.93           C  
ATOM   2464  C   PRO A 313     -10.306   3.532   3.320  1.00  0.93           C  
ATOM   2465  CB  PRO A 313      -8.657   4.198   5.103  1.00  0.93           C  
ATOM   2466  O   PRO A 313     -11.420   4.055   3.405  1.00  0.93           O  
ATOM   2467  CG  PRO A 313      -9.362   5.316   5.800  1.00  0.93           C  
ATOM   2468  CD  PRO A 313      -9.383   6.509   4.888  1.00  0.93           C  
ATOM   2469  N   ALA A 314     -10.091   2.335   2.955  1.00  0.94           N  
ATOM   2470  CA  ALA A 314     -11.194   1.383   2.854  1.00  0.94           C  
ATOM   2471  C   ALA A 314     -11.613   0.881   4.232  1.00  0.94           C  
ATOM   2472  CB  ALA A 314     -10.803   0.209   1.959  1.00  0.94           C  
ATOM   2473  O   ALA A 314     -10.791   0.803   5.148  1.00  0.94           O  
ATOM   2474  N   VAL A 315     -12.915   0.604   4.330  1.00  0.96           N  
ATOM   2475  CA  VAL A 315     -13.425   0.152   5.620  1.00  0.96           C  
ATOM   2476  C   VAL A 315     -14.072  -1.223   5.467  1.00  0.96           C  
ATOM   2477  CB  VAL A 315     -14.439   1.155   6.213  1.00  0.96           C  
ATOM   2478  O   VAL A 315     -14.850  -1.450   4.538  1.00  0.96           O  
ATOM   2479  CG1 VAL A 315     -15.038   0.615   7.510  1.00  0.96           C  
ATOM   2480  CG2 VAL A 315     -13.773   2.509   6.451  1.00  0.96           C  
ATOM   2481  N   ILE A 316     -13.692  -2.096   6.392  1.00  0.98           N  
ATOM   2482  CA  ILE A 316     -14.375  -3.379   6.517  1.00  0.98           C  
ATOM   2483  C   ILE A 316     -15.145  -3.428   7.835  1.00  0.98           C  
ATOM   2484  CB  ILE A 316     -13.381  -4.559   6.432  1.00  0.98           C  
ATOM   2485  O   ILE A 316     -14.559  -3.272   8.909  1.00  0.98           O  
ATOM   2486  CG1 ILE A 316     -12.676  -4.566   5.071  1.00  0.98           C  
ATOM   2487  CG2 ILE A 316     -14.098  -5.888   6.685  1.00  0.98           C  
ATOM   2488  CD1 ILE A 316     -11.610  -5.645   4.932  1.00  0.98           C  
ATOM   2489  N   ILE A 317     -16.449  -3.605   7.676  1.00  0.97           N  
ATOM   2490  CA  ILE A 317     -17.248  -3.865   8.869  1.00  0.97           C  
ATOM   2491  C   ILE A 317     -17.265  -5.363   9.163  1.00  0.97           C  
ATOM   2492  CB  ILE A 317     -18.690  -3.334   8.710  1.00  0.97           C  
ATOM   2493  O   ILE A 317     -17.932  -6.132   8.467  1.00  0.97           O  
ATOM   2494  CG1 ILE A 317     -18.677  -1.827   8.432  1.00  0.97           C  
ATOM   2495  CG2 ILE A 317     -19.524  -3.654   9.955  1.00  0.97           C  
ATOM   2496  CD1 ILE A 317     -20.039  -1.252   8.069  1.00  0.97           C  
ATOM   2497  N   PHE A 318     -16.438  -5.708  10.145  1.00  0.97           N  
ATOM   2498  CA  PHE A 318     -16.421  -7.102  10.572  1.00  0.97           C  
ATOM   2499  C   PHE A 318     -17.445  -7.343  11.675  1.00  0.97           C  
ATOM   2500  CB  PHE A 318     -15.024  -7.501  11.057  1.00  0.97           C  
ATOM   2501  O   PHE A 318     -17.257  -6.903  12.811  1.00  0.97           O  
ATOM   2502  CG  PHE A 318     -14.906  -8.950  11.445  1.00  0.97           C  
ATOM   2503  CD1 PHE A 318     -14.444  -9.311  12.704  1.00  0.97           C  
ATOM   2504  CD2 PHE A 318     -15.259  -9.951  10.549  1.00  0.97           C  
ATOM   2505  CE1 PHE A 318     -14.334 -10.652  13.066  1.00  0.97           C  
ATOM   2506  CE2 PHE A 318     -15.152 -11.293  10.904  1.00  0.97           C  
ATOM   2507  CZ  PHE A 318     -14.689 -11.641  12.162  1.00  0.97           C  
ATOM   2508  N   HIS A 319     -18.511  -8.077  11.274  1.00  0.96           N  
ATOM   2509  CA  HIS A 319     -19.691  -8.264  12.111  1.00  0.96           C  
ATOM   2510  C   HIS A 319     -19.823  -9.715  12.561  1.00  0.96           C  
ATOM   2511  CB  HIS A 319     -20.953  -7.830  11.362  1.00  0.96           C  
ATOM   2512  O   HIS A 319     -20.139 -10.594  11.755  1.00  0.96           O  
ATOM   2513  CG  HIS A 319     -22.202  -7.937  12.178  1.00  0.96           C  
ATOM   2514  CD2 HIS A 319     -22.387  -7.971  13.519  1.00  0.96           C  
ATOM   2515  ND1 HIS A 319     -23.455  -8.026  11.613  1.00  0.96           N  
ATOM   2516  CE1 HIS A 319     -24.360  -8.110  12.574  1.00  0.96           C  
ATOM   2517  NE2 HIS A 319     -23.738  -8.079  13.740  1.00  0.96           N  
ATOM   2518  N   GLU A 320     -19.572  -9.918  13.810  1.00  0.94           N  
ATOM   2519  CA  GLU A 320     -19.746 -11.250  14.380  1.00  0.94           C  
ATOM   2520  C   GLU A 320     -21.071 -11.360  15.131  1.00  0.94           C  
ATOM   2521  CB  GLU A 320     -18.583 -11.592  15.314  1.00  0.94           C  
ATOM   2522  O   GLU A 320     -21.328 -10.593  16.061  1.00  0.94           O  
ATOM   2523  CG  GLU A 320     -18.662 -12.991  15.909  1.00  0.94           C  
ATOM   2524  CD  GLU A 320     -17.518 -13.304  16.860  1.00  0.94           C  
ATOM   2525  OE1 GLU A 320     -17.501 -14.411  17.445  1.00  0.94           O  
ATOM   2526  OE2 GLU A 320     -16.631 -12.436  17.020  1.00  0.94           O  
ATOM   2527  N   THR A 321     -21.904 -12.347  14.698  1.00  0.92           N  
ATOM   2528  CA  THR A 321     -23.184 -12.578  15.358  1.00  0.92           C  
ATOM   2529  C   THR A 321     -23.227 -13.970  15.982  1.00  0.92           C  
ATOM   2530  CB  THR A 321     -24.357 -12.418  14.373  1.00  0.92           C  
ATOM   2531  O   THR A 321     -22.489 -14.865  15.567  1.00  0.92           O  
ATOM   2532  CG2 THR A 321     -24.281 -11.083  13.639  1.00  0.92           C  
ATOM   2533  OG1 THR A 321     -24.316 -13.481  13.413  1.00  0.92           O  
ATOM   2534  N   VAL A 322     -24.015 -14.070  17.094  1.00  0.90           N  
ATOM   2535  CA  VAL A 322     -24.183 -15.374  17.727  1.00  0.90           C  
ATOM   2536  C   VAL A 322     -25.611 -15.871  17.515  1.00  0.90           C  
ATOM   2537  CB  VAL A 322     -23.855 -15.319  19.236  1.00  0.90           C  
ATOM   2538  O   VAL A 322     -25.821 -16.996  17.056  1.00  0.90           O  
ATOM   2539  CG1 VAL A 322     -24.110 -16.674  19.893  1.00  0.90           C  
ATOM   2540  CG2 VAL A 322     -22.408 -14.880  19.452  1.00  0.90           C  
ATOM   2541  N   HIS A 323     -26.575 -15.045  17.742  1.00  0.88           N  
ATOM   2542  CA  HIS A 323     -27.963 -15.491  17.802  1.00  0.88           C  
ATOM   2543  C   HIS A 323     -28.785 -14.886  16.669  1.00  0.88           C  
ATOM   2544  CB  HIS A 323     -28.584 -15.129  19.153  1.00  0.88           C  
ATOM   2545  O   HIS A 323     -30.003 -15.071  16.613  1.00  0.88           O  
ATOM   2546  CG  HIS A 323     -27.847 -15.698  20.324  1.00  0.88           C  
ATOM   2547  CD2 HIS A 323     -27.217 -15.091  21.357  1.00  0.88           C  
ATOM   2548  ND1 HIS A 323     -27.696 -17.053  20.521  1.00  0.88           N  
ATOM   2549  CE1 HIS A 323     -27.003 -17.256  21.629  1.00  0.88           C  
ATOM   2550  NE2 HIS A 323     -26.701 -16.082  22.156  1.00  0.88           N  
ATOM   2551  N   THR A 324     -28.208 -14.045  15.808  1.00  0.88           N  
ATOM   2552  CA  THR A 324     -28.927 -13.401  14.714  1.00  0.88           C  
ATOM   2553  C   THR A 324     -28.294 -13.751  13.370  1.00  0.88           C  
ATOM   2554  CB  THR A 324     -28.957 -11.872  14.888  1.00  0.88           C  
ATOM   2555  O   THR A 324     -27.118 -14.117  13.309  1.00  0.88           O  
ATOM   2556  CG2 THR A 324     -29.703 -11.477  16.158  1.00  0.88           C  
ATOM   2557  OG1 THR A 324     -27.613 -11.379  14.964  1.00  0.88           O  
ATOM   2558  N   GLN A 325     -29.201 -13.703  12.334  1.00  0.88           N  
ATOM   2559  CA  GLN A 325     -28.707 -13.926  10.980  1.00  0.88           C  
ATOM   2560  C   GLN A 325     -27.867 -12.746  10.500  1.00  0.88           C  
ATOM   2561  CB  GLN A 325     -29.869 -14.169  10.017  1.00  0.88           C  
ATOM   2562  O   GLN A 325     -28.037 -11.622  10.975  1.00  0.88           O  
ATOM   2563  CG  GLN A 325     -30.621 -15.468  10.276  1.00  0.88           C  
ATOM   2564  CD  GLN A 325     -31.771 -15.683   9.309  1.00  0.88           C  
ATOM   2565  NE2 GLN A 325     -32.530 -16.754   9.519  1.00  0.88           N  
ATOM   2566  OE1 GLN A 325     -31.977 -14.893   8.382  1.00  0.88           O  
ATOM   2567  N   LEU A 326     -26.956 -13.020   9.595  1.00  0.92           N  
ATOM   2568  CA  LEU A 326     -26.079 -11.997   9.038  1.00  0.92           C  
ATOM   2569  C   LEU A 326     -26.865 -11.020   8.171  1.00  0.92           C  
ATOM   2570  CB  LEU A 326     -24.959 -12.640   8.216  1.00  0.92           C  
ATOM   2571  O   LEU A 326     -27.934 -11.361   7.657  1.00  0.92           O  
ATOM   2572  CG  LEU A 326     -24.026 -13.591   8.968  1.00  0.92           C  
ATOM   2573  CD1 LEU A 326     -23.016 -14.211   8.009  1.00  0.92           C  
ATOM   2574  CD2 LEU A 326     -23.315 -12.858  10.101  1.00  0.92           C  
ATOM   2575  N   LEU A 327     -26.365  -9.860   8.125  1.00  0.90           N  
ATOM   2576  CA  LEU A 327     -26.973  -8.837   7.281  1.00  0.90           C  
ATOM   2577  C   LEU A 327     -27.116  -9.332   5.845  1.00  0.90           C  
ATOM   2578  CB  LEU A 327     -26.141  -7.553   7.310  1.00  0.90           C  
ATOM   2579  O   LEU A 327     -26.147  -9.804   5.247  1.00  0.90           O  
ATOM   2580  CG  LEU A 327     -26.710  -6.359   6.542  1.00  0.90           C  
ATOM   2581  CD1 LEU A 327     -27.967  -5.837   7.229  1.00  0.90           C  
ATOM   2582  CD2 LEU A 327     -25.664  -5.256   6.417  1.00  0.90           C  
ATOM   2583  N   GLY A 328     -28.333  -9.290   5.315  1.00  0.87           N  
ATOM   2584  CA  GLY A 328     -28.601  -9.651   3.932  1.00  0.87           C  
ATOM   2585  C   GLY A 328     -29.109 -11.072   3.775  1.00  0.87           C  
ATOM   2586  O   GLY A 328     -29.417 -11.507   2.663  1.00  0.87           O  
ATOM   2587  N   SER A 329     -29.101 -11.826   4.846  1.00  0.86           N  
ATOM   2588  CA  SER A 329     -29.540 -13.216   4.786  1.00  0.86           C  
ATOM   2589  C   SER A 329     -30.996 -13.318   4.343  1.00  0.86           C  
ATOM   2590  CB  SER A 329     -29.364 -13.894   6.145  1.00  0.86           C  
ATOM   2591  O   SER A 329     -31.381 -14.280   3.675  1.00  0.86           O  
ATOM   2592  OG  SER A 329     -28.003 -13.877   6.543  1.00  0.86           O  
ATOM   2593  N   ASP A 330     -31.798 -12.329   4.590  1.00  0.81           N  
ATOM   2594  CA  ASP A 330     -33.215 -12.336   4.243  1.00  0.81           C  
ATOM   2595  C   ASP A 330     -33.436 -11.817   2.824  1.00  0.81           C  
ATOM   2596  CB  ASP A 330     -34.017 -11.497   5.240  1.00  0.81           C  
ATOM   2597  O   ASP A 330     -34.493 -12.044   2.232  1.00  0.81           O  
ATOM   2598  CG  ASP A 330     -33.943 -12.032   6.660  1.00  0.81           C  
ATOM   2599  OD1 ASP A 330     -33.735 -13.251   6.842  1.00  0.81           O  
ATOM   2600  OD2 ASP A 330     -34.096 -11.228   7.604  1.00  0.81           O  
ATOM   2601  N   HIS A 331     -32.459 -11.131   2.265  1.00  0.79           N  
ATOM   2602  CA  HIS A 331     -32.548 -10.567   0.923  1.00  0.79           C  
ATOM   2603  C   HIS A 331     -31.366 -11.002   0.063  1.00  0.79           C  
ATOM   2604  CB  HIS A 331     -32.616  -9.040   0.988  1.00  0.79           C  
ATOM   2605  O   HIS A 331     -30.424 -10.232  -0.140  1.00  0.79           O  
ATOM   2606  CG  HIS A 331     -33.745  -8.524   1.822  1.00  0.79           C  
ATOM   2607  CD2 HIS A 331     -33.754  -7.941   3.043  1.00  0.79           C  
ATOM   2608  ND1 HIS A 331     -35.060  -8.585   1.413  1.00  0.79           N  
ATOM   2609  CE1 HIS A 331     -35.831  -8.059   2.351  1.00  0.79           C  
ATOM   2610  NE2 HIS A 331     -35.063  -7.661   3.350  1.00  0.79           N  
ATOM   2611  N   PRO A 332     -31.266 -12.205  -0.457  1.00  0.74           N  
ATOM   2612  CA  PRO A 332     -30.090 -12.726  -1.159  1.00  0.74           C  
ATOM   2613  C   PRO A 332     -29.794 -11.972  -2.453  1.00  0.74           C  
ATOM   2614  CB  PRO A 332     -30.469 -14.181  -1.448  1.00  0.74           C  
ATOM   2615  O   PRO A 332     -28.655 -11.979  -2.929  1.00  0.74           O  
ATOM   2616  CG  PRO A 332     -31.938 -14.253  -1.183  1.00  0.74           C  
ATOM   2617  CD  PRO A 332     -32.338 -13.047  -0.383  1.00  0.74           C  
ATOM   2618  N   SER A 333     -30.830 -11.252  -2.971  1.00  0.79           N  
ATOM   2619  CA  SER A 333     -30.648 -10.529  -4.225  1.00  0.79           C  
ATOM   2620  C   SER A 333     -29.867  -9.237  -4.011  1.00  0.79           C  
ATOM   2621  CB  SER A 333     -32.001 -10.216  -4.866  1.00  0.79           C  
ATOM   2622  O   SER A 333     -29.226  -8.732  -4.935  1.00  0.79           O  
ATOM   2623  OG  SER A 333     -32.825  -9.489  -3.971  1.00  0.79           O  
ATOM   2624  N   GLU A 334     -29.790  -8.839  -2.720  1.00  0.82           N  
ATOM   2625  CA  GLU A 334     -29.119  -7.581  -2.407  1.00  0.82           C  
ATOM   2626  C   GLU A 334     -27.756  -7.827  -1.765  1.00  0.82           C  
ATOM   2627  CB  GLU A 334     -29.988  -6.723  -1.484  1.00  0.82           C  
ATOM   2628  O   GLU A 334     -27.636  -8.636  -0.843  1.00  0.82           O  
ATOM   2629  CG  GLU A 334     -31.273  -6.229  -2.133  1.00  0.82           C  
ATOM   2630  CD  GLU A 334     -32.057  -5.267  -1.254  1.00  0.82           C  
ATOM   2631  OE1 GLU A 334     -33.182  -4.874  -1.639  1.00  0.82           O  
ATOM   2632  OE2 GLU A 334     -31.542  -4.904  -0.173  1.00  0.82           O  
ATOM   2633  N   VAL A 335     -26.821  -7.186  -2.227  1.00  0.90           N  
ATOM   2634  CA  VAL A 335     -25.493  -7.262  -1.626  1.00  0.90           C  
ATOM   2635  C   VAL A 335     -25.472  -6.477  -0.316  1.00  0.90           C  
ATOM   2636  CB  VAL A 335     -24.406  -6.728  -2.585  1.00  0.90           C  
ATOM   2637  O   VAL A 335     -26.090  -5.415  -0.212  1.00  0.90           O  
ATOM   2638  CG1 VAL A 335     -24.190  -7.693  -3.749  1.00  0.90           C  
ATOM   2639  CG2 VAL A 335     -24.784  -5.340  -3.100  1.00  0.90           C  
ATOM   2640  N   PRO A 336     -25.017  -7.028   0.795  1.00  0.92           N  
ATOM   2641  CA  PRO A 336     -25.002  -6.392   2.114  1.00  0.92           C  
ATOM   2642  C   PRO A 336     -24.501  -4.950   2.069  1.00  0.92           C  
ATOM   2643  CB  PRO A 336     -24.047  -7.277   2.921  1.00  0.92           C  
ATOM   2644  O   PRO A 336     -24.964  -4.108   2.842  1.00  0.92           O  
ATOM   2645  CG  PRO A 336     -24.111  -8.613   2.255  1.00  0.92           C  
ATOM   2646  CD  PRO A 336     -24.340  -8.404   0.786  1.00  0.92           C  
ATOM   2647  N   GLU A 337     -23.649  -4.649   1.206  1.00  0.93           N  
ATOM   2648  CA  GLU A 337     -23.104  -3.301   1.076  1.00  0.93           C  
ATOM   2649  C   GLU A 337     -24.184  -2.305   0.664  1.00  0.93           C  
ATOM   2650  CB  GLU A 337     -21.956  -3.280   0.064  1.00  0.93           C  
ATOM   2651  O   GLU A 337     -24.154  -1.143   1.073  1.00  0.93           O  
ATOM   2652  CG  GLU A 337     -20.672  -3.917   0.577  1.00  0.93           C  
ATOM   2653  CD  GLU A 337     -20.688  -5.436   0.511  1.00  0.93           C  
ATOM   2654  OE1 GLU A 337     -19.787  -6.078   1.096  1.00  0.93           O  
ATOM   2655  OE2 GLU A 337     -21.609  -5.988  -0.132  1.00  0.93           O  
ATOM   2656  N   LYS A 338     -25.063  -2.724  -0.164  1.00  0.92           N  
ATOM   2657  CA  LYS A 338     -26.188  -1.879  -0.552  1.00  0.92           C  
ATOM   2658  C   LYS A 338     -27.077  -1.563   0.647  1.00  0.92           C  
ATOM   2659  CB  LYS A 338     -27.011  -2.553  -1.651  1.00  0.92           C  
ATOM   2660  O   LYS A 338     -27.557  -0.437   0.791  1.00  0.92           O  
ATOM   2661  CG  LYS A 338     -28.103  -1.669  -2.236  1.00  0.92           C  
ATOM   2662  CD  LYS A 338     -28.776  -2.330  -3.432  1.00  0.92           C  
ATOM   2663  CE  LYS A 338     -29.864  -1.443  -4.023  1.00  0.92           C  
ATOM   2664  NZ  LYS A 338     -30.509  -2.076  -5.212  1.00  0.92           N  
ATOM   2665  N   LEU A 339     -27.288  -2.504   1.515  1.00  0.92           N  
ATOM   2666  CA  LEU A 339     -28.077  -2.319   2.728  1.00  0.92           C  
ATOM   2667  C   LEU A 339     -27.395  -1.336   3.675  1.00  0.92           C  
ATOM   2668  CB  LEU A 339     -28.296  -3.659   3.436  1.00  0.92           C  
ATOM   2669  O   LEU A 339     -28.060  -0.511   4.304  1.00  0.92           O  
ATOM   2670  CG  LEU A 339     -29.136  -4.692   2.685  1.00  0.92           C  
ATOM   2671  CD1 LEU A 339     -29.158  -6.013   3.447  1.00  0.92           C  
ATOM   2672  CD2 LEU A 339     -30.553  -4.173   2.465  1.00  0.92           C  
ATOM   2673  N   ILE A 340     -26.167  -1.463   3.775  1.00  0.94           N  
ATOM   2674  CA  ILE A 340     -25.386  -0.550   4.602  1.00  0.94           C  
ATOM   2675  C   ILE A 340     -25.487   0.868   4.043  1.00  0.94           C  
ATOM   2676  CB  ILE A 340     -23.906  -0.988   4.685  1.00  0.94           C  
ATOM   2677  O   ILE A 340     -25.704   1.823   4.793  1.00  0.94           O  
ATOM   2678  CG1 ILE A 340     -23.772  -2.254   5.539  1.00  0.94           C  
ATOM   2679  CG2 ILE A 340     -23.038   0.143   5.242  1.00  0.94           C  
ATOM   2680  CD1 ILE A 340     -22.370  -2.848   5.549  1.00  0.94           C  
ATOM   2681  N   GLN A 341     -25.357   1.001   2.773  1.00  0.92           N  
ATOM   2682  CA  GLN A 341     -25.470   2.299   2.116  1.00  0.92           C  
ATOM   2683  C   GLN A 341     -26.843   2.920   2.356  1.00  0.92           C  
ATOM   2684  CB  GLN A 341     -25.208   2.166   0.615  1.00  0.92           C  
ATOM   2685  O   GLN A 341     -26.951   4.121   2.610  1.00  0.92           O  
ATOM   2686  CG  GLN A 341     -23.743   1.947   0.263  1.00  0.92           C  
ATOM   2687  CD  GLN A 341     -23.522   1.738  -1.223  1.00  0.92           C  
ATOM   2688  NE2 GLN A 341     -22.268   1.531  -1.613  1.00  0.92           N  
ATOM   2689  OE1 GLN A 341     -24.469   1.763  -2.015  1.00  0.92           O  
ATOM   2690  N   ASP A 342     -27.846   2.129   2.239  1.00  0.92           N  
ATOM   2691  CA  ASP A 342     -29.213   2.588   2.464  1.00  0.92           C  
ATOM   2692  C   ASP A 342     -29.395   3.093   3.893  1.00  0.92           C  
ATOM   2693  CB  ASP A 342     -30.211   1.466   2.172  1.00  0.92           C  
ATOM   2694  O   ASP A 342     -30.064   4.103   4.120  1.00  0.92           O  
ATOM   2695  CG  ASP A 342     -30.364   1.179   0.688  1.00  0.92           C  
ATOM   2696  OD1 ASP A 342     -29.909   1.996  -0.141  1.00  0.92           O  
ATOM   2697  OD2 ASP A 342     -30.947   0.128   0.345  1.00  0.92           O  
ATOM   2698  N   ARG A 343     -28.720   2.334   4.778  1.00  0.93           N  
ATOM   2699  CA  ARG A 343     -28.828   2.735   6.177  1.00  0.93           C  
ATOM   2700  C   ARG A 343     -28.137   4.074   6.418  1.00  0.93           C  
ATOM   2701  CB  ARG A 343     -28.228   1.665   7.091  1.00  0.93           C  
ATOM   2702  O   ARG A 343     -28.647   4.917   7.158  1.00  0.93           O  
ATOM   2703  CG  ARG A 343     -28.625   1.809   8.552  1.00  0.93           C  
ATOM   2704  CD  ARG A 343     -28.487   0.494   9.306  1.00  0.93           C  
ATOM   2705  NE  ARG A 343     -29.016   0.594  10.664  1.00  0.93           N  
ATOM   2706  NH1 ARG A 343     -28.623  -1.619  11.200  1.00  0.93           N  
ATOM   2707  NH2 ARG A 343     -29.570  -0.211  12.742  1.00  0.93           N  
ATOM   2708  CZ  ARG A 343     -29.068  -0.412  11.532  1.00  0.93           C  
ATOM   2709  N   PHE A 344     -27.014   4.325   5.851  1.00  0.93           N  
ATOM   2710  CA  PHE A 344     -26.356   5.624   5.919  1.00  0.93           C  
ATOM   2711  C   PHE A 344     -27.271   6.724   5.396  1.00  0.93           C  
ATOM   2712  CB  PHE A 344     -25.047   5.607   5.123  1.00  0.93           C  
ATOM   2713  O   PHE A 344     -27.382   7.790   6.005  1.00  0.93           O  
ATOM   2714  CG  PHE A 344     -23.866   5.100   5.907  1.00  0.93           C  
ATOM   2715  CD1 PHE A 344     -23.376   5.815   6.993  1.00  0.93           C  
ATOM   2716  CD2 PHE A 344     -23.247   3.907   5.557  1.00  0.93           C  
ATOM   2717  CE1 PHE A 344     -22.283   5.348   7.720  1.00  0.93           C  
ATOM   2718  CE2 PHE A 344     -22.154   3.434   6.279  1.00  0.93           C  
ATOM   2719  CZ  PHE A 344     -21.674   4.157   7.359  1.00  0.93           C  
ATOM   2720  N   ARG A 345     -27.914   6.489   4.320  1.00  0.93           N  
ATOM   2721  CA  ARG A 345     -28.798   7.462   3.685  1.00  0.93           C  
ATOM   2722  C   ARG A 345     -29.984   7.793   4.585  1.00  0.93           C  
ATOM   2723  CB  ARG A 345     -29.294   6.938   2.336  1.00  0.93           C  
ATOM   2724  O   ARG A 345     -30.344   8.962   4.740  1.00  0.93           O  
ATOM   2725  CG  ARG A 345     -30.024   7.978   1.502  1.00  0.93           C  
ATOM   2726  CD  ARG A 345     -30.545   7.391   0.197  1.00  0.93           C  
ATOM   2727  NE  ARG A 345     -29.457   6.920  -0.654  1.00  0.93           N  
ATOM   2728  NH1 ARG A 345     -30.830   6.224  -2.377  1.00  0.93           N  
ATOM   2729  NH2 ARG A 345     -28.557   5.981  -2.547  1.00  0.93           N  
ATOM   2730  CZ  ARG A 345     -29.617   6.376  -1.858  1.00  0.93           C  
ATOM   2731  N   LYS A 346     -30.510   6.773   5.194  1.00  0.94           N  
ATOM   2732  CA  LYS A 346     -31.658   6.949   6.079  1.00  0.94           C  
ATOM   2733  C   LYS A 346     -31.289   7.790   7.298  1.00  0.94           C  
ATOM   2734  CB  LYS A 346     -32.204   5.592   6.525  1.00  0.94           C  
ATOM   2735  O   LYS A 346     -32.101   8.581   7.782  1.00  0.94           O  
ATOM   2736  CG  LYS A 346     -33.011   4.868   5.457  1.00  0.94           C  
ATOM   2737  CD  LYS A 346     -33.571   3.550   5.977  1.00  0.94           C  
ATOM   2738  CE  LYS A 346     -34.310   2.786   4.887  1.00  0.94           C  
ATOM   2739  NZ  LYS A 346     -34.742   1.435   5.352  1.00  0.94           N  
ATOM   2740  N   LEU A 347     -30.075   7.647   7.681  1.00  0.91           N  
ATOM   2741  CA  LEU A 347     -29.632   8.360   8.874  1.00  0.91           C  
ATOM   2742  C   LEU A 347     -29.077   9.734   8.511  1.00  0.91           C  
ATOM   2743  CB  LEU A 347     -28.569   7.549   9.620  1.00  0.91           C  
ATOM   2744  O   LEU A 347     -28.709  10.512   9.394  1.00  0.91           O  
ATOM   2745  CG  LEU A 347     -29.045   6.254  10.281  1.00  0.91           C  
ATOM   2746  CD1 LEU A 347     -27.860   5.488  10.860  1.00  0.91           C  
ATOM   2747  CD2 LEU A 347     -30.076   6.554  11.365  1.00  0.91           C  
ATOM   2748  N   GLY A 348     -29.036  10.027   7.242  1.00  0.89           N  
ATOM   2749  CA  GLY A 348     -28.477  11.291   6.788  1.00  0.89           C  
ATOM   2750  C   GLY A 348     -26.984  11.405   7.033  1.00  0.89           C  
ATOM   2751  O   GLY A 348     -26.481  12.487   7.343  1.00  0.89           O  
ATOM   2752  N   ARG A 349     -26.365  10.278   7.165  1.00  0.83           N  
ATOM   2753  CA  ARG A 349     -24.916  10.229   7.331  1.00  0.83           C  
ATOM   2754  C   ARG A 349     -24.242   9.663   6.085  1.00  0.83           C  
ATOM   2755  CB  ARG A 349     -24.542   9.391   8.555  1.00  0.83           C  
ATOM   2756  O   ARG A 349     -24.601   8.581   5.616  1.00  0.83           O  
ATOM   2757  CG  ARG A 349     -25.130   9.909   9.859  1.00  0.83           C  
ATOM   2758  CD  ARG A 349     -24.464  11.204  10.302  1.00  0.83           C  
ATOM   2759  NE  ARG A 349     -24.929  11.624  11.621  1.00  0.83           N  
ATOM   2760  NH1 ARG A 349     -24.231  13.815  11.397  1.00  0.83           N  
ATOM   2761  NH2 ARG A 349     -25.265  13.129  13.324  1.00  0.83           N  
ATOM   2762  CZ  ARG A 349     -24.807  12.855  12.111  1.00  0.83           C  
ATOM   2763  N   PHE A 350     -23.280  10.419   5.487  1.00  0.84           N  
ATOM   2764  CA  PHE A 350     -22.640   9.996   4.247  1.00  0.84           C  
ATOM   2765  C   PHE A 350     -21.152   9.751   4.462  1.00  0.84           C  
ATOM   2766  CB  PHE A 350     -22.846  11.046   3.150  1.00  0.84           C  
ATOM   2767  O   PHE A 350     -20.387  10.692   4.681  1.00  0.84           O  
ATOM   2768  CG  PHE A 350     -24.291  11.356   2.869  1.00  0.84           C  
ATOM   2769  CD1 PHE A 350     -25.038  10.547   2.022  1.00  0.84           C  
ATOM   2770  CD2 PHE A 350     -24.904  12.457   3.453  1.00  0.84           C  
ATOM   2771  CE1 PHE A 350     -26.377  10.831   1.760  1.00  0.84           C  
ATOM   2772  CE2 PHE A 350     -26.241  12.748   3.197  1.00  0.84           C  
ATOM   2773  CZ  PHE A 350     -26.975  11.934   2.349  1.00  0.84           C  
ATOM   2774  N   PRO A 351     -20.741   8.553   4.463  1.00  0.87           N  
ATOM   2775  CA  PRO A 351     -19.326   8.245   4.683  1.00  0.87           C  
ATOM   2776  C   PRO A 351     -18.468   8.496   3.445  1.00  0.87           C  
ATOM   2777  CB  PRO A 351     -19.341   6.758   5.045  1.00  0.87           C  
ATOM   2778  O   PRO A 351     -17.814   7.576   2.946  1.00  0.87           O  
ATOM   2779  CG  PRO A 351     -20.500   6.192   4.290  1.00  0.87           C  
ATOM   2780  CD  PRO A 351     -21.569   7.243   4.199  1.00  0.87           C  
ATOM   2781  N   GLU A 352     -18.278   9.695   3.005  1.00  0.88           N  
ATOM   2782  CA  GLU A 352     -17.657  10.078   1.741  1.00  0.88           C  
ATOM   2783  C   GLU A 352     -16.135  10.040   1.839  1.00  0.88           C  
ATOM   2784  CB  GLU A 352     -18.122  11.473   1.315  1.00  0.88           C  
ATOM   2785  O   GLU A 352     -15.443   9.984   0.820  1.00  0.88           O  
ATOM   2786  CG  GLU A 352     -19.574  11.526   0.862  1.00  0.88           C  
ATOM   2787  CD  GLU A 352     -20.010  12.910   0.406  1.00  0.88           C  
ATOM   2788  OE1 GLU A 352     -20.961  13.011  -0.402  1.00  0.88           O  
ATOM   2789  OE2 GLU A 352     -19.395  13.900   0.859  1.00  0.88           O  
ATOM   2790  N   ALA A 353     -15.683  10.074   3.038  1.00  0.87           N  
ATOM   2791  CA  ALA A 353     -14.236  10.119   3.230  1.00  0.87           C  
ATOM   2792  C   ALA A 353     -13.605   8.755   2.964  1.00  0.87           C  
ATOM   2793  CB  ALA A 353     -13.901  10.591   4.642  1.00  0.87           C  
ATOM   2794  O   ALA A 353     -12.404   8.661   2.698  1.00  0.87           O  
ATOM   2795  N   PHE A 354     -14.376   7.711   3.003  1.00  0.92           N  
ATOM   2796  CA  PHE A 354     -13.870   6.353   2.842  1.00  0.92           C  
ATOM   2797  C   PHE A 354     -13.965   5.908   1.388  1.00  0.92           C  
ATOM   2798  CB  PHE A 354     -14.641   5.380   3.741  1.00  0.92           C  
ATOM   2799  O   PHE A 354     -14.976   6.150   0.725  1.00  0.92           O  
ATOM   2800  CG  PHE A 354     -14.631   5.761   5.196  1.00  0.92           C  
ATOM   2801  CD1 PHE A 354     -13.434   5.864   5.895  1.00  0.92           C  
ATOM   2802  CD2 PHE A 354     -15.820   6.016   5.867  1.00  0.92           C  
ATOM   2803  CE1 PHE A 354     -13.423   6.217   7.242  1.00  0.92           C  
ATOM   2804  CE2 PHE A 354     -15.817   6.369   7.214  1.00  0.92           C  
ATOM   2805  CZ  PHE A 354     -14.617   6.467   7.900  1.00  0.92           C  
ATOM   2806  N   SER A 355     -12.883   5.278   0.913  1.00  0.91           N  
ATOM   2807  CA  SER A 355     -12.820   4.853  -0.482  1.00  0.91           C  
ATOM   2808  C   SER A 355     -13.855   3.774  -0.779  1.00  0.91           C  
ATOM   2809  CB  SER A 355     -11.421   4.337  -0.823  1.00  0.91           C  
ATOM   2810  O   SER A 355     -14.382   3.700  -1.891  1.00  0.91           O  
ATOM   2811  OG  SER A 355     -11.087   3.221  -0.016  1.00  0.91           O  
ATOM   2812  N   SER A 356     -14.079   2.947   0.160  1.00  0.92           N  
ATOM   2813  CA  SER A 356     -15.077   1.888   0.051  1.00  0.92           C  
ATOM   2814  C   SER A 356     -15.435   1.324   1.422  1.00  0.92           C  
ATOM   2815  CB  SER A 356     -14.572   0.766  -0.856  1.00  0.92           C  
ATOM   2816  O   SER A 356     -14.656   1.440   2.370  1.00  0.92           O  
ATOM   2817  OG  SER A 356     -13.411   0.162  -0.311  1.00  0.92           O  
ATOM   2818  N   ILE A 357     -16.709   0.806   1.526  1.00  0.94           N  
ATOM   2819  CA  ILE A 357     -17.176   0.158   2.746  1.00  0.94           C  
ATOM   2820  C   ILE A 357     -17.640  -1.262   2.431  1.00  0.94           C  
ATOM   2821  CB  ILE A 357     -18.317   0.959   3.411  1.00  0.94           C  
ATOM   2822  O   ILE A 357     -18.520  -1.462   1.590  1.00  0.94           O  
ATOM   2823  CG1 ILE A 357     -17.840   2.372   3.769  1.00  0.94           C  
ATOM   2824  CG2 ILE A 357     -18.840   0.228   4.651  1.00  0.94           C  
ATOM   2825  CD1 ILE A 357     -18.930   3.267   4.341  1.00  0.94           C  
ATOM   2826  N   HIS A 358     -16.980  -2.211   3.156  1.00  0.95           N  
ATOM   2827  CA  HIS A 358     -17.272  -3.623   2.936  1.00  0.95           C  
ATOM   2828  C   HIS A 358     -17.827  -4.274   4.199  1.00  0.95           C  
ATOM   2829  CB  HIS A 358     -16.017  -4.364   2.471  1.00  0.95           C  
ATOM   2830  O   HIS A 358     -17.451  -3.899   5.312  1.00  0.95           O  
ATOM   2831  CG  HIS A 358     -15.481  -3.875   1.163  1.00  0.95           C  
ATOM   2832  CD2 HIS A 358     -14.648  -2.848   0.872  1.00  0.95           C  
ATOM   2833  ND1 HIS A 358     -15.802  -4.466  -0.040  1.00  0.95           N  
ATOM   2834  CE1 HIS A 358     -15.186  -3.822  -1.017  1.00  0.95           C  
ATOM   2835  NE2 HIS A 358     -14.480  -2.836  -0.491  1.00  0.95           N  
ATOM   2836  N   TYR A 359     -18.726  -5.165   3.925  1.00  0.96           N  
ATOM   2837  CA  TYR A 359     -19.311  -5.926   5.024  1.00  0.96           C  
ATOM   2838  C   TYR A 359     -18.806  -7.364   5.022  1.00  0.96           C  
ATOM   2839  CB  TYR A 359     -20.840  -5.909   4.936  1.00  0.96           C  
ATOM   2840  O   TYR A 359     -18.869  -8.049   3.998  1.00  0.96           O  
ATOM   2841  CG  TYR A 359     -21.517  -6.784   5.963  1.00  0.96           C  
ATOM   2842  CD1 TYR A 359     -21.961  -8.062   5.634  1.00  0.96           C  
ATOM   2843  CD2 TYR A 359     -21.714  -6.334   7.264  1.00  0.96           C  
ATOM   2844  CE1 TYR A 359     -22.587  -8.871   6.577  1.00  0.96           C  
ATOM   2845  CE2 TYR A 359     -22.339  -7.134   8.215  1.00  0.96           C  
ATOM   2846  OH  TYR A 359     -23.390  -9.196   8.800  1.00  0.96           O  
ATOM   2847  CZ  TYR A 359     -22.771  -8.399   7.863  1.00  0.96           C  
ATOM   2848  N   LYS A 360     -18.279  -7.711   6.169  1.00  0.96           N  
ATOM   2849  CA  LYS A 360     -17.905  -9.106   6.381  1.00  0.96           C  
ATOM   2850  C   LYS A 360     -18.479  -9.636   7.692  1.00  0.96           C  
ATOM   2851  CB  LYS A 360     -16.383  -9.261   6.376  1.00  0.96           C  
ATOM   2852  O   LYS A 360     -17.928  -9.384   8.765  1.00  0.96           O  
ATOM   2853  CG  LYS A 360     -15.907 -10.706   6.410  1.00  0.96           C  
ATOM   2854  CD  LYS A 360     -16.371 -11.476   5.180  1.00  0.96           C  
ATOM   2855  CE  LYS A 360     -16.009 -12.952   5.275  1.00  0.96           C  
ATOM   2856  NZ  LYS A 360     -16.548 -13.730   4.120  1.00  0.96           N  
ATOM   2857  N   GLY A 361     -19.485 -10.556   7.504  1.00  0.94           N  
ATOM   2858  CA  GLY A 361     -20.145 -11.123   8.669  1.00  0.94           C  
ATOM   2859  C   GLY A 361     -19.768 -12.570   8.923  1.00  0.94           C  
ATOM   2860  O   GLY A 361     -19.440 -13.305   7.990  1.00  0.94           O  
ATOM   2861  N   THR A 362     -19.689 -12.911  10.188  1.00  0.94           N  
ATOM   2862  CA  THR A 362     -19.472 -14.294  10.597  1.00  0.94           C  
ATOM   2863  C   THR A 362     -20.372 -14.658  11.774  1.00  0.94           C  
ATOM   2864  CB  THR A 362     -18.000 -14.541  10.977  1.00  0.94           C  
ATOM   2865  O   THR A 362     -20.630 -13.825  12.646  1.00  0.94           O  
ATOM   2866  CG2 THR A 362     -17.641 -13.828  12.276  1.00  0.94           C  
ATOM   2867  OG1 THR A 362     -17.784 -15.948  11.141  1.00  0.94           O  
ATOM   2868  N   ARG A 363     -20.858 -15.822  11.606  1.00  0.90           N  
ATOM   2869  CA  ARG A 363     -21.644 -16.318  12.731  1.00  0.90           C  
ATOM   2870  C   ARG A 363     -20.847 -17.322  13.556  1.00  0.90           C  
ATOM   2871  CB  ARG A 363     -22.943 -16.959  12.238  1.00  0.90           C  
ATOM   2872  O   ARG A 363     -20.352 -18.318  13.023  1.00  0.90           O  
ATOM   2873  CG  ARG A 363     -24.012 -17.090  13.312  1.00  0.90           C  
ATOM   2874  CD  ARG A 363     -25.326 -17.604  12.741  1.00  0.90           C  
ATOM   2875  NE  ARG A 363     -26.278 -17.939  13.796  1.00  0.90           N  
ATOM   2876  NH1 ARG A 363     -27.817 -18.921  12.381  1.00  0.90           N  
ATOM   2877  NH2 ARG A 363     -28.230 -18.812  14.633  1.00  0.90           N  
ATOM   2878  CZ  ARG A 363     -27.440 -18.556  13.601  1.00  0.90           C  
ATOM   2879  N   THR A 364     -20.801 -17.071  14.891  1.00  0.89           N  
ATOM   2880  CA  THR A 364     -20.068 -17.979  15.766  1.00  0.89           C  
ATOM   2881  C   THR A 364     -21.024 -18.725  16.693  1.00  0.89           C  
ATOM   2882  CB  THR A 364     -19.021 -17.224  16.604  1.00  0.89           C  
ATOM   2883  O   THR A 364     -21.447 -18.189  17.719  1.00  0.89           O  
ATOM   2884  CG2 THR A 364     -18.171 -18.190  17.423  1.00  0.89           C  
ATOM   2885  OG1 THR A 364     -18.166 -16.477  15.729  1.00  0.89           O  
ATOM   2886  N   TYR A 365     -21.421 -19.996  16.255  1.00  0.83           N  
ATOM   2887  CA  TYR A 365     -22.298 -20.826  17.074  1.00  0.83           C  
ATOM   2888  C   TYR A 365     -21.512 -21.530  18.173  1.00  0.83           C  
ATOM   2889  CB  TYR A 365     -23.024 -21.860  16.208  1.00  0.83           C  
ATOM   2890  O   TYR A 365     -21.944 -21.568  19.328  1.00  0.83           O  
ATOM   2891  CG  TYR A 365     -23.938 -21.250  15.172  1.00  0.83           C  
ATOM   2892  CD1 TYR A 365     -25.205 -20.786  15.520  1.00  0.83           C  
ATOM   2893  CD2 TYR A 365     -23.536 -21.136  13.846  1.00  0.83           C  
ATOM   2894  CE1 TYR A 365     -26.051 -20.225  14.569  1.00  0.83           C  
ATOM   2895  CE2 TYR A 365     -24.374 -20.577  12.886  1.00  0.83           C  
ATOM   2896  OH  TYR A 365     -26.461 -19.570  12.311  1.00  0.83           O  
ATOM   2897  CZ  TYR A 365     -25.627 -20.125  13.257  1.00  0.83           C  
ATOM   2898  N   ASN A 366     -20.308 -22.080  17.662  1.00  0.81           N  
ATOM   2899  CA  ASN A 366     -19.358 -22.720  18.566  1.00  0.81           C  
ATOM   2900  C   ASN A 366     -17.965 -22.111  18.438  1.00  0.81           C  
ATOM   2901  CB  ASN A 366     -19.305 -24.227  18.310  1.00  0.81           C  
ATOM   2902  O   ASN A 366     -17.362 -22.150  17.364  1.00  0.81           O  
ATOM   2903  CG  ASN A 366     -20.619 -24.919  18.615  1.00  0.81           C  
ATOM   2904  ND2 ASN A 366     -20.933 -25.959  17.852  1.00  0.81           N  
ATOM   2905  OD1 ASN A 366     -21.346 -24.521  19.529  1.00  0.81           O  
ATOM   2906  N   PRO A 367     -17.449 -21.465  19.457  1.00  0.85           N  
ATOM   2907  CA  PRO A 367     -16.062 -21.012  19.327  1.00  0.85           C  
ATOM   2908  C   PRO A 367     -15.115 -22.128  18.894  1.00  0.85           C  
ATOM   2909  CB  PRO A 367     -15.719 -20.520  20.736  1.00  0.85           C  
ATOM   2910  O   PRO A 367     -15.421 -23.309  19.078  1.00  0.85           O  
ATOM   2911  CG  PRO A 367     -17.041 -20.326  21.406  1.00  0.85           C  
ATOM   2912  CD  PRO A 367     -18.046 -21.225  20.745  1.00  0.85           C  
ATOM   2913  N   PRO A 368     -14.032 -21.662  18.232  1.00  0.88           N  
ATOM   2914  CA  PRO A 368     -13.577 -20.286  18.018  1.00  0.88           C  
ATOM   2915  C   PRO A 368     -14.161 -19.661  16.754  1.00  0.88           C  
ATOM   2916  CB  PRO A 368     -12.057 -20.432  17.904  1.00  0.88           C  
ATOM   2917  O   PRO A 368     -14.695 -20.372  15.899  1.00  0.88           O  
ATOM   2918  CG  PRO A 368     -11.847 -21.783  17.300  1.00  0.88           C  
ATOM   2919  CD  PRO A 368     -12.945 -22.692  17.773  1.00  0.88           C  
ATOM   2920  N   THR A 369     -14.204 -18.336  16.760  1.00  0.90           N  
ATOM   2921  CA  THR A 369     -14.635 -17.552  15.608  1.00  0.90           C  
ATOM   2922  C   THR A 369     -13.784 -17.878  14.383  1.00  0.90           C  
ATOM   2923  CB  THR A 369     -14.561 -16.042  15.900  1.00  0.90           C  
ATOM   2924  O   THR A 369     -12.565 -18.027  14.489  1.00  0.90           O  
ATOM   2925  CG2 THR A 369     -15.029 -15.226  14.700  1.00  0.90           C  
ATOM   2926  OG1 THR A 369     -15.395 -15.738  17.025  1.00  0.90           O  
ATOM   2927  N   ASP A 370     -14.385 -18.013  13.246  1.00  0.90           N  
ATOM   2928  CA  ASP A 370     -13.698 -18.225  11.976  1.00  0.90           C  
ATOM   2929  C   ASP A 370     -13.311 -16.895  11.333  1.00  0.90           C  
ATOM   2930  CB  ASP A 370     -14.576 -19.035  11.019  1.00  0.90           C  
ATOM   2931  O   ASP A 370     -14.165 -16.187  10.796  1.00  0.90           O  
ATOM   2932  CG  ASP A 370     -13.895 -19.329   9.695  1.00  0.90           C  
ATOM   2933  OD1 ASP A 370     -12.674 -19.093   9.571  1.00  0.90           O  
ATOM   2934  OD2 ASP A 370     -14.587 -19.799   8.765  1.00  0.90           O  
ATOM   2935  N   PHE A 371     -12.022 -16.614  11.210  1.00  0.94           N  
ATOM   2936  CA  PHE A 371     -11.524 -15.337  10.713  1.00  0.94           C  
ATOM   2937  C   PHE A 371     -11.065 -15.462   9.265  1.00  0.94           C  
ATOM   2938  CB  PHE A 371     -10.372 -14.832  11.587  1.00  0.94           C  
ATOM   2939  O   PHE A 371     -10.524 -14.512   8.695  1.00  0.94           O  
ATOM   2940  CG  PHE A 371     -10.795 -14.421  12.971  1.00  0.94           C  
ATOM   2941  CD1 PHE A 371     -11.421 -13.199  13.188  1.00  0.94           C  
ATOM   2942  CD2 PHE A 371     -10.567 -15.257  14.056  1.00  0.94           C  
ATOM   2943  CE1 PHE A 371     -11.814 -12.816  14.468  1.00  0.94           C  
ATOM   2944  CE2 PHE A 371     -10.957 -14.881  15.339  1.00  0.94           C  
ATOM   2945  CZ  PHE A 371     -11.579 -13.660  15.543  1.00  0.94           C  
ATOM   2946  N   SER A 372     -11.234 -16.585   8.692  1.00  0.90           N  
ATOM   2947  CA  SER A 372     -10.762 -16.822   7.332  1.00  0.90           C  
ATOM   2948  C   SER A 372     -11.439 -15.882   6.340  1.00  0.90           C  
ATOM   2949  CB  SER A 372     -11.011 -18.274   6.923  1.00  0.90           C  
ATOM   2950  O   SER A 372     -10.800 -15.386   5.410  1.00  0.90           O  
ATOM   2951  OG  SER A 372     -12.391 -18.588   6.999  1.00  0.90           O  
ATOM   2952  N   GLY A 373     -12.722 -15.654   6.577  1.00  0.92           N  
ATOM   2953  CA  GLY A 373     -13.453 -14.722   5.733  1.00  0.92           C  
ATOM   2954  C   GLY A 373     -12.886 -13.316   5.766  1.00  0.92           C  
ATOM   2955  O   GLY A 373     -12.747 -12.672   4.724  1.00  0.92           O  
ATOM   2956  N   LEU A 374     -12.647 -12.857   6.943  1.00  0.96           N  
ATOM   2957  CA  LEU A 374     -12.033 -11.544   7.111  1.00  0.96           C  
ATOM   2958  C   LEU A 374     -10.661 -11.496   6.448  1.00  0.96           C  
ATOM   2959  CB  LEU A 374     -11.908 -11.197   8.597  1.00  0.96           C  
ATOM   2960  O   LEU A 374     -10.340 -10.536   5.744  1.00  0.96           O  
ATOM   2961  CG  LEU A 374     -11.216  -9.874   8.928  1.00  0.96           C  
ATOM   2962  CD1 LEU A 374     -11.934  -8.715   8.243  1.00  0.96           C  
ATOM   2963  CD2 LEU A 374     -11.164  -9.661  10.437  1.00  0.96           C  
ATOM   2964  N   ARG A 375      -9.878 -12.459   6.617  1.00  0.94           N  
ATOM   2965  CA  ARG A 375      -8.541 -12.530   6.036  1.00  0.94           C  
ATOM   2966  C   ARG A 375      -8.601 -12.460   4.513  1.00  0.94           C  
ATOM   2967  CB  ARG A 375      -7.832 -13.813   6.473  1.00  0.94           C  
ATOM   2968  O   ARG A 375      -7.837 -11.719   3.890  1.00  0.94           O  
ATOM   2969  CG  ARG A 375      -6.355 -13.854   6.114  1.00  0.94           C  
ATOM   2970  CD  ARG A 375      -5.686 -15.124   6.622  1.00  0.94           C  
ATOM   2971  NE  ARG A 375      -6.414 -15.704   7.746  1.00  0.94           N  
ATOM   2972  NH1 ARG A 375      -4.622 -15.647   9.204  1.00  0.94           N  
ATOM   2973  NH2 ARG A 375      -6.645 -16.471   9.899  1.00  0.94           N  
ATOM   2974  CZ  ARG A 375      -5.892 -15.939   8.947  1.00  0.94           C  
ATOM   2975  N   ARG A 376      -9.435 -13.207   3.952  1.00  0.93           N  
ATOM   2976  CA  ARG A 376      -9.585 -13.201   2.500  1.00  0.93           C  
ATOM   2977  C   ARG A 376      -9.974 -11.815   1.996  1.00  0.93           C  
ATOM   2978  CB  ARG A 376     -10.629 -14.230   2.062  1.00  0.93           C  
ATOM   2979  O   ARG A 376      -9.439 -11.341   0.992  1.00  0.93           O  
ATOM   2980  CG  ARG A 376     -10.127 -15.665   2.087  1.00  0.93           C  
ATOM   2981  CD  ARG A 376     -11.078 -16.607   1.361  1.00  0.93           C  
ATOM   2982  NE  ARG A 376     -12.394 -16.637   1.993  1.00  0.93           N  
ATOM   2983  NH1 ARG A 376     -12.353 -18.902   2.446  1.00  0.93           N  
ATOM   2984  NH2 ARG A 376     -14.170 -17.641   3.047  1.00  0.93           N  
ATOM   2985  CZ  ARG A 376     -12.969 -17.727   2.494  1.00  0.93           C  
ATOM   2986  N   ALA A 377     -10.928 -11.235   2.665  1.00  0.94           N  
ATOM   2987  CA  ALA A 377     -11.348  -9.884   2.302  1.00  0.94           C  
ATOM   2988  C   ALA A 377     -10.183  -8.903   2.398  1.00  0.94           C  
ATOM   2989  CB  ALA A 377     -12.499  -9.426   3.194  1.00  0.94           C  
ATOM   2990  O   ALA A 377      -9.995  -8.063   1.514  1.00  0.94           O  
ATOM   2991  N   LEU A 378      -9.407  -9.057   3.402  1.00  0.96           N  
ATOM   2992  CA  LEU A 378      -8.236  -8.214   3.618  1.00  0.96           C  
ATOM   2993  C   LEU A 378      -7.228  -8.386   2.487  1.00  0.96           C  
ATOM   2994  CB  LEU A 378      -7.577  -8.545   4.959  1.00  0.96           C  
ATOM   2995  O   LEU A 378      -6.714  -7.400   1.952  1.00  0.96           O  
ATOM   2996  CG  LEU A 378      -8.211  -7.915   6.200  1.00  0.96           C  
ATOM   2997  CD1 LEU A 378      -7.710  -8.609   7.462  1.00  0.96           C  
ATOM   2998  CD2 LEU A 378      -7.914  -6.420   6.252  1.00  0.96           C  
ATOM   2999  N   GLU A 379      -6.970  -9.548   2.132  1.00  0.93           N  
ATOM   3000  CA  GLU A 379      -6.007  -9.841   1.074  1.00  0.93           C  
ATOM   3001  C   GLU A 379      -6.439  -9.222  -0.252  1.00  0.93           C  
ATOM   3002  CB  GLU A 379      -5.827 -11.353   0.915  1.00  0.93           C  
ATOM   3003  O   GLU A 379      -5.615  -8.667  -0.982  1.00  0.93           O  
ATOM   3004  CG  GLU A 379      -5.018 -11.996   2.033  1.00  0.93           C  
ATOM   3005  CD  GLU A 379      -5.038 -13.516   1.989  1.00  0.93           C  
ATOM   3006  OE1 GLU A 379      -4.336 -14.156   2.804  1.00  0.93           O  
ATOM   3007  OE2 GLU A 379      -5.762 -14.071   1.132  1.00  0.93           O  
ATOM   3008  N   GLN A 380      -7.693  -9.281  -0.465  1.00  0.91           N  
ATOM   3009  CA  GLN A 380      -8.222  -8.709  -1.698  1.00  0.91           C  
ATOM   3010  C   GLN A 380      -8.070  -7.191  -1.711  1.00  0.91           C  
ATOM   3011  CB  GLN A 380      -9.692  -9.091  -1.880  1.00  0.91           C  
ATOM   3012  O   GLN A 380      -7.632  -6.614  -2.709  1.00  0.91           O  
ATOM   3013  CG  GLN A 380      -9.905 -10.547  -2.272  1.00  0.91           C  
ATOM   3014  CD  GLN A 380     -11.372 -10.930  -2.333  1.00  0.91           C  
ATOM   3015  NE2 GLN A 380     -11.649 -12.143  -2.799  1.00  0.91           N  
ATOM   3016  OE1 GLN A 380     -12.249 -10.142  -1.964  1.00  0.91           O  
ATOM   3017  N   LEU A 381      -8.327  -6.564  -0.643  1.00  0.93           N  
ATOM   3018  CA  LEU A 381      -8.296  -5.108  -0.553  1.00  0.93           C  
ATOM   3019  C   LEU A 381      -6.860  -4.598  -0.491  1.00  0.93           C  
ATOM   3020  CB  LEU A 381      -9.074  -4.630   0.676  1.00  0.93           C  
ATOM   3021  O   LEU A 381      -6.555  -3.524  -1.014  1.00  0.93           O  
ATOM   3022  CG  LEU A 381     -10.596  -4.752   0.604  1.00  0.93           C  
ATOM   3023  CD1 LEU A 381     -11.223  -4.357   1.937  1.00  0.93           C  
ATOM   3024  CD2 LEU A 381     -11.150  -3.894  -0.528  1.00  0.93           C  
ATOM   3025  N   LEU A 382      -6.024  -5.348   0.192  1.00  0.93           N  
ATOM   3026  CA  LEU A 382      -4.627  -4.942   0.309  1.00  0.93           C  
ATOM   3027  C   LEU A 382      -3.918  -5.041  -1.037  1.00  0.93           C  
ATOM   3028  CB  LEU A 382      -3.903  -5.806   1.345  1.00  0.93           C  
ATOM   3029  O   LEU A 382      -2.957  -4.311  -1.292  1.00  0.93           O  
ATOM   3030  CG  LEU A 382      -4.238  -5.528   2.812  1.00  0.93           C  
ATOM   3031  CD1 LEU A 382      -3.561  -6.556   3.713  1.00  0.93           C  
ATOM   3032  CD2 LEU A 382      -3.819  -4.113   3.197  1.00  0.93           C  
ATOM   3033  N   GLU A 383      -4.392  -5.832  -1.911  1.00  0.87           N  
ATOM   3034  CA  GLU A 383      -3.813  -5.985  -3.242  1.00  0.87           C  
ATOM   3035  C   GLU A 383      -4.273  -4.869  -4.176  1.00  0.87           C  
ATOM   3036  CB  GLU A 383      -4.177  -7.349  -3.834  1.00  0.87           C  
ATOM   3037  O   GLU A 383      -3.636  -4.605  -5.197  1.00  0.87           O  
ATOM   3038  CG  GLU A 383      -3.429  -8.514  -3.201  1.00  0.87           C  
ATOM   3039  CD  GLU A 383      -3.878  -9.870  -3.721  1.00  0.87           C  
ATOM   3040  OE1 GLU A 383      -3.357 -10.905  -3.247  1.00  0.87           O  
ATOM   3041  OE2 GLU A 383      -4.757  -9.897  -4.612  1.00  0.87           O  
ATOM   3042  N   ASN A 384      -5.351  -4.180  -3.722  1.00  0.84           N  
ATOM   3043  CA  ASN A 384      -5.863  -3.049  -4.489  1.00  0.84           C  
ATOM   3044  C   ASN A 384      -5.055  -1.781  -4.225  1.00  0.84           C  
ATOM   3045  CB  ASN A 384      -7.341  -2.812  -4.175  1.00  0.84           C  
ATOM   3046  O   ASN A 384      -5.125  -1.212  -3.134  1.00  0.84           O  
ATOM   3047  CG  ASN A 384      -7.951  -1.716  -5.027  1.00  0.84           C  
ATOM   3048  ND2 ASN A 384      -9.270  -1.576  -4.959  1.00  0.84           N  
ATOM   3049  OD1 ASN A 384      -7.243  -1.001  -5.741  1.00  0.84           O  
ATOM   3050  N   ASN A 385      -4.321  -1.280  -5.259  1.00  0.83           N  
ATOM   3051  CA  ASN A 385      -3.450  -0.120  -5.105  1.00  0.83           C  
ATOM   3052  C   ASN A 385      -4.027   1.110  -5.800  1.00  0.83           C  
ATOM   3053  CB  ASN A 385      -2.050  -0.425  -5.640  1.00  0.83           C  
ATOM   3054  O   ASN A 385      -3.298   2.056  -6.102  1.00  0.83           O  
ATOM   3055  CG  ASN A 385      -1.345  -1.509  -4.848  1.00  0.83           C  
ATOM   3056  ND2 ASN A 385      -0.461  -2.247  -5.510  1.00  0.83           N  
ATOM   3057  OD1 ASN A 385      -1.594  -1.682  -3.653  1.00  0.83           O  
ATOM   3058  N   THR A 386      -5.345   1.096  -6.036  1.00  0.75           N  
ATOM   3059  CA  THR A 386      -5.970   2.172  -6.799  1.00  0.75           C  
ATOM   3060  C   THR A 386      -6.113   3.428  -5.945  1.00  0.75           C  
ATOM   3061  CB  THR A 386      -7.352   1.749  -7.331  1.00  0.75           C  
ATOM   3062  O   THR A 386      -6.121   4.544  -6.469  1.00  0.75           O  
ATOM   3063  CG2 THR A 386      -7.231   0.594  -8.320  1.00  0.75           C  
ATOM   3064  OG1 THR A 386      -8.175   1.338  -6.233  1.00  0.75           O  
ATOM   3065  N   THR A 387      -6.259   3.211  -4.644  1.00  0.78           N  
ATOM   3066  CA  THR A 387      -6.520   4.344  -3.763  1.00  0.78           C  
ATOM   3067  C   THR A 387      -5.241   4.789  -3.060  1.00  0.78           C  
ATOM   3068  CB  THR A 387      -7.593   3.999  -2.714  1.00  0.78           C  
ATOM   3069  O   THR A 387      -4.916   5.978  -3.046  1.00  0.78           O  
ATOM   3070  CG2 THR A 387      -7.984   5.230  -1.902  1.00  0.78           C  
ATOM   3071  OG1 THR A 387      -8.756   3.489  -3.377  1.00  0.78           O  
ATOM   3072  N   ARG A 388      -4.553   3.858  -2.499  1.00  0.86           N  
ATOM   3073  CA  ARG A 388      -3.325   4.162  -1.771  1.00  0.86           C  
ATOM   3074  C   ARG A 388      -2.251   3.114  -2.047  1.00  0.86           C  
ATOM   3075  CB  ARG A 388      -3.597   4.250  -0.268  1.00  0.86           C  
ATOM   3076  O   ARG A 388      -2.500   1.914  -1.916  1.00  0.86           O  
ATOM   3077  CG  ARG A 388      -4.531   5.384   0.123  1.00  0.86           C  
ATOM   3078  CD  ARG A 388      -4.690   5.488   1.633  1.00  0.86           C  
ATOM   3079  NE  ARG A 388      -5.603   6.565   2.006  1.00  0.86           N  
ATOM   3080  NH1 ARG A 388      -4.532   7.064   3.992  1.00  0.86           N  
ATOM   3081  NH2 ARG A 388      -6.392   8.245   3.359  1.00  0.86           N  
ATOM   3082  CZ  ARG A 388      -5.507   7.289   3.118  1.00  0.86           C  
ATOM   3083  N   SER A 389      -0.980   3.565  -2.306  1.00  0.87           N  
ATOM   3084  CA  SER A 389       0.119   2.668  -2.647  1.00  0.87           C  
ATOM   3085  C   SER A 389       0.909   2.265  -1.406  1.00  0.87           C  
ATOM   3086  CB  SER A 389       1.052   3.325  -3.664  1.00  0.87           C  
ATOM   3087  O   SER A 389       0.972   3.018  -0.432  1.00  0.87           O  
ATOM   3088  OG  SER A 389       1.640   4.496  -3.125  1.00  0.87           O  
ATOM   3089  N   PRO A 390       1.475   1.063  -1.519  1.00  0.92           N  
ATOM   3090  CA  PRO A 390       2.425   0.708  -0.461  1.00  0.92           C  
ATOM   3091  C   PRO A 390       3.621   1.655  -0.400  1.00  0.92           C  
ATOM   3092  CB  PRO A 390       2.867  -0.706  -0.845  1.00  0.92           C  
ATOM   3093  O   PRO A 390       4.034   2.202  -1.426  1.00  0.92           O  
ATOM   3094  CG  PRO A 390       1.818  -1.191  -1.792  1.00  0.92           C  
ATOM   3095  CD  PRO A 390       1.218  -0.003  -2.488  1.00  0.92           C  
ATOM   3096  N   ARG A 391       4.123   1.898   0.893  1.00  0.92           N  
ATOM   3097  CA  ARG A 391       5.209   2.862   1.033  1.00  0.92           C  
ATOM   3098  C   ARG A 391       6.223   2.398   2.074  1.00  0.92           C  
ATOM   3099  CB  ARG A 391       4.660   4.239   1.413  1.00  0.92           C  
ATOM   3100  O   ARG A 391       5.968   1.447   2.815  1.00  0.92           O  
ATOM   3101  CG  ARG A 391       3.820   4.238   2.681  1.00  0.92           C  
ATOM   3102  CD  ARG A 391       2.702   5.269   2.617  1.00  0.92           C  
ATOM   3103  NE  ARG A 391       1.820   5.181   3.777  1.00  0.92           N  
ATOM   3104  NH1 ARG A 391       0.609   7.080   3.261  1.00  0.92           N  
ATOM   3105  NH2 ARG A 391       0.104   5.869   5.140  1.00  0.92           N  
ATOM   3106  CZ  ARG A 391       0.847   6.043   4.057  1.00  0.92           C  
ATOM   3107  N   HIS A 392       7.316   3.093   2.106  1.00  0.93           N  
ATOM   3108  CA  HIS A 392       8.362   2.800   3.079  1.00  0.93           C  
ATOM   3109  C   HIS A 392       7.927   3.189   4.488  1.00  0.93           C  
ATOM   3110  CB  HIS A 392       9.656   3.527   2.710  1.00  0.93           C  
ATOM   3111  O   HIS A 392       7.192   4.162   4.670  1.00  0.93           O  
ATOM   3112  CG  HIS A 392      10.248   3.076   1.412  1.00  0.93           C  
ATOM   3113  CD2 HIS A 392      10.058   3.518   0.147  1.00  0.93           C  
ATOM   3114  ND1 HIS A 392      11.157   2.043   1.328  1.00  0.93           N  
ATOM   3115  CE1 HIS A 392      11.501   1.869   0.063  1.00  0.93           C  
ATOM   3116  NE2 HIS A 392      10.848   2.751  -0.674  1.00  0.93           N  
ATOM   3117  N   PRO A 393       8.359   2.422   5.414  1.00  0.95           N  
ATOM   3118  CA  PRO A 393       7.987   2.727   6.797  1.00  0.95           C  
ATOM   3119  C   PRO A 393       8.384   4.141   7.217  1.00  0.95           C  
ATOM   3120  CB  PRO A 393       8.756   1.681   7.608  1.00  0.95           C  
ATOM   3121  O   PRO A 393       7.696   4.764   8.030  1.00  0.95           O  
ATOM   3122  CG  PRO A 393       9.824   1.191   6.684  1.00  0.95           C  
ATOM   3123  CD  PRO A 393       9.320   1.297   5.274  1.00  0.95           C  
ATOM   3124  N   GLY A 394       9.455   4.613   6.645  1.00  0.93           N  
ATOM   3125  CA  GLY A 394       9.894   5.968   6.937  1.00  0.93           C  
ATOM   3126  C   GLY A 394       8.863   7.020   6.575  1.00  0.93           C  
ATOM   3127  O   GLY A 394       8.699   8.009   7.293  1.00  0.93           O  
ATOM   3128  N   VAL A 395       8.194   6.826   5.485  1.00  0.91           N  
ATOM   3129  CA  VAL A 395       7.160   7.738   5.007  1.00  0.91           C  
ATOM   3130  C   VAL A 395       5.969   7.714   5.962  1.00  0.91           C  
ATOM   3131  CB  VAL A 395       6.704   7.378   3.576  1.00  0.91           C  
ATOM   3132  O   VAL A 395       5.395   8.760   6.275  1.00  0.91           O  
ATOM   3133  CG1 VAL A 395       5.548   8.276   3.136  1.00  0.91           C  
ATOM   3134  CG2 VAL A 395       7.873   7.491   2.599  1.00  0.91           C  
ATOM   3135  N   ILE A 396       5.637   6.522   6.433  1.00  0.93           N  
ATOM   3136  CA  ILE A 396       4.539   6.346   7.377  1.00  0.93           C  
ATOM   3137  C   ILE A 396       4.844   7.099   8.670  1.00  0.93           C  
ATOM   3138  CB  ILE A 396       4.284   4.851   7.675  1.00  0.93           C  
ATOM   3139  O   ILE A 396       4.001   7.844   9.175  1.00  0.93           O  
ATOM   3140  CG1 ILE A 396       3.852   4.118   6.400  1.00  0.93           C  
ATOM   3141  CG2 ILE A 396       3.235   4.692   8.780  1.00  0.93           C  
ATOM   3142  CD1 ILE A 396       3.814   2.603   6.540  1.00  0.93           C  
ATOM   3143  N   PHE A 397       6.021   6.966   9.139  1.00  0.93           N  
ATOM   3144  CA  PHE A 397       6.439   7.631  10.367  1.00  0.93           C  
ATOM   3145  C   PHE A 397       6.415   9.146  10.198  1.00  0.93           C  
ATOM   3146  CB  PHE A 397       7.841   7.171  10.779  1.00  0.93           C  
ATOM   3147  O   PHE A 397       5.907   9.864  11.062  1.00  0.93           O  
ATOM   3148  CG  PHE A 397       8.404   7.919  11.957  1.00  0.93           C  
ATOM   3149  CD1 PHE A 397       9.407   8.865  11.782  1.00  0.93           C  
ATOM   3150  CD2 PHE A 397       7.930   7.677  13.239  1.00  0.93           C  
ATOM   3151  CE1 PHE A 397       9.930   9.559  12.871  1.00  0.93           C  
ATOM   3152  CE2 PHE A 397       8.447   8.367  14.332  1.00  0.93           C  
ATOM   3153  CZ  PHE A 397       9.448   9.307  14.146  1.00  0.93           C  
ATOM   3154  N   LYS A 398       6.987   9.642   9.180  1.00  0.89           N  
ATOM   3155  CA  LYS A 398       7.028  11.079   8.925  1.00  0.89           C  
ATOM   3156  C   LYS A 398       5.622  11.668   8.874  1.00  0.89           C  
ATOM   3157  CB  LYS A 398       7.767  11.372   7.618  1.00  0.89           C  
ATOM   3158  O   LYS A 398       5.384  12.766   9.383  1.00  0.89           O  
ATOM   3159  CG  LYS A 398       9.274  11.178   7.702  1.00  0.89           C  
ATOM   3160  CD  LYS A 398       9.951  11.480   6.371  1.00  0.89           C  
ATOM   3161  CE  LYS A 398      11.451  11.229   6.436  1.00  0.89           C  
ATOM   3162  NZ  LYS A 398      12.102  11.416   5.106  1.00  0.89           N  
ATOM   3163  N   ALA A 399       4.730  10.888   8.230  1.00  0.88           N  
ATOM   3164  CA  ALA A 399       3.337  11.323   8.170  1.00  0.88           C  
ATOM   3165  C   ALA A 399       2.721  11.386   9.565  1.00  0.88           C  
ATOM   3166  CB  ALA A 399       2.526  10.388   7.276  1.00  0.88           C  
ATOM   3167  O   ALA A 399       2.053  12.363   9.912  1.00  0.88           O  
ATOM   3168  N   LEU A 400       2.918  10.363  10.292  1.00  0.88           N  
ATOM   3169  CA  LEU A 400       2.404  10.304  11.656  1.00  0.88           C  
ATOM   3170  C   LEU A 400       2.967  11.442  12.500  1.00  0.88           C  
ATOM   3171  CB  LEU A 400       2.747   8.958  12.300  1.00  0.88           C  
ATOM   3172  O   LEU A 400       2.229  12.091  13.246  1.00  0.88           O  
ATOM   3173  CG  LEU A 400       2.215   8.728  13.715  1.00  0.88           C  
ATOM   3174  CD1 LEU A 400       0.690   8.769  13.721  1.00  0.88           C  
ATOM   3175  CD2 LEU A 400       2.721   7.399  14.268  1.00  0.88           C  
ATOM   3176  N   LYS A 401       4.283  11.639  12.443  1.00  0.86           N  
ATOM   3177  CA  LYS A 401       4.936  12.711  13.188  1.00  0.86           C  
ATOM   3178  C   LYS A 401       4.364  14.073  12.806  1.00  0.86           C  
ATOM   3179  CB  LYS A 401       6.446  12.690  12.947  1.00  0.86           C  
ATOM   3180  O   LYS A 401       4.088  14.903  13.676  1.00  0.86           O  
ATOM   3181  CG  LYS A 401       7.213  13.741  13.736  1.00  0.86           C  
ATOM   3182  CD  LYS A 401       7.182  13.450  15.231  1.00  0.86           C  
ATOM   3183  CE  LYS A 401       8.106  14.382  16.003  1.00  0.86           C  
ATOM   3184  NZ  LYS A 401       7.828  14.350  17.470  1.00  0.86           N  
ATOM   3185  N   ALA A 402       4.210  14.332  11.550  1.00  0.82           N  
ATOM   3186  CA  ALA A 402       3.644  15.584  11.053  1.00  0.82           C  
ATOM   3187  C   ALA A 402       2.225  15.790  11.577  1.00  0.82           C  
ATOM   3188  CB  ALA A 402       3.652  15.603   9.527  1.00  0.82           C  
ATOM   3189  O   ALA A 402       1.861  16.897  11.981  1.00  0.82           O  
ATOM   3190  N   LEU A 403       1.441  14.699  11.590  1.00  0.84           N  
ATOM   3191  CA  LEU A 403       0.066  14.747  12.074  1.00  0.84           C  
ATOM   3192  C   LEU A 403       0.026  15.011  13.575  1.00  0.84           C  
ATOM   3193  CB  LEU A 403      -0.660  13.437  11.755  1.00  0.84           C  
ATOM   3194  O   LEU A 403      -0.834  15.752  14.057  1.00  0.84           O  
ATOM   3195  CG  LEU A 403      -1.013  13.198  10.286  1.00  0.84           C  
ATOM   3196  CD1 LEU A 403      -1.317  11.722  10.048  1.00  0.84           C  
ATOM   3197  CD2 LEU A 403      -2.196  14.066   9.872  1.00  0.84           C  
ATOM   3198  N   SER A 404       0.944  14.410  14.282  1.00  0.82           N  
ATOM   3199  CA  SER A 404       1.027  14.596  15.727  1.00  0.82           C  
ATOM   3200  C   SER A 404       1.390  16.035  16.079  1.00  0.82           C  
ATOM   3201  CB  SER A 404       2.055  13.640  16.332  1.00  0.82           C  
ATOM   3202  O   SER A 404       0.854  16.599  17.036  1.00  0.82           O  
ATOM   3203  OG  SER A 404       2.048  13.723  17.747  1.00  0.82           O  
ATOM   3204  N   ASP A 405       2.322  16.617  15.439  1.00  0.77           N  
ATOM   3205  CA  ASP A 405       2.737  18.000  15.657  1.00  0.77           C  
ATOM   3206  C   ASP A 405       1.585  18.967  15.395  1.00  0.77           C  
ATOM   3207  CB  ASP A 405       3.930  18.349  14.764  1.00  0.77           C  
ATOM   3208  O   ASP A 405       1.403  19.937  16.133  1.00  0.77           O  
ATOM   3209  CG  ASP A 405       5.207  17.639  15.176  1.00  0.77           C  
ATOM   3210  OD1 ASP A 405       5.269  17.100  16.302  1.00  0.77           O  
ATOM   3211  OD2 ASP A 405       6.161  17.621  14.368  1.00  0.77           O  
ATOM   3212  N   ARG A 406       0.800  18.616  14.516  1.00  0.69           N  
ATOM   3213  CA  ARG A 406      -0.267  19.521  14.101  1.00  0.69           C  
ATOM   3214  C   ARG A 406      -1.500  19.355  14.983  1.00  0.69           C  
ATOM   3215  CB  ARG A 406      -0.635  19.283  12.635  1.00  0.69           C  
ATOM   3216  O   ARG A 406      -2.157  20.337  15.332  1.00  0.69           O  
ATOM   3217  CG  ARG A 406      -1.605  20.308  12.069  1.00  0.69           C  
ATOM   3218  CD  ARG A 406      -1.819  20.116  10.574  1.00  0.69           C  
ATOM   3219  NE  ARG A 406      -2.819  21.043  10.050  1.00  0.69           N  
ATOM   3220  NH1 ARG A 406      -2.755  20.216   7.894  1.00  0.69           N  
ATOM   3221  NH2 ARG A 406      -4.154  21.954   8.419  1.00  0.69           N  
ATOM   3222  CZ  ARG A 406      -3.240  21.069   8.789  1.00  0.69           C  
ATOM   3223  N   PHE A 407      -1.896  17.973  15.126  1.00  0.71           N  
ATOM   3224  CA  PHE A 407      -3.072  17.701  15.945  1.00  0.71           C  
ATOM   3225  C   PHE A 407      -2.683  17.527  17.408  1.00  0.71           C  
ATOM   3226  CB  PHE A 407      -3.800  16.451  15.443  1.00  0.71           C  
ATOM   3227  O   PHE A 407      -2.926  16.473  18.000  1.00  0.71           O  
ATOM   3228  CG  PHE A 407      -4.466  16.632  14.105  1.00  0.71           C  
ATOM   3229  CD1 PHE A 407      -5.705  17.252  14.008  1.00  0.71           C  
ATOM   3230  CD2 PHE A 407      -3.851  16.182  12.944  1.00  0.71           C  
ATOM   3231  CE1 PHE A 407      -6.324  17.421  12.771  1.00  0.71           C  
ATOM   3232  CE2 PHE A 407      -4.462  16.347  11.705  1.00  0.71           C  
ATOM   3233  CZ  PHE A 407      -5.699  16.966  11.621  1.00  0.71           C  
ATOM   3234  N   SER A 408      -1.752  18.352  17.904  1.00  0.67           N  
ATOM   3235  CA  SER A 408      -1.392  18.360  19.318  1.00  0.67           C  
ATOM   3236  C   SER A 408      -1.965  19.584  20.026  1.00  0.67           C  
ATOM   3237  CB  SER A 408       0.127  18.329  19.485  1.00  0.67           C  
ATOM   3238  O   SER A 408      -2.086  20.654  19.427  1.00  0.67           O  
ATOM   3239  OG  SER A 408       0.718  19.497  18.941  1.00  0.67           O  
ATOM   3240  N   GLY A 409      -2.710  19.356  21.091  1.00  0.63           N  
ATOM   3241  CA  GLY A 409      -3.331  20.475  21.781  1.00  0.63           C  
ATOM   3242  C   GLY A 409      -4.695  20.837  21.224  1.00  0.63           C  
ATOM   3243  O   GLY A 409      -5.516  19.957  20.957  1.00  0.63           O  
ATOM   3244  N   GLU A 410      -5.070  22.237  20.983  1.00  0.56           N  
ATOM   3245  CA  GLU A 410      -6.290  22.704  20.331  1.00  0.56           C  
ATOM   3246  C   GLU A 410      -6.077  22.894  18.832  1.00  0.56           C  
ATOM   3247  CB  GLU A 410      -6.771  24.013  20.964  1.00  0.56           C  
ATOM   3248  O   GLU A 410      -4.981  23.254  18.396  1.00  0.56           O  
ATOM   3249  CG  GLU A 410      -7.362  23.842  22.356  1.00  0.56           C  
ATOM   3250  CD  GLU A 410      -8.023  25.104  22.886  1.00  0.56           C  
ATOM   3251  OE1 GLU A 410      -8.596  25.068  23.998  1.00  0.56           O  
ATOM   3252  OE2 GLU A 410      -7.968  26.138  22.183  1.00  0.56           O  
ATOM   3253  N   ILE A 411      -6.952  22.283  17.940  1.00  0.54           N  
ATOM   3254  CA  ILE A 411      -6.895  22.406  16.487  1.00  0.54           C  
ATOM   3255  C   ILE A 411      -7.190  23.847  16.079  1.00  0.54           C  
ATOM   3256  CB  ILE A 411      -7.886  21.440  15.799  1.00  0.54           C  
ATOM   3257  O   ILE A 411      -8.312  24.330  16.248  1.00  0.54           O  
ATOM   3258  CG1 ILE A 411      -7.653  20.003  16.280  1.00  0.54           C  
ATOM   3259  CG2 ILE A 411      -7.763  21.535  14.275  1.00  0.54           C  
ATOM   3260  CD1 ILE A 411      -8.727  19.020  15.835  1.00  0.54           C  
ATOM   3261  N   PRO A 412      -6.244  24.854  16.051  1.00  0.51           N  
ATOM   3262  CA  PRO A 412      -6.640  26.181  15.573  1.00  0.51           C  
ATOM   3263  C   PRO A 412      -6.921  26.208  14.073  1.00  0.51           C  
ATOM   3264  CB  PRO A 412      -5.431  27.055  15.918  1.00  0.51           C  
ATOM   3265  O   PRO A 412      -6.229  25.543  13.299  1.00  0.51           O  
ATOM   3266  CG  PRO A 412      -4.464  26.125  16.578  1.00  0.51           C  
ATOM   3267  CD  PRO A 412      -5.031  24.736  16.532  1.00  0.51           C  
ATOM   3268  N   ASP A 413      -8.200  26.562  13.566  1.00  0.49           N  
ATOM   3269  CA  ASP A 413      -8.850  26.665  12.263  1.00  0.49           C  
ATOM   3270  C   ASP A 413      -8.028  27.525  11.306  1.00  0.49           C  
ATOM   3271  CB  ASP A 413     -10.259  27.242  12.411  1.00  0.49           C  
ATOM   3272  O   ASP A 413      -7.994  27.264  10.102  1.00  0.49           O  
ATOM   3273  CG  ASP A 413     -11.280  26.207  12.850  1.00  0.49           C  
ATOM   3274  OD1 ASP A 413     -10.983  24.994  12.794  1.00  0.49           O  
ATOM   3275  OD2 ASP A 413     -12.394  26.608  13.253  1.00  0.49           O  
ATOM   3276  N   ASP A 414      -6.892  28.307  11.676  1.00  0.49           N  
ATOM   3277  CA  ASP A 414      -6.410  29.365  10.793  1.00  0.49           C  
ATOM   3278  C   ASP A 414      -4.945  29.147  10.423  1.00  0.49           C  
ATOM   3279  CB  ASP A 414      -6.588  30.735  11.451  1.00  0.49           C  
ATOM   3280  O   ASP A 414      -4.410  29.834   9.550  1.00  0.49           O  
ATOM   3281  CG  ASP A 414      -5.853  30.858  12.775  1.00  0.49           C  
ATOM   3282  OD1 ASP A 414      -5.453  29.822  13.349  1.00  0.49           O  
ATOM   3283  OD2 ASP A 414      -5.674  32.000  13.249  1.00  0.49           O  
ATOM   3284  N   GLN A 415      -4.206  28.018  10.632  1.00  0.41           N  
ATOM   3285  CA  GLN A 415      -2.813  27.927  10.208  1.00  0.41           C  
ATOM   3286  C   GLN A 415      -2.608  26.772   9.233  1.00  0.41           C  
ATOM   3287  CB  GLN A 415      -1.893  27.762  11.419  1.00  0.41           C  
ATOM   3288  O   GLN A 415      -1.714  25.944   9.421  1.00  0.41           O  
ATOM   3289  CG  GLN A 415      -1.650  29.053  12.188  1.00  0.41           C  
ATOM   3290  CD  GLN A 415      -0.669  28.879  13.332  1.00  0.41           C  
ATOM   3291  NE2 GLN A 415      -0.771  29.742  14.337  1.00  0.41           N  
ATOM   3292  OE1 GLN A 415       0.174  27.976  13.313  1.00  0.41           O  
ATOM   3293  N   MET A 416      -3.427  26.624   8.157  1.00  0.48           N  
ATOM   3294  CA  MET A 416      -3.576  25.483   7.258  1.00  0.48           C  
ATOM   3295  C   MET A 416      -2.750  25.678   5.991  1.00  0.48           C  
ATOM   3296  CB  MET A 416      -5.047  25.270   6.897  1.00  0.48           C  
ATOM   3297  O   MET A 416      -2.556  24.736   5.221  1.00  0.48           O  
ATOM   3298  CG  MET A 416      -5.752  24.249   7.775  1.00  0.48           C  
ATOM   3299  SD  MET A 416      -7.578  24.327   7.614  1.00  0.48           S  
ATOM   3300  CE  MET A 416      -7.839  23.079   6.323  1.00  0.48           C  
ATOM   3301  N   ALA A 417      -1.641  26.561   5.821  1.00  0.41           N  
ATOM   3302  CA  ALA A 417      -1.221  26.683   4.427  1.00  0.41           C  
ATOM   3303  C   ALA A 417       0.283  26.465   4.287  1.00  0.41           C  
ATOM   3304  CB  ALA A 417      -1.612  28.050   3.871  1.00  0.41           C  
ATOM   3305  O   ALA A 417       0.778  26.202   3.188  1.00  0.41           O  
ATOM   3306  N   HIS A 418       1.088  25.691   5.109  1.00  0.39           N  
ATOM   3307  CA  HIS A 418       2.439  25.612   4.565  1.00  0.39           C  
ATOM   3308  C   HIS A 418       3.121  24.310   4.970  1.00  0.39           C  
ATOM   3309  CB  HIS A 418       3.273  26.808   5.028  1.00  0.39           C  
ATOM   3310  O   HIS A 418       4.230  24.018   4.517  1.00  0.39           O  
ATOM   3311  CG  HIS A 418       2.820  28.113   4.456  1.00  0.39           C  
ATOM   3312  CD2 HIS A 418       2.336  29.226   5.056  1.00  0.39           C  
ATOM   3313  ND1 HIS A 418       2.835  28.378   3.104  1.00  0.39           N  
ATOM   3314  CE1 HIS A 418       2.379  29.603   2.896  1.00  0.39           C  
ATOM   3315  NE2 HIS A 418       2.070  30.139   4.064  1.00  0.39           N  
ATOM   3316  N   SER A 419       2.503  23.052   4.974  1.00  0.43           N  
ATOM   3317  CA  SER A 419       3.223  21.789   5.106  1.00  0.43           C  
ATOM   3318  C   SER A 419       2.382  20.619   4.607  1.00  0.43           C  
ATOM   3319  CB  SER A 419       3.630  21.553   6.561  1.00  0.43           C  
ATOM   3320  O   SER A 419       1.180  20.555   4.870  1.00  0.43           O  
ATOM   3321  OG  SER A 419       3.258  20.251   6.982  1.00  0.43           O  
ATOM   3322  N   SER A 420       2.484  20.101   3.372  1.00  0.50           N  
ATOM   3323  CA  SER A 420       1.827  18.986   2.697  1.00  0.50           C  
ATOM   3324  C   SER A 420       1.969  17.695   3.496  1.00  0.50           C  
ATOM   3325  CB  SER A 420       2.406  18.793   1.294  1.00  0.50           C  
ATOM   3326  O   SER A 420       3.077  17.315   3.881  1.00  0.50           O  
ATOM   3327  OG  SER A 420       1.789  17.696   0.643  1.00  0.50           O  
ATOM   3328  N   PHE A 421       0.956  17.148   4.256  1.00  0.58           N  
ATOM   3329  CA  PHE A 421       0.886  16.019   5.176  1.00  0.58           C  
ATOM   3330  C   PHE A 421       0.745  14.707   4.413  1.00  0.58           C  
ATOM   3331  CB  PHE A 421      -0.284  16.188   6.150  1.00  0.58           C  
ATOM   3332  O   PHE A 421       1.094  13.642   4.928  1.00  0.58           O  
ATOM   3333  CG  PHE A 421      -0.227  17.461   6.951  1.00  0.58           C  
ATOM   3334  CD1 PHE A 421       0.539  17.538   8.107  1.00  0.58           C  
ATOM   3335  CD2 PHE A 421      -0.942  18.582   6.547  1.00  0.58           C  
ATOM   3336  CE1 PHE A 421       0.593  18.715   8.850  1.00  0.58           C  
ATOM   3337  CE2 PHE A 421      -0.893  19.761   7.284  1.00  0.58           C  
ATOM   3338  CZ  PHE A 421      -0.125  19.826   8.436  1.00  0.58           C  
ATOM   3339  N   PHE A 422      -0.052  14.690   3.341  1.00  0.57           N  
ATOM   3340  CA  PHE A 422      -0.132  13.478   2.533  1.00  0.57           C  
ATOM   3341  C   PHE A 422       1.053  13.383   1.580  1.00  0.57           C  
ATOM   3342  CB  PHE A 422      -1.445  13.443   1.744  1.00  0.57           C  
ATOM   3343  O   PHE A 422       1.128  14.125   0.598  1.00  0.57           O  
ATOM   3344  CG  PHE A 422      -2.660  13.196   2.597  1.00  0.57           C  
ATOM   3345  CD1 PHE A 422      -2.983  11.911   3.016  1.00  0.57           C  
ATOM   3346  CD2 PHE A 422      -3.479  14.250   2.980  1.00  0.57           C  
ATOM   3347  CE1 PHE A 422      -4.107  11.680   3.806  1.00  0.57           C  
ATOM   3348  CE2 PHE A 422      -4.604  14.027   3.769  1.00  0.57           C  
ATOM   3349  CZ  PHE A 422      -4.916  12.741   4.180  1.00  0.57           C  
ATOM   3350  N   PRO A 423       2.076  12.618   1.979  1.00  0.64           N  
ATOM   3351  CA  PRO A 423       3.146  12.475   0.988  1.00  0.64           C  
ATOM   3352  C   PRO A 423       2.628  12.034  -0.379  1.00  0.64           C  
ATOM   3353  CB  PRO A 423       4.052  11.404   1.600  1.00  0.64           C  
ATOM   3354  O   PRO A 423       1.633  11.311  -0.463  1.00  0.64           O  
ATOM   3355  CG  PRO A 423       3.664  11.353   3.043  1.00  0.64           C  
ATOM   3356  CD  PRO A 423       2.232  11.788   3.167  1.00  0.64           C  
ATOM   3357  N   ASP A 424       3.127  12.582  -1.387  1.00  0.70           N  
ATOM   3358  CA  ASP A 424       2.772  12.185  -2.746  1.00  0.70           C  
ATOM   3359  C   ASP A 424       2.828  10.668  -2.908  1.00  0.70           C  
ATOM   3360  CB  ASP A 424       3.700  12.857  -3.761  1.00  0.70           C  
ATOM   3361  O   ASP A 424       2.050  10.091  -3.670  1.00  0.70           O  
ATOM   3362  CG  ASP A 424       3.483  14.357  -3.861  1.00  0.70           C  
ATOM   3363  OD1 ASP A 424       2.474  14.864  -3.325  1.00  0.70           O  
ATOM   3364  OD2 ASP A 424       4.327  15.037  -4.484  1.00  0.70           O  
ATOM   3365  N   GLU A 425       3.670  10.041  -2.064  1.00  0.73           N  
ATOM   3366  CA  GLU A 425       3.933   8.610  -2.183  1.00  0.73           C  
ATOM   3367  C   GLU A 425       2.687   7.791  -1.859  1.00  0.73           C  
ATOM   3368  CB  GLU A 425       5.087   8.197  -1.266  1.00  0.73           C  
ATOM   3369  O   GLU A 425       2.585   6.625  -2.247  1.00  0.73           O  
ATOM   3370  CG  GLU A 425       6.441   8.741  -1.697  1.00  0.73           C  
ATOM   3371  CD  GLU A 425       6.711  10.149  -1.190  1.00  0.73           C  
ATOM   3372  OE1 GLU A 425       7.866  10.621  -1.296  1.00  0.73           O  
ATOM   3373  OE2 GLU A 425       5.760  10.785  -0.683  1.00  0.73           O  
ATOM   3374  N   TYR A 426       1.708   8.453  -1.184  1.00  0.70           N  
ATOM   3375  CA  TYR A 426       0.449   7.789  -0.866  1.00  0.70           C  
ATOM   3376  C   TYR A 426      -0.365   7.531  -2.128  1.00  0.70           C  
ATOM   3377  CB  TYR A 426      -0.368   8.630   0.120  1.00  0.70           C  
ATOM   3378  O   TYR A 426      -1.045   6.508  -2.237  1.00  0.70           O  
ATOM   3379  CG  TYR A 426       0.019   8.418   1.564  1.00  0.70           C  
ATOM   3380  CD1 TYR A 426      -0.952   8.224   2.544  1.00  0.70           C  
ATOM   3381  CD2 TYR A 426       1.354   8.413   1.951  1.00  0.70           C  
ATOM   3382  CE1 TYR A 426      -0.601   8.030   3.876  1.00  0.70           C  
ATOM   3383  CE2 TYR A 426       1.717   8.221   3.280  1.00  0.70           C  
ATOM   3384  OH  TYR A 426       1.087   7.839   5.551  1.00  0.70           O  
ATOM   3385  CZ  TYR A 426       0.734   8.030   4.234  1.00  0.70           C  
ATOM   3386  N   PHE A 427      -0.226   8.483  -3.072  1.00  0.77           N  
ATOM   3387  CA  PHE A 427      -1.212   8.501  -4.146  1.00  0.77           C  
ATOM   3388  C   PHE A 427      -0.536   8.364  -5.505  1.00  0.77           C  
ATOM   3389  CB  PHE A 427      -2.038   9.790  -4.097  1.00  0.77           C  
ATOM   3390  O   PHE A 427      -1.192   8.472  -6.544  1.00  0.77           O  
ATOM   3391  CG  PHE A 427      -2.704  10.035  -2.770  1.00  0.77           C  
ATOM   3392  CD1 PHE A 427      -3.736   9.214  -2.333  1.00  0.77           C  
ATOM   3393  CD2 PHE A 427      -2.298  11.087  -1.960  1.00  0.77           C  
ATOM   3394  CE1 PHE A 427      -4.354   9.438  -1.105  1.00  0.77           C  
ATOM   3395  CE2 PHE A 427      -2.912  11.318  -0.732  1.00  0.77           C  
ATOM   3396  CZ  PHE A 427      -3.940  10.492  -0.307  1.00  0.77           C  
ATOM   3397  N   THR A 428       0.680   8.230  -5.505  1.00  0.76           N  
ATOM   3398  CA  THR A 428       1.405   8.100  -6.764  1.00  0.76           C  
ATOM   3399  C   THR A 428       2.007   6.705  -6.901  1.00  0.76           C  
ATOM   3400  CB  THR A 428       2.519   9.157  -6.879  1.00  0.76           C  
ATOM   3401  O   THR A 428       2.103   5.965  -5.920  1.00  0.76           O  
ATOM   3402  CG2 THR A 428       1.938  10.566  -6.934  1.00  0.76           C  
ATOM   3403  OG1 THR A 428       3.386   9.054  -5.742  1.00  0.76           O  
ATOM   3404  N   CYS A 429       2.223   6.332  -8.177  1.00  0.79           N  
ATOM   3405  CA  CYS A 429       2.878   5.069  -8.500  1.00  0.79           C  
ATOM   3406  C   CYS A 429       4.139   4.880  -7.666  1.00  0.79           C  
ATOM   3407  CB  CYS A 429       3.227   5.012  -9.987  1.00  0.79           C  
ATOM   3408  O   CYS A 429       4.926   5.814  -7.501  1.00  0.79           O  
ATOM   3409  SG  CYS A 429       4.132   3.524 -10.466  1.00  0.79           S  
ATOM   3410  N   SER A 430       4.329   3.599  -7.045  1.00  0.78           N  
ATOM   3411  CA  SER A 430       5.467   3.352  -6.166  1.00  0.78           C  
ATOM   3412  C   SER A 430       6.726   3.039  -6.967  1.00  0.78           C  
ATOM   3413  CB  SER A 430       5.164   2.200  -5.207  1.00  0.78           C  
ATOM   3414  O   SER A 430       7.780   2.757  -6.393  1.00  0.78           O  
ATOM   3415  OG  SER A 430       4.843   1.020  -5.924  1.00  0.78           O  
ATOM   3416  N   SER A 431       6.649   3.063  -8.307  1.00  0.83           N  
ATOM   3417  CA  SER A 431       7.804   2.678  -9.112  1.00  0.83           C  
ATOM   3418  C   SER A 431       8.914   3.719  -9.018  1.00  0.83           C  
ATOM   3419  CB  SER A 431       7.398   2.484 -10.574  1.00  0.83           C  
ATOM   3420  O   SER A 431       8.649   4.923  -9.053  1.00  0.83           O  
ATOM   3421  OG  SER A 431       6.510   1.388 -10.708  1.00  0.83           O  
ATOM   3422  N   LEU A 432      10.087   3.186  -8.802  1.00  0.85           N  
ATOM   3423  CA  LEU A 432      11.269   4.041  -8.799  1.00  0.85           C  
ATOM   3424  C   LEU A 432      12.127   3.788 -10.034  1.00  0.85           C  
ATOM   3425  CB  LEU A 432      12.097   3.806  -7.532  1.00  0.85           C  
ATOM   3426  O   LEU A 432      12.230   2.652 -10.502  1.00  0.85           O  
ATOM   3427  CG  LEU A 432      11.388   4.063  -6.202  1.00  0.85           C  
ATOM   3428  CD1 LEU A 432      12.274   3.634  -5.037  1.00  0.85           C  
ATOM   3429  CD2 LEU A 432      11.004   5.533  -6.075  1.00  0.85           C  
ATOM   3430  N   CYS A 433      12.631   4.972 -10.503  1.00  0.88           N  
ATOM   3431  CA  CYS A 433      13.594   4.821 -11.588  1.00  0.88           C  
ATOM   3432  C   CYS A 433      14.822   4.048 -11.122  1.00  0.88           C  
ATOM   3433  CB  CYS A 433      14.015   6.188 -12.126  1.00  0.88           C  
ATOM   3434  O   CYS A 433      15.401   4.361 -10.080  1.00  0.88           O  
ATOM   3435  SG  CYS A 433      15.284   6.106 -13.409  1.00  0.88           S  
ATOM   3436  N   LEU A 434      15.266   2.971 -11.854  1.00  0.87           N  
ATOM   3437  CA  LEU A 434      16.393   2.115 -11.496  1.00  0.87           C  
ATOM   3438  C   LEU A 434      17.714   2.860 -11.657  1.00  0.87           C  
ATOM   3439  CB  LEU A 434      16.399   0.849 -12.356  1.00  0.87           C  
ATOM   3440  O   LEU A 434      18.714   2.502 -11.031  1.00  0.87           O  
ATOM   3441  CG  LEU A 434      15.200  -0.087 -12.194  1.00  0.87           C  
ATOM   3442  CD1 LEU A 434      15.270  -1.219 -13.214  1.00  0.87           C  
ATOM   3443  CD2 LEU A 434      15.141  -0.641 -10.775  1.00  0.87           C  
ATOM   3444  N   SER A 435      17.692   3.971 -12.445  1.00  0.86           N  
ATOM   3445  CA  SER A 435      18.912   4.727 -12.709  1.00  0.86           C  
ATOM   3446  C   SER A 435      19.089   5.859 -11.703  1.00  0.86           C  
ATOM   3447  CB  SER A 435      18.895   5.293 -14.129  1.00  0.86           C  
ATOM   3448  O   SER A 435      20.089   5.906 -10.983  1.00  0.86           O  
ATOM   3449  OG  SER A 435      20.084   6.016 -14.397  1.00  0.86           O  
ATOM   3450  N   CYS A 436      18.174   6.699 -11.493  1.00  0.87           N  
ATOM   3451  CA  CYS A 436      18.346   7.903 -10.689  1.00  0.87           C  
ATOM   3452  C   CYS A 436      17.608   7.782  -9.360  1.00  0.87           C  
ATOM   3453  CB  CYS A 436      17.847   9.131 -11.449  1.00  0.87           C  
ATOM   3454  O   CYS A 436      17.847   8.566  -8.439  1.00  0.87           O  
ATOM   3455  SG  CYS A 436      16.059   9.149 -11.710  1.00  0.87           S  
ATOM   3456  N   GLY A 437      16.592   6.847  -9.254  1.00  0.83           N  
ATOM   3457  CA  GLY A 437      15.854   6.587  -8.028  1.00  0.83           C  
ATOM   3458  C   GLY A 437      14.653   7.497  -7.850  1.00  0.83           C  
ATOM   3459  O   GLY A 437      14.025   7.504  -6.790  1.00  0.83           O  
ATOM   3460  N   VAL A 438      14.379   8.361  -8.815  1.00  0.83           N  
ATOM   3461  CA  VAL A 438      13.233   9.258  -8.715  1.00  0.83           C  
ATOM   3462  C   VAL A 438      11.939   8.465  -8.887  1.00  0.83           C  
ATOM   3463  CB  VAL A 438      13.306  10.393  -9.761  1.00  0.83           C  
ATOM   3464  O   VAL A 438      11.905   7.472  -9.617  1.00  0.83           O  
ATOM   3465  CG1 VAL A 438      13.017   9.855 -11.161  1.00  0.83           C  
ATOM   3466  CG2 VAL A 438      12.330  11.512  -9.403  1.00  0.83           C  
ATOM   3467  N   GLY A 439      10.869   8.841  -8.155  1.00  0.81           N  
ATOM   3468  CA  GLY A 439       9.593   8.145  -8.190  1.00  0.81           C  
ATOM   3469  C   GLY A 439       8.705   8.586  -9.338  1.00  0.81           C  
ATOM   3470  O   GLY A 439       8.818   9.715  -9.820  1.00  0.81           O  
ATOM   3471  N   CYS A 440       7.887   7.648  -9.810  1.00  0.84           N  
ATOM   3472  CA  CYS A 440       6.890   7.939 -10.834  1.00  0.84           C  
ATOM   3473  C   CYS A 440       5.864   8.945 -10.325  1.00  0.84           C  
ATOM   3474  CB  CYS A 440       6.184   6.657 -11.276  1.00  0.84           C  
ATOM   3475  O   CYS A 440       5.352   8.808  -9.213  1.00  0.84           O  
ATOM   3476  SG  CYS A 440       4.887   6.926 -12.503  1.00  0.84           S  
ATOM   3477  N   LYS A 441       5.581   9.979 -11.160  1.00  0.78           N  
ATOM   3478  CA  LYS A 441       4.645  11.014 -10.731  1.00  0.78           C  
ATOM   3479  C   LYS A 441       3.215  10.663 -11.131  1.00  0.78           C  
ATOM   3480  CB  LYS A 441       5.037  12.370 -11.321  1.00  0.78           C  
ATOM   3481  O   LYS A 441       2.280  11.407 -10.828  1.00  0.78           O  
ATOM   3482  CG  LYS A 441       4.939  12.436 -12.838  1.00  0.78           C  
ATOM   3483  CD  LYS A 441       5.302  13.820 -13.362  1.00  0.78           C  
ATOM   3484  CE  LYS A 441       5.152  13.903 -14.875  1.00  0.78           C  
ATOM   3485  NZ  LYS A 441       5.493  15.262 -15.391  1.00  0.78           N  
ATOM   3486  N   LYS A 442       3.040   9.577 -11.804  1.00  0.78           N  
ATOM   3487  CA  LYS A 442       1.713   9.204 -12.285  1.00  0.78           C  
ATOM   3488  C   LYS A 442       0.885   8.567 -11.173  1.00  0.78           C  
ATOM   3489  CB  LYS A 442       1.821   8.245 -13.472  1.00  0.78           C  
ATOM   3490  O   LYS A 442       1.419   8.207 -10.122  1.00  0.78           O  
ATOM   3491  CG  LYS A 442       2.487   8.852 -14.698  1.00  0.78           C  
ATOM   3492  CD  LYS A 442       1.603   9.909 -15.348  1.00  0.78           C  
ATOM   3493  CE  LYS A 442       2.212  10.428 -16.644  1.00  0.78           C  
ATOM   3494  NZ  LYS A 442       1.361  11.482 -17.272  1.00  0.78           N  
ATOM   3495  N   SER A 443      -0.498   8.640 -11.529  1.00  0.69           N  
ATOM   3496  CA  SER A 443      -1.434   8.059 -10.572  1.00  0.69           C  
ATOM   3497  C   SER A 443      -1.221   6.555 -10.435  1.00  0.69           C  
ATOM   3498  CB  SER A 443      -2.876   8.342 -10.994  1.00  0.69           C  
ATOM   3499  O   SER A 443      -0.512   5.947 -11.239  1.00  0.69           O  
ATOM   3500  OG  SER A 443      -3.215   7.604 -12.155  1.00  0.69           O  
ATOM   3501  N   MET A 444      -1.806   5.981  -9.432  1.00  0.66           N  
ATOM   3502  CA  MET A 444      -1.804   4.551  -9.135  1.00  0.66           C  
ATOM   3503  C   MET A 444      -2.510   3.766 -10.236  1.00  0.66           C  
ATOM   3504  CB  MET A 444      -2.475   4.280  -7.787  1.00  0.66           C  
ATOM   3505  O   MET A 444      -3.379   4.301 -10.926  1.00  0.66           O  
ATOM   3506  CG  MET A 444      -1.758   4.916  -6.607  1.00  0.66           C  
ATOM   3507  SD  MET A 444      -2.659   4.679  -5.026  1.00  0.66           S  
ATOM   3508  CE  MET A 444      -4.105   5.735  -5.321  1.00  0.66           C  
ATOM   3509  N   ASN A 445      -1.794   2.658 -10.987  1.00  0.62           N  
ATOM   3510  CA  ASN A 445      -2.298   1.690 -11.955  1.00  0.62           C  
ATOM   3511  C   ASN A 445      -2.165   2.206 -13.385  1.00  0.62           C  
ATOM   3512  CB  ASN A 445      -3.755   1.336 -11.651  1.00  0.62           C  
ATOM   3513  O   ASN A 445      -2.845   1.719 -14.291  1.00  0.62           O  
ATOM   3514  CG  ASN A 445      -3.900   0.464 -10.420  1.00  0.62           C  
ATOM   3515  ND2 ASN A 445      -5.057   0.538  -9.773  1.00  0.62           N  
ATOM   3516  OD1 ASN A 445      -2.979  -0.270 -10.052  1.00  0.62           O  
ATOM   3517  N   HIS A 446      -1.514   3.359 -13.559  1.00  0.68           N  
ATOM   3518  CA  HIS A 446      -1.303   3.809 -14.930  1.00  0.68           C  
ATOM   3519  C   HIS A 446      -0.755   2.683 -15.801  1.00  0.68           C  
ATOM   3520  CB  HIS A 446      -0.351   5.006 -14.961  1.00  0.68           C  
ATOM   3521  O   HIS A 446      -1.009   2.647 -17.008  1.00  0.68           O  
ATOM   3522  CG  HIS A 446       1.075   4.646 -14.691  1.00  0.68           C  
ATOM   3523  CD2 HIS A 446       1.774   4.591 -13.533  1.00  0.68           C  
ATOM   3524  ND1 HIS A 446       1.955   4.289 -15.690  1.00  0.68           N  
ATOM   3525  CE1 HIS A 446       3.136   4.029 -15.156  1.00  0.68           C  
ATOM   3526  NE2 HIS A 446       3.054   4.204 -13.848  1.00  0.68           N  
ATOM   3527  N   GLY A 447      -0.039   1.757 -15.185  1.00  0.67           N  
ATOM   3528  CA  GLY A 447       0.464   0.606 -15.917  1.00  0.67           C  
ATOM   3529  C   GLY A 447      -0.638  -0.254 -16.508  1.00  0.67           C  
ATOM   3530  O   GLY A 447      -0.518  -0.736 -17.636  1.00  0.67           O  
ATOM   3531  N   LYS A 448      -1.806  -0.478 -15.796  1.00  0.66           N  
ATOM   3532  CA  LYS A 448      -2.953  -1.242 -16.277  1.00  0.66           C  
ATOM   3533  C   LYS A 448      -3.643  -0.527 -17.436  1.00  0.66           C  
ATOM   3534  CB  LYS A 448      -3.950  -1.485 -15.143  1.00  0.66           C  
ATOM   3535  O   LYS A 448      -4.227  -1.172 -18.310  1.00  0.66           O  
ATOM   3536  CG  LYS A 448      -3.474  -2.490 -14.104  1.00  0.66           C  
ATOM   3537  CD  LYS A 448      -4.564  -2.802 -13.088  1.00  0.66           C  
ATOM   3538  CE  LYS A 448      -4.083  -3.795 -12.038  1.00  0.66           C  
ATOM   3539  NZ  LYS A 448      -5.147  -4.101 -11.036  1.00  0.66           N  
ATOM   3540  N   GLU A 449      -3.518   0.781 -17.476  1.00  0.72           N  
ATOM   3541  CA  GLU A 449      -4.130   1.583 -18.531  1.00  0.72           C  
ATOM   3542  C   GLU A 449      -3.206   1.706 -19.738  1.00  0.72           C  
ATOM   3543  CB  GLU A 449      -4.496   2.974 -18.005  1.00  0.72           C  
ATOM   3544  O   GLU A 449      -3.545   2.367 -20.722  1.00  0.72           O  
ATOM   3545  CG  GLU A 449      -5.544   2.959 -16.902  1.00  0.72           C  
ATOM   3546  CD  GLU A 449      -5.823   4.335 -16.320  1.00  0.72           C  
ATOM   3547  OE1 GLU A 449      -6.640   4.442 -15.378  1.00  0.72           O  
ATOM   3548  OE2 GLU A 449      -5.220   5.315 -16.811  1.00  0.72           O  
ATOM   3549  N   GLY A 450      -2.012   1.105 -19.630  1.00  0.74           N  
ATOM   3550  CA  GLY A 450      -1.055   1.137 -20.724  1.00  0.74           C  
ATOM   3551  C   GLY A 450      -0.277   2.438 -20.799  1.00  0.74           C  
ATOM   3552  O   GLY A 450       0.308   2.759 -21.835  1.00  0.74           O  
ATOM   3553  N   VAL A 451      -0.446   3.281 -19.781  1.00  0.79           N  
ATOM   3554  CA  VAL A 451       0.273   4.549 -19.718  1.00  0.79           C  
ATOM   3555  C   VAL A 451       1.660   4.327 -19.120  1.00  0.79           C  
ATOM   3556  CB  VAL A 451      -0.502   5.600 -18.892  1.00  0.79           C  
ATOM   3557  O   VAL A 451       1.794   3.724 -18.053  1.00  0.79           O  
ATOM   3558  CG1 VAL A 451       0.266   6.920 -18.842  1.00  0.79           C  
ATOM   3559  CG2 VAL A 451      -1.898   5.813 -19.474  1.00  0.79           C  
ATOM   3560  N   PRO A 452       2.811   4.817 -19.805  1.00  0.84           N  
ATOM   3561  CA  PRO A 452       4.177   4.594 -19.326  1.00  0.84           C  
ATOM   3562  C   PRO A 452       4.532   5.469 -18.126  1.00  0.84           C  
ATOM   3563  CB  PRO A 452       5.039   4.956 -20.539  1.00  0.84           C  
ATOM   3564  O   PRO A 452       3.901   6.506 -17.906  1.00  0.84           O  
ATOM   3565  CG  PRO A 452       4.187   5.877 -21.352  1.00  0.84           C  
ATOM   3566  CD  PRO A 452       2.745   5.564 -21.072  1.00  0.84           C  
ATOM   3567  N   HIS A 453       5.442   4.977 -17.334  1.00  0.87           N  
ATOM   3568  CA  HIS A 453       5.931   5.746 -16.196  1.00  0.87           C  
ATOM   3569  C   HIS A 453       6.497   7.091 -16.642  1.00  0.87           C  
ATOM   3570  CB  HIS A 453       6.996   4.956 -15.433  1.00  0.87           C  
ATOM   3571  O   HIS A 453       7.004   7.216 -17.759  1.00  0.87           O  
ATOM   3572  CG  HIS A 453       6.470   3.720 -14.776  1.00  0.87           C  
ATOM   3573  CD2 HIS A 453       6.547   2.418 -15.140  1.00  0.87           C  
ATOM   3574  ND1 HIS A 453       5.763   3.749 -13.593  1.00  0.87           N  
ATOM   3575  CE1 HIS A 453       5.428   2.515 -13.257  1.00  0.87           C  
ATOM   3576  NE2 HIS A 453       5.891   1.689 -14.179  1.00  0.87           N  
ATOM   3577  N   GLU A 454       6.349   8.132 -15.675  1.00  0.86           N  
ATOM   3578  CA  GLU A 454       6.839   9.475 -15.967  1.00  0.86           C  
ATOM   3579  C   GLU A 454       7.425  10.132 -14.720  1.00  0.86           C  
ATOM   3580  CB  GLU A 454       5.717  10.345 -16.541  1.00  0.86           C  
ATOM   3581  O   GLU A 454       6.928   9.926 -13.611  1.00  0.86           O  
ATOM   3582  CG  GLU A 454       6.179  11.718 -17.005  1.00  0.86           C  
ATOM   3583  CD  GLU A 454       5.053  12.572 -17.566  1.00  0.86           C  
ATOM   3584  OE1 GLU A 454       5.301  13.748 -17.917  1.00  0.86           O  
ATOM   3585  OE2 GLU A 454       3.914  12.062 -17.653  1.00  0.86           O  
ATOM   3586  N   ALA A 455       8.581  10.844 -14.991  1.00  0.85           N  
ATOM   3587  CA  ALA A 455       9.209  11.614 -13.920  1.00  0.85           C  
ATOM   3588  C   ALA A 455       9.341  13.085 -14.307  1.00  0.85           C  
ATOM   3589  CB  ALA A 455      10.578  11.032 -13.578  1.00  0.85           C  
ATOM   3590  O   ALA A 455       9.354  13.422 -15.493  1.00  0.85           O  
ATOM   3591  N   LYS A 456       9.346  14.008 -13.313  1.00  0.78           N  
ATOM   3592  CA  LYS A 456       9.405  15.451 -13.527  1.00  0.78           C  
ATOM   3593  C   LYS A 456      10.780  15.875 -14.037  1.00  0.78           C  
ATOM   3594  CB  LYS A 456       9.071  16.199 -12.236  1.00  0.78           C  
ATOM   3595  O   LYS A 456      10.885  16.748 -14.901  1.00  0.78           O  
ATOM   3596  CG  LYS A 456       7.590  16.205 -11.890  1.00  0.78           C  
ATOM   3597  CD  LYS A 456       7.306  17.063 -10.663  1.00  0.78           C  
ATOM   3598  CE  LYS A 456       5.838  16.998 -10.262  1.00  0.78           C  
ATOM   3599  NZ  LYS A 456       5.551  17.853  -9.071  1.00  0.78           N  
ATOM   3600  N   SER A 457      11.785  15.182 -13.592  1.00  0.83           N  
ATOM   3601  CA  SER A 457      13.151  15.570 -13.924  1.00  0.83           C  
ATOM   3602  C   SER A 457      13.766  14.615 -14.942  1.00  0.83           C  
ATOM   3603  CB  SER A 457      14.018  15.613 -12.665  1.00  0.83           C  
ATOM   3604  O   SER A 457      13.236  13.528 -15.179  1.00  0.83           O  
ATOM   3605  OG  SER A 457      14.089  14.334 -12.059  1.00  0.83           O  
ATOM   3606  N   ARG A 458      14.811  15.186 -15.538  1.00  0.84           N  
ATOM   3607  CA  ARG A 458      15.602  14.340 -16.426  1.00  0.84           C  
ATOM   3608  C   ARG A 458      16.385  13.298 -15.635  1.00  0.84           C  
ATOM   3609  CB  ARG A 458      16.560  15.189 -17.265  1.00  0.84           C  
ATOM   3610  O   ARG A 458      16.700  13.508 -14.462  1.00  0.84           O  
ATOM   3611  CG  ARG A 458      15.863  16.088 -18.275  1.00  0.84           C  
ATOM   3612  CD  ARG A 458      16.861  16.850 -19.135  1.00  0.84           C  
ATOM   3613  NE  ARG A 458      16.191  17.653 -20.154  1.00  0.84           N  
ATOM   3614  NH1 ARG A 458      18.127  18.631 -20.950  1.00  0.84           N  
ATOM   3615  NH2 ARG A 458      16.101  19.164 -21.881  1.00  0.84           N  
ATOM   3616  CZ  ARG A 458      16.808  18.481 -20.993  1.00  0.84           C  
ATOM   3617  N   CYS A 459      16.615  12.132 -16.219  1.00  0.88           N  
ATOM   3618  CA  CYS A 459      17.304  11.039 -15.541  1.00  0.88           C  
ATOM   3619  C   CYS A 459      18.816  11.216 -15.617  1.00  0.88           C  
ATOM   3620  CB  CYS A 459      16.907   9.695 -16.151  1.00  0.88           C  
ATOM   3621  O   CYS A 459      19.306  12.115 -16.304  1.00  0.88           O  
ATOM   3622  SG  CYS A 459      17.392   8.271 -15.151  1.00  0.88           S  
ATOM   3623  N   ARG A 460      19.531  10.271 -14.705  1.00  0.86           N  
ATOM   3624  CA  ARG A 460      20.986  10.164 -14.734  1.00  0.86           C  
ATOM   3625  C   ARG A 460      21.430   8.955 -15.551  1.00  0.86           C  
ATOM   3626  CB  ARG A 460      21.547  10.072 -13.314  1.00  0.86           C  
ATOM   3627  O   ARG A 460      20.839   7.879 -15.447  1.00  0.86           O  
ATOM   3628  CG  ARG A 460      23.065  10.013 -13.254  1.00  0.86           C  
ATOM   3629  CD  ARG A 460      23.569   9.902 -11.822  1.00  0.86           C  
ATOM   3630  NE  ARG A 460      25.015   9.702 -11.773  1.00  0.86           N  
ATOM   3631  NH1 ARG A 460      25.135   9.625  -9.468  1.00  0.86           N  
ATOM   3632  NH2 ARG A 460      27.037   9.397 -10.727  1.00  0.86           N  
ATOM   3633  CZ  ARG A 460      25.726   9.575 -10.656  1.00  0.86           C  
ATOM   3634  N   TYR A 461      22.463   9.218 -16.335  1.00  0.82           N  
ATOM   3635  CA  TYR A 461      22.964   8.106 -17.135  1.00  0.82           C  
ATOM   3636  C   TYR A 461      23.564   7.023 -16.247  1.00  0.82           C  
ATOM   3637  CB  TYR A 461      24.010   8.596 -18.140  1.00  0.82           C  
ATOM   3638  O   TYR A 461      24.327   7.319 -15.324  1.00  0.82           O  
ATOM   3639  CG  TYR A 461      24.664   7.485 -18.926  1.00  0.82           C  
ATOM   3640  CD1 TYR A 461      25.957   7.062 -18.627  1.00  0.82           C  
ATOM   3641  CD2 TYR A 461      23.991   6.858 -19.968  1.00  0.82           C  
ATOM   3642  CE1 TYR A 461      26.564   6.041 -19.350  1.00  0.82           C  
ATOM   3643  CE2 TYR A 461      24.588   5.835 -20.698  1.00  0.82           C  
ATOM   3644  OH  TYR A 461      26.469   4.422 -21.100  1.00  0.82           O  
ATOM   3645  CZ  TYR A 461      25.873   5.434 -20.381  1.00  0.82           C  
ATOM   3646  N   SER A 462      23.087   5.811 -16.453  1.00  0.77           N  
ATOM   3647  CA  SER A 462      23.639   4.638 -15.785  1.00  0.77           C  
ATOM   3648  C   SER A 462      24.145   3.613 -16.794  1.00  0.77           C  
ATOM   3649  CB  SER A 462      22.590   3.996 -14.875  1.00  0.77           C  
ATOM   3650  O   SER A 462      23.395   3.173 -17.669  1.00  0.77           O  
ATOM   3651  OG  SER A 462      23.074   2.780 -14.330  1.00  0.77           O  
ATOM   3652  N   HIS A 463      25.406   3.259 -16.676  1.00  0.69           N  
ATOM   3653  CA  HIS A 463      26.036   2.291 -17.567  1.00  0.69           C  
ATOM   3654  C   HIS A 463      25.377   0.921 -17.446  1.00  0.69           C  
ATOM   3655  CB  HIS A 463      27.532   2.182 -17.268  1.00  0.69           C  
ATOM   3656  O   HIS A 463      25.260   0.194 -18.436  1.00  0.69           O  
ATOM   3657  CG  HIS A 463      28.326   3.356 -17.744  1.00  0.69           C  
ATOM   3658  CD2 HIS A 463      28.797   4.439 -17.082  1.00  0.69           C  
ATOM   3659  ND1 HIS A 463      28.720   3.505 -19.057  1.00  0.69           N  
ATOM   3660  CE1 HIS A 463      29.401   4.632 -19.180  1.00  0.69           C  
ATOM   3661  NE2 HIS A 463      29.462   5.218 -17.996  1.00  0.69           N  
ATOM   3662  N   GLN A 464      24.863   0.625 -16.216  1.00  0.70           N  
ATOM   3663  CA  GLN A 464      24.219  -0.652 -15.923  1.00  0.70           C  
ATOM   3664  C   GLN A 464      22.982  -0.856 -16.791  1.00  0.70           C  
ATOM   3665  CB  GLN A 464      23.842  -0.736 -14.443  1.00  0.70           C  
ATOM   3666  O   GLN A 464      22.726  -1.965 -17.266  1.00  0.70           O  
ATOM   3667  CG  GLN A 464      23.301  -2.096 -14.023  1.00  0.70           C  
ATOM   3668  CD  GLN A 464      22.962  -2.162 -12.545  1.00  0.70           C  
ATOM   3669  NE2 GLN A 464      22.474  -3.315 -12.100  1.00  0.70           N  
ATOM   3670  OE1 GLN A 464      23.139  -1.186 -11.810  1.00  0.70           O  
ATOM   3671  N   TYR A 465      22.321   0.188 -17.078  1.00  0.73           N  
ATOM   3672  CA  TYR A 465      21.055   0.093 -17.796  1.00  0.73           C  
ATOM   3673  C   TYR A 465      21.178   0.680 -19.198  1.00  0.73           C  
ATOM   3674  CB  TYR A 465      19.944   0.811 -17.025  1.00  0.73           C  
ATOM   3675  O   TYR A 465      20.261   0.553 -20.013  1.00  0.73           O  
ATOM   3676  CG  TYR A 465      19.769   0.316 -15.610  1.00  0.73           C  
ATOM   3677  CD1 TYR A 465      19.206  -0.932 -15.353  1.00  0.73           C  
ATOM   3678  CD2 TYR A 465      20.166   1.094 -14.528  1.00  0.73           C  
ATOM   3679  CE1 TYR A 465      19.041  -1.392 -14.050  1.00  0.73           C  
ATOM   3680  CE2 TYR A 465      20.005   0.645 -13.221  1.00  0.73           C  
ATOM   3681  OH  TYR A 465      19.283  -1.048 -11.702  1.00  0.73           O  
ATOM   3682  CZ  TYR A 465      19.443  -0.598 -12.993  1.00  0.73           C  
ATOM   3683  N   ASP A 466      22.253   1.274 -19.537  1.00  0.73           N  
ATOM   3684  CA  ASP A 466      22.445   1.989 -20.795  1.00  0.73           C  
ATOM   3685  C   ASP A 466      21.184   2.753 -21.190  1.00  0.73           C  
ATOM   3686  CB  ASP A 466      22.843   1.018 -21.908  1.00  0.73           C  
ATOM   3687  O   ASP A 466      20.656   2.564 -22.288  1.00  0.73           O  
ATOM   3688  CG  ASP A 466      23.412   1.718 -23.130  1.00  0.73           C  
ATOM   3689  OD1 ASP A 466      23.924   2.851 -23.000  1.00  0.73           O  
ATOM   3690  OD2 ASP A 466      23.347   1.132 -24.232  1.00  0.73           O  
ATOM   3691  N   ASN A 467      20.713   3.677 -20.317  1.00  0.83           N  
ATOM   3692  CA  ASN A 467      19.440   4.368 -20.499  1.00  0.83           C  
ATOM   3693  C   ASN A 467      19.575   5.550 -21.454  1.00  0.83           C  
ATOM   3694  CB  ASN A 467      18.885   4.834 -19.152  1.00  0.83           C  
ATOM   3695  O   ASN A 467      18.871   6.552 -21.312  1.00  0.83           O  
ATOM   3696  CG  ASN A 467      19.848   5.736 -18.404  1.00  0.83           C  
ATOM   3697  ND2 ASN A 467      19.308   6.627 -17.582  1.00  0.83           N  
ATOM   3698  OD1 ASN A 467      21.066   5.633 -18.566  1.00  0.83           O  
ATOM   3699  N   ARG A 468      20.339   5.503 -22.472  1.00  0.82           N  
ATOM   3700  CA  ARG A 468      20.470   6.501 -23.529  1.00  0.82           C  
ATOM   3701  C   ARG A 468      19.651   6.111 -24.755  1.00  0.82           C  
ATOM   3702  CB  ARG A 468      21.939   6.686 -23.916  1.00  0.82           C  
ATOM   3703  O   ARG A 468      19.655   4.949 -25.166  1.00  0.82           O  
ATOM   3704  CG  ARG A 468      22.806   7.238 -22.796  1.00  0.82           C  
ATOM   3705  CD  ARG A 468      24.272   7.308 -23.201  1.00  0.82           C  
ATOM   3706  NE  ARG A 468      25.115   7.757 -22.097  1.00  0.82           N  
ATOM   3707  NH1 ARG A 468      27.099   7.582 -23.267  1.00  0.82           N  
ATOM   3708  NH2 ARG A 468      27.108   8.295 -21.089  1.00  0.82           N  
ATOM   3709  CZ  ARG A 468      26.439   7.877 -22.153  1.00  0.82           C  
ATOM   3710  N   VAL A 469      18.860   7.046 -25.195  1.00  0.84           N  
ATOM   3711  CA  VAL A 469      18.096   6.817 -26.417  1.00  0.84           C  
ATOM   3712  C   VAL A 469      18.646   7.690 -27.542  1.00  0.84           C  
ATOM   3713  CB  VAL A 469      16.592   7.103 -26.208  1.00  0.84           C  
ATOM   3714  O   VAL A 469      18.853   8.892 -27.360  1.00  0.84           O  
ATOM   3715  CG1 VAL A 469      15.817   6.894 -27.507  1.00  0.84           C  
ATOM   3716  CG2 VAL A 469      16.030   6.216 -25.098  1.00  0.84           C  
ATOM   3717  N   TYR A 470      18.888   7.028 -28.679  1.00  0.88           N  
ATOM   3718  CA  TYR A 470      19.344   7.762 -29.854  1.00  0.88           C  
ATOM   3719  C   TYR A 470      18.164   8.236 -30.694  1.00  0.88           C  
ATOM   3720  CB  TYR A 470      20.273   6.890 -30.705  1.00  0.88           C  
ATOM   3721  O   TYR A 470      17.244   7.464 -30.976  1.00  0.88           O  
ATOM   3722  CG  TYR A 470      21.574   6.543 -30.023  1.00  0.88           C  
ATOM   3723  CD1 TYR A 470      22.164   7.423 -29.118  1.00  0.88           C  
ATOM   3724  CD2 TYR A 470      22.216   5.337 -30.282  1.00  0.88           C  
ATOM   3725  CE1 TYR A 470      23.364   7.109 -28.488  1.00  0.88           C  
ATOM   3726  CE2 TYR A 470      23.416   5.012 -29.658  1.00  0.88           C  
ATOM   3727  OH  TYR A 470      25.169   5.587 -28.143  1.00  0.88           O  
ATOM   3728  CZ  TYR A 470      23.981   5.903 -28.764  1.00  0.88           C  
ATOM   3729  N   THR A 471      18.207   9.528 -31.025  1.00  0.89           N  
ATOM   3730  CA  THR A 471      17.244  10.116 -31.950  1.00  0.89           C  
ATOM   3731  C   THR A 471      17.945  10.632 -33.204  1.00  0.89           C  
ATOM   3732  CB  THR A 471      16.461  11.264 -31.287  1.00  0.89           C  
ATOM   3733  O   THR A 471      19.010  11.246 -33.118  1.00  0.89           O  
ATOM   3734  CG2 THR A 471      15.320  11.740 -32.180  1.00  0.89           C  
ATOM   3735  OG1 THR A 471      15.919  10.807 -30.041  1.00  0.89           O  
ATOM   3736  N   CYS A 472      17.321  10.337 -34.317  1.00  0.92           N  
ATOM   3737  CA  CYS A 472      17.892  10.795 -35.579  1.00  0.92           C  
ATOM   3738  C   CYS A 472      17.958  12.316 -35.628  1.00  0.92           C  
ATOM   3739  CB  CYS A 472      17.074  10.272 -36.759  1.00  0.92           C  
ATOM   3740  O   CYS A 472      16.935  12.991 -35.496  1.00  0.92           O  
ATOM   3741  SG  CYS A 472      17.673  10.835 -38.367  1.00  0.92           S  
ATOM   3742  N   LYS A 473      19.167  12.828 -35.799  1.00  0.91           N  
ATOM   3743  CA  LYS A 473      19.425  14.265 -35.822  1.00  0.91           C  
ATOM   3744  C   LYS A 473      18.732  14.928 -37.009  1.00  0.91           C  
ATOM   3745  CB  LYS A 473      20.929  14.540 -35.872  1.00  0.91           C  
ATOM   3746  O   LYS A 473      18.157  16.010 -36.873  1.00  0.91           O  
ATOM   3747  CG  LYS A 473      21.296  16.005 -35.689  1.00  0.91           C  
ATOM   3748  CD  LYS A 473      22.806  16.198 -35.623  1.00  0.91           C  
ATOM   3749  CE  LYS A 473      23.175  17.665 -35.443  1.00  0.91           C  
ATOM   3750  NZ  LYS A 473      24.654  17.859 -35.371  1.00  0.91           N  
ATOM   3751  N   ALA A 474      18.720  14.345 -38.160  1.00  0.90           N  
ATOM   3752  CA  ALA A 474      18.106  14.883 -39.371  1.00  0.90           C  
ATOM   3753  C   ALA A 474      16.590  14.977 -39.223  1.00  0.90           C  
ATOM   3754  CB  ALA A 474      18.467  14.021 -40.579  1.00  0.90           C  
ATOM   3755  O   ALA A 474      15.987  15.993 -39.577  1.00  0.90           O  
ATOM   3756  N   CYS A 475      15.910  13.929 -38.738  1.00  0.91           N  
ATOM   3757  CA  CYS A 475      14.469  13.918 -38.512  1.00  0.91           C  
ATOM   3758  C   CYS A 475      14.075  14.945 -37.456  1.00  0.91           C  
ATOM   3759  CB  CYS A 475      14.004  12.527 -38.082  1.00  0.91           C  
ATOM   3760  O   CYS A 475      13.041  15.604 -37.581  1.00  0.91           O  
ATOM   3761  SG  CYS A 475      13.966  11.324 -39.429  1.00  0.91           S  
ATOM   3762  N   TYR A 476      14.872  15.057 -36.523  1.00  0.89           N  
ATOM   3763  CA  TYR A 476      14.620  16.034 -35.469  1.00  0.89           C  
ATOM   3764  C   TYR A 476      14.641  17.453 -36.025  1.00  0.89           C  
ATOM   3765  CB  TYR A 476      15.657  15.897 -34.350  1.00  0.89           C  
ATOM   3766  O   TYR A 476      13.796  18.278 -35.668  1.00  0.89           O  
ATOM   3767  CG  TYR A 476      15.387  16.785 -33.160  1.00  0.89           C  
ATOM   3768  CD1 TYR A 476      16.040  18.006 -33.015  1.00  0.89           C  
ATOM   3769  CD2 TYR A 476      14.479  16.404 -32.178  1.00  0.89           C  
ATOM   3770  CE1 TYR A 476      15.796  18.827 -31.919  1.00  0.89           C  
ATOM   3771  CE2 TYR A 476      14.226  17.216 -31.078  1.00  0.89           C  
ATOM   3772  OH  TYR A 476      14.642  19.233 -29.870  1.00  0.89           O  
ATOM   3773  CZ  TYR A 476      14.888  18.424 -30.957  1.00  0.89           C  
ATOM   3774  N   GLU A 477      15.618  17.780 -36.813  1.00  0.90           N  
ATOM   3775  CA  GLU A 477      15.717  19.097 -37.436  1.00  0.90           C  
ATOM   3776  C   GLU A 477      14.512  19.377 -38.329  1.00  0.90           C  
ATOM   3777  CB  GLU A 477      17.010  19.212 -38.246  1.00  0.90           C  
ATOM   3778  O   GLU A 477      14.162  20.536 -38.563  1.00  0.90           O  
ATOM   3779  CG  GLU A 477      18.266  19.298 -37.391  1.00  0.90           C  
ATOM   3780  CD  GLU A 477      19.550  19.273 -38.206  1.00  0.90           C  
ATOM   3781  OE1 GLU A 477      20.641  19.478 -37.627  1.00  0.90           O  
ATOM   3782  OE2 GLU A 477      19.463  19.048 -39.434  1.00  0.90           O  
ATOM   3783  N   ARG A 478      13.851  18.330 -38.797  1.00  0.91           N  
ATOM   3784  CA  ARG A 478      12.662  18.497 -39.626  1.00  0.91           C  
ATOM   3785  C   ARG A 478      11.399  18.536 -38.772  1.00  0.91           C  
ATOM   3786  CB  ARG A 478      12.562  17.370 -40.657  1.00  0.91           C  
ATOM   3787  O   ARG A 478      10.286  18.564 -39.300  1.00  0.91           O  
ATOM   3788  CG  ARG A 478      13.623  17.435 -41.745  1.00  0.91           C  
ATOM   3789  CD  ARG A 478      13.311  16.485 -42.893  1.00  0.91           C  
ATOM   3790  NE  ARG A 478      13.388  15.089 -42.474  1.00  0.91           N  
ATOM   3791  NH1 ARG A 478      15.659  14.886 -42.850  1.00  0.91           N  
ATOM   3792  NH2 ARG A 478      14.459  13.099 -42.062  1.00  0.91           N  
ATOM   3793  CZ  ARG A 478      14.502  14.361 -42.463  1.00  0.91           C  
ATOM   3794  N   GLY A 479      11.582  18.426 -37.485  1.00  0.85           N  
ATOM   3795  CA  GLY A 479      10.464  18.491 -36.557  1.00  0.85           C  
ATOM   3796  C   GLY A 479       9.895  17.128 -36.212  1.00  0.85           C  
ATOM   3797  O   GLY A 479       8.783  17.028 -35.689  1.00  0.85           O  
ATOM   3798  N   GLU A 480      10.523  16.064 -36.592  1.00  0.88           N  
ATOM   3799  CA  GLU A 480      10.095  14.705 -36.272  1.00  0.88           C  
ATOM   3800  C   GLU A 480      11.095  14.015 -35.348  1.00  0.88           C  
ATOM   3801  CB  GLU A 480       9.908  13.885 -37.551  1.00  0.88           C  
ATOM   3802  O   GLU A 480      12.305  14.215 -35.473  1.00  0.88           O  
ATOM   3803  CG  GLU A 480       8.891  14.476 -38.517  1.00  0.88           C  
ATOM   3804  CD  GLU A 480       7.454  14.322 -38.044  1.00  0.88           C  
ATOM   3805  OE1 GLU A 480       6.603  15.166 -38.403  1.00  0.88           O  
ATOM   3806  OE2 GLU A 480       7.178  13.349 -37.306  1.00  0.88           O  
ATOM   3807  N   GLU A 481      10.523  13.323 -34.266  1.00  0.84           N  
ATOM   3808  CA  GLU A 481      11.372  12.579 -33.340  1.00  0.84           C  
ATOM   3809  C   GLU A 481      11.327  11.082 -33.631  1.00  0.84           C  
ATOM   3810  CB  GLU A 481      10.952  12.846 -31.892  1.00  0.84           C  
ATOM   3811  O   GLU A 481      10.283  10.445 -33.476  1.00  0.84           O  
ATOM   3812  CG  GLU A 481      12.011  12.470 -30.866  1.00  0.84           C  
ATOM   3813  CD  GLU A 481      11.636  12.863 -29.445  1.00  0.84           C  
ATOM   3814  OE1 GLU A 481      12.435  12.612 -28.515  1.00  0.84           O  
ATOM   3815  OE2 GLU A 481      10.533  13.425 -29.262  1.00  0.84           O  
ATOM   3816  N   VAL A 482      12.442  10.599 -34.207  1.00  0.87           N  
ATOM   3817  CA  VAL A 482      12.524   9.181 -34.540  1.00  0.87           C  
ATOM   3818  C   VAL A 482      13.638   8.523 -33.729  1.00  0.87           C  
ATOM   3819  CB  VAL A 482      12.766   8.966 -36.051  1.00  0.87           C  
ATOM   3820  O   VAL A 482      14.812   8.874 -33.876  1.00  0.87           O  
ATOM   3821  CG1 VAL A 482      12.849   7.476 -36.377  1.00  0.87           C  
ATOM   3822  CG2 VAL A 482      11.663   9.635 -36.868  1.00  0.87           C  
ATOM   3823  N   SER A 483      13.288   7.579 -32.854  1.00  0.86           N  
ATOM   3824  CA  SER A 483      14.277   6.859 -32.058  1.00  0.86           C  
ATOM   3825  C   SER A 483      15.011   5.818 -32.898  1.00  0.86           C  
ATOM   3826  CB  SER A 483      13.612   6.182 -30.860  1.00  0.86           C  
ATOM   3827  O   SER A 483      14.393   5.105 -33.691  1.00  0.86           O  
ATOM   3828  OG  SER A 483      12.709   5.176 -31.287  1.00  0.86           O  
ATOM   3829  N   VAL A 484      16.332   5.813 -32.825  1.00  0.86           N  
ATOM   3830  CA  VAL A 484      17.160   4.881 -33.584  1.00  0.86           C  
ATOM   3831  C   VAL A 484      17.986   4.026 -32.626  1.00  0.86           C  
ATOM   3832  CB  VAL A 484      18.087   5.621 -34.573  1.00  0.86           C  
ATOM   3833  O   VAL A 484      18.373   4.486 -31.549  1.00  0.86           O  
ATOM   3834  CG1 VAL A 484      17.271   6.324 -35.656  1.00  0.86           C  
ATOM   3835  CG2 VAL A 484      18.969   6.623 -33.830  1.00  0.86           C  
ATOM   3836  N   VAL A 485      18.155   2.702 -32.997  1.00  0.81           N  
ATOM   3837  CA  VAL A 485      18.903   1.767 -32.162  1.00  0.81           C  
ATOM   3838  C   VAL A 485      20.036   1.143 -32.973  1.00  0.81           C  
ATOM   3839  CB  VAL A 485      17.988   0.663 -31.587  1.00  0.81           C  
ATOM   3840  O   VAL A 485      19.859   0.814 -34.148  1.00  0.81           O  
ATOM   3841  CG1 VAL A 485      18.161   0.552 -30.074  1.00  0.81           C  
ATOM   3842  CG2 VAL A 485      16.528   0.942 -31.942  1.00  0.81           C  
ATOM   3843  N   PRO A 486      21.189   1.079 -32.326  1.00  0.79           N  
ATOM   3844  CA  PRO A 486      22.287   0.392 -33.010  1.00  0.79           C  
ATOM   3845  C   PRO A 486      21.990  -1.084 -33.269  1.00  0.79           C  
ATOM   3846  CB  PRO A 486      23.461   0.550 -32.040  1.00  0.79           C  
ATOM   3847  O   PRO A 486      21.518  -1.788 -32.372  1.00  0.79           O  
ATOM   3848  CG  PRO A 486      23.072   1.688 -31.152  1.00  0.79           C  
ATOM   3849  CD  PRO A 486      21.574   1.717 -31.044  1.00  0.79           C  
ATOM   3850  N   LYS A 487      22.088  -1.530 -34.546  1.00  0.74           N  
ATOM   3851  CA  LYS A 487      21.854  -2.908 -34.968  1.00  0.74           C  
ATOM   3852  C   LYS A 487      23.096  -3.498 -35.630  1.00  0.74           C  
ATOM   3853  CB  LYS A 487      20.665  -2.982 -35.926  1.00  0.74           C  
ATOM   3854  O   LYS A 487      23.988  -2.761 -36.056  1.00  0.74           O  
ATOM   3855  CG  LYS A 487      19.359  -2.475 -35.332  1.00  0.74           C  
ATOM   3856  CD  LYS A 487      18.226  -2.520 -36.350  1.00  0.74           C  
ATOM   3857  CE  LYS A 487      16.933  -1.958 -35.775  1.00  0.74           C  
ATOM   3858  NZ  LYS A 487      15.826  -1.979 -36.777  1.00  0.74           N  
ATOM   3859  N   THR A 488      23.130  -4.882 -35.712  1.00  0.64           N  
ATOM   3860  CA  THR A 488      24.243  -5.595 -36.328  1.00  0.64           C  
ATOM   3861  C   THR A 488      24.077  -5.653 -37.844  1.00  0.64           C  
ATOM   3862  CB  THR A 488      24.369  -7.024 -35.768  1.00  0.64           C  
ATOM   3863  O   THR A 488      25.016  -5.998 -38.564  1.00  0.64           O  
ATOM   3864  CG2 THR A 488      24.811  -7.006 -34.308  1.00  0.64           C  
ATOM   3865  OG1 THR A 488      23.099  -7.682 -35.863  1.00  0.64           O  
ATOM   3866  N   SER A 489      22.892  -5.292 -38.269  1.00  0.67           N  
ATOM   3867  CA  SER A 489      22.648  -5.332 -39.707  1.00  0.67           C  
ATOM   3868  C   SER A 489      21.588  -4.315 -40.116  1.00  0.67           C  
ATOM   3869  CB  SER A 489      22.215  -6.733 -40.139  1.00  0.67           C  
ATOM   3870  O   SER A 489      20.697  -3.988 -39.329  1.00  0.67           O  
ATOM   3871  OG  SER A 489      23.173  -7.700 -39.743  1.00  0.67           O  
ATOM   3872  N   ALA A 490      21.792  -3.742 -41.326  1.00  0.70           N  
ATOM   3873  CA  ALA A 490      20.777  -2.864 -41.903  1.00  0.70           C  
ATOM   3874  C   ALA A 490      19.559  -3.661 -42.362  1.00  0.70           C  
ATOM   3875  CB  ALA A 490      21.361  -2.071 -43.070  1.00  0.70           C  
ATOM   3876  O   ALA A 490      19.662  -4.857 -42.642  1.00  0.70           O  
ATOM   3877  N   SER A 491      18.331  -3.117 -42.212  1.00  0.75           N  
ATOM   3878  CA  SER A 491      17.097  -3.791 -42.601  1.00  0.75           C  
ATOM   3879  C   SER A 491      17.150  -4.245 -44.056  1.00  0.75           C  
ATOM   3880  CB  SER A 491      15.894  -2.871 -42.390  1.00  0.75           C  
ATOM   3881  O   SER A 491      16.503  -5.226 -44.430  1.00  0.75           O  
ATOM   3882  OG  SER A 491      16.087  -1.631 -43.047  1.00  0.75           O  
ATOM   3883  N   THR A 492      17.934  -3.688 -44.876  1.00  0.69           N  
ATOM   3884  CA  THR A 492      18.030  -4.029 -46.291  1.00  0.69           C  
ATOM   3885  C   THR A 492      19.025  -5.165 -46.508  1.00  0.69           C  
ATOM   3886  CB  THR A 492      18.448  -2.810 -47.134  1.00  0.69           C  
ATOM   3887  O   THR A 492      19.059  -5.773 -47.580  1.00  0.69           O  
ATOM   3888  CG2 THR A 492      17.345  -1.757 -47.162  1.00  0.69           C  
ATOM   3889  OG1 THR A 492      19.631  -2.231 -46.571  1.00  0.69           O  
ATOM   3890  N   ASP A 493      19.808  -5.555 -45.461  1.00  0.62           N  
ATOM   3891  CA  ASP A 493      20.864  -6.550 -45.620  1.00  0.62           C  
ATOM   3892  C   ASP A 493      20.329  -7.960 -45.385  1.00  0.62           C  
ATOM   3893  CB  ASP A 493      22.022  -6.260 -44.663  1.00  0.62           C  
ATOM   3894  O   ASP A 493      19.363  -8.148 -44.642  1.00  0.62           O  
ATOM   3895  CG  ASP A 493      22.852  -5.059 -45.082  1.00  0.62           C  
ATOM   3896  OD1 ASP A 493      22.697  -4.581 -46.226  1.00  0.62           O  
ATOM   3897  OD2 ASP A 493      23.669  -4.589 -44.262  1.00  0.62           O  
ATOM   3898  N   SER A 494      20.625  -8.954 -46.257  1.00  0.61           N  
ATOM   3899  CA  SER A 494      20.400 -10.372 -45.992  1.00  0.61           C  
ATOM   3900  C   SER A 494      21.020 -10.791 -44.664  1.00  0.61           C  
ATOM   3901  CB  SER A 494      20.974 -11.226 -47.124  1.00  0.61           C  
ATOM   3902  O   SER A 494      22.005 -10.199 -44.218  1.00  0.61           O  
ATOM   3903  OG  SER A 494      20.939 -12.601 -46.784  1.00  0.61           O  
ATOM   3904  N   PRO A 495      20.198 -11.464 -43.735  1.00  0.50           N  
ATOM   3905  CA  PRO A 495      20.666 -11.905 -42.418  1.00  0.50           C  
ATOM   3906  C   PRO A 495      22.126 -12.351 -42.430  1.00  0.50           C  
ATOM   3907  CB  PRO A 495      19.739 -13.078 -42.090  1.00  0.50           C  
ATOM   3908  O   PRO A 495      22.872 -12.059 -41.492  1.00  0.50           O  
ATOM   3909  CG  PRO A 495      18.584 -12.926 -43.026  1.00  0.50           C  
ATOM   3910  CD  PRO A 495      19.022 -12.086 -44.192  1.00  0.50           C  
ATOM   3911  N   TRP A 496      22.612 -12.890 -43.565  1.00  0.46           N  
ATOM   3912  CA  TRP A 496      23.980 -13.388 -43.653  1.00  0.46           C  
ATOM   3913  C   TRP A 496      24.931 -12.289 -44.116  1.00  0.46           C  
ATOM   3914  CB  TRP A 496      24.058 -14.582 -44.608  1.00  0.46           C  
ATOM   3915  O   TRP A 496      26.049 -12.172 -43.608  1.00  0.46           O  
ATOM   3916  CG  TRP A 496      25.454 -15.064 -44.869  1.00  0.46           C  
ATOM   3917  CD1 TRP A 496      26.193 -14.875 -46.003  1.00  0.46           C  
ATOM   3918  CD2 TRP A 496      26.277 -15.821 -43.976  1.00  0.46           C  
ATOM   3919  CE2 TRP A 496      27.504 -16.055 -44.635  1.00  0.46           C  
ATOM   3920  CE3 TRP A 496      26.095 -16.324 -42.680  1.00  0.46           C  
ATOM   3921  NE1 TRP A 496      27.427 -15.468 -45.869  1.00  0.46           N  
ATOM   3922  CH2 TRP A 496      28.342 -17.252 -42.773  1.00  0.46           C  
ATOM   3923  CZ2 TRP A 496      28.546 -16.771 -44.041  1.00  0.46           C  
ATOM   3924  CZ3 TRP A 496      27.134 -17.036 -42.091  1.00  0.46           C  
ATOM   3925  N   MET A 497      24.557 -11.498 -45.267  1.00  0.44           N  
ATOM   3926  CA  MET A 497      25.363 -10.375 -45.736  1.00  0.44           C  
ATOM   3927  C   MET A 497      25.510  -9.317 -44.647  1.00  0.44           C  
ATOM   3928  CB  MET A 497      24.743  -9.753 -46.989  1.00  0.44           C  
ATOM   3929  O   MET A 497      26.549  -8.662 -44.549  1.00  0.44           O  
ATOM   3930  CG  MET A 497      24.957 -10.573 -48.251  1.00  0.44           C  
ATOM   3931  SD  MET A 497      26.714 -10.603 -48.780  1.00  0.44           S  
ATOM   3932  CE  MET A 497      26.851  -8.954 -49.526  1.00  0.44           C  
ATOM   3933  N   GLY A 498      24.548  -9.306 -43.759  1.00  0.49           N  
ATOM   3934  CA  GLY A 498      24.501  -8.396 -42.625  1.00  0.49           C  
ATOM   3935  C   GLY A 498      25.531  -8.717 -41.559  1.00  0.49           C  
ATOM   3936  O   GLY A 498      26.170  -7.814 -41.013  1.00  0.49           O  
ATOM   3937  N   LEU A 499      25.857 -10.086 -41.258  1.00  0.47           N  
ATOM   3938  CA  LEU A 499      26.896 -10.517 -40.329  1.00  0.47           C  
ATOM   3939  C   LEU A 499      28.284 -10.253 -40.904  1.00  0.47           C  
ATOM   3940  CB  LEU A 499      26.741 -12.005 -40.003  1.00  0.47           C  
ATOM   3941  O   LEU A 499      29.196  -9.856 -40.176  1.00  0.47           O  
ATOM   3942  CG  LEU A 499      25.715 -12.359 -38.925  1.00  0.47           C  
ATOM   3943  CD1 LEU A 499      25.143 -13.751 -39.175  1.00  0.47           C  
ATOM   3944  CD2 LEU A 499      26.345 -12.276 -37.539  1.00  0.47           C  
ATOM   3945  N   ALA A 500      28.463 -10.507 -42.224  1.00  0.44           N  
ATOM   3946  CA  ALA A 500      29.711 -10.266 -42.944  1.00  0.44           C  
ATOM   3947  C   ALA A 500      30.054  -8.779 -42.964  1.00  0.44           C  
ATOM   3948  CB  ALA A 500      29.616 -10.806 -44.369  1.00  0.44           C  
ATOM   3949  O   ALA A 500      31.206  -8.399 -42.738  1.00  0.44           O  
ATOM   3950  N   LYS A 501      28.959  -7.957 -43.211  1.00  0.48           N  
ATOM   3951  CA  LYS A 501      29.128  -6.507 -43.236  1.00  0.48           C  
ATOM   3952  C   LYS A 501      29.420  -5.963 -41.841  1.00  0.48           C  
ATOM   3953  CB  LYS A 501      27.882  -5.832 -43.811  1.00  0.48           C  
ATOM   3954  O   LYS A 501      30.188  -5.011 -41.688  1.00  0.48           O  
ATOM   3955  CG  LYS A 501      27.849  -5.786 -45.332  1.00  0.48           C  
ATOM   3956  CD  LYS A 501      26.661  -4.979 -45.841  1.00  0.48           C  
ATOM   3957  CE  LYS A 501      26.564  -5.024 -47.360  1.00  0.48           C  
ATOM   3958  NZ  LYS A 501      25.367  -4.285 -47.861  1.00  0.48           N  
ATOM   3959  N   TYR A 502      28.793  -6.549 -40.785  1.00  0.50           N  
ATOM   3960  CA  TYR A 502      29.072  -6.203 -39.395  1.00  0.50           C  
ATOM   3961  C   TYR A 502      30.540  -6.433 -39.060  1.00  0.50           C  
ATOM   3962  CB  TYR A 502      28.186  -7.021 -38.450  1.00  0.50           C  
ATOM   3963  O   TYR A 502      31.162  -5.618 -38.374  1.00  0.50           O  
ATOM   3964  CG  TYR A 502      28.437  -6.739 -36.988  1.00  0.50           C  
ATOM   3965  CD1 TYR A 502      29.196  -7.611 -36.211  1.00  0.50           C  
ATOM   3966  CD2 TYR A 502      27.916  -5.602 -36.381  1.00  0.50           C  
ATOM   3967  CE1 TYR A 502      29.429  -7.357 -34.863  1.00  0.50           C  
ATOM   3968  CE2 TYR A 502      28.142  -5.338 -35.034  1.00  0.50           C  
ATOM   3969  OH  TYR A 502      29.126  -5.963 -32.951  1.00  0.50           O  
ATOM   3970  CZ  TYR A 502      28.899  -6.219 -34.285  1.00  0.50           C  
ATOM   3971  N   ALA A 503      31.082  -7.628 -39.410  1.00  0.49           N  
ATOM   3972  CA  ALA A 503      32.491  -7.931 -39.174  1.00  0.49           C  
ATOM   3973  C   ALA A 503      33.392  -6.862 -39.786  1.00  0.49           C  
ATOM   3974  CB  ALA A 503      32.841  -9.305 -39.739  1.00  0.49           C  
ATOM   3975  O   ALA A 503      34.419  -6.501 -39.207  1.00  0.49           O  
ATOM   3976  N   TRP A 504      32.866  -6.121 -40.883  1.00  0.48           N  
ATOM   3977  CA  TRP A 504      33.669  -5.226 -41.709  1.00  0.48           C  
ATOM   3978  C   TRP A 504      33.398  -3.768 -41.354  1.00  0.48           C  
ATOM   3979  CB  TRP A 504      33.385  -5.465 -43.194  1.00  0.48           C  
ATOM   3980  O   TRP A 504      34.313  -2.941 -41.357  1.00  0.48           O  
ATOM   3981  CG  TRP A 504      33.919  -6.765 -43.715  1.00  0.48           C  
ATOM   3982  CD1 TRP A 504      34.872  -7.555 -43.137  1.00  0.48           C  
ATOM   3983  CD2 TRP A 504      33.532  -7.423 -44.925  1.00  0.48           C  
ATOM   3984  CE2 TRP A 504      34.292  -8.610 -45.017  1.00  0.48           C  
ATOM   3985  CE3 TRP A 504      32.614  -7.125 -45.942  1.00  0.48           C  
ATOM   3986  NE1 TRP A 504      35.101  -8.667 -43.914  1.00  0.48           N  
ATOM   3987  CH2 TRP A 504      33.257  -9.184 -47.067  1.00  0.48           C  
ATOM   3988  CZ2 TRP A 504      34.162  -9.500 -46.086  1.00  0.48           C  
ATOM   3989  CZ3 TRP A 504      32.486  -8.011 -47.005  1.00  0.48           C  
ATOM   3990  N   SER A 505      32.094  -3.426 -40.828  1.00  0.50           N  
ATOM   3991  CA  SER A 505      31.702  -2.026 -40.698  1.00  0.50           C  
ATOM   3992  C   SER A 505      31.266  -1.705 -39.272  1.00  0.50           C  
ATOM   3993  CB  SER A 505      30.571  -1.693 -41.672  1.00  0.50           C  
ATOM   3994  O   SER A 505      31.161  -0.535 -38.898  1.00  0.50           O  
ATOM   3995  OG  SER A 505      29.466  -2.558 -41.476  1.00  0.50           O  
ATOM   3996  N   GLY A 506      31.287  -2.751 -38.352  1.00  0.63           N  
ATOM   3997  CA  GLY A 506      30.737  -2.520 -37.026  1.00  0.63           C  
ATOM   3998  C   GLY A 506      29.223  -2.413 -37.018  1.00  0.63           C  
ATOM   3999  O   GLY A 506      28.550  -3.001 -37.867  1.00  0.63           O  
ATOM   4000  N   TYR A 507      28.602  -1.858 -35.841  1.00  0.73           N  
ATOM   4001  CA  TYR A 507      27.154  -1.707 -35.745  1.00  0.73           C  
ATOM   4002  C   TYR A 507      26.662  -0.581 -36.647  1.00  0.73           C  
ATOM   4003  CB  TYR A 507      26.737  -1.436 -34.297  1.00  0.73           C  
ATOM   4004  O   TYR A 507      27.442   0.283 -37.054  1.00  0.73           O  
ATOM   4005  CG  TYR A 507      27.191  -0.094 -33.775  1.00  0.73           C  
ATOM   4006  CD1 TYR A 507      28.422   0.048 -33.139  1.00  0.73           C  
ATOM   4007  CD2 TYR A 507      26.390   1.034 -33.917  1.00  0.73           C  
ATOM   4008  CE1 TYR A 507      28.843   1.282 -32.655  1.00  0.73           C  
ATOM   4009  CE2 TYR A 507      26.802   2.273 -33.437  1.00  0.73           C  
ATOM   4010  OH  TYR A 507      28.441   3.611 -32.332  1.00  0.73           O  
ATOM   4011  CZ  TYR A 507      28.028   2.387 -32.809  1.00  0.73           C  
ATOM   4012  N   VAL A 508      25.420  -0.688 -37.081  1.00  0.77           N  
ATOM   4013  CA  VAL A 508      24.790   0.291 -37.960  1.00  0.77           C  
ATOM   4014  C   VAL A 508      23.589   0.919 -37.258  1.00  0.77           C  
ATOM   4015  CB  VAL A 508      24.353  -0.346 -39.298  1.00  0.77           C  
ATOM   4016  O   VAL A 508      22.893   0.252 -36.489  1.00  0.77           O  
ATOM   4017  CG1 VAL A 508      23.656   0.684 -40.185  1.00  0.77           C  
ATOM   4018  CG2 VAL A 508      25.556  -0.950 -40.020  1.00  0.77           C  
ATOM   4019  N   ILE A 509      23.464   2.276 -37.451  1.00  0.85           N  
ATOM   4020  CA  ILE A 509      22.275   2.989 -36.994  1.00  0.85           C  
ATOM   4021  C   ILE A 509      21.411   3.372 -38.193  1.00  0.85           C  
ATOM   4022  CB  ILE A 509      22.650   4.247 -36.179  1.00  0.85           C  
ATOM   4023  O   ILE A 509      21.840   4.142 -39.055  1.00  0.85           O  
ATOM   4024  CG1 ILE A 509      23.527   3.866 -34.982  1.00  0.85           C  
ATOM   4025  CG2 ILE A 509      21.390   4.989 -35.722  1.00  0.85           C  
ATOM   4026  CD1 ILE A 509      24.049   5.059 -34.192  1.00  0.85           C  
ATOM   4027  N   GLU A 510      20.253   2.735 -38.184  1.00  0.84           N  
ATOM   4028  CA  GLU A 510      19.351   2.963 -39.308  1.00  0.84           C  
ATOM   4029  C   GLU A 510      18.081   3.680 -38.859  1.00  0.84           C  
ATOM   4030  CB  GLU A 510      18.994   1.639 -39.989  1.00  0.84           C  
ATOM   4031  O   GLU A 510      17.411   3.240 -37.923  1.00  0.84           O  
ATOM   4032  CG  GLU A 510      18.132   1.800 -41.233  1.00  0.84           C  
ATOM   4033  CD  GLU A 510      17.717   0.474 -41.851  1.00  0.84           C  
ATOM   4034  OE1 GLU A 510      17.153   0.476 -42.969  1.00  0.84           O  
ATOM   4035  OE2 GLU A 510      17.958  -0.574 -41.212  1.00  0.84           O  
ATOM   4036  N   CYS A 511      17.812   4.825 -39.595  1.00  0.89           N  
ATOM   4037  CA  CYS A 511      16.564   5.555 -39.404  1.00  0.89           C  
ATOM   4038  C   CYS A 511      15.525   5.140 -40.438  1.00  0.89           C  
ATOM   4039  CB  CYS A 511      16.806   7.062 -39.487  1.00  0.89           C  
ATOM   4040  O   CYS A 511      15.827   5.059 -41.630  1.00  0.89           O  
ATOM   4041  SG  CYS A 511      15.296   8.048 -39.393  1.00  0.89           S  
ATOM   4042  N   PRO A 512      14.334   4.807 -40.015  1.00  0.86           N  
ATOM   4043  CA  PRO A 512      13.290   4.412 -40.964  1.00  0.86           C  
ATOM   4044  C   PRO A 512      13.003   5.490 -42.007  1.00  0.86           C  
ATOM   4045  CB  PRO A 512      12.070   4.180 -40.069  1.00  0.86           C  
ATOM   4046  O   PRO A 512      12.574   5.177 -43.121  1.00  0.86           O  
ATOM   4047  CG  PRO A 512      12.629   4.036 -38.691  1.00  0.86           C  
ATOM   4048  CD  PRO A 512      13.970   4.710 -38.647  1.00  0.86           C  
ATOM   4049  N   ASN A 513      13.269   6.707 -41.688  1.00  0.88           N  
ATOM   4050  CA  ASN A 513      12.982   7.824 -42.583  1.00  0.88           C  
ATOM   4051  C   ASN A 513      14.209   8.215 -43.402  1.00  0.88           C  
ATOM   4052  CB  ASN A 513      12.467   9.027 -41.791  1.00  0.88           C  
ATOM   4053  O   ASN A 513      14.084   8.613 -44.562  1.00  0.88           O  
ATOM   4054  CG  ASN A 513      11.103   8.782 -41.177  1.00  0.88           C  
ATOM   4055  ND2 ASN A 513      10.381   9.858 -40.886  1.00  0.88           N  
ATOM   4056  OD1 ASN A 513      10.701   7.635 -40.966  1.00  0.88           O  
ATOM   4057  N   CYS A 514      15.420   7.981 -42.885  1.00  0.89           N  
ATOM   4058  CA  CYS A 514      16.636   8.505 -43.497  1.00  0.89           C  
ATOM   4059  C   CYS A 514      17.528   7.373 -43.993  1.00  0.89           C  
ATOM   4060  CB  CYS A 514      17.405   9.374 -42.502  1.00  0.89           C  
ATOM   4061  O   CYS A 514      18.500   7.612 -44.712  1.00  0.89           O  
ATOM   4062  SG  CYS A 514      16.471  10.800 -41.907  1.00  0.89           S  
ATOM   4063  N   GLY A 515      17.174   6.153 -43.586  1.00  0.86           N  
ATOM   4064  CA  GLY A 515      18.034   5.031 -43.926  1.00  0.86           C  
ATOM   4065  C   GLY A 515      19.197   4.858 -42.968  1.00  0.86           C  
ATOM   4066  O   GLY A 515      19.088   5.188 -41.786  1.00  0.86           O  
ATOM   4067  N   VAL A 516      20.365   4.335 -43.500  1.00  0.84           N  
ATOM   4068  CA  VAL A 516      21.538   4.147 -42.654  1.00  0.84           C  
ATOM   4069  C   VAL A 516      22.199   5.496 -42.380  1.00  0.84           C  
ATOM   4070  CB  VAL A 516      22.554   3.177 -43.298  1.00  0.84           C  
ATOM   4071  O   VAL A 516      22.716   6.139 -43.297  1.00  0.84           O  
ATOM   4072  CG1 VAL A 516      23.783   3.012 -42.407  1.00  0.84           C  
ATOM   4073  CG2 VAL A 516      21.900   1.823 -43.568  1.00  0.84           C  
ATOM   4074  N   VAL A 517      22.191   5.863 -41.176  1.00  0.85           N  
ATOM   4075  CA  VAL A 517      22.685   7.195 -40.842  1.00  0.85           C  
ATOM   4076  C   VAL A 517      24.095   7.093 -40.266  1.00  0.85           C  
ATOM   4077  CB  VAL A 517      21.751   7.913 -39.843  1.00  0.85           C  
ATOM   4078  O   VAL A 517      24.824   8.087 -40.214  1.00  0.85           O  
ATOM   4079  CG1 VAL A 517      20.415   8.252 -40.501  1.00  0.85           C  
ATOM   4080  CG2 VAL A 517      21.535   7.050 -38.601  1.00  0.85           C  
ATOM   4081  N   TYR A 518      24.479   5.837 -39.830  1.00  0.82           N  
ATOM   4082  CA  TYR A 518      25.794   5.720 -39.211  1.00  0.82           C  
ATOM   4083  C   TYR A 518      26.306   4.286 -39.284  1.00  0.82           C  
ATOM   4084  CB  TYR A 518      25.744   6.183 -37.751  1.00  0.82           C  
ATOM   4085  O   TYR A 518      25.545   3.338 -39.078  1.00  0.82           O  
ATOM   4086  CG  TYR A 518      27.080   6.127 -37.051  1.00  0.82           C  
ATOM   4087  CD1 TYR A 518      27.424   5.040 -36.250  1.00  0.82           C  
ATOM   4088  CD2 TYR A 518      28.001   7.160 -37.188  1.00  0.82           C  
ATOM   4089  CE1 TYR A 518      28.653   4.985 -35.601  1.00  0.82           C  
ATOM   4090  CE2 TYR A 518      29.233   7.116 -36.543  1.00  0.82           C  
ATOM   4091  OH  TYR A 518      30.767   5.977 -35.113  1.00  0.82           O  
ATOM   4092  CZ  TYR A 518      29.549   6.026 -35.754  1.00  0.82           C  
ATOM   4093  N   ARG A 519      27.761   4.195 -39.538  1.00  0.78           N  
ATOM   4094  CA  ARG A 519      28.500   2.941 -39.434  1.00  0.78           C  
ATOM   4095  C   ARG A 519      29.711   3.093 -38.520  1.00  0.78           C  
ATOM   4096  CB  ARG A 519      28.945   2.462 -40.818  1.00  0.78           C  
ATOM   4097  O   ARG A 519      30.500   4.027 -38.677  1.00  0.78           O  
ATOM   4098  CG  ARG A 519      27.796   2.060 -41.729  1.00  0.78           C  
ATOM   4099  CD  ARG A 519      28.296   1.486 -43.047  1.00  0.78           C  
ATOM   4100  NE  ARG A 519      27.194   1.175 -43.953  1.00  0.78           N  
ATOM   4101  NH1 ARG A 519      26.942  -1.005 -43.228  1.00  0.78           N  
ATOM   4102  NH2 ARG A 519      25.584  -0.176 -44.879  1.00  0.78           N  
ATOM   4103  CZ  ARG A 519      26.576  -0.002 -44.018  1.00  0.78           C  
ATOM   4104  N   SER A 520      29.784   2.274 -37.527  1.00  0.70           N  
ATOM   4105  CA  SER A 520      30.823   2.385 -36.509  1.00  0.70           C  
ATOM   4106  C   SER A 520      32.212   2.230 -37.118  1.00  0.70           C  
ATOM   4107  CB  SER A 520      30.617   1.336 -35.415  1.00  0.70           C  
ATOM   4108  O   SER A 520      33.178   2.823 -36.632  1.00  0.70           O  
ATOM   4109  OG  SER A 520      30.783   0.028 -35.935  1.00  0.70           O  
ATOM   4110  N   ARG A 521      32.284   1.509 -38.182  1.00  0.66           N  
ATOM   4111  CA  ARG A 521      33.589   1.341 -38.812  1.00  0.66           C  
ATOM   4112  C   ARG A 521      33.543   1.742 -40.283  1.00  0.66           C  
ATOM   4113  CB  ARG A 521      34.069  -0.105 -38.678  1.00  0.66           C  
ATOM   4114  O   ARG A 521      33.792   0.918 -41.165  1.00  0.66           O  
ATOM   4115  CG  ARG A 521      34.305  -0.546 -37.243  1.00  0.66           C  
ATOM   4116  CD  ARG A 521      34.750  -2.000 -37.164  1.00  0.66           C  
ATOM   4117  NE  ARG A 521      34.916  -2.439 -35.782  1.00  0.66           N  
ATOM   4118  NH1 ARG A 521      35.578  -4.584 -36.325  1.00  0.66           N  
ATOM   4119  NH2 ARG A 521      35.423  -3.950 -34.128  1.00  0.66           N  
ATOM   4120  CZ  ARG A 521      35.305  -3.657 -35.415  1.00  0.66           C  
ATOM   4121  N   GLN A 522      33.111   2.877 -40.559  1.00  0.58           N  
ATOM   4122  CA  GLN A 522      33.089   3.385 -41.926  1.00  0.58           C  
ATOM   4123  C   GLN A 522      34.499   3.695 -42.421  1.00  0.58           C  
ATOM   4124  CB  GLN A 522      32.213   4.636 -42.020  1.00  0.58           C  
ATOM   4125  O   GLN A 522      34.833   3.418 -43.575  1.00  0.58           O  
ATOM   4126  CG  GLN A 522      31.965   5.107 -43.447  1.00  0.58           C  
ATOM   4127  CD  GLN A 522      30.953   6.235 -43.525  1.00  0.58           C  
ATOM   4128  NE2 GLN A 522      30.634   6.662 -44.742  1.00  0.58           N  
ATOM   4129  OE1 GLN A 522      30.461   6.717 -42.500  1.00  0.58           O  
ATOM   4130  N   TYR A 523      35.454   4.179 -41.505  1.00  0.53           N  
ATOM   4131  CA  TYR A 523      36.842   4.547 -41.763  1.00  0.53           C  
ATOM   4132  C   TYR A 523      37.787   3.797 -40.832  1.00  0.53           C  
ATOM   4133  CB  TYR A 523      37.037   6.057 -41.599  1.00  0.53           C  
ATOM   4134  O   TYR A 523      37.400   3.406 -39.728  1.00  0.53           O  
ATOM   4135  CG  TYR A 523      36.085   6.885 -42.428  1.00  0.53           C  
ATOM   4136  CD1 TYR A 523      36.267   7.026 -43.801  1.00  0.53           C  
ATOM   4137  CD2 TYR A 523      35.002   7.530 -41.839  1.00  0.53           C  
ATOM   4138  CE1 TYR A 523      35.394   7.790 -44.569  1.00  0.53           C  
ATOM   4139  CE2 TYR A 523      34.122   8.296 -42.596  1.00  0.53           C  
ATOM   4140  OH  TYR A 523      33.458   9.177 -44.712  1.00  0.53           O  
ATOM   4141  CZ  TYR A 523      34.326   8.420 -43.958  1.00  0.53           C  
ATOM   4142  N   TRP A 524      38.947   3.226 -41.318  1.00  0.42           N  
ATOM   4143  CA  TRP A 524      39.960   2.444 -40.616  1.00  0.42           C  
ATOM   4144  C   TRP A 524      40.556   3.238 -39.459  1.00  0.42           C  
ATOM   4145  CB  TRP A 524      41.069   2.012 -41.580  1.00  0.42           C  
ATOM   4146  O   TRP A 524      40.882   2.672 -38.412  1.00  0.42           O  
ATOM   4147  CG  TRP A 524      40.698   0.853 -42.456  1.00  0.42           C  
ATOM   4148  CD1 TRP A 524      39.789   0.851 -43.477  1.00  0.42           C  
ATOM   4149  CD2 TRP A 524      41.224  -0.475 -42.383  1.00  0.42           C  
ATOM   4150  CE2 TRP A 524      40.589  -1.232 -43.392  1.00  0.42           C  
ATOM   4151  CE3 TRP A 524      42.172  -1.100 -41.561  1.00  0.42           C  
ATOM   4152  NE1 TRP A 524      39.719  -0.401 -44.045  1.00  0.42           N  
ATOM   4153  CH2 TRP A 524      41.804  -3.170 -42.785  1.00  0.42           C  
ATOM   4154  CZ2 TRP A 524      40.873  -2.584 -43.602  1.00  0.42           C  
ATOM   4155  CZ3 TRP A 524      42.453  -2.445 -41.772  1.00  0.42           C  
ATOM   4156  N   PHE A 525      40.473   4.606 -39.403  1.00  0.36           N  
ATOM   4157  CA  PHE A 525      40.874   5.564 -38.380  1.00  0.36           C  
ATOM   4158  C   PHE A 525      40.081   6.858 -38.508  1.00  0.36           C  
ATOM   4159  CB  PHE A 525      42.375   5.856 -38.474  1.00  0.36           C  
ATOM   4160  O   PHE A 525      39.707   7.256 -39.614  1.00  0.36           O  
ATOM   4161  CG  PHE A 525      43.158   5.406 -37.271  1.00  0.36           C  
ATOM   4162  CD1 PHE A 525      43.352   6.260 -36.192  1.00  0.36           C  
ATOM   4163  CD2 PHE A 525      43.700   4.129 -37.218  1.00  0.36           C  
ATOM   4164  CE1 PHE A 525      44.077   5.847 -35.076  1.00  0.36           C  
ATOM   4165  CE2 PHE A 525      44.425   3.708 -36.107  1.00  0.36           C  
ATOM   4166  CZ  PHE A 525      44.613   4.569 -35.038  1.00  0.36           C  
ATOM   4167  N   GLY A 526      39.524   7.385 -37.246  1.00  0.52           N  
ATOM   4168  CA  GLY A 526      38.907   8.702 -37.198  1.00  0.52           C  
ATOM   4169  C   GLY A 526      37.391   8.650 -37.177  1.00  0.52           C  
ATOM   4170  O   GLY A 526      36.726   9.607 -37.579  1.00  0.52           O  
ATOM   4171  N   ASN A 527      36.857   7.432 -36.894  1.00  0.60           N  
ATOM   4172  CA  ASN A 527      35.399   7.410 -36.832  1.00  0.60           C  
ATOM   4173  C   ASN A 527      34.874   8.262 -35.680  1.00  0.60           C  
ATOM   4174  CB  ASN A 527      34.888   5.974 -36.706  1.00  0.60           C  
ATOM   4175  O   ASN A 527      35.405   8.207 -34.570  1.00  0.60           O  
ATOM   4176  CG  ASN A 527      35.129   5.156 -37.960  1.00  0.60           C  
ATOM   4177  ND2 ASN A 527      35.490   3.891 -37.783  1.00  0.60           N  
ATOM   4178  OD1 ASN A 527      34.992   5.658 -39.079  1.00  0.60           O  
ATOM   4179  N   GLN A 528      34.093   9.242 -35.998  1.00  0.68           N  
ATOM   4180  CA  GLN A 528      33.452  10.109 -35.015  1.00  0.68           C  
ATOM   4181  C   GLN A 528      32.269   9.409 -34.353  1.00  0.68           C  
ATOM   4182  CB  GLN A 528      32.992  11.414 -35.667  1.00  0.68           C  
ATOM   4183  O   GLN A 528      31.648   8.527 -34.950  1.00  0.68           O  
ATOM   4184  CG  GLN A 528      34.136  12.297 -36.147  1.00  0.68           C  
ATOM   4185  CD  GLN A 528      33.672  13.677 -36.573  1.00  0.68           C  
ATOM   4186  NE2 GLN A 528      34.613  14.517 -36.989  1.00  0.68           N  
ATOM   4187  OE1 GLN A 528      32.476  13.986 -36.531  1.00  0.68           O  
ATOM   4188  N   ASP A 529      32.149   9.640 -33.057  1.00  0.73           N  
ATOM   4189  CA  ASP A 529      31.023   9.125 -32.284  1.00  0.73           C  
ATOM   4190  C   ASP A 529      29.693   9.517 -32.923  1.00  0.73           C  
ATOM   4191  CB  ASP A 529      31.085   9.633 -30.842  1.00  0.73           C  
ATOM   4192  O   ASP A 529      29.517  10.660 -33.351  1.00  0.73           O  
ATOM   4193  CG  ASP A 529      30.123   8.909 -29.916  1.00  0.73           C  
ATOM   4194  OD1 ASP A 529      28.943   8.725 -30.285  1.00  0.73           O  
ATOM   4195  OD2 ASP A 529      30.548   8.521 -28.807  1.00  0.73           O  
ATOM   4196  N   PRO A 530      28.817   8.529 -33.070  1.00  0.79           N  
ATOM   4197  CA  PRO A 530      27.523   8.870 -33.667  1.00  0.79           C  
ATOM   4198  C   PRO A 530      26.843  10.045 -32.969  1.00  0.79           C  
ATOM   4199  CB  PRO A 530      26.707   7.586 -33.494  1.00  0.79           C  
ATOM   4200  O   PRO A 530      26.093  10.793 -33.602  1.00  0.79           O  
ATOM   4201  CG  PRO A 530      27.407   6.831 -32.411  1.00  0.79           C  
ATOM   4202  CD  PRO A 530      28.859   7.211 -32.426  1.00  0.79           C  
ATOM   4203  N   VAL A 531      27.116  10.257 -31.732  1.00  0.78           N  
ATOM   4204  CA  VAL A 531      26.508  11.326 -30.947  1.00  0.78           C  
ATOM   4205  C   VAL A 531      26.971  12.682 -31.474  1.00  0.78           C  
ATOM   4206  CB  VAL A 531      26.849  11.193 -29.446  1.00  0.78           C  
ATOM   4207  O   VAL A 531      26.217  13.657 -31.445  1.00  0.78           O  
ATOM   4208  CG1 VAL A 531      26.274  12.366 -28.655  1.00  0.78           C  
ATOM   4209  CG2 VAL A 531      26.327   9.867 -28.896  1.00  0.78           C  
ATOM   4210  N   ASP A 532      28.158  12.713 -31.998  1.00  0.78           N  
ATOM   4211  CA  ASP A 532      28.724  13.961 -32.500  1.00  0.78           C  
ATOM   4212  C   ASP A 532      28.349  14.185 -33.964  1.00  0.78           C  
ATOM   4213  CB  ASP A 532      30.246  13.962 -32.342  1.00  0.78           C  
ATOM   4214  O   ASP A 532      28.492  15.293 -34.484  1.00  0.78           O  
ATOM   4215  CG  ASP A 532      30.691  13.937 -30.890  1.00  0.78           C  
ATOM   4216  OD1 ASP A 532      30.015  14.547 -30.035  1.00  0.78           O  
ATOM   4217  OD2 ASP A 532      31.729  13.304 -30.600  1.00  0.78           O  
ATOM   4218  N   THR A 533      27.709  13.314 -34.587  1.00  0.82           N  
ATOM   4219  CA  THR A 533      27.570  13.449 -36.033  1.00  0.82           C  
ATOM   4220  C   THR A 533      26.110  13.298 -36.452  1.00  0.82           C  
ATOM   4221  CB  THR A 533      28.430  12.410 -36.777  1.00  0.82           C  
ATOM   4222  O   THR A 533      25.500  14.248 -36.949  1.00  0.82           O  
ATOM   4223  CG2 THR A 533      29.916  12.668 -36.556  1.00  0.82           C  
ATOM   4224  OG1 THR A 533      28.107  11.100 -36.297  1.00  0.82           O  
ATOM   4225  N   VAL A 534      25.426  12.082 -36.083  1.00  0.86           N  
ATOM   4226  CA  VAL A 534      24.195  11.766 -36.800  1.00  0.86           C  
ATOM   4227  C   VAL A 534      23.048  11.594 -35.807  1.00  0.86           C  
ATOM   4228  CB  VAL A 534      24.351  10.491 -37.660  1.00  0.86           C  
ATOM   4229  O   VAL A 534      21.876  11.633 -36.190  1.00  0.86           O  
ATOM   4230  CG1 VAL A 534      25.307  10.740 -38.825  1.00  0.86           C  
ATOM   4231  CG2 VAL A 534      24.840   9.326 -36.802  1.00  0.86           C  
ATOM   4232  N   VAL A 535      23.445  11.405 -34.478  1.00  0.88           N  
ATOM   4233  CA  VAL A 535      22.356  11.120 -33.550  1.00  0.88           C  
ATOM   4234  C   VAL A 535      22.387  12.117 -32.394  1.00  0.88           C  
ATOM   4235  CB  VAL A 535      22.433   9.674 -33.011  1.00  0.88           C  
ATOM   4236  O   VAL A 535      23.440  12.675 -32.075  1.00  0.88           O  
ATOM   4237  CG1 VAL A 535      22.243   8.665 -34.141  1.00  0.88           C  
ATOM   4238  CG2 VAL A 535      23.766   9.441 -32.301  1.00  0.88           C  
ATOM   4239  N   ARG A 536      21.201  12.395 -31.831  1.00  0.85           N  
ATOM   4240  CA  ARG A 536      21.011  13.080 -30.557  1.00  0.85           C  
ATOM   4241  C   ARG A 536      20.752  12.083 -29.432  1.00  0.85           C  
ATOM   4242  CB  ARG A 536      19.853  14.077 -30.649  1.00  0.85           C  
ATOM   4243  O   ARG A 536      20.047  11.090 -29.625  1.00  0.85           O  
ATOM   4244  CG  ARG A 536      20.041  15.320 -29.793  1.00  0.85           C  
ATOM   4245  CD  ARG A 536      18.787  16.183 -29.770  1.00  0.85           C  
ATOM   4246  NE  ARG A 536      18.652  16.903 -28.507  1.00  0.85           N  
ATOM   4247  NH1 ARG A 536      19.159  18.975 -29.396  1.00  0.85           N  
ATOM   4248  NH2 ARG A 536      18.683  18.765 -27.163  1.00  0.85           N  
ATOM   4249  CZ  ARG A 536      18.831  18.213 -28.358  1.00  0.85           C  
ATOM   4250  N   THR A 537      21.364  12.336 -28.285  1.00  0.83           N  
ATOM   4251  CA  THR A 537      21.208  11.441 -27.144  1.00  0.83           C  
ATOM   4252  C   THR A 537      20.272  12.049 -26.104  1.00  0.83           C  
ATOM   4253  CB  THR A 537      22.567  11.123 -26.493  1.00  0.83           C  
ATOM   4254  O   THR A 537      20.402  13.225 -25.756  1.00  0.83           O  
ATOM   4255  CG2 THR A 537      22.435  10.005 -25.464  1.00  0.83           C  
ATOM   4256  OG1 THR A 537      23.493  10.717 -27.508  1.00  0.83           O  
ATOM   4257  N   GLU A 538      19.258  11.297 -25.775  1.00  0.83           N  
ATOM   4258  CA  GLU A 538      18.376  11.637 -24.662  1.00  0.83           C  
ATOM   4259  C   GLU A 538      18.460  10.594 -23.552  1.00  0.83           C  
ATOM   4260  CB  GLU A 538      16.930  11.776 -25.145  1.00  0.83           C  
ATOM   4261  O   GLU A 538      18.355   9.393 -23.812  1.00  0.83           O  
ATOM   4262  CG  GLU A 538      15.989  12.367 -24.106  1.00  0.83           C  
ATOM   4263  CD  GLU A 538      14.549  12.465 -24.586  1.00  0.83           C  
ATOM   4264  OE1 GLU A 538      13.666  12.841 -23.783  1.00  0.83           O  
ATOM   4265  OE2 GLU A 538      14.304  12.161 -25.775  1.00  0.83           O  
ATOM   4266  N   ILE A 539      18.686  11.124 -22.346  1.00  0.86           N  
ATOM   4267  CA  ILE A 539      18.727  10.222 -21.200  1.00  0.86           C  
ATOM   4268  C   ILE A 539      17.321  10.041 -20.634  1.00  0.86           C  
ATOM   4269  CB  ILE A 539      19.683  10.744 -20.104  1.00  0.86           C  
ATOM   4270  O   ILE A 539      16.661  11.018 -20.269  1.00  0.86           O  
ATOM   4271  CG1 ILE A 539      21.095  10.929 -20.671  1.00  0.86           C  
ATOM   4272  CG2 ILE A 539      19.695   9.796 -18.901  1.00  0.86           C  
ATOM   4273  CD1 ILE A 539      22.070  11.587 -19.703  1.00  0.86           C  
ATOM   4274  N   VAL A 540      16.887   8.719 -20.619  1.00  0.87           N  
ATOM   4275  CA  VAL A 540      15.524   8.465 -20.164  1.00  0.87           C  
ATOM   4276  C   VAL A 540      15.554   7.668 -18.862  1.00  0.87           C  
ATOM   4277  CB  VAL A 540      14.701   7.711 -21.232  1.00  0.87           C  
ATOM   4278  O   VAL A 540      16.554   7.018 -18.547  1.00  0.87           O  
ATOM   4279  CG1 VAL A 540      14.521   8.571 -22.481  1.00  0.87           C  
ATOM   4280  CG2 VAL A 540      15.372   6.385 -21.584  1.00  0.87           C  
ATOM   4281  N   HIS A 541      14.482   7.770 -18.080  1.00  0.89           N  
ATOM   4282  CA  HIS A 541      14.323   7.006 -16.848  1.00  0.89           C  
ATOM   4283  C   HIS A 541      14.115   5.524 -17.141  1.00  0.89           C  
ATOM   4284  CB  HIS A 541      13.151   7.548 -16.028  1.00  0.89           C  
ATOM   4285  O   HIS A 541      13.555   5.165 -18.180  1.00  0.89           O  
ATOM   4286  CG  HIS A 541      13.406   8.898 -15.437  1.00  0.89           C  
ATOM   4287  CD2 HIS A 541      13.086  10.137 -15.880  1.00  0.89           C  
ATOM   4288  ND1 HIS A 541      14.070   9.074 -14.243  1.00  0.89           N  
ATOM   4289  CE1 HIS A 541      14.148  10.367 -13.975  1.00  0.89           C  
ATOM   4290  NE2 HIS A 541      13.558  11.034 -14.953  1.00  0.89           N  
ATOM   4291  N   VAL A 542      14.690   4.648 -16.219  1.00  0.85           N  
ATOM   4292  CA  VAL A 542      14.561   3.198 -16.327  1.00  0.85           C  
ATOM   4293  C   VAL A 542      13.594   2.685 -15.263  1.00  0.85           C  
ATOM   4294  CB  VAL A 542      15.930   2.495 -16.187  1.00  0.85           C  
ATOM   4295  O   VAL A 542      13.830   2.858 -14.065  1.00  0.85           O  
ATOM   4296  CG1 VAL A 542      15.787   0.989 -16.398  1.00  0.85           C  
ATOM   4297  CG2 VAL A 542      16.935   3.084 -17.175  1.00  0.85           C  
ATOM   4298  N   TRP A 543      12.473   2.044 -15.711  1.00  0.87           N  
ATOM   4299  CA  TRP A 543      11.431   1.596 -14.794  1.00  0.87           C  
ATOM   4300  C   TRP A 543      11.413   0.075 -14.690  1.00  0.87           C  
ATOM   4301  CB  TRP A 543      10.060   2.106 -15.247  1.00  0.87           C  
ATOM   4302  O   TRP A 543      11.736  -0.623 -15.654  1.00  0.87           O  
ATOM   4303  CG  TRP A 543       9.990   3.593 -15.420  1.00  0.87           C  
ATOM   4304  CD1 TRP A 543      10.002   4.287 -16.598  1.00  0.87           C  
ATOM   4305  CD2 TRP A 543       9.901   4.571 -14.380  1.00  0.87           C  
ATOM   4306  CE2 TRP A 543       9.863   5.839 -15.000  1.00  0.87           C  
ATOM   4307  CE3 TRP A 543       9.849   4.498 -12.981  1.00  0.87           C  
ATOM   4308  NE1 TRP A 543       9.926   5.638 -16.352  1.00  0.87           N  
ATOM   4309  CH2 TRP A 543       9.725   6.926 -12.902  1.00  0.87           C  
ATOM   4310  CZ2 TRP A 543       9.775   7.026 -14.268  1.00  0.87           C  
ATOM   4311  CZ3 TRP A 543       9.762   5.680 -12.255  1.00  0.87           C  
ATOM   4312  N   PRO A 544      11.151  -0.442 -13.513  1.00  0.80           N  
ATOM   4313  CA  PRO A 544      11.041  -1.887 -13.302  1.00  0.80           C  
ATOM   4314  C   PRO A 544       9.972  -2.533 -14.180  1.00  0.80           C  
ATOM   4315  CB  PRO A 544      10.672  -2.000 -11.820  1.00  0.80           C  
ATOM   4316  O   PRO A 544       8.876  -1.986 -14.327  1.00  0.80           O  
ATOM   4317  CG  PRO A 544      11.047  -0.678 -11.231  1.00  0.80           C  
ATOM   4318  CD  PRO A 544      10.992   0.360 -12.315  1.00  0.80           C  
ATOM   4319  N   GLY A 545      10.230  -3.664 -14.991  1.00  0.71           N  
ATOM   4320  CA  GLY A 545       9.273  -4.351 -15.844  1.00  0.71           C  
ATOM   4321  C   GLY A 545       9.316  -3.882 -17.286  1.00  0.71           C  
ATOM   4322  O   GLY A 545       8.613  -4.424 -18.142  1.00  0.71           O  
ATOM   4323  N   THR A 546       9.971  -2.666 -17.532  1.00  0.66           N  
ATOM   4324  CA  THR A 546      10.159  -2.212 -18.906  1.00  0.66           C  
ATOM   4325  C   THR A 546      11.325  -2.946 -19.562  1.00  0.66           C  
ATOM   4326  CB  THR A 546      10.408  -0.693 -18.963  1.00  0.66           C  
ATOM   4327  O   THR A 546      12.315  -3.268 -18.901  1.00  0.66           O  
ATOM   4328  CG2 THR A 546       9.097   0.082 -18.878  1.00  0.66           C  
ATOM   4329  OG1 THR A 546      11.248  -0.311 -17.867  1.00  0.66           O  
ATOM   4330  N   ASP A 547      11.082  -3.879 -20.605  1.00  0.53           N  
ATOM   4331  CA  ASP A 547      12.078  -4.568 -21.420  1.00  0.53           C  
ATOM   4332  C   ASP A 547      13.215  -3.627 -21.811  1.00  0.53           C  
ATOM   4333  CB  ASP A 547      11.429  -5.159 -22.674  1.00  0.53           C  
ATOM   4334  O   ASP A 547      12.981  -2.456 -22.118  1.00  0.53           O  
ATOM   4335  CG  ASP A 547      10.610  -6.405 -22.387  1.00  0.53           C  
ATOM   4336  OD1 ASP A 547      10.854  -7.072 -21.358  1.00  0.53           O  
ATOM   4337  OD2 ASP A 547       9.715  -6.725 -23.199  1.00  0.53           O  
ATOM   4338  N   GLY A 548      14.242  -3.387 -20.936  1.00  0.52           N  
ATOM   4339  CA  GLY A 548      15.426  -2.648 -21.343  1.00  0.52           C  
ATOM   4340  C   GLY A 548      15.431  -2.293 -22.818  1.00  0.52           C  
ATOM   4341  O   GLY A 548      14.721  -2.913 -23.613  1.00  0.52           O  
ATOM   4342  N   PHE A 549      15.484  -0.993 -23.205  1.00  0.51           N  
ATOM   4343  CA  PHE A 549      15.523  -0.369 -24.523  1.00  0.51           C  
ATOM   4344  C   PHE A 549      16.381  -1.185 -25.483  1.00  0.51           C  
ATOM   4345  CB  PHE A 549      16.060   1.062 -24.426  1.00  0.51           C  
ATOM   4346  O   PHE A 549      16.081  -1.266 -26.676  1.00  0.51           O  
ATOM   4347  CG  PHE A 549      15.076   2.042 -23.847  1.00  0.51           C  
ATOM   4348  CD1 PHE A 549      14.106   2.631 -24.649  1.00  0.51           C  
ATOM   4349  CD2 PHE A 549      15.120   2.375 -22.499  1.00  0.51           C  
ATOM   4350  CE1 PHE A 549      13.193   3.538 -24.116  1.00  0.51           C  
ATOM   4351  CE2 PHE A 549      14.212   3.281 -21.959  1.00  0.51           C  
ATOM   4352  CZ  PHE A 549      13.250   3.862 -22.769  1.00  0.51           C  
ATOM   4353  N   LEU A 550      17.198  -2.260 -24.954  1.00  0.48           N  
ATOM   4354  CA  LEU A 550      18.137  -2.935 -25.843  1.00  0.48           C  
ATOM   4355  C   LEU A 550      17.783  -4.411 -25.990  1.00  0.48           C  
ATOM   4356  CB  LEU A 550      19.569  -2.791 -25.319  1.00  0.48           C  
ATOM   4357  O   LEU A 550      18.450  -5.143 -26.724  1.00  0.48           O  
ATOM   4358  CG  LEU A 550      20.180  -1.391 -25.393  1.00  0.48           C  
ATOM   4359  CD1 LEU A 550      21.497  -1.347 -24.624  1.00  0.48           C  
ATOM   4360  CD2 LEU A 550      20.389  -0.975 -26.845  1.00  0.48           C  
ATOM   4361  N   LYS A 551      16.627  -4.932 -25.385  1.00  0.45           N  
ATOM   4362  CA  LYS A 551      16.427  -6.378 -25.426  1.00  0.45           C  
ATOM   4363  C   LYS A 551      15.749  -6.803 -26.725  1.00  0.45           C  
ATOM   4364  CB  LYS A 551      15.599  -6.840 -24.226  1.00  0.45           C  
ATOM   4365  O   LYS A 551      16.027  -7.882 -27.253  1.00  0.45           O  
ATOM   4366  CG  LYS A 551      16.360  -7.726 -23.252  1.00  0.45           C  
ATOM   4367  CD  LYS A 551      15.465  -8.207 -22.117  1.00  0.45           C  
ATOM   4368  CE  LYS A 551      16.220  -9.115 -21.155  1.00  0.45           C  
ATOM   4369  NZ  LYS A 551      15.339  -9.612 -20.056  1.00  0.45           N  
ATOM   4370  N   ASP A 552      15.229  -5.800 -27.539  1.00  0.41           N  
ATOM   4371  CA  ASP A 552      14.510  -6.311 -28.702  1.00  0.41           C  
ATOM   4372  C   ASP A 552      15.386  -6.267 -29.952  1.00  0.41           C  
ATOM   4373  CB  ASP A 552      13.225  -5.512 -28.932  1.00  0.41           C  
ATOM   4374  O   ASP A 552      15.183  -7.046 -30.886  1.00  0.41           O  
ATOM   4375  CG  ASP A 552      12.085  -5.949 -28.029  1.00  0.41           C  
ATOM   4376  OD1 ASP A 552      12.170  -7.040 -27.424  1.00  0.41           O  
ATOM   4377  OD2 ASP A 552      11.091  -5.198 -27.924  1.00  0.41           O  
ATOM   4378  N   ASN A 553      16.787  -6.352 -29.833  1.00  0.43           N  
ATOM   4379  CA  ASN A 553      17.448  -6.469 -31.128  1.00  0.43           C  
ATOM   4380  C   ASN A 553      18.878  -6.983 -30.984  1.00  0.43           C  
ATOM   4381  CB  ASN A 553      17.438  -5.126 -31.860  1.00  0.43           C  
ATOM   4382  O   ASN A 553      19.635  -7.006 -31.955  1.00  0.43           O  
ATOM   4383  CG  ASN A 553      16.066  -4.759 -32.390  1.00  0.43           C  
ATOM   4384  ND2 ASN A 553      15.842  -3.470 -32.617  1.00  0.43           N  
ATOM   4385  OD1 ASN A 553      15.213  -5.628 -32.593  1.00  0.43           O  
ATOM   4386  N   ASN A 554      19.207  -7.788 -29.887  1.00  0.41           N  
ATOM   4387  CA  ASN A 554      20.599  -8.213 -29.789  1.00  0.41           C  
ATOM   4388  C   ASN A 554      20.763  -9.686 -30.153  1.00  0.41           C  
ATOM   4389  CB  ASN A 554      21.143  -7.950 -28.383  1.00  0.41           C  
ATOM   4390  O   ASN A 554      19.976 -10.529 -29.718  1.00  0.41           O  
ATOM   4391  CG  ASN A 554      21.445  -6.485 -28.138  1.00  0.41           C  
ATOM   4392  ND2 ASN A 554      21.572  -6.109 -26.871  1.00  0.41           N  
ATOM   4393  OD1 ASN A 554      21.564  -5.697 -29.081  1.00  0.41           O  
ATOM   4394  N   ASN A 555      21.199 -10.150 -31.400  1.00  0.41           N  
ATOM   4395  CA  ASN A 555      21.921 -11.376 -31.722  1.00  0.41           C  
ATOM   4396  C   ASN A 555      23.157 -11.546 -30.843  1.00  0.41           C  
ATOM   4397  CB  ASN A 555      22.314 -11.395 -33.201  1.00  0.41           C  
ATOM   4398  O   ASN A 555      23.736 -10.561 -30.382  1.00  0.41           O  
ATOM   4399  CG  ASN A 555      21.166 -11.796 -34.105  1.00  0.41           C  
ATOM   4400  ND2 ASN A 555      21.250 -11.415 -35.375  1.00  0.41           N  
ATOM   4401  OD1 ASN A 555      20.210 -12.441 -33.667  1.00  0.41           O  
ATOM   4402  N   ALA A 556      23.271 -12.384 -29.810  1.00  0.36           N  
ATOM   4403  CA  ALA A 556      24.232 -13.112 -28.986  1.00  0.36           C  
ATOM   4404  C   ALA A 556      25.605 -12.447 -29.028  1.00  0.36           C  
ATOM   4405  CB  ALA A 556      24.334 -14.565 -29.446  1.00  0.36           C  
ATOM   4406  O   ALA A 556      26.304 -12.389 -28.013  1.00  0.36           O  
ATOM   4407  N   ALA A 557      25.982 -11.691 -30.120  1.00  0.36           N  
ATOM   4408  CA  ALA A 557      27.304 -11.093 -30.296  1.00  0.36           C  
ATOM   4409  C   ALA A 557      27.407  -9.763 -29.556  1.00  0.36           C  
ATOM   4410  CB  ALA A 557      27.605 -10.898 -31.780  1.00  0.36           C  
ATOM   4411  O   ALA A 557      28.447  -9.451 -28.971  1.00  0.36           O  
ATOM   4412  N   GLN A 558      26.323  -8.982 -29.295  1.00  0.41           N  
ATOM   4413  CA  GLN A 558      26.269  -7.786 -28.460  1.00  0.41           C  
ATOM   4414  C   GLN A 558      26.197  -8.152 -26.980  1.00  0.41           C  
ATOM   4415  CB  GLN A 558      25.072  -6.916 -28.845  1.00  0.41           C  
ATOM   4416  O   GLN A 558      26.761  -7.454 -26.135  1.00  0.41           O  
ATOM   4417  CG  GLN A 558      25.226  -5.452 -28.456  1.00  0.41           C  
ATOM   4418  CD  GLN A 558      24.822  -4.504 -29.570  1.00  0.41           C  
ATOM   4419  NE2 GLN A 558      24.876  -3.205 -29.292  1.00  0.41           N  
ATOM   4420  OE1 GLN A 558      24.466  -4.934 -30.671  1.00  0.41           O  
ATOM   4421  N   ARG A 559      25.600  -9.407 -26.696  1.00  0.42           N  
ATOM   4422  CA  ARG A 559      25.640  -9.904 -25.325  1.00  0.42           C  
ATOM   4423  C   ARG A 559      27.075 -10.168 -24.880  1.00  0.42           C  
ATOM   4424  CB  ARG A 559      24.807 -11.181 -25.192  1.00  0.42           C  
ATOM   4425  O   ARG A 559      27.422  -9.940 -23.719  1.00  0.42           O  
ATOM   4426  CG  ARG A 559      23.306 -10.942 -25.206  1.00  0.42           C  
ATOM   4427  CD  ARG A 559      22.532 -12.191 -24.809  1.00  0.42           C  
ATOM   4428  NE  ARG A 559      21.099 -11.929 -24.710  1.00  0.42           N  
ATOM   4429  NH1 ARG A 559      20.455 -13.979 -25.558  1.00  0.42           N  
ATOM   4430  NH2 ARG A 559      18.872 -12.442 -24.935  1.00  0.42           N  
ATOM   4431  CZ  ARG A 559      20.145 -12.784 -25.068  1.00  0.42           C  
ATOM   4432  N   LEU A 560      27.991 -10.447 -25.899  1.00  0.36           N  
ATOM   4433  CA  LEU A 560      29.397 -10.757 -25.665  1.00  0.36           C  
ATOM   4434  C   LEU A 560      30.210  -9.481 -25.473  1.00  0.36           C  
ATOM   4435  CB  LEU A 560      29.968 -11.570 -26.829  1.00  0.36           C  
ATOM   4436  O   LEU A 560      31.057  -9.408 -24.579  1.00  0.36           O  
ATOM   4437  CG  LEU A 560      30.041 -13.085 -26.627  1.00  0.36           C  
ATOM   4438  CD1 LEU A 560      30.263 -13.787 -27.963  1.00  0.36           C  
ATOM   4439  CD2 LEU A 560      31.148 -13.440 -25.640  1.00  0.36           C  
ATOM   4440  N   LEU A 561      29.835  -8.337 -26.073  1.00  0.37           N  
ATOM   4441  CA  LEU A 561      30.561  -7.078 -25.944  1.00  0.37           C  
ATOM   4442  C   LEU A 561      30.134  -6.331 -24.685  1.00  0.37           C  
ATOM   4443  CB  LEU A 561      30.332  -6.198 -27.176  1.00  0.37           C  
ATOM   4444  O   LEU A 561      30.968  -5.740 -23.995  1.00  0.37           O  
ATOM   4445  CG  LEU A 561      31.057  -6.621 -28.455  1.00  0.37           C  
ATOM   4446  CD1 LEU A 561      30.552  -5.809 -29.643  1.00  0.37           C  
ATOM   4447  CD2 LEU A 561      32.564  -6.461 -28.293  1.00  0.37           C  
ATOM   4448  N   ASP A 562      28.799  -6.456 -24.306  1.00  0.41           N  
ATOM   4449  CA  ASP A 562      28.303  -5.839 -23.079  1.00  0.41           C  
ATOM   4450  C   ASP A 562      28.837  -6.563 -21.846  1.00  0.41           C  
ATOM   4451  CB  ASP A 562      26.773  -5.831 -23.063  1.00  0.41           C  
ATOM   4452  O   ASP A 562      29.127  -5.933 -20.827  1.00  0.41           O  
ATOM   4453  CG  ASP A 562      26.175  -4.814 -24.019  1.00  0.41           C  
ATOM   4454  OD1 ASP A 562      26.895  -3.888 -24.453  1.00  0.41           O  
ATOM   4455  OD2 ASP A 562      24.973  -4.937 -24.339  1.00  0.41           O  
ATOM   4456  N   GLY A 563      29.064  -7.900 -22.027  1.00  0.35           N  
ATOM   4457  CA  GLY A 563      29.735  -8.671 -20.992  1.00  0.35           C  
ATOM   4458  C   GLY A 563      31.194  -8.292 -20.817  1.00  0.35           C  
ATOM   4459  O   GLY A 563      31.708  -8.283 -19.697  1.00  0.35           O  
ATOM   4460  N   MET A 564      31.872  -7.783 -21.842  1.00  0.33           N  
ATOM   4461  CA  MET A 564      33.280  -7.404 -21.916  1.00  0.33           C  
ATOM   4462  C   MET A 564      33.505  -6.024 -21.309  1.00  0.33           C  
ATOM   4463  CB  MET A 564      33.766  -7.424 -23.366  1.00  0.33           C  
ATOM   4464  O   MET A 564      34.526  -5.784 -20.663  1.00  0.33           O  
ATOM   4465  CG  MET A 564      33.972  -8.822 -23.925  1.00  0.33           C  
ATOM   4466  SD  MET A 564      34.619  -8.805 -25.642  1.00  0.33           S  
ATOM   4467  CE  MET A 564      36.396  -8.639 -25.313  1.00  0.33           C  
ATOM   4468  N   ASN A 565      32.479  -5.009 -21.501  1.00  0.31           N  
ATOM   4469  CA  ASN A 565      32.562  -3.697 -20.868  1.00  0.31           C  
ATOM   4470  C   ASN A 565      32.343  -3.787 -19.361  1.00  0.31           C  
ATOM   4471  CB  ASN A 565      31.553  -2.733 -21.495  1.00  0.31           C  
ATOM   4472  O   ASN A 565      32.964  -3.049 -18.594  1.00  0.31           O  
ATOM   4473  CG  ASN A 565      32.143  -1.933 -22.640  1.00  0.31           C  
ATOM   4474  ND2 ASN A 565      31.304  -1.158 -23.317  1.00  0.31           N  
ATOM   4475  OD1 ASN A 565      33.344  -2.011 -22.915  1.00  0.31           O  
ATOM   4476  N   PHE A 566      31.621  -4.789 -18.914  1.00  0.36           N  
ATOM   4477  CA  PHE A 566      31.349  -5.097 -17.516  1.00  0.36           C  
ATOM   4478  C   PHE A 566      32.582  -5.685 -16.841  1.00  0.36           C  
ATOM   4479  CB  PHE A 566      30.172  -6.071 -17.398  1.00  0.36           C  
ATOM   4480  O   PHE A 566      32.908  -5.324 -15.708  1.00  0.36           O  
ATOM   4481  CG  PHE A 566      29.794  -6.398 -15.978  1.00  0.36           C  
ATOM   4482  CD1 PHE A 566      30.168  -7.608 -15.406  1.00  0.36           C  
ATOM   4483  CD2 PHE A 566      29.066  -5.494 -15.215  1.00  0.36           C  
ATOM   4484  CE1 PHE A 566      29.820  -7.913 -14.092  1.00  0.36           C  
ATOM   4485  CE2 PHE A 566      28.715  -5.792 -13.901  1.00  0.36           C  
ATOM   4486  CZ  PHE A 566      29.092  -7.003 -13.342  1.00  0.36           C  
ATOM   4487  N   MET A 567      33.464  -6.417 -17.598  1.00  0.27           N  
ATOM   4488  CA  MET A 567      34.604  -7.105 -17.000  1.00  0.27           C  
ATOM   4489  C   MET A 567      35.879  -6.282 -17.156  1.00  0.27           C  
ATOM   4490  CB  MET A 567      34.792  -8.486 -17.630  1.00  0.27           C  
ATOM   4491  O   MET A 567      36.770  -6.342 -16.307  1.00  0.27           O  
ATOM   4492  CG  MET A 567      33.863  -9.548 -17.067  1.00  0.27           C  
ATOM   4493  SD  MET A 567      34.727 -11.132 -16.732  1.00  0.27           S  
ATOM   4494  CE  MET A 567      34.814 -11.811 -18.412  1.00  0.27           C  
ATOM   4495  N   ALA A 568      35.918  -5.345 -18.118  1.00  0.29           N  
ATOM   4496  CA  ALA A 568      37.052  -4.443 -18.295  1.00  0.29           C  
ATOM   4497  C   ALA A 568      37.034  -3.327 -17.254  1.00  0.29           C  
ATOM   4498  CB  ALA A 568      37.048  -3.852 -19.703  1.00  0.29           C  
ATOM   4499  O   ALA A 568      38.084  -2.931 -16.741  1.00  0.29           O  
ATOM   4500  N   GLN A 569      35.809  -3.032 -16.601  1.00  0.31           N  
ATOM   4501  CA  GLN A 569      35.744  -1.972 -15.600  1.00  0.31           C  
ATOM   4502  C   GLN A 569      35.834  -2.543 -14.188  1.00  0.31           C  
ATOM   4503  CB  GLN A 569      34.457  -1.162 -15.759  1.00  0.31           C  
ATOM   4504  O   GLN A 569      36.392  -1.908 -13.291  1.00  0.31           O  
ATOM   4505  CG  GLN A 569      34.513  -0.131 -16.878  1.00  0.31           C  
ATOM   4506  CD  GLN A 569      33.286   0.761 -16.916  1.00  0.31           C  
ATOM   4507  NE2 GLN A 569      33.396   1.892 -17.603  1.00  0.31           N  
ATOM   4508  OE1 GLN A 569      32.246   0.434 -16.334  1.00  0.31           O  
ATOM   4509  N   SER A 570      35.515  -3.863 -14.060  1.00  0.29           N  
ATOM   4510  CA  SER A 570      35.695  -4.529 -12.775  1.00  0.29           C  
ATOM   4511  C   SER A 570      37.135  -4.998 -12.592  1.00  0.29           C  
ATOM   4512  CB  SER A 570      34.743  -5.719 -12.649  1.00  0.29           C  
ATOM   4513  O   SER A 570      37.655  -5.002 -11.475  1.00  0.29           O  
ATOM   4514  OG  SER A 570      33.393  -5.292 -12.703  1.00  0.29           O  
ATOM   4515  N   VAL A 571      37.939  -4.880 -13.610  1.00  0.28           N  
ATOM   4516  CA  VAL A 571      39.320  -5.341 -13.521  1.00  0.28           C  
ATOM   4517  C   VAL A 571      40.269  -4.145 -13.576  1.00  0.28           C  
ATOM   4518  CB  VAL A 571      39.658  -6.342 -14.649  1.00  0.28           C  
ATOM   4519  O   VAL A 571      41.440  -4.257 -13.207  1.00  0.28           O  
ATOM   4520  CG1 VAL A 571      41.014  -6.999 -14.399  1.00  0.28           C  
ATOM   4521  CG2 VAL A 571      38.562  -7.399 -14.769  1.00  0.28           C  
ATOM   4522  N   SER A 572      39.740  -2.920 -13.666  1.00  0.32           N  
ATOM   4523  CA  SER A 572      40.641  -1.812 -13.364  1.00  0.32           C  
ATOM   4524  C   SER A 572      40.774  -1.602 -11.860  1.00  0.32           C  
ATOM   4525  CB  SER A 572      40.148  -0.525 -14.026  1.00  0.32           C  
ATOM   4526  O   SER A 572      41.822  -1.166 -11.379  1.00  0.32           O  
ATOM   4527  OG  SER A 572      39.701  -0.778 -15.347  1.00  0.32           O  
ATOM   4528  N   GLU A 573      39.999  -2.519 -11.142  1.00  0.33           N  
ATOM   4529  CA  GLU A 573      40.089  -2.316  -9.699  1.00  0.33           C  
ATOM   4530  C   GLU A 573      40.634  -3.558  -9.000  1.00  0.33           C  
ATOM   4531  CB  GLU A 573      38.721  -1.944  -9.121  1.00  0.33           C  
ATOM   4532  O   GLU A 573      41.209  -3.464  -7.914  1.00  0.33           O  
ATOM   4533  CG  GLU A 573      38.442  -0.448  -9.116  1.00  0.33           C  
ATOM   4534  CD  GLU A 573      37.080  -0.094  -8.539  1.00  0.33           C  
ATOM   4535  OE1 GLU A 573      36.723   1.105  -8.519  1.00  0.33           O  
ATOM   4536  OE2 GLU A 573      36.366  -1.024  -8.103  1.00  0.33           O  
ATOM   4537  N   LEU A 574      41.359  -4.540  -9.632  1.00  0.26           N  
ATOM   4538  CA  LEU A 574      42.014  -5.533  -8.788  1.00  0.26           C  
ATOM   4539  C   LEU A 574      43.112  -6.260  -9.556  1.00  0.26           C  
ATOM   4540  CB  LEU A 574      40.992  -6.543  -8.257  1.00  0.26           C  
ATOM   4541  O   LEU A 574      42.848  -6.875 -10.593  1.00  0.26           O  
ATOM   4542  CG  LEU A 574      40.199  -6.118  -7.020  1.00  0.26           C  
ATOM   4543  CD1 LEU A 574      38.885  -6.888  -6.943  1.00  0.26           C  
ATOM   4544  CD2 LEU A 574      41.025  -6.333  -5.756  1.00  0.26           C  
ATOM   4545  N   SER A 575      44.252  -5.760  -9.896  1.00  0.27           N  
ATOM   4546  CA  SER A 575      45.685  -5.969 -10.073  1.00  0.27           C  
ATOM   4547  C   SER A 575      46.138  -7.273  -9.423  1.00  0.27           C  
ATOM   4548  CB  SER A 575      46.475  -4.797  -9.488  1.00  0.27           C  
ATOM   4549  O   SER A 575      45.751  -7.576  -8.293  1.00  0.27           O  
ATOM   4550  OG  SER A 575      46.368  -4.775  -8.075  1.00  0.27           O  
ATOM   4551  N   LEU A 576      46.053  -8.510 -10.034  1.00  0.33           N  
ATOM   4552  CA  LEU A 576      47.088  -9.479 -10.378  1.00  0.33           C  
ATOM   4553  C   LEU A 576      46.669 -10.888  -9.972  1.00  0.33           C  
ATOM   4554  CB  LEU A 576      48.412  -9.113  -9.703  1.00  0.33           C  
ATOM   4555  O   LEU A 576      46.512 -11.175  -8.783  1.00  0.33           O  
ATOM   4556  CG  LEU A 576      49.077  -7.818 -10.174  1.00  0.33           C  
ATOM   4557  CD1 LEU A 576      50.226  -7.444  -9.243  1.00  0.33           C  
ATOM   4558  CD2 LEU A 576      49.570  -7.961 -11.610  1.00  0.33           C  
ATOM   4559  N   GLY A 577      45.609 -11.617 -10.680  1.00  0.39           N  
ATOM   4560  CA  GLY A 577      45.790 -13.059 -10.744  1.00  0.39           C  
ATOM   4561  C   GLY A 577      44.575 -13.789 -11.284  1.00  0.39           C  
ATOM   4562  O   GLY A 577      44.628 -14.996 -11.530  1.00  0.39           O  
ATOM   4563  N   PRO A 578      43.609 -13.396 -12.165  1.00  0.36           N  
ATOM   4564  CA  PRO A 578      42.715 -14.403 -12.740  1.00  0.36           C  
ATOM   4565  C   PRO A 578      42.546 -14.249 -14.250  1.00  0.36           C  
ATOM   4566  CB  PRO A 578      41.390 -14.154 -12.014  1.00  0.36           C  
ATOM   4567  O   PRO A 578      41.575 -14.752 -14.821  1.00  0.36           O  
ATOM   4568  CG  PRO A 578      41.502 -12.762 -11.481  1.00  0.36           C  
ATOM   4569  CD  PRO A 578      42.835 -12.202 -11.887  1.00  0.36           C  
ATOM   4570  N   THR A 579      43.307 -13.691 -15.087  1.00  0.41           N  
ATOM   4571  CA  THR A 579      43.107 -13.536 -16.524  1.00  0.41           C  
ATOM   4572  C   THR A 579      43.302 -14.867 -17.244  1.00  0.41           C  
ATOM   4573  CB  THR A 579      44.069 -12.486 -17.111  1.00  0.41           C  
ATOM   4574  O   THR A 579      42.517 -15.223 -18.125  1.00  0.41           O  
ATOM   4575  CG2 THR A 579      43.634 -12.064 -18.511  1.00  0.41           C  
ATOM   4576  OG1 THR A 579      44.085 -11.333 -16.261  1.00  0.41           O  
ATOM   4577  N   LYS A 580      44.160 -15.891 -16.737  1.00  0.46           N  
ATOM   4578  CA  LYS A 580      44.411 -17.139 -17.452  1.00  0.46           C  
ATOM   4579  C   LYS A 580      43.360 -18.190 -17.108  1.00  0.46           C  
ATOM   4580  CB  LYS A 580      45.809 -17.670 -17.130  1.00  0.46           C  
ATOM   4581  O   LYS A 580      42.977 -18.995 -17.960  1.00  0.46           O  
ATOM   4582  CG  LYS A 580      46.907 -17.100 -18.015  1.00  0.46           C  
ATOM   4583  CD  LYS A 580      48.201 -17.892 -17.881  1.00  0.46           C  
ATOM   4584  CE  LYS A 580      49.297 -17.330 -18.777  1.00  0.46           C  
ATOM   4585  NZ  LYS A 580      50.574 -18.092 -18.635  1.00  0.46           N  
ATOM   4586  N   ALA A 581      42.790 -18.030 -15.830  1.00  0.48           N  
ATOM   4587  CA  ALA A 581      41.714 -18.929 -15.418  1.00  0.48           C  
ATOM   4588  C   ALA A 581      40.449 -18.681 -16.234  1.00  0.48           C  
ATOM   4589  CB  ALA A 581      41.424 -18.764 -13.929  1.00  0.48           C  
ATOM   4590  O   ALA A 581      39.771 -19.627 -16.643  1.00  0.48           O  
ATOM   4591  N   VAL A 582      40.192 -17.359 -16.482  1.00  0.46           N  
ATOM   4592  CA  VAL A 582      39.015 -16.963 -17.247  1.00  0.46           C  
ATOM   4593  C   VAL A 582      39.180 -17.384 -18.706  1.00  0.46           C  
ATOM   4594  CB  VAL A 582      38.764 -15.441 -17.158  1.00  0.46           C  
ATOM   4595  O   VAL A 582      38.245 -17.906 -19.318  1.00  0.46           O  
ATOM   4596  CG1 VAL A 582      37.606 -15.029 -18.064  1.00  0.46           C  
ATOM   4597  CG2 VAL A 582      38.488 -15.030 -15.712  1.00  0.46           C  
ATOM   4598  N   THR A 583      40.452 -17.325 -19.187  1.00  0.45           N  
ATOM   4599  CA  THR A 583      40.759 -17.725 -20.556  1.00  0.45           C  
ATOM   4600  C   THR A 583      40.645 -19.239 -20.715  1.00  0.45           C  
ATOM   4601  CB  THR A 583      42.169 -17.267 -20.970  1.00  0.45           C  
ATOM   4602  O   THR A 583      40.107 -19.725 -21.712  1.00  0.45           O  
ATOM   4603  CG2 THR A 583      42.182 -15.786 -21.332  1.00  0.45           C  
ATOM   4604  OG1 THR A 583      43.076 -17.490 -19.882  1.00  0.45           O  
ATOM   4605  N   SER A 584      41.186 -19.936 -19.743  1.00  0.48           N  
ATOM   4606  CA  SER A 584      41.138 -21.394 -19.776  1.00  0.48           C  
ATOM   4607  C   SER A 584      39.699 -21.900 -19.748  1.00  0.48           C  
ATOM   4608  CB  SER A 584      41.918 -21.984 -18.600  1.00  0.48           C  
ATOM   4609  O   SER A 584      39.354 -22.845 -20.460  1.00  0.48           O  
ATOM   4610  OG  SER A 584      41.977 -23.396 -18.694  1.00  0.48           O  
ATOM   4611  N   TRP A 585      38.862 -21.205 -18.875  1.00  0.54           N  
ATOM   4612  CA  TRP A 585      37.449 -21.558 -18.792  1.00  0.54           C  
ATOM   4613  C   TRP A 585      36.741 -21.285 -20.115  1.00  0.54           C  
ATOM   4614  CB  TRP A 585      36.765 -20.781 -17.664  1.00  0.54           C  
ATOM   4615  O   TRP A 585      35.972 -22.119 -20.599  1.00  0.54           O  
ATOM   4616  CG  TRP A 585      35.314 -21.114 -17.487  1.00  0.54           C  
ATOM   4617  CD1 TRP A 585      34.790 -22.170 -16.795  1.00  0.54           C  
ATOM   4618  CD2 TRP A 585      34.201 -20.388 -18.017  1.00  0.54           C  
ATOM   4619  CE2 TRP A 585      33.029 -21.061 -17.605  1.00  0.54           C  
ATOM   4620  CE3 TRP A 585      34.080 -19.232 -18.799  1.00  0.54           C  
ATOM   4621  NE1 TRP A 585      33.416 -22.144 -16.862  1.00  0.54           N  
ATOM   4622  CH2 TRP A 585      31.661 -19.482 -18.717  1.00  0.54           C  
ATOM   4623  CZ2 TRP A 585      31.751 -20.615 -17.951  1.00  0.54           C  
ATOM   4624  CZ3 TRP A 585      32.807 -18.790 -19.142  1.00  0.54           C  
ATOM   4625  N   LEU A 586      37.008 -20.095 -20.726  1.00  0.44           N  
ATOM   4626  CA  LEU A 586      36.415 -19.696 -21.997  1.00  0.44           C  
ATOM   4627  C   LEU A 586      36.843 -20.639 -23.117  1.00  0.44           C  
ATOM   4628  CB  LEU A 586      36.812 -18.258 -22.345  1.00  0.44           C  
ATOM   4629  O   LEU A 586      36.021 -21.044 -23.941  1.00  0.44           O  
ATOM   4630  CG  LEU A 586      36.029 -17.595 -23.480  1.00  0.44           C  
ATOM   4631  CD1 LEU A 586      34.634 -17.206 -23.004  1.00  0.44           C  
ATOM   4632  CD2 LEU A 586      36.780 -16.376 -24.006  1.00  0.44           C  
ATOM   4633  N   THR A 587      38.125 -21.039 -23.173  1.00  0.47           N  
ATOM   4634  CA  THR A 587      38.655 -21.968 -24.165  1.00  0.47           C  
ATOM   4635  C   THR A 587      37.953 -23.320 -24.068  1.00  0.47           C  
ATOM   4636  CB  THR A 587      40.173 -22.161 -23.995  1.00  0.47           C  
ATOM   4637  O   THR A 587      37.669 -23.952 -25.088  1.00  0.47           O  
ATOM   4638  CG2 THR A 587      40.785 -22.820 -25.227  1.00  0.47           C  
ATOM   4639  OG1 THR A 587      40.791 -20.884 -23.792  1.00  0.47           O  
ATOM   4640  N   ASP A 588      37.549 -23.694 -22.853  1.00  0.49           N  
ATOM   4641  CA  ASP A 588      36.886 -24.977 -22.640  1.00  0.49           C  
ATOM   4642  C   ASP A 588      35.465 -24.960 -23.198  1.00  0.49           C  
ATOM   4643  CB  ASP A 588      36.863 -25.328 -21.151  1.00  0.49           C  
ATOM   4644  O   ASP A 588      34.966 -25.983 -23.673  1.00  0.49           O  
ATOM   4645  CG  ASP A 588      38.198 -25.841 -20.642  1.00  0.49           C  
ATOM   4646  OD1 ASP A 588      39.055 -26.232 -21.464  1.00  0.49           O  
ATOM   4647  OD2 ASP A 588      38.395 -25.858 -19.407  1.00  0.49           O  
ATOM   4648  N   GLN A 589      34.890 -23.747 -23.308  1.00  0.48           N  
ATOM   4649  CA  GLN A 589      33.492 -23.668 -23.717  1.00  0.48           C  
ATOM   4650  C   GLN A 589      33.365 -23.620 -25.237  1.00  0.48           C  
ATOM   4651  CB  GLN A 589      32.819 -22.443 -23.095  1.00  0.48           C  
ATOM   4652  O   GLN A 589      32.366 -24.077 -25.796  1.00  0.48           O  
ATOM   4653  CG  GLN A 589      32.563 -22.574 -21.600  1.00  0.48           C  
ATOM   4654  CD  GLN A 589      31.632 -23.724 -21.262  1.00  0.48           C  
ATOM   4655  NE2 GLN A 589      31.791 -24.285 -20.069  1.00  0.48           N  
ATOM   4656  OE1 GLN A 589      30.777 -24.105 -22.068  1.00  0.48           O  
ATOM   4657  N   ILE A 590      34.510 -23.191 -25.917  1.00  0.47           N  
ATOM   4658  CA  ILE A 590      34.460 -23.029 -27.366  1.00  0.47           C  
ATOM   4659  C   ILE A 590      35.223 -24.168 -28.039  1.00  0.47           C  
ATOM   4660  CB  ILE A 590      35.039 -21.665 -27.803  1.00  0.47           C  
ATOM   4661  O   ILE A 590      35.086 -24.388 -29.245  1.00  0.47           O  
ATOM   4662  CG1 ILE A 590      34.303 -20.521 -27.095  1.00  0.47           C  
ATOM   4663  CG2 ILE A 590      34.962 -21.508 -29.324  1.00  0.47           C  
ATOM   4664  CD1 ILE A 590      35.007 -19.175 -27.198  1.00  0.47           C  
ATOM   4665  N   ALA A 591      35.958 -25.005 -27.299  1.00  0.56           N  
ATOM   4666  CA  ALA A 591      36.842 -26.039 -27.830  1.00  0.56           C  
ATOM   4667  C   ALA A 591      36.044 -27.241 -28.327  1.00  0.56           C  
ATOM   4668  CB  ALA A 591      37.850 -26.475 -26.770  1.00  0.56           C  
ATOM   4669  O   ALA A 591      34.947 -27.512 -27.834  1.00  0.56           O  
ATOM   4670  N   PRO A 592      36.513 -27.918 -29.464  1.00  0.66           N  
ATOM   4671  CA  PRO A 592      35.866 -29.156 -29.904  1.00  0.66           C  
ATOM   4672  C   PRO A 592      35.665 -30.154 -28.766  1.00  0.66           C  
ATOM   4673  CB  PRO A 592      36.838 -29.709 -30.950  1.00  0.66           C  
ATOM   4674  O   PRO A 592      36.441 -30.166 -27.807  1.00  0.66           O  
ATOM   4675  CG  PRO A 592      37.676 -28.538 -31.350  1.00  0.66           C  
ATOM   4676  CD  PRO A 592      37.717 -27.568 -30.204  1.00  0.66           C  
ATOM   4677  N   ALA A 593      34.553 -30.814 -28.747  1.00  0.68           N  
ATOM   4678  CA  ALA A 593      34.152 -31.749 -27.700  1.00  0.68           C  
ATOM   4679  C   ALA A 593      35.261 -32.758 -27.412  1.00  0.68           C  
ATOM   4680  CB  ALA A 593      32.868 -32.473 -28.096  1.00  0.68           C  
ATOM   4681  O   ALA A 593      35.451 -33.170 -26.265  1.00  0.68           O  
ATOM   4682  N   TYR A 594      36.070 -33.019 -28.431  1.00  0.79           N  
ATOM   4683  CA  TYR A 594      37.018 -34.107 -28.218  1.00  0.79           C  
ATOM   4684  C   TYR A 594      38.303 -33.593 -27.579  1.00  0.79           C  
ATOM   4685  CB  TYR A 594      37.337 -34.809 -29.541  1.00  0.79           C  
ATOM   4686  O   TYR A 594      39.149 -34.382 -27.152  1.00  0.79           O  
ATOM   4687  CG  TYR A 594      38.238 -34.009 -30.451  1.00  0.79           C  
ATOM   4688  CD1 TYR A 594      37.718 -33.022 -31.286  1.00  0.79           C  
ATOM   4689  CD2 TYR A 594      39.609 -34.238 -30.478  1.00  0.79           C  
ATOM   4690  CE1 TYR A 594      38.544 -32.284 -32.127  1.00  0.79           C  
ATOM   4691  CE2 TYR A 594      40.444 -33.506 -31.315  1.00  0.79           C  
ATOM   4692  OH  TYR A 594      40.726 -31.805 -32.966  1.00  0.79           O  
ATOM   4693  CZ  TYR A 594      39.904 -32.532 -32.135  1.00  0.79           C  
ATOM   4694  N   TRP A 595      38.379 -32.334 -27.408  1.00  0.85           N  
ATOM   4695  CA  TRP A 595      39.558 -31.768 -26.761  1.00  0.85           C  
ATOM   4696  C   TRP A 595      39.475 -31.922 -25.247  1.00  0.85           C  
ATOM   4697  CB  TRP A 595      39.716 -30.289 -27.128  1.00  0.85           C  
ATOM   4698  O   TRP A 595      38.436 -31.644 -24.644  1.00  0.85           O  
ATOM   4699  CG  TRP A 595      40.338 -30.059 -28.473  1.00  0.85           C  
ATOM   4700  CD1 TRP A 595      40.388 -30.937 -29.519  1.00  0.85           C  
ATOM   4701  CD2 TRP A 595      41.004 -28.871 -28.913  1.00  0.85           C  
ATOM   4702  CE2 TRP A 595      41.432 -29.100 -30.240  1.00  0.85           C  
ATOM   4703  CE3 TRP A 595      41.279 -27.634 -28.315  1.00  0.85           C  
ATOM   4704  NE1 TRP A 595      41.045 -30.366 -30.585  1.00  0.85           N  
ATOM   4705  CH2 TRP A 595      42.378 -26.934 -30.369  1.00  0.85           C  
ATOM   4706  CZ2 TRP A 595      42.122 -28.135 -30.978  1.00  0.85           C  
ATOM   4707  CZ3 TRP A 595      41.966 -26.676 -29.052  1.00  0.85           C  
ATOM   4708  N   ARG A 596      40.577 -32.266 -24.740  1.00  0.82           N  
ATOM   4709  CA  ARG A 596      40.677 -32.271 -23.284  1.00  0.82           C  
ATOM   4710  C   ARG A 596      40.682 -30.850 -22.731  1.00  0.82           C  
ATOM   4711  CB  ARG A 596      41.937 -33.013 -22.834  1.00  0.82           C  
ATOM   4712  O   ARG A 596      41.466 -30.008 -23.175  1.00  0.82           O  
ATOM   4713  CG  ARG A 596      41.922 -33.421 -21.370  1.00  0.82           C  
ATOM   4714  CD  ARG A 596      43.088 -34.337 -21.027  1.00  0.82           C  
ATOM   4715  NE  ARG A 596      43.058 -34.748 -19.626  1.00  0.82           N  
ATOM   4716  NH1 ARG A 596      44.659 -36.397 -19.860  1.00  0.82           N  
ATOM   4717  NH2 ARG A 596      43.697 -36.009 -17.816  1.00  0.82           N  
ATOM   4718  CZ  ARG A 596      43.805 -35.717 -19.104  1.00  0.82           C  
ATOM   4719  N   PRO A 597      39.765 -30.594 -21.821  1.00  0.79           N  
ATOM   4720  CA  PRO A 597      39.717 -29.253 -21.234  1.00  0.79           C  
ATOM   4721  C   PRO A 597      41.040 -28.840 -20.595  1.00  0.79           C  
ATOM   4722  CB  PRO A 597      38.614 -29.369 -20.179  1.00  0.79           C  
ATOM   4723  O   PRO A 597      41.736 -29.676 -20.013  1.00  0.79           O  
ATOM   4724  CG  PRO A 597      37.782 -30.529 -20.623  1.00  0.79           C  
ATOM   4725  CD  PRO A 597      38.670 -31.508 -21.336  1.00  0.79           C  
ATOM   4726  N   ASN A 598      41.389 -27.493 -20.748  1.00  0.76           N  
ATOM   4727  CA  ASN A 598      42.664 -26.978 -20.261  1.00  0.76           C  
ATOM   4728  C   ASN A 598      42.853 -27.266 -18.774  1.00  0.76           C  
ATOM   4729  CB  ASN A 598      42.774 -25.476 -20.529  1.00  0.76           C  
ATOM   4730  O   ASN A 598      43.966 -27.555 -18.330  1.00  0.76           O  
ATOM   4731  CG  ASN A 598      43.205 -25.166 -21.949  1.00  0.76           C  
ATOM   4732  ND2 ASN A 598      42.831 -23.990 -22.439  1.00  0.76           N  
ATOM   4733  OD1 ASN A 598      43.867 -25.978 -22.601  1.00  0.76           O  
ATOM   4734  N   SER A 599      41.778 -27.216 -18.019  1.00  0.76           N  
ATOM   4735  CA  SER A 599      41.840 -27.439 -16.579  1.00  0.76           C  
ATOM   4736  C   SER A 599      42.255 -28.871 -16.258  1.00  0.76           C  
ATOM   4737  CB  SER A 599      40.488 -27.134 -15.931  1.00  0.76           C  
ATOM   4738  O   SER A 599      42.759 -29.147 -15.167  1.00  0.76           O  
ATOM   4739  OG  SER A 599      39.475 -27.967 -16.466  1.00  0.76           O  
ATOM   4740  N   GLN A 600      42.094 -29.729 -17.193  1.00  0.82           N  
ATOM   4741  CA  GLN A 600      42.356 -31.141 -16.932  1.00  0.82           C  
ATOM   4742  C   GLN A 600      43.725 -31.554 -17.464  1.00  0.82           C  
ATOM   4743  CB  GLN A 600      41.265 -32.014 -17.554  1.00  0.82           C  
ATOM   4744  O   GLN A 600      44.172 -32.680 -17.234  1.00  0.82           O  
ATOM   4745  CG  GLN A 600      39.909 -31.881 -16.875  1.00  0.82           C  
ATOM   4746  CD  GLN A 600      38.828 -32.696 -17.559  1.00  0.82           C  
ATOM   4747  NE2 GLN A 600      37.584 -32.512 -17.128  1.00  0.82           N  
ATOM   4748  OE1 GLN A 600      39.107 -33.484 -18.468  1.00  0.82           O  
ATOM   4749  N   ILE A 601      44.442 -30.660 -18.109  1.00  0.84           N  
ATOM   4750  CA  ILE A 601      45.768 -30.940 -18.648  1.00  0.84           C  
ATOM   4751  C   ILE A 601      46.835 -30.522 -17.639  1.00  0.84           C  
ATOM   4752  CB  ILE A 601      45.994 -30.219 -19.996  1.00  0.84           C  
ATOM   4753  O   ILE A 601      47.197 -29.345 -17.560  1.00  0.84           O  
ATOM   4754  CG1 ILE A 601      44.916 -30.627 -21.007  1.00  0.84           C  
ATOM   4755  CG2 ILE A 601      47.394 -30.516 -20.540  1.00  0.84           C  
ATOM   4756  CD1 ILE A 601      44.952 -29.833 -22.305  1.00  0.84           C  
ATOM   4757  N   LEU A 602      47.257 -31.463 -16.826  1.00  0.88           N  
ATOM   4758  CA  LEU A 602      48.180 -31.151 -15.740  1.00  0.88           C  
ATOM   4759  C   LEU A 602      49.624 -31.387 -16.169  1.00  0.88           C  
ATOM   4760  CB  LEU A 602      47.858 -31.996 -14.504  1.00  0.88           C  
ATOM   4761  O   LEU A 602      50.545 -30.767 -15.633  1.00  0.88           O  
ATOM   4762  CG  LEU A 602      46.459 -31.824 -13.910  1.00  0.88           C  
ATOM   4763  CD1 LEU A 602      46.230 -32.834 -12.791  1.00  0.88           C  
ATOM   4764  CD2 LEU A 602      46.266 -30.400 -13.400  1.00  0.88           C  
ATOM   4765  N   SER A 603      49.887 -32.151 -17.192  1.00  0.93           N  
ATOM   4766  CA  SER A 603      51.209 -32.452 -17.731  1.00  0.93           C  
ATOM   4767  C   SER A 603      51.135 -32.809 -19.211  1.00  0.93           C  
ATOM   4768  CB  SER A 603      51.856 -33.599 -16.953  1.00  0.93           C  
ATOM   4769  O   SER A 603      50.062 -33.134 -19.724  1.00  0.93           O  
ATOM   4770  OG  SER A 603      51.076 -34.778 -17.054  1.00  0.93           O  
ATOM   4771  N   CYS A 604      52.313 -32.506 -19.883  1.00  0.94           N  
ATOM   4772  CA  CYS A 604      52.405 -32.840 -21.300  1.00  0.94           C  
ATOM   4773  C   CYS A 604      52.124 -34.320 -21.531  1.00  0.94           C  
ATOM   4774  CB  CYS A 604      53.786 -32.482 -21.847  1.00  0.94           C  
ATOM   4775  O   CYS A 604      52.642 -35.174 -20.810  1.00  0.94           O  
ATOM   4776  SG  CYS A 604      54.037 -32.969 -23.568  1.00  0.94           S  
ATOM   4777  N   ASN A 605      51.205 -34.611 -22.505  1.00  0.95           N  
ATOM   4778  CA  ASN A 605      50.776 -35.977 -22.789  1.00  0.95           C  
ATOM   4779  C   ASN A 605      51.923 -36.821 -23.339  1.00  0.95           C  
ATOM   4780  CB  ASN A 605      49.600 -35.978 -23.768  1.00  0.95           C  
ATOM   4781  O   ASN A 605      51.930 -38.043 -23.180  1.00  0.95           O  
ATOM   4782  CG  ASN A 605      48.907 -37.324 -23.846  1.00  0.95           C  
ATOM   4783  ND2 ASN A 605      48.711 -37.820 -25.062  1.00  0.95           N  
ATOM   4784  OD1 ASN A 605      48.549 -37.912 -22.822  1.00  0.95           O  
ATOM   4785  N   LYS A 606      52.964 -36.206 -23.886  1.00  0.92           N  
ATOM   4786  CA  LYS A 606      54.099 -36.936 -24.442  1.00  0.92           C  
ATOM   4787  C   LYS A 606      55.253 -37.000 -23.446  1.00  0.92           C  
ATOM   4788  CB  LYS A 606      54.568 -36.287 -25.746  1.00  0.92           C  
ATOM   4789  O   LYS A 606      55.665 -38.086 -23.034  1.00  0.92           O  
ATOM   4790  CG  LYS A 606      55.709 -37.027 -26.429  1.00  0.92           C  
ATOM   4791  CD  LYS A 606      56.117 -36.345 -27.729  1.00  0.92           C  
ATOM   4792  CE  LYS A 606      57.281 -37.064 -28.397  1.00  0.92           C  
ATOM   4793  NZ  LYS A 606      57.708 -36.379 -29.653  1.00  0.92           N  
ATOM   4794  N   CYS A 607      55.771 -35.870 -22.961  1.00  0.94           N  
ATOM   4795  CA  CYS A 607      56.992 -35.863 -22.163  1.00  0.94           C  
ATOM   4796  C   CYS A 607      56.672 -35.936 -20.675  1.00  0.94           C  
ATOM   4797  CB  CYS A 607      57.817 -34.610 -22.455  1.00  0.94           C  
ATOM   4798  O   CYS A 607      57.568 -36.126 -19.851  1.00  0.94           O  
ATOM   4799  SG  CYS A 607      57.052 -33.082 -21.870  1.00  0.94           S  
ATOM   4800  N   ALA A 608      55.368 -35.788 -20.331  1.00  0.93           N  
ATOM   4801  CA  ALA A 608      54.813 -35.917 -18.986  1.00  0.93           C  
ATOM   4802  C   ALA A 608      55.322 -34.805 -18.074  1.00  0.93           C  
ATOM   4803  CB  ALA A 608      55.157 -37.283 -18.398  1.00  0.93           C  
ATOM   4804  O   ALA A 608      55.251 -34.918 -16.848  1.00  0.93           O  
ATOM   4805  N   THR A 609      55.966 -33.749 -18.655  1.00  0.91           N  
ATOM   4806  CA  THR A 609      56.361 -32.602 -17.844  1.00  0.91           C  
ATOM   4807  C   THR A 609      55.134 -31.885 -17.288  1.00  0.91           C  
ATOM   4808  CB  THR A 609      57.214 -31.610 -18.656  1.00  0.91           C  
ATOM   4809  O   THR A 609      54.185 -31.605 -18.024  1.00  0.91           O  
ATOM   4810  CG2 THR A 609      57.716 -30.469 -17.777  1.00  0.91           C  
ATOM   4811  OG1 THR A 609      58.339 -32.301 -19.212  1.00  0.91           O  
ATOM   4812  N   SER A 610      55.087 -31.615 -16.023  1.00  0.90           N  
ATOM   4813  CA  SER A 610      53.965 -30.923 -15.399  1.00  0.90           C  
ATOM   4814  C   SER A 610      53.931 -29.452 -15.797  1.00  0.90           C  
ATOM   4815  CB  SER A 610      54.039 -31.046 -13.876  1.00  0.90           C  
ATOM   4816  O   SER A 610      54.973 -28.796 -15.857  1.00  0.90           O  
ATOM   4817  OG  SER A 610      53.886 -32.396 -13.472  1.00  0.90           O  
ATOM   4818  N   PHE A 611      52.725 -29.004 -16.147  1.00  0.85           N  
ATOM   4819  CA  PHE A 611      52.543 -27.609 -16.528  1.00  0.85           C  
ATOM   4820  C   PHE A 611      52.448 -26.718 -15.295  1.00  0.85           C  
ATOM   4821  CB  PHE A 611      51.288 -27.445 -17.392  1.00  0.85           C  
ATOM   4822  O   PHE A 611      51.686 -27.008 -14.371  1.00  0.85           O  
ATOM   4823  CG  PHE A 611      51.446 -27.964 -18.795  1.00  0.85           C  
ATOM   4824  CD1 PHE A 611      52.273 -27.314 -19.703  1.00  0.85           C  
ATOM   4825  CD2 PHE A 611      50.766 -29.103 -19.207  1.00  0.85           C  
ATOM   4826  CE1 PHE A 611      52.420 -27.792 -21.003  1.00  0.85           C  
ATOM   4827  CE2 PHE A 611      50.908 -29.587 -20.505  1.00  0.85           C  
ATOM   4828  CZ  PHE A 611      51.735 -28.929 -21.401  1.00  0.85           C  
ATOM   4829  N   LYS A 612      53.285 -25.693 -15.194  1.00  0.79           N  
ATOM   4830  CA  LYS A 612      53.167 -24.680 -14.149  1.00  0.79           C  
ATOM   4831  C   LYS A 612      52.044 -23.695 -14.461  1.00  0.79           C  
ATOM   4832  CB  LYS A 612      54.489 -23.929 -13.978  1.00  0.79           C  
ATOM   4833  O   LYS A 612      51.513 -23.684 -15.574  1.00  0.79           O  
ATOM   4834  CG  LYS A 612      55.663 -24.821 -13.600  1.00  0.79           C  
ATOM   4835  CD  LYS A 612      56.955 -24.023 -13.481  1.00  0.79           C  
ATOM   4836  CE  LYS A 612      58.143 -24.924 -13.170  1.00  0.79           C  
ATOM   4837  NZ  LYS A 612      59.421 -24.154 -13.112  1.00  0.79           N  
ATOM   4838  N   ASP A 613      51.490 -22.942 -13.490  1.00  0.68           N  
ATOM   4839  CA  ASP A 613      50.321 -22.073 -13.582  1.00  0.68           C  
ATOM   4840  C   ASP A 613      50.437 -21.120 -14.769  1.00  0.68           C  
ATOM   4841  CB  ASP A 613      50.139 -21.280 -12.286  1.00  0.68           C  
ATOM   4842  O   ASP A 613      49.448 -20.849 -15.453  1.00  0.68           O  
ATOM   4843  CG  ASP A 613      49.589 -22.121 -11.148  1.00  0.68           C  
ATOM   4844  OD1 ASP A 613      49.061 -23.225 -11.405  1.00  0.68           O  
ATOM   4845  OD2 ASP A 613      49.681 -21.675  -9.984  1.00  0.68           O  
ATOM   4846  N   ASN A 614      51.656 -20.930 -15.344  1.00  0.66           N  
ATOM   4847  CA  ASN A 614      51.775 -19.952 -16.420  1.00  0.66           C  
ATOM   4848  C   ASN A 614      52.303 -20.589 -17.702  1.00  0.66           C  
ATOM   4849  CB  ASN A 614      52.678 -18.792 -15.993  1.00  0.66           C  
ATOM   4850  O   ASN A 614      52.644 -19.887 -18.655  1.00  0.66           O  
ATOM   4851  CG  ASN A 614      51.909 -17.668 -15.327  1.00  0.66           C  
ATOM   4852  ND2 ASN A 614      52.584 -16.551 -15.084  1.00  0.66           N  
ATOM   4853  OD1 ASN A 614      50.719 -17.804 -15.031  1.00  0.66           O  
ATOM   4854  N   ASP A 615      52.389 -21.832 -17.653  1.00  0.72           N  
ATOM   4855  CA  ASP A 615      52.836 -22.530 -18.855  1.00  0.72           C  
ATOM   4856  C   ASP A 615      51.734 -22.566 -19.911  1.00  0.72           C  
ATOM   4857  CB  ASP A 615      53.284 -23.953 -18.514  1.00  0.72           C  
ATOM   4858  O   ASP A 615      50.554 -22.698 -19.581  1.00  0.72           O  
ATOM   4859  CG  ASP A 615      54.651 -24.002 -17.855  1.00  0.72           C  
ATOM   4860  OD1 ASP A 615      55.345 -22.963 -17.811  1.00  0.72           O  
ATOM   4861  OD2 ASP A 615      55.040 -25.090 -17.377  1.00  0.72           O  
ATOM   4862  N   THR A 616      52.090 -22.310 -21.138  1.00  0.75           N  
ATOM   4863  CA  THR A 616      51.186 -22.370 -22.281  1.00  0.75           C  
ATOM   4864  C   THR A 616      50.944 -23.816 -22.705  1.00  0.75           C  
ATOM   4865  CB  THR A 616      51.739 -21.568 -23.473  1.00  0.75           C  
ATOM   4866  O   THR A 616      51.894 -24.570 -22.926  1.00  0.75           O  
ATOM   4867  CG2 THR A 616      50.669 -21.358 -24.539  1.00  0.75           C  
ATOM   4868  OG1 THR A 616      52.195 -20.290 -23.012  1.00  0.75           O  
ATOM   4869  N   LYS A 617      49.682 -24.189 -22.704  1.00  0.83           N  
ATOM   4870  CA  LYS A 617      49.233 -25.529 -23.070  1.00  0.83           C  
ATOM   4871  C   LYS A 617      48.764 -25.574 -24.522  1.00  0.83           C  
ATOM   4872  CB  LYS A 617      48.110 -25.992 -22.142  1.00  0.83           C  
ATOM   4873  O   LYS A 617      48.083 -24.658 -24.988  1.00  0.83           O  
ATOM   4874  CG  LYS A 617      48.493 -26.011 -20.669  1.00  0.83           C  
ATOM   4875  CD  LYS A 617      47.287 -26.293 -19.782  1.00  0.83           C  
ATOM   4876  CE  LYS A 617      47.627 -26.130 -18.306  1.00  0.83           C  
ATOM   4877  NZ  LYS A 617      46.423 -26.297 -17.439  1.00  0.83           N  
ATOM   4878  N   HIS A 618      49.191 -26.536 -25.306  1.00  0.86           N  
ATOM   4879  CA  HIS A 618      48.818 -26.672 -26.709  1.00  0.86           C  
ATOM   4880  C   HIS A 618      48.037 -27.960 -26.950  1.00  0.86           C  
ATOM   4881  CB  HIS A 618      50.061 -26.637 -27.600  1.00  0.86           C  
ATOM   4882  O   HIS A 618      48.419 -29.023 -26.455  1.00  0.86           O  
ATOM   4883  CG  HIS A 618      50.893 -25.407 -27.421  1.00  0.86           C  
ATOM   4884  CD2 HIS A 618      52.069 -25.215 -26.778  1.00  0.86           C  
ATOM   4885  ND1 HIS A 618      50.532 -24.183 -27.940  1.00  0.86           N  
ATOM   4886  CE1 HIS A 618      51.453 -23.288 -27.623  1.00  0.86           C  
ATOM   4887  NE2 HIS A 618      52.396 -23.889 -26.918  1.00  0.86           N  
ATOM   4888  N   HIS A 619      46.929 -27.870 -27.753  1.00  0.88           N  
ATOM   4889  CA  HIS A 619      46.143 -29.044 -28.114  1.00  0.88           C  
ATOM   4890  C   HIS A 619      46.565 -29.594 -29.472  1.00  0.88           C  
ATOM   4891  CB  HIS A 619      44.651 -28.708 -28.124  1.00  0.88           C  
ATOM   4892  O   HIS A 619      46.895 -28.828 -30.381  1.00  0.88           O  
ATOM   4893  CG  HIS A 619      44.087 -28.437 -26.765  1.00  0.88           C  
ATOM   4894  CD2 HIS A 619      43.467 -29.254 -25.881  1.00  0.88           C  
ATOM   4895  ND1 HIS A 619      44.127 -27.191 -26.178  1.00  0.88           N  
ATOM   4896  CE1 HIS A 619      43.556 -27.254 -24.987  1.00  0.88           C  
ATOM   4897  NE2 HIS A 619      43.146 -28.494 -24.783  1.00  0.88           N  
ATOM   4898  N   CYS A 620      46.618 -30.861 -29.542  1.00  0.90           N  
ATOM   4899  CA  CYS A 620      46.753 -31.515 -30.839  1.00  0.90           C  
ATOM   4900  C   CYS A 620      45.412 -31.577 -31.561  1.00  0.90           C  
ATOM   4901  CB  CYS A 620      47.318 -32.926 -30.672  1.00  0.90           C  
ATOM   4902  O   CYS A 620      44.426 -32.064 -31.007  1.00  0.90           O  
ATOM   4903  SG  CYS A 620      47.477 -33.835 -32.225  1.00  0.90           S  
ATOM   4904  N   ARG A 621      45.448 -31.067 -32.773  1.00  0.90           N  
ATOM   4905  CA  ARG A 621      44.198 -30.949 -33.517  1.00  0.90           C  
ATOM   4906  C   ARG A 621      43.752 -32.303 -34.057  1.00  0.90           C  
ATOM   4907  CB  ARG A 621      44.348 -29.949 -34.666  1.00  0.90           C  
ATOM   4908  O   ARG A 621      42.597 -32.469 -34.456  1.00  0.90           O  
ATOM   4909  CG  ARG A 621      44.320 -28.495 -34.224  1.00  0.90           C  
ATOM   4910  CD  ARG A 621      45.689 -28.022 -33.755  1.00  0.90           C  
ATOM   4911  NE  ARG A 621      45.700 -26.587 -33.487  1.00  0.90           N  
ATOM   4912  NH1 ARG A 621      47.923 -26.512 -32.860  1.00  0.90           N  
ATOM   4913  NH2 ARG A 621      46.661 -24.598 -32.855  1.00  0.90           N  
ATOM   4914  CZ  ARG A 621      46.761 -25.902 -33.068  1.00  0.90           C  
ATOM   4915  N   ALA A 622      44.534 -33.341 -33.921  1.00  0.86           N  
ATOM   4916  CA  ALA A 622      44.219 -34.711 -34.318  1.00  0.86           C  
ATOM   4917  C   ALA A 622      43.739 -35.532 -33.125  1.00  0.86           C  
ATOM   4918  CB  ALA A 622      45.436 -35.373 -34.960  1.00  0.86           C  
ATOM   4919  O   ALA A 622      42.633 -36.077 -33.143  1.00  0.86           O  
ATOM   4920  N   CYS A 623      44.377 -35.490 -31.967  1.00  0.91           N  
ATOM   4921  CA  CYS A 623      44.015 -36.358 -30.852  1.00  0.91           C  
ATOM   4922  C   CYS A 623      43.315 -35.568 -29.752  1.00  0.91           C  
ATOM   4923  CB  CYS A 623      45.255 -37.048 -30.286  1.00  0.91           C  
ATOM   4924  O   CYS A 623      42.606 -36.143 -28.924  1.00  0.91           O  
ATOM   4925  SG  CYS A 623      46.366 -35.936 -29.396  1.00  0.91           S  
ATOM   4926  N   GLY A 624      43.537 -34.217 -29.687  1.00  0.90           N  
ATOM   4927  CA  GLY A 624      42.858 -33.335 -28.751  1.00  0.90           C  
ATOM   4928  C   GLY A 624      43.504 -33.311 -27.378  1.00  0.90           C  
ATOM   4929  O   GLY A 624      42.969 -32.708 -26.445  1.00  0.90           O  
ATOM   4930  N   GLU A 625      44.701 -34.004 -27.160  1.00  0.93           N  
ATOM   4931  CA  GLU A 625      45.395 -34.023 -25.875  1.00  0.93           C  
ATOM   4932  C   GLU A 625      46.265 -32.781 -25.700  1.00  0.93           C  
ATOM   4933  CB  GLU A 625      46.250 -35.286 -25.744  1.00  0.93           C  
ATOM   4934  O   GLU A 625      46.538 -32.066 -26.667  1.00  0.93           O  
ATOM   4935  CG  GLU A 625      45.451 -36.579 -25.817  1.00  0.93           C  
ATOM   4936  CD  GLU A 625      44.474 -36.747 -24.665  1.00  0.93           C  
ATOM   4937  OE1 GLU A 625      43.427 -37.410 -24.847  1.00  0.93           O  
ATOM   4938  OE2 GLU A 625      44.756 -36.210 -23.570  1.00  0.93           O
[truncated: 94,690 more chars]
