# Supplementary material for: ATPase activity of DFCP1 controls selective autophagy
Source: Nat Commun. 2023 Jul 8;14:4051. doi: 10.1038/s41467-023-39641-9 (PMC10329651; doi:10.1038/s41467-023-39641-9)
Supplement: Supplementary file 11 — Supplementary Data [file 41467_2023_39641_MOESM11_ESM.zip › StructuralPredictions/Alphafold_output/ZF1_HUMAN_unrelaxed_model_3.pdb]

ATOM      1  N   MET A   1      30.465   1.236 -57.944  1.00  0.35           N  
ATOM      2  CA  MET A   1      30.458   2.606 -57.440  1.00  0.35           C  
ATOM      3  C   MET A   1      30.971   2.662 -56.005  1.00  0.35           C  
ATOM      4  CB  MET A   1      29.050   3.200 -57.516  1.00  0.35           C  
ATOM      5  O   MET A   1      30.359   2.091 -55.100  1.00  0.35           O  
ATOM      6  CG  MET A   1      28.560   3.435 -58.935  1.00  0.35           C  
ATOM      7  SD  MET A   1      29.123   5.044 -59.616  1.00  0.35           S  
ATOM      8  CE  MET A   1      28.833   4.761 -61.385  1.00  0.35           C  
ATOM      9  N   SER A   2      32.261   2.402 -55.816  1.00  0.39           N  
ATOM     10  CA  SER A   2      33.184   2.401 -54.686  1.00  0.39           C  
ATOM     11  C   SER A   2      32.807   3.467 -53.663  1.00  0.39           C  
ATOM     12  CB  SER A   2      34.619   2.628 -55.166  1.00  0.39           C  
ATOM     13  O   SER A   2      32.583   4.625 -54.019  1.00  0.39           O  
ATOM     14  OG  SER A   2      34.637   3.038 -56.522  1.00  0.39           O  
ATOM     15  N   ALA A   3      31.752   3.277 -52.904  1.00  0.34           N  
ATOM     16  CA  ALA A   3      31.319   3.964 -51.690  1.00  0.34           C  
ATOM     17  C   ALA A   3      32.492   4.657 -51.003  1.00  0.34           C  
ATOM     18  CB  ALA A   3      30.650   2.982 -50.732  1.00  0.34           C  
ATOM     19  O   ALA A   3      33.513   4.026 -50.717  1.00  0.34           O  
ATOM     20  N   GLN A   4      33.002   5.737 -51.527  1.00  0.31           N  
ATOM     21  CA  GLN A   4      33.774   6.855 -50.997  1.00  0.31           C  
ATOM     22  C   GLN A   4      33.470   7.082 -49.519  1.00  0.31           C  
ATOM     23  CB  GLN A   4      33.490   8.130 -51.793  1.00  0.31           C  
ATOM     24  O   GLN A   4      32.315   7.293 -49.142  1.00  0.31           O  
ATOM     25  CG  GLN A   4      34.399   8.318 -52.999  1.00  0.31           C  
ATOM     26  CD  GLN A   4      34.120   9.606 -53.750  1.00  0.31           C  
ATOM     27  NE2 GLN A   4      34.953   9.908 -54.740  1.00  0.31           N  
ATOM     28  OE1 GLN A   4      33.163  10.324 -53.443  1.00  0.31           O  
ATOM     29  N   THR A   5      33.836   6.202 -48.641  1.00  0.34           N  
ATOM     30  CA  THR A   5      34.065   6.465 -47.225  1.00  0.34           C  
ATOM     31  C   THR A   5      34.546   7.898 -47.012  1.00  0.34           C  
ATOM     32  CB  THR A   5      35.093   5.483 -46.633  1.00  0.34           C  
ATOM     33  O   THR A   5      35.365   8.404 -47.782  1.00  0.34           O  
ATOM     34  CG2 THR A   5      34.416   4.205 -46.148  1.00  0.34           C  
ATOM     35  OG1 THR A   5      36.058   5.148 -47.638  1.00  0.34           O  
ATOM     36  N   SER A   6      33.655   8.862 -46.688  1.00  0.32           N  
ATOM     37  CA  SER A   6      33.749  10.207 -46.130  1.00  0.32           C  
ATOM     38  C   SER A   6      35.090  10.427 -45.438  1.00  0.32           C  
ATOM     39  CB  SER A   6      32.608  10.459 -45.142  1.00  0.32           C  
ATOM     40  O   SER A   6      35.616   9.520 -44.791  1.00  0.32           O  
ATOM     41  OG  SER A   6      32.672   9.548 -44.058  1.00  0.32           O  
ATOM     42  N   PRO A   7      35.969  11.293 -45.941  1.00  0.37           N  
ATOM     43  CA  PRO A   7      37.241  11.774 -45.397  1.00  0.37           C  
ATOM     44  C   PRO A   7      37.159  12.106 -43.909  1.00  0.37           C  
ATOM     45  CB  PRO A   7      37.524  13.032 -46.222  1.00  0.37           C  
ATOM     46  O   PRO A   7      38.190  12.243 -43.245  1.00  0.37           O  
ATOM     47  CG  PRO A   7      36.320  13.197 -47.093  1.00  0.37           C  
ATOM     48  CD  PRO A   7      35.310  12.152 -46.713  1.00  0.37           C  
ATOM     49  N   ALA A   8      35.935  11.896 -43.305  1.00  0.41           N  
ATOM     50  CA  ALA A   8      35.911  12.270 -41.893  1.00  0.41           C  
ATOM     51  C   ALA A   8      36.402  11.124 -41.014  1.00  0.41           C  
ATOM     52  CB  ALA A   8      34.503  12.690 -41.477  1.00  0.41           C  
ATOM     53  O   ALA A   8      36.854  11.347 -39.888  1.00  0.41           O  
ATOM     54  N   GLU A   9      36.965  10.107 -41.697  1.00  0.41           N  
ATOM     55  CA  GLU A   9      37.345   8.987 -40.840  1.00  0.41           C  
ATOM     56  C   GLU A   9      38.847   8.727 -40.905  1.00  0.41           C  
ATOM     57  CB  GLU A   9      36.575   7.724 -41.234  1.00  0.41           C  
ATOM     58  O   GLU A   9      39.395   8.009 -40.066  1.00  0.41           O  
ATOM     59  CG  GLU A   9      35.166   7.659 -40.662  1.00  0.41           C  
ATOM     60  CD  GLU A   9      34.421   6.390 -41.043  1.00  0.41           C  
ATOM     61  OE1 GLU A   9      33.267   6.205 -40.594  1.00  0.41           O  
ATOM     62  OE2 GLU A   9      34.997   5.573 -41.796  1.00  0.41           O  
ATOM     63  N   LYS A  10      39.639   9.523 -41.674  1.00  0.38           N  
ATOM     64  CA  LYS A  10      41.077   9.362 -41.868  1.00  0.38           C  
ATOM     65  C   LYS A  10      41.864  10.167 -40.838  1.00  0.38           C  
ATOM     66  CB  LYS A  10      41.479   9.786 -43.282  1.00  0.38           C  
ATOM     67  O   LYS A  10      41.630  11.365 -40.667  1.00  0.38           O  
ATOM     68  CG  LYS A  10      41.485   8.647 -44.291  1.00  0.38           C  
ATOM     69  CD  LYS A  10      42.055   9.091 -45.632  1.00  0.38           C  
ATOM     70  CE  LYS A  10      42.023   7.964 -46.655  1.00  0.38           C  
ATOM     71  NZ  LYS A  10      42.574   8.397 -47.974  1.00  0.38           N  
ATOM     72  N   GLY A  11      41.662   9.955 -39.554  1.00  0.45           N  
ATOM     73  CA  GLY A  11      42.687  10.698 -38.838  1.00  0.45           C  
ATOM     74  C   GLY A  11      42.425  10.792 -37.347  1.00  0.45           C  
ATOM     75  O   GLY A  11      43.008  11.633 -36.660  1.00  0.45           O  
ATOM     76  N   LEU A  12      41.766   9.786 -36.690  1.00  0.47           N  
ATOM     77  CA  LEU A  12      41.569  10.200 -35.305  1.00  0.47           C  
ATOM     78  C   LEU A  12      42.656   9.624 -34.405  1.00  0.47           C  
ATOM     79  CB  LEU A  12      40.190   9.760 -34.806  1.00  0.47           C  
ATOM     80  O   LEU A  12      43.077  10.269 -33.442  1.00  0.47           O  
ATOM     81  CG  LEU A  12      39.039  10.738 -35.044  1.00  0.47           C  
ATOM     82  CD1 LEU A  12      37.809   9.994 -35.555  1.00  0.47           C  
ATOM     83  CD2 LEU A  12      38.714  11.505 -33.767  1.00  0.47           C  
ATOM     84  N   ASN A  13      43.552   8.684 -34.863  1.00  0.52           N  
ATOM     85  CA  ASN A  13      44.595   8.120 -34.013  1.00  0.52           C  
ATOM     86  C   ASN A  13      45.773   7.607 -34.836  1.00  0.52           C  
ATOM     87  CB  ASN A  13      44.028   6.998 -33.141  1.00  0.52           C  
ATOM     88  O   ASN A  13      45.805   6.436 -35.218  1.00  0.52           O  
ATOM     89  CG  ASN A  13      43.135   7.516 -32.030  1.00  0.52           C  
ATOM     90  ND2 ASN A  13      42.055   6.796 -31.753  1.00  0.52           N  
ATOM     91  OD1 ASN A  13      43.414   8.556 -31.427  1.00  0.52           O  
ATOM     92  N   PRO A  14      46.610   8.496 -35.509  1.00  0.55           N  
ATOM     93  CA  PRO A  14      47.734   8.030 -36.325  1.00  0.55           C  
ATOM     94  C   PRO A  14      48.678   7.108 -35.557  1.00  0.55           C  
ATOM     95  CB  PRO A  14      48.442   9.328 -36.723  1.00  0.55           C  
ATOM     96  O   PRO A  14      48.904   7.307 -34.361  1.00  0.55           O  
ATOM     97  CG  PRO A  14      47.794  10.387 -35.891  1.00  0.55           C  
ATOM     98  CD  PRO A  14      46.652   9.770 -35.137  1.00  0.55           C  
ATOM     99  N   GLY A  15      48.606   5.693 -35.870  1.00  0.66           N  
ATOM    100  CA  GLY A  15      49.601   4.760 -35.367  1.00  0.66           C  
ATOM    101  C   GLY A  15      48.994   3.505 -34.768  1.00  0.66           C  
ATOM    102  O   GLY A  15      49.713   2.568 -34.418  1.00  0.66           O  
ATOM    103  N   LEU A  16      47.642   3.528 -34.552  1.00  0.75           N  
ATOM    104  CA  LEU A  16      46.988   2.335 -34.025  1.00  0.75           C  
ATOM    105  C   LEU A  16      46.596   1.387 -35.153  1.00  0.75           C  
ATOM    106  CB  LEU A  16      45.749   2.719 -33.211  1.00  0.75           C  
ATOM    107  O   LEU A  16      45.715   1.701 -35.956  1.00  0.75           O  
ATOM    108  CG  LEU A  16      45.987   3.616 -31.996  1.00  0.75           C  
ATOM    109  CD1 LEU A  16      44.657   4.079 -31.410  1.00  0.75           C  
ATOM    110  CD2 LEU A  16      46.815   2.885 -30.945  1.00  0.75           C  
ATOM    111  N   MET A  17      47.367   0.281 -35.254  1.00  0.79           N  
ATOM    112  CA  MET A  17      47.194  -0.648 -36.367  1.00  0.79           C  
ATOM    113  C   MET A  17      46.456  -1.905 -35.916  1.00  0.79           C  
ATOM    114  CB  MET A  17      48.548  -1.024 -36.970  1.00  0.79           C  
ATOM    115  O   MET A  17      46.424  -2.217 -34.724  1.00  0.79           O  
ATOM    116  CG  MET A  17      49.343   0.166 -37.481  1.00  0.79           C  
ATOM    117  SD  MET A  17      48.527   1.000 -38.898  1.00  0.79           S  
ATOM    118  CE  MET A  17      49.028  -0.102 -40.249  1.00  0.79           C  
ATOM    119  N   CYS A  18      45.762  -2.397 -36.874  1.00  0.81           N  
ATOM    120  CA  CYS A  18      45.022  -3.634 -36.646  1.00  0.81           C  
ATOM    121  C   CYS A  18      45.951  -4.746 -36.173  1.00  0.81           C  
ATOM    122  CB  CYS A  18      44.299  -4.068 -37.921  1.00  0.81           C  
ATOM    123  O   CYS A  18      46.963  -5.030 -36.815  1.00  0.81           O  
ATOM    124  SG  CYS A  18      43.232  -5.508 -37.697  1.00  0.81           S  
ATOM    125  N   GLN A  19      45.589  -5.464 -35.043  1.00  0.80           N  
ATOM    126  CA  GLN A  19      46.451  -6.449 -34.398  1.00  0.80           C  
ATOM    127  C   GLN A  19      46.056  -7.869 -34.793  1.00  0.80           C  
ATOM    128  CB  GLN A  19      46.401  -6.293 -32.877  1.00  0.80           C  
ATOM    129  O   GLN A  19      46.911  -8.750 -34.899  1.00  0.80           O  
ATOM    130  CG  GLN A  19      47.148  -5.073 -32.358  1.00  0.80           C  
ATOM    131  CD  GLN A  19      47.062  -4.929 -30.850  1.00  0.80           C  
ATOM    132  NE2 GLN A  19      47.942  -4.111 -30.282  1.00  0.80           N  
ATOM    133  OE1 GLN A  19      46.212  -5.546 -30.202  1.00  0.80           O  
ATOM    134  N   GLU A  20      44.824  -8.051 -35.046  1.00  0.75           N  
ATOM    135  CA  GLU A  20      44.342  -9.409 -35.277  1.00  0.75           C  
ATOM    136  C   GLU A  20      44.436  -9.785 -36.753  1.00  0.75           C  
ATOM    137  CB  GLU A  20      42.900  -9.559 -34.787  1.00  0.75           C  
ATOM    138  O   GLU A  20      44.594 -10.960 -37.092  1.00  0.75           O  
ATOM    139  CG  GLU A  20      42.751  -9.467 -33.276  1.00  0.75           C  
ATOM    140  CD  GLU A  20      41.341  -9.769 -32.792  1.00  0.75           C  
ATOM    141  OE1 GLU A  20      41.112  -9.781 -31.561  1.00  0.75           O  
ATOM    142  OE2 GLU A  20      40.460  -9.996 -33.650  1.00  0.75           O  
ATOM    143  N   SER A  21      44.414  -8.794 -37.598  1.00  0.79           N  
ATOM    144  CA  SER A  21      44.683  -8.864 -39.031  1.00  0.79           C  
ATOM    145  C   SER A  21      43.888  -9.987 -39.689  1.00  0.79           C  
ATOM    146  CB  SER A  21      46.176  -9.068 -39.287  1.00  0.79           C  
ATOM    147  O   SER A  21      44.444 -10.792 -40.439  1.00  0.79           O  
ATOM    148  OG  SER A  21      46.937  -8.041 -38.675  1.00  0.79           O  
ATOM    149  N   TYR A  22      42.602 -10.147 -39.513  1.00  0.78           N  
ATOM    150  CA  TYR A  22      41.746 -11.155 -40.128  1.00  0.78           C  
ATOM    151  C   TYR A  22      41.684 -10.970 -41.639  1.00  0.78           C  
ATOM    152  CB  TYR A  22      40.334 -11.094 -39.536  1.00  0.78           C  
ATOM    153  O   TYR A  22      41.621 -11.947 -42.388  1.00  0.78           O  
ATOM    154  CG  TYR A  22      40.242 -11.634 -38.130  1.00  0.78           C  
ATOM    155  CD1 TYR A  22      40.203 -13.006 -37.890  1.00  0.78           C  
ATOM    156  CD2 TYR A  22      40.191 -10.774 -37.038  1.00  0.78           C  
ATOM    157  CE1 TYR A  22      40.116 -13.508 -36.596  1.00  0.78           C  
ATOM    158  CE2 TYR A  22      40.104 -11.265 -35.739  1.00  0.78           C  
ATOM    159  OH  TYR A  22      39.981 -13.122 -34.245  1.00  0.78           O  
ATOM    160  CZ  TYR A  22      40.068 -12.631 -35.529  1.00  0.78           C  
ATOM    161  N   ALA A  23      41.857  -9.717 -42.079  1.00  0.83           N  
ATOM    162  CA  ALA A  23      41.690  -9.465 -43.508  1.00  0.83           C  
ATOM    163  C   ALA A  23      42.733  -8.473 -44.015  1.00  0.83           C  
ATOM    164  CB  ALA A  23      40.283  -8.948 -43.797  1.00  0.83           C  
ATOM    165  O   ALA A  23      43.145  -8.535 -45.176  1.00  0.83           O  
ATOM    166  N   CYS A  24      43.321  -7.605 -43.216  1.00  0.81           N  
ATOM    167  CA  CYS A  24      44.052  -6.417 -43.643  1.00  0.81           C  
ATOM    168  C   CYS A  24      45.557  -6.630 -43.522  1.00  0.81           C  
ATOM    169  CB  CYS A  24      43.632  -5.203 -42.816  1.00  0.81           C  
ATOM    170  O   CYS A  24      46.344  -5.821 -44.015  1.00  0.81           O  
ATOM    171  SG  CYS A  24      44.236  -5.237 -41.114  1.00  0.81           S  
ATOM    172  N   SER A  25      46.010  -7.757 -43.015  1.00  0.77           N  
ATOM    173  CA  SER A  25      47.415  -8.094 -42.810  1.00  0.77           C  
ATOM    174  C   SER A  25      48.077  -7.132 -41.829  1.00  0.77           C  
ATOM    175  CB  SER A  25      48.170  -8.080 -44.139  1.00  0.77           C  
ATOM    176  O   SER A  25      49.299  -6.972 -41.838  1.00  0.77           O  
ATOM    177  OG  SER A  25      47.614  -9.019 -45.044  1.00  0.77           O  
ATOM    178  N   GLY A  26      47.293  -6.294 -41.123  1.00  0.71           N  
ATOM    179  CA  GLY A  26      47.812  -5.421 -40.082  1.00  0.71           C  
ATOM    180  C   GLY A  26      48.182  -4.041 -40.590  1.00  0.71           C  
ATOM    181  O   GLY A  26      48.859  -3.279 -39.897  1.00  0.71           O  
ATOM    182  N   THR A  27      47.806  -3.660 -41.770  1.00  0.74           N  
ATOM    183  CA  THR A  27      48.235  -2.406 -42.379  1.00  0.74           C  
ATOM    184  C   THR A  27      47.174  -1.325 -42.196  1.00  0.74           C  
ATOM    185  CB  THR A  27      48.534  -2.587 -43.879  1.00  0.74           C  
ATOM    186  O   THR A  27      47.478  -0.132 -42.262  1.00  0.74           O  
ATOM    187  CG2 THR A  27      49.778  -3.443 -44.092  1.00  0.74           C  
ATOM    188  OG1 THR A  27      47.416  -3.223 -44.509  1.00  0.74           O  
ATOM    189  N   ASP A  28      46.036  -1.813 -41.795  1.00  0.82           N  
ATOM    190  CA  ASP A  28      44.938  -0.857 -41.691  1.00  0.82           C  
ATOM    191  C   ASP A  28      44.848  -0.274 -40.282  1.00  0.82           C  
ATOM    192  CB  ASP A  28      43.612  -1.519 -42.072  1.00  0.82           C  
ATOM    193  O   ASP A  28      45.249  -0.920 -39.311  1.00  0.82           O  
ATOM    194  CG  ASP A  28      43.496  -1.801 -43.559  1.00  0.82           C  
ATOM    195  OD1 ASP A  28      44.404  -1.415 -44.326  1.00  0.82           O  
ATOM    196  OD2 ASP A  28      42.485  -2.413 -43.969  1.00  0.82           O  
ATOM    197  N   GLU A  29      44.361   0.961 -40.209  1.00  0.81           N  
ATOM    198  CA  GLU A  29      44.204   1.661 -38.937  1.00  0.81           C  
ATOM    199  C   GLU A  29      43.041   1.089 -38.132  1.00  0.81           C  
ATOM    200  CB  GLU A  29      43.995   3.159 -39.171  1.00  0.81           C  
ATOM    201  O   GLU A  29      41.951   0.879 -38.669  1.00  0.81           O  
ATOM    202  CG  GLU A  29      45.257   3.897 -39.594  1.00  0.81           C  
ATOM    203  CD  GLU A  29      45.038   5.387 -39.806  1.00  0.81           C  
ATOM    204  OE1 GLU A  29      46.007   6.099 -40.153  1.00  0.81           O  
ATOM    205  OE2 GLU A  29      43.888   5.845 -39.624  1.00  0.81           O  
ATOM    206  N   ALA A  30      43.425   0.812 -36.908  1.00  0.83           N  
ATOM    207  CA  ALA A  30      42.418   0.247 -36.013  1.00  0.83           C  
ATOM    208  C   ALA A  30      41.405   1.307 -35.589  1.00  0.83           C  
ATOM    209  CB  ALA A  30      43.084  -0.369 -34.785  1.00  0.83           C  
ATOM    210  O   ALA A  30      41.775   2.447 -35.297  1.00  0.83           O  
ATOM    211  N   ILE A  31      40.122   0.918 -35.573  1.00  0.83           N  
ATOM    212  CA  ILE A  31      39.076   1.839 -35.143  1.00  0.83           C  
ATOM    213  C   ILE A  31      38.292   1.225 -33.985  1.00  0.83           C  
ATOM    214  CB  ILE A  31      38.123   2.194 -36.306  1.00  0.83           C  
ATOM    215  O   ILE A  31      37.469   1.898 -33.359  1.00  0.83           O  
ATOM    216  CG1 ILE A  31      37.585   0.919 -36.965  1.00  0.83           C  
ATOM    217  CG2 ILE A  31      38.831   3.084 -37.332  1.00  0.83           C  
ATOM    218  CD1 ILE A  31      36.462   1.163 -37.963  1.00  0.83           C  
ATOM    219  N   PHE A  32      38.588  -0.065 -33.714  1.00  0.83           N  
ATOM    220  CA  PHE A  32      37.868  -0.765 -32.658  1.00  0.83           C  
ATOM    221  C   PHE A  32      38.839  -1.414 -31.678  1.00  0.83           C  
ATOM    222  CB  PHE A  32      36.935  -1.824 -33.252  1.00  0.83           C  
ATOM    223  O   PHE A  32      39.972  -1.736 -32.041  1.00  0.83           O  
ATOM    224  CG  PHE A  32      35.892  -1.263 -34.181  1.00  0.83           C  
ATOM    225  CD1 PHE A  32      34.734  -0.682 -33.679  1.00  0.83           C  
ATOM    226  CD2 PHE A  32      36.071  -1.317 -35.557  1.00  0.83           C  
ATOM    227  CE1 PHE A  32      33.768  -0.162 -34.537  1.00  0.83           C  
ATOM    228  CE2 PHE A  32      35.110  -0.799 -36.421  1.00  0.83           C  
ATOM    229  CZ  PHE A  32      33.958  -0.223 -35.908  1.00  0.83           C  
ATOM    230  N   GLU A  33      38.438  -1.536 -30.412  1.00  0.83           N  
ATOM    231  CA  GLU A  33      39.137  -2.299 -29.383  1.00  0.83           C  
ATOM    232  C   GLU A  33      38.216  -3.333 -28.741  1.00  0.83           C  
ATOM    233  CB  GLU A  33      39.705  -1.364 -28.312  1.00  0.83           C  
ATOM    234  O   GLU A  33      37.081  -3.019 -28.375  1.00  0.83           O  
ATOM    235  CG  GLU A  33      40.554  -2.071 -27.265  1.00  0.83           C  
ATOM    236  CD  GLU A  33      41.094  -1.133 -26.198  1.00  0.83           C  
ATOM    237  OE1 GLU A  33      42.296  -1.227 -25.858  1.00  0.83           O  
ATOM    238  OE2 GLU A  33      40.309  -0.297 -25.696  1.00  0.83           O  
ATOM    239  N   CYS A  34      38.776  -4.511 -28.674  1.00  0.74           N  
ATOM    240  CA  CYS A  34      38.010  -5.601 -28.079  1.00  0.74           C  
ATOM    241  C   CYS A  34      37.890  -5.423 -26.570  1.00  0.74           C  
ATOM    242  CB  CYS A  34      38.660  -6.948 -28.393  1.00  0.74           C  
ATOM    243  O   CYS A  34      38.878  -5.126 -25.895  1.00  0.74           O  
ATOM    244  SG  CYS A  34      37.782  -8.361 -27.691  1.00  0.74           S  
ATOM    245  N   ASP A  35      36.701  -5.536 -26.102  1.00  0.67           N  
ATOM    246  CA  ASP A  35      36.411  -5.345 -24.684  1.00  0.67           C  
ATOM    247  C   ASP A  35      37.007  -6.473 -23.845  1.00  0.67           C  
ATOM    248  CB  ASP A  35      34.901  -5.259 -24.453  1.00  0.67           C  
ATOM    249  O   ASP A  35      37.365  -6.266 -22.683  1.00  0.67           O  
ATOM    250  CG  ASP A  35      34.178  -6.559 -24.761  1.00  0.67           C  
ATOM    251  OD1 ASP A  35      34.779  -7.456 -25.390  1.00  0.67           O  
ATOM    252  OD2 ASP A  35      32.996  -6.685 -24.375  1.00  0.67           O  
ATOM    253  N   GLU A  36      37.206  -7.668 -24.379  1.00  0.65           N  
ATOM    254  CA  GLU A  36      37.639  -8.852 -23.641  1.00  0.65           C  
ATOM    255  C   GLU A  36      39.160  -8.974 -23.637  1.00  0.65           C  
ATOM    256  CB  GLU A  36      37.011 -10.115 -24.235  1.00  0.65           C  
ATOM    257  O   GLU A  36      39.779  -9.043 -22.574  1.00  0.65           O  
ATOM    258  CG  GLU A  36      35.509 -10.221 -24.009  1.00  0.65           C  
ATOM    259  CD  GLU A  36      34.905 -11.496 -24.574  1.00  0.65           C  
ATOM    260  OE1 GLU A  36      33.667 -11.667 -24.499  1.00  0.65           O  
ATOM    261  OE2 GLU A  36      35.677 -12.332 -25.096  1.00  0.65           O  
ATOM    262  N   CYS A  37      39.715  -8.875 -24.866  1.00  0.70           N  
ATOM    263  CA  CYS A  37      41.149  -9.135 -24.923  1.00  0.70           C  
ATOM    264  C   CYS A  37      41.924  -7.856 -25.213  1.00  0.70           C  
ATOM    265  CB  CYS A  37      41.461 -10.185 -25.989  1.00  0.70           C  
ATOM    266  O   CYS A  37      43.155  -7.869 -25.263  1.00  0.70           O  
ATOM    267  SG  CYS A  37      41.087  -9.647 -27.672  1.00  0.70           S  
ATOM    268  N   CYS A  38      41.131  -6.780 -25.456  1.00  0.72           N  
ATOM    269  CA  CYS A  38      41.665  -5.434 -25.631  1.00  0.72           C  
ATOM    270  C   CYS A  38      42.515  -5.344 -26.892  1.00  0.72           C  
ATOM    271  CB  CYS A  38      42.495  -5.024 -24.415  1.00  0.72           C  
ATOM    272  O   CYS A  38      43.403  -4.495 -26.988  1.00  0.72           O  
ATOM    273  SG  CYS A  38      41.547  -4.947 -22.879  1.00  0.72           S  
ATOM    274  N   SER A  39      42.376  -6.263 -27.828  1.00  0.80           N  
ATOM    275  CA  SER A  39      43.057  -6.212 -29.118  1.00  0.80           C  
ATOM    276  C   SER A  39      42.450  -5.143 -30.021  1.00  0.80           C  
ATOM    277  CB  SER A  39      42.994  -7.573 -29.812  1.00  0.80           C  
ATOM    278  O   SER A  39      41.258  -4.843 -29.921  1.00  0.80           O  
ATOM    279  OG  SER A  39      41.651  -7.940 -30.080  1.00  0.80           O  
ATOM    280  N   LEU A  40      43.319  -4.520 -30.860  1.00  0.84           N  
ATOM    281  CA  LEU A  40      42.909  -3.473 -31.790  1.00  0.84           C  
ATOM    282  C   LEU A  40      42.583  -4.059 -33.159  1.00  0.84           C  
ATOM    283  CB  LEU A  40      44.007  -2.414 -31.923  1.00  0.84           C  
ATOM    284  O   LEU A  40      43.284  -4.953 -33.639  1.00  0.84           O  
ATOM    285  CG  LEU A  40      44.416  -1.696 -30.637  1.00  0.84           C  
ATOM    286  CD1 LEU A  40      45.639  -0.820 -30.885  1.00  0.84           C  
ATOM    287  CD2 LEU A  40      43.258  -0.865 -30.095  1.00  0.84           C  
ATOM    288  N   GLN A  41      41.449  -3.428 -33.676  1.00  0.86           N  
ATOM    289  CA  GLN A  41      41.008  -3.977 -34.954  1.00  0.86           C  
ATOM    290  C   GLN A  41      40.568  -2.868 -35.906  1.00  0.86           C  
ATOM    291  CB  GLN A  41      39.866  -4.973 -34.746  1.00  0.86           C  
ATOM    292  O   GLN A  41      39.962  -1.882 -35.482  1.00  0.86           O  
ATOM    293  CG  GLN A  41      39.571  -5.833 -35.967  1.00  0.86           C  
ATOM    294  CD  GLN A  41      39.153  -7.246 -35.603  1.00  0.86           C  
ATOM    295  NE2 GLN A  41      39.379  -8.185 -36.515  1.00  0.86           N  
ATOM    296  OE1 GLN A  41      38.633  -7.491 -34.510  1.00  0.86           O  
ATOM    297  N   CYS A  42      40.760  -3.045 -37.223  1.00  0.87           N  
ATOM    298  CA  CYS A  42      40.325  -2.100 -38.245  1.00  0.87           C  
ATOM    299  C   CYS A  42      38.906  -2.411 -38.707  1.00  0.87           C  
ATOM    300  CB  CYS A  42      41.278  -2.126 -39.440  1.00  0.87           C  
ATOM    301  O   CYS A  42      38.339  -3.439 -38.333  1.00  0.87           O  
ATOM    302  SG  CYS A  42      41.145  -3.622 -40.444  1.00  0.87           S  
ATOM    303  N   LEU A  43      38.287  -1.495 -39.397  1.00  0.83           N  
ATOM    304  CA  LEU A  43      36.909  -1.630 -39.858  1.00  0.83           C  
ATOM    305  C   LEU A  43      36.749  -2.864 -40.740  1.00  0.83           C  
ATOM    306  CB  LEU A  43      36.477  -0.380 -40.628  1.00  0.83           C  
ATOM    307  O   LEU A  43      35.794  -3.627 -40.579  1.00  0.83           O  
ATOM    308  CG  LEU A  43      35.015  -0.331 -41.076  1.00  0.83           C  
ATOM    309  CD1 LEU A  43      34.091  -0.285 -39.864  1.00  0.83           C  
ATOM    310  CD2 LEU A  43      34.774   0.870 -41.985  1.00  0.83           C  
ATOM    311  N   ARG A  44      37.643  -3.139 -41.579  1.00  0.85           N  
ATOM    312  CA  ARG A  44      37.569  -4.273 -42.495  1.00  0.85           C  
ATOM    313  C   ARG A  44      37.632  -5.595 -41.736  1.00  0.85           C  
ATOM    314  CB  ARG A  44      38.697  -4.206 -43.526  1.00  0.85           C  
ATOM    315  O   ARG A  44      36.865  -6.517 -42.021  1.00  0.85           O  
ATOM    316  CG  ARG A  44      38.498  -3.138 -44.589  1.00  0.85           C  
ATOM    317  CD  ARG A  44      39.637  -3.128 -45.599  1.00  0.85           C  
ATOM    318  NE  ARG A  44      39.689  -4.370 -46.365  1.00  0.85           N  
ATOM    319  NH1 ARG A  44      41.913  -4.157 -46.952  1.00  0.85           N  
ATOM    320  NH2 ARG A  44      40.705  -5.972 -47.659  1.00  0.85           N  
ATOM    321  CZ  ARG A  44      40.769  -4.830 -46.990  1.00  0.85           C  
ATOM    322  N   CYS A  45      38.575  -5.728 -40.865  1.00  0.85           N  
ATOM    323  CA  CYS A  45      38.718  -6.950 -40.082  1.00  0.85           C  
ATOM    324  C   CYS A  45      37.513  -7.161 -39.174  1.00  0.85           C  
ATOM    325  CB  CYS A  45      39.996  -6.904 -39.245  1.00  0.85           C  
ATOM    326  O   CYS A  45      37.111  -8.299 -38.923  1.00  0.85           O  
ATOM    327  SG  CYS A  45      41.507  -7.122 -40.211  1.00  0.85           S  
ATOM    328  N   GLU A  46      36.991  -5.992 -38.803  1.00  0.83           N  
ATOM    329  CA  GLU A  46      35.791  -6.057 -37.975  1.00  0.83           C  
ATOM    330  C   GLU A  46      34.614  -6.640 -38.752  1.00  0.83           C  
ATOM    331  CB  GLU A  46      35.431  -4.670 -37.438  1.00  0.83           C  
ATOM    332  O   GLU A  46      33.886  -7.492 -38.240  1.00  0.83           O  
ATOM    333  CG  GLU A  46      34.213  -4.660 -36.526  1.00  0.83           C  
ATOM    334  CD  GLU A  46      34.450  -5.363 -35.200  1.00  0.83           C  
ATOM    335  OE1 GLU A  46      33.469  -5.632 -34.470  1.00  0.83           O  
ATOM    336  OE2 GLU A  46      35.628  -5.648 -34.887  1.00  0.83           O  
ATOM    337  N   GLU A  47      34.468  -6.209 -39.916  1.00  0.83           N  
ATOM    338  CA  GLU A  47      33.404  -6.728 -40.770  1.00  0.83           C  
ATOM    339  C   GLU A  47      33.595  -8.217 -41.046  1.00  0.83           C  
ATOM    340  CB  GLU A  47      33.346  -5.952 -42.088  1.00  0.83           C  
ATOM    341  O   GLU A  47      32.630  -8.984 -41.033  1.00  0.83           O  
ATOM    342  CG  GLU A  47      32.758  -4.555 -41.954  1.00  0.83           C  
ATOM    343  CD  GLU A  47      32.856  -3.737 -43.232  1.00  0.83           C  
ATOM    344  OE1 GLU A  47      32.422  -2.563 -43.236  1.00  0.83           O  
ATOM    345  OE2 GLU A  47      33.371  -4.276 -44.238  1.00  0.83           O  
ATOM    346  N   GLU A  48      34.864  -8.587 -41.208  1.00  0.85           N  
ATOM    347  CA  GLU A  48      35.186  -9.989 -41.456  1.00  0.85           C  
ATOM    348  C   GLU A  48      34.941 -10.839 -40.212  1.00  0.85           C  
ATOM    349  CB  GLU A  48      36.639 -10.134 -41.914  1.00  0.85           C  
ATOM    350  O   GLU A  48      34.439 -11.961 -40.310  1.00  0.85           O  
ATOM    351  CG  GLU A  48      37.017 -11.551 -42.321  1.00  0.85           C  
ATOM    352  CD  GLU A  48      36.183 -12.087 -43.474  1.00  0.85           C  
ATOM    353  OE1 GLU A  48      36.018 -13.324 -43.580  1.00  0.85           O  
ATOM    354  OE2 GLU A  48      35.691 -11.264 -44.278  1.00  0.85           O  
ATOM    355  N   LEU A  49      35.291 -10.391 -39.118  1.00  0.81           N  
ATOM    356  CA  LEU A  49      35.081 -11.086 -37.852  1.00  0.81           C  
ATOM    357  C   LEU A  49      33.597 -11.341 -37.611  1.00  0.81           C  
ATOM    358  CB  LEU A  49      35.666 -10.275 -36.692  1.00  0.81           C  
ATOM    359  O   LEU A  49      33.209 -12.439 -37.206  1.00  0.81           O  
ATOM    360  CG  LEU A  49      35.734 -10.982 -35.338  1.00  0.81           C  
ATOM    361  CD1 LEU A  49      37.075 -11.689 -35.175  1.00  0.81           C  
ATOM    362  CD2 LEU A  49      35.507  -9.988 -34.204  1.00  0.81           C  
ATOM    363  N   HIS A  50      32.770 -10.355 -37.866  1.00  0.80           N  
ATOM    364  CA  HIS A  50      31.342 -10.470 -37.593  1.00  0.80           C  
ATOM    365  C   HIS A  50      30.637 -11.278 -38.677  1.00  0.80           C  
ATOM    366  CB  HIS A  50      30.705  -9.084 -37.473  1.00  0.80           C  
ATOM    367  O   HIS A  50      29.458 -11.613 -38.540  1.00  0.80           O  
ATOM    368  CG  HIS A  50      31.044  -8.376 -36.200  1.00  0.80           C  
ATOM    369  CD2 HIS A  50      31.383  -8.855 -34.979  1.00  0.80           C  
ATOM    370  ND1 HIS A  50      31.054  -7.003 -36.092  1.00  0.80           N  
ATOM    371  CE1 HIS A  50      31.385  -6.666 -34.856  1.00  0.80           C  
ATOM    372  NE2 HIS A  50      31.590  -7.772 -34.161  1.00  0.80           N  
ATOM    373  N   ARG A  51      31.406 -11.682 -39.673  1.00  0.82           N  
ATOM    374  CA  ARG A  51      30.880 -12.614 -40.665  1.00  0.82           C  
ATOM    375  C   ARG A  51      30.923 -14.048 -40.146  1.00  0.82           C  
ATOM    376  CB  ARG A  51      31.666 -12.507 -41.974  1.00  0.82           C  
ATOM    377  O   ARG A  51      30.149 -14.898 -40.591  1.00  0.82           O  
ATOM    378  CG  ARG A  51      31.007 -11.619 -43.017  1.00  0.82           C  
ATOM    379  CD  ARG A  51      31.746 -11.666 -44.346  1.00  0.82           C  
ATOM    380  NE  ARG A  51      32.591 -10.489 -44.536  1.00  0.82           N  
ATOM    381  NH1 ARG A  51      34.299 -11.630 -45.593  1.00  0.82           N  
ATOM    382  NH2 ARG A  51      34.468  -9.371 -45.243  1.00  0.82           N  
ATOM    383  CZ  ARG A  51      33.784 -10.499 -45.123  1.00  0.82           C  
ATOM    384  N   GLN A  52      31.772 -14.273 -39.179  1.00  0.78           N  
ATOM    385  CA  GLN A  52      31.871 -15.582 -38.541  1.00  0.78           C  
ATOM    386  C   GLN A  52      30.738 -15.793 -37.541  1.00  0.78           C  
ATOM    387  CB  GLN A  52      33.223 -15.739 -37.844  1.00  0.78           C  
ATOM    388  O   GLN A  52      30.423 -14.899 -36.753  1.00  0.78           O  
ATOM    389  CG  GLN A  52      34.414 -15.686 -38.792  1.00  0.78           C  
ATOM    390  CD  GLN A  52      35.744 -15.785 -38.070  1.00  0.78           C  
ATOM    391  NE2 GLN A  52      36.814 -15.369 -38.738  1.00  0.78           N  
ATOM    392  OE1 GLN A  52      35.809 -16.232 -36.920  1.00  0.78           O  
ATOM    393  N   GLU A  53      30.048 -16.919 -37.647  1.00  0.70           N  
ATOM    394  CA  GLU A  53      28.864 -17.218 -36.847  1.00  0.70           C  
ATOM    395  C   GLU A  53      29.175 -17.151 -35.355  1.00  0.70           C  
ATOM    396  CB  GLU A  53      28.306 -18.597 -37.207  1.00  0.70           C  
ATOM    397  O   GLU A  53      28.382 -16.621 -34.573  1.00  0.70           O  
ATOM    398  CG  GLU A  53      26.807 -18.733 -36.979  1.00  0.70           C  
ATOM    399  CD  GLU A  53      26.189 -19.898 -37.736  1.00  0.70           C  
ATOM    400  OE1 GLU A  53      24.946 -20.048 -37.708  1.00  0.70           O  
ATOM    401  OE2 GLU A  53      26.953 -20.667 -38.360  1.00  0.70           O  
ATOM    402  N   ARG A  54      30.352 -17.500 -34.959  1.00  0.72           N  
ATOM    403  CA  ARG A  54      30.728 -17.569 -33.551  1.00  0.72           C  
ATOM    404  C   ARG A  54      30.996 -16.178 -32.987  1.00  0.72           C  
ATOM    405  CB  ARG A  54      31.960 -18.457 -33.366  1.00  0.72           C  
ATOM    406  O   ARG A  54      30.780 -15.932 -31.798  1.00  0.72           O  
ATOM    407  CG  ARG A  54      33.279 -17.707 -33.462  1.00  0.72           C  
ATOM    408  CD  ARG A  54      34.468 -18.619 -33.191  1.00  0.72           C  
ATOM    409  NE  ARG A  54      35.733 -17.964 -33.509  1.00  0.72           N  
ATOM    410  NH1 ARG A  54      36.654 -18.265 -31.412  1.00  0.72           N  
ATOM    411  NH2 ARG A  54      37.850 -17.199 -33.052  1.00  0.72           N  
ATOM    412  CZ  ARG A  54      36.743 -17.811 -32.657  1.00  0.72           C  
ATOM    413  N   LEU A  55      31.356 -15.222 -33.769  1.00  0.71           N  
ATOM    414  CA  LEU A  55      31.804 -13.930 -33.261  1.00  0.71           C  
ATOM    415  C   LEU A  55      30.909 -12.805 -33.772  1.00  0.71           C  
ATOM    416  CB  LEU A  55      33.256 -13.668 -33.670  1.00  0.71           C  
ATOM    417  O   LEU A  55      31.288 -11.633 -33.718  1.00  0.71           O  
ATOM    418  CG  LEU A  55      34.304 -14.625 -33.099  1.00  0.71           C  
ATOM    419  CD1 LEU A  55      35.647 -14.412 -33.788  1.00  0.71           C  
ATOM    420  CD2 LEU A  55      34.435 -14.436 -31.591  1.00  0.71           C  
ATOM    421  N   ARG A  56      29.747 -13.045 -34.206  1.00  0.66           N  
ATOM    422  CA  ARG A  56      28.850 -12.076 -34.827  1.00  0.66           C  
ATOM    423  C   ARG A  56      28.441 -10.994 -33.833  1.00  0.66           C  
ATOM    424  CB  ARG A  56      27.607 -12.773 -35.383  1.00  0.66           C  
ATOM    425  O   ARG A  56      28.357  -9.816 -34.188  1.00  0.66           O  
ATOM    426  CG  ARG A  56      26.853 -11.954 -36.419  1.00  0.66           C  
ATOM    427  CD  ARG A  56      25.690 -12.734 -37.017  1.00  0.66           C  
ATOM    428  NE  ARG A  56      24.903 -11.911 -37.931  1.00  0.66           N  
ATOM    429  NH1 ARG A  56      23.089 -13.340 -37.984  1.00  0.66           N  
ATOM    430  NH2 ARG A  56      23.058 -11.397 -39.199  1.00  0.66           N  
ATOM    431  CZ  ARG A  56      23.685 -12.218 -38.369  1.00  0.66           C  
ATOM    432  N   ASN A  57      28.400 -11.323 -32.476  1.00  0.63           N  
ATOM    433  CA  ASN A  57      27.916 -10.388 -31.467  1.00  0.63           C  
ATOM    434  C   ASN A  57      29.037  -9.940 -30.533  1.00  0.63           C  
ATOM    435  CB  ASN A  57      26.772 -11.009 -30.663  1.00  0.63           C  
ATOM    436  O   ASN A  57      28.776  -9.451 -29.433  1.00  0.63           O  
ATOM    437  CG  ASN A  57      25.538 -11.268 -31.506  1.00  0.63           C  
ATOM    438  ND2 ASN A  57      24.819 -12.339 -31.192  1.00  0.63           N  
ATOM    439  OD1 ASN A  57      25.235 -10.511 -32.433  1.00  0.63           O  
ATOM    440  N   HIS A  58      30.143 -10.343 -30.879  1.00  0.68           N  
ATOM    441  CA  HIS A  58      31.306  -9.921 -30.106  1.00  0.68           C  
ATOM    442  C   HIS A  58      31.428  -8.401 -30.078  1.00  0.68           C  
ATOM    443  CB  HIS A  58      32.582 -10.540 -30.678  1.00  0.68           C  
ATOM    444  O   HIS A  58      31.490  -7.760 -31.130  1.00  0.68           O  
ATOM    445  CG  HIS A  58      33.788 -10.330 -29.818  1.00  0.68           C  
ATOM    446  CD2 HIS A  58      34.945  -9.668 -30.056  1.00  0.68           C  
ATOM    447  ND1 HIS A  58      33.889 -10.837 -28.541  1.00  0.68           N  
ATOM    448  CE1 HIS A  58      35.060 -10.495 -28.029  1.00  0.68           C  
ATOM    449  NE2 HIS A  58      35.719  -9.785 -28.928  1.00  0.68           N  
ATOM    450  N   GLU A  59      31.190  -7.783 -28.867  1.00  0.65           N  
ATOM    451  CA  GLU A  59      31.142  -6.340 -28.653  1.00  0.65           C  
ATOM    452  C   GLU A  59      32.545  -5.743 -28.594  1.00  0.65           C  
ATOM    453  CB  GLU A  59      30.378  -6.012 -27.367  1.00  0.65           C  
ATOM    454  O   GLU A  59      33.424  -6.275 -27.911  1.00  0.65           O  
ATOM    455  CG  GLU A  59      28.882  -5.818 -27.574  1.00  0.65           C  
ATOM    456  CD  GLU A  59      28.153  -5.388 -26.311  1.00  0.65           C  
ATOM    457  OE1 GLU A  59      26.917  -5.196 -26.359  1.00  0.65           O  
ATOM    458  OE2 GLU A  59      28.824  -5.241 -25.265  1.00  0.65           O  
ATOM    459  N   ARG A  60      32.727  -4.753 -29.399  1.00  0.74           N  
ATOM    460  CA  ARG A  60      33.961  -3.973 -29.394  1.00  0.74           C  
ATOM    461  C   ARG A  60      33.663  -2.479 -29.328  1.00  0.74           C  
ATOM    462  CB  ARG A  60      34.800  -4.286 -30.635  1.00  0.74           C  
ATOM    463  O   ARG A  60      32.576  -2.040 -29.710  1.00  0.74           O  
ATOM    464  CG  ARG A  60      35.352  -5.702 -30.664  1.00  0.74           C  
ATOM    465  CD  ARG A  60      36.400  -5.876 -31.755  1.00  0.74           C  
ATOM    466  NE  ARG A  60      37.194  -7.084 -31.551  1.00  0.74           N  
ATOM    467  NH1 ARG A  60      39.081  -6.272 -32.609  1.00  0.74           N  
ATOM    468  NH2 ARG A  60      39.078  -8.386 -31.723  1.00  0.74           N  
ATOM    469  CZ  ARG A  60      38.449  -7.245 -31.961  1.00  0.74           C  
ATOM    470  N   ILE A  61      34.502  -1.772 -28.681  1.00  0.73           N  
ATOM    471  CA  ILE A  61      34.335  -0.348 -28.412  1.00  0.73           C  
ATOM    472  C   ILE A  61      35.067   0.468 -29.474  1.00  0.73           C  
ATOM    473  CB  ILE A  61      34.847   0.025 -27.002  1.00  0.73           C  
ATOM    474  O   ILE A  61      36.210   0.162 -29.822  1.00  0.73           O  
ATOM    475  CG1 ILE A  61      34.165  -0.844 -25.939  1.00  0.73           C  
ATOM    476  CG2 ILE A  61      34.620   1.513 -26.721  1.00  0.73           C  
ATOM    477  CD1 ILE A  61      34.842  -0.800 -24.576  1.00  0.73           C  
ATOM    478  N   ARG A  62      34.353   1.359 -30.090  1.00  0.78           N  
ATOM    479  CA  ARG A  62      34.978   2.278 -31.038  1.00  0.78           C  
ATOM    480  C   ARG A  62      36.013   3.157 -30.346  1.00  0.78           C  
ATOM    481  CB  ARG A  62      33.920   3.149 -31.718  1.00  0.78           C  
ATOM    482  O   ARG A  62      35.762   3.684 -29.260  1.00  0.78           O  
ATOM    483  CG  ARG A  62      34.400   3.813 -32.999  1.00  0.78           C  
ATOM    484  CD  ARG A  62      33.246   4.407 -33.794  1.00  0.78           C  
ATOM    485  NE  ARG A  62      33.679   4.872 -35.108  1.00  0.78           N  
ATOM    486  NH1 ARG A  62      31.806   6.168 -35.496  1.00  0.78           N  
ATOM    487  NH2 ARG A  62      33.474   6.058 -37.064  1.00  0.78           N  
ATOM    488  CZ  ARG A  62      32.985   5.698 -35.886  1.00  0.78           C  
ATOM    489  N   LEU A  63      37.211   3.180 -31.019  1.00  0.75           N  
ATOM    490  CA  LEU A  63      38.323   3.956 -30.482  1.00  0.75           C  
ATOM    491  C   LEU A  63      38.057   5.452 -30.617  1.00  0.75           C  
ATOM    492  CB  LEU A  63      39.626   3.591 -31.197  1.00  0.75           C  
ATOM    493  O   LEU A  63      37.580   5.911 -31.657  1.00  0.75           O  
ATOM    494  CG  LEU A  63      40.089   2.139 -31.064  1.00  0.75           C  
ATOM    495  CD1 LEU A  63      41.270   1.872 -31.991  1.00  0.75           C  
ATOM    496  CD2 LEU A  63      40.456   1.825 -29.618  1.00  0.75           C  
ATOM    497  N   LYS A  64      38.228   6.103 -29.513  1.00  0.68           N  
ATOM    498  CA  LYS A  64      38.113   7.559 -29.481  1.00  0.68           C  
ATOM    499  C   LYS A  64      39.442   8.223 -29.829  1.00  0.68           C  
ATOM    500  CB  LYS A  64      37.636   8.029 -28.106  1.00  0.68           C  
ATOM    501  O   LYS A  64      40.495   7.583 -29.775  1.00  0.68           O  
ATOM    502  CG  LYS A  64      36.278   7.477 -27.699  1.00  0.68           C  
ATOM    503  CD  LYS A  64      35.865   7.970 -26.319  1.00  0.68           C  
ATOM    504  CE  LYS A  64      34.532   7.374 -25.887  1.00  0.68           C  
ATOM    505  NZ  LYS A  64      34.165   7.785 -24.499  1.00  0.68           N  
ATOM    506  N   PRO A  65      39.403   9.456 -30.440  1.00  0.65           N  
ATOM    507  CA  PRO A  65      40.665  10.170 -30.652  1.00  0.65           C  
ATOM    508  C   PRO A  65      41.541  10.205 -29.402  1.00  0.65           C  
ATOM    509  CB  PRO A  65      40.211  11.580 -31.040  1.00  0.65           C  
ATOM    510  O   PRO A  65      41.039  10.434 -28.299  1.00  0.65           O  
ATOM    511  CG  PRO A  65      38.774  11.427 -31.423  1.00  0.65           C  
ATOM    512  CD  PRO A  65      38.222  10.215 -30.729  1.00  0.65           C  
ATOM    513  N   GLY A  66      42.834   9.745 -29.650  1.00  0.65           N  
ATOM    514  CA  GLY A  66      43.785   9.807 -28.551  1.00  0.65           C  
ATOM    515  C   GLY A  66      43.839   8.529 -27.736  1.00  0.65           C  
ATOM    516  O   GLY A  66      44.366   8.519 -26.621  1.00  0.65           O  
ATOM    517  N   HIS A  67      43.205   7.508 -28.163  1.00  0.75           N  
ATOM    518  CA  HIS A  67      43.178   6.189 -27.541  1.00  0.75           C  
ATOM    519  C   HIS A  67      44.584   5.615 -27.405  1.00  0.75           C  
ATOM    520  CB  HIS A  67      42.297   5.234 -28.348  1.00  0.75           C  
ATOM    521  O   HIS A  67      45.380   5.682 -28.344  1.00  0.75           O  
ATOM    522  CG  HIS A  67      42.143   3.885 -27.721  1.00  0.75           C  
ATOM    523  CD2 HIS A  67      42.764   2.710 -27.977  1.00  0.75           C  
ATOM    524  ND1 HIS A  67      41.254   3.637 -26.698  1.00  0.75           N  
ATOM    525  CE1 HIS A  67      41.337   2.364 -26.350  1.00  0.75           C  
ATOM    526  NE2 HIS A  67      42.246   1.779 -27.111  1.00  0.75           N  
ATOM    527  N   VAL A  68      44.903   5.135 -26.127  1.00  0.79           N  
ATOM    528  CA  VAL A  68      46.180   4.477 -25.872  1.00  0.79           C  
ATOM    529  C   VAL A  68      45.955   2.985 -25.638  1.00  0.79           C  
ATOM    530  CB  VAL A  68      46.909   5.102 -24.662  1.00  0.79           C  
ATOM    531  O   VAL A  68      45.201   2.598 -24.742  1.00  0.79           O  
ATOM    532  CG1 VAL A  68      48.255   4.419 -24.430  1.00  0.79           C  
ATOM    533  CG2 VAL A  68      47.097   6.604 -24.870  1.00  0.79           C  
ATOM    534  N   PRO A  69      46.644   2.174 -26.467  1.00  0.80           N  
ATOM    535  CA  PRO A  69      46.462   0.728 -26.320  1.00  0.80           C  
ATOM    536  C   PRO A  69      47.190   0.162 -25.102  1.00  0.80           C  
ATOM    537  CB  PRO A  69      47.048   0.165 -27.617  1.00  0.80           C  
ATOM    538  O   PRO A  69      48.054   0.830 -24.529  1.00  0.80           O  
ATOM    539  CG  PRO A  69      48.040   1.189 -28.064  1.00  0.80           C  
ATOM    540  CD  PRO A  69      47.614   2.528 -27.534  1.00  0.80           C  
ATOM    541  N   TYR A  70      46.742  -1.058 -24.668  1.00  0.82           N  
ATOM    542  CA  TYR A  70      47.417  -1.746 -23.574  1.00  0.82           C  
ATOM    543  C   TYR A  70      48.730  -2.361 -24.043  1.00  0.82           C  
ATOM    544  CB  TYR A  70      46.513  -2.833 -22.984  1.00  0.82           C  
ATOM    545  O   TYR A  70      48.919  -2.600 -25.238  1.00  0.82           O  
ATOM    546  CG  TYR A  70      45.403  -2.294 -22.115  1.00  0.82           C  
ATOM    547  CD1 TYR A  70      45.626  -1.995 -20.773  1.00  0.82           C  
ATOM    548  CD2 TYR A  70      44.130  -2.084 -22.633  1.00  0.82           C  
ATOM    549  CE1 TYR A  70      44.606  -1.500 -19.967  1.00  0.82           C  
ATOM    550  CE2 TYR A  70      43.102  -1.589 -21.837  1.00  0.82           C  
ATOM    551  OH  TYR A  70      42.336  -0.810 -19.715  1.00  0.82           O  
ATOM    552  CZ  TYR A  70      43.349  -1.300 -20.508  1.00  0.82           C  
ATOM    553  N   CYS A  71      49.619  -2.505 -23.087  1.00  0.84           N  
ATOM    554  CA  CYS A  71      50.892  -3.164 -23.360  1.00  0.84           C  
ATOM    555  C   CYS A  71      50.676  -4.615 -23.773  1.00  0.84           C  
ATOM    556  CB  CYS A  71      51.801  -3.103 -22.133  1.00  0.84           C  
ATOM    557  O   CYS A  71      49.910  -5.339 -23.136  1.00  0.84           O  
ATOM    558  SG  CYS A  71      53.386  -3.939 -22.360  1.00  0.84           S  
ATOM    559  N   ASP A  72      51.356  -5.064 -24.866  1.00  0.79           N  
ATOM    560  CA  ASP A  72      51.180  -6.394 -25.441  1.00  0.79           C  
ATOM    561  C   ASP A  72      51.917  -7.450 -24.620  1.00  0.79           C  
ATOM    562  CB  ASP A  72      51.667  -6.420 -26.891  1.00  0.79           C  
ATOM    563  O   ASP A  72      51.525  -8.618 -24.607  1.00  0.79           O  
ATOM    564  CG  ASP A  72      50.787  -5.611 -27.828  1.00  0.79           C  
ATOM    565  OD1 ASP A  72      49.547  -5.638 -27.675  1.00  0.79           O  
ATOM    566  OD2 ASP A  72      51.338  -4.943 -28.729  1.00  0.79           O  
ATOM    567  N   LEU A  73      52.895  -7.000 -23.794  1.00  0.79           N  
ATOM    568  CA  LEU A  73      53.780  -7.970 -23.158  1.00  0.79           C  
ATOM    569  C   LEU A  73      53.470  -8.094 -21.670  1.00  0.79           C  
ATOM    570  CB  LEU A  73      55.244  -7.569 -23.354  1.00  0.79           C  
ATOM    571  O   LEU A  73      54.084  -8.902 -20.969  1.00  0.79           O  
ATOM    572  CG  LEU A  73      55.825  -7.784 -24.752  1.00  0.79           C  
ATOM    573  CD1 LEU A  73      57.148  -7.040 -24.897  1.00  0.79           C  
ATOM    574  CD2 LEU A  73      56.009  -9.272 -25.032  1.00  0.79           C  
ATOM    575  N   CYS A  74      52.511  -7.328 -21.171  1.00  0.74           N  
ATOM    576  CA  CYS A  74      52.242  -7.361 -19.738  1.00  0.74           C  
ATOM    577  C   CYS A  74      51.506  -8.638 -19.350  1.00  0.74           C  
ATOM    578  CB  CYS A  74      51.423  -6.142 -19.317  1.00  0.74           C  
ATOM    579  O   CYS A  74      50.440  -8.934 -19.894  1.00  0.74           O  
ATOM    580  SG  CYS A  74      52.381  -4.613 -19.238  1.00  0.74           S  
ATOM    581  N   LYS A  75      52.207  -9.752 -19.329  1.00  0.61           N  
ATOM    582  CA  LYS A  75      51.625 -11.004 -18.854  1.00  0.61           C  
ATOM    583  C   LYS A  75      51.704 -11.105 -17.333  1.00  0.61           C  
ATOM    584  CB  LYS A  75      52.328 -12.201 -19.495  1.00  0.61           C  
ATOM    585  O   LYS A  75      52.750 -10.831 -16.741  1.00  0.61           O  
ATOM    586  CG  LYS A  75      52.008 -12.388 -20.971  1.00  0.61           C  
ATOM    587  CD  LYS A  75      52.541 -13.716 -21.494  1.00  0.61           C  
ATOM    588  CE  LYS A  75      52.245 -13.893 -22.977  1.00  0.61           C  
ATOM    589  NZ  LYS A  75      52.723 -15.215 -23.484  1.00  0.61           N  
ATOM    590  N   GLY A  76      50.857 -10.449 -16.587  1.00  0.48           N  
ATOM    591  CA  GLY A  76      50.533 -10.756 -15.203  1.00  0.48           C  
ATOM    592  C   GLY A  76      51.708 -11.318 -14.425  1.00  0.48           C  
ATOM    593  O   GLY A  76      51.534 -11.852 -13.328  1.00  0.48           O  
ATOM    594  N   LEU A  77      52.938 -10.988 -14.795  1.00  0.41           N  
ATOM    595  CA  LEU A  77      54.098 -11.505 -14.078  1.00  0.41           C  
ATOM    596  C   LEU A  77      54.853 -10.378 -13.381  1.00  0.41           C  
ATOM    597  CB  LEU A  77      55.034 -12.247 -15.036  1.00  0.41           C  
ATOM    598  O   LEU A  77      55.005  -9.289 -13.939  1.00  0.41           O  
ATOM    599  CG  LEU A  77      54.789 -13.748 -15.197  1.00  0.41           C  
ATOM    600  CD1 LEU A  77      54.919 -14.152 -16.662  1.00  0.41           C  
ATOM    601  CD2 LEU A  77      55.758 -14.544 -14.329  1.00  0.41           C  
ATOM    602  N   SER A  78      54.844 -10.288 -12.010  1.00  0.43           N  
ATOM    603  CA  SER A  78      55.735 -10.328 -10.855  1.00  0.43           C  
ATOM    604  C   SER A  78      55.934  -8.937 -10.262  1.00  0.43           C  
ATOM    605  CB  SER A  78      57.088 -10.925 -11.242  1.00  0.43           C  
ATOM    606  O   SER A  78      56.545  -8.070 -10.891  1.00  0.43           O  
ATOM    607  OG  SER A  78      56.934 -12.247 -11.729  1.00  0.43           O  
ATOM    608  N   GLY A  79      54.864  -8.266  -9.771  1.00  0.43           N  
ATOM    609  CA  GLY A  79      55.044  -7.302  -8.697  1.00  0.43           C  
ATOM    610  C   GLY A  79      54.022  -6.181  -8.725  1.00  0.43           C  
ATOM    611  O   GLY A  79      53.928  -5.396  -7.779  1.00  0.43           O  
ATOM    612  N   HIS A  80      52.981  -6.322  -9.587  1.00  0.37           N  
ATOM    613  CA  HIS A  80      51.790  -5.484  -9.658  1.00  0.37           C  
ATOM    614  C   HIS A  80      50.525  -6.331  -9.749  1.00  0.37           C  
ATOM    615  CB  HIS A  80      51.873  -4.535 -10.855  1.00  0.37           C  
ATOM    616  O   HIS A  80      50.586  -7.508 -10.114  1.00  0.37           O  
ATOM    617  CG  HIS A  80      52.766  -3.357 -10.626  1.00  0.37           C  
ATOM    618  CD2 HIS A  80      53.976  -3.045 -11.146  1.00  0.37           C  
ATOM    619  ND1 HIS A  80      52.440  -2.333  -9.764  1.00  0.37           N  
ATOM    620  CE1 HIS A  80      53.414  -1.438  -9.765  1.00  0.37           C  
ATOM    621  NE2 HIS A  80      54.358  -1.846 -10.595  1.00  0.37           N  
ATOM    622  N   LEU A  81      49.585  -6.250  -8.844  1.00  0.39           N  
ATOM    623  CA  LEU A  81      48.289  -6.906  -8.708  1.00  0.39           C  
ATOM    624  C   LEU A  81      47.968  -7.739  -9.944  1.00  0.39           C  
ATOM    625  CB  LEU A  81      47.185  -5.870  -8.476  1.00  0.39           C  
ATOM    626  O   LEU A  81      48.104  -7.261 -11.072  1.00  0.39           O  
ATOM    627  CG  LEU A  81      46.876  -5.523  -7.019  1.00  0.39           C  
ATOM    628  CD1 LEU A  81      46.857  -4.010  -6.827  1.00  0.39           C  
ATOM    629  CD2 LEU A  81      45.547  -6.137  -6.593  1.00  0.39           C  
ATOM    630  N   PRO A  82      48.238  -9.065  -9.987  1.00  0.42           N  
ATOM    631  CA  PRO A  82      47.891 -10.073 -10.992  1.00  0.42           C  
ATOM    632  C   PRO A  82      46.618  -9.727 -11.761  1.00  0.42           C  
ATOM    633  CB  PRO A  82      47.699 -11.345 -10.162  1.00  0.42           C  
ATOM    634  O   PRO A  82      45.637  -9.274 -11.166  1.00  0.42           O  
ATOM    635  CG  PRO A  82      47.779 -10.890  -8.741  1.00  0.42           C  
ATOM    636  CD  PRO A  82      47.894  -9.393  -8.725  1.00  0.42           C  
ATOM    637  N   GLY A  83      46.800  -9.181 -13.012  1.00  0.49           N  
ATOM    638  CA  GLY A  83      45.646  -9.093 -13.892  1.00  0.49           C  
ATOM    639  C   GLY A  83      45.404  -7.692 -14.420  1.00  0.49           C  
ATOM    640  O   GLY A  83      44.453  -7.461 -15.170  1.00  0.49           O  
ATOM    641  N   VAL A  84      46.392  -6.738 -14.096  1.00  0.54           N  
ATOM    642  CA  VAL A  84      46.101  -5.390 -14.573  1.00  0.54           C  
ATOM    643  C   VAL A  84      47.102  -4.998 -15.657  1.00  0.54           C  
ATOM    644  CB  VAL A  84      46.133  -4.362 -13.420  1.00  0.54           C  
ATOM    645  O   VAL A  84      48.315  -5.069 -15.446  1.00  0.54           O  
ATOM    646  CG1 VAL A  84      45.782  -2.966 -13.932  1.00  0.54           C  
ATOM    647  CG2 VAL A  84      45.178  -4.782 -12.304  1.00  0.54           C  
ATOM    648  N   ARG A  85      46.849  -5.119 -16.930  1.00  0.66           N  
ATOM    649  CA  ARG A  85      47.597  -4.648 -18.091  1.00  0.66           C  
ATOM    650  C   ARG A  85      47.823  -3.141 -18.022  1.00  0.66           C  
ATOM    651  CB  ARG A  85      46.866  -5.009 -19.385  1.00  0.66           C  
ATOM    652  O   ARG A  85      46.931  -2.393 -17.615  1.00  0.66           O  
ATOM    653  CG  ARG A  85      46.955  -6.482 -19.752  1.00  0.66           C  
ATOM    654  CD  ARG A  85      46.314  -6.766 -21.104  1.00  0.66           C  
ATOM    655  NE  ARG A  85      46.406  -8.180 -21.457  1.00  0.66           N  
ATOM    656  NH1 ARG A  85      45.310  -7.958 -23.479  1.00  0.66           N  
ATOM    657  NH2 ARG A  85      46.065 -10.013 -22.798  1.00  0.66           N  
ATOM    658  CZ  ARG A  85      45.927  -8.714 -22.577  1.00  0.66           C  
ATOM    659  N   GLN A  86      49.107  -2.725 -18.184  1.00  0.73           N  
ATOM    660  CA  GLN A  86      49.449  -1.307 -18.219  1.00  0.73           C  
ATOM    661  C   GLN A  86      49.262  -0.730 -19.619  1.00  0.73           C  
ATOM    662  CB  GLN A  86      50.888  -1.090 -17.749  1.00  0.73           C  
ATOM    663  O   GLN A  86      49.355  -1.455 -20.612  1.00  0.73           O  
ATOM    664  CG  GLN A  86      51.101  -1.373 -16.269  1.00  0.73           C  
ATOM    665  CD  GLN A  86      52.411  -0.812 -15.746  1.00  0.73           C  
ATOM    666  NE2 GLN A  86      52.662  -0.997 -14.455  1.00  0.73           N  
ATOM    667  OE1 GLN A  86      53.191  -0.219 -16.498  1.00  0.73           O  
ATOM    668  N   ARG A  87      48.899   0.621 -19.664  1.00  0.81           N  
ATOM    669  CA  ARG A  87      48.786   1.282 -20.960  1.00  0.81           C  
ATOM    670  C   ARG A  87      50.161   1.515 -21.578  1.00  0.81           C  
ATOM    671  CB  ARG A  87      48.040   2.611 -20.824  1.00  0.81           C  
ATOM    672  O   ARG A  87      51.136   1.754 -20.862  1.00  0.81           O  
ATOM    673  CG  ARG A  87      46.581   2.460 -20.424  1.00  0.81           C  
ATOM    674  CD  ARG A  87      45.688   2.215 -21.633  1.00  0.81           C  
ATOM    675  NE  ARG A  87      44.274   2.235 -21.270  1.00  0.81           N  
ATOM    676  NH1 ARG A  87      43.509   1.766 -23.399  1.00  0.81           N  
ATOM    677  NH2 ARG A  87      42.021   2.062 -21.681  1.00  0.81           N  
ATOM    678  CZ  ARG A  87      43.271   2.021 -22.118  1.00  0.81           C  
ATOM    679  N   ALA A  88      50.214   1.332 -22.860  1.00  0.83           N  
ATOM    680  CA  ALA A  88      51.463   1.470 -23.603  1.00  0.83           C  
ATOM    681  C   ALA A  88      51.898   2.930 -23.681  1.00  0.83           C  
ATOM    682  CB  ALA A  88      51.315   0.887 -25.007  1.00  0.83           C  
ATOM    683  O   ALA A  88      51.058   3.833 -23.713  1.00  0.83           O  
ATOM    684  N   ILE A  89      53.230   3.124 -23.585  1.00  0.84           N  
ATOM    685  CA  ILE A  89      53.786   4.465 -23.724  1.00  0.84           C  
ATOM    686  C   ILE A  89      54.427   4.618 -25.102  1.00  0.84           C  
ATOM    687  CB  ILE A  89      54.820   4.766 -22.616  1.00  0.84           C  
ATOM    688  O   ILE A  89      54.577   5.735 -25.603  1.00  0.84           O  
ATOM    689  CG1 ILE A  89      55.967   3.750 -22.666  1.00  0.84           C  
ATOM    690  CG2 ILE A  89      54.150   4.768 -21.239  1.00  0.84           C  
ATOM    691  CD1 ILE A  89      57.200   4.170 -21.878  1.00  0.84           C  
ATOM    692  N   VAL A  90      54.813   3.497 -25.612  1.00  0.84           N  
ATOM    693  CA  VAL A  90      55.465   3.549 -26.916  1.00  0.84           C  
ATOM    694  C   VAL A  90      55.007   2.370 -27.771  1.00  0.84           C  
ATOM    695  CB  VAL A  90      57.004   3.544 -26.782  1.00  0.84           C  
ATOM    696  O   VAL A  90      54.530   1.362 -27.244  1.00  0.84           O  
ATOM    697  CG1 VAL A  90      57.487   4.794 -26.048  1.00  0.84           C  
ATOM    698  CG2 VAL A  90      57.472   2.283 -26.059  1.00  0.84           C  
ATOM    699  N   ARG A  91      55.081   2.596 -29.103  1.00  0.84           N  
ATOM    700  CA  ARG A  91      54.926   1.505 -30.059  1.00  0.84           C  
ATOM    701  C   ARG A  91      56.209   1.288 -30.855  1.00  0.84           C  
ATOM    702  CB  ARG A  91      53.760   1.785 -31.010  1.00  0.84           C  
ATOM    703  O   ARG A  91      56.748   2.228 -31.442  1.00  0.84           O  
ATOM    704  CG  ARG A  91      53.534   0.694 -32.045  1.00  0.84           C  
ATOM    705  CD  ARG A  91      52.259   0.929 -32.842  1.00  0.84           C  
ATOM    706  NE  ARG A  91      52.037  -0.126 -33.827  1.00  0.84           N  
ATOM    707  NH1 ARG A  91      50.351  -1.167 -32.639  1.00  0.84           N  
ATOM    708  NH2 ARG A  91      51.019  -2.006 -34.666  1.00  0.84           N  
ATOM    709  CZ  ARG A  91      51.136  -1.097 -33.708  1.00  0.84           C  
ATOM    710  N   CYS A  92      56.607   0.101 -30.758  1.00  0.84           N  
ATOM    711  CA  CYS A  92      57.777  -0.250 -31.556  1.00  0.84           C  
ATOM    712  C   CYS A  92      57.388  -0.521 -33.004  1.00  0.84           C  
ATOM    713  CB  CYS A  92      58.479  -1.474 -30.969  1.00  0.84           C  
ATOM    714  O   CYS A  92      56.602  -1.429 -33.281  1.00  0.84           O  
ATOM    715  SG  CYS A  92      59.926  -2.004 -31.911  1.00  0.84           S  
ATOM    716  N   GLN A  93      57.924   0.272 -33.936  1.00  0.81           N  
ATOM    717  CA  GLN A  93      57.531   0.176 -35.337  1.00  0.81           C  
ATOM    718  C   GLN A  93      58.116  -1.073 -35.989  1.00  0.81           C  
ATOM    719  CB  GLN A  93      57.970   1.424 -36.105  1.00  0.81           C  
ATOM    720  O   GLN A  93      57.522  -1.633 -36.913  1.00  0.81           O  
ATOM    721  CG  GLN A  93      57.309   2.708 -35.622  1.00  0.81           C  
ATOM    722  CD  GLN A  93      55.801   2.689 -35.785  1.00  0.81           C  
ATOM    723  NE2 GLN A  93      55.110   3.518 -35.010  1.00  0.81           N  
ATOM    724  OE1 GLN A  93      55.261   1.936 -36.602  1.00  0.81           O  
ATOM    725  N   THR A  94      59.202  -1.536 -35.439  1.00  0.82           N  
ATOM    726  CA  THR A  94      59.863  -2.713 -35.993  1.00  0.82           C  
ATOM    727  C   THR A  94      59.205  -3.992 -35.484  1.00  0.82           C  
ATOM    728  CB  THR A  94      61.362  -2.728 -35.641  1.00  0.82           C  
ATOM    729  O   THR A  94      58.877  -4.883 -36.271  1.00  0.82           O  
ATOM    730  CG2 THR A  94      62.099  -3.811 -36.423  1.00  0.82           C  
ATOM    731  OG1 THR A  94      61.934  -1.453 -35.956  1.00  0.82           O  
ATOM    732  N   CYS A  95      58.903  -4.027 -34.186  1.00  0.83           N  
ATOM    733  CA  CYS A  95      58.319  -5.219 -33.581  1.00  0.83           C  
ATOM    734  C   CYS A  95      56.798  -5.192 -33.683  1.00  0.83           C  
ATOM    735  CB  CYS A  95      58.739  -5.338 -32.117  1.00  0.83           C  
ATOM    736  O   CYS A  95      56.140  -6.213 -33.476  1.00  0.83           O  
ATOM    737  SG  CYS A  95      60.523  -5.501 -31.882  1.00  0.83           S  
ATOM    738  N   LYS A  96      56.255  -4.131 -34.028  1.00  0.79           N  
ATOM    739  CA  LYS A  96      54.822  -3.891 -34.169  1.00  0.79           C  
ATOM    740  C   LYS A  96      54.077  -4.236 -32.882  1.00  0.79           C  
ATOM    741  CB  LYS A  96      54.254  -4.701 -35.336  1.00  0.79           C  
ATOM    742  O   LYS A  96      53.016  -4.862 -32.922  1.00  0.79           O  
ATOM    743  CG  LYS A  96      54.840  -4.330 -36.690  1.00  0.79           C  
ATOM    744  CD  LYS A  96      54.066  -4.978 -37.831  1.00  0.79           C  
ATOM    745  CE  LYS A  96      54.649  -4.604 -39.187  1.00  0.79           C  
ATOM    746  NZ  LYS A  96      53.857  -5.187 -40.311  1.00  0.79           N  
ATOM    747  N   ILE A  97      54.676  -3.951 -31.724  1.00  0.84           N  
ATOM    748  CA  ILE A  97      54.048  -4.229 -30.437  1.00  0.84           C  
ATOM    749  C   ILE A  97      53.980  -2.949 -29.608  1.00  0.84           C  
ATOM    750  CB  ILE A  97      54.810  -5.329 -29.663  1.00  0.84           C  
ATOM    751  O   ILE A  97      54.816  -2.055 -29.764  1.00  0.84           O  
ATOM    752  CG1 ILE A  97      56.283  -4.940 -29.495  1.00  0.84           C  
ATOM    753  CG2 ILE A  97      54.677  -6.679 -30.372  1.00  0.84           C  
ATOM    754  CD1 ILE A  97      57.076  -5.889 -28.605  1.00  0.84           C  
ATOM    755  N   ASN A  98      52.901  -2.854 -28.740  1.00  0.86           N  
ATOM    756  CA  ASN A  98      52.737  -1.755 -27.794  1.00  0.86           C  
ATOM    757  C   ASN A  98      53.349  -2.088 -26.436  1.00  0.86           C  
ATOM    758  CB  ASN A  98      51.258  -1.398 -27.637  1.00  0.86           C  
ATOM    759  O   ASN A  98      53.061  -3.140 -25.862  1.00  0.86           O  
ATOM    760  CG  ASN A  98      50.614  -0.987 -28.946  1.00  0.86           C  
ATOM    761  ND2 ASN A  98      49.575  -1.708 -29.349  1.00  0.86           N  
ATOM    762  OD1 ASN A  98      51.047  -0.028 -29.591  1.00  0.86           O  
ATOM    763  N   LEU A  99      54.181  -1.091 -25.936  1.00  0.86           N  
ATOM    764  CA  LEU A  99      54.923  -1.457 -24.735  1.00  0.86           C  
ATOM    765  C   LEU A  99      54.746  -0.406 -23.645  1.00  0.86           C  
ATOM    766  CB  LEU A  99      56.410  -1.631 -25.056  1.00  0.86           C  
ATOM    767  O   LEU A  99      54.736   0.794 -23.930  1.00  0.86           O  
ATOM    768  CG  LEU A  99      56.768  -2.757 -26.027  1.00  0.86           C  
ATOM    769  CD1 LEU A  99      58.170  -2.548 -26.589  1.00  0.86           C  
ATOM    770  CD2 LEU A  99      56.660  -4.113 -25.336  1.00  0.86           C  
ATOM    771  N   CYS A 100      54.509  -0.860 -22.410  1.00  0.86           N  
ATOM    772  CA  CYS A 100      54.572   0.039 -21.263  1.00  0.86           C  
ATOM    773  C   CYS A 100      56.017   0.351 -20.893  1.00  0.86           C  
ATOM    774  CB  CYS A 100      53.849  -0.572 -20.063  1.00  0.86           C  
ATOM    775  O   CYS A 100      56.946  -0.200 -21.486  1.00  0.86           O  
ATOM    776  SG  CYS A 100      54.748  -1.933 -19.287  1.00  0.86           S  
ATOM    777  N   LEU A 101      56.132   1.306 -20.031  1.00  0.82           N  
ATOM    778  CA  LEU A 101      57.472   1.764 -19.681  1.00  0.82           C  
ATOM    779  C   LEU A 101      58.330   0.605 -19.184  1.00  0.82           C  
ATOM    780  CB  LEU A 101      57.402   2.858 -18.611  1.00  0.82           C  
ATOM    781  O   LEU A 101      59.484   0.462 -19.594  1.00  0.82           O  
ATOM    782  CG  LEU A 101      58.729   3.515 -18.226  1.00  0.82           C  
ATOM    783  CD1 LEU A 101      59.338   4.224 -19.431  1.00  0.82           C  
ATOM    784  CD2 LEU A 101      58.527   4.490 -17.071  1.00  0.82           C  
ATOM    785  N   GLU A 102      57.748  -0.220 -18.409  1.00  0.82           N  
ATOM    786  CA  GLU A 102      58.478  -1.335 -17.813  1.00  0.82           C  
ATOM    787  C   GLU A 102      58.857  -2.373 -18.865  1.00  0.82           C  
ATOM    788  CB  GLU A 102      57.650  -1.989 -16.703  1.00  0.82           C  
ATOM    789  O   GLU A 102      59.987  -2.864 -18.881  1.00  0.82           O  
ATOM    790  CG  GLU A 102      57.574  -1.165 -15.426  1.00  0.82           C  
ATOM    791  CD  GLU A 102      56.559  -1.699 -14.427  1.00  0.82           C  
ATOM    792  OE1 GLU A 102      56.286  -1.015 -13.415  1.00  0.82           O  
ATOM    793  OE2 GLU A 102      56.034  -2.811 -14.659  1.00  0.82           O  
ATOM    794  N   CYS A 103      57.979  -2.669 -19.755  1.00  0.85           N  
ATOM    795  CA  CYS A 103      58.201  -3.675 -20.787  1.00  0.85           C  
ATOM    796  C   CYS A 103      59.154  -3.157 -21.858  1.00  0.85           C  
ATOM    797  CB  CYS A 103      56.876  -4.088 -21.427  1.00  0.85           C  
ATOM    798  O   CYS A 103      59.914  -3.929 -22.445  1.00  0.85           O  
ATOM    799  SG  CYS A 103      55.848  -5.128 -20.367  1.00  0.85           S  
ATOM    800  N   GLN A 104      59.112  -1.933 -22.039  1.00  0.87           N  
ATOM    801  CA  GLN A 104      60.068  -1.339 -22.968  1.00  0.87           C  
ATOM    802  C   GLN A 104      61.495  -1.462 -22.441  1.00  0.87           C  
ATOM    803  CB  GLN A 104      59.728   0.130 -23.224  1.00  0.87           C  
ATOM    804  O   GLN A 104      62.411  -1.808 -23.190  1.00  0.87           O  
ATOM    805  CG  GLN A 104      60.675   0.820 -24.196  1.00  0.87           C  
ATOM    806  CD  GLN A 104      60.387   2.303 -24.343  1.00  0.87           C  
ATOM    807  NE2 GLN A 104      60.846   2.890 -25.443  1.00  0.87           N  
ATOM    808  OE1 GLN A 104      59.757   2.915 -23.475  1.00  0.87           O  
ATOM    809  N   LYS A 105      61.596  -1.153 -21.176  1.00  0.83           N  
ATOM    810  CA  LYS A 105      62.908  -1.250 -20.544  1.00  0.83           C  
ATOM    811  C   LYS A 105      63.414  -2.690 -20.545  1.00  0.83           C  
ATOM    812  CB  LYS A 105      62.855  -0.714 -19.112  1.00  0.83           C  
ATOM    813  O   LYS A 105      64.598  -2.937 -20.781  1.00  0.83           O  
ATOM    814  CG  LYS A 105      62.798   0.804 -19.021  1.00  0.83           C  
ATOM    815  CD  LYS A 105      62.835   1.278 -17.574  1.00  0.83           C  
ATOM    816  CE  LYS A 105      62.687   2.791 -17.477  1.00  0.83           C  
ATOM    817  NZ  LYS A 105      62.687   3.257 -16.058  1.00  0.83           N  
ATOM    818  N   ARG A 106      62.539  -3.569 -20.431  1.00  0.83           N  
ATOM    819  CA  ARG A 106      62.870  -4.987 -20.333  1.00  0.83           C  
ATOM    820  C   ARG A 106      63.209  -5.565 -21.703  1.00  0.83           C  
ATOM    821  CB  ARG A 106      61.712  -5.768 -19.707  1.00  0.83           C  
ATOM    822  O   ARG A 106      64.161  -6.338 -21.838  1.00  0.83           O  
ATOM    823  CG  ARG A 106      62.050  -7.214 -19.381  1.00  0.83           C  
ATOM    824  CD  ARG A 106      60.861  -7.948 -18.777  1.00  0.83           C  
ATOM    825  NE  ARG A 106      60.328  -7.245 -17.613  1.00  0.83           N  
ATOM    826  NH1 ARG A 106      58.529  -8.664 -17.321  1.00  0.83           N  
ATOM    827  NH2 ARG A 106      58.837  -6.890 -15.903  1.00  0.83           N  
ATOM    828  CZ  ARG A 106      59.232  -7.601 -16.948  1.00  0.83           C  
ATOM    829  N   THR A 107      62.585  -5.113 -22.728  1.00  0.82           N  
ATOM    830  CA  THR A 107      62.701  -5.787 -24.016  1.00  0.82           C  
ATOM    831  C   THR A 107      63.514  -4.945 -24.996  1.00  0.82           C  
ATOM    832  CB  THR A 107      61.315  -6.084 -24.618  1.00  0.82           C  
ATOM    833  O   THR A 107      64.109  -5.477 -25.935  1.00  0.82           O  
ATOM    834  CG2 THR A 107      60.553  -7.097 -23.769  1.00  0.82           C  
ATOM    835  OG1 THR A 107      60.559  -4.869 -24.686  1.00  0.82           O  
ATOM    836  N   HIS A 108      63.582  -3.657 -24.626  1.00  0.85           N  
ATOM    837  CA  HIS A 108      64.199  -2.791 -25.623  1.00  0.85           C  
ATOM    838  C   HIS A 108      65.346  -1.986 -25.020  1.00  0.85           C  
ATOM    839  CB  HIS A 108      63.159  -1.848 -26.232  1.00  0.85           C  
ATOM    840  O   HIS A 108      65.771  -0.979 -25.591  1.00  0.85           O  
ATOM    841  CG  HIS A 108      62.246  -2.514 -27.211  1.00  0.85           C  
ATOM    842  CD2 HIS A 108      62.151  -2.400 -28.557  1.00  0.85           C  
ATOM    843  ND1 HIS A 108      61.281  -3.421 -26.831  1.00  0.85           N  
ATOM    844  CE1 HIS A 108      60.631  -3.838 -27.904  1.00  0.85           C  
ATOM    845  NE2 HIS A 108      61.139  -3.234 -28.964  1.00  0.85           N  
ATOM    846  N   SER A 109      65.745  -2.284 -23.720  1.00  0.76           N  
ATOM    847  CA  SER A 109      66.799  -1.534 -23.044  1.00  0.76           C  
ATOM    848  C   SER A 109      68.181  -2.027 -23.458  1.00  0.76           C  
ATOM    849  CB  SER A 109      66.644  -1.640 -21.527  1.00  0.76           C  
ATOM    850  O   SER A 109      69.147  -1.260 -23.452  1.00  0.76           O  
ATOM    851  OG  SER A 109      66.010  -2.856 -21.170  1.00  0.76           O  
ATOM    852  N   GLY A 110      68.380  -3.244 -24.106  1.00  0.76           N  
ATOM    853  CA  GLY A 110      69.655  -3.852 -24.452  1.00  0.76           C  
ATOM    854  C   GLY A 110      69.624  -4.590 -25.777  1.00  0.76           C  
ATOM    855  O   GLY A 110      68.550  -4.852 -26.323  1.00  0.76           O  
ATOM    856  N   GLY A 111      70.716  -4.445 -26.638  1.00  0.77           N  
ATOM    857  CA  GLY A 111      70.896  -5.220 -27.855  1.00  0.77           C  
ATOM    858  C   GLY A 111      70.454  -4.482 -29.104  1.00  0.77           C  
ATOM    859  O   GLY A 111      70.445  -3.249 -29.132  1.00  0.77           O  
ATOM    860  N   ASN A 112      70.284  -5.277 -30.210  1.00  0.78           N  
ATOM    861  CA  ASN A 112      69.913  -4.800 -31.538  1.00  0.78           C  
ATOM    862  C   ASN A 112      68.541  -4.132 -31.530  1.00  0.78           C  
ATOM    863  CB  ASN A 112      69.939  -5.950 -32.547  1.00  0.78           C  
ATOM    864  O   ASN A 112      68.252  -3.289 -32.381  1.00  0.78           O  
ATOM    865  CG  ASN A 112      71.347  -6.368 -32.921  1.00  0.78           C  
ATOM    866  ND2 ASN A 112      71.481  -7.559 -33.492  1.00  0.78           N  
ATOM    867  OD1 ASN A 112      72.308  -5.626 -32.698  1.00  0.78           O  
ATOM    868  N   LYS A 113      67.768  -4.355 -30.382  1.00  0.79           N  
ATOM    869  CA  LYS A 113      66.397  -3.854 -30.389  1.00  0.79           C  
ATOM    870  C   LYS A 113      66.337  -2.409 -29.903  1.00  0.79           C  
ATOM    871  CB  LYS A 113      65.498  -4.737 -29.523  1.00  0.79           C  
ATOM    872  O   LYS A 113      65.322  -1.731 -30.078  1.00  0.79           O  
ATOM    873  CG  LYS A 113      65.280  -6.135 -30.082  1.00  0.79           C  
ATOM    874  CD  LYS A 113      64.285  -6.924 -29.240  1.00  0.79           C  
ATOM    875  CE  LYS A 113      64.087  -8.334 -29.782  1.00  0.79           C  
ATOM    876  NZ  LYS A 113      63.137  -9.122 -28.942  1.00  0.79           N  
ATOM    877  N   ARG A 114      67.323  -1.857 -29.363  1.00  0.77           N  
ATOM    878  CA  ARG A 114      67.382  -0.488 -28.861  1.00  0.77           C  
ATOM    879  C   ARG A 114      67.227   0.518 -29.997  1.00  0.77           C  
ATOM    880  CB  ARG A 114      68.697  -0.243 -28.119  1.00  0.77           C  
ATOM    881  O   ARG A 114      66.710   1.618 -29.793  1.00  0.77           O  
ATOM    882  CG  ARG A 114      68.740   1.075 -27.361  1.00  0.77           C  
ATOM    883  CD  ARG A 114      70.071   1.272 -26.648  1.00  0.77           C  
ATOM    884  NE  ARG A 114      70.174   2.603 -26.058  1.00  0.77           N  
ATOM    885  NH1 ARG A 114      72.325   2.313 -25.268  1.00  0.77           N  
ATOM    886  NH2 ARG A 114      71.229   4.295 -24.918  1.00  0.77           N  
ATOM    887  CZ  ARG A 114      71.242   3.067 -25.416  1.00  0.77           C  
ATOM    888  N   ARG A 115      67.591   0.070 -31.218  1.00  0.81           N  
ATOM    889  CA  ARG A 115      67.616   0.961 -32.374  1.00  0.81           C  
ATOM    890  C   ARG A 115      66.285   0.930 -33.117  1.00  0.81           C  
ATOM    891  CB  ARG A 115      68.755   0.580 -33.322  1.00  0.81           C  
ATOM    892  O   ARG A 115      66.128   1.588 -34.148  1.00  0.81           O  
ATOM    893  CG  ARG A 115      70.140   0.894 -32.780  1.00  0.81           C  
ATOM    894  CD  ARG A 115      71.222   0.654 -33.822  1.00  0.81           C  
ATOM    895  NE  ARG A 115      72.510   0.352 -33.203  1.00  0.81           N  
ATOM    896  NH1 ARG A 115      73.722   0.503 -35.164  1.00  0.81           N  
ATOM    897  NH2 ARG A 115      74.780   0.004 -33.192  1.00  0.81           N  
ATOM    898  CZ  ARG A 115      73.668   0.287 -33.855  1.00  0.81           C  
ATOM    899  N   HIS A 116      65.385   0.207 -32.608  1.00  0.85           N  
ATOM    900  CA  HIS A 116      64.083   0.146 -33.263  1.00  0.85           C  
ATOM    901  C   HIS A 116      63.377   1.496 -33.213  1.00  0.85           C  
ATOM    902  CB  HIS A 116      63.208  -0.930 -32.617  1.00  0.85           C  
ATOM    903  O   HIS A 116      63.426   2.189 -32.194  1.00  0.85           O  
ATOM    904  CG  HIS A 116      63.649  -2.326 -32.923  1.00  0.85           C  
ATOM    905  CD2 HIS A 116      64.736  -2.791 -33.582  1.00  0.85           C  
ATOM    906  ND1 HIS A 116      62.928  -3.435 -32.536  1.00  0.85           N  
ATOM    907  CE1 HIS A 116      63.556  -4.525 -32.945  1.00  0.85           C  
ATOM    908  NE2 HIS A 116      64.655  -4.162 -33.582  1.00  0.85           N  
ATOM    909  N   PRO A 117      62.796   1.955 -34.321  1.00  0.82           N  
ATOM    910  CA  PRO A 117      61.982   3.173 -34.318  1.00  0.82           C  
ATOM    911  C   PRO A 117      60.701   3.024 -33.501  1.00  0.82           C  
ATOM    912  CB  PRO A 117      61.663   3.387 -35.800  1.00  0.82           C  
ATOM    913  O   PRO A 117      59.997   2.019 -33.627  1.00  0.82           O  
ATOM    914  CG  PRO A 117      61.846   2.043 -36.428  1.00  0.82           C  
ATOM    915  CD  PRO A 117      62.755   1.228 -35.555  1.00  0.82           C  
ATOM    916  N   VAL A 118      60.558   3.934 -32.522  1.00  0.81           N  
ATOM    917  CA  VAL A 118      59.404   3.852 -31.632  1.00  0.81           C  
ATOM    918  C   VAL A 118      58.542   5.102 -31.787  1.00  0.81           C  
ATOM    919  CB  VAL A 118      59.835   3.680 -30.158  1.00  0.81           C  
ATOM    920  O   VAL A 118      59.052   6.181 -32.098  1.00  0.81           O  
ATOM    921  CG1 VAL A 118      59.580   2.250 -29.684  1.00  0.81           C  
ATOM    922  CG2 VAL A 118      61.308   4.049 -29.987  1.00  0.81           C  
ATOM    923  N   THR A 119      57.203   4.931 -31.767  1.00  0.80           N  
ATOM    924  CA  THR A 119      56.218   6.004 -31.697  1.00  0.80           C  
ATOM    925  C   THR A 119      55.724   6.193 -30.266  1.00  0.80           C  
ATOM    926  CB  THR A 119      55.020   5.724 -32.624  1.00  0.80           C  
ATOM    927  O   THR A 119      55.272   5.239 -29.629  1.00  0.80           O  
ATOM    928  CG2 THR A 119      54.094   6.933 -32.706  1.00  0.80           C  
ATOM    929  OG1 THR A 119      55.501   5.414 -33.937  1.00  0.80           O  
ATOM    930  N   VAL A 120      55.903   7.329 -29.746  1.00  0.78           N  
ATOM    931  CA  VAL A 120      55.528   7.627 -28.368  1.00  0.78           C  
ATOM    932  C   VAL A 120      54.076   8.096 -28.316  1.00  0.78           C  
ATOM    933  CB  VAL A 120      56.456   8.694 -27.745  1.00  0.78           C  
ATOM    934  O   VAL A 120      53.653   8.917 -29.133  1.00  0.78           O  
ATOM    935  CG1 VAL A 120      56.058   8.976 -26.297  1.00  0.78           C  
ATOM    936  CG2 VAL A 120      57.914   8.246 -27.825  1.00  0.78           C  
ATOM    937  N   TYR A 121      53.362   7.360 -27.524  1.00  0.74           N  
ATOM    938  CA  TYR A 121      51.996   7.806 -27.271  1.00  0.74           C  
ATOM    939  C   TYR A 121      51.979   9.010 -26.337  1.00  0.74           C  
ATOM    940  CB  TYR A 121      51.162   6.669 -26.672  1.00  0.74           C  
ATOM    941  O   TYR A 121      52.764   9.078 -25.388  1.00  0.74           O  
ATOM    942  CG  TYR A 121      50.959   5.505 -27.612  1.00  0.74           C  
ATOM    943  CD1 TYR A 121      50.190   5.642 -28.765  1.00  0.74           C  
ATOM    944  CD2 TYR A 121      51.534   4.267 -27.348  1.00  0.74           C  
ATOM    945  CE1 TYR A 121      49.999   4.572 -29.633  1.00  0.74           C  
ATOM    946  CE2 TYR A 121      51.349   3.190 -28.209  1.00  0.74           C  
ATOM    947  OH  TYR A 121      50.395   2.290 -30.203  1.00  0.74           O  
ATOM    948  CZ  TYR A 121      50.581   3.352 -29.347  1.00  0.74           C  
ATOM    949  N   ASN A 122      51.651  10.114 -26.742  1.00  0.61           N  
ATOM    950  CA  ASN A 122      51.583  11.308 -25.906  1.00  0.61           C  
ATOM    951  C   ASN A 122      50.544  11.159 -24.799  1.00  0.61           C  
ATOM    952  CB  ASN A 122      51.280  12.542 -26.757  1.00  0.61           C  
ATOM    953  O   ASN A 122      49.345  11.076 -25.074  1.00  0.61           O  
ATOM    954  CG  ASN A 122      52.487  13.443 -26.931  1.00  0.61           C  
ATOM    955  ND2 ASN A 122      52.416  14.349 -27.899  1.00  0.61           N  
ATOM    956  OD1 ASN A 122      53.475  13.325 -26.201  1.00  0.61           O  
ATOM    957  N   VAL A 123      50.929  10.644 -23.616  1.00  0.54           N  
ATOM    958  CA  VAL A 123      50.010  10.475 -22.495  1.00  0.54           C  
ATOM    959  C   VAL A 123      49.721  11.830 -21.854  1.00  0.54           C  
ATOM    960  CB  VAL A 123      50.576   9.497 -21.441  1.00  0.54           C  
ATOM    961  O   VAL A 123      48.620  12.063 -21.349  1.00  0.54           O  
ATOM    962  CG1 VAL A 123      49.513   9.153 -20.398  1.00  0.54           C  
ATOM    963  CG2 VAL A 123      51.097   8.229 -22.115  1.00  0.54           C  
ATOM    964  N   SER A 124      50.609  12.908 -22.287  1.00  0.47           N  
ATOM    965  CA  SER A 124      50.459  14.161 -21.555  1.00  0.47           C  
ATOM    966  C   SER A 124      49.395  15.049 -22.191  1.00  0.47           C  
ATOM    967  CB  SER A 124      51.790  14.911 -21.495  1.00  0.47           C  
ATOM    968  O   SER A 124      48.693  15.784 -21.493  1.00  0.47           O  
ATOM    969  OG  SER A 124      52.817  14.163 -22.124  1.00  0.47           O  
ATOM    970  N   ASN A 125      48.919  14.607 -23.408  1.00  0.42           N  
ATOM    971  CA  ASN A 125      47.887  15.430 -24.029  1.00  0.42           C  
ATOM    972  C   ASN A 125      46.502  14.810 -23.866  1.00  0.42           C  
ATOM    973  CB  ASN A 125      48.198  15.654 -25.510  1.00  0.42           C  
ATOM    974  O   ASN A 125      45.493  15.442 -24.184  1.00  0.42           O  
ATOM    975  CG  ASN A 125      49.117  16.837 -25.742  1.00  0.42           C  
ATOM    976  ND2 ASN A 125      49.679  16.926 -26.941  1.00  0.42           N  
ATOM    977  OD1 ASN A 125      49.320  17.665 -24.850  1.00  0.42           O  
ATOM    978  N   LEU A 126      46.430  13.695 -23.065  1.00  0.43           N  
ATOM    979  CA  LEU A 126      45.158  13.022 -22.826  1.00  0.43           C  
ATOM    980  C   LEU A 126      44.573  13.429 -21.477  1.00  0.43           C  
ATOM    981  CB  LEU A 126      45.338  11.502 -22.880  1.00  0.43           C  
ATOM    982  O   LEU A 126      43.356  13.567 -21.341  1.00  0.43           O  
ATOM    983  CG  LEU A 126      44.192  10.706 -23.505  1.00  0.43           C  
ATOM    984  CD1 LEU A 126      44.405  10.562 -25.009  1.00  0.43           C  
ATOM    985  CD2 LEU A 126      44.068   9.337 -22.844  1.00  0.43           C  
ATOM    986  N   GLN A 127      45.501  13.947 -20.660  1.00  0.37           N  
ATOM    987  CA  GLN A 127      44.815  14.443 -19.471  1.00  0.37           C  
ATOM    988  C   GLN A 127      44.311  15.867 -19.682  1.00  0.37           C  
ATOM    989  CB  GLN A 127      45.740  14.387 -18.255  1.00  0.37           C  
ATOM    990  O   GLN A 127      43.221  16.219 -19.225  1.00  0.37           O  
ATOM    991  CG  GLN A 127      45.014  14.523 -16.923  1.00  0.37           C  
ATOM    992  CD  GLN A 127      45.003  13.232 -16.126  1.00  0.37           C  
ATOM    993  NE2 GLN A 127      44.467  13.289 -14.912  1.00  0.37           N  
ATOM    994  OE1 GLN A 127      45.473  12.192 -16.598  1.00  0.37           O  
ATOM    995  N   GLU A 128      44.625  16.477 -20.892  1.00  0.35           N  
ATOM    996  CA  GLU A 128      44.181  17.866 -20.944  1.00  0.35           C  
ATOM    997  C   GLU A 128      43.196  18.088 -22.089  1.00  0.35           C  
ATOM    998  CB  GLU A 128      45.378  18.809 -21.090  1.00  0.35           C  
ATOM    999  O   GLU A 128      42.242  18.856 -21.954  1.00  0.35           O  
ATOM   1000  CG  GLU A 128      45.926  19.316 -19.764  1.00  0.35           C  
ATOM   1001  CD  GLU A 128      47.156  20.197 -19.921  1.00  0.35           C  
ATOM   1002  OE1 GLU A 128      47.709  20.654 -18.895  1.00  0.35           O  
ATOM   1003  OE2 GLU A 128      47.567  20.433 -21.079  1.00  0.35           O  
ATOM   1004  N   SER A 129      43.064  17.172 -23.142  1.00  0.38           N  
ATOM   1005  CA  SER A 129      42.209  17.569 -24.256  1.00  0.38           C  
ATOM   1006  C   SER A 129      40.891  16.802 -24.242  1.00  0.38           C  
ATOM   1007  CB  SER A 129      42.926  17.344 -25.588  1.00  0.38           C  
ATOM   1008  O   SER A 129      39.843  17.352 -24.586  1.00  0.38           O  
ATOM   1009  OG  SER A 129      43.606  16.100 -25.589  1.00  0.38           O  
ATOM   1010  N   LEU A 130      40.759  15.712 -23.505  1.00  0.40           N  
ATOM   1011  CA  LEU A 130      39.479  15.031 -23.343  1.00  0.40           C  
ATOM   1012  C   LEU A 130      38.763  15.512 -22.085  1.00  0.40           C  
ATOM   1013  CB  LEU A 130      39.681  13.515 -23.281  1.00  0.40           C  
ATOM   1014  O   LEU A 130      37.533  15.590 -22.056  1.00  0.40           O  
ATOM   1015  CG  LEU A 130      40.030  12.824 -24.600  1.00  0.40           C  
ATOM   1016  CD1 LEU A 130      40.579  11.426 -24.336  1.00  0.40           C  
ATOM   1017  CD2 LEU A 130      38.809  12.760 -25.511  1.00  0.40           C  
ATOM   1018  N   GLU A 131      39.569  16.205 -21.245  1.00  0.38           N  
ATOM   1019  CA  GLU A 131      38.930  16.846 -20.099  1.00  0.38           C  
ATOM   1020  C   GLU A 131      38.432  18.243 -20.455  1.00  0.38           C  
ATOM   1021  CB  GLU A 131      39.899  16.918 -18.915  1.00  0.38           C  
ATOM   1022  O   GLU A 131      37.455  18.725 -19.878  1.00  0.38           O  
ATOM   1023  CG  GLU A 131      40.161  15.574 -18.252  1.00  0.38           C  
ATOM   1024  CD  GLU A 131      41.130  15.661 -17.084  1.00  0.38           C  
ATOM   1025  OE1 GLU A 131      41.331  14.641 -16.385  1.00  0.38           O  
ATOM   1026  OE2 GLU A 131      41.693  16.757 -16.865  1.00  0.38           O  
ATOM   1027  N   ALA A 132      38.708  18.712 -21.651  1.00  0.42           N  
ATOM   1028  CA  ALA A 132      38.242  20.094 -21.724  1.00  0.42           C  
ATOM   1029  C   ALA A 132      36.871  20.176 -22.390  1.00  0.42           C  
ATOM   1030  CB  ALA A 132      39.250  20.956 -22.481  1.00  0.42           C  
ATOM   1031  O   ALA A 132      36.027  20.982 -21.990  1.00  0.42           O  
ATOM   1032  N   GLU A 133      36.399  19.095 -23.191  1.00  0.44           N  
ATOM   1033  CA  GLU A 133      35.074  19.402 -23.722  1.00  0.44           C  
ATOM   1034  C   GLU A 133      34.004  18.529 -23.074  1.00  0.44           C  
ATOM   1035  CB  GLU A 133      35.050  19.223 -25.242  1.00  0.44           C  
ATOM   1036  O   GLU A 133      32.886  18.987 -22.830  1.00  0.44           O  
ATOM   1037  CG  GLU A 133      35.643  20.396 -26.009  1.00  0.44           C  
ATOM   1038  CD  GLU A 133      35.421  20.305 -27.511  1.00  0.44           C  
ATOM   1039  OE1 GLU A 133      35.789  21.255 -28.237  1.00  0.44           O  
ATOM   1040  OE2 GLU A 133      34.874  19.275 -27.964  1.00  0.44           O  
ATOM   1041  N   GLU A 134      34.311  17.313 -22.588  1.00  0.45           N  
ATOM   1042  CA  GLU A 134      33.395  16.472 -21.823  1.00  0.45           C  
ATOM   1043  C   GLU A 134      33.589  16.667 -20.322  1.00  0.45           C  
ATOM   1044  CB  GLU A 134      33.584  14.998 -22.190  1.00  0.45           C  
ATOM   1045  O   GLU A 134      32.656  16.477 -19.540  1.00  0.45           O  
ATOM   1046  CG  GLU A 134      32.764  14.553 -23.392  1.00  0.45           C  
ATOM   1047  CD  GLU A 134      32.842  13.057 -23.651  1.00  0.45           C  
ATOM   1048  OE1 GLU A 134      32.111  12.556 -24.536  1.00  0.45           O  
ATOM   1049  OE2 GLU A 134      33.639  12.381 -22.964  1.00  0.45           O  
ATOM   1050  N   MET A 135      34.830  17.256 -19.946  1.00  0.47           N  
ATOM   1051  CA  MET A 135      35.001  17.704 -18.567  1.00  0.47           C  
ATOM   1052  C   MET A 135      34.081  18.881 -18.260  1.00  0.47           C  
ATOM   1053  CB  MET A 135      36.456  18.095 -18.305  1.00  0.47           C  
ATOM   1054  O   MET A 135      33.559  18.992 -17.149  1.00  0.47           O  
ATOM   1055  CG  MET A 135      36.868  17.983 -16.846  1.00  0.47           C  
ATOM   1056  SD  MET A 135      38.641  18.375 -16.584  1.00  0.47           S  
ATOM   1057  CE  MET A 135      38.641  20.143 -16.992  1.00  0.47           C  
ATOM   1058  N   ASP A 136      33.257  19.300 -19.303  1.00  0.63           N  
ATOM   1059  CA  ASP A 136      32.511  20.471 -18.854  1.00  0.63           C  
ATOM   1060  C   ASP A 136      31.073  20.102 -18.495  1.00  0.63           C  
ATOM   1061  CB  ASP A 136      32.522  21.560 -19.929  1.00  0.63           C  
ATOM   1062  O   ASP A 136      30.565  20.509 -17.448  1.00  0.63           O  
ATOM   1063  CG  ASP A 136      31.924  22.871 -19.452  1.00  0.63           C  
ATOM   1064  OD1 ASP A 136      32.091  23.221 -18.263  1.00  0.63           O  
ATOM   1065  OD2 ASP A 136      31.278  23.561 -20.270  1.00  0.63           O  
ATOM   1066  N   GLU A 137      30.665  18.957 -19.080  1.00  0.71           N  
ATOM   1067  CA  GLU A 137      29.260  18.757 -18.736  1.00  0.71           C  
ATOM   1068  C   GLU A 137      29.114  17.849 -17.518  1.00  0.71           C  
ATOM   1069  CB  GLU A 137      28.493  18.171 -19.924  1.00  0.71           C  
ATOM   1070  O   GLU A 137      28.291  18.110 -16.638  1.00  0.71           O  
ATOM   1071  CG  GLU A 137      28.145  19.194 -20.996  1.00  0.71           C  
ATOM   1072  CD  GLU A 137      27.239  20.306 -20.492  1.00  0.71           C  
ATOM   1073  OE1 GLU A 137      27.477  21.486 -20.837  1.00  0.71           O  
ATOM   1074  OE2 GLU A 137      26.283  19.995 -19.747  1.00  0.71           O  
ATOM   1075  N   GLU A 138      29.895  16.706 -17.560  1.00  0.75           N  
ATOM   1076  CA  GLU A 138      29.826  15.769 -16.443  1.00  0.75           C  
ATOM   1077  C   GLU A 138      30.253  16.434 -15.138  1.00  0.75           C  
ATOM   1078  CB  GLU A 138      30.697  14.540 -16.718  1.00  0.75           C  
ATOM   1079  O   GLU A 138      29.634  16.218 -14.094  1.00  0.75           O  
ATOM   1080  CG  GLU A 138      30.560  13.444 -15.671  1.00  0.75           C  
ATOM   1081  CD  GLU A 138      31.262  12.152 -16.061  1.00  0.75           C  
ATOM   1082  OE1 GLU A 138      31.304  11.211 -15.236  1.00  0.75           O  
ATOM   1083  OE2 GLU A 138      31.774  12.081 -17.200  1.00  0.75           O  
ATOM   1084  N   THR A 139      31.411  17.222 -15.308  1.00  0.78           N  
ATOM   1085  CA  THR A 139      31.894  17.951 -14.140  1.00  0.78           C  
ATOM   1086  C   THR A 139      30.836  18.930 -13.638  1.00  0.78           C  
ATOM   1087  CB  THR A 139      33.194  18.714 -14.457  1.00  0.78           C  
ATOM   1088  O   THR A 139      30.642  19.076 -12.430  1.00  0.78           O  
ATOM   1089  CG2 THR A 139      33.860  19.219 -13.181  1.00  0.78           C  
ATOM   1090  OG1 THR A 139      34.100  17.840 -15.142  1.00  0.78           O  
ATOM   1091  N   LYS A 140      30.183  19.542 -14.590  1.00  0.81           N  
ATOM   1092  CA  LYS A 140      29.102  20.458 -14.237  1.00  0.81           C  
ATOM   1093  C   LYS A 140      27.973  19.725 -13.519  1.00  0.81           C  
ATOM   1094  CB  LYS A 140      28.562  21.157 -15.486  1.00  0.81           C  
ATOM   1095  O   LYS A 140      27.442  20.217 -12.521  1.00  0.81           O  
ATOM   1096  CG  LYS A 140      29.497  22.214 -16.056  1.00  0.81           C  
ATOM   1097  CD  LYS A 140      28.877  22.920 -17.255  1.00  0.81           C  
ATOM   1098  CE  LYS A 140      29.847  23.910 -17.885  1.00  0.81           C  
ATOM   1099  NZ  LYS A 140      29.257  24.577 -19.084  1.00  0.81           N  
ATOM   1100  N   ARG A 141      27.636  18.566 -14.059  1.00  0.86           N  
ATOM   1101  CA  ARG A 141      26.581  17.759 -13.455  1.00  0.86           C  
ATOM   1102  C   ARG A 141      26.985  17.280 -12.065  1.00  0.86           C  
ATOM   1103  CB  ARG A 141      26.243  16.561 -14.345  1.00  0.86           C  
ATOM   1104  O   ARG A 141      26.168  17.274 -11.143  1.00  0.86           O  
ATOM   1105  CG  ARG A 141      25.553  16.935 -15.647  1.00  0.86           C  
ATOM   1106  CD  ARG A 141      25.278  15.713 -16.512  1.00  0.86           C  
ATOM   1107  NE  ARG A 141      24.581  16.070 -17.744  1.00  0.86           N  
ATOM   1108  NH1 ARG A 141      24.189  13.889 -18.398  1.00  0.86           N  
ATOM   1109  NH2 ARG A 141      23.465  15.630 -19.702  1.00  0.86           N  
ATOM   1110  CZ  ARG A 141      24.080  15.195 -18.612  1.00  0.86           C  
ATOM   1111  N   LYS A 142      28.250  16.924 -11.960  1.00  0.85           N  
ATOM   1112  CA  LYS A 142      28.783  16.480 -10.675  1.00  0.85           C  
ATOM   1113  C   LYS A 142      28.719  17.597  -9.638  1.00  0.85           C  
ATOM   1114  CB  LYS A 142      30.224  15.991 -10.831  1.00  0.85           C  
ATOM   1115  O   LYS A 142      28.371  17.357  -8.480  1.00  0.85           O  
ATOM   1116  CG  LYS A 142      30.345  14.613 -11.466  1.00  0.85           C  
ATOM   1117  CD  LYS A 142      31.790  14.135 -11.492  1.00  0.85           C  
ATOM   1118  CE  LYS A 142      31.918  12.775 -12.165  1.00  0.85           C  
ATOM   1119  NZ  LYS A 142      33.335  12.304 -12.199  1.00  0.85           N  
ATOM   1120  N   LYS A 143      29.102  18.769 -10.127  1.00  0.84           N  
ATOM   1121  CA  LYS A 143      29.085  19.930  -9.242  1.00  0.84           C  
ATOM   1122  C   LYS A 143      27.669  20.233  -8.760  1.00  0.84           C  
ATOM   1123  CB  LYS A 143      29.670  21.153  -9.950  1.00  0.84           C  
ATOM   1124  O   LYS A 143      27.470  20.623  -7.607  1.00  0.84           O  
ATOM   1125  CG  LYS A 143      31.187  21.135 -10.064  1.00  0.84           C  
ATOM   1126  CD  LYS A 143      31.719  22.435 -10.653  1.00  0.84           C  
ATOM   1127  CE  LYS A 143      33.235  22.407 -10.795  1.00  0.84           C  
ATOM   1128  NZ  LYS A 143      33.758  23.667 -11.404  1.00  0.84           N  
ATOM   1129  N   MET A 144      26.658  19.959  -9.526  1.00  0.87           N  
ATOM   1130  CA  MET A 144      25.265  20.237  -9.186  1.00  0.87           C  
ATOM   1131  C   MET A 144      24.779  19.305  -8.081  1.00  0.87           C  
ATOM   1132  CB  MET A 144      24.372  20.095 -10.420  1.00  0.87           C  
ATOM   1133  O   MET A 144      23.861  19.648  -7.334  1.00  0.87           O  
ATOM   1134  CG  MET A 144      24.586  21.183 -11.460  1.00  0.87           C  
ATOM   1135  SD  MET A 144      23.523  20.961 -12.939  1.00  0.87           S  
ATOM   1136  CE  MET A 144      21.899  21.339 -12.224  1.00  0.87           C  
ATOM   1137  N   THR A 145      25.421  18.164  -8.028  1.00  0.88           N  
ATOM   1138  CA  THR A 145      24.922  17.159  -7.097  1.00  0.88           C  
ATOM   1139  C   THR A 145      25.733  17.168  -5.804  1.00  0.88           C  
ATOM   1140  CB  THR A 145      24.961  15.751  -7.721  1.00  0.88           C  
ATOM   1141  O   THR A 145      25.485  16.363  -4.904  1.00  0.88           O  
ATOM   1142  CG2 THR A 145      24.081  15.676  -8.964  1.00  0.88           C  
ATOM   1143  OG1 THR A 145      26.310  15.434  -8.084  1.00  0.88           O  
ATOM   1144  N   GLU A 146      26.640  18.087  -5.639  1.00  0.87           N  
ATOM   1145  CA  GLU A 146      27.597  18.114  -4.537  1.00  0.87           C  
ATOM   1146  C   GLU A 146      26.903  18.417  -3.212  1.00  0.87           C  
ATOM   1147  CB  GLU A 146      28.696  19.147  -4.804  1.00  0.87           C  
ATOM   1148  O   GLU A 146      27.274  17.870  -2.172  1.00  0.87           O  
ATOM   1149  CG  GLU A 146      29.828  18.628  -5.679  1.00  0.87           C  
ATOM   1150  CD  GLU A 146      30.902  19.669  -5.949  1.00  0.87           C  
ATOM   1151  OE1 GLU A 146      31.855  19.375  -6.707  1.00  0.87           O  
ATOM   1152  OE2 GLU A 146      30.791  20.787  -5.398  1.00  0.87           O  
ATOM   1153  N   LYS A 147      25.833  19.120  -3.251  1.00  0.87           N  
ATOM   1154  CA  LYS A 147      25.172  19.573  -2.031  1.00  0.87           C  
ATOM   1155  C   LYS A 147      23.974  18.689  -1.694  1.00  0.87           C  
ATOM   1156  CB  LYS A 147      24.726  21.029  -2.171  1.00  0.87           C  
ATOM   1157  O   LYS A 147      23.293  18.913  -0.691  1.00  0.87           O  
ATOM   1158  CG  LYS A 147      25.876  22.020  -2.283  1.00  0.87           C  
ATOM   1159  CD  LYS A 147      25.372  23.456  -2.340  1.00  0.87           C  
ATOM   1160  CE  LYS A 147      26.520  24.448  -2.464  1.00  0.87           C  
ATOM   1161  NZ  LYS A 147      26.031  25.858  -2.524  1.00  0.87           N  
ATOM   1162  N   VAL A 148      23.818  17.638  -2.460  1.00  0.93           N  
ATOM   1163  CA  VAL A 148      22.622  16.816  -2.309  1.00  0.93           C  
ATOM   1164  C   VAL A 148      22.793  15.867  -1.125  1.00  0.93           C  
ATOM   1165  CB  VAL A 148      22.317  16.016  -3.595  1.00  0.93           C  
ATOM   1166  O   VAL A 148      23.832  15.217  -0.988  1.00  0.93           O  
ATOM   1167  CG1 VAL A 148      21.122  15.088  -3.382  1.00  0.93           C  
ATOM   1168  CG2 VAL A 148      22.060  16.964  -4.764  1.00  0.93           C  
ATOM   1169  N   VAL A 149      21.760  15.814  -0.307  1.00  0.93           N  
ATOM   1170  CA  VAL A 149      21.766  14.900   0.830  1.00  0.93           C  
ATOM   1171  C   VAL A 149      20.461  14.108   0.864  1.00  0.93           C  
ATOM   1172  CB  VAL A 149      21.967  15.654   2.164  1.00  0.93           C  
ATOM   1173  O   VAL A 149      19.442  14.555   0.332  1.00  0.93           O  
ATOM   1174  CG1 VAL A 149      23.355  16.288   2.222  1.00  0.93           C  
ATOM   1175  CG2 VAL A 149      20.883  16.715   2.344  1.00  0.93           C  
ATOM   1176  N   SER A 150      20.575  12.912   1.377  1.00  0.94           N  
ATOM   1177  CA  SER A 150      19.369  12.101   1.510  1.00  0.94           C  
ATOM   1178  C   SER A 150      18.747  12.259   2.894  1.00  0.94           C  
ATOM   1179  CB  SER A 150      19.682  10.627   1.248  1.00  0.94           C  
ATOM   1180  O   SER A 150      19.418  12.684   3.837  1.00  0.94           O  
ATOM   1181  OG  SER A 150      20.561  10.116   2.235  1.00  0.94           O  
ATOM   1182  N   PHE A 151      17.473  12.033   3.063  1.00  0.94           N  
ATOM   1183  CA  PHE A 151      16.781  12.089   4.345  1.00  0.94           C  
ATOM   1184  C   PHE A 151      15.750  10.972   4.452  1.00  0.94           C  
ATOM   1185  CB  PHE A 151      16.104  13.450   4.533  1.00  0.94           C  
ATOM   1186  O   PHE A 151      15.309  10.428   3.438  1.00  0.94           O  
ATOM   1187  CG  PHE A 151      14.976  13.705   3.570  1.00  0.94           C  
ATOM   1188  CD1 PHE A 151      15.227  14.228   2.308  1.00  0.94           C  
ATOM   1189  CD2 PHE A 151      13.664  13.420   3.927  1.00  0.94           C  
ATOM   1190  CE1 PHE A 151      14.186  14.466   1.413  1.00  0.94           C  
ATOM   1191  CE2 PHE A 151      12.618  13.654   3.039  1.00  0.94           C  
ATOM   1192  CZ  PHE A 151      12.881  14.178   1.783  1.00  0.94           C  
ATOM   1193  N   LEU A 152      15.372  10.656   5.685  1.00  0.92           N  
ATOM   1194  CA  LEU A 152      14.415   9.587   5.946  1.00  0.92           C  
ATOM   1195  C   LEU A 152      12.984  10.084   5.769  1.00  0.92           C  
ATOM   1196  CB  LEU A 152      14.604   9.031   7.360  1.00  0.92           C  
ATOM   1197  O   LEU A 152      12.541  10.983   6.488  1.00  0.92           O  
ATOM   1198  CG  LEU A 152      13.689   7.872   7.760  1.00  0.92           C  
ATOM   1199  CD1 LEU A 152      13.993   6.640   6.915  1.00  0.92           C  
ATOM   1200  CD2 LEU A 152      13.841   7.560   9.245  1.00  0.92           C  
ATOM   1201  N   LEU A 153      12.289   9.451   4.805  1.00  0.92           N  
ATOM   1202  CA  LEU A 153      10.922   9.850   4.488  1.00  0.92           C  
ATOM   1203  C   LEU A 153       9.916   9.025   5.284  1.00  0.92           C  
ATOM   1204  CB  LEU A 153      10.653   9.696   2.988  1.00  0.92           C  
ATOM   1205  O   LEU A 153       9.041   9.580   5.951  1.00  0.92           O  
ATOM   1206  CG  LEU A 153       9.263  10.111   2.503  1.00  0.92           C  
ATOM   1207  CD1 LEU A 153       9.003  11.578   2.830  1.00  0.92           C  
ATOM   1208  CD2 LEU A 153       9.121   9.858   1.006  1.00  0.92           C  
ATOM   1209  N   VAL A 154      10.110   7.740   5.258  1.00  0.88           N  
ATOM   1210  CA  VAL A 154       9.249   6.811   5.983  1.00  0.88           C  
ATOM   1211  C   VAL A 154      10.103   5.843   6.798  1.00  0.88           C  
ATOM   1212  CB  VAL A 154       8.324   6.029   5.024  1.00  0.88           C  
ATOM   1213  O   VAL A 154      11.032   5.229   6.270  1.00  0.88           O  
ATOM   1214  CG1 VAL A 154       7.371   5.129   5.808  1.00  0.88           C  
ATOM   1215  CG2 VAL A 154       7.542   6.992   4.133  1.00  0.88           C  
ATOM   1216  N   ASP A 155       9.656   5.689   8.095  1.00  0.85           N  
ATOM   1217  CA  ASP A 155      10.493   4.863   8.961  1.00  0.85           C  
ATOM   1218  C   ASP A 155      10.018   3.412   8.963  1.00  0.85           C  
ATOM   1219  CB  ASP A 155      10.499   5.417  10.387  1.00  0.85           C  
ATOM   1220  O   ASP A 155       9.134   3.042   8.187  1.00  0.85           O  
ATOM   1221  CG  ASP A 155       9.144   5.322  11.066  1.00  0.85           C  
ATOM   1222  OD1 ASP A 155       8.262   4.591  10.567  1.00  0.85           O  
ATOM   1223  OD2 ASP A 155       8.956   5.988  12.107  1.00  0.85           O  
ATOM   1224  N   GLU A 156      10.486   2.531   9.794  1.00  0.75           N  
ATOM   1225  CA  GLU A 156      10.231   1.095   9.861  1.00  0.75           C  
ATOM   1226  C   GLU A 156       8.805   0.809  10.323  1.00  0.75           C  
ATOM   1227  CB  GLU A 156      11.233   0.413  10.796  1.00  0.75           C  
ATOM   1228  O   GLU A 156       8.282  -0.286  10.101  1.00  0.75           O  
ATOM   1229  CG  GLU A 156      11.200   0.941  12.223  1.00  0.75           C  
ATOM   1230  CD  GLU A 156      12.321   0.393  13.091  1.00  0.75           C  
ATOM   1231  OE1 GLU A 156      12.283   0.589  14.327  1.00  0.75           O  
ATOM   1232  OE2 GLU A 156      13.246  -0.237  12.531  1.00  0.75           O  
ATOM   1233  N   ASN A 157       8.263   1.806  10.967  1.00  0.75           N  
ATOM   1234  CA  ASN A 157       6.895   1.636  11.445  1.00  0.75           C  
ATOM   1235  C   ASN A 157       5.881   2.206  10.457  1.00  0.75           C  
ATOM   1236  CB  ASN A 157       6.722   2.288  12.819  1.00  0.75           C  
ATOM   1237  O   ASN A 157       4.720   2.421  10.808  1.00  0.75           O  
ATOM   1238  CG  ASN A 157       7.652   1.704  13.864  1.00  0.75           C  
ATOM   1239  ND2 ASN A 157       8.210   2.564  14.707  1.00  0.75           N  
ATOM   1240  OD1 ASN A 157       7.868   0.490  13.912  1.00  0.75           O  
ATOM   1241  N   GLU A 158       6.312   2.545   9.290  1.00  0.78           N  
ATOM   1242  CA  GLU A 158       5.467   3.066   8.221  1.00  0.78           C  
ATOM   1243  C   GLU A 158       4.954   4.465   8.554  1.00  0.78           C  
ATOM   1244  CB  GLU A 158       4.289   2.124   7.957  1.00  0.78           C  
ATOM   1245  O   GLU A 158       3.851   4.840   8.151  1.00  0.78           O  
ATOM   1246  CG  GLU A 158       3.552   2.410   6.656  1.00  0.78           C  
ATOM   1247  CD  GLU A 158       2.357   1.498   6.431  1.00  0.78           C  
ATOM   1248  OE1 GLU A 158       1.671   1.641   5.394  1.00  0.78           O  
ATOM   1249  OE2 GLU A 158       2.103   0.634   7.300  1.00  0.78           O  
ATOM   1250  N   GLU A 159       5.714   5.153   9.383  1.00  0.83           N  
ATOM   1251  CA  GLU A 159       5.338   6.517   9.740  1.00  0.83           C  
ATOM   1252  C   GLU A 159       6.143   7.539   8.942  1.00  0.83           C  
ATOM   1253  CB  GLU A 159       5.529   6.753  11.241  1.00  0.83           C  
ATOM   1254  O   GLU A 159       7.366   7.425   8.834  1.00  0.83           O  
ATOM   1255  CG  GLU A 159       4.568   5.960  12.115  1.00  0.83           C  
ATOM   1256  CD  GLU A 159       4.647   6.334  13.586  1.00  0.83           C  
ATOM   1257  OE1 GLU A 159       3.709   6.007  14.348  1.00  0.83           O  
ATOM   1258  OE2 GLU A 159       5.656   6.961  13.981  1.00  0.83           O  
ATOM   1259  N   ILE A 160       5.406   8.493   8.449  1.00  0.88           N  
ATOM   1260  CA  ILE A 160       6.036   9.564   7.686  1.00  0.88           C  
ATOM   1261  C   ILE A 160       6.811  10.482   8.629  1.00  0.88           C  
ATOM   1262  CB  ILE A 160       4.995  10.376   6.884  1.00  0.88           C  
ATOM   1263  O   ILE A 160       6.277  10.932   9.645  1.00  0.88           O  
ATOM   1264  CG1 ILE A 160       4.293   9.478   5.859  1.00  0.88           C  
ATOM   1265  CG2 ILE A 160       5.655  11.576   6.200  1.00  0.88           C  
ATOM   1266  CD1 ILE A 160       3.122  10.146   5.150  1.00  0.88           C  
ATOM   1267  N   GLN A 161       8.057  10.769   8.333  1.00  0.91           N  
ATOM   1268  CA  GLN A 161       8.923  11.534   9.225  1.00  0.91           C  
ATOM   1269  C   GLN A 161       8.913  13.016   8.863  1.00  0.91           C  
ATOM   1270  CB  GLN A 161      10.352  10.992   9.180  1.00  0.91           C  
ATOM   1271  O   GLN A 161       9.519  13.834   9.559  1.00  0.91           O  
ATOM   1272  CG  GLN A 161      10.479   9.549   9.651  1.00  0.91           C  
ATOM   1273  CD  GLN A 161      10.005   9.355  11.079  1.00  0.91           C  
ATOM   1274  NE2 GLN A 161       9.107   8.397  11.281  1.00  0.91           N  
ATOM   1275  OE1 GLN A 161      10.444  10.059  11.994  1.00  0.91           O  
ATOM   1276  N   VAL A 162       8.162  13.254   7.869  1.00  0.91           N  
ATOM   1277  CA  VAL A 162       7.984  14.648   7.476  1.00  0.91           C  
ATOM   1278  C   VAL A 162       6.606  15.138   7.915  1.00  0.91           C  
ATOM   1279  CB  VAL A 162       8.155  14.835   5.951  1.00  0.91           C  
ATOM   1280  O   VAL A 162       5.599  14.462   7.689  1.00  0.91           O  
ATOM   1281  CG1 VAL A 162       8.003  16.305   5.567  1.00  0.91           C  
ATOM   1282  CG2 VAL A 162       9.510  14.297   5.497  1.00  0.91           C  
ATOM   1283  N   THR A 163       6.557  16.338   8.456  1.00  0.88           N  
ATOM   1284  CA  THR A 163       5.361  16.795   9.154  1.00  0.88           C  
ATOM   1285  C   THR A 163       4.363  17.406   8.173  1.00  0.88           C  
ATOM   1286  CB  THR A 163       5.709  17.825  10.244  1.00  0.88           C  
ATOM   1287  O   THR A 163       3.165  17.128   8.245  1.00  0.88           O  
ATOM   1288  CG2 THR A 163       6.480  17.176  11.388  1.00  0.88           C  
ATOM   1289  OG1 THR A 163       6.511  18.866   9.672  1.00  0.88           O  
ATOM   1290  N   ASN A 164       4.886  18.215   7.331  1.00  0.91           N  
ATOM   1291  CA  ASN A 164       4.000  18.903   6.398  1.00  0.91           C  
ATOM   1292  C   ASN A 164       4.655  19.082   5.032  1.00  0.91           C  
ATOM   1293  CB  ASN A 164       3.572  20.259   6.964  1.00  0.91           C  
ATOM   1294  O   ASN A 164       5.803  18.681   4.831  1.00  0.91           O  
ATOM   1295  CG  ASN A 164       4.752  21.144   7.313  1.00  0.91           C  
ATOM   1296  ND2 ASN A 164       4.722  21.729   8.505  1.00  0.91           N  
ATOM   1297  OD1 ASN A 164       5.682  21.302   6.518  1.00  0.91           O  
ATOM   1298  N   GLU A 165       3.885  19.556   4.081  1.00  0.90           N  
ATOM   1299  CA  GLU A 165       4.323  19.764   2.705  1.00  0.90           C  
ATOM   1300  C   GLU A 165       5.563  20.653   2.649  1.00  0.90           C  
ATOM   1301  CB  GLU A 165       3.198  20.378   1.868  1.00  0.90           C  
ATOM   1302  O   GLU A 165       6.510  20.360   1.916  1.00  0.90           O  
ATOM   1303  CG  GLU A 165       3.587  20.657   0.424  1.00  0.90           C  
ATOM   1304  CD  GLU A 165       2.478  21.318  -0.380  1.00  0.90           C  
ATOM   1305  OE1 GLU A 165       2.763  21.877  -1.463  1.00  0.90           O  
ATOM   1306  OE2 GLU A 165       1.314  21.277   0.079  1.00  0.90           O  
ATOM   1307  N   GLU A 166       5.603  21.707   3.474  1.00  0.93           N  
ATOM   1308  CA  GLU A 166       6.720  22.647   3.481  1.00  0.93           C  
ATOM   1309  C   GLU A 166       8.001  21.978   3.970  1.00  0.93           C  
ATOM   1310  CB  GLU A 166       6.394  23.862   4.354  1.00  0.93           C  
ATOM   1311  O   GLU A 166       9.080  22.215   3.422  1.00  0.93           O  
ATOM   1312  CG  GLU A 166       5.304  24.756   3.781  1.00  0.93           C  
ATOM   1313  CD  GLU A 166       3.900  24.267   4.096  1.00  0.93           C  
ATOM   1314  OE1 GLU A 166       2.940  24.700   3.419  1.00  0.93           O  
ATOM   1315  OE2 GLU A 166       3.757  23.444   5.028  1.00  0.93           O  
ATOM   1316  N   ASP A 167       7.814  21.137   4.966  1.00  0.94           N  
ATOM   1317  CA  ASP A 167       8.951  20.405   5.516  1.00  0.94           C  
ATOM   1318  C   ASP A 167       9.538  19.446   4.483  1.00  0.94           C  
ATOM   1319  CB  ASP A 167       8.538  19.636   6.773  1.00  0.94           C  
ATOM   1320  O   ASP A 167      10.759  19.327   4.360  1.00  0.94           O  
ATOM   1321  CG  ASP A 167       9.723  19.091   7.550  1.00  0.94           C  
ATOM   1322  OD1 ASP A 167      10.780  19.756   7.597  1.00  0.94           O  
ATOM   1323  OD2 ASP A 167       9.599  17.985   8.119  1.00  0.94           O  
ATOM   1324  N   PHE A 168       8.671  18.771   3.759  1.00  0.95           N  
ATOM   1325  CA  PHE A 168       9.067  17.848   2.702  1.00  0.95           C  
ATOM   1326  C   PHE A 168       9.877  18.566   1.630  1.00  0.95           C  
ATOM   1327  CB  PHE A 168       7.835  17.187   2.074  1.00  0.95           C  
ATOM   1328  O   PHE A 168      10.951  18.102   1.241  1.00  0.95           O  
ATOM   1329  CG  PHE A 168       8.158  16.261   0.934  1.00  0.95           C  
ATOM   1330  CD1 PHE A 168       7.834  16.604  -0.373  1.00  0.95           C  
ATOM   1331  CD2 PHE A 168       8.788  15.045   1.168  1.00  0.95           C  
ATOM   1332  CE1 PHE A 168       8.132  15.748  -1.431  1.00  0.95           C  
ATOM   1333  CE2 PHE A 168       9.089  14.184   0.116  1.00  0.95           C  
ATOM   1334  CZ  PHE A 168       8.759  14.537  -1.182  1.00  0.95           C  
ATOM   1335  N   ILE A 169       9.434  19.692   1.207  1.00  0.94           N  
ATOM   1336  CA  ILE A 169      10.080  20.488   0.170  1.00  0.94           C  
ATOM   1337  C   ILE A 169      11.417  21.017   0.683  1.00  0.94           C  
ATOM   1338  CB  ILE A 169       9.180  21.658  -0.287  1.00  0.94           C  
ATOM   1339  O   ILE A 169      12.412  21.020  -0.046  1.00  0.94           O  
ATOM   1340  CG1 ILE A 169       7.906  21.124  -0.952  1.00  0.94           C  
ATOM   1341  CG2 ILE A 169       9.943  22.589  -1.234  1.00  0.94           C  
ATOM   1342  CD1 ILE A 169       6.858  22.193  -1.230  1.00  0.94           C  
ATOM   1343  N   ARG A 170      11.425  21.476   1.921  1.00  0.93           N  
ATOM   1344  CA  ARG A 170      12.651  21.967   2.543  1.00  0.93           C  
ATOM   1345  C   ARG A 170      13.710  20.871   2.605  1.00  0.93           C  
ATOM   1346  CB  ARG A 170      12.365  22.498   3.950  1.00  0.93           C  
ATOM   1347  O   ARG A 170      14.876  21.108   2.281  1.00  0.93           O  
ATOM   1348  CG  ARG A 170      13.553  23.187   4.601  1.00  0.93           C  
ATOM   1349  CD  ARG A 170      13.252  23.593   6.037  1.00  0.93           C  
ATOM   1350  NE  ARG A 170      12.756  22.467   6.823  1.00  0.93           N  
ATOM   1351  NH1 ARG A 170      11.341  23.739   8.133  1.00  0.93           N  
ATOM   1352  NH2 ARG A 170      11.477  21.473   8.451  1.00  0.93           N  
ATOM   1353  CZ  ARG A 170      11.859  22.562   7.800  1.00  0.93           C  
ATOM   1354  N   LYS A 171      13.329  19.667   3.014  1.00  0.94           N  
ATOM   1355  CA  LYS A 171      14.264  18.555   3.160  1.00  0.94           C  
ATOM   1356  C   LYS A 171      14.748  18.060   1.800  1.00  0.94           C  
ATOM   1357  CB  LYS A 171      13.615  17.407   3.935  1.00  0.94           C  
ATOM   1358  O   LYS A 171      15.899  17.642   1.659  1.00  0.94           O  
ATOM   1359  CG  LYS A 171      13.522  17.647   5.435  1.00  0.94           C  
ATOM   1360  CD  LYS A 171      13.075  16.392   6.175  1.00  0.94           C  
ATOM   1361  CE  LYS A 171      13.138  16.581   7.684  1.00  0.94           C  
ATOM   1362  NZ  LYS A 171      12.998  15.283   8.411  1.00  0.94           N  
ATOM   1363  N   LEU A 172      13.865  18.097   0.829  1.00  0.93           N  
ATOM   1364  CA  LEU A 172      14.249  17.699  -0.521  1.00  0.93           C  
ATOM   1365  C   LEU A 172      15.197  18.721  -1.140  1.00  0.93           C  
ATOM   1366  CB  LEU A 172      13.009  17.535  -1.404  1.00  0.93           C  
ATOM   1367  O   LEU A 172      16.045  18.369  -1.963  1.00  0.93           O  
ATOM   1368  CG  LEU A 172      13.181  16.680  -2.661  1.00  0.93           C  
ATOM   1369  CD1 LEU A 172      13.547  15.248  -2.282  1.00  0.93           C  
ATOM   1370  CD2 LEU A 172      11.910  16.707  -3.504  1.00  0.93           C  
ATOM   1371  N   ASP A 173      15.098  19.981  -0.628  1.00  0.92           N  
ATOM   1372  CA  ASP A 173      15.928  21.097  -1.070  1.00  0.92           C  
ATOM   1373  C   ASP A 173      15.637  21.454  -2.526  1.00  0.92           C  
ATOM   1374  CB  ASP A 173      17.411  20.766  -0.896  1.00  0.92           C  
ATOM   1375  O   ASP A 173      16.560  21.623  -3.326  1.00  0.92           O  
ATOM   1376  CG  ASP A 173      18.306  21.991  -0.979  1.00  0.92           C  
ATOM   1377  OD1 ASP A 173      17.840  23.108  -0.670  1.00  0.92           O  
ATOM   1378  OD2 ASP A 173      19.486  21.836  -1.361  1.00  0.92           O  
ATOM   1379  N   CYS A 174      14.360  21.513  -2.875  1.00  0.91           N  
ATOM   1380  CA  CYS A 174      13.938  21.932  -4.207  1.00  0.91           C  
ATOM   1381  C   CYS A 174      12.939  23.080  -4.127  1.00  0.91           C  
ATOM   1382  CB  CYS A 174      13.321  20.759  -4.968  1.00  0.91           C  
ATOM   1383  O   CYS A 174      12.426  23.388  -3.049  1.00  0.91           O  
ATOM   1384  SG  CYS A 174      11.801  20.128  -4.224  1.00  0.91           S  
ATOM   1385  N   LYS A 175      12.705  23.769  -5.301  1.00  0.91           N  
ATOM   1386  CA  LYS A 175      11.718  24.844  -5.356  1.00  0.91           C  
ATOM   1387  C   LYS A 175      10.297  24.288  -5.317  1.00  0.91           C  
ATOM   1388  CB  LYS A 175      11.916  25.690  -6.614  1.00  0.91           C  
ATOM   1389  O   LYS A 175      10.015  23.249  -5.916  1.00  0.91           O  
ATOM   1390  CG  LYS A 175      13.258  26.406  -6.675  1.00  0.91           C  
ATOM   1391  CD  LYS A 175      13.387  27.245  -7.940  1.00  0.91           C  
ATOM   1392  CE  LYS A 175      14.750  27.918  -8.028  1.00  0.91           C  
ATOM   1393  NZ  LYS A 175      14.910  28.681  -9.302  1.00  0.91           N  
ATOM   1394  N   PRO A 176       9.407  24.930  -4.564  1.00  0.89           N  
ATOM   1395  CA  PRO A 176       8.028  24.454  -4.443  1.00  0.89           C  
ATOM   1396  C   PRO A 176       7.320  24.343  -5.791  1.00  0.89           C  
ATOM   1397  CB  PRO A 176       7.364  25.516  -3.563  1.00  0.89           C  
ATOM   1398  O   PRO A 176       6.429  23.507  -5.959  1.00  0.89           O  
ATOM   1399  CG  PRO A 176       8.494  26.174  -2.840  1.00  0.89           C  
ATOM   1400  CD  PRO A 176       9.733  26.052  -3.680  1.00  0.89           C  
ATOM   1401  N   ASP A 177       7.718  25.148  -6.771  1.00  0.88           N  
ATOM   1402  CA  ASP A 177       7.048  25.159  -8.068  1.00  0.88           C  
ATOM   1403  C   ASP A 177       7.781  24.272  -9.072  1.00  0.88           C  
ATOM   1404  CB  ASP A 177       6.942  26.587  -8.606  1.00  0.88           C  
ATOM   1405  O   ASP A 177       7.425  24.235 -10.251  1.00  0.88           O  
ATOM   1406  CG  ASP A 177       8.292  27.269  -8.747  1.00  0.88           C  
ATOM   1407  OD1 ASP A 177       9.239  26.905  -8.017  1.00  0.88           O  
ATOM   1408  OD2 ASP A 177       8.409  28.181  -9.594  1.00  0.88           O  
ATOM   1409  N   GLN A 178       8.745  23.569  -8.478  1.00  0.91           N  
ATOM   1410  CA  GLN A 178       9.535  22.704  -9.348  1.00  0.91           C  
ATOM   1411  C   GLN A 178       8.752  21.455  -9.739  1.00  0.91           C  
ATOM   1412  CB  GLN A 178      10.847  22.311  -8.667  1.00  0.91           C  
ATOM   1413  O   GLN A 178       8.152  20.799  -8.885  1.00  0.91           O  
ATOM   1414  CG  GLN A 178      11.779  21.495  -9.552  1.00  0.91           C  
ATOM   1415  CD  GLN A 178      12.369  22.308 -10.690  1.00  0.91           C  
ATOM   1416  NE2 GLN A 178      12.419  21.716 -11.878  1.00  0.91           N  
ATOM   1417  OE1 GLN A 178      12.774  23.460 -10.502  1.00  0.91           O  
ATOM   1418  N   HIS A 179       8.788  21.082 -11.047  1.00  0.90           N  
ATOM   1419  CA  HIS A 179       8.135  19.868 -11.525  1.00  0.90           C  
ATOM   1420  C   HIS A 179       9.099  18.687 -11.522  1.00  0.90           C  
ATOM   1421  CB  HIS A 179       7.570  20.081 -12.930  1.00  0.90           C  
ATOM   1422  O   HIS A 179      10.145  18.732 -12.173  1.00  0.90           O  
ATOM   1423  CG  HIS A 179       6.363  20.964 -12.964  1.00  0.90           C  
ATOM   1424  CD2 HIS A 179       5.045  20.666 -13.053  1.00  0.90           C  
ATOM   1425  ND1 HIS A 179       6.445  22.338 -12.907  1.00  0.90           N  
ATOM   1426  CE1 HIS A 179       5.225  22.848 -12.958  1.00  0.90           C  
ATOM   1427  NE2 HIS A 179       4.358  21.855 -13.047  1.00  0.90           N  
ATOM   1428  N   LEU A 180       8.702  17.743 -10.688  1.00  0.93           N  
ATOM   1429  CA  LEU A 180       9.618  16.623 -10.500  1.00  0.93           C  
ATOM   1430  C   LEU A 180       8.945  15.303 -10.864  1.00  0.93           C  
ATOM   1431  CB  LEU A 180      10.114  16.574  -9.052  1.00  0.93           C  
ATOM   1432  O   LEU A 180       7.731  15.158 -10.710  1.00  0.93           O  
ATOM   1433  CG  LEU A 180      10.643  17.887  -8.472  1.00  0.93           C  
ATOM   1434  CD1 LEU A 180      10.642  17.830  -6.948  1.00  0.93           C  
ATOM   1435  CD2 LEU A 180      12.042  18.180  -9.000  1.00  0.93           C  
ATOM   1436  N   LYS A 181       9.798  14.365 -11.277  1.00  0.93           N  
ATOM   1437  CA  LYS A 181       9.400  12.963 -11.356  1.00  0.93           C  
ATOM   1438  C   LYS A 181       9.985  12.159 -10.199  1.00  0.93           C  
ATOM   1439  CB  LYS A 181       9.837  12.355 -12.690  1.00  0.93           C  
ATOM   1440  O   LYS A 181      10.927  12.604  -9.541  1.00  0.93           O  
ATOM   1441  CG  LYS A 181       9.042  12.853 -13.888  1.00  0.93           C  
ATOM   1442  CD  LYS A 181       9.306  12.006 -15.126  1.00  0.93           C  
ATOM   1443  CE  LYS A 181       8.384  12.390 -16.275  1.00  0.93           C  
ATOM   1444  NZ  LYS A 181       8.607  11.530 -17.476  1.00  0.93           N  
ATOM   1445  N   VAL A 182       9.371  11.023  -9.969  1.00  0.95           N  
ATOM   1446  CA  VAL A 182       9.821  10.213  -8.842  1.00  0.95           C  
ATOM   1447  C   VAL A 182      10.378   8.884  -9.348  1.00  0.95           C  
ATOM   1448  CB  VAL A 182       8.680   9.962  -7.831  1.00  0.95           C  
ATOM   1449  O   VAL A 182       9.720   8.183 -10.121  1.00  0.95           O  
ATOM   1450  CG1 VAL A 182       9.168   9.101  -6.667  1.00  0.95           C  
ATOM   1451  CG2 VAL A 182       8.119  11.288  -7.320  1.00  0.95           C  
ATOM   1452  N   VAL A 183      11.622   8.586  -8.894  1.00  0.96           N  
ATOM   1453  CA  VAL A 183      12.257   7.318  -9.238  1.00  0.96           C  
ATOM   1454  C   VAL A 183      12.532   6.517  -7.968  1.00  0.96           C  
ATOM   1455  CB  VAL A 183      13.568   7.535 -10.026  1.00  0.96           C  
ATOM   1456  O   VAL A 183      13.111   7.037  -7.011  1.00  0.96           O  
ATOM   1457  CG1 VAL A 183      14.246   6.199 -10.324  1.00  0.96           C  
ATOM   1458  CG2 VAL A 183      13.292   8.298 -11.320  1.00  0.96           C  
ATOM   1459  N   SER A 184      12.100   5.254  -8.031  1.00  0.95           N  
ATOM   1460  CA  SER A 184      12.337   4.387  -6.882  1.00  0.95           C  
ATOM   1461  C   SER A 184      13.084   3.122  -7.288  1.00  0.95           C  
ATOM   1462  CB  SER A 184      11.015   4.015  -6.209  1.00  0.95           C  
ATOM   1463  O   SER A 184      13.075   2.739  -8.460  1.00  0.95           O  
ATOM   1464  OG  SER A 184      10.155   3.355  -7.121  1.00  0.95           O  
ATOM   1465  N   ILE A 185      13.755   2.545  -6.338  1.00  0.93           N  
ATOM   1466  CA  ILE A 185      14.524   1.342  -6.637  1.00  0.93           C  
ATOM   1467  C   ILE A 185      14.119   0.221  -5.682  1.00  0.93           C  
ATOM   1468  CB  ILE A 185      16.044   1.604  -6.542  1.00  0.93           C  
ATOM   1469  O   ILE A 185      13.955   0.448  -4.481  1.00  0.93           O  
ATOM   1470  CG1 ILE A 185      16.827   0.393  -7.061  1.00  0.93           C  
ATOM   1471  CG2 ILE A 185      16.445   1.940  -5.103  1.00  0.93           C  
ATOM   1472  CD1 ILE A 185      18.285   0.691  -7.386  1.00  0.93           C  
ATOM   1473  N   PHE A 186      13.947  -1.034  -6.341  1.00  0.90           N  
ATOM   1474  CA  PHE A 186      13.606  -2.240  -5.596  1.00  0.90           C  
ATOM   1475  C   PHE A 186      14.609  -3.352  -5.878  1.00  0.90           C  
ATOM   1476  CB  PHE A 186      12.191  -2.708  -5.947  1.00  0.90           C  
ATOM   1477  O   PHE A 186      15.282  -3.341  -6.911  1.00  0.90           O  
ATOM   1478  CG  PHE A 186      11.128  -1.673  -5.691  1.00  0.90           C  
ATOM   1479  CD1 PHE A 186      11.156  -0.898  -4.538  1.00  0.90           C  
ATOM   1480  CD2 PHE A 186      10.101  -1.475  -6.605  1.00  0.90           C  
ATOM   1481  CE1 PHE A 186      10.175   0.061  -4.299  1.00  0.90           C  
ATOM   1482  CE2 PHE A 186       9.117  -0.519  -6.373  1.00  0.90           C  
ATOM   1483  CZ  PHE A 186       9.155   0.247  -5.219  1.00  0.90           C  
ATOM   1484  N   GLY A 187      14.718  -4.264  -4.950  1.00  0.87           N  
ATOM   1485  CA  GLY A 187      15.577  -5.425  -5.126  1.00  0.87           C  
ATOM   1486  C   GLY A 187      15.814  -6.193  -3.840  1.00  0.87           C  
ATOM   1487  O   GLY A 187      15.396  -5.758  -2.765  1.00  0.87           O  
ATOM   1488  N   ASN A 188      16.315  -7.348  -3.998  1.00  0.83           N  
ATOM   1489  CA  ASN A 188      16.645  -8.162  -2.833  1.00  0.83           C  
ATOM   1490  C   ASN A 188      17.723  -7.503  -1.977  1.00  0.83           C  
ATOM   1491  CB  ASN A 188      17.090  -9.561  -3.263  1.00  0.83           C  
ATOM   1492  O   ASN A 188      18.442  -6.620  -2.447  1.00  0.83           O  
ATOM   1493  CG  ASN A 188      15.962 -10.371  -3.871  1.00  0.83           C  
ATOM   1494  ND2 ASN A 188      16.314 -11.376  -4.665  1.00  0.83           N  
ATOM   1495  OD1 ASN A 188      14.784 -10.096  -3.629  1.00  0.83           O  
ATOM   1496  N   THR A 189      17.710  -7.877  -0.703  1.00  0.80           N  
ATOM   1497  CA  THR A 189      18.744  -7.382   0.200  1.00  0.80           C  
ATOM   1498  C   THR A 189      20.132  -7.757  -0.311  1.00  0.80           C  
ATOM   1499  CB  THR A 189      18.552  -7.932   1.625  1.00  0.80           C  
ATOM   1500  O   THR A 189      20.366  -8.901  -0.706  1.00  0.80           O  
ATOM   1501  CG2 THR A 189      19.599  -7.366   2.579  1.00  0.80           C  
ATOM   1502  OG1 THR A 189      17.248  -7.574   2.098  1.00  0.80           O  
ATOM   1503  N   GLY A 190      20.984  -6.785  -0.378  1.00  0.80           N  
ATOM   1504  CA  GLY A 190      22.367  -7.022  -0.759  1.00  0.80           C  
ATOM   1505  C   GLY A 190      22.616  -6.840  -2.245  1.00  0.80           C  
ATOM   1506  O   GLY A 190      23.743  -7.006  -2.715  1.00  0.80           O  
ATOM   1507  N   ASP A 191      21.658  -6.513  -2.998  1.00  0.87           N  
ATOM   1508  CA  ASP A 191      21.818  -6.363  -4.441  1.00  0.87           C  
ATOM   1509  C   ASP A 191      22.517  -5.050  -4.783  1.00  0.87           C  
ATOM   1510  CB  ASP A 191      20.459  -6.434  -5.141  1.00  0.87           C  
ATOM   1511  O   ASP A 191      22.919  -4.834  -5.929  1.00  0.87           O  
ATOM   1512  CG  ASP A 191      19.973  -7.857  -5.350  1.00  0.87           C  
ATOM   1513  OD1 ASP A 191      20.747  -8.808  -5.106  1.00  0.87           O  
ATOM   1514  OD2 ASP A 191      18.806  -8.029  -5.764  1.00  0.87           O  
ATOM   1515  N   GLY A 192      22.712  -4.255  -3.848  1.00  0.88           N  
ATOM   1516  CA  GLY A 192      23.427  -3.005  -4.048  1.00  0.88           C  
ATOM   1517  C   GLY A 192      22.546  -1.893  -4.585  1.00  0.88           C  
ATOM   1518  O   GLY A 192      22.952  -1.150  -5.482  1.00  0.88           O  
ATOM   1519  N   LYS A 193      21.376  -1.678  -4.055  1.00  0.90           N  
ATOM   1520  CA  LYS A 193      20.408  -0.680  -4.499  1.00  0.90           C  
ATOM   1521  C   LYS A 193      20.928   0.735  -4.261  1.00  0.90           C  
ATOM   1522  CB  LYS A 193      19.070  -0.874  -3.783  1.00  0.90           C  
ATOM   1523  O   LYS A 193      20.938   1.561  -5.176  1.00  0.90           O  
ATOM   1524  CG  LYS A 193      18.416  -2.222  -4.048  1.00  0.90           C  
ATOM   1525  CD  LYS A 193      17.071  -2.339  -3.342  1.00  0.90           C  
ATOM   1526  CE  LYS A 193      17.233  -2.349  -1.828  1.00  0.90           C  
ATOM   1527  NZ  LYS A 193      17.924  -3.584  -1.353  1.00  0.90           N  
ATOM   1528  N   SER A 194      21.328   0.930  -2.953  1.00  0.91           N  
ATOM   1529  CA  SER A 194      21.848   2.249  -2.610  1.00  0.91           C  
ATOM   1530  C   SER A 194      23.071   2.598  -3.450  1.00  0.91           C  
ATOM   1531  CB  SER A 194      22.204   2.315  -1.124  1.00  0.91           C  
ATOM   1532  O   SER A 194      23.195   3.723  -3.939  1.00  0.91           O  
ATOM   1533  OG  SER A 194      21.071   2.031  -0.322  1.00  0.91           O  
ATOM   1534  N   HIS A 195      23.891   1.555  -3.604  1.00  0.92           N  
ATOM   1535  CA  HIS A 195      25.084   1.723  -4.427  1.00  0.92           C  
ATOM   1536  C   HIS A 195      24.717   2.076  -5.864  1.00  0.92           C  
ATOM   1537  CB  HIS A 195      25.937   0.453  -4.400  1.00  0.92           C  
ATOM   1538  O   HIS A 195      25.305   2.985  -6.454  1.00  0.92           O  
ATOM   1539  CG  HIS A 195      27.156   0.530  -5.263  1.00  0.92           C  
ATOM   1540  CD2 HIS A 195      28.413   0.951  -4.990  1.00  0.92           C  
ATOM   1541  ND1 HIS A 195      27.156   0.146  -6.586  1.00  0.92           N  
ATOM   1542  CE1 HIS A 195      28.365   0.327  -7.091  1.00  0.92           C  
ATOM   1543  NE2 HIS A 195      29.147   0.815  -6.142  1.00  0.92           N  
ATOM   1544  N   THR A 196      23.750   1.470  -6.416  1.00  0.95           N  
ATOM   1545  CA  THR A 196      23.283   1.709  -7.778  1.00  0.95           C  
ATOM   1546  C   THR A 196      22.730   3.124  -7.919  1.00  0.95           C  
ATOM   1547  CB  THR A 196      22.202   0.689  -8.184  1.00  0.95           C  
ATOM   1548  O   THR A 196      23.045   3.826  -8.882  1.00  0.95           O  
ATOM   1549  CG2 THR A 196      21.693   0.962  -9.596  1.00  0.95           C  
ATOM   1550  OG1 THR A 196      22.757  -0.631  -8.135  1.00  0.95           O  
ATOM   1551  N   LEU A 197      21.976   3.568  -6.983  1.00  0.95           N  
ATOM   1552  CA  LEU A 197      21.392   4.905  -7.021  1.00  0.95           C  
ATOM   1553  C   LEU A 197      22.480   5.973  -6.981  1.00  0.95           C  
ATOM   1554  CB  LEU A 197      20.425   5.100  -5.851  1.00  0.95           C  
ATOM   1555  O   LEU A 197      22.432   6.942  -7.742  1.00  0.95           O  
ATOM   1556  CG  LEU A 197      19.100   4.341  -5.932  1.00  0.95           C  
ATOM   1557  CD1 LEU A 197      18.282   4.563  -4.664  1.00  0.95           C  
ATOM   1558  CD2 LEU A 197      18.312   4.770  -7.165  1.00  0.95           C  
ATOM   1559  N   ASN A 198      23.422   5.754  -6.079  1.00  0.94           N  
ATOM   1560  CA  ASN A 198      24.499   6.725  -5.913  1.00  0.94           C  
ATOM   1561  C   ASN A 198      25.306   6.892  -7.197  1.00  0.94           C  
ATOM   1562  CB  ASN A 198      25.417   6.316  -4.758  1.00  0.94           C  
ATOM   1563  O   ASN A 198      25.604   8.015  -7.606  1.00  0.94           O  
ATOM   1564  CG  ASN A 198      24.778   6.531  -3.400  1.00  0.94           C  
ATOM   1565  ND2 ASN A 198      25.166   5.716  -2.427  1.00  0.94           N  
ATOM   1566  OD1 ASN A 198      23.943   7.422  -3.228  1.00  0.94           O  
ATOM   1567  N   HIS A 199      25.565   5.792  -7.861  1.00  0.94           N  
ATOM   1568  CA  HIS A 199      26.411   5.834  -9.048  1.00  0.94           C  
ATOM   1569  C   HIS A 199      25.623   6.294 -10.270  1.00  0.94           C  
ATOM   1570  CB  HIS A 199      27.034   4.462  -9.311  1.00  0.94           C  
ATOM   1571  O   HIS A 199      26.173   6.948 -11.159  1.00  0.94           O  
ATOM   1572  CG  HIS A 199      28.222   4.167  -8.451  1.00  0.94           C  
ATOM   1573  CD2 HIS A 199      28.312   3.607  -7.222  1.00  0.94           C  
ATOM   1574  ND1 HIS A 199      29.511   4.462  -8.837  1.00  0.94           N  
ATOM   1575  CE1 HIS A 199      30.346   4.093  -7.879  1.00  0.94           C  
ATOM   1576  NE2 HIS A 199      29.643   3.571  -6.888  1.00  0.94           N  
ATOM   1577  N   THR A 200      24.339   6.013 -10.264  1.00  0.95           N  
ATOM   1578  CA  THR A 200      23.508   6.370 -11.408  1.00  0.95           C  
ATOM   1579  C   THR A 200      23.100   7.839 -11.343  1.00  0.95           C  
ATOM   1580  CB  THR A 200      22.248   5.487 -11.481  1.00  0.95           C  
ATOM   1581  O   THR A 200      23.188   8.558 -12.341  1.00  0.95           O  
ATOM   1582  CG2 THR A 200      21.398   5.841 -12.697  1.00  0.95           C  
ATOM   1583  OG1 THR A 200      22.640   4.112 -11.569  1.00  0.95           O  
ATOM   1584  N   PHE A 201      22.811   8.397 -10.179  1.00  0.95           N  
ATOM   1585  CA  PHE A 201      22.219   9.726 -10.093  1.00  0.95           C  
ATOM   1586  C   PHE A 201      23.217  10.727  -9.523  1.00  0.95           C  
ATOM   1587  CB  PHE A 201      20.953   9.697  -9.230  1.00  0.95           C  
ATOM   1588  O   PHE A 201      23.089  11.933  -9.744  1.00  0.95           O  
ATOM   1589  CG  PHE A 201      19.796   8.983  -9.874  1.00  0.95           C  
ATOM   1590  CD1 PHE A 201      18.999   9.627 -10.812  1.00  0.95           C  
ATOM   1591  CD2 PHE A 201      19.504   7.667  -9.540  1.00  0.95           C  
ATOM   1592  CE1 PHE A 201      17.927   8.969 -11.410  1.00  0.95           C  
ATOM   1593  CE2 PHE A 201      18.434   7.002 -10.133  1.00  0.95           C  
ATOM   1594  CZ  PHE A 201      17.646   7.655 -11.067  1.00  0.95           C  
ATOM   1595  N   PHE A 202      24.215  10.169  -8.738  1.00  0.95           N  
ATOM   1596  CA  PHE A 202      25.040  11.129  -8.015  1.00  0.95           C  
ATOM   1597  C   PHE A 202      26.519  10.892  -8.296  1.00  0.95           C  
ATOM   1598  CB  PHE A 202      24.772  11.044  -6.509  1.00  0.95           C  
ATOM   1599  O   PHE A 202      27.365  11.117  -7.428  1.00  0.95           O  
ATOM   1600  CG  PHE A 202      23.318  11.180  -6.143  1.00  0.95           C  
ATOM   1601  CD1 PHE A 202      22.654  12.389  -6.316  1.00  0.95           C  
ATOM   1602  CD2 PHE A 202      22.616  10.100  -5.626  1.00  0.95           C  
ATOM   1603  CE1 PHE A 202      21.309  12.518  -5.978  1.00  0.95           C  
ATOM   1604  CE2 PHE A 202      21.271  10.221  -5.286  1.00  0.95           C  
ATOM   1605  CZ  PHE A 202      20.620  11.432  -5.462  1.00  0.95           C  
ATOM   1606  N   TYR A 203      26.810  10.286  -9.350  1.00  0.89           N  
ATOM   1607  CA  TYR A 203      28.132  10.151  -9.949  1.00  0.89           C  
ATOM   1608  C   TYR A 203      29.124   9.560  -8.954  1.00  0.89           C  
ATOM   1609  CB  TYR A 203      28.638  11.508 -10.448  1.00  0.89           C  
ATOM   1610  O   TYR A 203      30.254  10.041  -8.836  1.00  0.89           O  
ATOM   1611  CG  TYR A 203      27.758  12.133 -11.503  1.00  0.89           C  
ATOM   1612  CD1 TYR A 203      27.921  11.816 -12.850  1.00  0.89           C  
ATOM   1613  CD2 TYR A 203      26.764  13.041 -11.156  1.00  0.89           C  
ATOM   1614  CE1 TYR A 203      27.113  12.391 -13.827  1.00  0.89           C  
ATOM   1615  CE2 TYR A 203      25.951  13.622 -12.124  1.00  0.89           C  
ATOM   1616  OH  TYR A 203      25.331  13.864 -14.416  1.00  0.89           O  
ATOM   1617  CZ  TYR A 203      26.133  13.291 -13.454  1.00  0.89           C  
ATOM   1618  N   GLY A 204      28.589   8.603  -8.118  1.00  0.88           N  
ATOM   1619  CA  GLY A 204      29.448   7.806  -7.257  1.00  0.88           C  
ATOM   1620  C   GLY A 204      29.527   8.337  -5.838  1.00  0.88           C  
ATOM   1621  O   GLY A 204      30.083   7.680  -4.955  1.00  0.88           O  
ATOM   1622  N   ARG A 205      28.908   9.502  -5.621  1.00  0.91           N  
ATOM   1623  CA  ARG A 205      28.884  10.039  -4.264  1.00  0.91           C  
ATOM   1624  C   ARG A 205      27.878   9.290  -3.396  1.00  0.91           C  
ATOM   1625  CB  ARG A 205      28.550  11.532  -4.283  1.00  0.91           C  
ATOM   1626  O   ARG A 205      26.770   8.985  -3.843  1.00  0.91           O  
ATOM   1627  CG  ARG A 205      28.712  12.217  -2.935  1.00  0.91           C  
ATOM   1628  CD  ARG A 205      28.308  13.683  -2.995  1.00  0.91           C  
ATOM   1629  NE  ARG A 205      28.109  14.243  -1.661  1.00  0.91           N  
ATOM   1630  NH1 ARG A 205      26.794  16.005  -2.371  1.00  0.91           N  
ATOM   1631  NH2 ARG A 205      27.279  15.754  -0.144  1.00  0.91           N  
ATOM   1632  CZ  ARG A 205      27.394  15.333  -1.395  1.00  0.91           C  
ATOM   1633  N   GLU A 206      28.338   9.126  -2.252  1.00  0.91           N  
ATOM   1634  CA  GLU A 206      27.484   8.366  -1.344  1.00  0.91           C  
ATOM   1635  C   GLU A 206      26.419   9.257  -0.712  1.00  0.91           C  
ATOM   1636  CB  GLU A 206      28.323   7.695  -0.253  1.00  0.91           C  
ATOM   1637  O   GLU A 206      26.624   9.806   0.372  1.00  0.91           O  
ATOM   1638  CG  GLU A 206      27.564   6.648   0.550  1.00  0.91           C  
ATOM   1639  CD  GLU A 206      28.440   5.906   1.547  1.00  0.91           C  
ATOM   1640  OE1 GLU A 206      27.994   4.872   2.094  1.00  0.91           O  
ATOM   1641  OE2 GLU A 206      29.580   6.362   1.784  1.00  0.91           O  
ATOM   1642  N   VAL A 207      25.355   9.408  -1.352  1.00  0.92           N  
ATOM   1643  CA  VAL A 207      24.202  10.157  -0.863  1.00  0.92           C  
ATOM   1644  C   VAL A 207      23.297   9.238  -0.046  1.00  0.92           C  
ATOM   1645  CB  VAL A 207      23.405  10.794  -2.024  1.00  0.92           C  
ATOM   1646  O   VAL A 207      22.824   9.617   1.028  1.00  0.92           O  
ATOM   1647  CG1 VAL A 207      22.112  11.424  -1.510  1.00  0.92           C  
ATOM   1648  CG2 VAL A 207      24.258  11.833  -2.749  1.00  0.92           C  
ATOM   1649  N   PHE A 208      23.134   8.083  -0.584  1.00  0.92           N  
ATOM   1650  CA  PHE A 208      22.475   7.025   0.173  1.00  0.92           C  
ATOM   1651  C   PHE A 208      23.500   6.126   0.853  1.00  0.92           C  
ATOM   1652  CB  PHE A 208      21.570   6.192  -0.741  1.00  0.92           C  
ATOM   1653  O   PHE A 208      24.442   5.655   0.213  1.00  0.92           O  
ATOM   1654  CG  PHE A 208      20.437   6.974  -1.349  1.00  0.92           C  
ATOM   1655  CD1 PHE A 208      19.292   7.253  -0.612  1.00  0.92           C  
ATOM   1656  CD2 PHE A 208      20.517   7.430  -2.658  1.00  0.92           C  
ATOM   1657  CE1 PHE A 208      18.242   7.976  -1.173  1.00  0.92           C  
ATOM   1658  CE2 PHE A 208      19.471   8.153  -3.225  1.00  0.92           C  
ATOM   1659  CZ  PHE A 208      18.334   8.424  -2.481  1.00  0.92           C  
ATOM   1660  N   LYS A 209      23.315   5.941   2.091  1.00  0.87           N  
ATOM   1661  CA  LYS A 209      24.291   5.186   2.872  1.00  0.87           C  
ATOM   1662  C   LYS A 209      24.397   3.747   2.375  1.00  0.87           C  
ATOM   1663  CB  LYS A 209      23.920   5.202   4.356  1.00  0.87           C  
ATOM   1664  O   LYS A 209      23.383   3.109   2.084  1.00  0.87           O  
ATOM   1665  CG  LYS A 209      24.128   6.550   5.031  1.00  0.87           C  
ATOM   1666  CD  LYS A 209      23.936   6.455   6.539  1.00  0.87           C  
ATOM   1667  CE  LYS A 209      24.133   7.805   7.215  1.00  0.87           C  
ATOM   1668  NZ  LYS A 209      23.904   7.726   8.688  1.00  0.87           N  
ATOM   1669  N   THR A 210      25.724   3.278   2.197  1.00  0.85           N  
ATOM   1670  CA  THR A 210      25.988   1.907   1.775  1.00  0.85           C  
ATOM   1671  C   THR A 210      26.680   1.122   2.885  1.00  0.85           C  
ATOM   1672  CB  THR A 210      26.854   1.872   0.502  1.00  0.85           C  
ATOM   1673  O   THR A 210      27.290   1.710   3.781  1.00  0.85           O  
ATOM   1674  CG2 THR A 210      26.178   2.619  -0.644  1.00  0.85           C  
ATOM   1675  OG1 THR A 210      28.120   2.485   0.776  1.00  0.85           O  
ATOM   1676  N   SER A 211      26.456  -0.120   3.002  1.00  0.77           N  
ATOM   1677  CA  SER A 211      27.112  -0.968   3.991  1.00  0.77           C  
ATOM   1678  C   SER A 211      27.616  -2.263   3.362  1.00  0.77           C  
ATOM   1679  CB  SER A 211      26.157  -1.288   5.142  1.00  0.77           C  
ATOM   1680  O   SER A 211      26.946  -2.846   2.507  1.00  0.77           O  
ATOM   1681  OG  SER A 211      26.733  -2.234   6.026  1.00  0.77           O  
ATOM   1682  N   PRO A 212      28.746  -2.682   3.827  1.00  0.73           N  
ATOM   1683  CA  PRO A 212      29.263  -3.976   3.376  1.00  0.73           C  
ATOM   1684  C   PRO A 212      28.629  -5.154   4.113  1.00  0.73           C  
ATOM   1685  CB  PRO A 212      30.760  -3.883   3.681  1.00  0.73           C  
ATOM   1686  O   PRO A 212      28.755  -6.300   3.677  1.00  0.73           O  
ATOM   1687  CG  PRO A 212      30.862  -2.893   4.795  1.00  0.73           C  
ATOM   1688  CD  PRO A 212      29.699  -1.947   4.702  1.00  0.73           C  
ATOM   1689  N   THR A 213      27.880  -4.867   5.155  1.00  0.71           N  
ATOM   1690  CA  THR A 213      27.272  -5.925   5.956  1.00  0.71           C  
ATOM   1691  C   THR A 213      25.889  -6.281   5.421  1.00  0.71           C  
ATOM   1692  CB  THR A 213      27.163  -5.512   7.435  1.00  0.71           C  
ATOM   1693  O   THR A 213      25.310  -5.532   4.631  1.00  0.71           O  
ATOM   1694  CG2 THR A 213      28.525  -5.117   7.998  1.00  0.71           C  
ATOM   1695  OG1 THR A 213      26.270  -4.397   7.550  1.00  0.71           O  
ATOM   1696  N   GLN A 214      25.509  -7.617   5.703  1.00  0.65           N  
ATOM   1697  CA  GLN A 214      24.199  -8.076   5.251  1.00  0.65           C  
ATOM   1698  C   GLN A 214      23.079  -7.399   6.035  1.00  0.65           C  
ATOM   1699  CB  GLN A 214      24.088  -9.596   5.383  1.00  0.65           C  
ATOM   1700  O   GLN A 214      21.905  -7.516   5.677  1.00  0.65           O  
ATOM   1701  CG  GLN A 214      24.976 -10.364   4.414  1.00  0.65           C  
ATOM   1702  CD  GLN A 214      24.659 -11.847   4.375  1.00  0.65           C  
ATOM   1703  NE2 GLN A 214      25.226 -12.550   3.400  1.00  0.65           N  
ATOM   1704  OE1 GLN A 214      23.911 -12.357   5.215  1.00  0.65           O  
ATOM   1705  N   GLU A 215      23.466  -6.633   7.119  1.00  0.63           N  
ATOM   1706  CA  GLU A 215      22.462  -5.920   7.902  1.00  0.63           C  
ATOM   1707  C   GLU A 215      22.062  -4.611   7.226  1.00  0.63           C  
ATOM   1708  CB  GLU A 215      22.980  -5.644   9.316  1.00  0.63           C  
ATOM   1709  O   GLU A 215      22.911  -3.904   6.679  1.00  0.63           O  
ATOM   1710  CG  GLU A 215      23.223  -6.901  10.138  1.00  0.63           C  
ATOM   1711  CD  GLU A 215      23.864  -6.621  11.488  1.00  0.63           C  
ATOM   1712  OE1 GLU A 215      24.133  -7.582  12.244  1.00  0.63           O  
ATOM   1713  OE2 GLU A 215      24.097  -5.430  11.794  1.00  0.63           O  
ATOM   1714  N   SER A 216      20.758  -4.524   7.025  1.00  0.62           N  
ATOM   1715  CA  SER A 216      20.291  -3.328   6.331  1.00  0.62           C  
ATOM   1716  C   SER A 216      20.629  -2.066   7.118  1.00  0.62           C  
ATOM   1717  CB  SER A 216      18.783  -3.401   6.091  1.00  0.62           C  
ATOM   1718  O   SER A 216      20.490  -2.036   8.343  1.00  0.62           O  
ATOM   1719  OG  SER A 216      18.076  -3.372   7.320  1.00  0.62           O  
ATOM   1720  N   CYS A 217      21.450  -1.074   6.628  1.00  0.57           N  
ATOM   1721  CA  CYS A 217      21.757   0.185   7.298  1.00  0.57           C  
ATOM   1722  C   CYS A 217      20.651   1.209   7.069  1.00  0.57           C  
ATOM   1723  CB  CYS A 217      23.091   0.743   6.804  1.00  0.57           C  
ATOM   1724  O   CYS A 217      20.527   2.174   7.824  1.00  0.57           O  
ATOM   1725  SG  CYS A 217      23.320   0.610   5.017  1.00  0.57           S  
ATOM   1726  N   THR A 218      19.749   0.979   6.038  1.00  0.56           N  
ATOM   1727  CA  THR A 218      18.730   1.987   5.770  1.00  0.56           C  
ATOM   1728  C   THR A 218      17.331   1.405   5.954  1.00  0.56           C  
ATOM   1729  CB  THR A 218      18.869   2.557   4.346  1.00  0.56           C  
ATOM   1730  O   THR A 218      16.870   0.612   5.131  1.00  0.56           O  
ATOM   1731  CG2 THR A 218      20.144   3.382   4.206  1.00  0.56           C  
ATOM   1732  OG1 THR A 218      18.906   1.475   3.407  1.00  0.56           O  
ATOM   1733  N   VAL A 219      16.928   1.212   7.156  1.00  0.69           N  
ATOM   1734  CA  VAL A 219      15.550   0.760   7.317  1.00  0.69           C  
ATOM   1735  C   VAL A 219      14.591   1.915   7.036  1.00  0.69           C  
ATOM   1736  CB  VAL A 219      15.300   0.193   8.733  1.00  0.69           C  
ATOM   1737  O   VAL A 219      14.801   3.034   7.512  1.00  0.69           O  
ATOM   1738  CG1 VAL A 219      13.855  -0.282   8.877  1.00  0.69           C  
ATOM   1739  CG2 VAL A 219      16.273  -0.947   9.029  1.00  0.69           C  
ATOM   1740  N   GLY A 220      13.669   1.661   6.055  1.00  0.80           N  
ATOM   1741  CA  GLY A 220      12.683   2.664   5.684  1.00  0.80           C  
ATOM   1742  C   GLY A 220      12.859   3.178   4.268  1.00  0.80           C  
ATOM   1743  O   GLY A 220      13.511   2.533   3.444  1.00  0.80           O  
ATOM   1744  N   VAL A 221      12.183   4.243   4.006  1.00  0.89           N  
ATOM   1745  CA  VAL A 221      12.218   4.856   2.682  1.00  0.89           C  
ATOM   1746  C   VAL A 221      12.966   6.185   2.749  1.00  0.89           C  
ATOM   1747  CB  VAL A 221      10.796   5.072   2.118  1.00  0.89           C  
ATOM   1748  O   VAL A 221      12.566   7.094   3.480  1.00  0.89           O  
ATOM   1749  CG1 VAL A 221      10.856   5.708   0.731  1.00  0.89           C  
ATOM   1750  CG2 VAL A 221      10.035   3.748   2.070  1.00  0.89           C  
ATOM   1751  N   TRP A 222      14.022   6.243   1.982  1.00  0.93           N  
ATOM   1752  CA  TRP A 222      14.842   7.450   1.945  1.00  0.93           C  
ATOM   1753  C   TRP A 222      14.687   8.172   0.611  1.00  0.93           C  
ATOM   1754  CB  TRP A 222      16.314   7.107   2.186  1.00  0.93           C  
ATOM   1755  O   TRP A 222      14.504   7.536  -0.430  1.00  0.93           O  
ATOM   1756  CG  TRP A 222      16.606   6.616   3.573  1.00  0.93           C  
ATOM   1757  CD1 TRP A 222      16.296   5.392   4.097  1.00  0.93           C  
ATOM   1758  CD2 TRP A 222      17.264   7.344   4.615  1.00  0.93           C  
ATOM   1759  CE2 TRP A 222      17.318   6.498   5.745  1.00  0.93           C  
ATOM   1760  CE3 TRP A 222      17.813   8.630   4.703  1.00  0.93           C  
ATOM   1761  NE1 TRP A 222      16.721   5.315   5.402  1.00  0.93           N  
ATOM   1762  CH2 TRP A 222      18.431   8.161   7.009  1.00  0.93           C  
ATOM   1763  CZ2 TRP A 222      17.901   6.898   6.950  1.00  0.93           C  
ATOM   1764  CZ3 TRP A 222      18.393   9.026   5.903  1.00  0.93           C  
ATOM   1765  N   ALA A 223      14.826   9.470   0.730  1.00  0.96           N  
ATOM   1766  CA  ALA A 223      14.603  10.260  -0.477  1.00  0.96           C  
ATOM   1767  C   ALA A 223      15.716  11.286  -0.674  1.00  0.96           C  
ATOM   1768  CB  ALA A 223      13.246  10.957  -0.415  1.00  0.96           C  
ATOM   1769  O   ALA A 223      16.301  11.770   0.298  1.00  0.96           O  
ATOM   1770  N   ALA A 224      16.033  11.550  -1.864  1.00  0.96           N  
ATOM   1771  CA  ALA A 224      16.984  12.588  -2.253  1.00  0.96           C  
ATOM   1772  C   ALA A 224      16.598  13.212  -3.591  1.00  0.96           C  
ATOM   1773  CB  ALA A 224      18.398  12.016  -2.324  1.00  0.96           C  
ATOM   1774  O   ALA A 224      15.979  12.557  -4.433  1.00  0.96           O  
ATOM   1775  N   TYR A 225      17.036  14.466  -3.740  1.00  0.97           N  
ATOM   1776  CA  TYR A 225      16.679  15.197  -4.951  1.00  0.97           C  
ATOM   1777  C   TYR A 225      17.853  15.249  -5.922  1.00  0.97           C  
ATOM   1778  CB  TYR A 225      16.224  16.619  -4.607  1.00  0.97           C  
ATOM   1779  O   TYR A 225      18.958  15.648  -5.549  1.00  0.97           O  
ATOM   1780  CG  TYR A 225      15.951  17.479  -5.817  1.00  0.97           C  
ATOM   1781  CD1 TYR A 225      16.633  18.677  -6.012  1.00  0.97           C  
ATOM   1782  CD2 TYR A 225      15.009  17.095  -6.766  1.00  0.97           C  
ATOM   1783  CE1 TYR A 225      16.383  19.474  -7.125  1.00  0.97           C  
ATOM   1784  CE2 TYR A 225      14.751  17.884  -7.882  1.00  0.97           C  
ATOM   1785  OH  TYR A 225      15.191  19.854  -9.156  1.00  0.97           O  
ATOM   1786  CZ  TYR A 225      15.442  19.069  -8.053  1.00  0.97           C  
ATOM   1787  N   ASP A 226      17.583  14.794  -7.143  1.00  0.96           N  
ATOM   1788  CA  ASP A 226      18.534  14.911  -8.244  1.00  0.96           C  
ATOM   1789  C   ASP A 226      18.213  16.119  -9.121  1.00  0.96           C  
ATOM   1790  CB  ASP A 226      18.538  13.635  -9.088  1.00  0.96           C  
ATOM   1791  O   ASP A 226      17.281  16.078  -9.927  1.00  0.96           O  
ATOM   1792  CG  ASP A 226      19.452  13.727 -10.297  1.00  0.96           C  
ATOM   1793  OD1 ASP A 226      20.285  14.657 -10.363  1.00  0.96           O  
ATOM   1794  OD2 ASP A 226      19.337  12.863 -11.193  1.00  0.96           O  
ATOM   1795  N   PRO A 227      19.051  17.172  -9.037  1.00  0.93           N  
ATOM   1796  CA  PRO A 227      18.776  18.413  -9.766  1.00  0.93           C  
ATOM   1797  C   PRO A 227      19.069  18.297 -11.260  1.00  0.93           C  
ATOM   1798  CB  PRO A 227      19.713  19.426  -9.103  1.00  0.93           C  
ATOM   1799  O   PRO A 227      18.537  19.072 -12.059  1.00  0.93           O  
ATOM   1800  CG  PRO A 227      20.798  18.600  -8.492  1.00  0.93           C  
ATOM   1801  CD  PRO A 227      20.218  17.276  -8.084  1.00  0.93           C  
ATOM   1802  N   VAL A 228      19.892  17.330 -11.617  1.00  0.93           N  
ATOM   1803  CA  VAL A 228      20.290  17.161 -13.011  1.00  0.93           C  
ATOM   1804  C   VAL A 228      19.101  16.668 -13.832  1.00  0.93           C  
ATOM   1805  CB  VAL A 228      21.475  16.178 -13.147  1.00  0.93           C  
ATOM   1806  O   VAL A 228      18.778  17.242 -14.874  1.00  0.93           O  
ATOM   1807  CG1 VAL A 228      21.815  15.943 -14.617  1.00  0.93           C  
ATOM   1808  CG2 VAL A 228      22.694  16.705 -12.391  1.00  0.93           C  
ATOM   1809  N   HIS A 229      18.421  15.768 -13.237  1.00  0.93           N  
ATOM   1810  CA  HIS A 229      17.315  15.150 -13.960  1.00  0.93           C  
ATOM   1811  C   HIS A 229      15.970  15.633 -13.427  1.00  0.93           C  
ATOM   1812  CB  HIS A 229      17.400  13.625 -13.868  1.00  0.93           C  
ATOM   1813  O   HIS A 229      14.919  15.253 -13.948  1.00  0.93           O  
ATOM   1814  CG  HIS A 229      18.683  13.063 -14.391  1.00  0.93           C  
ATOM   1815  CD2 HIS A 229      19.068  12.746 -15.649  1.00  0.93           C  
ATOM   1816  ND1 HIS A 229      19.750  12.760 -13.573  1.00  0.93           N  
ATOM   1817  CE1 HIS A 229      20.739  12.281 -14.309  1.00  0.93           C  
ATOM   1818  NE2 HIS A 229      20.350  12.262 -15.573  1.00  0.93           N  
ATOM   1819  N   LYS A 230      15.997  16.493 -12.390  1.00  0.93           N  
ATOM   1820  CA  LYS A 230      14.796  17.020 -11.749  1.00  0.93           C  
ATOM   1821  C   LYS A 230      13.881  15.891 -11.282  1.00  0.93           C  
ATOM   1822  CB  LYS A 230      14.040  17.946 -12.704  1.00  0.93           C  
ATOM   1823  O   LYS A 230      12.685  15.890 -11.581  1.00  0.93           O  
ATOM   1824  CG  LYS A 230      14.842  19.158 -13.156  1.00  0.93           C  
ATOM   1825  CD  LYS A 230      14.028  20.054 -14.079  1.00  0.93           C  
ATOM   1826  CE  LYS A 230      14.845  21.241 -14.571  1.00  0.93           C  
ATOM   1827  NZ  LYS A 230      14.055  22.117 -15.487  1.00  0.93           N  
ATOM   1828  N   VAL A 231      14.469  14.941 -10.541  1.00  0.96           N  
ATOM   1829  CA  VAL A 231      13.731  13.777 -10.064  1.00  0.96           C  
ATOM   1830  C   VAL A 231      13.965  13.594  -8.566  1.00  0.96           C  
ATOM   1831  CB  VAL A 231      14.135  12.496 -10.827  1.00  0.96           C  
ATOM   1832  O   VAL A 231      15.045  13.904  -8.058  1.00  0.96           O  
ATOM   1833  CG1 VAL A 231      13.775  12.612 -12.307  1.00  0.96           C  
ATOM   1834  CG2 VAL A 231      15.629  12.224 -10.658  1.00  0.96           C  
ATOM   1835  N   ALA A 232      12.934  13.178  -7.893  1.00  0.97           N  
ATOM   1836  CA  ALA A 232      13.073  12.692  -6.523  1.00  0.97           C  
ATOM   1837  C   ALA A 232      13.414  11.204  -6.501  1.00  0.97           C  
ATOM   1838  CB  ALA A 232      11.793  12.953  -5.733  1.00  0.97           C  
ATOM   1839  O   ALA A 232      12.628  10.374  -6.963  1.00  0.97           O  
ATOM   1840  N   VAL A 233      14.582  10.899  -5.969  1.00  0.97           N  
ATOM   1841  CA  VAL A 233      15.075   9.525  -5.952  1.00  0.97           C  
ATOM   1842  C   VAL A 233      14.743   8.873  -4.611  1.00  0.97           C  
ATOM   1843  CB  VAL A 233      16.597   9.464  -6.212  1.00  0.97           C  
ATOM   1844  O   VAL A 233      15.061   9.420  -3.553  1.00  0.97           O  
ATOM   1845  CG1 VAL A 233      17.075   8.015  -6.282  1.00  0.97           C  
ATOM   1846  CG2 VAL A 233      16.948  10.210  -7.498  1.00  0.97           C  
ATOM   1847  N   ILE A 234      14.118   7.674  -4.717  1.00  0.95           N  
ATOM   1848  CA  ILE A 234      13.663   7.002  -3.506  1.00  0.95           C  
ATOM   1849  C   ILE A 234      14.371   5.656  -3.365  1.00  0.95           C  
ATOM   1850  CB  ILE A 234      12.130   6.802  -3.511  1.00  0.95           C  
ATOM   1851  O   ILE A 234      14.312   4.819  -4.269  1.00  0.95           O  
ATOM   1852  CG1 ILE A 234      11.416   8.159  -3.531  1.00  0.95           C  
ATOM   1853  CG2 ILE A 234      11.690   5.969  -2.304  1.00  0.95           C  
ATOM   1854  CD1 ILE A 234       9.897   8.057  -3.580  1.00  0.95           C  
ATOM   1855  N   ASP A 235      14.983   5.570  -2.295  1.00  0.92           N  
ATOM   1856  CA  ASP A 235      15.619   4.302  -1.951  1.00  0.92           C  
ATOM   1857  C   ASP A 235      14.747   3.491  -0.996  1.00  0.92           C  
ATOM   1858  CB  ASP A 235      16.996   4.544  -1.329  1.00  0.92           C  
ATOM   1859  O   ASP A 235      14.407   3.959   0.092  1.00  0.92           O  
ATOM   1860  CG  ASP A 235      17.810   3.271  -1.176  1.00  0.92           C  
ATOM   1861  OD1 ASP A 235      17.508   2.268  -1.859  1.00  0.92           O  
ATOM   1862  OD2 ASP A 235      18.760   3.269  -0.364  1.00  0.92           O  
ATOM   1863  N   THR A 236      14.363   2.266  -1.534  1.00  0.83           N  
ATOM   1864  CA  THR A 236      13.522   1.393  -0.723  1.00  0.83           C  
ATOM   1865  C   THR A 236      14.336   0.232  -0.158  1.00  0.83           C  
ATOM   1866  CB  THR A 236      12.336   0.844  -1.537  1.00  0.83           C  
ATOM   1867  O   THR A 236      14.216  -0.902  -0.626  1.00  0.83           O  
ATOM   1868  CG2 THR A 236      11.419   1.971  -2.000  1.00  0.83           C  
ATOM   1869  OG1 THR A 236      12.835   0.147  -2.686  1.00  0.83           O  
ATOM   1870  N   GLU A 237      15.235   0.319   0.782  1.00  0.70           N  
ATOM   1871  CA  GLU A 237      16.069  -0.796   1.220  1.00  0.70           C  
ATOM   1872  C   GLU A 237      15.525  -1.423   2.500  1.00  0.70           C  
ATOM   1873  CB  GLU A 237      17.514  -0.335   1.433  1.00  0.70           C  
ATOM   1874  O   GLU A 237      15.078  -0.714   3.403  1.00  0.70           O  
ATOM   1875  CG  GLU A 237      18.510  -1.478   1.567  1.00  0.70           C  
ATOM   1876  CD  GLU A 237      19.943  -1.006   1.755  1.00  0.70           C  
ATOM   1877  OE1 GLU A 237      20.825  -1.844   2.049  1.00  0.70           O  
ATOM   1878  OE2 GLU A 237      20.186   0.213   1.607  1.00  0.70           O  
ATOM   1879  N   GLY A 238      15.529  -2.845   2.494  1.00  0.60           N  
ATOM   1880  CA  GLY A 238      15.112  -3.672   3.615  1.00  0.60           C  
ATOM   1881  C   GLY A 238      13.646  -4.059   3.558  1.00  0.60           C  
ATOM   1882  O   GLY A 238      13.110  -4.624   4.514  1.00  0.60           O  
ATOM   1883  N   LEU A 239      13.039  -3.683   2.328  1.00  0.56           N  
ATOM   1884  CA  LEU A 239      11.600  -3.924   2.298  1.00  0.56           C  
ATOM   1885  C   LEU A 239      11.291  -5.291   1.697  1.00  0.56           C  
ATOM   1886  CB  LEU A 239      10.890  -2.829   1.498  1.00  0.56           C  
ATOM   1887  O   LEU A 239      10.284  -5.912   2.044  1.00  0.56           O  
ATOM   1888  CG  LEU A 239      10.828  -1.446   2.148  1.00  0.56           C  
ATOM   1889  CD1 LEU A 239      10.349  -0.407   1.139  1.00  0.56           C  
ATOM   1890  CD2 LEU A 239       9.918  -1.470   3.372  1.00  0.56           C  
ATOM   1891  N   LEU A 240      12.182  -5.882   0.813  1.00  0.55           N  
ATOM   1892  CA  LEU A 240      11.917  -7.186   0.216  1.00  0.55           C  
ATOM   1893  C   LEU A 240      12.590  -8.297   1.015  1.00  0.55           C  
ATOM   1894  CB  LEU A 240      12.403  -7.219  -1.236  1.00  0.55           C  
ATOM   1895  O   LEU A 240      12.313  -9.479   0.799  1.00  0.55           O  
ATOM   1896  CG  LEU A 240      11.518  -6.512  -2.263  1.00  0.55           C  
ATOM   1897  CD1 LEU A 240      12.316  -6.200  -3.525  1.00  0.55           C  
ATOM   1898  CD2 LEU A 240      10.296  -7.363  -2.593  1.00  0.55           C  
ATOM   1899  N   GLY A 241      13.316  -8.028   2.230  1.00  0.52           N  
ATOM   1900  CA  GLY A 241      13.992  -9.027   3.043  1.00  0.52           C  
ATOM   1901  C   GLY A 241      13.132  -9.555   4.175  1.00  0.52           C  
ATOM   1902  O   GLY A 241      12.025  -9.063   4.404  1.00  0.52           O  
ATOM   1903  N   ALA A 242      13.353 -10.903   4.650  1.00  0.47           N  
ATOM   1904  CA  ALA A 242      12.709 -11.730   5.668  1.00  0.47           C  
ATOM   1905  C   ALA A 242      12.690 -11.020   7.019  1.00  0.47           C  
ATOM   1906  CB  ALA A 242      13.420 -13.076   5.788  1.00  0.47           C  
ATOM   1907  O   ALA A 242      13.743 -10.734   7.592  1.00  0.47           O  
ATOM   1908  N   THR A 243      11.963 -10.068   7.347  1.00  0.48           N  
ATOM   1909  CA  THR A 243      11.929  -9.402   8.645  1.00  0.48           C  
ATOM   1910  C   THR A 243      10.623  -9.706   9.374  1.00  0.48           C  
ATOM   1911  CB  THR A 243      12.094  -7.878   8.495  1.00  0.48           C  
ATOM   1912  O   THR A 243       9.750 -10.389   8.836  1.00  0.48           O  
ATOM   1913  CG2 THR A 243      13.438  -7.530   7.864  1.00  0.48           C  
ATOM   1914  OG1 THR A 243      11.043  -7.369   7.666  1.00  0.48           O  
ATOM   1915  N   VAL A 244      10.550  -9.346  10.696  1.00  0.51           N  
ATOM   1916  CA  VAL A 244       9.526  -9.540  11.718  1.00  0.51           C  
ATOM   1917  C   VAL A 244       8.270  -8.753  11.346  1.00  0.51           C  
ATOM   1918  CB  VAL A 244      10.029  -9.111  13.114  1.00  0.51           C  
ATOM   1919  O   VAL A 244       7.150  -9.225  11.555  1.00  0.51           O  
ATOM   1920  CG1 VAL A 244       9.016  -9.491  14.193  1.00  0.51           C  
ATOM   1921  CG2 VAL A 244      11.389  -9.743  13.408  1.00  0.51           C  
ATOM   1922  N   ASN A 245       8.412  -7.702  10.311  1.00  0.61           N  
ATOM   1923  CA  ASN A 245       7.224  -6.931   9.962  1.00  0.61           C  
ATOM   1924  C   ASN A 245       6.981  -6.926   8.456  1.00  0.61           C  
ATOM   1925  CB  ASN A 245       7.341  -5.498  10.487  1.00  0.61           C  
ATOM   1926  O   ASN A 245       7.015  -5.870   7.821  1.00  0.61           O  
ATOM   1927  CG  ASN A 245       7.147  -5.408  11.987  1.00  0.61           C  
ATOM   1928  ND2 ASN A 245       7.619  -4.319  12.582  1.00  0.61           N  
ATOM   1929  OD1 ASN A 245       6.578  -6.310  12.608  1.00  0.61           O  
ATOM   1930  N   LEU A 246       6.868  -8.029   7.842  1.00  0.61           N  
ATOM   1931  CA  LEU A 246       6.753  -8.245   6.404  1.00  0.61           C  
ATOM   1932  C   LEU A 246       5.520  -7.544   5.845  1.00  0.61           C  
ATOM   1933  CB  LEU A 246       6.690  -9.742   6.090  1.00  0.61           C  
ATOM   1934  O   LEU A 246       5.577  -6.939   4.772  1.00  0.61           O  
ATOM   1935  CG  LEU A 246       6.744 -10.128   4.611  1.00  0.61           C  
ATOM   1936  CD1 LEU A 246       8.145  -9.896   4.055  1.00  0.61           C  
ATOM   1937  CD2 LEU A 246       6.321 -11.581   4.421  1.00  0.61           C  
ATOM   1938  N   SER A 247       4.460  -7.502   6.690  1.00  0.64           N  
ATOM   1939  CA  SER A 247       3.185  -6.977   6.213  1.00  0.64           C  
ATOM   1940  C   SER A 247       3.245  -5.465   6.024  1.00  0.64           C  
ATOM   1941  CB  SER A 247       2.060  -7.333   7.187  1.00  0.64           C  
ATOM   1942  O   SER A 247       2.750  -4.939   5.025  1.00  0.64           O  
ATOM   1943  OG  SER A 247       2.352  -6.854   8.488  1.00  0.64           O  
ATOM   1944  N   GLN A 248       3.858  -4.865   6.978  1.00  0.66           N  
ATOM   1945  CA  GLN A 248       3.972  -3.411   6.957  1.00  0.66           C  
ATOM   1946  C   GLN A 248       4.899  -2.948   5.837  1.00  0.66           C  
ATOM   1947  CB  GLN A 248       4.476  -2.892   8.305  1.00  0.66           C  
ATOM   1948  O   GLN A 248       4.611  -1.964   5.152  1.00  0.66           O  
ATOM   1949  CG  GLN A 248       3.454  -3.001   9.428  1.00  0.66           C  
ATOM   1950  CD  GLN A 248       4.028  -2.631  10.782  1.00  0.66           C  
ATOM   1951  NE2 GLN A 248       3.181  -2.633  11.806  1.00  0.66           N  
ATOM   1952  OE1 GLN A 248       5.223  -2.347  10.908  1.00  0.66           O  
ATOM   1953  N   ARG A 249       5.864  -3.710   5.510  1.00  0.68           N  
ATOM   1954  CA  ARG A 249       6.872  -3.374   4.510  1.00  0.68           C  
ATOM   1955  C   ARG A 249       6.325  -3.556   3.098  1.00  0.68           C  
ATOM   1956  CB  ARG A 249       8.126  -4.230   4.701  1.00  0.68           C  
ATOM   1957  O   ARG A 249       6.594  -2.741   2.213  1.00  0.68           O  
ATOM   1958  CG  ARG A 249       8.954  -3.847   5.917  1.00  0.68           C  
ATOM   1959  CD  ARG A 249      10.297  -4.564   5.933  1.00  0.68           C  
ATOM   1960  NE  ARG A 249      11.102  -4.174   7.087  1.00  0.68           N  
ATOM   1961  NH1 ARG A 249      12.772  -5.724   6.707  1.00  0.68           N  
ATOM   1962  NH2 ARG A 249      12.909  -4.301   8.498  1.00  0.68           N  
ATOM   1963  CZ  ARG A 249      12.259  -4.734   7.428  1.00  0.68           C  
ATOM   1964  N   THR A 250       5.564  -4.666   2.929  1.00  0.69           N  
ATOM   1965  CA  THR A 250       4.942  -4.942   1.639  1.00  0.69           C  
ATOM   1966  C   THR A 250       3.923  -3.861   1.288  1.00  0.69           C  
ATOM   1967  CB  THR A 250       4.255  -6.320   1.633  1.00  0.69           C  
ATOM   1968  O   THR A 250       3.847  -3.421   0.139  1.00  0.69           O  
ATOM   1969  CG2 THR A 250       3.695  -6.650   0.253  1.00  0.69           C  
ATOM   1970  OG1 THR A 250       5.209  -7.324   2.001  1.00  0.69           O  
ATOM   1971  N   ARG A 251       3.261  -3.337   2.224  1.00  0.76           N  
ATOM   1972  CA  ARG A 251       2.278  -2.276   2.028  1.00  0.76           C  
ATOM   1973  C   ARG A 251       2.957  -0.964   1.648  1.00  0.76           C  
ATOM   1974  CB  ARG A 251       1.436  -2.083   3.291  1.00  0.76           C  
ATOM   1975  O   ARG A 251       2.459  -0.226   0.796  1.00  0.76           O  
ATOM   1976  CG  ARG A 251       0.269  -1.125   3.113  1.00  0.76           C  
ATOM   1977  CD  ARG A 251      -0.656  -1.132   4.322  1.00  0.76           C  
ATOM   1978  NE  ARG A 251       0.037  -0.702   5.533  1.00  0.76           N  
ATOM   1979  NH1 ARG A 251      -1.131  -2.106   6.948  1.00  0.76           N  
ATOM   1980  NH2 ARG A 251       0.485  -0.713   7.785  1.00  0.76           N  
ATOM   1981  CZ  ARG A 251      -0.205  -1.175   6.753  1.00  0.76           C  
ATOM   1982  N   LEU A 252       4.080  -0.708   2.302  1.00  0.79           N  
ATOM   1983  CA  LEU A 252       4.844   0.501   2.013  1.00  0.79           C  
ATOM   1984  C   LEU A 252       5.357   0.489   0.577  1.00  0.79           C  
ATOM   1985  CB  LEU A 252       6.019   0.638   2.986  1.00  0.79           C  
ATOM   1986  O   LEU A 252       5.384   1.529  -0.086  1.00  0.79           O  
ATOM   1987  CG  LEU A 252       6.884   1.890   2.831  1.00  0.79           C  
ATOM   1988  CD1 LEU A 252       6.048   3.144   3.063  1.00  0.79           C  
ATOM   1989  CD2 LEU A 252       8.066   1.845   3.793  1.00  0.79           C  
ATOM   1990  N   LEU A 253       5.718  -0.690   0.076  1.00  0.79           N  
ATOM   1991  CA  LEU A 253       6.247  -0.833  -1.276  1.00  0.79           C  
ATOM   1992  C   LEU A 253       5.210  -0.416  -2.313  1.00  0.79           C  
ATOM   1993  CB  LEU A 253       6.686  -2.278  -1.530  1.00  0.79           C  
ATOM   1994  O   LEU A 253       5.543   0.249  -3.297  1.00  0.79           O  
ATOM   1995  CG  LEU A 253       8.013  -2.704  -0.898  1.00  0.79           C  
ATOM   1996  CD1 LEU A 253       8.214  -4.208  -1.051  1.00  0.79           C  
ATOM   1997  CD2 LEU A 253       9.174  -1.938  -1.522  1.00  0.79           C  
ATOM   1998  N   LEU A 254       4.054  -0.711  -2.013  1.00  0.78           N  
ATOM   1999  CA  LEU A 254       2.994  -0.369  -2.956  1.00  0.78           C  
ATOM   2000  C   LEU A 254       2.708   1.129  -2.932  1.00  0.78           C  
ATOM   2001  CB  LEU A 254       1.717  -1.150  -2.633  1.00  0.78           C  
ATOM   2002  O   LEU A 254       2.404   1.723  -3.968  1.00  0.78           O  
ATOM   2003  CG  LEU A 254       1.692  -2.617  -3.065  1.00  0.78           C  
ATOM   2004  CD1 LEU A 254       0.408  -3.287  -2.589  1.00  0.78           C  
ATOM   2005  CD2 LEU A 254       1.832  -2.731  -4.579  1.00  0.78           C  
ATOM   2006  N   LYS A 255       2.816   1.750  -1.697  1.00  0.83           N  
ATOM   2007  CA  LYS A 255       2.674   3.198  -1.585  1.00  0.83           C  
ATOM   2008  C   LYS A 255       3.739   3.920  -2.405  1.00  0.83           C  
ATOM   2009  CB  LYS A 255       2.755   3.634  -0.121  1.00  0.83           C  
ATOM   2010  O   LYS A 255       3.443   4.899  -3.094  1.00  0.83           O  
ATOM   2011  CG  LYS A 255       1.608   3.127   0.741  1.00  0.83           C  
ATOM   2012  CD  LYS A 255       1.811   3.483   2.208  1.00  0.83           C  
ATOM   2013  CE  LYS A 255       0.776   2.806   3.096  1.00  0.83           C  
ATOM   2014  NZ  LYS A 255       1.054   3.037   4.546  1.00  0.83           N  
ATOM   2015  N   VAL A 256       4.848   3.341  -2.336  1.00  0.88           N  
ATOM   2016  CA  VAL A 256       5.968   3.909  -3.078  1.00  0.88           C  
ATOM   2017  C   VAL A 256       5.738   3.730  -4.577  1.00  0.88           C  
ATOM   2018  CB  VAL A 256       7.310   3.263  -2.664  1.00  0.88           C  
ATOM   2019  O   VAL A 256       6.005   4.640  -5.366  1.00  0.88           O  
ATOM   2020  CG1 VAL A 256       8.441   3.740  -3.573  1.00  0.88           C  
ATOM   2021  CG2 VAL A 256       7.624   3.578  -1.203  1.00  0.88           C  
ATOM   2022  N   LEU A 257       5.211   2.606  -4.919  1.00  0.88           N  
ATOM   2023  CA  LEU A 257       4.903   2.347  -6.321  1.00  0.88           C  
ATOM   2024  C   LEU A 257       3.883   3.351  -6.848  1.00  0.88           C  
ATOM   2025  CB  LEU A 257       4.372   0.922  -6.498  1.00  0.88           C  
ATOM   2026  O   LEU A 257       4.009   3.837  -7.975  1.00  0.88           O  
ATOM   2027  CG  LEU A 257       5.420  -0.190  -6.555  1.00  0.88           C  
ATOM   2028  CD1 LEU A 257       4.744  -1.557  -6.540  1.00  0.88           C  
ATOM   2029  CD2 LEU A 257       6.297  -0.036  -7.793  1.00  0.88           C  
ATOM   2030  N   ALA A 258       2.993   3.708  -5.979  1.00  0.83           N  
ATOM   2031  CA  ALA A 258       1.887   4.580  -6.368  1.00  0.83           C  
ATOM   2032  C   ALA A 258       2.383   5.989  -6.680  1.00  0.83           C  
ATOM   2033  CB  ALA A 258       0.830   4.622  -5.267  1.00  0.83           C  
ATOM   2034  O   ALA A 258       1.880   6.643  -7.596  1.00  0.83           O  
ATOM   2035  N   ILE A 259       3.392   6.393  -5.987  1.00  0.88           N  
ATOM   2036  CA  ILE A 259       3.842   7.768  -6.172  1.00  0.88           C  
ATOM   2037  C   ILE A 259       4.990   7.805  -7.179  1.00  0.88           C  
ATOM   2038  CB  ILE A 259       4.283   8.404  -4.834  1.00  0.88           C  
ATOM   2039  O   ILE A 259       5.326   8.867  -7.708  1.00  0.88           O  
ATOM   2040  CG1 ILE A 259       5.442   7.609  -4.222  1.00  0.88           C  
ATOM   2041  CG2 ILE A 259       3.103   8.487  -3.862  1.00  0.88           C  
ATOM   2042  CD1 ILE A 259       6.179   8.346  -3.112  1.00  0.88           C  
ATOM   2043  N   SER A 260       5.528   6.685  -7.525  1.00  0.92           N  
ATOM   2044  CA  SER A 260       6.712   6.607  -8.375  1.00  0.92           C  
ATOM   2045  C   SER A 260       6.340   6.692  -9.851  1.00  0.92           C  
ATOM   2046  CB  SER A 260       7.480   5.312  -8.107  1.00  0.92           C  
ATOM   2047  O   SER A 260       5.311   6.158 -10.269  1.00  0.92           O  
ATOM   2048  OG  SER A 260       7.935   5.265  -6.766  1.00  0.92           O  
ATOM   2049  N   ASP A 261       7.175   7.315 -10.631  1.00  0.92           N  
ATOM   2050  CA  ASP A 261       7.039   7.390 -12.082  1.00  0.92           C  
ATOM   2051  C   ASP A 261       7.850   6.293 -12.767  1.00  0.92           C  
ATOM   2052  CB  ASP A 261       7.477   8.765 -12.592  1.00  0.92           C  
ATOM   2053  O   ASP A 261       7.437   5.761 -13.799  1.00  0.92           O  
ATOM   2054  CG  ASP A 261       6.663   9.903 -12.003  1.00  0.92           C  
ATOM   2055  OD1 ASP A 261       5.481  10.064 -12.376  1.00  0.92           O  
ATOM   2056  OD2 ASP A 261       7.209  10.648 -11.161  1.00  0.92           O  
ATOM   2057  N   LEU A 262       8.919   6.042 -12.216  1.00  0.95           N  
ATOM   2058  CA  LEU A 262       9.834   5.022 -12.716  1.00  0.95           C  
ATOM   2059  C   LEU A 262      10.385   4.179 -11.571  1.00  0.95           C  
ATOM   2060  CB  LEU A 262      10.987   5.668 -13.489  1.00  0.95           C  
ATOM   2061  O   LEU A 262      10.793   4.716 -10.538  1.00  0.95           O  
ATOM   2062  CG  LEU A 262      11.996   4.712 -14.126  1.00  0.95           C  
ATOM   2063  CD1 LEU A 262      11.347   3.943 -15.272  1.00  0.95           C  
ATOM   2064  CD2 LEU A 262      13.222   5.476 -14.614  1.00  0.95           C  
ATOM   2065  N   VAL A 263      10.402   2.867 -11.829  1.00  0.95           N  
ATOM   2066  CA  VAL A 263      10.917   1.956 -10.812  1.00  0.95           C  
ATOM   2067  C   VAL A 263      12.074   1.142 -11.385  1.00  0.95           C  
ATOM   2068  CB  VAL A 263       9.813   1.014 -10.281  1.00  0.95           C  
ATOM   2069  O   VAL A 263      11.968   0.588 -12.482  1.00  0.95           O  
ATOM   2070  CG1 VAL A 263      10.409  -0.057  -9.370  1.00  0.95           C  
ATOM   2071  CG2 VAL A 263       8.741   1.813  -9.542  1.00  0.95           C  
ATOM   2072  N   ILE A 264      13.130   1.108 -10.598  1.00  0.96           N  
ATOM   2073  CA  ILE A 264      14.268   0.266 -10.949  1.00  0.96           C  
ATOM   2074  C   ILE A 264      14.252  -1.003 -10.098  1.00  0.96           C  
ATOM   2075  CB  ILE A 264      15.605   1.017 -10.765  1.00  0.96           C  
ATOM   2076  O   ILE A 264      14.247  -0.932  -8.867  1.00  0.96           O  
ATOM   2077  CG1 ILE A 264      15.616   2.301 -11.604  1.00  0.96           C  
ATOM   2078  CG2 ILE A 264      16.787   0.114 -11.132  1.00  0.96           C  
ATOM   2079  CD1 ILE A 264      16.746   3.259 -11.254  1.00  0.96           C  
ATOM   2080  N   TYR A 265      14.128  -2.058 -10.769  1.00  0.94           N  
ATOM   2081  CA  TYR A 265      14.325  -3.324 -10.073  1.00  0.94           C  
ATOM   2082  C   TYR A 265      15.757  -3.819 -10.234  1.00  0.94           C  
ATOM   2083  CB  TYR A 265      13.346  -4.382 -10.592  1.00  0.94           C  
ATOM   2084  O   TYR A 265      16.151  -4.257 -11.318  1.00  0.94           O  
ATOM   2085  CG  TYR A 265      13.291  -5.628  -9.741  1.00  0.94           C  
ATOM   2086  CD1 TYR A 265      14.242  -6.636  -9.886  1.00  0.94           C  
ATOM   2087  CD2 TYR A 265      12.289  -5.800  -8.793  1.00  0.94           C  
ATOM   2088  CE1 TYR A 265      14.194  -7.787  -9.106  1.00  0.94           C  
ATOM   2089  CE2 TYR A 265      12.231  -6.947  -8.008  1.00  0.94           C  
ATOM   2090  OH  TYR A 265      13.135  -9.070  -7.396  1.00  0.94           O  
ATOM   2091  CZ  TYR A 265      13.187  -7.933  -8.171  1.00  0.94           C  
ATOM   2092  N   ARG A 266      16.434  -3.778  -9.139  1.00  0.93           N  
ATOM   2093  CA  ARG A 266      17.853  -4.117  -9.167  1.00  0.93           C  
ATOM   2094  C   ARG A 266      18.072  -5.587  -8.826  1.00  0.93           C  
ATOM   2095  CB  ARG A 266      18.637  -3.232  -8.195  1.00  0.93           C  
ATOM   2096  O   ARG A 266      17.589  -6.071  -7.801  1.00  0.93           O  
ATOM   2097  CG  ARG A 266      20.086  -3.652  -8.011  1.00  0.93           C  
ATOM   2098  CD  ARG A 266      20.880  -3.519  -9.303  1.00  0.93           C  
ATOM   2099  NE  ARG A 266      22.280  -3.892  -9.116  1.00  0.93           N  
ATOM   2100  NH1 ARG A 266      22.989  -3.053 -11.148  1.00  0.93           N  
ATOM   2101  NH2 ARG A 266      24.489  -4.043  -9.725  1.00  0.93           N  
ATOM   2102  CZ  ARG A 266      23.250  -3.662  -9.997  1.00  0.93           C  
ATOM   2103  N   THR A 267      18.853  -6.335  -9.658  1.00  0.92           N  
ATOM   2104  CA  THR A 267      19.204  -7.718  -9.356  1.00  0.92           C  
ATOM   2105  C   THR A 267      20.644  -8.012  -9.766  1.00  0.92           C  
ATOM   2106  CB  THR A 267      18.255  -8.703 -10.065  1.00  0.92           C  
ATOM   2107  O   THR A 267      21.092  -7.584 -10.831  1.00  0.92           O  
ATOM   2108  CG2 THR A 267      18.323  -8.539 -11.579  1.00  0.92           C  
ATOM   2109  OG1 THR A 267      18.625 -10.044  -9.723  1.00  0.92           O  
ATOM   2110  N   HIS A 268      21.318  -8.700  -8.868  1.00  0.88           N  
ATOM   2111  CA  HIS A 268      22.695  -9.114  -9.110  1.00  0.88           C  
ATOM   2112  C   HIS A 268      22.791 -10.624  -9.301  1.00  0.88           C  
ATOM   2113  CB  HIS A 268      23.598  -8.672  -7.957  1.00  0.88           C  
ATOM   2114  O   HIS A 268      23.891 -11.181  -9.341  1.00  0.88           O  
ATOM   2115  CG  HIS A 268      25.057  -8.744  -8.275  1.00  0.88           C  
ATOM   2116  CD2 HIS A 268      25.870  -7.875  -8.920  1.00  0.88           C  
ATOM   2117  ND1 HIS A 268      25.844  -9.818  -7.919  1.00  0.88           N  
ATOM   2118  CE1 HIS A 268      27.083  -9.604  -8.332  1.00  0.88           C  
ATOM   2119  NE2 HIS A 268      27.125  -8.432  -8.943  1.00  0.88           N  
ATOM   2120  N   ALA A 269      21.670 -11.230  -9.574  1.00  0.88           N  
ATOM   2121  CA  ALA A 269      21.633 -12.677  -9.767  1.00  0.88           C  
ATOM   2122  C   ALA A 269      22.118 -13.058 -11.163  1.00  0.88           C  
ATOM   2123  CB  ALA A 269      20.220 -13.209  -9.534  1.00  0.88           C  
ATOM   2124  O   ALA A 269      22.023 -12.260 -12.098  1.00  0.88           O  
ATOM   2125  N   ASP A 270      22.706 -14.267 -11.227  1.00  0.85           N  
ATOM   2126  CA  ASP A 270      23.221 -14.761 -12.500  1.00  0.85           C  
ATOM   2127  C   ASP A 270      22.092 -14.957 -13.510  1.00  0.85           C  
ATOM   2128  CB  ASP A 270      23.980 -16.074 -12.299  1.00  0.85           C  
ATOM   2129  O   ASP A 270      22.289 -14.775 -14.713  1.00  0.85           O  
ATOM   2130  CG  ASP A 270      25.344 -15.878 -11.660  1.00  0.85           C  
ATOM   2131  OD1 ASP A 270      25.954 -14.803 -11.843  1.00  0.85           O  
ATOM   2132  OD2 ASP A 270      25.813 -16.809 -10.970  1.00  0.85           O  
ATOM   2133  N   ARG A 271      20.917 -15.328 -12.922  1.00  0.86           N  
ATOM   2134  CA  ARG A 271      19.716 -15.496 -13.734  1.00  0.86           C  
ATOM   2135  C   ARG A 271      18.535 -14.749 -13.125  1.00  0.86           C  
ATOM   2136  CB  ARG A 271      19.375 -16.980 -13.888  1.00  0.86           C  
ATOM   2137  O   ARG A 271      18.543 -14.428 -11.935  1.00  0.86           O  
ATOM   2138  CG  ARG A 271      20.476 -17.801 -14.539  1.00  0.86           C  
ATOM   2139  CD  ARG A 271      20.114 -19.278 -14.604  1.00  0.86           C  
ATOM   2140  NE  ARG A 271      21.210 -20.078 -15.144  1.00  0.86           N  
ATOM   2141  NH1 ARG A 271      20.446 -20.029 -17.324  1.00  0.86           N  
ATOM   2142  NH2 ARG A 271      22.379 -21.148 -16.807  1.00  0.86           N  
ATOM   2143  CZ  ARG A 271      21.343 -20.417 -16.424  1.00  0.86           C  
ATOM   2144  N   LEU A 272      17.598 -14.491 -14.040  1.00  0.88           N  
ATOM   2145  CA  LEU A 272      16.366 -13.901 -13.528  1.00  0.88           C  
ATOM   2146  C   LEU A 272      15.428 -14.978 -12.995  1.00  0.88           C  
ATOM   2147  CB  LEU A 272      15.664 -13.092 -14.622  1.00  0.88           C  
ATOM   2148  O   LEU A 272      14.826 -15.723 -13.772  1.00  0.88           O  
ATOM   2149  CG  LEU A 272      16.426 -11.881 -15.165  1.00  0.88           C  
ATOM   2150  CD1 LEU A 272      15.663 -11.252 -16.326  1.00  0.88           C  
ATOM   2151  CD2 LEU A 272      16.663 -10.859 -14.058  1.00  0.88           C  
ATOM   2152  N   HIS A 273      15.332 -15.060 -11.721  1.00  0.86           N  
ATOM   2153  CA  HIS A 273      14.549 -16.106 -11.073  1.00  0.86           C  
ATOM   2154  C   HIS A 273      13.064 -15.761 -11.069  1.00  0.86           C  
ATOM   2155  CB  HIS A 273      15.039 -16.333  -9.641  1.00  0.86           C  
ATOM   2156  O   HIS A 273      12.690 -14.607 -11.289  1.00  0.86           O  
ATOM   2157  CG  HIS A 273      16.461 -16.788  -9.559  1.00  0.86           C  
ATOM   2158  CD2 HIS A 273      17.578 -16.145  -9.143  1.00  0.86           C  
ATOM   2159  ND1 HIS A 273      16.861 -18.051  -9.937  1.00  0.86           N  
ATOM   2160  CE1 HIS A 273      18.166 -18.166  -9.756  1.00  0.86           C  
ATOM   2161  NE2 HIS A 273      18.625 -17.023  -9.275  1.00  0.86           N  
ATOM   2162  N   ASN A 274      12.184 -16.777 -10.814  1.00  0.87           N  
ATOM   2163  CA  ASN A 274      10.730 -16.657 -10.843  1.00  0.87           C  
ATOM   2164  C   ASN A 274      10.228 -15.676  -9.787  1.00  0.87           C  
ATOM   2165  CB  ASN A 274      10.075 -18.026 -10.651  1.00  0.87           C  
ATOM   2166  O   ASN A 274       9.173 -15.062  -9.956  1.00  0.87           O  
ATOM   2167  CG  ASN A 274      10.226 -18.921 -11.865  1.00  0.87           C  
ATOM   2168  ND2 ASN A 274       9.996 -20.216 -11.680  1.00  0.87           N  
ATOM   2169  OD1 ASN A 274      10.548 -18.453 -12.960  1.00  0.87           O  
ATOM   2170  N   ASP A 275      10.991 -15.430  -8.805  1.00  0.84           N  
ATOM   2171  CA  ASP A 275      10.572 -14.567  -7.705  1.00  0.84           C  
ATOM   2172  C   ASP A 275      10.371 -13.130  -8.179  1.00  0.84           C  
ATOM   2173  CB  ASP A 275      11.598 -14.608  -6.570  1.00  0.84           C  
ATOM   2174  O   ASP A 275       9.453 -12.443  -7.725  1.00  0.84           O  
ATOM   2175  CG  ASP A 275      13.032 -14.545  -7.066  1.00  0.84           C  
ATOM   2176  OD1 ASP A 275      13.285 -14.874  -8.245  1.00  0.84           O  
ATOM   2177  OD2 ASP A 275      13.918 -14.168  -6.269  1.00  0.84           O  
ATOM   2178  N   LEU A 276      11.240 -12.763  -9.029  1.00  0.89           N  
ATOM   2179  CA  LEU A 276      11.133 -11.421  -9.591  1.00  0.89           C  
ATOM   2180  C   LEU A 276       9.802 -11.237 -10.311  1.00  0.89           C  
ATOM   2181  CB  LEU A 276      12.291 -11.151 -10.556  1.00  0.89           C  
ATOM   2182  O   LEU A 276       9.096 -10.254 -10.077  1.00  0.89           O  
ATOM   2183  CG  LEU A 276      12.235  -9.832 -11.329  1.00  0.89           C  
ATOM   2184  CD1 LEU A 276      13.611  -9.175 -11.354  1.00  0.89           C  
ATOM   2185  CD2 LEU A 276      11.721 -10.064 -12.745  1.00  0.89           C  
ATOM   2186  N   PHE A 277       9.474 -12.149 -11.118  1.00  0.90           N  
ATOM   2187  CA  PHE A 277       8.260 -12.082 -11.922  1.00  0.90           C  
ATOM   2188  C   PHE A 277       7.021 -12.209 -11.044  1.00  0.90           C  
ATOM   2189  CB  PHE A 277       8.261 -13.179 -12.991  1.00  0.90           C  
ATOM   2190  O   PHE A 277       6.023 -11.520 -11.266  1.00  0.90           O  
ATOM   2191  CG  PHE A 277       9.387 -13.060 -13.982  1.00  0.90           C  
ATOM   2192  CD1 PHE A 277       9.240 -12.299 -15.135  1.00  0.90           C  
ATOM   2193  CD2 PHE A 277      10.595 -13.710 -13.760  1.00  0.90           C  
ATOM   2194  CE1 PHE A 277      10.281 -12.187 -16.054  1.00  0.90           C  
ATOM   2195  CE2 PHE A 277      11.639 -13.603 -14.674  1.00  0.90           C  
ATOM   2196  CZ  PHE A 277      11.480 -12.842 -15.821  1.00  0.90           C  
ATOM   2197  N   LYS A 278       7.141 -13.075 -10.107  1.00  0.86           N  
ATOM   2198  CA  LYS A 278       6.048 -13.214  -9.148  1.00  0.86           C  
ATOM   2199  C   LYS A 278       5.821 -11.914  -8.381  1.00  0.86           C  
ATOM   2200  CB  LYS A 278       6.332 -14.356  -8.172  1.00  0.86           C  
ATOM   2201  O   LYS A 278       4.680 -11.484  -8.203  1.00  0.86           O  
ATOM   2202  CG  LYS A 278       5.167 -14.687  -7.251  1.00  0.86           C  
ATOM   2203  CD  LYS A 278       5.484 -15.877  -6.354  1.00  0.86           C  
ATOM   2204  CE  LYS A 278       4.349 -16.161  -5.379  1.00  0.86           C  
ATOM   2205  NZ  LYS A 278       4.645 -17.341  -4.513  1.00  0.86           N  
ATOM   2206  N   PHE A 279       6.881 -11.345  -8.014  1.00  0.88           N  
ATOM   2207  CA  PHE A 279       6.812 -10.087  -7.279  1.00  0.88           C  
ATOM   2208  C   PHE A 279       6.139  -9.006  -8.117  1.00  0.88           C  
ATOM   2209  CB  PHE A 279       8.214  -9.630  -6.861  1.00  0.88           C  
ATOM   2210  O   PHE A 279       5.192  -8.361  -7.662  1.00  0.88           O  
ATOM   2211  CG  PHE A 279       8.260  -8.222  -6.333  1.00  0.88           C  
ATOM   2212  CD1 PHE A 279       8.718  -7.180  -7.130  1.00  0.88           C  
ATOM   2213  CD2 PHE A 279       7.846  -7.939  -5.037  1.00  0.88           C  
ATOM   2214  CE1 PHE A 279       8.762  -5.875  -6.644  1.00  0.88           C  
ATOM   2215  CE2 PHE A 279       7.888  -6.638  -4.544  1.00  0.88           C  
ATOM   2216  CZ  PHE A 279       8.347  -5.608  -5.349  1.00  0.88           C  
ATOM   2217  N   LEU A 280       6.655  -8.789  -9.277  1.00  0.90           N  
ATOM   2218  CA  LEU A 280       6.113  -7.748 -10.143  1.00  0.90           C  
ATOM   2219  C   LEU A 280       4.665  -8.051 -10.515  1.00  0.90           C  
ATOM   2220  CB  LEU A 280       6.959  -7.611 -11.411  1.00  0.90           C  
ATOM   2221  O   LEU A 280       3.828  -7.146 -10.553  1.00  0.90           O  
ATOM   2222  CG  LEU A 280       8.352  -7.003 -11.235  1.00  0.90           C  
ATOM   2223  CD1 LEU A 280       9.088  -6.969 -12.570  1.00  0.90           C  
ATOM   2224  CD2 LEU A 280       8.253  -5.605 -10.636  1.00  0.90           C  
ATOM   2225  N   GLY A 281       4.449  -9.309 -10.798  1.00  0.88           N  
ATOM   2226  CA  GLY A 281       3.088  -9.716 -11.106  1.00  0.88           C  
ATOM   2227  C   GLY A 281       2.116  -9.458  -9.971  1.00  0.88           C  
ATOM   2228  O   GLY A 281       1.035  -8.904 -10.185  1.00  0.88           O  
ATOM   2229  N   ASP A 282       2.457  -9.796  -8.796  1.00  0.85           N  
ATOM   2230  CA  ASP A 282       1.628  -9.597  -7.612  1.00  0.85           C  
ATOM   2231  C   ASP A 282       1.437  -8.111  -7.318  1.00  0.85           C  
ATOM   2232  CB  ASP A 282       2.246 -10.298  -6.400  1.00  0.85           C  
ATOM   2233  O   ASP A 282       0.346  -7.684  -6.933  1.00  0.85           O  
ATOM   2234  CG  ASP A 282       2.111 -11.809  -6.456  1.00  0.85           C  
ATOM   2235  OD1 ASP A 282       1.407 -12.326  -7.350  1.00  0.85           O  
ATOM   2236  OD2 ASP A 282       2.712 -12.489  -5.596  1.00  0.85           O  
ATOM   2237  N   ALA A 283       2.531  -7.432  -7.494  1.00  0.86           N  
ATOM   2238  CA  ALA A 283       2.447  -5.989  -7.281  1.00  0.86           C  
ATOM   2239  C   ALA A 283       1.458  -5.349  -8.250  1.00  0.86           C  
ATOM   2240  CB  ALA A 283       3.825  -5.348  -7.429  1.00  0.86           C  
ATOM   2241  O   ALA A 283       0.658  -4.497  -7.858  1.00  0.86           O  
ATOM   2242  N   SER A 284       1.537  -5.758  -9.467  1.00  0.89           N  
ATOM   2243  CA  SER A 284       0.633  -5.257 -10.497  1.00  0.89           C  
ATOM   2244  C   SER A 284      -0.821  -5.564 -10.154  1.00  0.89           C  
ATOM   2245  CB  SER A 284       0.982  -5.859 -11.858  1.00  0.89           C  
ATOM   2246  O   SER A 284      -1.681  -4.684 -10.224  1.00  0.89           O  
ATOM   2247  OG  SER A 284       0.101  -5.384 -12.860  1.00  0.89           O  
ATOM   2248  N   GLU A 285      -1.124  -6.738  -9.770  1.00  0.86           N  
ATOM   2249  CA  GLU A 285      -2.471  -7.161  -9.400  1.00  0.86           C  
ATOM   2250  C   GLU A 285      -2.989  -6.369  -8.203  1.00  0.86           C  
ATOM   2251  CB  GLU A 285      -2.497  -8.660  -9.089  1.00  0.86           C  
ATOM   2252  O   GLU A 285      -4.133  -5.908  -8.205  1.00  0.86           O  
ATOM   2253  CG  GLU A 285      -3.896  -9.217  -8.869  1.00  0.86           C  
ATOM   2254  CD  GLU A 285      -3.912 -10.718  -8.623  1.00  0.86           C  
ATOM   2255  OE1 GLU A 285      -5.008 -11.288  -8.420  1.00  0.86           O  
ATOM   2256  OE2 GLU A 285      -2.820 -11.328  -8.632  1.00  0.86           O  
ATOM   2257  N   ALA A 286      -2.152  -6.271  -7.249  1.00  0.82           N  
ATOM   2258  CA  ALA A 286      -2.528  -5.529  -6.047  1.00  0.82           C  
ATOM   2259  C   ALA A 286      -2.763  -4.055  -6.364  1.00  0.82           C  
ATOM   2260  CB  ALA A 286      -1.453  -5.675  -4.974  1.00  0.82           C  
ATOM   2261  O   ALA A 286      -3.693  -3.441  -5.835  1.00  0.82           O  
ATOM   2262  N   TYR A 287      -1.908  -3.540  -7.189  1.00  0.84           N  
ATOM   2263  CA  TYR A 287      -2.034  -2.147  -7.603  1.00  0.84           C  
ATOM   2264  C   TYR A 287      -3.383  -1.893  -8.264  1.00  0.84           C  
ATOM   2265  CB  TYR A 287      -0.903  -1.767  -8.563  1.00  0.84           C  
ATOM   2266  O   TYR A 287      -4.076  -0.930  -7.926  1.00  0.84           O  
ATOM   2267  CG  TYR A 287      -0.855  -0.295  -8.894  1.00  0.84           C  
ATOM   2268  CD1 TYR A 287      -1.589   0.223  -9.958  1.00  0.84           C  
ATOM   2269  CD2 TYR A 287      -0.077   0.580  -8.143  1.00  0.84           C  
ATOM   2270  CE1 TYR A 287      -1.547   1.579 -10.268  1.00  0.84           C  
ATOM   2271  CE2 TYR A 287      -0.028   1.937  -8.444  1.00  0.84           C  
ATOM   2272  OH  TYR A 287      -0.720   3.769  -9.808  1.00  0.84           O  
ATOM   2273  CZ  TYR A 287      -0.765   2.426  -9.506  1.00  0.84           C  
ATOM   2274  N   LEU A 288      -3.808  -2.691  -9.154  1.00  0.84           N  
ATOM   2275  CA  LEU A 288      -5.055  -2.547  -9.898  1.00  0.84           C  
ATOM   2276  C   LEU A 288      -6.259  -2.760  -8.986  1.00  0.84           C  
ATOM   2277  CB  LEU A 288      -5.102  -3.537 -11.064  1.00  0.84           C  
ATOM   2278  O   LEU A 288      -7.261  -2.050  -9.097  1.00  0.84           O  
ATOM   2279  CG  LEU A 288      -4.130  -3.274 -12.216  1.00  0.84           C  
ATOM   2280  CD1 LEU A 288      -4.148  -4.438 -13.201  1.00  0.84           C  
ATOM   2281  CD2 LEU A 288      -4.476  -1.966 -12.919  1.00  0.84           C  
ATOM   2282  N   LYS A 289      -6.154  -3.623  -8.111  1.00  0.78           N  
ATOM   2283  CA  LYS A 289      -7.270  -3.996  -7.247  1.00  0.78           C  
ATOM   2284  C   LYS A 289      -7.482  -2.963  -6.145  1.00  0.78           C  
ATOM   2285  CB  LYS A 289      -7.036  -5.377  -6.633  1.00  0.78           C  
ATOM   2286  O   LYS A 289      -8.617  -2.579  -5.856  1.00  0.78           O  
ATOM   2287  CG  LYS A 289      -8.235  -5.931  -5.878  1.00  0.78           C  
ATOM   2288  CD  LYS A 289      -7.982  -7.351  -5.391  1.00  0.78           C  
ATOM   2289  CE  LYS A 289      -9.164  -7.890  -4.597  1.00  0.78           C  
ATOM   2290  NZ  LYS A 289      -8.930  -9.292  -4.138  1.00  0.78           N  
ATOM   2291  N   HIS A 290      -6.443  -2.427  -5.579  1.00  0.74           N  
ATOM   2292  CA  HIS A 290      -6.617  -1.651  -4.356  1.00  0.74           C  
ATOM   2293  C   HIS A 290      -6.278  -0.182  -4.583  1.00  0.74           C  
ATOM   2294  CB  HIS A 290      -5.751  -2.222  -3.231  1.00  0.74           C  
ATOM   2295  O   HIS A 290      -6.952   0.704  -4.053  1.00  0.74           O  
ATOM   2296  CG  HIS A 290      -6.130  -3.612  -2.830  1.00  0.74           C  
ATOM   2297  CD2 HIS A 290      -5.483  -4.791  -2.987  1.00  0.74           C  
ATOM   2298  ND1 HIS A 290      -7.311  -3.904  -2.182  1.00  0.74           N  
ATOM   2299  CE1 HIS A 290      -7.373  -5.206  -1.957  1.00  0.74           C  
ATOM   2300  NE2 HIS A 290      -6.276  -5.767  -2.436  1.00  0.74           N  
ATOM   2301  N   PHE A 291      -5.377   0.172  -5.461  1.00  0.76           N  
ATOM   2302  CA  PHE A 291      -4.833   1.525  -5.488  1.00  0.76           C  
ATOM   2303  C   PHE A 291      -5.498   2.353  -6.581  1.00  0.76           C  
ATOM   2304  CB  PHE A 291      -3.317   1.492  -5.703  1.00  0.76           C  
ATOM   2305  O   PHE A 291      -5.673   3.564  -6.430  1.00  0.76           O  
ATOM   2306  CG  PHE A 291      -2.525   1.382  -4.428  1.00  0.76           C  
ATOM   2307  CD1 PHE A 291      -1.877   2.490  -3.898  1.00  0.76           C  
ATOM   2308  CD2 PHE A 291      -2.429   0.168  -3.759  1.00  0.76           C  
ATOM   2309  CE1 PHE A 291      -1.144   2.391  -2.718  1.00  0.76           C  
ATOM   2310  CE2 PHE A 291      -1.698   0.061  -2.580  1.00  0.76           C  
ATOM   2311  CZ  PHE A 291      -1.055   1.174  -2.061  1.00  0.76           C  
ATOM   2312  N   THR A 292      -5.900   1.673  -7.645  1.00  0.76           N  
ATOM   2313  CA  THR A 292      -6.520   2.431  -8.726  1.00  0.76           C  
ATOM   2314  C   THR A 292      -7.771   3.152  -8.232  1.00  0.76           C  
ATOM   2315  CB  THR A 292      -6.885   1.518  -9.911  1.00  0.76           C  
ATOM   2316  O   THR A 292      -7.944   4.347  -8.479  1.00  0.76           O  
ATOM   2317  CG2 THR A 292      -7.498   2.320 -11.054  1.00  0.76           C  
ATOM   2318  OG1 THR A 292      -5.702   0.862 -10.383  1.00  0.76           O  
ATOM   2319  N   LYS A 293      -8.565   2.468  -7.467  1.00  0.76           N  
ATOM   2320  CA  LYS A 293      -9.807   3.039  -6.954  1.00  0.76           C  
ATOM   2321  C   LYS A 293      -9.526   4.156  -5.953  1.00  0.76           C  
ATOM   2322  CB  LYS A 293     -10.666   1.955  -6.301  1.00  0.76           C  
ATOM   2323  O   LYS A 293     -10.158   5.214  -6.002  1.00  0.76           O  
ATOM   2324  CG  LYS A 293     -11.267   0.964  -7.286  1.00  0.76           C  
ATOM   2325  CD  LYS A 293     -12.153  -0.056  -6.583  1.00  0.76           C  
ATOM   2326  CE  LYS A 293     -12.676  -1.107  -7.553  1.00  0.76           C  
ATOM   2327  NZ  LYS A 293     -13.507  -2.136  -6.860  1.00  0.76           N  
ATOM   2328  N   GLU A 294      -8.470   3.939  -5.275  1.00  0.74           N  
ATOM   2329  CA  GLU A 294      -8.121   4.885  -4.220  1.00  0.74           C  
ATOM   2330  C   GLU A 294      -7.459   6.134  -4.795  1.00  0.74           C  
ATOM   2331  CB  GLU A 294      -7.197   4.227  -3.192  1.00  0.74           C  
ATOM   2332  O   GLU A 294      -7.679   7.243  -4.302  1.00  0.74           O  
ATOM   2333  CG  GLU A 294      -6.831   5.133  -2.025  1.00  0.74           C  
ATOM   2334  CD  GLU A 294      -8.039   5.618  -1.239  1.00  0.74           C  
ATOM   2335  OE1 GLU A 294      -7.995   6.742  -0.691  1.00  0.74           O  
ATOM   2336  OE2 GLU A 294      -9.037   4.866  -1.171  1.00  0.74           O  
ATOM   2337  N   LEU A 295      -6.595   5.932  -5.705  1.00  0.75           N  
ATOM   2338  CA  LEU A 295      -5.946   7.071  -6.346  1.00  0.75           C  
ATOM   2339  C   LEU A 295      -6.977   8.003  -6.973  1.00  0.75           C  
ATOM   2340  CB  LEU A 295      -4.957   6.594  -7.413  1.00  0.75           C  
ATOM   2341  O   LEU A 295      -6.857   9.226  -6.873  1.00  0.75           O  
ATOM   2342  CG  LEU A 295      -3.645   5.995  -6.902  1.00  0.75           C  
ATOM   2343  CD1 LEU A 295      -2.862   5.375  -8.054  1.00  0.75           C  
ATOM   2344  CD2 LEU A 295      -2.812   7.058  -6.194  1.00  0.75           C  
ATOM   2345  N   LYS A 296      -8.061   7.432  -7.491  1.00  0.75           N  
ATOM   2346  CA  LYS A 296      -9.153   8.212  -8.066  1.00  0.75           C  
ATOM   2347  C   LYS A 296      -9.925   8.960  -6.983  1.00  0.75           C  
ATOM   2348  CB  LYS A 296     -10.101   7.307  -8.855  1.00  0.75           C  
ATOM   2349  O   LYS A 296     -10.256  10.136  -7.150  1.00  0.75           O  
ATOM   2350  CG  LYS A 296      -9.547   6.848 -10.196  1.00  0.75           C  
ATOM   2351  CD  LYS A 296     -10.560   6.007 -10.961  1.00  0.75           C  
ATOM   2352  CE  LYS A 296      -9.981   5.488 -12.270  1.00  0.75           C  
ATOM   2353  NZ  LYS A 296     -10.959   4.632 -13.007  1.00  0.75           N  
ATOM   2354  N   ALA A 297     -10.110   8.303  -5.920  1.00  0.72           N  
ATOM   2355  CA  ALA A 297     -10.841   8.880  -4.795  1.00  0.72           C  
ATOM   2356  C   ALA A 297     -10.046  10.010  -4.147  1.00  0.72           C  
ATOM   2357  CB  ALA A 297     -11.166   7.803  -3.763  1.00  0.72           C  
ATOM   2358  O   ALA A 297     -10.608  11.049  -3.791  1.00  0.72           O  
ATOM   2359  N   THR A 298      -8.729   9.763  -3.989  1.00  0.70           N  
ATOM   2360  CA  THR A 298      -7.850  10.754  -3.379  1.00  0.70           C  
ATOM   2361  C   THR A 298      -7.788  12.019  -4.230  1.00  0.70           C  
ATOM   2362  CB  THR A 298      -6.429  10.195  -3.183  1.00  0.70           C  
ATOM   2363  O   THR A 298      -7.764  13.131  -3.699  1.00  0.70           O  
ATOM   2364  CG2 THR A 298      -5.527  11.214  -2.493  1.00  0.70           C  
ATOM   2365  OG1 THR A 298      -6.495   9.011  -2.379  1.00  0.70           O  
ATOM   2366  N   THR A 299      -7.723  11.839  -5.480  1.00  0.72           N  
ATOM   2367  CA  THR A 299      -7.709  12.965  -6.407  1.00  0.72           C  
ATOM   2368  C   THR A 299      -8.966  13.814  -6.246  1.00  0.72           C  
ATOM   2369  CB  THR A 299      -7.593  12.486  -7.866  1.00  0.72           C  
ATOM   2370  O   THR A 299      -8.891  15.044  -6.213  1.00  0.72           O  
ATOM   2371  CG2 THR A 299      -7.557  13.666  -8.831  1.00  0.72           C  
ATOM   2372  OG1 THR A 299      -6.390  11.722  -8.018  1.00  0.72           O  
ATOM   2373  N   ALA A 300     -10.083  13.174  -6.035  1.00  0.73           N  
ATOM   2374  CA  ALA A 300     -11.365  13.855  -5.877  1.00  0.73           C  
ATOM   2375  C   ALA A 300     -11.453  14.551  -4.521  1.00  0.73           C  
ATOM   2376  CB  ALA A 300     -12.517  12.866  -6.039  1.00  0.73           C  
ATOM   2377  O   ALA A 300     -11.893  15.699  -4.434  1.00  0.73           O  
ATOM   2378  N   ARG A 301     -10.871  13.994  -3.499  1.00  0.69           N  
ATOM   2379  CA  ARG A 301     -10.963  14.484  -2.127  1.00  0.69           C  
ATOM   2380  C   ARG A 301     -10.040  15.678  -1.908  1.00  0.69           C  
ATOM   2381  CB  ARG A 301     -10.624  13.370  -1.134  1.00  0.69           C  
ATOM   2382  O   ARG A 301     -10.421  16.652  -1.257  1.00  0.69           O  
ATOM   2383  CG  ARG A 301     -10.857  13.748   0.320  1.00  0.69           C  
ATOM   2384  CD  ARG A 301     -10.650  12.562   1.251  1.00  0.69           C  
ATOM   2385  NE  ARG A 301      -9.309  12.000   1.118  1.00  0.69           N  
ATOM   2386  NH1 ARG A 301      -9.958   9.821   1.527  1.00  0.69           N  
ATOM   2387  NH2 ARG A 301      -7.757  10.306   1.109  1.00  0.69           N  
ATOM   2388  CZ  ARG A 301      -9.011  10.710   1.252  1.00  0.69           C  
ATOM   2389  N   CYS A 302      -8.813  15.472  -2.424  1.00  0.68           N  
ATOM   2390  CA  CYS A 302      -7.804  16.484  -2.134  1.00  0.68           C  
ATOM   2391  C   CYS A 302      -7.822  17.589  -3.184  1.00  0.68           C  
ATOM   2392  CB  CYS A 302      -6.414  15.852  -2.069  1.00  0.68           C  
ATOM   2393  O   CYS A 302      -7.091  18.574  -3.067  1.00  0.68           O  
ATOM   2394  SG  CYS A 302      -6.204  14.693  -0.701  1.00  0.68           S  
ATOM   2395  N   GLY A 303      -8.796  17.431  -4.107  1.00  0.64           N  
ATOM   2396  CA  GLY A 303      -8.881  18.443  -5.148  1.00  0.64           C  
ATOM   2397  C   GLY A 303      -7.567  18.667  -5.870  1.00  0.64           C  
ATOM   2398  O   GLY A 303      -7.193  19.808  -6.150  1.00  0.64           O  
ATOM   2399  N   LEU A 304      -6.871  17.540  -6.061  1.00  0.63           N  
ATOM   2400  CA  LEU A 304      -5.582  17.694  -6.726  1.00  0.63           C  
ATOM   2401  C   LEU A 304      -5.766  18.159  -8.167  1.00  0.63           C  
ATOM   2402  CB  LEU A 304      -4.804  16.375  -6.699  1.00  0.63           C  
ATOM   2403  O   LEU A 304      -6.744  17.793  -8.822  1.00  0.63           O  
ATOM   2404  CG  LEU A 304      -4.344  15.888  -5.324  1.00  0.63           C  
ATOM   2405  CD1 LEU A 304      -3.927  14.422  -5.394  1.00  0.63           C  
ATOM   2406  CD2 LEU A 304      -3.198  16.751  -4.807  1.00  0.63           C  
ATOM   2407  N   ASP A 305      -5.141  19.171  -8.605  1.00  0.57           N  
ATOM   2408  CA  ASP A 305      -5.217  19.792  -9.924  1.00  0.57           C  
ATOM   2409  C   ASP A 305      -4.862  18.792 -11.022  1.00  0.57           C  
ATOM   2410  CB  ASP A 305      -4.290  21.007  -9.999  1.00  0.57           C  
ATOM   2411  O   ASP A 305      -5.429  18.836 -12.116  1.00  0.57           O  
ATOM   2412  CG  ASP A 305      -4.754  22.161  -9.127  1.00  0.57           C  
ATOM   2413  OD1 ASP A 305      -5.962  22.243  -8.816  1.00  0.57           O  
ATOM   2414  OD2 ASP A 305      -3.904  22.997  -8.751  1.00  0.57           O  
ATOM   2415  N   VAL A 306      -4.032  17.729 -10.610  1.00  0.59           N  
ATOM   2416  CA  VAL A 306      -3.579  16.708 -11.549  1.00  0.59           C  
ATOM   2417  C   VAL A 306      -3.993  15.325 -11.049  1.00  0.59           C  
ATOM   2418  CB  VAL A 306      -2.049  16.764 -11.755  1.00  0.59           C  
ATOM   2419  O   VAL A 306      -3.618  14.920  -9.946  1.00  0.59           O  
ATOM   2420  CG1 VAL A 306      -1.605  15.730 -12.788  1.00  0.59           C  
ATOM   2421  CG2 VAL A 306      -1.620  18.167 -12.181  1.00  0.59           C  
ATOM   2422  N   PRO A 307      -4.959  14.658 -11.834  1.00  0.59           N  
ATOM   2423  CA  PRO A 307      -5.363  13.321 -11.393  1.00  0.59           C  
ATOM   2424  C   PRO A 307      -4.186  12.356 -11.282  1.00  0.59           C  
ATOM   2425  CB  PRO A 307      -6.339  12.870 -12.483  1.00  0.59           C  
ATOM   2426  O   PRO A 307      -3.250  12.423 -12.083  1.00  0.59           O  
ATOM   2427  CG  PRO A 307      -6.148  13.850 -13.595  1.00  0.59           C  
ATOM   2428  CD  PRO A 307      -5.359  15.017 -13.074  1.00  0.59           C  
ATOM   2429  N   LEU A 308      -4.075  11.757 -10.100  1.00  0.66           N  
ATOM   2430  CA  LEU A 308      -3.101  10.678  -9.985  1.00  0.66           C  
ATOM   2431  C   LEU A 308      -3.371   9.589 -11.018  1.00  0.66           C  
ATOM   2432  CB  LEU A 308      -3.129  10.078  -8.576  1.00  0.66           C  
ATOM   2433  O   LEU A 308      -4.528   9.298 -11.332  1.00  0.66           O  
ATOM   2434  CG  LEU A 308      -2.717  11.010  -7.435  1.00  0.66           C  
ATOM   2435  CD1 LEU A 308      -3.032  10.368  -6.088  1.00  0.66           C  
ATOM   2436  CD2 LEU A 308      -1.236  11.356  -7.535  1.00  0.66           C  
ATOM   2437  N   SER A 309      -2.399   9.333 -11.890  1.00  0.66           N  
ATOM   2438  CA  SER A 309      -2.504   8.324 -12.939  1.00  0.66           C  
ATOM   2439  C   SER A 309      -2.965   6.985 -12.374  1.00  0.66           C  
ATOM   2440  CB  SER A 309      -1.163   8.151 -13.653  1.00  0.66           C  
ATOM   2441  O   SER A 309      -2.520   6.572 -11.301  1.00  0.66           O  
ATOM   2442  OG  SER A 309      -1.268   7.197 -14.697  1.00  0.66           O  
ATOM   2443  N   THR A 310      -3.871   6.322 -13.038  1.00  0.69           N  
ATOM   2444  CA  THR A 310      -4.407   5.015 -12.676  1.00  0.69           C  
ATOM   2445  C   THR A 310      -3.435   3.905 -13.066  1.00  0.69           C  
ATOM   2446  CB  THR A 310      -5.771   4.765 -13.346  1.00  0.69           C  
ATOM   2447  O   THR A 310      -3.407   2.847 -12.434  1.00  0.69           O  
ATOM   2448  CG2 THR A 310      -6.850   5.662 -12.748  1.00  0.69           C  
ATOM   2449  OG1 THR A 310      -5.664   5.035 -14.749  1.00  0.69           O  
ATOM   2450  N   LEU A 311      -2.548   4.345 -14.124  1.00  0.77           N  
ATOM   2451  CA  LEU A 311      -1.542   3.367 -14.525  1.00  0.77           C  
ATOM   2452  C   LEU A 311      -0.278   3.512 -13.684  1.00  0.77           C  
ATOM   2453  CB  LEU A 311      -1.203   3.523 -16.009  1.00  0.77           C  
ATOM   2454  O   LEU A 311       0.070   4.618 -13.265  1.00  0.77           O  
ATOM   2455  CG  LEU A 311      -2.299   3.128 -17.001  1.00  0.77           C  
ATOM   2456  CD1 LEU A 311      -1.944   3.611 -18.403  1.00  0.77           C  
ATOM   2457  CD2 LEU A 311      -2.512   1.618 -16.988  1.00  0.77           C  
ATOM   2458  N   GLY A 312       0.306   2.397 -13.334  1.00  0.83           N  
ATOM   2459  CA  GLY A 312       1.525   2.336 -12.543  1.00  0.83           C  
ATOM   2460  C   GLY A 312       2.747   2.834 -13.291  1.00  0.83           C  
ATOM   2461  O   GLY A 312       2.641   3.285 -14.434  1.00  0.83           O  
ATOM   2462  N   PRO A 313       3.934   2.907 -12.633  1.00  0.91           N  
ATOM   2463  CA  PRO A 313       5.185   3.428 -13.188  1.00  0.91           C  
ATOM   2464  C   PRO A 313       5.802   2.496 -14.229  1.00  0.91           C  
ATOM   2465  CB  PRO A 313       6.091   3.551 -11.960  1.00  0.91           C  
ATOM   2466  O   PRO A 313       5.390   1.340 -14.349  1.00  0.91           O  
ATOM   2467  CG  PRO A 313       5.664   2.439 -11.057  1.00  0.91           C  
ATOM   2468  CD  PRO A 313       4.176   2.273 -11.177  1.00  0.91           C  
ATOM   2469  N   ALA A 314       6.695   3.066 -14.971  1.00  0.93           N  
ATOM   2470  CA  ALA A 314       7.555   2.240 -15.814  1.00  0.93           C  
ATOM   2471  C   ALA A 314       8.594   1.497 -14.978  1.00  0.93           C  
ATOM   2472  CB  ALA A 314       8.243   3.097 -16.874  1.00  0.93           C  
ATOM   2473  O   ALA A 314       9.058   2.009 -13.957  1.00  0.93           O  
ATOM   2474  N   VAL A 315       8.899   0.266 -15.453  1.00  0.95           N  
ATOM   2475  CA  VAL A 315       9.825  -0.548 -14.673  1.00  0.95           C  
ATOM   2476  C   VAL A 315      11.052  -0.886 -15.516  1.00  0.95           C  
ATOM   2477  CB  VAL A 315       9.153  -1.844 -14.166  1.00  0.95           C  
ATOM   2478  O   VAL A 315      10.925  -1.304 -16.669  1.00  0.95           O  
ATOM   2479  CG1 VAL A 315      10.154  -2.707 -13.400  1.00  0.95           C  
ATOM   2480  CG2 VAL A 315       7.948  -1.511 -13.288  1.00  0.95           C  
ATOM   2481  N   ILE A 316      12.205  -0.653 -14.908  1.00  0.97           N  
ATOM   2482  CA  ILE A 316      13.457  -1.103 -15.506  1.00  0.97           C  
ATOM   2483  C   ILE A 316      14.045  -2.242 -14.676  1.00  0.97           C  
ATOM   2484  CB  ILE A 316      14.474   0.054 -15.624  1.00  0.97           C  
ATOM   2485  O   ILE A 316      14.312  -2.077 -13.484  1.00  0.97           O  
ATOM   2486  CG1 ILE A 316      13.925   1.157 -16.537  1.00  0.97           C  
ATOM   2487  CG2 ILE A 316      15.822  -0.462 -16.137  1.00  0.97           C  
ATOM   2488  CD1 ILE A 316      14.819   2.386 -16.629  1.00  0.97           C  
ATOM   2489  N   ILE A 317      14.199  -3.344 -15.343  1.00  0.96           N  
ATOM   2490  CA  ILE A 317      14.913  -4.439 -14.694  1.00  0.96           C  
ATOM   2491  C   ILE A 317      16.409  -4.316 -14.973  1.00  0.96           C  
ATOM   2492  CB  ILE A 317      14.391  -5.814 -15.169  1.00  0.96           C  
ATOM   2493  O   ILE A 317      16.867  -4.609 -16.079  1.00  0.96           O  
ATOM   2494  CG1 ILE A 317      12.889  -5.940 -14.891  1.00  0.96           C  
ATOM   2495  CG2 ILE A 317      15.170  -6.948 -14.497  1.00  0.96           C  
ATOM   2496  CD1 ILE A 317      12.249  -7.183 -15.494  1.00  0.96           C  
ATOM   2497  N   PHE A 318      17.044  -3.813 -13.966  1.00  0.96           N  
ATOM   2498  CA  PHE A 318      18.490  -3.678 -14.099  1.00  0.96           C  
ATOM   2499  C   PHE A 318      19.198  -4.932 -13.602  1.00  0.96           C  
ATOM   2500  CB  PHE A 318      18.990  -2.452 -13.330  1.00  0.96           C  
ATOM   2501  O   PHE A 318      19.228  -5.199 -12.398  1.00  0.96           O  
ATOM   2502  CG  PHE A 318      20.469  -2.209 -13.470  1.00  0.96           C  
ATOM   2503  CD1 PHE A 318      21.281  -2.112 -12.348  1.00  0.96           C  
ATOM   2504  CD2 PHE A 318      21.046  -2.077 -14.727  1.00  0.96           C  
ATOM   2505  CE1 PHE A 318      22.650  -1.886 -12.475  1.00  0.96           C  
ATOM   2506  CE2 PHE A 318      22.413  -1.852 -14.862  1.00  0.96           C  
ATOM   2507  CZ  PHE A 318      23.213  -1.756 -13.735  1.00  0.96           C  
ATOM   2508  N   HIS A 319      19.797  -5.651 -14.580  1.00  0.95           N  
ATOM   2509  CA  HIS A 319      20.363  -6.973 -14.340  1.00  0.95           C  
ATOM   2510  C   HIS A 319      21.877  -6.966 -14.524  1.00  0.95           C  
ATOM   2511  CB  HIS A 319      19.726  -8.005 -15.272  1.00  0.95           C  
ATOM   2512  O   HIS A 319      22.370  -6.840 -15.647  1.00  0.95           O  
ATOM   2513  CG  HIS A 319      20.189  -9.406 -15.023  1.00  0.95           C  
ATOM   2514  CD2 HIS A 319      20.794  -9.964 -13.949  1.00  0.95           C  
ATOM   2515  ND1 HIS A 319      20.047 -10.413 -15.953  1.00  0.95           N  
ATOM   2516  CE1 HIS A 319      20.546 -11.533 -15.459  1.00  0.95           C  
ATOM   2517  NE2 HIS A 319      21.006 -11.288 -14.244  1.00  0.95           N  
ATOM   2518  N   GLU A 320      22.519  -7.089 -13.420  1.00  0.93           N  
ATOM   2519  CA  GLU A 320      23.976  -7.169 -13.459  1.00  0.93           C  
ATOM   2520  C   GLU A 320      24.453  -8.611 -13.310  1.00  0.93           C  
ATOM   2521  CB  GLU A 320      24.592  -6.295 -12.363  1.00  0.93           C  
ATOM   2522  O   GLU A 320      24.128  -9.279 -12.326  1.00  0.93           O  
ATOM   2523  CG  GLU A 320      26.114  -6.289 -12.365  1.00  0.93           C  
ATOM   2524  CD  GLU A 320      26.712  -5.458 -11.241  1.00  0.93           C  
ATOM   2525  OE1 GLU A 320      27.955  -5.445 -11.091  1.00  0.93           O  
ATOM   2526  OE2 GLU A 320      25.931  -4.816 -10.504  1.00  0.93           O  
ATOM   2527  N   THR A 321      25.286  -9.075 -14.315  1.00  0.90           N  
ATOM   2528  CA  THR A 321      25.822 -10.431 -14.269  1.00  0.90           C  
ATOM   2529  C   THR A 321      27.348 -10.411 -14.278  1.00  0.90           C  
ATOM   2530  CB  THR A 321      25.310 -11.275 -15.451  1.00  0.90           C  
ATOM   2531  O   THR A 321      27.958  -9.430 -14.710  1.00  0.90           O  
ATOM   2532  CG2 THR A 321      23.786 -11.294 -15.494  1.00  0.90           C  
ATOM   2533  OG1 THR A 321      25.805 -10.719 -16.676  1.00  0.90           O  
ATOM   2534  N   VAL A 322      27.917 -11.445 -13.696  1.00  0.86           N  
ATOM   2535  CA  VAL A 322      29.373 -11.547 -13.686  1.00  0.86           C  
ATOM   2536  C   VAL A 322      29.812 -12.747 -14.521  1.00  0.86           C  
ATOM   2537  CB  VAL A 322      29.924 -11.667 -12.248  1.00  0.86           C  
ATOM   2538  O   VAL A 322      30.661 -12.619 -15.407  1.00  0.86           O  
ATOM   2539  CG1 VAL A 322      31.444 -11.819 -12.263  1.00  0.86           C  
ATOM   2540  CG2 VAL A 322      29.514 -10.452 -11.417  1.00  0.86           C  
ATOM   2541  N   HIS A 323      29.171 -13.888 -14.348  1.00  0.84           N  
ATOM   2542  CA  HIS A 323      29.655 -15.136 -14.927  1.00  0.84           C  
ATOM   2543  C   HIS A 323      28.704 -15.650 -16.002  1.00  0.84           C  
ATOM   2544  CB  HIS A 323      29.839 -16.195 -13.838  1.00  0.84           C  
ATOM   2545  O   HIS A 323      28.953 -16.694 -16.609  1.00  0.84           O  
ATOM   2546  CG  HIS A 323      30.780 -15.782 -12.752  1.00  0.84           C  
ATOM   2547  CD2 HIS A 323      30.586 -15.615 -11.423  1.00  0.84           C  
ATOM   2548  ND1 HIS A 323      32.105 -15.484 -12.989  1.00  0.84           N  
ATOM   2549  CE1 HIS A 323      32.686 -15.152 -11.848  1.00  0.84           C  
ATOM   2550  NE2 HIS A 323      31.786 -15.223 -10.883  1.00  0.84           N  
ATOM   2551  N   THR A 324      27.558 -14.971 -16.251  1.00  0.84           N  
ATOM   2552  CA  THR A 324      26.578 -15.434 -17.227  1.00  0.84           C  
ATOM   2553  C   THR A 324      26.311 -14.360 -18.278  1.00  0.84           C  
ATOM   2554  CB  THR A 324      25.254 -15.829 -16.546  1.00  0.84           C  
ATOM   2555  O   THR A 324      26.573 -13.178 -18.045  1.00  0.84           O  
ATOM   2556  CG2 THR A 324      25.458 -16.994 -15.583  1.00  0.84           C  
ATOM   2557  OG1 THR A 324      24.745 -14.705 -15.818  1.00  0.84           O  
ATOM   2558  N   GLN A 325      25.871 -14.909 -19.430  1.00  0.85           N  
ATOM   2559  CA  GLN A 325      25.505 -13.984 -20.498  1.00  0.85           C  
ATOM   2560  C   GLN A 325      24.177 -13.296 -20.199  1.00  0.85           C  
ATOM   2561  CB  GLN A 325      25.427 -14.716 -21.839  1.00  0.85           C  
ATOM   2562  O   GLN A 325      23.358 -13.819 -19.439  1.00  0.85           O  
ATOM   2563  CG  GLN A 325      26.769 -15.241 -22.332  1.00  0.85           C  
ATOM   2564  CD  GLN A 325      26.664 -15.962 -23.663  1.00  0.85           C  
ATOM   2565  NE2 GLN A 325      27.797 -16.430 -24.175  1.00  0.85           N  
ATOM   2566  OE1 GLN A 325      25.573 -16.096 -24.227  1.00  0.85           O  
ATOM   2567  N   LEU A 326      24.014 -12.140 -20.805  1.00  0.87           N  
ATOM   2568  CA  LEU A 326      22.811 -11.344 -20.592  1.00  0.87           C  
ATOM   2569  C   LEU A 326      21.609 -11.980 -21.282  1.00  0.87           C  
ATOM   2570  CB  LEU A 326      23.014  -9.917 -21.107  1.00  0.87           C  
ATOM   2571  O   LEU A 326      21.770 -12.777 -22.209  1.00  0.87           O  
ATOM   2572  CG  LEU A 326      24.152  -9.120 -20.468  1.00  0.87           C  
ATOM   2573  CD1 LEU A 326      24.278  -7.752 -21.128  1.00  0.87           C  
ATOM   2574  CD2 LEU A 326      23.927  -8.976 -18.966  1.00  0.87           C  
ATOM   2575  N   LEU A 327      20.554 -11.729 -20.761  1.00  0.85           N  
ATOM   2576  CA  LEU A 327      19.305 -12.209 -21.342  1.00  0.85           C  
ATOM   2577  C   LEU A 327      19.195 -11.800 -22.807  1.00  0.85           C  
ATOM   2578  CB  LEU A 327      18.106 -11.669 -20.558  1.00  0.85           C  
ATOM   2579  O   LEU A 327      19.334 -10.621 -23.139  1.00  0.85           O  
ATOM   2580  CG  LEU A 327      16.730 -12.182 -20.984  1.00  0.85           C  
ATOM   2581  CD1 LEU A 327      16.599 -13.670 -20.674  1.00  0.85           C  
ATOM   2582  CD2 LEU A 327      15.626 -11.388 -20.295  1.00  0.85           C  
ATOM   2583  N   GLY A 328      18.955 -12.789 -23.635  1.00  0.80           N  
ATOM   2584  CA  GLY A 328      18.745 -12.565 -25.056  1.00  0.80           C  
ATOM   2585  C   GLY A 328      20.013 -12.706 -25.877  1.00  0.80           C  
ATOM   2586  O   GLY A 328      19.980 -12.595 -27.104  1.00  0.80           O  
ATOM   2587  N   SER A 329      21.082 -12.900 -25.169  1.00  0.79           N  
ATOM   2588  CA  SER A 329      22.355 -12.996 -25.876  1.00  0.79           C  
ATOM   2589  C   SER A 329      22.409 -14.244 -26.750  1.00  0.79           C  
ATOM   2590  CB  SER A 329      23.520 -13.006 -24.885  1.00  0.79           C  
ATOM   2591  O   SER A 329      23.065 -14.249 -27.795  1.00  0.79           O  
ATOM   2592  OG  SER A 329      23.294 -13.952 -23.854  1.00  0.79           O  
ATOM   2593  N   ASP A 330      21.641 -15.284 -26.444  1.00  0.73           N  
ATOM   2594  CA  ASP A 330      21.656 -16.547 -27.177  1.00  0.73           C  
ATOM   2595  C   ASP A 330      20.740 -16.485 -28.396  1.00  0.73           C  
ATOM   2596  CB  ASP A 330      21.239 -17.702 -26.264  1.00  0.73           C  
ATOM   2597  O   ASP A 330      20.955 -17.199 -29.378  1.00  0.73           O  
ATOM   2598  CG  ASP A 330      22.192 -17.911 -25.100  1.00  0.73           C  
ATOM   2599  OD1 ASP A 330      23.392 -17.586 -25.228  1.00  0.73           O  
ATOM   2600  OD2 ASP A 330      21.739 -18.409 -24.046  1.00  0.73           O  
ATOM   2601  N   HIS A 331      19.725 -15.564 -28.348  1.00  0.69           N  
ATOM   2602  CA  HIS A 331      18.753 -15.442 -29.429  1.00  0.69           C  
ATOM   2603  C   HIS A 331      18.695 -14.014 -29.959  1.00  0.69           C  
ATOM   2604  CB  HIS A 331      17.367 -15.883 -28.955  1.00  0.69           C  
ATOM   2605  O   HIS A 331      17.856 -13.220 -29.527  1.00  0.69           O  
ATOM   2606  CG  HIS A 331      17.313 -17.309 -28.505  1.00  0.69           C  
ATOM   2607  CD2 HIS A 331      17.116 -17.847 -27.279  1.00  0.69           C  
ATOM   2608  ND1 HIS A 331      17.475 -18.369 -29.371  1.00  0.69           N  
ATOM   2609  CE1 HIS A 331      17.379 -19.501 -28.694  1.00  0.69           C  
ATOM   2610  NE2 HIS A 331      17.161 -19.212 -27.423  1.00  0.69           N  
ATOM   2611  N   PRO A 332      19.525 -13.536 -30.835  1.00  0.62           N  
ATOM   2612  CA  PRO A 332      19.585 -12.135 -31.258  1.00  0.62           C  
ATOM   2613  C   PRO A 332      18.302 -11.671 -31.944  1.00  0.62           C  
ATOM   2614  CB  PRO A 332      20.764 -12.111 -32.233  1.00  0.62           C  
ATOM   2615  O   PRO A 332      17.985 -10.478 -31.928  1.00  0.62           O  
ATOM   2616  CG  PRO A 332      21.212 -13.534 -32.326  1.00  0.62           C  
ATOM   2617  CD  PRO A 332      20.395 -14.355 -31.371  1.00  0.62           C  
ATOM   2618  N   SER A 333      17.497 -12.629 -32.453  1.00  0.63           N  
ATOM   2619  CA  SER A 333      16.283 -12.239 -33.162  1.00  0.63           C  
ATOM   2620  C   SER A 333      15.193 -11.798 -32.191  1.00  0.63           C  
ATOM   2621  CB  SER A 333      15.771 -13.393 -34.025  1.00  0.63           C  
ATOM   2622  O   SER A 333      14.335 -10.985 -32.541  1.00  0.63           O  
ATOM   2623  OG  SER A 333      15.575 -14.558 -33.242  1.00  0.63           O  
ATOM   2624  N   GLU A 334      15.458 -12.155 -30.904  1.00  0.70           N  
ATOM   2625  CA  GLU A 334      14.418 -11.851 -29.925  1.00  0.70           C  
ATOM   2626  C   GLU A 334      14.828 -10.686 -29.028  1.00  0.70           C  
ATOM   2627  CB  GLU A 334      14.103 -13.084 -29.075  1.00  0.70           C  
ATOM   2628  O   GLU A 334      15.931 -10.679 -28.477  1.00  0.70           O  
ATOM   2629  CG  GLU A 334      13.404 -14.197 -29.842  1.00  0.70           C  
ATOM   2630  CD  GLU A 334      13.028 -15.383 -28.968  1.00  0.70           C  
ATOM   2631  OE1 GLU A 334      12.471 -16.373 -29.495  1.00  0.70           O  
ATOM   2632  OE2 GLU A 334      13.291 -15.322 -27.746  1.00  0.70           O  
ATOM   2633  N   VAL A 335      14.045  -9.750 -28.972  1.00  0.83           N  
ATOM   2634  CA  VAL A 335      14.220  -8.610 -28.078  1.00  0.83           C  
ATOM   2635  C   VAL A 335      14.029  -9.055 -26.630  1.00  0.83           C  
ATOM   2636  CB  VAL A 335      13.239  -7.466 -28.418  1.00  0.83           C  
ATOM   2637  O   VAL A 335      13.115  -9.825 -26.326  1.00  0.83           O  
ATOM   2638  CG1 VAL A 335      13.551  -6.222 -27.588  1.00  0.83           C  
ATOM   2639  CG2 VAL A 335      13.293  -7.143 -29.910  1.00  0.83           C  
ATOM   2640  N   PRO A 336      14.977  -8.806 -25.725  1.00  0.86           N  
ATOM   2641  CA  PRO A 336      14.895  -9.217 -24.321  1.00  0.86           C  
ATOM   2642  C   PRO A 336      13.527  -8.937 -23.704  1.00  0.86           C  
ATOM   2643  CB  PRO A 336      15.982  -8.380 -23.644  1.00  0.86           C  
ATOM   2644  O   PRO A 336      13.045  -9.719 -22.879  1.00  0.86           O  
ATOM   2645  CG  PRO A 336      16.962  -8.074 -24.730  1.00  0.86           C  
ATOM   2646  CD  PRO A 336      16.214  -7.955 -26.027  1.00  0.86           C  
ATOM   2647  N   GLU A 337      12.922  -7.934 -24.114  1.00  0.88           N  
ATOM   2648  CA  GLU A 337      11.613  -7.565 -23.584  1.00  0.88           C  
ATOM   2649  C   GLU A 337      10.559  -8.609 -23.941  1.00  0.88           C  
ATOM   2650  CB  GLU A 337      11.189  -6.190 -24.106  1.00  0.88           C  
ATOM   2651  O   GLU A 337       9.647  -8.873 -23.154  1.00  0.88           O  
ATOM   2652  CG  GLU A 337      11.950  -5.032 -23.477  1.00  0.88           C  
ATOM   2653  CD  GLU A 337      13.315  -4.799 -24.105  1.00  0.88           C  
ATOM   2654  OE1 GLU A 337      14.072  -3.935 -23.608  1.00  0.88           O  
ATOM   2655  OE2 GLU A 337      13.630  -5.487 -25.102  1.00  0.88           O  
ATOM   2656  N   LYS A 338      10.667  -9.172 -25.073  1.00  0.87           N  
ATOM   2657  CA  LYS A 338       9.761 -10.242 -25.482  1.00  0.87           C  
ATOM   2658  C   LYS A 338       9.956 -11.486 -24.620  1.00  0.87           C  
ATOM   2659  CB  LYS A 338       9.971 -10.588 -26.957  1.00  0.87           C  
ATOM   2660  O   LYS A 338       8.985 -12.150 -24.252  1.00  0.87           O  
ATOM   2661  CG  LYS A 338       8.922 -11.533 -27.526  1.00  0.87           C  
ATOM   2662  CD  LYS A 338       9.101 -11.729 -29.026  1.00  0.87           C  
ATOM   2663  CE  LYS A 338       8.075 -12.702 -29.590  1.00  0.87           C  
ATOM   2664  NZ  LYS A 338       8.184 -12.824 -31.075  1.00  0.87           N  
ATOM   2665  N   LEU A 339      11.166 -11.788 -24.271  1.00  0.88           N  
ATOM   2666  CA  LEU A 339      11.477 -12.927 -23.415  1.00  0.88           C  
ATOM   2667  C   LEU A 339      10.890 -12.736 -22.021  1.00  0.88           C  
ATOM   2668  CB  LEU A 339      12.992 -13.128 -23.320  1.00  0.88           C  
ATOM   2669  O   LEU A 339      10.381 -13.685 -21.421  1.00  0.88           O  
ATOM   2670  CG  LEU A 339      13.698 -13.575 -24.601  1.00  0.88           C  
ATOM   2671  CD1 LEU A 339      15.208 -13.611 -24.389  1.00  0.88           C  
ATOM   2672  CD2 LEU A 339      13.183 -14.938 -25.049  1.00  0.88           C  
ATOM   2673  N   ILE A 340      10.988 -11.578 -21.561  1.00  0.91           N  
ATOM   2674  CA  ILE A 340      10.429 -11.251 -20.254  1.00  0.91           C  
ATOM   2675  C   ILE A 340       8.910 -11.405 -20.288  1.00  0.91           C  
ATOM   2676  CB  ILE A 340      10.812  -9.818 -19.818  1.00  0.91           C  
ATOM   2677  O   ILE A 340       8.319 -11.997 -19.382  1.00  0.91           O  
ATOM   2678  CG1 ILE A 340      12.308  -9.742 -19.491  1.00  0.91           C  
ATOM   2679  CG2 ILE A 340       9.966  -9.373 -18.622  1.00  0.91           C  
ATOM   2680  CD1 ILE A 340      12.802  -8.337 -19.178  1.00  0.91           C  
ATOM   2681  N   GLN A 341       8.326 -10.910 -21.308  1.00  0.89           N  
ATOM   2682  CA  GLN A 341       6.880 -11.023 -21.471  1.00  0.89           C  
ATOM   2683  C   GLN A 341       6.444 -12.485 -21.523  1.00  0.89           C  
ATOM   2684  CB  GLN A 341       6.424 -10.294 -22.735  1.00  0.89           C  
ATOM   2685  O   GLN A 341       5.436 -12.859 -20.921  1.00  0.89           O  
ATOM   2686  CG  GLN A 341       6.390  -8.778 -22.593  1.00  0.89           C  
ATOM   2687  CD  GLN A 341       6.013  -8.076 -23.884  1.00  0.89           C  
ATOM   2688  NE2 GLN A 341       6.010  -6.747 -23.857  1.00  0.89           N  
ATOM   2689  OE1 GLN A 341       5.727  -8.722 -24.897  1.00  0.89           O  
ATOM   2690  N   ASP A 342       7.179 -13.262 -22.245  1.00  0.88           N  
ATOM   2691  CA  ASP A 342       6.888 -14.687 -22.367  1.00  0.88           C  
ATOM   2692  C   ASP A 342       6.970 -15.382 -21.010  1.00  0.88           C  
ATOM   2693  CB  ASP A 342       7.850 -15.349 -23.356  1.00  0.88           C  
ATOM   2694  O   ASP A 342       6.152 -16.251 -20.701  1.00  0.88           O  
ATOM   2695  CG  ASP A 342       7.539 -15.009 -24.803  1.00  0.88           C  
ATOM   2696  OD1 ASP A 342       6.434 -14.498 -25.086  1.00  0.88           O  
ATOM   2697  OD2 ASP A 342       8.406 -15.258 -25.668  1.00  0.88           O  
ATOM   2698  N   ARG A 343       7.953 -14.876 -20.274  1.00  0.89           N  
ATOM   2699  CA  ARG A 343       8.112 -15.468 -18.949  1.00  0.89           C  
ATOM   2700  C   ARG A 343       6.914 -15.148 -18.060  1.00  0.89           C  
ATOM   2701  CB  ARG A 343       9.401 -14.973 -18.290  1.00  0.89           C  
ATOM   2702  O   ARG A 343       6.440 -16.009 -17.316  1.00  0.89           O  
ATOM   2703  CG  ARG A 343      10.666 -15.557 -18.896  1.00  0.89           C  
ATOM   2704  CD  ARG A 343      10.850 -17.020 -18.519  1.00  0.89           C  
ATOM   2705  NE  ARG A 343      11.851 -17.185 -17.469  1.00  0.89           N  
ATOM   2706  NH1 ARG A 343      12.950 -18.933 -18.506  1.00  0.89           N  
ATOM   2707  NH2 ARG A 343      13.684 -18.152 -16.479  1.00  0.89           N  
ATOM   2708  CZ  ARG A 343      12.826 -18.090 -17.487  1.00  0.89           C  
ATOM   2709  N   PHE A 344       6.405 -13.945 -18.074  1.00  0.92           N  
ATOM   2710  CA  PHE A 344       5.202 -13.575 -17.337  1.00  0.92           C  
ATOM   2711  C   PHE A 344       4.025 -14.452 -17.747  1.00  0.92           C  
ATOM   2712  CB  PHE A 344       4.862 -12.099 -17.568  1.00  0.92           C  
ATOM   2713  O   PHE A 344       3.269 -14.923 -16.895  1.00  0.92           O  
ATOM   2714  CG  PHE A 344       5.582 -11.158 -16.639  1.00  0.92           C  
ATOM   2715  CD1 PHE A 344       5.320 -11.170 -15.275  1.00  0.92           C  
ATOM   2716  CD2 PHE A 344       6.522 -10.262 -17.132  1.00  0.92           C  
ATOM   2717  CE1 PHE A 344       5.985 -10.300 -14.414  1.00  0.92           C  
ATOM   2718  CE2 PHE A 344       7.190  -9.390 -16.278  1.00  0.92           C  
ATOM   2719  CZ  PHE A 344       6.920  -9.410 -14.919  1.00  0.92           C  
ATOM   2720  N   ARG A 345       3.913 -14.695 -19.010  1.00  0.89           N  
ATOM   2721  CA  ARG A 345       2.813 -15.486 -19.552  1.00  0.89           C  
ATOM   2722  C   ARG A 345       2.884 -16.929 -19.064  1.00  0.89           C  
ATOM   2723  CB  ARG A 345       2.826 -15.448 -21.082  1.00  0.89           C  
ATOM   2724  O   ARG A 345       1.868 -17.509 -18.676  1.00  0.89           O  
ATOM   2725  CG  ARG A 345       1.569 -16.016 -21.722  1.00  0.89           C  
ATOM   2726  CD  ARG A 345       1.634 -15.956 -23.242  1.00  0.89           C  
ATOM   2727  NE  ARG A 345       1.687 -14.579 -23.725  1.00  0.89           N  
ATOM   2728  NH1 ARG A 345       1.850 -15.150 -25.958  1.00  0.89           N  
ATOM   2729  NH2 ARG A 345       1.829 -12.945 -25.333  1.00  0.89           N  
ATOM   2730  CZ  ARG A 345       1.789 -14.228 -25.004  1.00  0.89           C  
ATOM   2731  N   LYS A 346       4.071 -17.471 -19.050  1.00  0.89           N  
ATOM   2732  CA  LYS A 346       4.279 -18.850 -18.619  1.00  0.89           C  
ATOM   2733  C   LYS A 346       3.913 -19.028 -17.148  1.00  0.89           C  
ATOM   2734  CB  LYS A 346       5.731 -19.272 -18.851  1.00  0.89           C  
ATOM   2735  O   LYS A 346       3.383 -20.070 -16.757  1.00  0.89           O  
ATOM   2736  CG  LYS A 346       6.060 -19.581 -20.304  1.00  0.89           C  
ATOM   2737  CD  LYS A 346       7.503 -20.042 -20.465  1.00  0.89           C  
ATOM   2738  CE  LYS A 346       7.861 -20.263 -21.928  1.00  0.89           C  
ATOM   2739  NZ  LYS A 346       9.303 -20.613 -22.099  1.00  0.89           N  
ATOM   2740  N   LEU A 347       4.107 -17.990 -16.408  1.00  0.88           N  
ATOM   2741  CA  LEU A 347       3.839 -18.074 -14.977  1.00  0.88           C  
ATOM   2742  C   LEU A 347       2.403 -17.666 -14.667  1.00  0.88           C  
ATOM   2743  CB  LEU A 347       4.814 -17.188 -14.197  1.00  0.88           C  
ATOM   2744  O   LEU A 347       1.959 -17.763 -13.520  1.00  0.88           O  
ATOM   2745  CG  LEU A 347       6.275 -17.639 -14.179  1.00  0.88           C  
ATOM   2746  CD1 LEU A 347       7.147 -16.584 -13.505  1.00  0.88           C  
ATOM   2747  CD2 LEU A 347       6.411 -18.984 -13.473  1.00  0.88           C  
ATOM   2748  N   GLY A 348       1.685 -17.269 -15.715  1.00  0.86           N  
ATOM   2749  CA  GLY A 348       0.307 -16.839 -15.539  1.00  0.86           C  
ATOM   2750  C   GLY A 348       0.180 -15.548 -14.754  1.00  0.86           C  
ATOM   2751  O   GLY A 348      -0.762 -15.378 -13.976  1.00  0.86           O  
ATOM   2752  N   ARG A 349       1.204 -14.783 -14.754  1.00  0.82           N  
ATOM   2753  CA  ARG A 349       1.207 -13.480 -14.097  1.00  0.82           C  
ATOM   2754  C   ARG A 349       1.400 -12.356 -15.109  1.00  0.82           C  
ATOM   2755  CB  ARG A 349       2.303 -13.419 -13.030  1.00  0.82           C  
ATOM   2756  O   ARG A 349       2.349 -12.379 -15.896  1.00  0.82           O  
ATOM   2757  CG  ARG A 349       2.184 -14.495 -11.963  1.00  0.82           C  
ATOM   2758  CD  ARG A 349       1.087 -14.173 -10.958  1.00  0.82           C  
ATOM   2759  NE  ARG A 349       1.099 -15.102  -9.831  1.00  0.82           N  
ATOM   2760  NH1 ARG A 349      -1.198 -15.163  -9.590  1.00  0.82           N  
ATOM   2761  NH2 ARG A 349       0.139 -16.394  -8.193  1.00  0.82           N  
ATOM   2762  CZ  ARG A 349       0.013 -15.551  -9.207  1.00  0.82           C  
ATOM   2763  N   PHE A 350       0.492 -11.366 -15.089  1.00  0.84           N  
ATOM   2764  CA  PHE A 350       0.550 -10.305 -16.087  1.00  0.84           C  
ATOM   2765  C   PHE A 350       0.754  -8.948 -15.425  1.00  0.84           C  
ATOM   2766  CB  PHE A 350      -0.729 -10.291 -16.932  1.00  0.84           C  
ATOM   2767  O   PHE A 350      -0.076  -8.512 -14.624  1.00  0.84           O  
ATOM   2768  CG  PHE A 350      -1.013 -11.596 -17.625  1.00  0.84           C  
ATOM   2769  CD1 PHE A 350      -0.428 -11.890 -18.850  1.00  0.84           C  
ATOM   2770  CD2 PHE A 350      -1.867 -12.529 -17.051  1.00  0.84           C  
ATOM   2771  CE1 PHE A 350      -0.690 -13.097 -19.494  1.00  0.84           C  
ATOM   2772  CE2 PHE A 350      -2.133 -13.737 -17.688  1.00  0.84           C  
ATOM   2773  CZ  PHE A 350      -1.545 -14.019 -18.910  1.00  0.84           C  
ATOM   2774  N   PRO A 351       1.866  -8.306 -15.705  1.00  0.86           N  
ATOM   2775  CA  PRO A 351       2.153  -7.001 -15.105  1.00  0.86           C  
ATOM   2776  C   PRO A 351       1.407  -5.859 -15.792  1.00  0.86           C  
ATOM   2777  CB  PRO A 351       3.665  -6.853 -15.287  1.00  0.86           C  
ATOM   2778  O   PRO A 351       2.032  -4.912 -16.276  1.00  0.86           O  
ATOM   2779  CG  PRO A 351       3.975  -7.614 -16.536  1.00  0.86           C  
ATOM   2780  CD  PRO A 351       3.004  -8.753 -16.655  1.00  0.86           C  
ATOM   2781  N   GLU A 352       0.108  -5.778 -15.748  1.00  0.88           N  
ATOM   2782  CA  GLU A 352      -0.739  -4.867 -16.513  1.00  0.88           C  
ATOM   2783  C   GLU A 352      -0.755  -3.475 -15.888  1.00  0.88           C  
ATOM   2784  CB  GLU A 352      -2.165  -5.415 -16.614  1.00  0.88           C  
ATOM   2785  O   GLU A 352      -1.078  -2.492 -16.558  1.00  0.88           O  
ATOM   2786  CG  GLU A 352      -2.285  -6.657 -17.485  1.00  0.88           C  
ATOM   2787  CD  GLU A 352      -3.694  -7.227 -17.525  1.00  0.88           C  
ATOM   2788  OE1 GLU A 352      -4.009  -8.002 -18.457  1.00  0.88           O  
ATOM   2789  OE2 GLU A 352      -4.490  -6.895 -16.618  1.00  0.88           O  
ATOM   2790  N   ALA A 353      -0.429  -3.471 -14.632  1.00  0.87           N  
ATOM   2791  CA  ALA A 353      -0.503  -2.193 -13.929  1.00  0.87           C  
ATOM   2792  C   ALA A 353       0.636  -1.269 -14.350  1.00  0.87           C  
ATOM   2793  CB  ALA A 353      -0.473  -2.414 -12.418  1.00  0.87           C  
ATOM   2794  O   ALA A 353       0.495  -0.044 -14.314  1.00  0.87           O  
ATOM   2795  N   PHE A 354       1.765  -1.854 -14.777  1.00  0.91           N  
ATOM   2796  CA  PHE A 354       2.955  -1.084 -15.121  1.00  0.91           C  
ATOM   2797  C   PHE A 354       2.881  -0.587 -16.560  1.00  0.91           C  
ATOM   2798  CB  PHE A 354       4.218  -1.928 -14.922  1.00  0.91           C  
ATOM   2799  O   PHE A 354       2.478  -1.328 -17.459  1.00  0.91           O  
ATOM   2800  CG  PHE A 354       4.373  -2.468 -13.526  1.00  0.91           C  
ATOM   2801  CD1 PHE A 354       4.439  -1.608 -12.436  1.00  0.91           C  
ATOM   2802  CD2 PHE A 354       4.453  -3.837 -13.304  1.00  0.91           C  
ATOM   2803  CE1 PHE A 354       4.583  -2.106 -11.143  1.00  0.91           C  
ATOM   2804  CE2 PHE A 354       4.596  -4.341 -12.014  1.00  0.91           C  
ATOM   2805  CZ  PHE A 354       4.662  -3.474 -10.935  1.00  0.91           C  
ATOM   2806  N   SER A 355       3.249   0.720 -16.741  1.00  0.88           N  
ATOM   2807  CA  SER A 355       3.153   1.339 -18.059  1.00  0.88           C  
ATOM   2808  C   SER A 355       4.059   0.638 -19.066  1.00  0.88           C  
ATOM   2809  CB  SER A 355       3.515   2.823 -17.983  1.00  0.88           C  
ATOM   2810  O   SER A 355       3.678   0.445 -20.223  1.00  0.88           O  
ATOM   2811  OG  SER A 355       4.846   2.994 -17.527  1.00  0.88           O  
ATOM   2812  N   SER A 356       5.197   0.278 -18.655  1.00  0.91           N  
ATOM   2813  CA  SER A 356       6.137  -0.458 -19.494  1.00  0.91           C  
ATOM   2814  C   SER A 356       7.200  -1.157 -18.653  1.00  0.91           C  
ATOM   2815  CB  SER A 356       6.806   0.480 -20.500  1.00  0.91           C  
ATOM   2816  O   SER A 356       7.466  -0.752 -17.519  1.00  0.91           O  
ATOM   2817  OG  SER A 356       7.586   1.458 -19.833  1.00  0.91           O  
ATOM   2818  N   ILE A 357       7.730  -2.313 -19.228  1.00  0.93           N  
ATOM   2819  CA  ILE A 357       8.816  -3.038 -18.577  1.00  0.93           C  
ATOM   2820  C   ILE A 357      10.006  -3.148 -19.527  1.00  0.93           C  
ATOM   2821  CB  ILE A 357       8.363  -4.443 -18.121  1.00  0.93           C  
ATOM   2822  O   ILE A 357       9.875  -3.663 -20.640  1.00  0.93           O  
ATOM   2823  CG1 ILE A 357       7.200  -4.333 -17.128  1.00  0.93           C  
ATOM   2824  CG2 ILE A 357       9.535  -5.216 -17.508  1.00  0.93           C  
ATOM   2825  CD1 ILE A 357       6.649  -5.676 -16.668  1.00  0.93           C  
ATOM   2826  N   HIS A 358      11.157  -2.595 -19.024  1.00  0.94           N  
ATOM   2827  CA  HIS A 358      12.366  -2.585 -19.840  1.00  0.94           C  
ATOM   2828  C   HIS A 358      13.492  -3.362 -19.166  1.00  0.94           C  
ATOM   2829  CB  HIS A 358      12.813  -1.149 -20.118  1.00  0.94           C  
ATOM   2830  O   HIS A 358      13.632  -3.324 -17.941  1.00  0.94           O  
ATOM   2831  CG  HIS A 358      11.813  -0.348 -20.889  1.00  0.94           C  
ATOM   2832  CD2 HIS A 358      10.698   0.306 -20.487  1.00  0.94           C  
ATOM   2833  ND1 HIS A 358      11.904  -0.155 -22.251  1.00  0.94           N  
ATOM   2834  CE1 HIS A 358      10.886   0.587 -22.653  1.00  0.94           C  
ATOM   2835  NE2 HIS A 358      10.139   0.880 -21.603  1.00  0.94           N  
ATOM   2836  N   TYR A 359      14.188  -4.068 -20.014  1.00  0.94           N  
ATOM   2837  CA  TYR A 359      15.338  -4.818 -19.521  1.00  0.94           C  
ATOM   2838  C   TYR A 359      16.641  -4.101 -19.855  1.00  0.94           C  
ATOM   2839  CB  TYR A 359      15.352  -6.230 -20.113  1.00  0.94           C  
ATOM   2840  O   TYR A 359      16.875  -3.731 -21.008  1.00  0.94           O  
ATOM   2841  CG  TYR A 359      16.600  -7.013 -19.784  1.00  0.94           C  
ATOM   2842  CD1 TYR A 359      17.641  -7.120 -20.704  1.00  0.94           C  
ATOM   2843  CD2 TYR A 359      16.741  -7.649 -18.555  1.00  0.94           C  
ATOM   2844  CE1 TYR A 359      18.793  -7.842 -20.407  1.00  0.94           C  
ATOM   2845  CE2 TYR A 359      17.888  -8.373 -18.247  1.00  0.94           C  
ATOM   2846  OH  TYR A 359      20.044  -9.180 -18.878  1.00  0.94           O  
ATOM   2847  CZ  TYR A 359      18.906  -8.464 -19.178  1.00  0.94           C  
ATOM   2848  N   LYS A 360      17.382  -3.888 -18.823  1.00  0.94           N  
ATOM   2849  CA  LYS A 360      18.732  -3.362 -19.003  1.00  0.94           C  
ATOM   2850  C   LYS A 360      19.756  -4.204 -18.246  1.00  0.94           C  
ATOM   2851  CB  LYS A 360      18.808  -1.906 -18.542  1.00  0.94           C  
ATOM   2852  O   LYS A 360      19.892  -4.077 -17.028  1.00  0.94           O  
ATOM   2853  CG  LYS A 360      20.144  -1.235 -18.827  1.00  0.94           C  
ATOM   2854  CD  LYS A 360      20.427  -1.166 -20.323  1.00  0.94           C  
ATOM   2855  CE  LYS A 360      21.810  -0.595 -20.605  1.00  0.94           C  
ATOM   2856  NZ  LYS A 360      22.121  -0.594 -22.066  1.00  0.94           N  
ATOM   2857  N   GLY A 361      20.619  -4.936 -19.063  1.00  0.92           N  
ATOM   2858  CA  GLY A 361      21.630  -5.797 -18.471  1.00  0.92           C  
ATOM   2859  C   GLY A 361      23.042  -5.277 -18.661  1.00  0.92           C  
ATOM   2860  O   GLY A 361      23.323  -4.567 -19.628  1.00  0.92           O  
ATOM   2861  N   THR A 362      23.841  -5.512 -17.642  1.00  0.91           N  
ATOM   2862  CA  THR A 362      25.262  -5.195 -17.732  1.00  0.91           C  
ATOM   2863  C   THR A 362      26.107  -6.333 -17.166  1.00  0.91           C  
ATOM   2864  CB  THR A 362      25.591  -3.888 -16.986  1.00  0.91           C  
ATOM   2865  O   THR A 362      25.741  -6.944 -16.159  1.00  0.91           O  
ATOM   2866  CG2 THR A 362      25.476  -4.072 -15.477  1.00  0.91           C  
ATOM   2867  OG1 THR A 362      26.928  -3.485 -17.308  1.00  0.91           O  
ATOM   2868  N   ARG A 363      27.078  -6.605 -17.949  1.00  0.89           N  
ATOM   2869  CA  ARG A 363      28.007  -7.624 -17.471  1.00  0.89           C  
ATOM   2870  C   ARG A 363      29.288  -6.990 -16.938  1.00  0.89           C  
ATOM   2871  CB  ARG A 363      28.339  -8.616 -18.587  1.00  0.89           C  
ATOM   2872  O   ARG A 363      29.993  -6.293 -17.671  1.00  0.89           O  
ATOM   2873  CG  ARG A 363      29.041  -9.875 -18.104  1.00  0.89           C  
ATOM   2874  CD  ARG A 363      29.219 -10.888 -19.226  1.00  0.89           C  
ATOM   2875  NE  ARG A 363      29.850 -12.115 -18.750  1.00  0.89           N  
ATOM   2876  NH1 ARG A 363      30.156 -13.020 -20.853  1.00  0.89           N  
ATOM   2877  NH2 ARG A 363      30.840 -14.173 -18.994  1.00  0.89           N  
ATOM   2878  CZ  ARG A 363      30.280 -13.100 -19.533  1.00  0.89           C  
ATOM   2879  N   THR A 364      29.612  -7.276 -15.620  1.00  0.87           N  
ATOM   2880  CA  THR A 364      30.780  -6.673 -14.987  1.00  0.87           C  
ATOM   2881  C   THR A 364      31.917  -7.685 -14.873  1.00  0.87           C  
ATOM   2882  CB  THR A 364      30.438  -6.122 -13.591  1.00  0.87           C  
ATOM   2883  O   THR A 364      31.889  -8.561 -14.007  1.00  0.87           O  
ATOM   2884  CG2 THR A 364      31.631  -5.398 -12.977  1.00  0.87           C  
ATOM   2885  OG1 THR A 364      29.342  -5.205 -13.701  1.00  0.87           O  
ATOM   2886  N   TYR A 365      32.885  -7.570 -15.769  1.00  0.80           N  
ATOM   2887  CA  TYR A 365      34.036  -8.466 -15.754  1.00  0.80           C  
ATOM   2888  C   TYR A 365      35.102  -7.968 -14.785  1.00  0.80           C  
ATOM   2889  CB  TYR A 365      34.630  -8.601 -17.160  1.00  0.80           C  
ATOM   2890  O   TYR A 365      35.644  -8.746 -13.997  1.00  0.80           O  
ATOM   2891  CG  TYR A 365      33.673  -9.186 -18.170  1.00  0.80           C  
ATOM   2892  CD1 TYR A 365      33.508 -10.565 -18.284  1.00  0.80           C  
ATOM   2893  CD2 TYR A 365      32.934  -8.363 -19.012  1.00  0.80           C  
ATOM   2894  CE1 TYR A 365      32.629 -11.109 -19.215  1.00  0.80           C  
ATOM   2895  CE2 TYR A 365      32.052  -8.896 -19.946  1.00  0.80           C  
ATOM   2896  OH  TYR A 365      31.034 -10.801 -20.963  1.00  0.80           O  
ATOM   2897  CZ  TYR A 365      31.906 -10.268 -20.040  1.00  0.80           C  
ATOM   2898  N   ASN A 366      35.280  -6.550 -14.949  1.00  0.78           N  
ATOM   2899  CA  ASN A 366      36.220  -5.868 -14.066  1.00  0.78           C  
ATOM   2900  C   ASN A 366      35.567  -4.682 -13.362  1.00  0.78           C  
ATOM   2901  CB  ASN A 366      37.453  -5.409 -14.847  1.00  0.78           C  
ATOM   2902  O   ASN A 366      35.125  -3.734 -14.013  1.00  0.78           O  
ATOM   2903  CG  ASN A 366      38.254  -6.567 -15.408  1.00  0.78           C  
ATOM   2904  ND2 ASN A 366      38.883  -6.352 -16.558  1.00  0.78           N  
ATOM   2905  OD1 ASN A 366      38.307  -7.647 -14.814  1.00  0.78           O  
ATOM   2906  N   PRO A 367      35.368  -4.715 -12.071  1.00  0.81           N  
ATOM   2907  CA  PRO A 367      34.828  -3.532 -11.396  1.00  0.81           C  
ATOM   2908  C   PRO A 367      35.644  -2.271 -11.674  1.00  0.81           C  
ATOM   2909  CB  PRO A 367      34.896  -3.910  -9.915  1.00  0.81           C  
ATOM   2910  O   PRO A 367      36.832  -2.358 -11.995  1.00  0.81           O  
ATOM   2911  CG  PRO A 367      35.100  -5.391  -9.907  1.00  0.81           C  
ATOM   2912  CD  PRO A 367      35.698  -5.796 -11.224  1.00  0.81           C  
ATOM   2913  N   PRO A 368      34.916  -1.117 -11.634  1.00  0.85           N  
ATOM   2914  CA  PRO A 368      33.530  -0.929 -11.201  1.00  0.85           C  
ATOM   2915  C   PRO A 368      32.525  -1.146 -12.330  1.00  0.85           C  
ATOM   2916  CB  PRO A 368      33.505   0.524 -10.720  1.00  0.85           C  
ATOM   2917  O   PRO A 368      32.907  -1.186 -13.502  1.00  0.85           O  
ATOM   2918  CG  PRO A 368      34.514   1.226 -11.571  1.00  0.85           C  
ATOM   2919  CD  PRO A 368      35.595   0.248 -11.932  1.00  0.85           C  
ATOM   2920  N   THR A 369      31.309  -1.492 -11.976  1.00  0.89           N  
ATOM   2921  CA  THR A 369      30.193  -1.677 -12.896  1.00  0.89           C  
ATOM   2922  C   THR A 369      29.936  -0.404 -13.698  1.00  0.89           C  
ATOM   2923  CB  THR A 369      28.911  -2.080 -12.145  1.00  0.89           C  
ATOM   2924  O   THR A 369      29.987   0.701 -13.153  1.00  0.89           O  
ATOM   2925  CG2 THR A 369      27.755  -2.309 -13.113  1.00  0.89           C  
ATOM   2926  OG1 THR A 369      29.153  -3.289 -11.414  1.00  0.89           O  
ATOM   2927  N   ASP A 370      29.699  -0.534 -14.941  1.00  0.89           N  
ATOM   2928  CA  ASP A 370      29.361   0.590 -15.809  1.00  0.89           C  
ATOM   2929  C   ASP A 370      27.863   0.882 -15.773  1.00  0.89           C  
ATOM   2930  CB  ASP A 370      29.807   0.311 -17.246  1.00  0.89           C  
ATOM   2931  O   ASP A 370      27.065   0.133 -16.341  1.00  0.89           O  
ATOM   2932  CG  ASP A 370      29.512   1.461 -18.193  1.00  0.89           C  
ATOM   2933  OD1 ASP A 370      29.204   2.576 -17.720  1.00  0.89           O  
ATOM   2934  OD2 ASP A 370      29.585   1.249 -19.423  1.00  0.89           O  
ATOM   2935  N   PHE A 371      27.470   2.022 -15.269  1.00  0.92           N  
ATOM   2936  CA  PHE A 371      26.068   2.372 -15.079  1.00  0.92           C  
ATOM   2937  C   PHE A 371      25.592   3.317 -16.176  1.00  0.92           C  
ATOM   2938  CB  PHE A 371      25.854   3.014 -13.705  1.00  0.92           C  
ATOM   2939  O   PHE A 371      24.474   3.833 -16.117  1.00  0.92           O  
ATOM   2940  CG  PHE A 371      26.046   2.063 -12.554  1.00  0.92           C  
ATOM   2941  CD1 PHE A 371      25.083   1.106 -12.258  1.00  0.92           C  
ATOM   2942  CD2 PHE A 371      27.190   2.126 -11.769  1.00  0.92           C  
ATOM   2943  CE1 PHE A 371      25.258   0.225 -11.193  1.00  0.92           C  
ATOM   2944  CE2 PHE A 371      27.371   1.249 -10.704  1.00  0.92           C  
ATOM   2945  CZ  PHE A 371      26.404   0.299 -10.417  1.00  0.92           C  
ATOM   2946  N   SER A 372      26.415   3.573 -17.134  1.00  0.88           N  
ATOM   2947  CA  SER A 372      26.068   4.519 -18.190  1.00  0.88           C  
ATOM   2948  C   SER A 372      24.856   4.042 -18.983  1.00  0.88           C  
ATOM   2949  CB  SER A 372      27.254   4.729 -19.132  1.00  0.88           C  
ATOM   2950  O   SER A 372      23.993   4.843 -19.349  1.00  0.88           O  
ATOM   2951  OG  SER A 372      27.685   3.495 -19.681  1.00  0.88           O  
ATOM   2952  N   GLY A 373      24.750   2.737 -19.166  1.00  0.90           N  
ATOM   2953  CA  GLY A 373      23.605   2.155 -19.848  1.00  0.90           C  
ATOM   2954  C   GLY A 373      22.295   2.387 -19.119  1.00  0.90           C  
ATOM   2955  O   GLY A 373      21.287   2.736 -19.737  1.00  0.90           O  
ATOM   2956  N   LEU A 374      22.342   2.115 -17.859  1.00  0.95           N  
ATOM   2957  CA  LEU A 374      21.171   2.357 -17.024  1.00  0.95           C  
ATOM   2958  C   LEU A 374      20.781   3.831 -17.048  1.00  0.95           C  
ATOM   2959  CB  LEU A 374      21.439   1.911 -15.584  1.00  0.95           C  
ATOM   2960  O   LEU A 374      19.602   4.163 -17.187  1.00  0.95           O  
ATOM   2961  CG  LEU A 374      20.320   2.172 -14.574  1.00  0.95           C  
ATOM   2962  CD1 LEU A 374      19.028   1.501 -15.030  1.00  0.95           C  
ATOM   2963  CD2 LEU A 374      20.724   1.680 -13.189  1.00  0.95           C  
ATOM   2964  N   ARG A 375      21.693   4.690 -16.943  1.00  0.93           N  
ATOM   2965  CA  ARG A 375      21.450   6.129 -16.956  1.00  0.93           C  
ATOM   2966  C   ARG A 375      20.787   6.561 -18.259  1.00  0.93           C  
ATOM   2967  CB  ARG A 375      22.758   6.897 -16.753  1.00  0.93           C  
ATOM   2968  O   ARG A 375      19.823   7.329 -18.246  1.00  0.93           O  
ATOM   2969  CG  ARG A 375      22.571   8.393 -16.558  1.00  0.93           C  
ATOM   2970  CD  ARG A 375      23.864   9.072 -16.129  1.00  0.93           C  
ATOM   2971  NE  ARG A 375      24.954   8.792 -17.059  1.00  0.93           N  
ATOM   2972  NH1 ARG A 375      26.626   8.962 -15.473  1.00  0.93           N  
ATOM   2973  NH2 ARG A 375      27.151   8.482 -17.652  1.00  0.93           N  
ATOM   2974  CZ  ARG A 375      26.241   8.746 -16.726  1.00  0.93           C  
ATOM   2975  N   ARG A 376      21.255   6.123 -19.349  1.00  0.91           N  
ATOM   2976  CA  ARG A 376      20.679   6.447 -20.650  1.00  0.91           C  
ATOM   2977  C   ARG A 376      19.235   5.966 -20.744  1.00  0.91           C  
ATOM   2978  CB  ARG A 376      21.512   5.831 -21.776  1.00  0.91           C  
ATOM   2979  O   ARG A 376      18.364   6.689 -21.233  1.00  0.91           O  
ATOM   2980  CG  ARG A 376      21.080   6.261 -23.168  1.00  0.91           C  
ATOM   2981  CD  ARG A 376      22.053   5.779 -24.235  1.00  0.91           C  
ATOM   2982  NE  ARG A 376      22.151   4.322 -24.256  1.00  0.91           N  
ATOM   2983  NH1 ARG A 376      24.413   4.275 -24.724  1.00  0.91           N  
ATOM   2984  NH2 ARG A 376      23.246   2.317 -24.483  1.00  0.91           N  
ATOM   2985  CZ  ARG A 376      23.270   3.641 -24.487  1.00  0.91           C  
ATOM   2986  N   ALA A 377      19.050   4.761 -20.311  1.00  0.93           N  
ATOM   2987  CA  ALA A 377      17.696   4.214 -20.309  1.00  0.93           C  
ATOM   2988  C   ALA A 377      16.762   5.064 -19.453  1.00  0.93           C  
ATOM   2989  CB  ALA A 377      17.706   2.771 -19.810  1.00  0.93           C  
ATOM   2990  O   ALA A 377      15.628   5.343 -19.849  1.00  0.93           O  
ATOM   2991  N   LEU A 378      17.282   5.484 -18.364  1.00  0.95           N  
ATOM   2992  CA  LEU A 378      16.520   6.331 -17.452  1.00  0.95           C  
ATOM   2993  C   LEU A 378      16.164   7.658 -18.114  1.00  0.95           C  
ATOM   2994  CB  LEU A 378      17.312   6.584 -16.167  1.00  0.95           C  
ATOM   2995  O   LEU A 378      15.015   8.103 -18.044  1.00  0.95           O  
ATOM   2996  CG  LEU A 378      17.284   5.467 -15.123  1.00  0.95           C  
ATOM   2997  CD1 LEU A 378      18.333   5.723 -14.045  1.00  0.95           C  
ATOM   2998  CD2 LEU A 378      15.895   5.344 -14.506  1.00  0.95           C  
ATOM   2999  N   GLU A 379      17.081   8.252 -18.714  1.00  0.92           N  
ATOM   3000  CA  GLU A 379      16.880   9.541 -19.370  1.00  0.92           C  
ATOM   3001  C   GLU A 379      15.827   9.441 -20.470  1.00  0.92           C  
ATOM   3002  CB  GLU A 379      18.198  10.061 -19.950  1.00  0.92           C  
ATOM   3003  O   GLU A 379      14.986  10.332 -20.614  1.00  0.92           O  
ATOM   3004  CG  GLU A 379      19.173  10.571 -18.898  1.00  0.92           C  
ATOM   3005  CD  GLU A 379      20.559  10.857 -19.454  1.00  0.92           C  
ATOM   3006  OE1 GLU A 379      21.413  11.392 -18.711  1.00  0.92           O  
ATOM   3007  OE2 GLU A 379      20.793  10.545 -20.643  1.00  0.92           O  
ATOM   3008  N   GLN A 380      15.822   8.360 -21.138  1.00  0.91           N  
ATOM   3009  CA  GLN A 380      14.849   8.143 -22.203  1.00  0.91           C  
ATOM   3010  C   GLN A 380      13.439   7.994 -21.637  1.00  0.91           C  
ATOM   3011  CB  GLN A 380      15.218   6.906 -23.024  1.00  0.91           C  
ATOM   3012  O   GLN A 380      12.493   8.598 -22.147  1.00  0.91           O  
ATOM   3013  CG  GLN A 380      16.420   7.110 -23.937  1.00  0.91           C  
ATOM   3014  CD  GLN A 380      16.839   5.838 -24.649  1.00  0.91           C  
ATOM   3015  NE2 GLN A 380      17.830   5.949 -25.527  1.00  0.91           N  
ATOM   3016  OE1 GLN A 380      16.277   4.764 -24.412  1.00  0.91           O  
ATOM   3017  N   LEU A 381      13.312   7.336 -20.588  1.00  0.91           N  
ATOM   3018  CA  LEU A 381      12.006   7.050 -20.004  1.00  0.91           C  
ATOM   3019  C   LEU A 381      11.471   8.261 -19.248  1.00  0.91           C  
ATOM   3020  CB  LEU A 381      12.091   5.844 -19.064  1.00  0.91           C  
ATOM   3021  O   LEU A 381      10.259   8.484 -19.203  1.00  0.91           O  
ATOM   3022  CG  LEU A 381      12.259   4.477 -19.729  1.00  0.91           C  
ATOM   3023  CD1 LEU A 381      12.426   3.391 -18.672  1.00  0.91           C  
ATOM   3024  CD2 LEU A 381      11.069   4.172 -20.633  1.00  0.91           C  
ATOM   3025  N   LEU A 382      12.407   8.963 -18.644  1.00  0.90           N  
ATOM   3026  CA  LEU A 382      12.002  10.139 -17.883  1.00  0.90           C  
ATOM   3027  C   LEU A 382      11.487  11.236 -18.810  1.00  0.90           C  
ATOM   3028  CB  LEU A 382      13.172  10.668 -17.049  1.00  0.90           C  
ATOM   3029  O   LEU A 382      10.676  12.070 -18.401  1.00  0.90           O  
ATOM   3030  CG  LEU A 382      13.537   9.859 -15.803  1.00  0.90           C  
ATOM   3031  CD1 LEU A 382      14.794  10.426 -15.152  1.00  0.90           C  
ATOM   3032  CD2 LEU A 382      12.376   9.846 -14.815  1.00  0.90           C  
ATOM   3033  N   GLU A 383      11.824  11.200 -20.023  1.00  0.86           N  
ATOM   3034  CA  GLU A 383      11.374  12.176 -21.011  1.00  0.86           C  
ATOM   3035  C   GLU A 383       9.981  11.832 -21.532  1.00  0.86           C  
ATOM   3036  CB  GLU A 383      12.365  12.259 -22.175  1.00  0.86           C  
ATOM   3037  O   GLU A 383       9.267  12.703 -22.033  1.00  0.86           O  
ATOM   3038  CG  GLU A 383      13.664  12.969 -21.827  1.00  0.86           C  
ATOM   3039  CD  GLU A 383      14.696  12.913 -22.942  1.00  0.86           C  
ATOM   3040  OE1 GLU A 383      15.826  13.418 -22.750  1.00  0.86           O  
ATOM   3041  OE2 GLU A 383      14.372  12.361 -24.017  1.00  0.86           O  
ATOM   3042  N   ASN A 384       9.599  10.615 -21.269  1.00  0.82           N  
ATOM   3043  CA  ASN A 384       8.271  10.162 -21.668  1.00  0.82           C  
ATOM   3044  C   ASN A 384       7.205  10.601 -20.668  1.00  0.82           C  
ATOM   3045  CB  ASN A 384       8.249   8.641 -21.833  1.00  0.82           C  
ATOM   3046  O   ASN A 384       7.187  10.134 -19.528  1.00  0.82           O  
ATOM   3047  CG  ASN A 384       6.940   8.134 -22.405  1.00  0.82           C  
ATOM   3048  ND2 ASN A 384       6.888   6.844 -22.714  1.00  0.82           N  
ATOM   3049  OD1 ASN A 384       5.984   8.896 -22.570  1.00  0.82           O  
ATOM   3050  N   ASN A 385       6.213  11.470 -21.108  1.00  0.81           N  
ATOM   3051  CA  ASN A 385       5.186  12.015 -20.228  1.00  0.81           C  
ATOM   3052  C   ASN A 385       3.795  11.525 -20.619  1.00  0.81           C  
ATOM   3053  CB  ASN A 385       5.230  13.545 -20.234  1.00  0.81           C  
ATOM   3054  O   ASN A 385       2.790  12.144 -20.263  1.00  0.81           O  
ATOM   3055  CG  ASN A 385       6.522  14.094 -19.661  1.00  0.81           C  
ATOM   3056  ND2 ASN A 385       6.958  15.239 -20.172  1.00  0.81           N  
ATOM   3057  OD1 ASN A 385       7.124  13.493 -18.767  1.00  0.81           O  
ATOM   3058  N   THR A 386       3.722  10.457 -21.355  1.00  0.75           N  
ATOM   3059  CA  THR A 386       2.445   9.979 -21.873  1.00  0.75           C  
ATOM   3060  C   THR A 386       1.569   9.445 -20.743  1.00  0.75           C  
ATOM   3061  CB  THR A 386       2.647   8.881 -22.933  1.00  0.75           C  
ATOM   3062  O   THR A 386       0.359   9.679 -20.725  1.00  0.75           O  
ATOM   3063  CG2 THR A 386       3.316   9.440 -24.184  1.00  0.75           C  
ATOM   3064  OG1 THR A 386       3.473   7.844 -22.387  1.00  0.75           O  
ATOM   3065  N   THR A 387       2.247   8.773 -19.799  1.00  0.70           N  
ATOM   3066  CA  THR A 387       1.471   8.149 -18.733  1.00  0.70           C  
ATOM   3067  C   THR A 387       1.488   9.012 -17.475  1.00  0.70           C  
ATOM   3068  CB  THR A 387       2.006   6.744 -18.402  1.00  0.70           C  
ATOM   3069  O   THR A 387       0.443   9.254 -16.867  1.00  0.70           O  
ATOM   3070  CG2 THR A 387       1.758   5.775 -19.553  1.00  0.70           C  
ATOM   3071  OG1 THR A 387       3.415   6.821 -18.153  1.00  0.70           O  
ATOM   3072  N   ARG A 388       2.675   9.486 -17.200  1.00  0.82           N  
ATOM   3073  CA  ARG A 388       2.831  10.265 -15.976  1.00  0.82           C  
ATOM   3074  C   ARG A 388       3.689  11.502 -16.220  1.00  0.82           C  
ATOM   3075  CB  ARG A 388       3.448   9.409 -14.868  1.00  0.82           C  
ATOM   3076  O   ARG A 388       4.833  11.392 -16.663  1.00  0.82           O  
ATOM   3077  CG  ARG A 388       2.558   8.267 -14.404  1.00  0.82           C  
ATOM   3078  CD  ARG A 388       3.171   7.516 -13.230  1.00  0.82           C  
ATOM   3079  NE  ARG A 388       2.289   6.457 -12.748  1.00  0.82           N  
ATOM   3080  NH1 ARG A 388       2.050   7.338 -10.626  1.00  0.82           N  
ATOM   3081  NH2 ARG A 388       0.985   5.388 -11.189  1.00  0.82           N  
ATOM   3082  CZ  ARG A 388       1.777   6.396 -11.522  1.00  0.82           C  
ATOM   3083  N   SER A 389       3.085  12.692 -15.828  1.00  0.84           N  
ATOM   3084  CA  SER A 389       3.777  13.961 -16.028  1.00  0.84           C  
ATOM   3085  C   SER A 389       4.400  14.461 -14.729  1.00  0.84           C  
ATOM   3086  CB  SER A 389       2.816  15.014 -16.581  1.00  0.84           C  
ATOM   3087  O   SER A 389       3.979  14.066 -13.640  1.00  0.84           O  
ATOM   3088  OG  SER A 389       1.708  15.188 -15.715  1.00  0.84           O  
ATOM   3089  N   PRO A 390       5.463  15.222 -14.870  1.00  0.88           N  
ATOM   3090  CA  PRO A 390       6.090  15.801 -13.679  1.00  0.88           C  
ATOM   3091  C   PRO A 390       5.120  16.639 -12.850  1.00  0.88           C  
ATOM   3092  CB  PRO A 390       7.208  16.672 -14.259  1.00  0.88           C  
ATOM   3093  O   PRO A 390       4.237  17.298 -13.405  1.00  0.88           O  
ATOM   3094  CG  PRO A 390       7.451  16.122 -15.627  1.00  0.88           C  
ATOM   3095  CD  PRO A 390       6.171  15.526 -16.136  1.00  0.88           C  
ATOM   3096  N   ARG A 391       5.344  16.508 -11.456  1.00  0.88           N  
ATOM   3097  CA  ARG A 391       4.443  17.184 -10.529  1.00  0.88           C  
ATOM   3098  C   ARG A 391       5.223  18.022  -9.521  1.00  0.88           C  
ATOM   3099  CB  ARG A 391       3.562  16.169  -9.797  1.00  0.88           C  
ATOM   3100  O   ARG A 391       6.422  17.812  -9.327  1.00  0.88           O  
ATOM   3101  CG  ARG A 391       2.779  15.253 -10.723  1.00  0.88           C  
ATOM   3102  CD  ARG A 391       2.288  14.007  -9.999  1.00  0.88           C  
ATOM   3103  NE  ARG A 391       3.341  13.002  -9.880  1.00  0.88           N  
ATOM   3104  NH1 ARG A 391       1.985  11.395  -8.923  1.00  0.88           N  
ATOM   3105  NH2 ARG A 391       4.200  10.950  -9.311  1.00  0.88           N  
ATOM   3106  CZ  ARG A 391       3.173  11.785  -9.372  1.00  0.88           C  
ATOM   3107  N   HIS A 392       4.404  18.913  -8.898  1.00  0.90           N  
ATOM   3108  CA  HIS A 392       4.978  19.678  -7.797  1.00  0.90           C  
ATOM   3109  C   HIS A 392       5.254  18.787  -6.591  1.00  0.90           C  
ATOM   3110  CB  HIS A 392       4.047  20.826  -7.399  1.00  0.90           C  
ATOM   3111  O   HIS A 392       4.511  17.837  -6.333  1.00  0.90           O  
ATOM   3112  CG  HIS A 392       3.909  21.879  -8.452  1.00  0.90           C  
ATOM   3113  CD2 HIS A 392       3.095  21.956  -9.531  1.00  0.90           C  
ATOM   3114  ND1 HIS A 392       4.675  23.024  -8.463  1.00  0.90           N  
ATOM   3115  CE1 HIS A 392       4.336  23.763  -9.507  1.00  0.90           C  
ATOM   3116  NE2 HIS A 392       3.379  23.137 -10.171  1.00  0.90           N  
ATOM   3117  N   PRO A 393       6.321  19.049  -5.944  1.00  0.91           N  
ATOM   3118  CA  PRO A 393       6.648  18.232  -4.773  1.00  0.91           C  
ATOM   3119  C   PRO A 393       5.506  18.166  -3.762  1.00  0.91           C  
ATOM   3120  CB  PRO A 393       7.866  18.942  -4.177  1.00  0.91           C  
ATOM   3121  O   PRO A 393       5.316  17.139  -3.106  1.00  0.91           O  
ATOM   3122  CG  PRO A 393       8.455  19.711  -5.315  1.00  0.91           C  
ATOM   3123  CD  PRO A 393       7.355  20.058  -6.276  1.00  0.91           C  
ATOM   3124  N   GLY A 394       4.767  19.197  -3.688  1.00  0.89           N  
ATOM   3125  CA  GLY A 394       3.631  19.235  -2.781  1.00  0.89           C  
ATOM   3126  C   GLY A 394       2.591  18.174  -3.083  1.00  0.89           C  
ATOM   3127  O   GLY A 394       2.031  17.567  -2.167  1.00  0.89           O  
ATOM   3128  N   VAL A 395       2.373  17.986  -4.324  1.00  0.87           N  
ATOM   3129  CA  VAL A 395       1.401  16.997  -4.779  1.00  0.87           C  
ATOM   3130  C   VAL A 395       1.893  15.593  -4.433  1.00  0.87           C  
ATOM   3131  CB  VAL A 395       1.143  17.111  -6.298  1.00  0.87           C  
ATOM   3132  O   VAL A 395       1.110  14.744  -3.999  1.00  0.87           O  
ATOM   3133  CG1 VAL A 395       0.195  16.010  -6.769  1.00  0.87           C  
ATOM   3134  CG2 VAL A 395       0.578  18.489  -6.640  1.00  0.87           C  
ATOM   3135  N   ILE A 396       3.189  15.406  -4.564  1.00  0.89           N  
ATOM   3136  CA  ILE A 396       3.801  14.116  -4.263  1.00  0.89           C  
ATOM   3137  C   ILE A 396       3.617  13.791  -2.782  1.00  0.89           C  
ATOM   3138  CB  ILE A 396       5.301  14.102  -4.633  1.00  0.89           C  
ATOM   3139  O   ILE A 396       3.180  12.693  -2.431  1.00  0.89           O  
ATOM   3140  CG1 ILE A 396       5.481  14.305  -6.142  1.00  0.89           C  
ATOM   3141  CG2 ILE A 396       5.958  12.798  -4.173  1.00  0.89           C  
ATOM   3142  CD1 ILE A 396       6.919  14.576  -6.562  1.00  0.89           C  
ATOM   3143  N   PHE A 397       3.852  14.751  -1.995  1.00  0.90           N  
ATOM   3144  CA  PHE A 397       3.733  14.572  -0.553  1.00  0.90           C  
ATOM   3145  C   PHE A 397       2.282  14.327  -0.156  1.00  0.90           C  
ATOM   3146  CB  PHE A 397       4.281  15.795   0.189  1.00  0.90           C  
ATOM   3147  O   PHE A 397       1.994  13.430   0.639  1.00  0.90           O  
ATOM   3148  CG  PHE A 397       4.124  15.719   1.684  1.00  0.90           C  
ATOM   3149  CD1 PHE A 397       3.143  16.459   2.332  1.00  0.90           C  
ATOM   3150  CD2 PHE A 397       4.959  14.908   2.441  1.00  0.90           C  
ATOM   3151  CE1 PHE A 397       2.995  16.391   3.715  1.00  0.90           C  
ATOM   3152  CE2 PHE A 397       4.818  14.834   3.824  1.00  0.90           C  
ATOM   3153  CZ  PHE A 397       3.836  15.577   4.459  1.00  0.90           C  
ATOM   3154  N   LYS A 398       1.388  15.068  -0.658  1.00  0.87           N  
ATOM   3155  CA  LYS A 398      -0.031  14.930  -0.341  1.00  0.87           C  
ATOM   3156  C   LYS A 398      -0.546  13.543  -0.717  1.00  0.87           C  
ATOM   3157  CB  LYS A 398      -0.849  16.005  -1.058  1.00  0.87           C  
ATOM   3158  O   LYS A 398      -1.323  12.941   0.026  1.00  0.87           O  
ATOM   3159  CG  LYS A 398      -0.710  17.394  -0.453  1.00  0.87           C  
ATOM   3160  CD  LYS A 398      -1.568  18.414  -1.192  1.00  0.87           C  
ATOM   3161  CE  LYS A 398      -1.394  19.813  -0.617  1.00  0.87           C  
ATOM   3162  NZ  LYS A 398      -2.169  20.829  -1.390  1.00  0.87           N  
ATOM   3163  N   ALA A 399      -0.064  13.106  -1.864  1.00  0.84           N  
ATOM   3164  CA  ALA A 399      -0.456  11.773  -2.315  1.00  0.84           C  
ATOM   3165  C   ALA A 399       0.057  10.698  -1.361  1.00  0.84           C  
ATOM   3166  CB  ALA A 399       0.059  11.517  -3.728  1.00  0.84           C  
ATOM   3167  O   ALA A 399      -0.689   9.797  -0.971  1.00  0.84           O  
ATOM   3168  N   LEU A 400       1.292  10.832  -1.035  1.00  0.88           N  
ATOM   3169  CA  LEU A 400       1.902   9.875  -0.118  1.00  0.88           C  
ATOM   3170  C   LEU A 400       1.193   9.887   1.232  1.00  0.88           C  
ATOM   3171  CB  LEU A 400       3.389  10.186   0.070  1.00  0.88           C  
ATOM   3172  O   LEU A 400       0.887   8.830   1.786  1.00  0.88           O  
ATOM   3173  CG  LEU A 400       4.169   9.243   0.987  1.00  0.88           C  
ATOM   3174  CD1 LEU A 400       4.133   7.820   0.438  1.00  0.88           C  
ATOM   3175  CD2 LEU A 400       5.607   9.723   1.151  1.00  0.88           C  
ATOM   3176  N   LYS A 401       0.960  11.066   1.731  1.00  0.87           N  
ATOM   3177  CA  LYS A 401       0.296  11.213   3.023  1.00  0.87           C  
ATOM   3178  C   LYS A 401      -1.113  10.627   2.986  1.00  0.87           C  
ATOM   3179  CB  LYS A 401       0.240  12.685   3.433  1.00  0.87           C  
ATOM   3180  O   LYS A 401      -1.515   9.907   3.902  1.00  0.87           O  
ATOM   3181  CG  LYS A 401      -0.298  12.916   4.837  1.00  0.87           C  
ATOM   3182  CD  LYS A 401      -0.068  14.351   5.296  1.00  0.87           C  
ATOM   3183  CE  LYS A 401      -0.567  14.571   6.717  1.00  0.87           C  
ATOM   3184  NZ  LYS A 401      -0.400  15.991   7.149  1.00  0.87           N  
ATOM   3185  N   ALA A 402      -1.831  10.916   1.972  1.00  0.81           N  
ATOM   3186  CA  ALA A 402      -3.196  10.424   1.810  1.00  0.81           C  
ATOM   3187  C   ALA A 402      -3.230   8.898   1.783  1.00  0.81           C  
ATOM   3188  CB  ALA A 402      -3.818  10.989   0.536  1.00  0.81           C  
ATOM   3189  O   ALA A 402      -4.076   8.278   2.432  1.00  0.81           O  
ATOM   3190  N   LEU A 403      -2.284   8.370   1.061  1.00  0.80           N  
ATOM   3191  CA  LEU A 403      -2.223   6.917   0.947  1.00  0.80           C  
ATOM   3192  C   LEU A 403      -1.788   6.286   2.266  1.00  0.80           C  
ATOM   3193  CB  LEU A 403      -1.260   6.507  -0.170  1.00  0.80           C  
ATOM   3194  O   LEU A 403      -2.305   5.236   2.656  1.00  0.80           O  
ATOM   3195  CG  LEU A 403      -1.719   6.793  -1.601  1.00  0.80           C  
ATOM   3196  CD1 LEU A 403      -0.574   6.565  -2.581  1.00  0.80           C  
ATOM   3197  CD2 LEU A 403      -2.919   5.924  -1.961  1.00  0.80           C  
ATOM   3198  N   SER A 404      -0.899   6.957   2.929  1.00  0.83           N  
ATOM   3199  CA  SER A 404      -0.412   6.458   4.211  1.00  0.83           C  
ATOM   3200  C   SER A 404      -1.508   6.497   5.271  1.00  0.83           C  
ATOM   3201  CB  SER A 404       0.793   7.274   4.681  1.00  0.83           C  
ATOM   3202  O   SER A 404      -1.634   5.571   6.075  1.00  0.83           O  
ATOM   3203  OG  SER A 404       1.917   7.035   3.851  1.00  0.83           O  
ATOM   3204  N   ASP A 405      -2.240   7.483   5.326  1.00  0.80           N  
ATOM   3205  CA  ASP A 405      -3.329   7.630   6.286  1.00  0.80           C  
ATOM   3206  C   ASP A 405      -4.426   6.598   6.035  1.00  0.80           C  
ATOM   3207  CB  ASP A 405      -3.912   9.044   6.223  1.00  0.80           C  
ATOM   3208  O   ASP A 405      -4.994   6.046   6.979  1.00  0.80           O  
ATOM   3209  CG  ASP A 405      -2.975  10.097   6.787  1.00  0.80           C  
ATOM   3210  OD1 ASP A 405      -2.003   9.738   7.486  1.00  0.80           O  
ATOM   3211  OD2 ASP A 405      -3.212  11.298   6.531  1.00  0.80           O  
ATOM   3212  N   ARG A 406      -4.537   6.249   4.862  1.00  0.73           N  
ATOM   3213  CA  ARG A 406      -5.625   5.347   4.500  1.00  0.73           C  
ATOM   3214  C   ARG A 406      -5.233   3.893   4.736  1.00  0.73           C  
ATOM   3215  CB  ARG A 406      -6.029   5.550   3.038  1.00  0.73           C  
ATOM   3216  O   ARG A 406      -6.038   3.099   5.228  1.00  0.73           O  
ATOM   3217  CG  ARG A 406      -7.298   4.814   2.641  1.00  0.73           C  
ATOM   3218  CD  ARG A 406      -7.852   5.318   1.316  1.00  0.73           C  
ATOM   3219  NE  ARG A 406      -9.084   4.626   0.949  1.00  0.73           N  
ATOM   3220  NH1 ARG A 406      -9.388   5.782  -1.029  1.00  0.73           N  
ATOM   3221  NH2 ARG A 406     -10.893   4.174  -0.393  1.00  0.73           N  
ATOM   3222  CZ  ARG A 406      -9.785   4.862  -0.157  1.00  0.73           C  
ATOM   3223  N   PHE A 407      -4.029   3.615   4.232  1.00  0.75           N  
ATOM   3224  CA  PHE A 407      -3.563   2.239   4.361  1.00  0.75           C  
ATOM   3225  C   PHE A 407      -2.633   2.094   5.560  1.00  0.75           C  
ATOM   3226  CB  PHE A 407      -2.847   1.790   3.084  1.00  0.75           C  
ATOM   3227  O   PHE A 407      -1.457   1.758   5.402  1.00  0.75           O  
ATOM   3228  CG  PHE A 407      -3.727   1.791   1.863  1.00  0.75           C  
ATOM   3229  CD1 PHE A 407      -4.734   0.846   1.714  1.00  0.75           C  
ATOM   3230  CD2 PHE A 407      -3.547   2.739   0.864  1.00  0.75           C  
ATOM   3231  CE1 PHE A 407      -5.550   0.844   0.584  1.00  0.75           C  
ATOM   3232  CE2 PHE A 407      -4.358   2.744  -0.267  1.00  0.75           C  
ATOM   3233  CZ  PHE A 407      -5.358   1.795  -0.405  1.00  0.75           C  
ATOM   3234  N   SER A 408      -3.128   2.579   6.791  1.00  0.72           N  
ATOM   3235  CA  SER A 408      -2.412   2.459   8.057  1.00  0.72           C  
ATOM   3236  C   SER A 408      -3.184   1.596   9.049  1.00  0.72           C  
ATOM   3237  CB  SER A 408      -2.157   3.841   8.661  1.00  0.72           C  
ATOM   3238  O   SER A 408      -4.348   1.263   8.815  1.00  0.72           O  
ATOM   3239  OG  SER A 408      -3.379   4.497   8.951  1.00  0.72           O  
ATOM   3240  N   GLY A 409      -2.500   0.934   9.950  1.00  0.67           N  
ATOM   3241  CA  GLY A 409      -3.117   0.098  10.967  1.00  0.67           C  
ATOM   3242  C   GLY A 409      -2.373  -1.202  11.203  1.00  0.67           C  
ATOM   3243  O   GLY A 409      -1.364  -1.473  10.549  1.00  0.67           O  
ATOM   3244  N   GLU A 410      -2.858  -1.931  12.295  1.00  0.65           N  
ATOM   3245  CA  GLU A 410      -2.232  -3.200  12.655  1.00  0.65           C  
ATOM   3246  C   GLU A 410      -2.832  -4.356  11.860  1.00  0.65           C  
ATOM   3247  CB  GLU A 410      -2.374  -3.463  14.156  1.00  0.65           C  
ATOM   3248  O   GLU A 410      -4.042  -4.391  11.623  1.00  0.65           O  
ATOM   3249  CG  GLU A 410      -1.529  -2.542  15.024  1.00  0.65           C  
ATOM   3250  CD  GLU A 410      -1.490  -2.964  16.485  1.00  0.65           C  
ATOM   3251  OE1 GLU A 410      -0.763  -2.327  17.281  1.00  0.65           O  
ATOM   3252  OE2 GLU A 410      -2.192  -3.939  16.835  1.00  0.65           O  
ATOM   3253  N   ILE A 411      -1.943  -5.155  11.234  1.00  0.61           N  
ATOM   3254  CA  ILE A 411      -2.383  -6.376  10.567  1.00  0.61           C  
ATOM   3255  C   ILE A 411      -2.084  -7.584  11.451  1.00  0.61           C  
ATOM   3256  CB  ILE A 411      -1.707  -6.541   9.187  1.00  0.61           C  
ATOM   3257  O   ILE A 411      -0.933  -7.817  11.826  1.00  0.61           O  
ATOM   3258  CG1 ILE A 411      -1.906  -5.278   8.340  1.00  0.61           C  
ATOM   3259  CG2 ILE A 411      -2.251  -7.776   8.464  1.00  0.61           C  
ATOM   3260  CD1 ILE A 411      -1.006  -5.207   7.115  1.00  0.61           C  
ATOM   3261  N   PRO A 412      -3.165  -8.245  11.970  1.00  0.58           N  
ATOM   3262  CA  PRO A 412      -2.900  -9.437  12.779  1.00  0.58           C  
ATOM   3263  C   PRO A 412      -2.083 -10.488  12.032  1.00  0.58           C  
ATOM   3264  CB  PRO A 412      -4.301  -9.962  13.102  1.00  0.58           C  
ATOM   3265  O   PRO A 412      -2.278 -10.688  10.830  1.00  0.58           O  
ATOM   3266  CG  PRO A 412      -5.221  -8.835  12.758  1.00  0.58           C  
ATOM   3267  CD  PRO A 412      -4.524  -7.932  11.780  1.00  0.58           C  
ATOM   3268  N   ASP A 413      -0.911 -10.908  12.512  1.00  0.56           N  
ATOM   3269  CA  ASP A 413       0.063 -11.841  11.956  1.00  0.56           C  
ATOM   3270  C   ASP A 413      -0.580 -13.194  11.657  1.00  0.56           C  
ATOM   3271  CB  ASP A 413       1.244 -12.020  12.913  1.00  0.56           C  
ATOM   3272  O   ASP A 413      -0.168 -13.891  10.728  1.00  0.56           O  
ATOM   3273  CG  ASP A 413       2.196 -10.837  12.908  1.00  0.56           C  
ATOM   3274  OD1 ASP A 413       2.169 -10.036  11.948  1.00  0.56           O  
ATOM   3275  OD2 ASP A 413       2.982 -10.706  13.870  1.00  0.56           O  
ATOM   3276  N   ASP A 414      -1.848 -13.528  12.256  1.00  0.54           N  
ATOM   3277  CA  ASP A 414      -2.320 -14.908  12.300  1.00  0.54           C  
ATOM   3278  C   ASP A 414      -3.109 -15.259  11.040  1.00  0.54           C  
ATOM   3279  CB  ASP A 414      -3.183 -15.141  13.542  1.00  0.54           C  
ATOM   3280  O   ASP A 414      -3.192 -16.428  10.660  1.00  0.54           O  
ATOM   3281  CG  ASP A 414      -3.011 -14.059  14.595  1.00  0.54           C  
ATOM   3282  OD1 ASP A 414      -2.052 -13.264  14.501  1.00  0.54           O  
ATOM   3283  OD2 ASP A 414      -3.841 -14.004  15.528  1.00  0.54           O  
ATOM   3284  N   GLN A 415      -3.329 -14.294  10.065  1.00  0.50           N  
ATOM   3285  CA  GLN A 415      -4.183 -14.560   8.912  1.00  0.50           C  
ATOM   3286  C   GLN A 415      -3.374 -14.559   7.617  1.00  0.50           C  
ATOM   3287  CB  GLN A 415      -5.309 -13.528   8.828  1.00  0.50           C  
ATOM   3288  O   GLN A 415      -3.925 -14.773   6.536  1.00  0.50           O  
ATOM   3289  CG  GLN A 415      -6.382 -13.701   9.895  1.00  0.50           C  
ATOM   3290  CD  GLN A 415      -7.502 -12.686   9.770  1.00  0.50           C  
ATOM   3291  NE2 GLN A 415      -8.197 -12.431  10.874  1.00  0.50           N  
ATOM   3292  OE1 GLN A 415      -7.742 -12.135   8.691  1.00  0.50           O  
ATOM   3293  N   MET A 416      -2.022 -14.923   7.665  1.00  0.52           N  
ATOM   3294  CA  MET A 416      -1.309 -14.707   6.410  1.00  0.52           C  
ATOM   3295  C   MET A 416      -1.081 -16.027   5.679  1.00  0.52           C  
ATOM   3296  CB  MET A 416       0.030 -14.012   6.663  1.00  0.52           C  
ATOM   3297  O   MET A 416      -0.524 -16.967   6.247  1.00  0.52           O  
ATOM   3298  CG  MET A 416       0.144 -12.644   6.011  1.00  0.52           C  
ATOM   3299  SD  MET A 416       0.506 -11.315   7.224  1.00  0.52           S  
ATOM   3300  CE  MET A 416       2.257 -11.654   7.557  1.00  0.52           C  
ATOM   3301  N   ALA A 417      -2.052 -16.531   4.920  1.00  0.47           N  
ATOM   3302  CA  ALA A 417      -1.966 -17.644   3.978  1.00  0.47           C  
ATOM   3303  C   ALA A 417      -0.997 -17.327   2.842  1.00  0.47           C  
ATOM   3304  CB  ALA A 417      -3.347 -17.976   3.419  1.00  0.47           C  
ATOM   3305  O   ALA A 417      -1.019 -16.226   2.288  1.00  0.47           O  
ATOM   3306  N   HIS A 418       0.308 -17.741   2.939  1.00  0.51           N  
ATOM   3307  CA  HIS A 418       1.596 -17.906   2.273  1.00  0.51           C  
ATOM   3308  C   HIS A 418       1.418 -18.116   0.774  1.00  0.51           C  
ATOM   3309  CB  HIS A 418       2.366 -19.079   2.881  1.00  0.51           C  
ATOM   3310  O   HIS A 418       2.384 -18.409   0.065  1.00  0.51           O  
ATOM   3311  CG  HIS A 418       2.755 -18.867   4.309  1.00  0.51           C  
ATOM   3312  CD2 HIS A 418       2.320 -19.460   5.446  1.00  0.51           C  
ATOM   3313  ND1 HIS A 418       3.701 -17.942   4.694  1.00  0.51           N  
ATOM   3314  CE1 HIS A 418       3.833 -17.976   6.009  1.00  0.51           C  
ATOM   3315  NE2 HIS A 418       3.006 -18.889   6.490  1.00  0.51           N  
ATOM   3316  N   SER A 419       0.562 -17.314  -0.073  1.00  0.54           N  
ATOM   3317  CA  SER A 419       0.787 -17.639  -1.478  1.00  0.54           C  
ATOM   3318  C   SER A 419       1.028 -16.380  -2.304  1.00  0.54           C  
ATOM   3319  CB  SER A 419      -0.404 -18.411  -2.047  1.00  0.54           C  
ATOM   3320  O   SER A 419       1.732 -16.421  -3.316  1.00  0.54           O  
ATOM   3321  OG  SER A 419      -1.578 -17.617  -2.021  1.00  0.54           O  
ATOM   3322  N   SER A 420       0.883 -15.157  -1.640  1.00  0.56           N  
ATOM   3323  CA  SER A 420       1.070 -13.945  -2.430  1.00  0.56           C  
ATOM   3324  C   SER A 420       1.895 -12.912  -1.669  1.00  0.56           C  
ATOM   3325  CB  SER A 420      -0.282 -13.344  -2.818  1.00  0.56           C  
ATOM   3326  O   SER A 420       1.885 -12.886  -0.437  1.00  0.56           O  
ATOM   3327  OG  SER A 420      -0.113 -12.071  -3.418  1.00  0.56           O  
ATOM   3328  N   PHE A 421       2.840 -12.135  -2.463  1.00  0.53           N  
ATOM   3329  CA  PHE A 421       3.671 -11.088  -1.881  1.00  0.53           C  
ATOM   3330  C   PHE A 421       2.812  -9.944  -1.354  1.00  0.53           C  
ATOM   3331  CB  PHE A 421       4.674 -10.560  -2.911  1.00  0.53           C  
ATOM   3332  O   PHE A 421       3.185  -9.275  -0.389  1.00  0.53           O  
ATOM   3333  CG  PHE A 421       5.864 -11.458  -3.115  1.00  0.53           C  
ATOM   3334  CD1 PHE A 421       6.981 -11.351  -2.296  1.00  0.53           C  
ATOM   3335  CD2 PHE A 421       5.866 -12.410  -4.127  1.00  0.53           C  
ATOM   3336  CE1 PHE A 421       8.085 -12.181  -2.482  1.00  0.53           C  
ATOM   3337  CE2 PHE A 421       6.964 -13.243  -4.319  1.00  0.53           C  
ATOM   3338  CZ  PHE A 421       8.073 -13.126  -3.496  1.00  0.53           C  
ATOM   3339  N   PHE A 422       1.577  -9.802  -1.960  1.00  0.62           N  
ATOM   3340  CA  PHE A 422       0.697  -8.702  -1.587  1.00  0.62           C  
ATOM   3341  C   PHE A 422      -0.697  -9.215  -1.247  1.00  0.62           C  
ATOM   3342  CB  PHE A 422       0.615  -7.670  -2.717  1.00  0.62           C  
ATOM   3343  O   PHE A 422      -1.624  -9.089  -2.051  1.00  0.62           O  
ATOM   3344  CG  PHE A 422       1.920  -6.976  -3.000  1.00  0.62           C  
ATOM   3345  CD1 PHE A 422       2.228  -5.767  -2.388  1.00  0.62           C  
ATOM   3346  CD2 PHE A 422       2.840  -7.533  -3.880  1.00  0.62           C  
ATOM   3347  CE1 PHE A 422       3.435  -5.123  -2.648  1.00  0.62           C  
ATOM   3348  CE2 PHE A 422       4.048  -6.895  -4.145  1.00  0.62           C  
ATOM   3349  CZ  PHE A 422       4.343  -5.689  -3.529  1.00  0.62           C  
ATOM   3350  N   PRO A 423      -0.916  -9.807  -0.046  1.00  0.61           N  
ATOM   3351  CA  PRO A 423      -2.252 -10.298   0.300  1.00  0.61           C  
ATOM   3352  C   PRO A 423      -3.266  -9.171   0.484  1.00  0.61           C  
ATOM   3353  CB  PRO A 423      -2.023 -11.047   1.615  1.00  0.61           C  
ATOM   3354  O   PRO A 423      -2.892  -8.055   0.853  1.00  0.61           O  
ATOM   3355  CG  PRO A 423      -0.545 -11.254   1.685  1.00  0.61           C  
ATOM   3356  CD  PRO A 423       0.123 -10.217   0.828  1.00  0.61           C  
ATOM   3357  N   ASP A 424      -4.549  -9.385   0.169  1.00  0.64           N  
ATOM   3358  CA  ASP A 424      -5.639  -8.420   0.271  1.00  0.64           C  
ATOM   3359  C   ASP A 424      -5.759  -7.875   1.693  1.00  0.64           C  
ATOM   3360  CB  ASP A 424      -6.962  -9.055  -0.162  1.00  0.64           C  
ATOM   3361  O   ASP A 424      -6.150  -6.723   1.891  1.00  0.64           O  
ATOM   3362  CG  ASP A 424      -7.073  -9.227  -1.666  1.00  0.64           C  
ATOM   3363  OD1 ASP A 424      -6.274  -8.618  -2.411  1.00  0.64           O  
ATOM   3364  OD2 ASP A 424      -7.969  -9.976  -2.112  1.00  0.64           O  
ATOM   3365  N   GLU A 425      -5.408  -8.610   2.674  1.00  0.64           N  
ATOM   3366  CA  GLU A 425      -5.563  -8.292   4.090  1.00  0.64           C  
ATOM   3367  C   GLU A 425      -4.743  -7.063   4.473  1.00  0.64           C  
ATOM   3368  CB  GLU A 425      -5.155  -9.487   4.957  1.00  0.64           C  
ATOM   3369  O   GLU A 425      -5.040  -6.397   5.467  1.00  0.64           O  
ATOM   3370  CG  GLU A 425      -6.096 -10.677   4.844  1.00  0.64           C  
ATOM   3371  CD  GLU A 425      -5.778 -11.585   3.667  1.00  0.64           C  
ATOM   3372  OE1 GLU A 425      -6.430 -12.644   3.523  1.00  0.64           O  
ATOM   3373  OE2 GLU A 425      -4.868 -11.235   2.882  1.00  0.64           O  
ATOM   3374  N   TYR A 426      -3.687  -6.762   3.563  1.00  0.63           N  
ATOM   3375  CA  TYR A 426      -2.835  -5.610   3.836  1.00  0.63           C  
ATOM   3376  C   TYR A 426      -3.577  -4.307   3.563  1.00  0.63           C  
ATOM   3377  CB  TYR A 426      -1.560  -5.671   2.989  1.00  0.63           C  
ATOM   3378  O   TYR A 426      -3.237  -3.262   4.124  1.00  0.63           O  
ATOM   3379  CG  TYR A 426      -0.604  -6.761   3.411  1.00  0.63           C  
ATOM   3380  CD1 TYR A 426      -0.530  -7.174   4.739  1.00  0.63           C  
ATOM   3381  CD2 TYR A 426       0.227  -7.378   2.482  1.00  0.63           C  
ATOM   3382  CE1 TYR A 426       0.351  -8.176   5.132  1.00  0.63           C  
ATOM   3383  CE2 TYR A 426       1.112  -8.381   2.864  1.00  0.63           C  
ATOM   3384  OH  TYR A 426       2.040  -9.765   4.573  1.00  0.63           O  
ATOM   3385  CZ  TYR A 426       1.166  -8.773   4.189  1.00  0.63           C  
ATOM   3386  N   PHE A 427      -4.653  -4.486   2.777  1.00  0.68           N  
ATOM   3387  CA  PHE A 427      -5.249  -3.261   2.258  1.00  0.68           C  
ATOM   3388  C   PHE A 427      -6.734  -3.196   2.594  1.00  0.68           C  
ATOM   3389  CB  PHE A 427      -5.049  -3.164   0.742  1.00  0.68           C  
ATOM   3390  O   PHE A 427      -7.401  -2.203   2.295  1.00  0.68           O  
ATOM   3391  CG  PHE A 427      -3.609  -3.244   0.314  1.00  0.68           C  
ATOM   3392  CD1 PHE A 427      -2.772  -2.141   0.430  1.00  0.68           C  
ATOM   3393  CD2 PHE A 427      -3.091  -4.424  -0.206  1.00  0.68           C  
ATOM   3394  CE1 PHE A 427      -1.438  -2.212   0.034  1.00  0.68           C  
ATOM   3395  CE2 PHE A 427      -1.760  -4.502  -0.604  1.00  0.68           C  
ATOM   3396  CZ  PHE A 427      -0.935  -3.395  -0.484  1.00  0.68           C  
ATOM   3397  N   THR A 428      -7.230  -4.185   3.149  1.00  0.73           N  
ATOM   3398  CA  THR A 428      -8.656  -4.227   3.453  1.00  0.73           C  
ATOM   3399  C   THR A 428      -8.889  -4.175   4.961  1.00  0.73           C  
ATOM   3400  CB  THR A 428      -9.314  -5.493   2.873  1.00  0.73           C  
ATOM   3401  O   THR A 428      -7.969  -4.416   5.745  1.00  0.73           O  
ATOM   3402  CG2 THR A 428      -9.248  -5.498   1.350  1.00  0.73           C  
ATOM   3403  OG1 THR A 428      -8.634  -6.650   3.374  1.00  0.73           O  
ATOM   3404  N   CYS A 429     -10.061  -3.651   5.240  1.00  0.80           N  
ATOM   3405  CA  CYS A 429     -10.487  -3.577   6.633  1.00  0.80           C  
ATOM   3406  C   CYS A 429     -10.344  -4.930   7.320  1.00  0.80           C  
ATOM   3407  CB  CYS A 429     -11.936  -3.099   6.726  1.00  0.80           C  
ATOM   3408  O   CYS A 429     -10.734  -5.958   6.763  1.00  0.80           O  
ATOM   3409  SG  CYS A 429     -12.572  -3.026   8.415  1.00  0.80           S  
ATOM   3410  N   SER A 430      -9.720  -4.913   8.547  1.00  0.77           N  
ATOM   3411  CA  SER A 430      -9.424  -6.150   9.264  1.00  0.77           C  
ATOM   3412  C   SER A 430     -10.621  -6.611  10.088  1.00  0.77           C  
ATOM   3413  CB  SER A 430      -8.209  -5.964  10.173  1.00  0.77           C  
ATOM   3414  O   SER A 430     -10.536  -7.605  10.813  1.00  0.77           O  
ATOM   3415  OG  SER A 430      -8.426  -4.909  11.094  1.00  0.77           O  
ATOM   3416  N   SER A 431     -11.696  -5.920   9.996  1.00  0.83           N  
ATOM   3417  CA  SER A 431     -12.868  -6.247  10.801  1.00  0.83           C  
ATOM   3418  C   SER A 431     -13.570  -7.495  10.275  1.00  0.83           C  
ATOM   3419  CB  SER A 431     -13.848  -5.073  10.824  1.00  0.83           C  
ATOM   3420  O   SER A 431     -13.732  -7.659   9.064  1.00  0.83           O  
ATOM   3421  OG  SER A 431     -13.271  -3.949  11.466  1.00  0.83           O  
ATOM   3422  N   LEU A 432     -13.952  -8.341  11.238  1.00  0.84           N  
ATOM   3423  CA  LEU A 432     -14.679  -9.564  10.912  1.00  0.84           C  
ATOM   3424  C   LEU A 432     -16.090  -9.528  11.489  1.00  0.84           C  
ATOM   3425  CB  LEU A 432     -13.930 -10.790  11.441  1.00  0.84           C  
ATOM   3426  O   LEU A 432     -16.307  -8.988  12.576  1.00  0.84           O  
ATOM   3427  CG  LEU A 432     -12.490 -10.966  10.956  1.00  0.84           C  
ATOM   3428  CD1 LEU A 432     -11.811 -12.103  11.713  1.00  0.84           C  
ATOM   3429  CD2 LEU A 432     -12.459 -11.224   9.453  1.00  0.84           C  
ATOM   3430  N   CYS A 433     -16.944 -10.079  10.598  1.00  0.87           N  
ATOM   3431  CA  CYS A 433     -18.314 -10.187  11.085  1.00  0.87           C  
ATOM   3432  C   CYS A 433     -18.394 -11.118  12.289  1.00  0.87           C  
ATOM   3433  CB  CYS A 433     -19.239 -10.691   9.977  1.00  0.87           C  
ATOM   3434  O   CYS A 433     -17.856 -12.226  12.258  1.00  0.87           O  
ATOM   3435  SG  CYS A 433     -20.940 -10.967  10.518  1.00  0.87           S  
ATOM   3436  N   LEU A 434     -19.028 -10.691  13.405  1.00  0.85           N  
ATOM   3437  CA  LEU A 434     -19.112 -11.460  14.642  1.00  0.85           C  
ATOM   3438  C   LEU A 434     -20.048 -12.652  14.478  1.00  0.85           C  
ATOM   3439  CB  LEU A 434     -19.593 -10.572  15.793  1.00  0.85           C  
ATOM   3440  O   LEU A 434     -19.933 -13.642  15.205  1.00  0.85           O  
ATOM   3441  CG  LEU A 434     -18.698  -9.385  16.153  1.00  0.85           C  
ATOM   3442  CD1 LEU A 434     -19.362  -8.527  17.225  1.00  0.85           C  
ATOM   3443  CD2 LEU A 434     -17.330  -9.870  16.621  1.00  0.85           C  
ATOM   3444  N   SER A 435     -20.884 -12.602  13.462  1.00  0.84           N  
ATOM   3445  CA  SER A 435     -21.849 -13.675  13.252  1.00  0.84           C  
ATOM   3446  C   SER A 435     -21.287 -14.751  12.329  1.00  0.84           C  
ATOM   3447  CB  SER A 435     -23.149 -13.120  12.669  1.00  0.84           C  
ATOM   3448  O   SER A 435     -21.096 -15.896  12.746  1.00  0.84           O  
ATOM   3449  OG  SER A 435     -24.096 -14.157  12.474  1.00  0.84           O  
ATOM   3450  N   CYS A 436     -20.834 -14.473  11.138  1.00  0.87           N  
ATOM   3451  CA  CYS A 436     -20.454 -15.467  10.141  1.00  0.87           C  
ATOM   3452  C   CYS A 436     -18.939 -15.552  10.005  1.00  0.87           C  
ATOM   3453  CB  CYS A 436     -21.079 -15.134   8.786  1.00  0.87           C  
ATOM   3454  O   CYS A 436     -18.415 -16.516   9.443  1.00  0.87           O  
ATOM   3455  SG  CYS A 436     -20.452 -13.608   8.051  1.00  0.87           S  
ATOM   3456  N   GLY A 437     -18.227 -14.530  10.436  1.00  0.83           N  
ATOM   3457  CA  GLY A 437     -16.773 -14.507  10.408  1.00  0.83           C  
ATOM   3458  C   GLY A 437     -16.209 -13.971   9.106  1.00  0.83           C  
ATOM   3459  O   GLY A 437     -15.001 -14.041   8.870  1.00  0.83           O  
ATOM   3460  N   VAL A 438     -17.094 -13.505   8.219  1.00  0.86           N  
ATOM   3461  CA  VAL A 438     -16.629 -12.975   6.942  1.00  0.86           C  
ATOM   3462  C   VAL A 438     -15.953 -11.623   7.158  1.00  0.86           C  
ATOM   3463  CB  VAL A 438     -17.788 -12.835   5.929  1.00  0.86           C  
ATOM   3464  O   VAL A 438     -16.348 -10.859   8.043  1.00  0.86           O  
ATOM   3465  CG1 VAL A 438     -18.705 -11.676   6.314  1.00  0.86           C  
ATOM   3466  CG2 VAL A 438     -17.241 -12.642   4.516  1.00  0.86           C  
ATOM   3467  N   GLY A 439     -14.879 -11.343   6.393  1.00  0.82           N  
ATOM   3468  CA  GLY A 439     -14.158 -10.087   6.523  1.00  0.82           C  
ATOM   3469  C   GLY A 439     -14.782  -8.956   5.728  1.00  0.82           C  
ATOM   3470  O   GLY A 439     -15.475  -9.195   4.737  1.00  0.82           O  
ATOM   3471  N   CYS A 440     -14.580  -7.753   6.238  1.00  0.85           N  
ATOM   3472  CA  CYS A 440     -15.040  -6.558   5.540  1.00  0.85           C  
ATOM   3473  C   CYS A 440     -14.303  -6.381   4.217  1.00  0.85           C  
ATOM   3474  CB  CYS A 440     -14.843  -5.318   6.412  1.00  0.85           C  
ATOM   3475  O   CYS A 440     -13.084  -6.551   4.153  1.00  0.85           O  
ATOM   3476  SG  CYS A 440     -15.312  -3.774   5.600  1.00  0.85           S  
ATOM   3477  N   LYS A 441     -15.074  -6.047   3.133  1.00  0.81           N  
ATOM   3478  CA  LYS A 441     -14.458  -5.925   1.815  1.00  0.81           C  
ATOM   3479  C   LYS A 441     -13.943  -4.508   1.579  1.00  0.81           C  
ATOM   3480  CB  LYS A 441     -15.452  -6.311   0.719  1.00  0.81           C  
ATOM   3481  O   LYS A 441     -13.320  -4.231   0.552  1.00  0.81           O  
ATOM   3482  CG  LYS A 441     -16.638  -5.365   0.599  1.00  0.81           C  
ATOM   3483  CD  LYS A 441     -17.566  -5.775  -0.538  1.00  0.81           C  
ATOM   3484  CE  LYS A 441     -18.746  -4.822  -0.668  1.00  0.81           C  
ATOM   3485  NZ  LYS A 441     -19.682  -5.244  -1.754  1.00  0.81           N  
ATOM   3486  N   LYS A 442     -14.153  -3.667   2.485  1.00  0.80           N  
ATOM   3487  CA  LYS A 442     -13.759  -2.274   2.292  1.00  0.80           C  
ATOM   3488  C   LYS A 442     -12.283  -2.069   2.621  1.00  0.80           C  
ATOM   3489  CB  LYS A 442     -14.621  -1.350   3.153  1.00  0.80           C  
ATOM   3490  O   LYS A 442     -11.649  -2.939   3.223  1.00  0.80           O  
ATOM   3491  CG  LYS A 442     -16.100  -1.369   2.794  1.00  0.80           C  
ATOM   3492  CD  LYS A 442     -16.358  -0.693   1.454  1.00  0.80           C  
ATOM   3493  CE  LYS A 442     -17.847  -0.613   1.145  1.00  0.80           C  
ATOM   3494  NZ  LYS A 442     -18.105   0.042  -0.172  1.00  0.80           N  
ATOM   3495  N   SER A 443     -11.785  -0.859   2.105  1.00  0.74           N  
ATOM   3496  CA  SER A 443     -10.386  -0.539   2.368  1.00  0.74           C  
ATOM   3497  C   SER A 443     -10.159  -0.214   3.840  1.00  0.74           C  
ATOM   3498  CB  SER A 443      -9.933   0.638   1.502  1.00  0.74           C  
ATOM   3499  O   SER A 443     -11.117  -0.029   4.595  1.00  0.74           O  
ATOM   3500  OG  SER A 443     -10.671   1.806   1.817  1.00  0.74           O  
ATOM   3501  N   MET A 444      -8.910  -0.177   4.210  1.00  0.76           N  
ATOM   3502  CA  MET A 444      -8.552   0.125   5.593  1.00  0.76           C  
ATOM   3503  C   MET A 444      -8.956   1.548   5.961  1.00  0.76           C  
ATOM   3504  CB  MET A 444      -7.050  -0.066   5.813  1.00  0.76           C  
ATOM   3505  O   MET A 444      -9.001   2.428   5.100  1.00  0.76           O  
ATOM   3506  CG  MET A 444      -6.607  -1.520   5.791  1.00  0.76           C  
ATOM   3507  SD  MET A 444      -4.907  -1.747   6.444  1.00  0.76           S  
ATOM   3508  CE  MET A 444      -5.191  -1.401   8.203  1.00  0.76           C  
ATOM   3509  N   ASN A 445      -9.434   1.767   7.232  1.00  0.72           N  
ATOM   3510  CA  ASN A 445      -9.757   3.039   7.872  1.00  0.72           C  
ATOM   3511  C   ASN A 445     -10.977   3.694   7.232  1.00  0.72           C  
ATOM   3512  CB  ASN A 445      -8.556   3.986   7.819  1.00  0.72           C  
ATOM   3513  O   ASN A 445     -11.078   4.922   7.190  1.00  0.72           O  
ATOM   3514  CG  ASN A 445      -7.436   3.561   8.747  1.00  0.72           C  
ATOM   3515  ND2 ASN A 445      -6.199   3.828   8.345  1.00  0.72           N  
ATOM   3516  OD1 ASN A 445      -7.680   2.996   9.816  1.00  0.72           O  
ATOM   3517  N   HIS A 446     -11.829   2.899   6.595  1.00  0.77           N  
ATOM   3518  CA  HIS A 446     -13.083   3.422   6.066  1.00  0.77           C  
ATOM   3519  C   HIS A 446     -13.990   3.919   7.187  1.00  0.77           C  
ATOM   3520  CB  HIS A 446     -13.804   2.353   5.243  1.00  0.77           C  
ATOM   3521  O   HIS A 446     -14.840   4.784   6.966  1.00  0.77           O  
ATOM   3522  CG  HIS A 446     -14.367   1.239   6.068  1.00  0.77           C  
ATOM   3523  CD2 HIS A 446     -13.823   0.066   6.468  1.00  0.77           C  
ATOM   3524  ND1 HIS A 446     -15.648   1.264   6.577  1.00  0.77           N  
ATOM   3525  CE1 HIS A 446     -15.866   0.152   7.258  1.00  0.77           C  
ATOM   3526  NE2 HIS A 446     -14.774  -0.592   7.207  1.00  0.77           N  
ATOM   3527  N   GLY A 447     -13.898   3.400   8.410  1.00  0.72           N  
ATOM   3528  CA  GLY A 447     -14.656   3.821   9.577  1.00  0.72           C  
ATOM   3529  C   GLY A 447     -14.443   5.280   9.933  1.00  0.72           C  
ATOM   3530  O   GLY A 447     -15.382   5.969  10.337  1.00  0.72           O  
ATOM   3531  N   LYS A 448     -13.238   5.857   9.748  1.00  0.72           N  
ATOM   3532  CA  LYS A 448     -12.901   7.247  10.041  1.00  0.72           C  
ATOM   3533  C   LYS A 448     -13.641   8.200   9.107  1.00  0.72           C  
ATOM   3534  CB  LYS A 448     -11.392   7.469   9.929  1.00  0.72           C  
ATOM   3535  O   LYS A 448     -13.924   9.342   9.474  1.00  0.72           O  
ATOM   3536  CG  LYS A 448     -10.585   6.804  11.034  1.00  0.72           C  
ATOM   3537  CD  LYS A 448      -9.116   7.201  10.970  1.00  0.72           C  
ATOM   3538  CE  LYS A 448      -8.305   6.527  12.068  1.00  0.72           C  
ATOM   3539  NZ  LYS A 448      -6.862   6.909  12.005  1.00  0.72           N  
ATOM   3540  N   GLU A 449     -14.182   7.668   8.019  1.00  0.67           N  
ATOM   3541  CA  GLU A 449     -14.900   8.486   7.046  1.00  0.67           C  
ATOM   3542  C   GLU A 449     -16.410   8.354   7.221  1.00  0.67           C  
ATOM   3543  CB  GLU A 449     -14.500   8.102   5.620  1.00  0.67           C  
ATOM   3544  O   GLU A 449     -17.182   8.957   6.473  1.00  0.67           O  
ATOM   3545  CG  GLU A 449     -13.061   8.451   5.269  1.00  0.67           C  
ATOM   3546  CD  GLU A 449     -12.695   8.116   3.832  1.00  0.67           C  
ATOM   3547  OE1 GLU A 449     -11.578   8.471   3.391  1.00  0.67           O  
ATOM   3548  OE2 GLU A 449     -13.532   7.493   3.141  1.00  0.67           O  
ATOM   3549  N   GLY A 450     -16.799   7.476   8.086  1.00  0.71           N  
ATOM   3550  CA  GLY A 450     -18.223   7.322   8.336  1.00  0.71           C  
ATOM   3551  C   GLY A 450     -18.880   6.296   7.431  1.00  0.71           C  
ATOM   3552  O   GLY A 450     -20.103   6.292   7.274  1.00  0.71           O  
ATOM   3553  N   VAL A 451     -17.978   5.591   6.613  1.00  0.79           N  
ATOM   3554  CA  VAL A 451     -18.491   4.549   5.729  1.00  0.79           C  
ATOM   3555  C   VAL A 451     -18.638   3.241   6.503  1.00  0.79           C  
ATOM   3556  CB  VAL A 451     -17.575   4.343   4.503  1.00  0.79           C  
ATOM   3557  O   VAL A 451     -17.695   2.790   7.157  1.00  0.79           O  
ATOM   3558  CG1 VAL A 451     -18.131   3.251   3.591  1.00  0.79           C  
ATOM   3559  CG2 VAL A 451     -17.410   5.653   3.734  1.00  0.79           C  
ATOM   3560  N   PRO A 452     -19.914   2.585   6.380  1.00  0.83           N  
ATOM   3561  CA  PRO A 452     -20.161   1.364   7.150  1.00  0.83           C  
ATOM   3562  C   PRO A 452     -19.492   0.135   6.539  1.00  0.83           C  
ATOM   3563  CB  PRO A 452     -21.686   1.229   7.116  1.00  0.83           C  
ATOM   3564  O   PRO A 452     -19.149   0.139   5.354  1.00  0.83           O  
ATOM   3565  CG  PRO A 452     -22.107   1.965   5.885  1.00  0.83           C  
ATOM   3566  CD  PRO A 452     -21.091   3.032   5.596  1.00  0.83           C  
ATOM   3567  N   HIS A 453     -19.240  -0.807   7.381  1.00  0.85           N  
ATOM   3568  CA  HIS A 453     -18.660  -2.066   6.925  1.00  0.85           C  
ATOM   3569  C   HIS A 453     -19.571  -2.759   5.916  1.00  0.85           C  
ATOM   3570  CB  HIS A 453     -18.391  -2.993   8.112  1.00  0.85           C  
ATOM   3571  O   HIS A 453     -20.794  -2.623   5.983  1.00  0.85           O  
ATOM   3572  CG  HIS A 453     -17.282  -2.524   8.999  1.00  0.85           C  
ATOM   3573  CD2 HIS A 453     -17.307  -1.866  10.182  1.00  0.85           C  
ATOM   3574  ND1 HIS A 453     -15.953  -2.721   8.695  1.00  0.85           N  
ATOM   3575  CE1 HIS A 453     -15.206  -2.202   9.656  1.00  0.85           C  
ATOM   3576  NE2 HIS A 453     -16.004  -1.677  10.570  1.00  0.85           N  
ATOM   3577  N   GLU A 454     -18.922  -3.532   4.997  1.00  0.84           N  
ATOM   3578  CA  GLU A 454     -19.671  -4.231   3.957  1.00  0.84           C  
ATOM   3579  C   GLU A 454     -19.039  -5.582   3.635  1.00  0.84           C  
ATOM   3580  CB  GLU A 454     -19.759  -3.377   2.690  1.00  0.84           C  
ATOM   3581  O   GLU A 454     -17.816  -5.727   3.674  1.00  0.84           O  
ATOM   3582  CG  GLU A 454     -20.648  -3.971   1.608  1.00  0.84           C  
ATOM   3583  CD  GLU A 454     -20.718  -3.116   0.352  1.00  0.84           C  
ATOM   3584  OE1 GLU A 454     -21.410  -3.511  -0.613  1.00  0.84           O  
ATOM   3585  OE2 GLU A 454     -20.074  -2.044   0.333  1.00  0.84           O  
ATOM   3586  N   ALA A 455     -19.980  -6.580   3.385  1.00  0.84           N  
ATOM   3587  CA  ALA A 455     -19.515  -7.910   3.001  1.00  0.84           C  
ATOM   3588  C   ALA A 455     -20.161  -8.360   1.693  1.00  0.84           C  
ATOM   3589  CB  ALA A 455     -19.808  -8.918   4.110  1.00  0.84           C  
ATOM   3590  O   ALA A 455     -21.230  -7.871   1.321  1.00  0.84           O  
ATOM   3591  N   LYS A 456     -19.471  -9.224   0.878  1.00  0.78           N  
ATOM   3592  CA  LYS A 456     -19.905  -9.686  -0.438  1.00  0.78           C  
ATOM   3593  C   LYS A 456     -21.034 -10.705  -0.318  1.00  0.78           C  
ATOM   3594  CB  LYS A 456     -18.731 -10.292  -1.208  1.00  0.78           C  
ATOM   3595  O   LYS A 456     -21.986 -10.681  -1.101  1.00  0.78           O  
ATOM   3596  CG  LYS A 456     -17.763  -9.263  -1.772  1.00  0.78           C  
ATOM   3597  CD  LYS A 456     -16.681  -9.919  -2.620  1.00  0.78           C  
ATOM   3598  CE  LYS A 456     -15.672  -8.898  -3.128  1.00  0.78           C  
ATOM   3599  NZ  LYS A 456     -14.617  -9.534  -3.972  1.00  0.78           N  
ATOM   3600  N   SER A 457     -21.004 -11.419   0.760  1.00  0.83           N  
ATOM   3601  CA  SER A 457     -21.983 -12.490   0.916  1.00  0.83           C  
ATOM   3602  C   SER A 457     -23.016 -12.144   1.983  1.00  0.83           C  
ATOM   3603  CB  SER A 457     -21.288 -13.804   1.275  1.00  0.83           C  
ATOM   3604  O   SER A 457     -22.831 -11.197   2.750  1.00  0.83           O  
ATOM   3605  OG  SER A 457     -20.586 -13.683   2.500  1.00  0.83           O  
ATOM   3606  N   ARG A 458     -24.113 -12.887   1.851  1.00  0.85           N  
ATOM   3607  CA  ARG A 458     -25.141 -12.730   2.875  1.00  0.85           C  
ATOM   3608  C   ARG A 458     -24.699 -13.353   4.195  1.00  0.85           C  
ATOM   3609  CB  ARG A 458     -26.459 -13.358   2.416  1.00  0.85           C  
ATOM   3610  O   ARG A 458     -23.953 -14.334   4.205  1.00  0.85           O  
ATOM   3611  CG  ARG A 458     -27.095 -12.654   1.228  1.00  0.85           C  
ATOM   3612  CD  ARG A 458     -28.434 -13.275   0.855  1.00  0.85           C  
ATOM   3613  NE  ARG A 458     -29.117 -12.503  -0.179  1.00  0.85           N  
ATOM   3614  NH1 ARG A 458     -30.915 -13.943  -0.358  1.00  0.85           N  
ATOM   3615  NH2 ARG A 458     -30.813 -12.062  -1.665  1.00  0.85           N  
ATOM   3616  CZ  ARG A 458     -30.280 -12.838  -0.732  1.00  0.85           C  
ATOM   3617  N   CYS A 459     -25.068 -12.689   5.288  1.00  0.89           N  
ATOM   3618  CA  CYS A 459     -24.675 -13.170   6.607  1.00  0.89           C  
ATOM   3619  C   CYS A 459     -25.562 -14.325   7.054  1.00  0.89           C  
ATOM   3620  CB  CYS A 459     -24.742 -12.038   7.632  1.00  0.89           C  
ATOM   3621  O   CYS A 459     -26.571 -14.623   6.411  1.00  0.89           O  
ATOM   3622  SG  CYS A 459     -23.974 -12.444   9.216  1.00  0.89           S  
ATOM   3623  N   ARG A 460     -24.981 -15.071   8.265  1.00  0.86           N  
ATOM   3624  CA  ARG A 460     -25.720 -16.147   8.918  1.00  0.86           C  
ATOM   3625  C   ARG A 460     -26.425 -15.644  10.173  1.00  0.86           C  
ATOM   3626  CB  ARG A 460     -24.785 -17.306   9.270  1.00  0.86           C  
ATOM   3627  O   ARG A 460     -25.856 -14.865  10.941  1.00  0.86           O  
ATOM   3628  CG  ARG A 460     -25.494 -18.508   9.873  1.00  0.86           C  
ATOM   3629  CD  ARG A 460     -24.521 -19.631  10.201  1.00  0.86           C  
ATOM   3630  NE  ARG A 460     -25.186 -20.742  10.876  1.00  0.86           N  
ATOM   3631  NH1 ARG A 460     -23.282 -22.034  11.074  1.00  0.86           N  
ATOM   3632  NH2 ARG A 460     -25.284 -22.805  11.880  1.00  0.86           N  
ATOM   3633  CZ  ARG A 460     -24.583 -21.858  11.275  1.00  0.86           C  
ATOM   3634  N   TYR A 461     -27.684 -16.075  10.222  1.00  0.84           N  
ATOM   3635  CA  TYR A 461     -28.424 -15.653  11.406  1.00  0.84           C  
ATOM   3636  C   TYR A 461     -27.813 -16.246  12.670  1.00  0.84           C  
ATOM   3637  CB  TYR A 461     -29.895 -16.063  11.295  1.00  0.84           C  
ATOM   3638  O   TYR A 461     -27.502 -17.438  12.717  1.00  0.84           O  
ATOM   3639  CG  TYR A 461     -30.696 -15.794  12.546  1.00  0.84           C  
ATOM   3640  CD1 TYR A 461     -31.055 -16.832  13.403  1.00  0.84           C  
ATOM   3641  CD2 TYR A 461     -31.096 -14.503  12.873  1.00  0.84           C  
ATOM   3642  CE1 TYR A 461     -31.795 -16.590  14.556  1.00  0.84           C  
ATOM   3643  CE2 TYR A 461     -31.836 -14.249  14.023  1.00  0.84           C  
ATOM   3644  OH  TYR A 461     -32.912 -15.051  15.997  1.00  0.84           O  
ATOM   3645  CZ  TYR A 461     -32.180 -15.297  14.857  1.00  0.84           C  
ATOM   3646  N   SER A 462     -27.609 -15.426  13.687  1.00  0.77           N  
ATOM   3647  CA  SER A 462     -27.142 -15.837  15.007  1.00  0.77           C  
ATOM   3648  C   SER A 462     -28.060 -15.311  16.106  1.00  0.77           C  
ATOM   3649  CB  SER A 462     -25.713 -15.349  15.248  1.00  0.77           C  
ATOM   3650  O   SER A 462     -28.332 -14.111  16.173  1.00  0.77           O  
ATOM   3651  OG  SER A 462     -25.314 -15.600  16.584  1.00  0.77           O  
ATOM   3652  N   HIS A 463     -28.538 -16.265  16.933  1.00  0.70           N  
ATOM   3653  CA  HIS A 463     -29.448 -15.904  18.013  1.00  0.70           C  
ATOM   3654  C   HIS A 463     -28.780 -14.955  19.003  1.00  0.70           C  
ATOM   3655  CB  HIS A 463     -29.943 -17.157  18.739  1.00  0.70           C  
ATOM   3656  O   HIS A 463     -29.436 -14.074  19.564  1.00  0.70           O  
ATOM   3657  CG  HIS A 463     -31.060 -17.857  18.034  1.00  0.70           C  
ATOM   3658  CD2 HIS A 463     -31.053 -18.902  17.173  1.00  0.70           C  
ATOM   3659  ND1 HIS A 463     -32.380 -17.488  18.182  1.00  0.70           N  
ATOM   3660  CE1 HIS A 463     -33.138 -18.280  17.441  1.00  0.70           C  
ATOM   3661  NE2 HIS A 463     -32.357 -19.146  16.819  1.00  0.70           N  
ATOM   3662  N   GLN A 464     -27.470 -15.053  19.142  1.00  0.69           N  
ATOM   3663  CA  GLN A 464     -26.692 -14.251  20.080  1.00  0.69           C  
ATOM   3664  C   GLN A 464     -26.768 -12.768  19.732  1.00  0.69           C  
ATOM   3665  CB  GLN A 464     -25.233 -14.711  20.099  1.00  0.69           C  
ATOM   3666  O   GLN A 464     -26.883 -11.921  20.620  1.00  0.69           O  
ATOM   3667  CG  GLN A 464     -24.392 -14.046  21.181  1.00  0.69           C  
ATOM   3668  CD  GLN A 464     -22.965 -14.558  21.212  1.00  0.69           C  
ATOM   3669  NE2 GLN A 464     -22.178 -14.063  22.162  1.00  0.69           N  
ATOM   3670  OE1 GLN A 464     -22.572 -15.392  20.390  1.00  0.69           O  
ATOM   3671  N   TYR A 465     -26.715 -12.439  18.430  1.00  0.70           N  
ATOM   3672  CA  TYR A 465     -26.671 -11.050  17.988  1.00  0.70           C  
ATOM   3673  C   TYR A 465     -28.023 -10.608  17.441  1.00  0.70           C  
ATOM   3674  CB  TYR A 465     -25.588 -10.858  16.922  1.00  0.70           C  
ATOM   3675  O   TYR A 465     -28.259  -9.414  17.242  1.00  0.70           O  
ATOM   3676  CG  TYR A 465     -24.205 -11.250  17.384  1.00  0.70           C  
ATOM   3677  CD1 TYR A 465     -23.516 -10.476  18.315  1.00  0.70           C  
ATOM   3678  CD2 TYR A 465     -23.586 -12.393  16.890  1.00  0.70           C  
ATOM   3679  CE1 TYR A 465     -22.241 -10.832  18.742  1.00  0.70           C  
ATOM   3680  CE2 TYR A 465     -22.311 -12.758  17.311  1.00  0.70           C  
ATOM   3681  OH  TYR A 465     -20.386 -12.329  18.655  1.00  0.70           O  
ATOM   3682  CZ  TYR A 465     -21.648 -11.973  18.236  1.00  0.70           C  
ATOM   3683  N   ASP A 466     -28.912 -11.432  17.269  1.00  0.72           N  
ATOM   3684  CA  ASP A 466     -30.189 -11.180  16.608  1.00  0.72           C  
ATOM   3685  C   ASP A 466     -30.021 -10.210  15.441  1.00  0.72           C  
ATOM   3686  CB  ASP A 466     -31.211 -10.630  17.606  1.00  0.72           C  
ATOM   3687  O   ASP A 466     -30.673  -9.165  15.397  1.00  0.72           O  
ATOM   3688  CG  ASP A 466     -32.641 -10.733  17.107  1.00  0.72           C  
ATOM   3689  OD1 ASP A 466     -32.925 -11.585  16.238  1.00  0.72           O  
ATOM   3690  OD2 ASP A 466     -33.493  -9.952  17.585  1.00  0.72           O  
ATOM   3691  N   ASN A 467     -29.221 -10.565  14.422  1.00  0.80           N  
ATOM   3692  CA  ASN A 467     -28.853  -9.673  13.328  1.00  0.80           C  
ATOM   3693  C   ASN A 467     -29.926  -9.644  12.243  1.00  0.80           C  
ATOM   3694  CB  ASN A 467     -27.505 -10.082  12.731  1.00  0.80           C  
ATOM   3695  O   ASN A 467     -29.614  -9.517  11.058  1.00  0.80           O  
ATOM   3696  CG  ASN A 467     -27.485 -11.527  12.272  1.00  0.80           C  
ATOM   3697  ND2 ASN A 467     -26.684 -11.813  11.251  1.00  0.80           N  
ATOM   3698  OD1 ASN A 467     -28.183 -12.378  12.828  1.00  0.80           O  
ATOM   3699  N   ARG A 468     -31.182  -9.679  12.555  1.00  0.80           N  
ATOM   3700  CA  ARG A 468     -32.296  -9.540  11.623  1.00  0.80           C  
ATOM   3701  C   ARG A 468     -32.822  -8.108  11.608  1.00  0.80           C  
ATOM   3702  CB  ARG A 468     -33.424 -10.508  11.985  1.00  0.80           C  
ATOM   3703  O   ARG A 468     -32.903  -7.460  12.654  1.00  0.80           O  
ATOM   3704  CG  ARG A 468     -33.025 -11.974  11.912  1.00  0.80           C  
ATOM   3705  CD  ARG A 468     -34.144 -12.888  12.392  1.00  0.80           C  
ATOM   3706  NE  ARG A 468     -33.749 -14.293  12.346  1.00  0.80           N  
ATOM   3707  NH1 ARG A 468     -35.752 -15.097  13.169  1.00  0.80           N  
ATOM   3708  NH2 ARG A 468     -34.062 -16.550  12.633  1.00  0.80           N  
ATOM   3709  CZ  ARG A 468     -34.522 -15.310  12.716  1.00  0.80           C  
ATOM   3710  N   VAL A 469     -33.041  -7.654  10.420  1.00  0.81           N  
ATOM   3711  CA  VAL A 469     -33.644  -6.336  10.256  1.00  0.81           C  
ATOM   3712  C   VAL A 469     -34.996  -6.468   9.560  1.00  0.81           C  
ATOM   3713  CB  VAL A 469     -32.723  -5.386   9.457  1.00  0.81           C  
ATOM   3714  O   VAL A 469     -35.133  -7.224   8.595  1.00  0.81           O  
ATOM   3715  CG1 VAL A 469     -33.378  -4.017   9.286  1.00  0.81           C  
ATOM   3716  CG2 VAL A 469     -31.368  -5.250  10.149  1.00  0.81           C  
ATOM   3717  N   TYR A 470     -35.970  -5.739  10.126  1.00  0.86           N  
ATOM   3718  CA  TYR A 470     -37.307  -5.764   9.544  1.00  0.86           C  
ATOM   3719  C   TYR A 470     -37.486  -4.631   8.541  1.00  0.86           C  
ATOM   3720  CB  TYR A 470     -38.372  -5.663  10.641  1.00  0.86           C  
ATOM   3721  O   TYR A 470     -37.127  -3.484   8.819  1.00  0.86           O  
ATOM   3722  CG  TYR A 470     -38.442  -6.879  11.532  1.00  0.86           C  
ATOM   3723  CD1 TYR A 470     -37.985  -8.118  11.090  1.00  0.86           C  
ATOM   3724  CD2 TYR A 470     -38.966  -6.792  12.817  1.00  0.86           C  
ATOM   3725  CE1 TYR A 470     -38.049  -9.242  11.907  1.00  0.86           C  
ATOM   3726  CE2 TYR A 470     -39.035  -7.909  13.643  1.00  0.86           C  
ATOM   3727  OH  TYR A 470     -38.641 -10.237  13.993  1.00  0.86           O  
ATOM   3728  CZ  TYR A 470     -38.575  -9.128  13.180  1.00  0.86           C  
ATOM   3729  N   THR A 471     -38.062  -5.049   7.368  1.00  0.89           N  
ATOM   3730  CA  THR A 471     -38.487  -4.065   6.378  1.00  0.89           C  
ATOM   3731  C   THR A 471     -39.978  -4.202   6.085  1.00  0.89           C  
ATOM   3732  CB  THR A 471     -37.688  -4.210   5.069  1.00  0.89           C  
ATOM   3733  O   THR A 471     -40.523  -5.308   6.117  1.00  0.89           O  
ATOM   3734  CG2 THR A 471     -36.224  -3.834   5.274  1.00  0.89           C  
ATOM   3735  OG1 THR A 471     -37.763  -5.568   4.618  1.00  0.89           O  
ATOM   3736  N   CYS A 472     -40.592  -3.062   5.856  1.00  0.91           N  
ATOM   3737  CA  CYS A 472     -42.024  -3.061   5.578  1.00  0.91           C  
ATOM   3738  C   CYS A 472     -42.322  -3.744   4.249  1.00  0.91           C  
ATOM   3739  CB  CYS A 472     -42.565  -1.632   5.560  1.00  0.91           C  
ATOM   3740  O   CYS A 472     -41.784  -3.354   3.211  1.00  0.91           O  
ATOM   3741  SG  CYS A 472     -44.328  -1.525   5.178  1.00  0.91           S  
ATOM   3742  N   LYS A 473     -43.133  -4.810   4.301  1.00  0.90           N  
ATOM   3743  CA  LYS A 473     -43.486  -5.612   3.133  1.00  0.90           C  
ATOM   3744  C   LYS A 473     -44.268  -4.786   2.115  1.00  0.90           C  
ATOM   3745  CB  LYS A 473     -44.300  -6.838   3.550  1.00  0.90           C  
ATOM   3746  O   LYS A 473     -44.017  -4.876   0.912  1.00  0.90           O  
ATOM   3747  CG  LYS A 473     -44.518  -7.846   2.431  1.00  0.90           C  
ATOM   3748  CD  LYS A 473     -45.232  -9.093   2.934  1.00  0.90           C  
ATOM   3749  CE  LYS A 473     -45.461 -10.098   1.812  1.00  0.90           C  
ATOM   3750  NZ  LYS A 473     -46.137 -11.335   2.306  1.00  0.90           N  
ATOM   3751  N   ALA A 474     -45.157  -3.963   2.490  1.00  0.90           N  
ATOM   3752  CA  ALA A 474     -45.976  -3.130   1.612  1.00  0.90           C  
ATOM   3753  C   ALA A 474     -45.119  -2.109   0.869  1.00  0.90           C  
ATOM   3754  CB  ALA A 474     -47.066  -2.423   2.414  1.00  0.90           C  
ATOM   3755  O   ALA A 474     -45.260  -1.937  -0.344  1.00  0.90           O  
ATOM   3756  N   CYS A 475     -44.237  -1.405   1.586  1.00  0.91           N  
ATOM   3757  CA  CYS A 475     -43.337  -0.435   0.973  1.00  0.91           C  
ATOM   3758  C   CYS A 475     -42.386  -1.116  -0.004  1.00  0.91           C  
ATOM   3759  CB  CYS A 475     -42.537   0.306   2.045  1.00  0.91           C  
ATOM   3760  O   CYS A 475     -42.066  -0.559  -1.056  1.00  0.91           O  
ATOM   3761  SG  CYS A 475     -43.499   1.538   2.949  1.00  0.91           S  
ATOM   3762  N   TYR A 476     -42.015  -2.229   0.311  1.00  0.88           N  
ATOM   3763  CA  TYR A 476     -41.137  -2.994  -0.567  1.00  0.88           C  
ATOM   3764  C   TYR A 476     -41.838  -3.334  -1.877  1.00  0.88           C  
ATOM   3765  CB  TYR A 476     -40.671  -4.278   0.125  1.00  0.88           C  
ATOM   3766  O   TYR A 476     -41.237  -3.250  -2.950  1.00  0.88           O  
ATOM   3767  CG  TYR A 476     -39.702  -5.093  -0.697  1.00  0.88           C  
ATOM   3768  CD1 TYR A 476     -40.132  -6.206  -1.416  1.00  0.88           C  
ATOM   3769  CD2 TYR A 476     -38.354  -4.752  -0.755  1.00  0.88           C  
ATOM   3770  CE1 TYR A 476     -39.242  -6.961  -2.173  1.00  0.88           C  
ATOM   3771  CE2 TYR A 476     -37.456  -5.500  -1.509  1.00  0.88           C  
ATOM   3772  OH  TYR A 476     -37.023  -7.344  -2.962  1.00  0.88           O  
ATOM   3773  CZ  TYR A 476     -37.908  -6.600  -2.214  1.00  0.88           C  
ATOM   3774  N   GLU A 477     -43.019  -3.780  -1.791  1.00  0.90           N  
ATOM   3775  CA  GLU A 477     -43.804  -4.122  -2.974  1.00  0.90           C  
ATOM   3776  C   GLU A 477     -44.041  -2.896  -3.852  1.00  0.90           C  
ATOM   3777  CB  GLU A 477     -45.142  -4.746  -2.570  1.00  0.90           C  
ATOM   3778  O   GLU A 477     -44.240  -3.022  -5.062  1.00  0.90           O  
ATOM   3779  CG  GLU A 477     -45.016  -6.143  -1.980  1.00  0.90           C  
ATOM   3780  CD  GLU A 477     -46.327  -6.684  -1.433  1.00  0.90           C  
ATOM   3781  OE1 GLU A 477     -46.370  -7.862  -1.013  1.00  0.90           O  
ATOM   3782  OE2 GLU A 477     -47.321  -5.923  -1.426  1.00  0.90           O  
ATOM   3783  N   ARG A 478     -43.887  -1.701  -3.263  1.00  0.90           N  
ATOM   3784  CA  ARG A 478     -44.024  -0.456  -4.012  1.00  0.90           C  
ATOM   3785  C   ARG A 478     -42.672   0.025  -4.527  1.00  0.90           C  
ATOM   3786  CB  ARG A 478     -44.669   0.626  -3.143  1.00  0.90           C  
ATOM   3787  O   ARG A 478     -42.571   1.110  -5.104  1.00  0.90           O  
ATOM   3788  CG  ARG A 478     -46.126   0.358  -2.805  1.00  0.90           C  
ATOM   3789  CD  ARG A 478     -46.802   1.584  -2.207  1.00  0.90           C  
ATOM   3790  NE  ARG A 478     -46.233   1.934  -0.909  1.00  0.90           N  
ATOM   3791  NH1 ARG A 478     -47.603   0.523   0.304  1.00  0.90           N  
ATOM   3792  NH2 ARG A 478     -46.039   1.812   1.376  1.00  0.90           N  
ATOM   3793  CZ  ARG A 478     -46.626   1.422   0.254  1.00  0.90           C  
ATOM   3794  N   GLY A 479     -41.662  -0.747  -4.227  1.00  0.85           N  
ATOM   3795  CA  GLY A 479     -40.320  -0.442  -4.697  1.00  0.85           C  
ATOM   3796  C   GLY A 479     -39.520   0.393  -3.715  1.00  0.85           C  
ATOM   3797  O   GLY A 479     -38.493   0.971  -4.077  1.00  0.85           O  
ATOM   3798  N   GLU A 480     -40.039   0.586  -2.491  1.00  0.86           N  
ATOM   3799  CA  GLU A 480     -39.350   1.337  -1.445  1.00  0.86           C  
ATOM   3800  C   GLU A 480     -38.949   0.428  -0.287  1.00  0.86           C  
ATOM   3801  CB  GLU A 480     -40.231   2.481  -0.935  1.00  0.86           C  
ATOM   3802  O   GLU A 480     -39.699  -0.474   0.090  1.00  0.86           O  
ATOM   3803  CG  GLU A 480     -40.621   3.483  -2.011  1.00  0.86           C  
ATOM   3804  CD  GLU A 480     -39.527   4.496  -2.312  1.00  0.86           C  
ATOM   3805  OE1 GLU A 480     -39.525   5.074  -3.423  1.00  0.86           O  
ATOM   3806  OE2 GLU A 480     -38.665   4.712  -1.431  1.00  0.86           O  
ATOM   3807  N   GLU A 481     -37.602   0.682   0.170  1.00  0.83           N  
ATOM   3808  CA  GLU A 481     -37.109  -0.097   1.302  1.00  0.83           C  
ATOM   3809  C   GLU A 481     -37.090   0.737   2.580  1.00  0.83           C  
ATOM   3810  CB  GLU A 481     -35.710  -0.644   1.010  1.00  0.83           C  
ATOM   3811  O   GLU A 481     -36.306   1.680   2.700  1.00  0.83           O  
ATOM   3812  CG  GLU A 481     -35.708  -1.913   0.169  1.00  0.83           C  
ATOM   3813  CD  GLU A 481     -34.314  -2.466  -0.080  1.00  0.83           C  
ATOM   3814  OE1 GLU A 481     -34.182  -3.473  -0.812  1.00  0.83           O  
ATOM   3815  OE2 GLU A 481     -33.345  -1.887   0.461  1.00  0.83           O  
ATOM   3816  N   VAL A 482     -38.091   0.384   3.455  1.00  0.85           N  
ATOM   3817  CA  VAL A 482     -38.215   1.140   4.696  1.00  0.85           C  
ATOM   3818  C   VAL A 482     -38.004   0.213   5.890  1.00  0.85           C  
ATOM   3819  CB  VAL A 482     -39.588   1.840   4.800  1.00  0.85           C  
ATOM   3820  O   VAL A 482     -38.768  -0.735   6.091  1.00  0.85           O  
ATOM   3821  CG1 VAL A 482     -39.689   2.643   6.096  1.00  0.85           C  
ATOM   3822  CG2 VAL A 482     -39.820   2.742   3.589  1.00  0.85           C  
ATOM   3823  N   SER A 483     -36.909   0.457   6.659  1.00  0.84           N  
ATOM   3824  CA  SER A 483     -36.619  -0.360   7.833  1.00  0.84           C  
ATOM   3825  C   SER A 483     -37.565  -0.031   8.983  1.00  0.84           C  
ATOM   3826  CB  SER A 483     -35.170  -0.161   8.281  1.00  0.84           C  
ATOM   3827  O   SER A 483     -37.801   1.141   9.284  1.00  0.84           O  
ATOM   3828  OG  SER A 483     -34.955  -0.733   9.559  1.00  0.84           O  
ATOM   3829  N   VAL A 484     -38.119  -1.101   9.541  1.00  0.85           N  
ATOM   3830  CA  VAL A 484     -39.061  -0.938  10.644  1.00  0.85           C  
ATOM   3831  C   VAL A 484     -38.546  -1.676  11.877  1.00  0.85           C  
ATOM   3832  CB  VAL A 484     -40.470  -1.448  10.267  1.00  0.85           C  
ATOM   3833  O   VAL A 484     -37.886  -2.711  11.758  1.00  0.85           O  
ATOM   3834  CG1 VAL A 484     -41.074  -0.593   9.154  1.00  0.85           C  
ATOM   3835  CG2 VAL A 484     -40.411  -2.915   9.846  1.00  0.85           C  
ATOM   3836  N   VAL A 485     -38.784  -1.036  13.005  1.00  0.77           N  
ATOM   3837  CA  VAL A 485     -38.320  -1.618  14.260  1.00  0.77           C  
ATOM   3838  C   VAL A 485     -39.492  -1.763  15.227  1.00  0.77           C  
ATOM   3839  CB  VAL A 485     -37.202  -0.766  14.902  1.00  0.77           C  
ATOM   3840  O   VAL A 485     -40.368  -0.897  15.286  1.00  0.77           O  
ATOM   3841  CG1 VAL A 485     -36.687  -1.425  16.180  1.00  0.77           C  
ATOM   3842  CG2 VAL A 485     -36.059  -0.552  13.910  1.00  0.77           C  
ATOM   3843  N   PRO A 486     -39.545  -2.979  15.790  1.00  0.75           N  
ATOM   3844  CA  PRO A 486     -40.602  -3.149  16.789  1.00  0.75           C  
ATOM   3845  C   PRO A 486     -40.495  -2.149  17.938  1.00  0.75           C  
ATOM   3846  CB  PRO A 486     -40.388  -4.580  17.289  1.00  0.75           C  
ATOM   3847  O   PRO A 486     -39.401  -1.916  18.458  1.00  0.75           O  
ATOM   3848  CG  PRO A 486     -39.488  -5.208  16.275  1.00  0.75           C  
ATOM   3849  CD  PRO A 486     -38.725  -4.120  15.575  1.00  0.75           C  
ATOM   3850  N   LYS A 487     -41.728  -1.519  18.308  1.00  0.73           N  
ATOM   3851  CA  LYS A 487     -41.780  -0.511  19.363  1.00  0.73           C  
ATOM   3852  C   LYS A 487     -42.883  -0.825  20.370  1.00  0.73           C  
ATOM   3853  CB  LYS A 487     -41.995   0.881  18.766  1.00  0.73           C  
ATOM   3854  O   LYS A 487     -43.792  -1.605  20.079  1.00  0.73           O  
ATOM   3855  CG  LYS A 487     -40.959   1.275  17.724  1.00  0.73           C  
ATOM   3856  CD  LYS A 487     -41.296   2.612  17.079  1.00  0.73           C  
ATOM   3857  CE  LYS A 487     -40.311   2.964  15.971  1.00  0.73           C  
ATOM   3858  NZ  LYS A 487     -40.653   4.263  15.318  1.00  0.73           N  
ATOM   3859  N   THR A 488     -42.824  -0.264  21.595  1.00  0.67           N  
ATOM   3860  CA  THR A 488     -43.807  -0.495  22.647  1.00  0.67           C  
ATOM   3861  C   THR A 488     -45.016   0.420  22.469  1.00  0.67           C  
ATOM   3862  CB  THR A 488     -43.195  -0.274  24.043  1.00  0.67           C  
ATOM   3863  O   THR A 488     -46.088   0.154  23.016  1.00  0.67           O  
ATOM   3864  CG2 THR A 488     -42.140  -1.331  24.353  1.00  0.67           C  
ATOM   3865  OG1 THR A 488     -42.585   1.022  24.091  1.00  0.67           O  
ATOM   3866  N   SER A 489     -44.800   1.492  21.658  1.00  0.68           N  
ATOM   3867  CA  SER A 489     -45.895   2.423  21.408  1.00  0.68           C  
ATOM   3868  C   SER A 489     -45.813   3.009  20.003  1.00  0.68           C  
ATOM   3869  CB  SER A 489     -45.886   3.551  22.441  1.00  0.68           C  
ATOM   3870  O   SER A 489     -44.720   3.189  19.463  1.00  0.68           O  
ATOM   3871  OG  SER A 489     -45.912   3.028  23.758  1.00  0.68           O  
ATOM   3872  N   ALA A 490     -47.019   3.238  19.471  1.00  0.73           N  
ATOM   3873  CA  ALA A 490     -47.096   3.905  18.174  1.00  0.73           C  
ATOM   3874  C   ALA A 490     -46.762   5.389  18.299  1.00  0.73           C  
ATOM   3875  CB  ALA A 490     -48.485   3.725  17.566  1.00  0.73           C  
ATOM   3876  O   ALA A 490     -46.884   5.970  19.380  1.00  0.73           O  
ATOM   3877  N   SER A 491     -46.174   5.969  17.290  1.00  0.75           N  
ATOM   3878  CA  SER A 491     -45.733   7.360  17.287  1.00  0.75           C  
ATOM   3879  C   SER A 491     -46.894   8.309  17.565  1.00  0.75           C  
ATOM   3880  CB  SER A 491     -45.083   7.713  15.949  1.00  0.75           C  
ATOM   3881  O   SER A 491     -46.703   9.376  18.152  1.00  0.75           O  
ATOM   3882  OG  SER A 491     -45.943   7.387  14.871  1.00  0.75           O  
ATOM   3883  N   THR A 492     -48.096   7.943  17.366  1.00  0.73           N  
ATOM   3884  CA  THR A 492     -49.266   8.799  17.528  1.00  0.73           C  
ATOM   3885  C   THR A 492     -49.824   8.690  18.945  1.00  0.73           C  
ATOM   3886  CB  THR A 492     -50.366   8.442  16.512  1.00  0.73           C  
ATOM   3887  O   THR A 492     -50.649   9.507  19.358  1.00  0.73           O  
ATOM   3888  CG2 THR A 492     -49.936   8.791  15.091  1.00  0.73           C  
ATOM   3889  OG1 THR A 492     -50.638   7.037  16.585  1.00  0.73           O  
ATOM   3890  N   ASP A 493     -49.288   7.688  19.710  1.00  0.67           N  
ATOM   3891  CA  ASP A 493     -49.833   7.432  21.040  1.00  0.67           C  
ATOM   3892  C   ASP A 493     -49.148   8.301  22.091  1.00  0.67           C  
ATOM   3893  CB  ASP A 493     -49.687   5.953  21.404  1.00  0.67           C  
ATOM   3894  O   ASP A 493     -48.003   8.721  21.907  1.00  0.67           O  
ATOM   3895  CG  ASP A 493     -50.658   5.058  20.653  1.00  0.67           C  
ATOM   3896  OD1 ASP A 493     -51.620   5.576  20.046  1.00  0.67           O  
ATOM   3897  OD2 ASP A 493     -50.460   3.824  20.670  1.00  0.67           O  
ATOM   3898  N   SER A 494     -49.926   8.851  23.063  1.00  0.64           N  
ATOM   3899  CA  SER A 494     -49.328   9.446  24.255  1.00  0.64           C  
ATOM   3900  C   SER A 494     -48.523   8.417  25.042  1.00  0.64           C  
ATOM   3901  CB  SER A 494     -50.409  10.053  25.150  1.00  0.64           C  
ATOM   3902  O   SER A 494     -48.736   7.212  24.897  1.00  0.64           O  
ATOM   3903  OG  SER A 494     -51.161   9.037  25.791  1.00  0.64           O  
ATOM   3904  N   PRO A 495     -47.283   8.838  25.558  1.00  0.54           N  
ATOM   3905  CA  PRO A 495     -46.354   7.953  26.265  1.00  0.54           C  
ATOM   3906  C   PRO A 495     -47.068   6.955  27.175  1.00  0.54           C  
ATOM   3907  CB  PRO A 495     -45.497   8.922  27.083  1.00  0.54           C  
ATOM   3908  O   PRO A 495     -46.743   5.765  27.167  1.00  0.54           O  
ATOM   3909  CG  PRO A 495     -45.584  10.221  26.350  1.00  0.54           C  
ATOM   3910  CD  PRO A 495     -46.917  10.293  25.662  1.00  0.54           C  
ATOM   3911  N   TRP A 496     -48.183   7.409  27.873  1.00  0.57           N  
ATOM   3912  CA  TRP A 496     -48.883   6.521  28.796  1.00  0.57           C  
ATOM   3913  C   TRP A 496     -49.882   5.640  28.053  1.00  0.57           C  
ATOM   3914  CB  TRP A 496     -49.604   7.330  29.878  1.00  0.57           C  
ATOM   3915  O   TRP A 496     -50.032   4.458  28.369  1.00  0.57           O  
ATOM   3916  CG  TRP A 496     -50.570   6.527  30.697  1.00  0.57           C  
ATOM   3917  CD1 TRP A 496     -51.935   6.549  30.617  1.00  0.57           C  
ATOM   3918  CD2 TRP A 496     -50.243   5.587  31.724  1.00  0.57           C  
ATOM   3919  CE2 TRP A 496     -51.460   5.074  32.224  1.00  0.57           C  
ATOM   3920  CE3 TRP A 496     -49.037   5.126  32.270  1.00  0.57           C  
ATOM   3921  NE1 TRP A 496     -52.476   5.677  31.533  1.00  0.57           N  
ATOM   3922  CH2 TRP A 496     -50.312   3.689  33.763  1.00  0.57           C  
ATOM   3923  CZ2 TRP A 496     -51.506   4.122  33.246  1.00  0.57           C  
ATOM   3924  CZ3 TRP A 496     -49.085   4.179  33.287  1.00  0.57           C  
ATOM   3925  N   MET A 497     -50.753   6.239  27.163  1.00  0.58           N  
ATOM   3926  CA  MET A 497     -51.696   5.451  26.375  1.00  0.58           C  
ATOM   3927  C   MET A 497     -50.974   4.354  25.599  1.00  0.58           C  
ATOM   3928  CB  MET A 497     -52.473   6.349  25.411  1.00  0.58           C  
ATOM   3929  O   MET A 497     -51.497   3.249  25.448  1.00  0.58           O  
ATOM   3930  CG  MET A 497     -53.611   7.114  26.067  1.00  0.58           C  
ATOM   3931  SD  MET A 497     -54.578   8.106  24.864  1.00  0.58           S  
ATOM   3932  CE  MET A 497     -53.535   9.588  24.761  1.00  0.58           C  
ATOM   3933  N   GLY A 498     -49.790   4.653  25.154  1.00  0.60           N  
ATOM   3934  CA  GLY A 498     -48.964   3.701  24.430  1.00  0.60           C  
ATOM   3935  C   GLY A 498     -48.587   2.487  25.259  1.00  0.60           C  
ATOM   3936  O   GLY A 498     -48.651   1.355  24.775  1.00  0.60           O  
ATOM   3937  N   LEU A 499     -48.259   2.729  26.570  1.00  0.60           N  
ATOM   3938  CA  LEU A 499     -47.904   1.642  27.476  1.00  0.60           C  
ATOM   3939  C   LEU A 499     -49.118   0.775  27.787  1.00  0.60           C  
ATOM   3940  CB  LEU A 499     -47.314   2.199  28.775  1.00  0.60           C  
ATOM   3941  O   LEU A 499     -49.004  -0.449  27.886  1.00  0.60           O  
ATOM   3942  CG  LEU A 499     -45.887   2.745  28.692  1.00  0.60           C  
ATOM   3943  CD1 LEU A 499     -45.559   3.561  29.938  1.00  0.60           C  
ATOM   3944  CD2 LEU A 499     -44.888   1.607  28.514  1.00  0.60           C  
ATOM   3945  N   ALA A 500     -50.263   1.467  28.007  1.00  0.58           N  
ATOM   3946  CA  ALA A 500     -51.513   0.742  28.222  1.00  0.58           C  
ATOM   3947  C   ALA A 500     -51.836  -0.160  27.035  1.00  0.58           C  
ATOM   3948  CB  ALA A 500     -52.659   1.721  28.470  1.00  0.58           C  
ATOM   3949  O   ALA A 500     -52.202  -1.324  27.214  1.00  0.58           O  
ATOM   3950  N   LYS A 501     -51.638   0.397  25.843  1.00  0.63           N  
ATOM   3951  CA  LYS A 501     -51.902  -0.370  24.629  1.00  0.63           C  
ATOM   3952  C   LYS A 501     -50.905  -1.515  24.474  1.00  0.63           C  
ATOM   3953  CB  LYS A 501     -51.852   0.537  23.399  1.00  0.63           C  
ATOM   3954  O   LYS A 501     -51.262  -2.597  24.003  1.00  0.63           O  
ATOM   3955  CG  LYS A 501     -53.092   1.400  23.216  1.00  0.63           C  
ATOM   3956  CD  LYS A 501     -53.043   2.180  21.908  1.00  0.63           C  
ATOM   3957  CE  LYS A 501     -54.253   3.091  21.753  1.00  0.63           C  
ATOM   3958  NZ  LYS A 501     -54.162   3.928  20.519  1.00  0.63           N  
ATOM   3959  N   TYR A 502     -49.620  -1.238  24.766  1.00  0.65           N  
ATOM   3960  CA  TYR A 502     -48.602  -2.282  24.750  1.00  0.65           C  
ATOM   3961  C   TYR A 502     -49.008  -3.453  25.637  1.00  0.65           C  
ATOM   3962  CB  TYR A 502     -47.251  -1.724  25.208  1.00  0.65           C  
ATOM   3963  O   TYR A 502     -48.864  -4.615  25.247  1.00  0.65           O  
ATOM   3964  CG  TYR A 502     -46.175  -2.774  25.344  1.00  0.65           C  
ATOM   3965  CD1 TYR A 502     -45.800  -3.256  26.596  1.00  0.65           C  
ATOM   3966  CD2 TYR A 502     -45.532  -3.285  24.222  1.00  0.65           C  
ATOM   3967  CE1 TYR A 502     -44.807  -4.222  26.726  1.00  0.65           C  
ATOM   3968  CE2 TYR A 502     -44.538  -4.251  24.340  1.00  0.65           C  
ATOM   3969  OH  TYR A 502     -43.200  -5.669  25.718  1.00  0.65           O  
ATOM   3970  CZ  TYR A 502     -44.183  -4.713  25.595  1.00  0.65           C  
ATOM   3971  N   ALA A 503     -49.495  -3.140  26.975  1.00  0.57           N  
ATOM   3972  CA  ALA A 503     -49.904  -4.175  27.921  1.00  0.57           C  
ATOM   3973  C   ALA A 503     -51.000  -5.057  27.331  1.00  0.57           C  
ATOM   3974  CB  ALA A 503     -50.379  -3.543  29.228  1.00  0.57           C  
ATOM   3975  O   ALA A 503     -51.014  -6.270  27.548  1.00  0.57           O  
ATOM   3976  N   TRP A 504     -51.821  -4.489  26.391  1.00  0.60           N  
ATOM   3977  CA  TRP A 504     -52.989  -5.197  25.877  1.00  0.60           C  
ATOM   3978  C   TRP A 504     -52.677  -5.866  24.543  1.00  0.60           C  
ATOM   3979  CB  TRP A 504     -54.172  -4.238  25.717  1.00  0.60           C  
ATOM   3980  O   TRP A 504     -53.135  -6.981  24.279  1.00  0.60           O  
ATOM   3981  CG  TRP A 504     -54.715  -3.718  27.015  1.00  0.60           C  
ATOM   3982  CD1 TRP A 504     -54.309  -4.062  28.274  1.00  0.60           C  
ATOM   3983  CD2 TRP A 504     -55.767  -2.762  27.179  1.00  0.60           C  
ATOM   3984  CE2 TRP A 504     -55.947  -2.573  28.567  1.00  0.60           C  
ATOM   3985  CE3 TRP A 504     -56.576  -2.046  26.286  1.00  0.60           C  
ATOM   3986  NE1 TRP A 504     -55.046  -3.377  29.212  1.00  0.60           N  
ATOM   3987  CH2 TRP A 504     -57.682  -1.008  28.187  1.00  0.60           C  
ATOM   3988  CZ2 TRP A 504     -56.904  -1.696  29.083  1.00  0.60           C  
ATOM   3989  CZ3 TRP A 504     -57.528  -1.174  26.801  1.00  0.60           C  
ATOM   3990  N   SER A 505     -51.831  -5.170  23.714  1.00  0.61           N  
ATOM   3991  CA  SER A 505     -51.727  -5.640  22.336  1.00  0.61           C  
ATOM   3992  C   SER A 505     -50.282  -5.954  21.966  1.00  0.61           C  
ATOM   3993  CB  SER A 505     -52.295  -4.599  21.370  1.00  0.61           C  
ATOM   3994  O   SER A 505     -50.010  -6.460  20.875  1.00  0.61           O  
ATOM   3995  OG  SER A 505     -51.589  -3.375  21.479  1.00  0.61           O  
ATOM   3996  N   GLY A 506     -49.418  -5.859  22.961  1.00  0.67           N  
ATOM   3997  CA  GLY A 506     -48.018  -6.170  22.720  1.00  0.67           C  
ATOM   3998  C   GLY A 506     -47.287  -5.081  21.956  1.00  0.67           C  
ATOM   3999  O   GLY A 506     -47.711  -3.924  21.958  1.00  0.67           O  
ATOM   4000  N   TYR A 507     -46.098  -5.404  21.482  1.00  0.75           N  
ATOM   4001  CA  TYR A 507     -45.301  -4.424  20.752  1.00  0.75           C  
ATOM   4002  C   TYR A 507     -45.944  -4.087  19.412  1.00  0.75           C  
ATOM   4003  CB  TYR A 507     -43.877  -4.945  20.532  1.00  0.75           C  
ATOM   4004  O   TYR A 507     -46.776  -4.844  18.908  1.00  0.75           O  
ATOM   4005  CG  TYR A 507     -43.802  -6.131  19.602  1.00  0.75           C  
ATOM   4006  CD1 TYR A 507     -43.853  -7.433  20.097  1.00  0.75           C  
ATOM   4007  CD2 TYR A 507     -43.679  -5.954  18.229  1.00  0.75           C  
ATOM   4008  CE1 TYR A 507     -43.782  -8.529  19.244  1.00  0.75           C  
ATOM   4009  CE2 TYR A 507     -43.607  -7.043  17.366  1.00  0.75           C  
ATOM   4010  OH  TYR A 507     -43.589  -9.407  17.034  1.00  0.75           O  
ATOM   4011  CZ  TYR A 507     -43.660  -8.325  17.882  1.00  0.75           C  
ATOM   4012  N   VAL A 508     -45.548  -2.905  18.843  1.00  0.80           N  
ATOM   4013  CA  VAL A 508     -46.112  -2.414  17.590  1.00  0.80           C  
ATOM   4014  C   VAL A 508     -44.992  -2.166  16.582  1.00  0.80           C  
ATOM   4015  CB  VAL A 508     -46.932  -1.123  17.804  1.00  0.80           C  
ATOM   4016  O   VAL A 508     -43.887  -1.767  16.958  1.00  0.80           O  
ATOM   4017  CG1 VAL A 508     -47.249  -0.457  16.466  1.00  0.80           C  
ATOM   4018  CG2 VAL A 508     -48.218  -1.429  18.570  1.00  0.80           C  
ATOM   4019  N   ILE A 509     -45.272  -2.567  15.336  1.00  0.83           N  
ATOM   4020  CA  ILE A 509     -44.387  -2.232  14.226  1.00  0.83           C  
ATOM   4021  C   ILE A 509     -45.039  -1.162  13.352  1.00  0.83           C  
ATOM   4022  CB  ILE A 509     -44.044  -3.479  13.380  1.00  0.83           C  
ATOM   4023  O   ILE A 509     -46.077  -1.406  12.732  1.00  0.83           O  
ATOM   4024  CG1 ILE A 509     -43.401  -4.558  14.259  1.00  0.83           C  
ATOM   4025  CG2 ILE A 509     -43.126  -3.104  12.213  1.00  0.83           C  
ATOM   4026  CD1 ILE A 509     -43.164  -5.880  13.541  1.00  0.83           C  
ATOM   4027  N   GLU A 510     -44.387  -0.015  13.424  1.00  0.85           N  
ATOM   4028  CA  GLU A 510     -44.932   1.105  12.663  1.00  0.85           C  
ATOM   4029  C   GLU A 510     -44.002   1.499  11.519  1.00  0.85           C  
ATOM   4030  CB  GLU A 510     -45.179   2.308  13.578  1.00  0.85           C  
ATOM   4031  O   GLU A 510     -42.796   1.655  11.718  1.00  0.85           O  
ATOM   4032  CG  GLU A 510     -45.820   3.495  12.874  1.00  0.85           C  
ATOM   4033  CD  GLU A 510     -45.955   4.719  13.765  1.00  0.85           C  
ATOM   4034  OE1 GLU A 510     -46.638   5.689  13.364  1.00  0.85           O  
ATOM   4035  OE2 GLU A 510     -45.372   4.709  14.872  1.00  0.85           O  
ATOM   4036  N   CYS A 511     -44.648   1.667  10.301  1.00  0.88           N  
ATOM   4037  CA  CYS A 511     -43.953   2.158   9.116  1.00  0.88           C  
ATOM   4038  C   CYS A 511     -44.263   3.630   8.874  1.00  0.88           C  
ATOM   4039  CB  CYS A 511     -44.342   1.337   7.887  1.00  0.88           C  
ATOM   4040  O   CYS A 511     -45.422   4.045   8.942  1.00  0.88           O  
ATOM   4041  SG  CYS A 511     -43.634   1.955   6.345  1.00  0.88           S  
ATOM   4042  N   PRO A 512     -43.266   4.417   8.748  1.00  0.85           N  
ATOM   4043  CA  PRO A 512     -43.512   5.842   8.514  1.00  0.85           C  
ATOM   4044  C   PRO A 512     -44.422   6.094   7.314  1.00  0.85           C  
ATOM   4045  CB  PRO A 512     -42.111   6.405   8.264  1.00  0.85           C  
ATOM   4046  O   PRO A 512     -45.154   7.086   7.287  1.00  0.85           O  
ATOM   4047  CG  PRO A 512     -41.179   5.325   8.712  1.00  0.85           C  
ATOM   4048  CD  PRO A 512     -41.937   4.030   8.757  1.00  0.85           C  
ATOM   4049  N   ASN A 513     -44.435   5.175   6.376  1.00  0.88           N  
ATOM   4050  CA  ASN A 513     -45.208   5.343   5.150  1.00  0.88           C  
ATOM   4051  C   ASN A 513     -46.581   4.685   5.260  1.00  0.88           C  
ATOM   4052  CB  ASN A 513     -44.443   4.778   3.951  1.00  0.88           C  
ATOM   4053  O   ASN A 513     -47.559   5.184   4.700  1.00  0.88           O  
ATOM   4054  CG  ASN A 513     -43.143   5.514   3.690  1.00  0.88           C  
ATOM   4055  ND2 ASN A 513     -42.938   5.930   2.445  1.00  0.88           N  
ATOM   4056  OD1 ASN A 513     -42.330   5.706   4.598  1.00  0.88           O  
ATOM   4057  N   CYS A 514     -46.756   3.678   6.107  1.00  0.87           N  
ATOM   4058  CA  CYS A 514     -47.967   2.864   6.107  1.00  0.87           C  
ATOM   4059  C   CYS A 514     -48.694   2.967   7.442  1.00  0.87           C  
ATOM   4060  CB  CYS A 514     -47.631   1.403   5.810  1.00  0.87           C  
ATOM   4061  O   CYS A 514     -49.842   2.536   7.564  1.00  0.87           O  
ATOM   4062  SG  CYS A 514     -46.800   1.154   4.226  1.00  0.87           S  
ATOM   4063  N   GLY A 515     -47.950   3.514   8.473  1.00  0.86           N  
ATOM   4064  CA  GLY A 515     -48.518   3.543   9.812  1.00  0.86           C  
ATOM   4065  C   GLY A 515     -48.266   2.268  10.594  1.00  0.86           C  
ATOM   4066  O   GLY A 515     -47.226   1.627  10.429  1.00  0.86           O  
ATOM   4067  N   VAL A 516     -49.261   1.897  11.456  1.00  0.84           N  
ATOM   4068  CA  VAL A 516     -49.108   0.689  12.259  1.00  0.84           C  
ATOM   4069  C   VAL A 516     -49.420  -0.540  11.409  1.00  0.84           C  
ATOM   4070  CB  VAL A 516     -50.017   0.719  13.508  1.00  0.84           C  
ATOM   4071  O   VAL A 516     -50.564  -0.741  10.994  1.00  0.84           O  
ATOM   4072  CG1 VAL A 516     -49.861  -0.565  14.321  1.00  0.84           C  
ATOM   4073  CG2 VAL A 516     -49.702   1.941  14.368  1.00  0.84           C  
ATOM   4074  N   VAL A 517     -48.391  -1.344  11.180  1.00  0.83           N  
ATOM   4075  CA  VAL A 517     -48.538  -2.450  10.240  1.00  0.83           C  
ATOM   4076  C   VAL A 517     -48.701  -3.761  11.006  1.00  0.83           C  
ATOM   4077  CB  VAL A 517     -47.333  -2.542   9.277  1.00  0.83           C  
ATOM   4078  O   VAL A 517     -49.177  -4.755  10.453  1.00  0.83           O  
ATOM   4079  CG1 VAL A 517     -47.317  -1.353   8.318  1.00  0.83           C  
ATOM   4080  CG2 VAL A 517     -46.026  -2.615  10.064  1.00  0.83           C  
ATOM   4081  N   TYR A 518     -48.338  -3.710  12.358  1.00  0.82           N  
ATOM   4082  CA  TYR A 518     -48.401  -4.973  13.084  1.00  0.82           C  
ATOM   4083  C   TYR A 518     -48.470  -4.735  14.588  1.00  0.82           C  
ATOM   4084  CB  TYR A 518     -47.190  -5.848  12.749  1.00  0.82           C  
ATOM   4085  O   TYR A 518     -47.821  -3.824  15.108  1.00  0.82           O  
ATOM   4086  CG  TYR A 518     -47.178  -7.172  13.472  1.00  0.82           C  
ATOM   4087  CD1 TYR A 518     -46.447  -7.341  14.645  1.00  0.82           C  
ATOM   4088  CD2 TYR A 518     -47.898  -8.258  12.983  1.00  0.82           C  
ATOM   4089  CE1 TYR A 518     -46.432  -8.561  15.314  1.00  0.82           C  
ATOM   4090  CE2 TYR A 518     -47.890  -9.482  13.644  1.00  0.82           C  
ATOM   4091  OH  TYR A 518     -47.145 -10.833  15.465  1.00  0.82           O  
ATOM   4092  CZ  TYR A 518     -47.156  -9.623  14.807  1.00  0.82           C  
ATOM   4093  N   ARG A 519     -49.330  -5.686  15.255  1.00  0.79           N  
ATOM   4094  CA  ARG A 519     -49.340  -5.788  16.710  1.00  0.79           C  
ATOM   4095  C   ARG A 519     -49.185  -7.237  17.158  1.00  0.79           C  
ATOM   4096  CB  ARG A 519     -50.630  -5.197  17.282  1.00  0.79           C  
ATOM   4097  O   ARG A 519     -49.843  -8.132  16.623  1.00  0.79           O  
ATOM   4098  CG  ARG A 519     -50.748  -3.691  17.111  1.00  0.79           C  
ATOM   4099  CD  ARG A 519     -51.957  -3.132  17.848  1.00  0.79           C  
ATOM   4100  NE  ARG A 519     -52.142  -1.709  17.578  1.00  0.79           N  
ATOM   4101  NH1 ARG A 519     -50.849  -0.993  19.353  1.00  0.79           N  
ATOM   4102  NH2 ARG A 519     -51.845   0.535  17.965  1.00  0.79           N  
ATOM   4103  CZ  ARG A 519     -51.612  -0.726  18.299  1.00  0.79           C  
ATOM   4104  N   SER A 520     -48.242  -7.438  18.065  1.00  0.72           N  
ATOM   4105  CA  SER A 520     -47.836  -8.784  18.458  1.00  0.72           C  
ATOM   4106  C   SER A 520     -49.003  -9.560  19.058  1.00  0.72           C  
ATOM   4107  CB  SER A 520     -46.683  -8.725  19.460  1.00  0.72           C  
ATOM   4108  O   SER A 520     -49.088 -10.781  18.905  1.00  0.72           O  
ATOM   4109  OG  SER A 520     -47.125  -8.218  20.707  1.00  0.72           O  
ATOM   4110  N   ARG A 521     -49.880  -8.827  19.875  1.00  0.67           N  
ATOM   4111  CA  ARG A 521     -51.029  -9.484  20.489  1.00  0.67           C  
ATOM   4112  C   ARG A 521     -52.334  -8.825  20.055  1.00  0.67           C  
ATOM   4113  CB  ARG A 521     -50.911  -9.459  22.015  1.00  0.67           C  
ATOM   4114  O   ARG A 521     -52.921  -8.045  20.808  1.00  0.67           O  
ATOM   4115  CG  ARG A 521     -49.687 -10.185  22.550  1.00  0.67           C  
ATOM   4116  CD  ARG A 521     -49.508  -9.963  24.045  1.00  0.67           C  
ATOM   4117  NE  ARG A 521     -48.125 -10.177  24.461  1.00  0.67           N  
ATOM   4118  NH1 ARG A 521     -48.463  -9.519  26.649  1.00  0.67           N  
ATOM   4119  NH2 ARG A 521     -46.383 -10.189  25.957  1.00  0.67           N  
ATOM   4120  CZ  ARG A 521     -47.660  -9.961  25.688  1.00  0.67           C  
ATOM   4121  N   GLN A 522     -52.781  -8.988  18.884  1.00  0.64           N  
ATOM   4122  CA  GLN A 522     -54.002  -8.383  18.360  1.00  0.64           C  
ATOM   4123  C   GLN A 522     -55.206  -9.292  18.584  1.00  0.64           C  
ATOM   4124  CB  GLN A 522     -53.850  -8.070  16.871  1.00  0.64           C  
ATOM   4125  O   GLN A 522     -56.297  -8.818  18.911  1.00  0.64           O  
ATOM   4126  CG  GLN A 522     -54.984  -7.229  16.301  1.00  0.64           C  
ATOM   4127  CD  GLN A 522     -54.705  -6.746  14.890  1.00  0.64           C  
ATOM   4128  NE2 GLN A 522     -55.626  -5.964  14.337  1.00  0.64           N  
ATOM   4129  OE1 GLN A 522     -53.669  -7.073  14.301  1.00  0.64           O  
ATOM   4130  N   TYR A 523     -54.920 -10.643  18.548  1.00  0.61           N  
ATOM   4131  CA  TYR A 523     -55.957 -11.658  18.696  1.00  0.61           C  
ATOM   4132  C   TYR A 523     -55.652 -12.582  19.868  1.00  0.61           C  
ATOM   4133  CB  TYR A 523     -56.096 -12.476  17.409  1.00  0.61           C  
ATOM   4134  O   TYR A 523     -54.503 -12.683  20.305  1.00  0.61           O  
ATOM   4135  CG  TYR A 523     -56.372 -11.639  16.184  1.00  0.61           C  
ATOM   4136  CD1 TYR A 523     -57.625 -11.069  15.973  1.00  0.61           C  
ATOM   4137  CD2 TYR A 523     -55.380 -11.416  15.235  1.00  0.61           C  
ATOM   4138  CE1 TYR A 523     -57.884 -10.298  14.844  1.00  0.61           C  
ATOM   4139  CE2 TYR A 523     -55.628 -10.647  14.102  1.00  0.61           C  
ATOM   4140  OH  TYR A 523     -57.132  -9.330  12.798  1.00  0.61           O  
ATOM   4141  CZ  TYR A 523     -56.881 -10.092  13.917  1.00  0.61           C  
ATOM   4142  N   TRP A 524     -56.615 -13.112  20.539  1.00  0.52           N  
ATOM   4143  CA  TRP A 524     -56.496 -13.981  21.705  1.00  0.52           C  
ATOM   4144  C   TRP A 524     -55.770 -15.274  21.348  1.00  0.52           C  
ATOM   4145  CB  TRP A 524     -57.877 -14.299  22.284  1.00  0.52           C  
ATOM   4146  O   TRP A 524     -54.974 -15.785  22.140  1.00  0.52           O  
ATOM   4147  CG  TRP A 524     -57.842 -14.849  23.678  1.00  0.52           C  
ATOM   4148  CD1 TRP A 524     -57.133 -14.359  24.739  1.00  0.52           C  
ATOM   4149  CD2 TRP A 524     -58.544 -15.998  24.161  1.00  0.52           C  
ATOM   4150  CE2 TRP A 524     -58.214 -16.146  25.526  1.00  0.52           C  
ATOM   4151  CE3 TRP A 524     -59.422 -16.917  23.571  1.00  0.52           C  
ATOM   4152  NE1 TRP A 524     -57.353 -15.134  25.854  1.00  0.52           N  
ATOM   4153  CH2 TRP A 524     -59.589 -18.064  25.710  1.00  0.52           C  
ATOM   4154  CZ2 TRP A 524     -58.733 -17.178  26.312  1.00  0.52           C  
ATOM   4155  CZ3 TRP A 524     -59.937 -17.944  24.355  1.00  0.52           C  
ATOM   4156  N   PHE A 525     -56.077 -15.787  20.123  1.00  0.48           N  
ATOM   4157  CA  PHE A 525     -55.401 -16.962  19.587  1.00  0.48           C  
ATOM   4158  C   PHE A 525     -55.098 -16.784  18.104  1.00  0.48           C  
ATOM   4159  CB  PHE A 525     -56.252 -18.218  19.801  1.00  0.48           C  
ATOM   4160  O   PHE A 525     -55.775 -16.018  17.415  1.00  0.48           O  
ATOM   4161  CG  PHE A 525     -57.451 -18.300  18.896  1.00  0.48           C  
ATOM   4162  CD1 PHE A 525     -58.666 -17.743  19.276  1.00  0.48           C  
ATOM   4163  CD2 PHE A 525     -57.364 -18.936  17.664  1.00  0.48           C  
ATOM   4164  CE1 PHE A 525     -59.778 -17.818  18.440  1.00  0.48           C  
ATOM   4165  CE2 PHE A 525     -58.470 -19.014  16.823  1.00  0.48           C  
ATOM   4166  CZ  PHE A 525     -59.676 -18.456  17.213  1.00  0.48           C  
ATOM   4167  N   GLY A 526     -53.868 -17.253  17.681  1.00  0.58           N  
ATOM   4168  CA  GLY A 526     -53.504 -17.349  16.277  1.00  0.58           C  
ATOM   4169  C   GLY A 526     -52.720 -16.148  15.781  1.00  0.58           C  
ATOM   4170  O   GLY A 526     -52.806 -15.786  14.605  1.00  0.58           O  
ATOM   4171  N   ASN A 527     -52.091 -15.382  16.728  1.00  0.65           N  
ATOM   4172  CA  ASN A 527     -51.281 -14.258  16.271  1.00  0.65           C  
ATOM   4173  C   ASN A 527     -50.107 -14.726  15.416  1.00  0.65           C  
ATOM   4174  CB  ASN A 527     -50.779 -13.439  17.461  1.00  0.65           C  
ATOM   4175  O   ASN A 527     -49.399 -15.665  15.786  1.00  0.65           O  
ATOM   4176  CG  ASN A 527     -51.904 -12.779  18.233  1.00  0.65           C  
ATOM   4177  ND2 ASN A 527     -51.917 -12.975  19.546  1.00  0.65           N  
ATOM   4178  OD1 ASN A 527     -52.756 -12.100  17.654  1.00  0.65           O  
ATOM   4179  N   GLN A 528     -50.110 -14.231  14.221  1.00  0.74           N  
ATOM   4180  CA  GLN A 528     -49.059 -14.592  13.276  1.00  0.74           C  
ATOM   4181  C   GLN A 528     -47.812 -13.738  13.488  1.00  0.74           C  
ATOM   4182  CB  GLN A 528     -49.557 -14.448  11.837  1.00  0.74           C  
ATOM   4183  O   GLN A 528     -47.898 -12.623  14.007  1.00  0.74           O  
ATOM   4184  CG  GLN A 528     -50.646 -15.442  11.461  1.00  0.74           C  
ATOM   4185  CD  GLN A 528     -50.984 -15.411   9.982  1.00  0.74           C  
ATOM   4186  NE2 GLN A 528     -51.883 -16.294   9.560  1.00  0.74           N  
ATOM   4187  OE1 GLN A 528     -50.442 -14.599   9.225  1.00  0.74           O  
ATOM   4188  N   ASP A 529     -46.709 -14.380  13.281  1.00  0.75           N  
ATOM   4189  CA  ASP A 529     -45.424 -13.691  13.352  1.00  0.75           C  
ATOM   4190  C   ASP A 529     -45.343 -12.570  12.318  1.00  0.75           C  
ATOM   4191  CB  ASP A 529     -44.274 -14.680  13.146  1.00  0.75           C  
ATOM   4192  O   ASP A 529     -45.833 -12.717  11.196  1.00  0.75           O  
ATOM   4193  CG  ASP A 529     -42.920 -14.099  13.514  1.00  0.75           C  
ATOM   4194  OD1 ASP A 529     -42.494 -13.102  12.892  1.00  0.75           O  
ATOM   4195  OD2 ASP A 529     -42.271 -14.645  14.433  1.00  0.75           O  
ATOM   4196  N   PRO A 530     -44.825 -11.447  12.752  1.00  0.78           N  
ATOM   4197  CA  PRO A 530     -44.755 -10.325  11.813  1.00  0.78           C  
ATOM   4198  C   PRO A 530     -44.022 -10.681  10.522  1.00  0.78           C  
ATOM   4199  CB  PRO A 530     -43.992  -9.256  12.598  1.00  0.78           C  
ATOM   4200  O   PRO A 530     -44.324 -10.125   9.462  1.00  0.78           O  
ATOM   4201  CG  PRO A 530     -43.273 -10.009  13.670  1.00  0.78           C  
ATOM   4202  CD  PRO A 530     -44.055 -11.253  13.985  1.00  0.78           C  
ATOM   4203  N   VAL A 531     -43.170 -11.625  10.600  1.00  0.79           N  
ATOM   4204  CA  VAL A 531     -42.352 -12.022   9.458  1.00  0.79           C  
ATOM   4205  C   VAL A 531     -43.230 -12.680   8.397  1.00  0.79           C  
ATOM   4206  CB  VAL A 531     -41.216 -12.981   9.880  1.00  0.79           C  
ATOM   4207  O   VAL A 531     -42.992 -12.519   7.198  1.00  0.79           O  
ATOM   4208  CG1 VAL A 531     -40.422 -13.446   8.661  1.00  0.79           C  
ATOM   4209  CG2 VAL A 531     -40.296 -12.304  10.895  1.00  0.79           C  
ATOM   4210  N   ASP A 532     -44.302 -13.321   8.810  1.00  0.77           N  
ATOM   4211  CA  ASP A 532     -45.177 -14.053   7.899  1.00  0.77           C  
ATOM   4212  C   ASP A 532     -46.300 -13.159   7.379  1.00  0.77           C  
ATOM   4213  CB  ASP A 532     -45.762 -15.286   8.592  1.00  0.77           C  
ATOM   4214  O   ASP A 532     -46.957 -13.491   6.390  1.00  0.77           O  
ATOM   4215  CG  ASP A 532     -44.709 -16.315   8.962  1.00  0.77           C  
ATOM   4216  OD1 ASP A 532     -43.736 -16.494   8.197  1.00  0.77           O  
ATOM   4217  OD2 ASP A 532     -44.854 -16.954  10.026  1.00  0.77           O  
ATOM   4218  N   THR A 533     -46.410 -11.948   7.829  1.00  0.81           N  
ATOM   4219  CA  THR A 533     -47.602 -11.170   7.511  1.00  0.81           C  
ATOM   4220  C   THR A 533     -47.222  -9.820   6.909  1.00  0.81           C  
ATOM   4221  CB  THR A 533     -48.475 -10.950   8.761  1.00  0.81           C  
ATOM   4222  O   THR A 533     -47.383  -9.604   5.706  1.00  0.81           O  
ATOM   4223  CG2 THR A 533     -49.103 -12.258   9.230  1.00  0.81           C  
ATOM   4224  OG1 THR A 533     -47.664 -10.416   9.815  1.00  0.81           O  
ATOM   4225  N   VAL A 534     -46.390  -8.984   7.703  1.00  0.85           N  
ATOM   4226  CA  VAL A 534     -46.349  -7.570   7.343  1.00  0.85           C  
ATOM   4227  C   VAL A 534     -44.905  -7.145   7.084  1.00  0.85           C  
ATOM   4228  CB  VAL A 534     -46.975  -6.686   8.444  1.00  0.85           C  
ATOM   4229  O   VAL A 534     -44.658  -6.118   6.447  1.00  0.85           O  
ATOM   4230  CG1 VAL A 534     -48.488  -6.888   8.503  1.00  0.85           C  
ATOM   4231  CG2 VAL A 534     -46.339  -6.990   9.799  1.00  0.85           C  
ATOM   4232  N   VAL A 535     -43.970  -8.017   7.618  1.00  0.86           N  
ATOM   4233  CA  VAL A 535     -42.586  -7.570   7.498  1.00  0.86           C  
ATOM   4234  C   VAL A 535     -41.772  -8.609   6.730  1.00  0.86           C  
ATOM   4235  CB  VAL A 535     -41.951  -7.313   8.883  1.00  0.86           C  
ATOM   4236  O   VAL A 535     -42.108  -9.796   6.733  1.00  0.86           O  
ATOM   4237  CG1 VAL A 535     -42.650  -6.154   9.591  1.00  0.86           C  
ATOM   4238  CG2 VAL A 535     -42.007  -8.578   9.738  1.00  0.86           C  
ATOM   4239  N   ARG A 536     -40.778  -8.132   6.017  1.00  0.85           N  
ATOM   4240  CA  ARG A 536     -39.715  -8.923   5.404  1.00  0.85           C  
ATOM   4241  C   ARG A 536     -38.441  -8.868   6.241  1.00  0.85           C  
ATOM   4242  CB  ARG A 536     -39.430  -8.432   3.983  1.00  0.85           C  
ATOM   4243  O   ARG A 536     -38.058  -7.803   6.730  1.00  0.85           O  
ATOM   4244  CG  ARG A 536     -38.491  -9.333   3.197  1.00  0.85           C  
ATOM   4245  CD  ARG A 536     -38.244  -8.802   1.792  1.00  0.85           C  
ATOM   4246  NE  ARG A 536     -37.229  -9.582   1.091  1.00  0.85           N  
ATOM   4247  NH1 ARG A 536     -38.223  -9.395  -0.986  1.00  0.85           N  
ATOM   4248  NH2 ARG A 536     -36.267 -10.567  -0.747  1.00  0.85           N  
ATOM   4249  CZ  ARG A 536     -37.242  -9.846  -0.213  1.00  0.85           C  
ATOM   4250  N   THR A 537     -37.784 -10.017   6.364  1.00  0.84           N  
ATOM   4251  CA  THR A 537     -36.599 -10.119   7.208  1.00  0.84           C  
ATOM   4252  C   THR A 537     -35.335 -10.202   6.358  1.00  0.84           C  
ATOM   4253  CB  THR A 537     -36.678 -11.346   8.136  1.00  0.84           C  
ATOM   4254  O   THR A 537     -35.282 -10.959   5.386  1.00  0.84           O  
ATOM   4255  CG2 THR A 537     -35.729 -11.201   9.322  1.00  0.84           C  
ATOM   4256  OG1 THR A 537     -38.018 -11.483   8.625  1.00  0.84           O  
ATOM   4257  N   GLU A 538     -34.426  -9.320   6.650  1.00  0.83           N  
ATOM   4258  CA  GLU A 538     -33.096  -9.363   6.049  1.00  0.83           C  
ATOM   4259  C   GLU A 538     -32.017  -9.564   7.109  1.00  0.83           C  
ATOM   4260  CB  GLU A 538     -32.823  -8.081   5.257  1.00  0.83           C  
ATOM   4261  O   GLU A 538     -32.004  -8.871   8.128  1.00  0.83           O  
ATOM   4262  CG  GLU A 538     -31.583  -8.155   4.377  1.00  0.83           C  
ATOM   4263  CD  GLU A 538     -31.324  -6.876   3.597  1.00  0.83           C  
ATOM   4264  OE1 GLU A 538     -30.278  -6.782   2.916  1.00  0.83           O  
ATOM   4265  OE2 GLU A 538     -32.174  -5.960   3.668  1.00  0.83           O  
ATOM   4266  N   ILE A 539     -31.149 -10.535   6.789  1.00  0.86           N  
ATOM   4267  CA  ILE A 539     -30.059 -10.833   7.712  1.00  0.86           C  
ATOM   4268  C   ILE A 539     -28.832 -10.001   7.347  1.00  0.86           C  
ATOM   4269  CB  ILE A 539     -29.708 -12.338   7.705  1.00  0.86           C  
ATOM   4270  O   ILE A 539     -28.343 -10.067   6.217  1.00  0.86           O  
ATOM   4271  CG1 ILE A 539     -30.942 -13.176   8.058  1.00  0.86           C  
ATOM   4272  CG2 ILE A 539     -28.555 -12.627   8.671  1.00  0.86           C  
ATOM   4273  CD1 ILE A 539     -30.761 -14.670   7.829  1.00  0.86           C  
ATOM   4274  N   VAL A 540     -28.417  -9.208   8.420  1.00  0.85           N  
ATOM   4275  CA  VAL A 540     -27.306  -8.306   8.134  1.00  0.85           C  
ATOM   4276  C   VAL A 540     -26.079  -8.724   8.941  1.00  0.85           C  
ATOM   4277  CB  VAL A 540     -27.672  -6.837   8.443  1.00  0.85           C  
ATOM   4278  O   VAL A 540     -26.204  -9.390   9.972  1.00  0.85           O  
ATOM   4279  CG1 VAL A 540     -28.786  -6.352   7.517  1.00  0.85           C  
ATOM   4280  CG2 VAL A 540     -28.087  -6.689   9.906  1.00  0.85           C  
ATOM   4281  N   HIS A 541     -24.891  -8.373   8.407  1.00  0.86           N  
ATOM   4282  CA  HIS A 541     -23.638  -8.650   9.101  1.00  0.86           C  
ATOM   4283  C   HIS A 541     -23.510  -7.804  10.364  1.00  0.86           C  
ATOM   4284  CB  HIS A 541     -22.446  -8.397   8.176  1.00  0.86           C  
ATOM   4285  O   HIS A 541     -24.012  -6.679  10.416  1.00  0.86           O  
ATOM   4286  CG  HIS A 541     -22.311  -9.406   7.081  1.00  0.86           C  
ATOM   4287  CD2 HIS A 541     -22.827  -9.435   5.830  1.00  0.86           C  
ATOM   4288  ND1 HIS A 541     -21.570 -10.560   7.220  1.00  0.86           N  
ATOM   4289  CE1 HIS A 541     -21.635 -11.255   6.097  1.00  0.86           C  
ATOM   4290  NE2 HIS A 541     -22.392 -10.594   5.237  1.00  0.86           N  
ATOM   4291  N   VAL A 542     -22.831  -8.465  11.413  1.00  0.82           N  
ATOM   4292  CA  VAL A 542     -22.601  -7.799  12.691  1.00  0.82           C  
ATOM   4293  C   VAL A 542     -21.121  -7.453  12.835  1.00  0.82           C  
ATOM   4294  CB  VAL A 542     -23.062  -8.673  13.878  1.00  0.82           C  
ATOM   4295  O   VAL A 542     -20.272  -8.346  12.898  1.00  0.82           O  
ATOM   4296  CG1 VAL A 542     -22.921  -7.913  15.196  1.00  0.82           C  
ATOM   4297  CG2 VAL A 542     -24.505  -9.132  13.674  1.00  0.82           C  
ATOM   4298  N   TRP A 543     -20.905  -6.120  12.926  1.00  0.84           N  
ATOM   4299  CA  TRP A 543     -19.532  -5.632  13.008  1.00  0.84           C  
ATOM   4300  C   TRP A 543     -19.205  -5.161  14.421  1.00  0.84           C  
ATOM   4301  CB  TRP A 543     -19.306  -4.492  12.011  1.00  0.84           C  
ATOM   4302  O   TRP A 543     -20.096  -4.745  15.165  1.00  0.84           O  
ATOM   4303  CG  TRP A 543     -19.655  -4.843  10.596  1.00  0.84           C  
ATOM   4304  CD1 TRP A 543     -20.766  -4.454   9.900  1.00  0.84           C  
ATOM   4305  CD2 TRP A 543     -18.889  -5.659   9.705  1.00  0.84           C  
ATOM   4306  CE2 TRP A 543     -19.596  -5.721   8.483  1.00  0.84           C  
ATOM   4307  CE3 TRP A 543     -17.671  -6.343   9.820  1.00  0.84           C  
ATOM   4308  NE1 TRP A 543     -20.736  -4.979   8.629  1.00  0.84           N  
ATOM   4309  CH2 TRP A 543     -17.931  -7.103   7.523  1.00  0.84           C  
ATOM   4310  CZ2 TRP A 543     -19.124  -6.443   7.384  1.00  0.84           C  
ATOM   4311  CZ3 TRP A 543     -17.204  -7.060   8.725  1.00  0.84           C  
ATOM   4312  N   PRO A 544     -17.932  -5.305  14.857  1.00  0.79           N  
ATOM   4313  CA  PRO A 544     -17.510  -4.787  16.161  1.00  0.79           C  
ATOM   4314  C   PRO A 544     -17.770  -3.289  16.313  1.00  0.79           C  
ATOM   4315  CB  PRO A 544     -16.010  -5.087  16.191  1.00  0.79           C  
ATOM   4316  O   PRO A 544     -17.461  -2.511  15.407  1.00  0.79           O  
ATOM   4317  CG  PRO A 544     -15.809  -6.137  15.146  1.00  0.79           C  
ATOM   4318  CD  PRO A 544     -16.887  -5.991  14.110  1.00  0.79           C  
ATOM   4319  N   GLY A 545     -18.495  -2.849  17.390  1.00  0.69           N  
ATOM   4320  CA  GLY A 545     -18.825  -1.463  17.678  1.00  0.69           C  
ATOM   4321  C   GLY A 545     -20.221  -1.075  17.227  1.00  0.69           C  
ATOM   4322  O   GLY A 545     -20.684   0.033  17.505  1.00  0.69           O  
ATOM   4323  N   THR A 546     -20.818  -1.957  16.376  1.00  0.65           N  
ATOM   4324  CA  THR A 546     -22.170  -1.659  15.918  1.00  0.65           C  
ATOM   4325  C   THR A 546     -23.201  -2.086  16.959  1.00  0.65           C  
ATOM   4326  CB  THR A 546     -22.471  -2.355  14.577  1.00  0.65           C  
ATOM   4327  O   THR A 546     -22.999  -3.071  17.672  1.00  0.65           O  
ATOM   4328  CG2 THR A 546     -23.129  -1.392  13.593  1.00  0.65           C  
ATOM   4329  OG1 THR A 546     -21.247  -2.837  14.011  1.00  0.65           O  
ATOM   4330  N   ASP A 547     -24.166  -1.137  17.316  1.00  0.54           N  
ATOM   4331  CA  ASP A 547     -25.286  -1.436  18.203  1.00  0.54           C  
ATOM   4332  C   ASP A 547     -26.233  -2.452  17.570  1.00  0.54           C  
ATOM   4333  CB  ASP A 547     -26.047  -0.156  18.555  1.00  0.54           C  
ATOM   4334  O   ASP A 547     -26.328  -2.540  16.344  1.00  0.54           O  
ATOM   4335  CG  ASP A 547     -25.257   0.775  19.458  1.00  0.54           C  
ATOM   4336  OD1 ASP A 547     -24.384   0.296  20.214  1.00  0.54           O  
ATOM   4337  OD2 ASP A 547     -25.511   1.998  19.416  1.00  0.54           O  
ATOM   4338  N   GLY A 548     -26.494  -3.600  18.265  1.00  0.53           N  
ATOM   4339  CA  GLY A 548     -27.494  -4.596  17.914  1.00  0.53           C  
ATOM   4340  C   GLY A 548     -28.687  -4.012  17.181  1.00  0.53           C  
ATOM   4341  O   GLY A 548     -28.931  -2.805  17.245  1.00  0.53           O  
ATOM   4342  N   PHE A 549     -29.236  -4.719  16.096  1.00  0.57           N  
ATOM   4343  CA  PHE A 549     -30.186  -4.283  15.080  1.00  0.57           C  
ATOM   4344  C   PHE A 549     -31.609  -4.302  15.625  1.00  0.57           C  
ATOM   4345  CB  PHE A 549     -30.089  -5.171  13.835  1.00  0.57           C  
ATOM   4346  O   PHE A 549     -32.352  -3.331  15.469  1.00  0.57           O  
ATOM   4347  CG  PHE A 549     -28.753  -5.107  13.146  1.00  0.57           C  
ATOM   4348  CD1 PHE A 549     -28.452  -4.063  12.280  1.00  0.57           C  
ATOM   4349  CD2 PHE A 549     -27.799  -6.092  13.363  1.00  0.57           C  
ATOM   4350  CE1 PHE A 549     -27.216  -4.001  11.641  1.00  0.57           C  
ATOM   4351  CE2 PHE A 549     -26.561  -6.037  12.728  1.00  0.57           C  
ATOM   4352  CZ  PHE A 549     -26.272  -4.991  11.866  1.00  0.57           C  
ATOM   4353  N   LEU A 550     -31.880  -5.295  16.501  1.00  0.52           N  
ATOM   4354  CA  LEU A 550     -33.243  -5.415  17.006  1.00  0.52           C  
ATOM   4355  C   LEU A 550     -33.244  -5.746  18.495  1.00  0.52           C  
ATOM   4356  CB  LEU A 550     -34.010  -6.491  16.232  1.00  0.52           C  
ATOM   4357  O   LEU A 550     -32.935  -6.875  18.884  1.00  0.52           O  
ATOM   4358  CG  LEU A 550     -34.331  -6.175  14.770  1.00  0.52           C  
ATOM   4359  CD1 LEU A 550     -34.896  -7.408  14.073  1.00  0.52           C  
ATOM   4360  CD2 LEU A 550     -35.307  -5.007  14.678  1.00  0.52           C  
ATOM   4361  N   LYS A 551     -32.441  -5.229  19.334  1.00  0.50           N  
ATOM   4362  CA  LYS A 551     -32.472  -5.632  20.736  1.00  0.50           C  
ATOM   4363  C   LYS A 551     -33.839  -5.358  21.357  1.00  0.50           C  
ATOM   4364  CB  LYS A 551     -31.382  -4.907  21.528  1.00  0.50           C  
ATOM   4365  O   LYS A 551     -34.478  -4.351  21.045  1.00  0.50           O  
ATOM   4366  CG  LYS A 551     -30.036  -5.616  21.520  1.00  0.50           C  
ATOM   4367  CD  LYS A 551     -29.050  -4.956  22.475  1.00  0.50           C  
ATOM   4368  CE  LYS A 551     -27.704  -5.667  22.471  1.00  0.50           C  
ATOM   4369  NZ  LYS A 551     -26.730  -5.015  23.396  1.00  0.50           N  
ATOM   4370  N   ASP A 552     -34.585  -6.444  21.767  1.00  0.48           N  
ATOM   4371  CA  ASP A 552     -35.635  -6.892  22.677  1.00  0.48           C  
ATOM   4372  C   ASP A 552     -36.190  -5.726  23.492  1.00  0.48           C  
ATOM   4373  CB  ASP A 552     -35.106  -7.983  23.611  1.00  0.48           C  
ATOM   4374  O   ASP A 552     -35.440  -4.843  23.912  1.00  0.48           O  
ATOM   4375  CG  ASP A 552     -35.308  -9.384  23.061  1.00  0.48           C  
ATOM   4376  OD1 ASP A 552     -36.068  -9.551  22.082  1.00  0.48           O  
ATOM   4377  OD2 ASP A 552     -34.704 -10.329  23.612  1.00  0.48           O  
ATOM   4378  N   ASN A 553     -37.463  -5.236  23.178  1.00  0.49           N  
ATOM   4379  CA  ASN A 553     -38.508  -4.438  23.809  1.00  0.49           C  
ATOM   4380  C   ASN A 553     -38.467  -4.560  25.329  1.00  0.49           C  
ATOM   4381  CB  ASN A 553     -39.886  -4.845  23.281  1.00  0.49           C  
ATOM   4382  O   ASN A 553     -39.445  -4.245  26.008  1.00  0.49           O  
ATOM   4383  CG  ASN A 553     -40.053  -4.557  21.802  1.00  0.49           C  
ATOM   4384  ND2 ASN A 553     -40.964  -5.277  21.157  1.00  0.49           N  
ATOM   4385  OD1 ASN A 553     -39.369  -3.696  21.243  1.00  0.49           O  
ATOM   4386  N   ASN A 554     -37.279  -4.906  25.945  1.00  0.49           N  
ATOM   4387  CA  ASN A 554     -37.383  -4.968  27.399  1.00  0.49           C  
ATOM   4388  C   ASN A 554     -37.428  -3.574  28.018  1.00  0.49           C  
ATOM   4389  CB  ASN A 554     -36.222  -5.773  27.986  1.00  0.49           C  
ATOM   4390  O   ASN A 554     -37.395  -3.432  29.241  1.00  0.49           O  
ATOM   4391  CG  ASN A 554     -36.347  -7.260  27.717  1.00  0.49           C  
ATOM   4392  ND2 ASN A 554     -35.238  -7.979  27.835  1.00  0.49           N  
ATOM   4393  OD1 ASN A 554     -37.432  -7.758  27.405  1.00  0.49           O  
ATOM   4394  N   ASN A 555     -37.825  -2.527  27.157  1.00  0.53           N  
ATOM   4395  CA  ASN A 555     -37.841  -1.253  27.867  1.00  0.53           C  
ATOM   4396  C   ASN A 555     -39.234  -0.926  28.400  1.00  0.53           C  
ATOM   4397  CB  ASN A 555     -37.342  -0.126  26.960  1.00  0.53           C  
ATOM   4398  O   ASN A 555     -39.492   0.202  28.824  1.00  0.53           O  
ATOM   4399  CG  ASN A 555     -35.890  -0.297  26.562  1.00  0.53           C  
ATOM   4400  ND2 ASN A 555     -35.500   0.329  25.457  1.00  0.53           N  
ATOM   4401  OD1 ASN A 555     -35.124  -0.987  27.240  1.00  0.53           O  
ATOM   4402  N   ALA A 556     -40.200  -1.943  28.092  1.00  0.52           N  
ATOM   4403  CA  ALA A 556     -41.559  -1.586  28.493  1.00  0.52           C  
ATOM   4404  C   ALA A 556     -41.609  -1.191  29.966  1.00  0.52           C  
ATOM   4405  CB  ALA A 556     -42.515  -2.746  28.224  1.00  0.52           C  
ATOM   4406  O   ALA A 556     -42.251  -0.202  30.328  1.00  0.52           O  
ATOM   4407  N   ALA A 557     -40.921  -2.065  30.742  1.00  0.52           N  
ATOM   4408  CA  ALA A 557     -40.916  -1.833  32.184  1.00  0.52           C  
ATOM   4409  C   ALA A 557     -40.282  -0.487  32.521  1.00  0.52           C  
ATOM   4410  CB  ALA A 557     -40.178  -2.960  32.902  1.00  0.52           C  
ATOM   4411  O   ALA A 557     -40.793   0.253  33.366  1.00  0.52           O  
ATOM   4412  N   GLN A 558     -39.126  -0.118  31.846  1.00  0.56           N  
ATOM   4413  CA  GLN A 558     -38.441   1.145  32.101  1.00  0.56           C  
ATOM   4414  C   GLN A 558     -39.268   2.328  31.606  1.00  0.56           C  
ATOM   4415  CB  GLN A 558     -37.063   1.153  31.437  1.00  0.56           C  
ATOM   4416  O   GLN A 558     -39.306   3.379  32.250  1.00  0.56           O  
ATOM   4417  CG  GLN A 558     -36.189   2.329  31.850  1.00  0.56           C  
ATOM   4418  CD  GLN A 558     -35.831   2.305  33.325  1.00  0.56           C  
ATOM   4419  NE2 GLN A 558     -35.792   3.480  33.944  1.00  0.56           N  
ATOM   4420  OE1 GLN A 558     -35.594   1.240  33.902  1.00  0.56           O  
ATOM   4421  N   ARG A 559     -40.014   2.285  30.629  1.00  0.54           N  
ATOM   4422  CA  ARG A 559     -40.884   3.352  30.146  1.00  0.54           C  
ATOM   4423  C   ARG A 559     -42.010   3.631  31.136  1.00  0.54           C  
ATOM   4424  CB  ARG A 559     -41.467   2.992  28.777  1.00  0.54           C  
ATOM   4425  O   ARG A 559     -42.420   4.780  31.309  1.00  0.54           O  
ATOM   4426  CG  ARG A 559     -40.478   3.127  27.631  1.00  0.54           C  
ATOM   4427  CD  ARG A 559     -41.182   3.196  26.283  1.00  0.54           C  
ATOM   4428  NE  ARG A 559     -41.643   4.549  25.985  1.00  0.54           N  
ATOM   4429  NH1 ARG A 559     -40.334   4.801  24.098  1.00  0.54           N  
ATOM   4430  NH2 ARG A 559     -41.714   6.501  24.776  1.00  0.54           N  
ATOM   4431  CZ  ARG A 559     -41.229   5.281  24.954  1.00  0.54           C  
ATOM   4432  N   LEU A 560     -42.592   2.467  31.672  1.00  0.49           N  
ATOM   4433  CA  LEU A 560     -43.578   2.601  32.738  1.00  0.49           C  
ATOM   4434  C   LEU A 560     -43.026   3.438  33.888  1.00  0.49           C  
ATOM   4435  CB  LEU A 560     -44.003   1.223  33.252  1.00  0.49           C  
ATOM   4436  O   LEU A 560     -43.706   4.335  34.391  1.00  0.49           O  
ATOM   4437  CG  LEU A 560     -45.505   1.001  33.436  1.00  0.49           C  
ATOM   4438  CD1 LEU A 560     -45.848  -0.474  33.256  1.00  0.49           C  
ATOM   4439  CD2 LEU A 560     -45.955   1.497  34.806  1.00  0.49           C  
ATOM   4440  N   LEU A 561     -41.762   3.189  34.218  1.00  0.50           N  
ATOM   4441  CA  LEU A 561     -41.137   3.925  35.312  1.00  0.50           C  
ATOM   4442  C   LEU A 561     -40.916   5.384  34.930  1.00  0.50           C  
ATOM   4443  CB  LEU A 561     -39.804   3.279  35.700  1.00  0.50           C  
ATOM   4444  O   LEU A 561     -41.159   6.285  35.737  1.00  0.50           O  
ATOM   4445  CG  LEU A 561     -39.888   1.975  36.494  1.00  0.50           C  
ATOM   4446  CD1 LEU A 561     -38.513   1.321  36.586  1.00  0.50           C  
ATOM   4447  CD2 LEU A 561     -40.458   2.231  37.885  1.00  0.50           C  
ATOM   4448  N   ASP A 562     -40.496   5.691  33.640  1.00  0.54           N  
ATOM   4449  CA  ASP A 562     -40.255   7.047  33.158  1.00  0.54           C  
ATOM   4450  C   ASP A 562     -41.560   7.835  33.059  1.00  0.54           C  
ATOM   4451  CB  ASP A 562     -39.556   7.017  31.797  1.00  0.54           C  
ATOM   4452  O   ASP A 562     -41.586   9.038  33.327  1.00  0.54           O  
ATOM   4453  CG  ASP A 562     -38.096   6.610  31.891  1.00  0.54           C  
ATOM   4454  OD1 ASP A 562     -37.531   6.614  33.006  1.00  0.54           O  
ATOM   4455  OD2 ASP A 562     -37.503   6.284  30.839  1.00  0.54           O  
ATOM   4456  N   GLY A 563     -42.633   7.096  32.490  1.00  0.50           N  
ATOM   4457  CA  GLY A 563     -43.940   7.731  32.429  1.00  0.50           C  
ATOM   4458  C   GLY A 563     -44.456   8.168  33.787  1.00  0.50           C  
ATOM   4459  O   GLY A 563     -45.011   9.259  33.925  1.00  0.50           O  
ATOM   4460  N   MET A 564     -44.160   7.292  34.798  1.00  0.45           N  
ATOM   4461  CA  MET A 564     -44.573   7.588  36.167  1.00  0.45           C  
ATOM   4462  C   MET A 564     -43.765   8.747  36.741  1.00  0.45           C  
ATOM   4463  CB  MET A 564     -44.417   6.352  37.055  1.00  0.45           C  
ATOM   4464  O   MET A 564     -44.308   9.596  37.451  1.00  0.45           O  
ATOM   4465  CG  MET A 564     -45.395   5.235  36.729  1.00  0.45           C  
ATOM   4466  SD  MET A 564     -45.166   3.764  37.802  1.00  0.45           S  
ATOM   4467  CE  MET A 564     -46.135   4.271  39.250  1.00  0.45           C  
ATOM   4468  N   ASN A 565     -42.389   8.709  36.470  1.00  0.44           N  
ATOM   4469  CA  ASN A 565     -41.515   9.782  36.933  1.00  0.44           C  
ATOM   4470  C   ASN A 565     -41.874  11.116  36.283  1.00  0.44           C  
ATOM   4471  CB  ASN A 565     -40.050   9.436  36.662  1.00  0.44           C  
ATOM   4472  O   ASN A 565     -41.853  12.157  36.942  1.00  0.44           O  
ATOM   4473  CG  ASN A 565     -39.310   9.006  37.913  1.00  0.44           C  
ATOM   4474  ND2 ASN A 565     -38.043   8.640  37.757  1.00  0.44           N  
ATOM   4475  OD1 ASN A 565     -39.873   9.001  39.011  1.00  0.44           O  
ATOM   4476  N   PHE A 566     -42.086  11.093  34.873  1.00  0.44           N  
ATOM   4477  CA  PHE A 566     -42.518  12.292  34.165  1.00  0.44           C  
ATOM   4478  C   PHE A 566     -43.778  12.870  34.798  1.00  0.44           C  
ATOM   4479  CB  PHE A 566     -42.767  11.984  32.685  1.00  0.44           C  
ATOM   4480  O   PHE A 566     -43.885  14.084  34.985  1.00  0.44           O  
ATOM   4481  CG  PHE A 566     -43.101  13.197  31.861  1.00  0.44           C  
ATOM   4482  CD1 PHE A 566     -44.420  13.499  31.543  1.00  0.44           C  
ATOM   4483  CD2 PHE A 566     -42.095  14.038  31.402  1.00  0.44           C  
ATOM   4484  CE1 PHE A 566     -44.731  14.621  30.780  1.00  0.44           C  
ATOM   4485  CE2 PHE A 566     -42.398  15.162  30.639  1.00  0.44           C  
ATOM   4486  CZ  PHE A 566     -43.717  15.451  30.328  1.00  0.44           C  
ATOM   4487  N   MET A 567     -44.751  11.935  35.240  1.00  0.38           N  
ATOM   4488  CA  MET A 567     -45.974  12.387  35.898  1.00  0.38           C  
ATOM   4489  C   MET A 567     -45.685  12.855  37.320  1.00  0.38           C  
ATOM   4490  CB  MET A 567     -47.019  11.270  35.917  1.00  0.38           C  
ATOM   4491  O   MET A 567     -46.259  13.844  37.781  1.00  0.38           O  
ATOM   4492  CG  MET A 567     -47.743  11.085  34.593  1.00  0.38           C  
ATOM   4493  SD  MET A 567     -48.931  12.440  34.246  1.00  0.38           S  
ATOM   4494  CE  MET A 567     -50.497  11.584  34.571  1.00  0.38           C  
ATOM   4495  N   ALA A 568     -44.717  12.186  37.945  1.00  0.35           N  
ATOM   4496  CA  ALA A 568     -44.324  12.578  39.296  1.00  0.35           C  
ATOM   4497  C   ALA A 568     -43.655  13.950  39.297  1.00  0.35           C  
ATOM   4498  CB  ALA A 568     -43.391  11.534  39.903  1.00  0.35           C  
ATOM   4499  O   ALA A 568     -43.901  14.767  40.187  1.00  0.35           O  
ATOM   4500  N   GLN A 569     -42.735  14.214  38.228  1.00  0.34           N  
ATOM   4501  CA  GLN A 569     -42.001  15.473  38.157  1.00  0.34           C  
ATOM   4502  C   GLN A 569     -42.914  16.618  37.729  1.00  0.34           C  
ATOM   4503  CB  GLN A 569     -40.822  15.353  37.190  1.00  0.34           C  
ATOM   4504  O   GLN A 569     -42.765  17.747  38.202  1.00  0.34           O  
ATOM   4505  CG  GLN A 569     -39.603  14.663  37.789  1.00  0.34           C  
ATOM   4506  CD  GLN A 569     -38.427  14.615  36.833  1.00  0.34           C  
ATOM   4507  NE2 GLN A 569     -37.267  14.212  37.340  1.00  0.34           N  
ATOM   4508  OE1 GLN A 569     -38.560  14.936  35.647  1.00  0.34           O  
ATOM   4509  N   SER A 570     -43.928  16.311  36.873  1.00  0.33           N  
ATOM   4510  CA  SER A 570     -44.874  17.353  36.485  1.00  0.33           C  
ATOM   4511  C   SER A 570     -45.913  17.589  37.575  1.00  0.33           C  
ATOM   4512  CB  SER A 570     -45.571  16.983  35.175  1.00  0.33           C  
ATOM   4513  O   SER A 570     -46.360  18.720  37.779  1.00  0.33           O  
ATOM   4514  OG  SER A 570     -44.634  16.889  34.116  1.00  0.33           O  
ATOM   4515  N   VAL A 571     -45.800  16.785  38.675  1.00  0.31           N  
ATOM   4516  CA  VAL A 571     -46.940  16.944  39.572  1.00  0.31           C  
ATOM   4517  C   VAL A 571     -46.450  17.089  41.011  1.00  0.31           C  
ATOM   4518  CB  VAL A 571     -47.921  15.755  39.460  1.00  0.31           C  
ATOM   4519  O   VAL A 571     -47.255  17.191  41.940  1.00  0.31           O  
ATOM   4520  CG1 VAL A 571     -49.277  16.114  40.065  1.00  0.31           C  
ATOM   4521  CG2 VAL A 571     -48.079  15.330  38.001  1.00  0.31           C  
ATOM   4522  N   SER A 572     -45.034  17.057  41.252  1.00  0.30           N  
ATOM   4523  CA  SER A 572     -44.610  17.509  42.573  1.00  0.30           C  
ATOM   4524  C   SER A 572     -45.265  18.837  42.939  1.00  0.30           C  
ATOM   4525  CB  SER A 572     -43.089  17.650  42.630  1.00  0.30           C  
ATOM   4526  O   SER A 572     -45.292  19.220  44.111  1.00  0.30           O  
ATOM   4527  OG  SER A 572     -42.457  16.511  42.070  1.00  0.30           O  
ATOM   4528  N   GLU A 573     -46.410  19.065  42.192  1.00  0.31           N  
ATOM   4529  CA  GLU A 573     -47.273  20.107  42.741  1.00  0.31           C  
ATOM   4530  C   GLU A 573     -48.690  19.587  42.969  1.00  0.31           C  
ATOM   4531  CB  GLU A 573     -47.303  21.325  41.814  1.00  0.31           C  
ATOM   4532  O   GLU A 573     -49.437  20.141  43.777  1.00  0.31           O  
ATOM   4533  CG  GLU A 573     -46.169  22.311  42.058  1.00  0.31           C  
ATOM   4534  CD  GLU A 573     -46.210  23.514  41.128  1.00  0.31           C  
ATOM   4535  OE1 GLU A 573     -45.314  24.383  41.221  1.00  0.31           O  
ATOM   4536  OE2 GLU A 573     -47.147  23.588  40.302  1.00  0.31           O  
ATOM   4537  N   LEU A 574     -48.933  18.338  43.667  1.00  0.28           N  
ATOM   4538  CA  LEU A 574     -50.268  18.122  44.213  1.00  0.28           C  
ATOM   4539  C   LEU A 574     -50.568  16.632  44.341  1.00  0.28           C  
ATOM   4540  CB  LEU A 574     -51.324  18.793  43.330  1.00  0.28           C  
ATOM   4541  O   LEU A 574     -50.353  15.868  43.397  1.00  0.28           O  
ATOM   4542  CG  LEU A 574     -51.546  20.289  43.558  1.00  0.28           C  
ATOM   4543  CD1 LEU A 574     -52.059  20.949  42.282  1.00  0.28           C  
ATOM   4544  CD2 LEU A 574     -52.517  20.516  44.711  1.00  0.28           C  
ATOM   4545  N   SER A 575     -50.292  15.880  45.412  1.00  0.32           N  
ATOM   4546  CA  SER A 575     -50.882  14.963  46.382  1.00  0.32           C  
ATOM   4547  C   SER A 575     -51.999  14.137  45.753  1.00  0.32           C  
ATOM   4548  CB  SER A 575     -51.423  15.733  47.588  1.00  0.32           C  
ATOM   4549  O   SER A 575     -52.683  14.602  44.839  1.00  0.32           O  
ATOM   4550  OG  SER A 575     -50.640  15.478  48.741  1.00  0.32           O  
ATOM   4551  N   LEU A 576     -51.830  12.779  45.426  1.00  0.38           N  
ATOM   4552  CA  LEU A 576     -52.366  11.424  45.347  1.00  0.38           C  
ATOM   4553  C   LEU A 576     -53.640  11.391  44.510  1.00  0.38           C  
ATOM   4554  CB  LEU A 576     -52.648  10.877  46.749  1.00  0.38           C  
ATOM   4555  O   LEU A 576     -54.224  10.325  44.302  1.00  0.38           O  
ATOM   4556  CG  LEU A 576     -51.425  10.553  47.609  1.00  0.38           C  
ATOM   4557  CD1 LEU A 576     -51.829  10.412  49.072  1.00  0.38           C  
ATOM   4558  CD2 LEU A 576     -50.743   9.282  47.112  1.00  0.38           C  
ATOM   4559  N   GLY A 577     -54.066  12.520  43.837  1.00  0.40           N  
ATOM   4560  CA  GLY A 577     -55.235  12.635  42.980  1.00  0.40           C  
ATOM   4561  C   GLY A 577     -55.073  11.921  41.651  1.00  0.40           C  
ATOM   4562  O   GLY A 577     -55.980  11.214  41.206  1.00  0.40           O  
ATOM   4563  N   PRO A 578     -53.972  11.573  41.093  1.00  0.36           N  
ATOM   4564  CA  PRO A 578     -53.917  11.018  39.738  1.00  0.36           C  
ATOM   4565  C   PRO A 578     -53.860   9.492  39.728  1.00  0.36           C  
ATOM   4566  CB  PRO A 578     -52.631  11.616  39.163  1.00  0.36           C  
ATOM   4567  O   PRO A 578     -54.350   8.859  38.789  1.00  0.36           O  
ATOM   4568  CG  PRO A 578     -52.142  12.557  40.218  1.00  0.36           C  
ATOM   4569  CD  PRO A 578     -52.985  12.373  41.448  1.00  0.36           C  
ATOM   4570  N   THR A 579     -53.419   8.896  40.847  1.00  0.40           N  
ATOM   4571  CA  THR A 579     -53.360   7.439  40.811  1.00  0.40           C  
ATOM   4572  C   THR A 579     -54.762   6.843  40.723  1.00  0.40           C  
ATOM   4573  CB  THR A 579     -52.637   6.878  42.050  1.00  0.40           C  
ATOM   4574  O   THR A 579     -55.000   5.915  39.947  1.00  0.40           O  
ATOM   4575  CG2 THR A 579     -52.091   5.480  41.783  1.00  0.40           C  
ATOM   4576  OG1 THR A 579     -51.550   7.746  42.395  1.00  0.40           O  
ATOM   4577  N   LYS A 580     -55.864   7.413  41.395  1.00  0.48           N  
ATOM   4578  CA  LYS A 580     -57.228   6.893  41.361  1.00  0.48           C  
ATOM   4579  C   LYS A 580     -57.938   7.296  40.072  1.00  0.48           C  
ATOM   4580  CB  LYS A 580     -58.021   7.386  42.572  1.00  0.48           C  
ATOM   4581  O   LYS A 580     -58.756   6.539  39.545  1.00  0.48           O  
ATOM   4582  CG  LYS A 580     -57.843   6.531  43.818  1.00  0.48           C  
ATOM   4583  CD  LYS A 580     -58.926   6.817  44.851  1.00  0.48           C  
ATOM   4584  CE  LYS A 580     -58.777   5.929  46.079  1.00  0.48           C  
ATOM   4585  NZ  LYS A 580     -59.790   6.256  47.126  1.00  0.48           N  
ATOM   4586  N   ALA A 581     -57.590   8.523  39.587  1.00  0.48           N  
ATOM   4587  CA  ALA A 581     -58.109   8.924  38.282  1.00  0.48           C  
ATOM   4588  C   ALA A 581     -57.675   7.946  37.194  1.00  0.48           C  
ATOM   4589  CB  ALA A 581     -57.646  10.338  37.937  1.00  0.48           C  
ATOM   4590  O   ALA A 581     -58.475   7.568  36.335  1.00  0.48           O  
ATOM   4591  N   VAL A 582     -56.455   7.481  37.377  1.00  0.44           N  
ATOM   4592  CA  VAL A 582     -55.858   6.529  36.446  1.00  0.44           C  
ATOM   4593  C   VAL A 582     -56.558   5.178  36.569  1.00  0.44           C  
ATOM   4594  CB  VAL A 582     -54.341   6.367  36.695  1.00  0.44           C  
ATOM   4595  O   VAL A 582     -56.896   4.552  35.561  1.00  0.44           O  
ATOM   4596  CG1 VAL A 582     -53.762   5.269  35.805  1.00  0.44           C  
ATOM   4597  CG2 VAL A 582     -53.618   7.691  36.454  1.00  0.44           C  
ATOM   4598  N   THR A 583     -56.864   4.779  37.826  1.00  0.47           N  
ATOM   4599  CA  THR A 583     -57.569   3.527  38.079  1.00  0.47           C  
ATOM   4600  C   THR A 583     -59.002   3.598  37.558  1.00  0.47           C  
ATOM   4601  CB  THR A 583     -57.583   3.188  39.581  1.00  0.47           C  
ATOM   4602  O   THR A 583     -59.497   2.642  36.957  1.00  0.47           O  
ATOM   4603  CG2 THR A 583     -57.658   1.682  39.804  1.00  0.47           C  
ATOM   4604  OG1 THR A 583     -56.386   3.691  40.189  1.00  0.47           O  
ATOM   4605  N   SER A 584     -59.613   4.724  37.785  1.00  0.49           N  
ATOM   4606  CA  SER A 584     -60.991   4.942  37.358  1.00  0.49           C  
ATOM   4607  C   SER A 584     -61.108   4.921  35.837  1.00  0.49           C  
ATOM   4608  CB  SER A 584     -61.517   6.272  37.900  1.00  0.49           C  
ATOM   4609  O   SER A 584     -62.048   4.342  35.289  1.00  0.49           O  
ATOM   4610  OG  SER A 584     -62.869   6.469  37.523  1.00  0.49           O  
ATOM   4611  N   TRP A 585     -60.135   5.594  35.147  1.00  0.50           N  
ATOM   4612  CA  TRP A 585     -60.098   5.589  33.688  1.00  0.50           C  
ATOM   4613  C   TRP A 585     -59.899   4.174  33.154  1.00  0.50           C  
ATOM   4614  CB  TRP A 585     -58.983   6.503  33.175  1.00  0.50           C  
ATOM   4615  O   TRP A 585     -60.584   3.755  32.219  1.00  0.50           O  
ATOM   4616  CG  TRP A 585     -58.872   6.549  31.681  1.00  0.50           C  
ATOM   4617  CD1 TRP A 585     -59.598   7.329  30.824  1.00  0.50           C  
ATOM   4618  CD2 TRP A 585     -57.984   5.778  30.866  1.00  0.50           C  
ATOM   4619  CE2 TRP A 585     -58.226   6.143  29.523  1.00  0.50           C  
ATOM   4620  CE3 TRP A 585     -57.005   4.814  31.142  1.00  0.50           C  
ATOM   4621  NE1 TRP A 585     -59.214   7.089  29.525  1.00  0.50           N  
ATOM   4622  CH2 TRP A 585     -56.572   4.635  28.754  1.00  0.50           C  
ATOM   4623  CZ2 TRP A 585     -57.523   5.575  28.457  1.00  0.50           C  
ATOM   4624  CZ3 TRP A 585     -56.307   4.251  30.079  1.00  0.50           C  
ATOM   4625  N   LEU A 586     -58.931   3.365  33.785  1.00  0.43           N  
ATOM   4626  CA  LEU A 586     -58.650   1.993  33.378  1.00  0.43           C  
ATOM   4627  C   LEU A 586     -59.866   1.100  33.601  1.00  0.43           C  
ATOM   4628  CB  LEU A 586     -57.448   1.441  34.149  1.00  0.43           C  
ATOM   4629  O   LEU A 586     -60.186   0.258  32.758  1.00  0.43           O  
ATOM   4630  CG  LEU A 586     -56.067   1.841  33.629  1.00  0.43           C  
ATOM   4631  CD1 LEU A 586     -55.018   1.667  34.722  1.00  0.43           C  
ATOM   4632  CD2 LEU A 586     -55.702   1.021  32.396  1.00  0.43           C  
ATOM   4633  N   THR A 587     -60.501   1.225  34.721  1.00  0.51           N  
ATOM   4634  CA  THR A 587     -61.701   0.458  35.037  1.00  0.51           C  
ATOM   4635  C   THR A 587     -62.804   0.736  34.020  1.00  0.51           C  
ATOM   4636  CB  THR A 587     -62.213   0.780  36.454  1.00  0.51           C  
ATOM   4637  O   THR A 587     -63.566  -0.165  33.662  1.00  0.51           O  
ATOM   4638  CG2 THR A 587     -62.724  -0.475  37.152  1.00  0.51           C  
ATOM   4639  OG1 THR A 587     -61.144   1.342  37.225  1.00  0.51           O  
ATOM   4640  N   ASP A 588     -62.846   1.993  33.417  1.00  0.52           N  
ATOM   4641  CA  ASP A 588     -63.847   2.373  32.425  1.00  0.52           C  
ATOM   4642  C   ASP A 588     -63.607   1.654  31.099  1.00  0.52           C  
ATOM   4643  CB  ASP A 588     -63.841   3.888  32.210  1.00  0.52           C  
ATOM   4644  O   ASP A 588     -64.555   1.340  30.377  1.00  0.52           O  
ATOM   4645  CG  ASP A 588     -64.453   4.654  33.370  1.00  0.52           C  
ATOM   4646  OD1 ASP A 588     -65.148   4.039  34.207  1.00  0.52           O  
ATOM   4647  OD2 ASP A 588     -64.240   5.883  33.446  1.00  0.52           O  
ATOM   4648  N   GLN A 589     -62.328   1.261  30.837  1.00  0.48           N  
ATOM   4649  CA  GLN A 589     -61.996   0.647  29.556  1.00  0.48           C  
ATOM   4650  C   GLN A 589     -62.299  -0.849  29.568  1.00  0.48           C  
ATOM   4651  CB  GLN A 589     -60.524   0.882  29.214  1.00  0.48           C  
ATOM   4652  O   GLN A 589     -62.595  -1.436  28.526  1.00  0.48           O  
ATOM   4653  CG  GLN A 589     -60.204   2.321  28.832  1.00  0.48           C  
ATOM   4654  CD  GLN A 589     -60.969   2.787  27.608  1.00  0.48           C  
ATOM   4655  NE2 GLN A 589     -61.182   4.095  27.504  1.00  0.48           N  
ATOM   4656  OE1 GLN A 589     -61.364   1.980  26.761  1.00  0.48           O  
ATOM   4657  N   ILE A 590     -62.416  -1.471  30.853  1.00  0.45           N  
ATOM   4658  CA  ILE A 590     -62.673  -2.903  30.960  1.00  0.45           C  
ATOM   4659  C   ILE A 590     -64.130  -3.137  31.352  1.00  0.45           C  
ATOM   4660  CB  ILE A 590     -61.728  -3.571  31.983  1.00  0.45           C  
ATOM   4661  O   ILE A 590     -64.613  -4.271  31.319  1.00  0.45           O  
ATOM   4662  CG1 ILE A 590     -60.763  -2.537  32.574  1.00  0.45           C  
ATOM   4663  CG2 ILE A 590     -60.961  -4.728  31.334  1.00  0.45           C  
ATOM   4664  CD1 ILE A 590     -60.139  -2.959  33.898  1.00  0.45           C  
ATOM   4665  N   ALA A 591     -64.859  -2.084  31.725  1.00  0.63           N  
ATOM   4666  CA  ALA A 591     -66.204  -2.235  32.273  1.00  0.63           C  
ATOM   4667  C   ALA A 591     -67.203  -2.607  31.181  1.00  0.63           C  
ATOM   4668  CB  ALA A 591     -66.641  -0.951  32.974  1.00  0.63           C  
ATOM   4669  O   ALA A 591     -67.032  -2.229  30.020  1.00  0.63           O  
ATOM   4670  N   PRO A 592     -68.097  -3.593  31.431  1.00  0.66           N  
ATOM   4671  CA  PRO A 592     -69.181  -3.867  30.485  1.00  0.66           C  
ATOM   4672  C   PRO A 592     -69.859  -2.595  29.980  1.00  0.66           C  
ATOM   4673  CB  PRO A 592     -70.156  -4.717  31.303  1.00  0.66           C  
ATOM   4674  O   PRO A 592     -69.843  -1.569  30.664  1.00  0.66           O  
ATOM   4675  CG  PRO A 592     -69.342  -5.246  32.439  1.00  0.66           C  
ATOM   4676  CD  PRO A 592     -68.222  -4.283  32.712  1.00  0.66           C  
ATOM   4677  N   ALA A 593     -70.299  -2.584  28.728  1.00  0.70           N  
ATOM   4678  CA  ALA A 593     -70.883  -1.434  28.043  1.00  0.70           C  
ATOM   4679  C   ALA A 593     -72.031  -0.838  28.854  1.00  0.70           C  
ATOM   4680  CB  ALA A 593     -71.370  -1.833  26.652  1.00  0.70           C  
ATOM   4681  O   ALA A 593     -72.220   0.380  28.870  1.00  0.70           O  
ATOM   4682  N   TYR A 594     -72.687  -1.663  29.660  1.00  0.80           N  
ATOM   4683  CA  TYR A 594     -73.871  -1.148  30.339  1.00  0.80           C  
ATOM   4684  C   TYR A 594     -73.498  -0.494  31.665  1.00  0.80           C  
ATOM   4685  CB  TYR A 594     -74.886  -2.270  30.578  1.00  0.80           C  
ATOM   4686  O   TYR A 594     -74.338   0.134  32.313  1.00  0.80           O  
ATOM   4687  CG  TYR A 594     -74.470  -3.246  31.652  1.00  0.80           C  
ATOM   4688  CD1 TYR A 594     -73.613  -4.306  31.363  1.00  0.80           C  
ATOM   4689  CD2 TYR A 594     -74.934  -3.111  32.956  1.00  0.80           C  
ATOM   4690  CE1 TYR A 594     -73.229  -5.209  32.349  1.00  0.80           C  
ATOM   4691  CE2 TYR A 594     -74.557  -4.008  33.950  1.00  0.80           C  
ATOM   4692  OH  TYR A 594     -73.328  -5.943  34.617  1.00  0.80           O  
ATOM   4693  CZ  TYR A 594     -73.705  -5.052  33.637  1.00  0.80           C  
ATOM   4694  N   TRP A 595     -72.248  -0.625  32.047  1.00  0.84           N  
ATOM   4695  CA  TRP A 595     -71.783   0.035  33.262  1.00  0.84           C  
ATOM   4696  C   TRP A 595     -71.585   1.529  33.029  1.00  0.84           C  
ATOM   4697  CB  TRP A 595     -70.477  -0.596  33.751  1.00  0.84           C  
ATOM   4698  O   TRP A 595     -71.002   1.934  32.020  1.00  0.84           O  
ATOM   4699  CG  TRP A 595     -70.667  -1.863  34.530  1.00  0.84           C  
ATOM   4700  CD1 TRP A 595     -71.775  -2.663  34.544  1.00  0.84           C  
ATOM   4701  CD2 TRP A 595     -69.720  -2.473  35.413  1.00  0.84           C  
ATOM   4702  CE2 TRP A 595     -70.322  -3.642  35.928  1.00  0.84           C  
ATOM   4703  CE3 TRP A 595     -68.420  -2.145  35.818  1.00  0.84           C  
ATOM   4704  NE1 TRP A 595     -71.574  -3.735  35.383  1.00  0.84           N  
ATOM   4705  CH2 TRP A 595     -68.395  -4.140  37.209  1.00  0.84           C  
ATOM   4706  CZ2 TRP A 595     -69.666  -4.485  36.829  1.00  0.84           C  
ATOM   4707  CZ3 TRP A 595     -67.769  -2.984  36.714  1.00  0.84           C  
ATOM   4708  N   ARG A 596     -71.998   2.225  33.965  1.00  0.80           N  
ATOM   4709  CA  ARG A 596     -71.702   3.654  33.959  1.00  0.80           C  
ATOM   4710  C   ARG A 596     -70.228   3.909  34.257  1.00  0.80           C  
ATOM   4711  CB  ARG A 596     -72.577   4.388  34.978  1.00  0.80           C  
ATOM   4712  O   ARG A 596     -69.670   3.334  35.194  1.00  0.80           O  
ATOM   4713  CG  ARG A 596     -72.700   5.882  34.721  1.00  0.80           C  
ATOM   4714  CD  ARG A 596     -73.524   6.573  35.798  1.00  0.80           C  
ATOM   4715  NE  ARG A 596     -74.176   7.776  35.288  1.00  0.80           N  
ATOM   4716  NH1 ARG A 596     -75.439   8.146  37.187  1.00  0.80           N  
ATOM   4717  NH2 ARG A 596     -75.601   9.574  35.401  1.00  0.80           N  
ATOM   4718  CZ  ARG A 596     -75.071   8.496  35.960  1.00  0.80           C  
ATOM   4719  N   PRO A 597     -69.654   4.663  33.447  1.00  0.73           N  
ATOM   4720  CA  PRO A 597     -68.237   4.968  33.660  1.00  0.73           C  
ATOM   4721  C   PRO A 597     -67.973   5.625  35.013  1.00  0.73           C  
ATOM   4722  CB  PRO A 597     -67.906   5.927  32.514  1.00  0.73           C  
ATOM   4723  O   PRO A 597     -68.775   6.440  35.475  1.00  0.73           O  
ATOM   4724  CG  PRO A 597     -68.941   5.648  31.472  1.00  0.73           C  
ATOM   4725  CD  PRO A 597     -70.204   5.212  32.158  1.00  0.73           C  
ATOM   4726  N   ASN A 598     -66.873   5.153  35.668  1.00  0.69           N  
ATOM   4727  CA  ASN A 598     -66.533   5.643  36.999  1.00  0.69           C  
ATOM   4728  C   ASN A 598     -66.439   7.165  37.030  1.00  0.69           C  
ATOM   4729  CB  ASN A 598     -65.221   5.020  37.482  1.00  0.69           C  
ATOM   4730  O   ASN A 598     -66.819   7.795  38.019  1.00  0.69           O  
ATOM   4731  CG  ASN A 598     -65.421   3.666  38.133  1.00  0.69           C  
ATOM   4732  ND2 ASN A 598     -64.327   2.950  38.361  1.00  0.69           N  
ATOM   4733  OD1 ASN A 598     -66.551   3.267  38.428  1.00  0.69           O  
ATOM   4734  N   SER A 599     -65.974   7.742  35.907  1.00  0.70           N  
ATOM   4735  CA  SER A 599     -65.801   9.189  35.827  1.00  0.70           C  
ATOM   4736  C   SER A 599     -67.143   9.910  35.890  1.00  0.70           C  
ATOM   4737  CB  SER A 599     -65.068   9.570  34.540  1.00  0.70           C  
ATOM   4738  O   SER A 599     -67.205  11.085  36.257  1.00  0.70           O  
ATOM   4739  OG  SER A 599     -65.765   9.092  33.403  1.00  0.70           O  
ATOM   4740  N   GLN A 600     -68.161   9.166  35.566  1.00  0.78           N  
ATOM   4741  CA  GLN A 600     -69.481   9.782  35.489  1.00  0.78           C  
ATOM   4742  C   GLN A 600     -70.284   9.522  36.761  1.00  0.78           C  
ATOM   4743  CB  GLN A 600     -70.246   9.265  34.270  1.00  0.78           C  
ATOM   4744  O   GLN A 600     -71.378  10.065  36.932  1.00  0.78           O  
ATOM   4745  CG  GLN A 600     -69.674   9.736  32.940  1.00  0.78           C  
ATOM   4746  CD  GLN A 600     -70.404   9.150  31.746  1.00  0.78           C  
ATOM   4747  NE2 GLN A 600     -69.924   9.459  30.547  1.00  0.78           N  
ATOM   4748  OE1 GLN A 600     -71.392   8.425  31.901  1.00  0.78           O  
ATOM   4749  N   ILE A 601     -69.721   8.743  37.706  1.00  0.82           N  
ATOM   4750  CA  ILE A 601     -70.409   8.432  38.954  1.00  0.82           C  
ATOM   4751  C   ILE A 601     -69.994   9.428  40.034  1.00  0.82           C  
ATOM   4752  CB  ILE A 601     -70.115   6.987  39.416  1.00  0.82           C  
ATOM   4753  O   ILE A 601     -68.897   9.330  40.590  1.00  0.82           O  
ATOM   4754  CG1 ILE A 601     -70.538   5.984  38.336  1.00  0.82           C  
ATOM   4755  CG2 ILE A 601     -70.819   6.691  40.744  1.00  0.82           C  
ATOM   4756  CD1 ILE A 601     -70.138   4.546  38.637  1.00  0.82           C  
ATOM   4757  N   LEU A 602     -70.780  10.371  40.250  1.00  0.83           N  
ATOM   4758  CA  LEU A 602     -70.432  11.435  41.185  1.00  0.83           C  
ATOM   4759  C   LEU A 602     -71.080  11.199  42.545  1.00  0.83           C  
ATOM   4760  CB  LEU A 602     -70.862  12.796  40.631  1.00  0.83           C  
ATOM   4761  O   LEU A 602     -70.582  11.678  43.566  1.00  0.83           O  
ATOM   4762  CG  LEU A 602     -70.269  13.197  39.280  1.00  0.83           C  
ATOM   4763  CD1 LEU A 602     -70.940  14.465  38.761  1.00  0.83           C  
ATOM   4764  CD2 LEU A 602     -68.761  13.394  39.395  1.00  0.83           C  
ATOM   4765  N   SER A 603     -72.056  10.432  42.637  1.00  0.89           N  
ATOM   4766  CA  SER A 603     -72.762  10.112  43.873  1.00  0.89           C  
ATOM   4767  C   SER A 603     -73.423   8.740  43.794  1.00  0.89           C  
ATOM   4768  CB  SER A 603     -73.815  11.178  44.180  1.00  0.89           C  
ATOM   4769  O   SER A 603     -73.634   8.209  42.702  1.00  0.89           O  
ATOM   4770  OG  SER A 603     -74.779  11.246  43.144  1.00  0.89           O  
ATOM   4771  N   CYS A 604     -73.559   8.155  45.020  1.00  0.93           N  
ATOM   4772  CA  CYS A 604     -74.203   6.848  45.089  1.00  0.93           C  
ATOM   4773  C   CYS A 604     -75.611   6.902  44.510  1.00  0.93           C  
ATOM   4774  CB  CYS A 604     -74.254   6.350  46.533  1.00  0.93           C  
ATOM   4775  O   CYS A 604     -76.368   7.833  44.792  1.00  0.93           O  
ATOM   4776  SG  CYS A 604     -75.140   4.789  46.735  1.00  0.93           S  
ATOM   4777  N   ASN A 605     -75.925   5.926  43.632  1.00  0.93           N  
ATOM   4778  CA  ASN A 605     -77.202   5.904  42.928  1.00  0.93           C  
ATOM   4779  C   ASN A 605     -78.364   5.644  43.883  1.00  0.93           C  
ATOM   4780  CB  ASN A 605     -77.184   4.854  41.815  1.00  0.93           C  
ATOM   4781  O   ASN A 605     -79.490   6.075  43.628  1.00  0.93           O  
ATOM   4782  CG  ASN A 605     -78.311   5.040  40.819  1.00  0.93           C  
ATOM   4783  ND2 ASN A 605     -78.994   3.951  40.486  1.00  0.93           N  
ATOM   4784  OD1 ASN A 605     -78.566   6.153  40.351  1.00  0.93           O  
ATOM   4785  N   LYS A 606     -78.086   5.050  45.046  1.00  0.91           N  
ATOM   4786  CA  LYS A 606     -79.141   4.744  46.008  1.00  0.91           C  
ATOM   4787  C   LYS A 606     -79.235   5.823  47.083  1.00  0.91           C  
ATOM   4788  CB  LYS A 606     -78.899   3.380  46.655  1.00  0.91           C  
ATOM   4789  O   LYS A 606     -80.275   6.466  47.236  1.00  0.91           O  
ATOM   4790  CG  LYS A 606     -79.985   2.957  47.634  1.00  0.91           C  
ATOM   4791  CD  LYS A 606     -79.666   1.613  48.276  1.00  0.91           C  
ATOM   4792  CE  LYS A 606     -80.731   1.209  49.286  1.00  0.91           C  
ATOM   4793  NZ  LYS A 606     -80.402  -0.089  49.949  1.00  0.91           N  
ATOM   4794  N   CYS A 607     -78.187   6.105  47.824  1.00  0.94           N  
ATOM   4795  CA  CYS A 607     -78.285   6.986  48.982  1.00  0.94           C  
ATOM   4796  C   CYS A 607     -77.974   8.428  48.598  1.00  0.94           C  
ATOM   4797  CB  CYS A 607     -77.335   6.527  50.088  1.00  0.94           C  
ATOM   4798  O   CYS A 607     -78.190   9.346  49.391  1.00  0.94           O  
ATOM   4799  SG  CYS A 607     -75.589   6.761  49.690  1.00  0.94           S  
ATOM   4800  N   ALA A 608     -77.411   8.607  47.297  1.00  0.91           N  
ATOM   4801  CA  ALA A 608     -77.139   9.900  46.674  1.00  0.91           C  
ATOM   4802  C   ALA A 608     -75.982  10.611  47.371  1.00  0.91           C  
ATOM   4803  CB  ALA A 608     -78.389  10.776  46.698  1.00  0.91           C  
ATOM   4804  O   ALA A 608     -75.773  11.810  47.174  1.00  0.91           O  
ATOM   4805  N   THR A 609     -75.253   9.859  48.259  1.00  0.90           N  
ATOM   4806  CA  THR A 609     -74.060  10.427  48.878  1.00  0.90           C  
ATOM   4807  C   THR A 609     -72.990  10.713  47.829  1.00  0.90           C  
ATOM   4808  CB  THR A 609     -73.488   9.486  49.955  1.00  0.90           C  
ATOM   4809  O   THR A 609     -72.687   9.858  46.994  1.00  0.90           O  
ATOM   4810  CG2 THR A 609     -72.322  10.137  50.691  1.00  0.90           C  
ATOM   4811  OG1 THR A 609     -74.518   9.169  50.900  1.00  0.90           O  
ATOM   4812  N   SER A 610     -72.552  11.939  47.801  1.00  0.87           N  
ATOM   4813  CA  SER A 610     -71.517  12.326  46.848  1.00  0.87           C  
ATOM   4814  C   SER A 610     -70.191  11.643  47.165  1.00  0.87           C  
ATOM   4815  CB  SER A 610     -71.331  13.844  46.845  1.00  0.87           C  
ATOM   4816  O   SER A 610     -69.807  11.532  48.331  1.00  0.87           O  
ATOM   4817  OG  SER A 610     -72.512  14.495  46.410  1.00  0.87           O  
ATOM   4818  N   PHE A 611     -69.617  11.052  46.223  1.00  0.82           N  
ATOM   4819  CA  PHE A 611     -68.326  10.394  46.385  1.00  0.82           C  
ATOM   4820  C   PHE A 611     -67.206  11.421  46.500  1.00  0.82           C  
ATOM   4821  CB  PHE A 611     -68.053   9.448  45.212  1.00  0.82           C  
ATOM   4822  O   PHE A 611     -67.140  12.366  45.712  1.00  0.82           O  
ATOM   4823  CG  PHE A 611     -68.860   8.178  45.255  1.00  0.82           C  
ATOM   4824  CD1 PHE A 611     -68.625   7.222  46.236  1.00  0.82           C  
ATOM   4825  CD2 PHE A 611     -69.853   7.940  44.314  1.00  0.82           C  
ATOM   4826  CE1 PHE A 611     -69.370   6.046  46.278  1.00  0.82           C  
ATOM   4827  CE2 PHE A 611     -70.602   6.767  44.350  1.00  0.82           C  
ATOM   4828  CZ  PHE A 611     -70.358   5.821  45.333  1.00  0.82           C  
ATOM   4829  N   LYS A 612     -66.521  11.352  47.541  1.00  0.76           N  
ATOM   4830  CA  LYS A 612     -65.308  12.150  47.690  1.00  0.76           C  
ATOM   4831  C   LYS A 612     -64.159  11.559  46.877  1.00  0.76           C  
ATOM   4832  CB  LYS A 612     -64.909  12.251  49.163  1.00  0.76           C  
ATOM   4833  O   LYS A 612     -64.272  10.453  46.345  1.00  0.76           O  
ATOM   4834  CG  LYS A 612     -65.963  12.902  50.046  1.00  0.76           C  
ATOM   4835  CD  LYS A 612     -65.505  12.982  51.496  1.00  0.76           C  
ATOM   4836  CE  LYS A 612     -66.590  13.561  52.395  1.00  0.76           C  
ATOM   4837  NZ  LYS A 612     -66.158  13.611  53.824  1.00  0.76           N  
ATOM   4838  N   ASP A 613     -63.147  12.339  46.639  1.00  0.61           N  
ATOM   4839  CA  ASP A 613     -62.011  12.003  45.786  1.00  0.61           C  
ATOM   4840  C   ASP A 613     -61.416  10.650  46.171  1.00  0.61           C  
ATOM   4841  CB  ASP A 613     -60.938  13.091  45.867  1.00  0.61           C  
ATOM   4842  O   ASP A 613     -61.030   9.866  45.301  1.00  0.61           O  
ATOM   4843  CG  ASP A 613     -61.310  14.348  45.100  1.00  0.61           C  
ATOM   4844  OD1 ASP A 613     -62.225  14.297  44.251  1.00  0.61           O  
ATOM   4845  OD2 ASP A 613     -60.680  15.400  45.346  1.00  0.61           O  
ATOM   4846  N   ASN A 614     -61.737  10.082  47.481  1.00  0.58           N  
ATOM   4847  CA  ASN A 614     -61.072   8.858  47.916  1.00  0.58           C  
ATOM   4848  C   ASN A 614     -62.074   7.735  48.169  1.00  0.58           C  
ATOM   4849  CB  ASN A 614     -60.238   9.118  49.172  1.00  0.58           C  
ATOM   4850  O   ASN A 614     -61.724   6.703  48.745  1.00  0.58           O  
ATOM   4851  CG  ASN A 614     -58.833   9.592  48.853  1.00  0.58           C  
ATOM   4852  ND2 ASN A 614     -57.973   9.620  49.864  1.00  0.58           N  
ATOM   4853  OD1 ASN A 614     -58.525   9.931  47.707  1.00  0.58           O  
ATOM   4854  N   ASP A 615     -63.259   7.943  47.818  1.00  0.71           N  
ATOM   4855  CA  ASP A 615     -64.277   6.921  48.045  1.00  0.71           C  
ATOM   4856  C   ASP A 615     -64.210   5.833  46.977  1.00  0.71           C  
ATOM   4857  CB  ASP A 615     -65.672   7.550  48.069  1.00  0.71           C  
ATOM   4858  O   ASP A 615     -63.957   6.120  45.805  1.00  0.71           O  
ATOM   4859  CG  ASP A 615     -65.964   8.296  49.359  1.00  0.71           C  
ATOM   4860  OD1 ASP A 615     -65.183   8.170  50.327  1.00  0.71           O  
ATOM   4861  OD2 ASP A 615     -66.985   9.015  49.409  1.00  0.71           O  
ATOM   4862  N   THR A 616     -64.133   4.624  47.386  1.00  0.72           N  
ATOM   4863  CA  THR A 616     -64.234   3.482  46.483  1.00  0.72           C  
ATOM   4864  C   THR A 616     -65.637   3.384  45.890  1.00  0.72           C  
ATOM   4865  CB  THR A 616     -63.885   2.167  47.204  1.00  0.72           C  
ATOM   4866  O   THR A 616     -66.629   3.416  46.621  1.00  0.72           O  
ATOM   4867  CG2 THR A 616     -63.711   1.024  46.210  1.00  0.72           C  
ATOM   4868  OG1 THR A 616     -62.665   2.340  47.936  1.00  0.72           O  
ATOM   4869  N   LYS A 617     -65.732   3.306  44.565  1.00  0.80           N  
ATOM   4870  CA  LYS A 617     -66.980   3.160  43.820  1.00  0.80           C  
ATOM   4871  C   LYS A 617     -67.215   1.707  43.420  1.00  0.80           C  
ATOM   4872  CB  LYS A 617     -66.970   4.051  42.577  1.00  0.80           C  
ATOM   4873  O   LYS A 617     -66.299   1.033  42.944  1.00  0.80           O  
ATOM   4874  CG  LYS A 617     -66.727   5.524  42.873  1.00  0.80           C  
ATOM   4875  CD  LYS A 617     -66.534   6.327  41.593  1.00  0.80           C  
ATOM   4876  CE  LYS A 617     -66.127   7.764  41.889  1.00  0.80           C  
ATOM   4877  NZ  LYS A 617     -65.864   8.534  40.637  1.00  0.80           N  
ATOM   4878  N   HIS A 618     -68.349   1.185  43.670  1.00  0.86           N  
ATOM   4879  CA  HIS A 618     -68.727  -0.182  43.330  1.00  0.86           C  
ATOM   4880  C   HIS A 618     -69.855  -0.203  42.304  1.00  0.86           C  
ATOM   4881  CB  HIS A 618     -69.145  -0.950  44.586  1.00  0.86           C  
ATOM   4882  O   HIS A 618     -70.797   0.587  42.395  1.00  0.86           O  
ATOM   4883  CG  HIS A 618     -68.104  -0.958  45.659  1.00  0.86           C  
ATOM   4884  CD2 HIS A 618     -67.970  -0.201  46.774  1.00  0.86           C  
ATOM   4885  ND1 HIS A 618     -67.032  -1.825  45.650  1.00  0.86           N  
ATOM   4886  CE1 HIS A 618     -66.283  -1.601  46.716  1.00  0.86           C  
ATOM   4887  NE2 HIS A 618     -66.830  -0.620  47.415  1.00  0.86           N  
ATOM   4888  N   HIS A 619     -69.728  -1.133  41.284  1.00  0.89           N  
ATOM   4889  CA  HIS A 619     -70.754  -1.284  40.258  1.00  0.89           C  
ATOM   4890  C   HIS A 619     -71.674  -2.461  40.568  1.00  0.89           C  
ATOM   4891  CB  HIS A 619     -70.112  -1.467  38.882  1.00  0.89           C  
ATOM   4892  O   HIS A 619     -71.228  -3.479  41.101  1.00  0.89           O  
ATOM   4893  CG  HIS A 619     -69.397  -0.250  38.387  1.00  0.89           C  
ATOM   4894  CD2 HIS A 619     -69.821   0.776  37.613  1.00  0.89           C  
ATOM   4895  ND1 HIS A 619     -68.076   0.009  38.682  1.00  0.89           N  
ATOM   4896  CE1 HIS A 619     -67.719   1.146  38.110  1.00  0.89           C  
ATOM   4897  NE2 HIS A 619     -68.759   1.632  37.455  1.00  0.89           N  
ATOM   4898  N   CYS A 620     -72.894  -2.261  40.357  1.00  0.90           N  
ATOM   4899  CA  CYS A 620     -73.858  -3.355  40.362  1.00  0.90           C  
ATOM   4900  C   CYS A 620     -73.798  -4.140  39.057  1.00  0.90           C  
ATOM   4901  CB  CYS A 620     -75.273  -2.821  40.581  1.00  0.90           C  
ATOM   4902  O   CYS A 620     -73.929  -3.565  37.975  1.00  0.90           O  
ATOM   4903  SG  CYS A 620     -76.546  -4.102  40.561  1.00  0.90           S  
ATOM   4904  N   ARG A 621     -73.596  -5.409  39.291  1.00  0.88           N  
ATOM   4905  CA  ARG A 621     -73.374  -6.234  38.107  1.00  0.88           C  
ATOM   4906  C   ARG A 621     -74.675  -6.460  37.345  1.00  0.88           C  
ATOM   4907  CB  ARG A 621     -72.755  -7.578  38.497  1.00  0.88           C  
ATOM   4908  O   ARG A 621     -74.655  -6.836  36.171  1.00  0.88           O  
ATOM   4909  CG  ARG A 621     -71.239  -7.552  38.599  1.00  0.88           C  
ATOM   4910  CD  ARG A 621     -70.769  -6.829  39.853  1.00  0.88           C  
ATOM   4911  NE  ARG A 621     -69.329  -6.969  40.050  1.00  0.88           N  
ATOM   4912  NH1 ARG A 621     -69.182  -5.331  41.672  1.00  0.88           N  
ATOM   4913  NH2 ARG A 621     -67.304  -6.464  41.007  1.00  0.88           N  
ATOM   4914  CZ  ARG A 621     -68.608  -6.254  40.909  1.00  0.88           C  
ATOM   4915  N   ALA A 622     -75.831  -6.069  37.832  1.00  0.85           N  
ATOM   4916  CA  ALA A 622     -77.146  -6.204  37.209  1.00  0.85           C  
ATOM   4917  C   ALA A 622     -77.552  -4.914  36.502  1.00  0.85           C  
ATOM   4918  CB  ALA A 622     -78.192  -6.587  38.253  1.00  0.85           C  
ATOM   4919  O   ALA A 622     -77.799  -4.913  35.294  1.00  0.85           O  
ATOM   4920  N   CYS A 623     -77.451  -3.777  37.121  1.00  0.89           N  
ATOM   4921  CA  CYS A 623     -77.957  -2.547  36.522  1.00  0.89           C  
ATOM   4922  C   CYS A 623     -76.815  -1.685  35.997  1.00  0.89           C  
ATOM   4923  CB  CYS A 623     -78.780  -1.755  37.539  1.00  0.89           C  
ATOM   4924  O   CYS A 623     -77.024  -0.827  35.138  1.00  0.89           O  
ATOM   4925  SG  CYS A 623     -77.789  -1.000  38.847  1.00  0.89           S  
ATOM   4926  N   GLY A 624     -75.574  -1.882  36.583  1.00  0.88           N  
ATOM   4927  CA  GLY A 624     -74.391  -1.204  36.078  1.00  0.88           C  
ATOM   4928  C   GLY A 624     -74.179   0.166  36.695  1.00  0.88           C  
ATOM   4929  O   GLY A 624     -73.244   0.880  36.328  1.00  0.88           O  
ATOM   4930  N   GLU A 625     -75.033   0.613  37.656  1.00  0.93           N  
ATOM   4931  CA  GLU A 625     -74.897   1.919  38.294  1.00  0.93           C  
ATOM   4932  C   GLU A 625     -73.853   1.884  39.406  1.00  0.93           C  
ATOM   4933  CB  GLU A 625     -76.243   2.388  38.851  1.00  0.93           C  
ATOM   4934  O   GLU A 625     -73.447   0.808  39.850  1.00  0.93           O  
ATOM   4935  CG  GLU A 625     -77.324   2.553  37.792  1.00  0.93           C  
ATOM   4936  CD  GLU A 625     -77.018   3.655  36.790  1.00  0.93           C  
ATOM   4937  OE1 GLU A 625     -77.482   3.567  35.630  1.00  0.93           O  
ATOM   4938  OE2 GLU A 625     -76.309   4.615  37.168  1.00  0.93           O
[truncated: 94,690 more chars]
