# Supplementary material for: ATPase activity of DFCP1 controls selective autophagy
Source: Nat Commun. 2023 Jul 8;14:4051. doi: 10.1038/s41467-023-39641-9 (PMC10329651; doi:10.1038/s41467-023-39641-9)
Supplement: Supplementary file 11 — Supplementary Data [file 41467_2023_39641_MOESM11_ESM.zip › StructuralPredictions/Alphafold_output/ZF1_HUMAN_unrelaxed_model_4.pdb]

ATOM      1  N   MET A   1      57.665 -24.485  40.485  1.00  0.35           N  
ATOM      2  CA  MET A   1      57.505 -23.134  39.955  1.00  0.35           C  
ATOM      3  C   MET A   1      56.777 -23.157  38.616  1.00  0.35           C  
ATOM      4  CB  MET A   1      58.866 -22.452  39.799  1.00  0.35           C  
ATOM      5  O   MET A   1      57.362 -23.515  37.592  1.00  0.35           O  
ATOM      6  CG  MET A   1      59.542 -22.123  41.120  1.00  0.35           C  
ATOM      7  SD  MET A   1      59.276 -20.381  41.631  1.00  0.35           S  
ATOM      8  CE  MET A   1      59.818 -20.469  43.361  1.00  0.35           C  
ATOM      9  N   SER A   2      55.653 -23.855  38.666  1.00  0.31           N  
ATOM     10  CA  SER A   2      54.570 -24.170  37.740  1.00  0.31           C  
ATOM     11  C   SER A   2      53.531 -23.055  37.704  1.00  0.31           C  
ATOM     12  CB  SER A   2      53.901 -25.489  38.126  1.00  0.31           C  
ATOM     13  O   SER A   2      52.836 -22.814  38.694  1.00  0.31           O  
ATOM     14  OG  SER A   2      54.861 -26.425  38.586  1.00  0.31           O  
ATOM     15  N   ALA A   3      53.794 -21.995  36.968  1.00  0.33           N  
ATOM     16  CA  ALA A   3      52.713 -21.103  36.554  1.00  0.33           C  
ATOM     17  C   ALA A   3      52.194 -21.476  35.169  1.00  0.33           C  
ATOM     18  CB  ALA A   3      53.187 -19.652  36.569  1.00  0.33           C  
ATOM     19  O   ALA A   3      52.943 -21.449  34.190  1.00  0.33           O  
ATOM     20  N   GLN A   4      51.431 -22.563  35.051  1.00  0.27           N  
ATOM     21  CA  GLN A   4      50.497 -23.079  34.056  1.00  0.27           C  
ATOM     22  C   GLN A   4      49.328 -22.121  33.850  1.00  0.27           C  
ATOM     23  CB  GLN A   4      49.980 -24.458  34.469  1.00  0.27           C  
ATOM     24  O   GLN A   4      48.553 -21.871  34.775  1.00  0.27           O  
ATOM     25  CG  GLN A   4      50.898 -25.605  34.067  1.00  0.27           C  
ATOM     26  CD  GLN A   4      50.315 -26.966  34.398  1.00  0.27           C  
ATOM     27  NE2 GLN A   4      51.056 -28.022  34.078  1.00  0.27           N  
ATOM     28  OE1 GLN A   4      49.209 -27.068  34.938  1.00  0.27           O  
ATOM     29  N   THR A   5      49.473 -21.000  33.157  1.00  0.29           N  
ATOM     30  CA  THR A   5      48.466 -20.238  32.427  1.00  0.29           C  
ATOM     31  C   THR A   5      47.849 -21.082  31.316  1.00  0.29           C  
ATOM     32  CB  THR A   5      49.066 -18.953  31.826  1.00  0.29           C  
ATOM     33  O   THR A   5      48.564 -21.759  30.573  1.00  0.29           O  
ATOM     34  CG2 THR A   5      49.067 -17.818  32.845  1.00  0.29           C  
ATOM     35  OG1 THR A   5      50.414 -19.209  31.412  1.00  0.29           O  
ATOM     36  N   SER A   6      46.715 -21.811  31.577  1.00  0.25           N  
ATOM     37  CA  SER A   6      45.522 -22.328  30.915  1.00  0.25           C  
ATOM     38  C   SER A   6      45.329 -21.688  29.544  1.00  0.25           C  
ATOM     39  CB  SER A   6      44.283 -22.086  31.778  1.00  0.25           C  
ATOM     40  O   SER A   6      45.485 -20.475  29.392  1.00  0.25           O  
ATOM     41  OG  SER A   6      44.066 -20.698  31.969  1.00  0.25           O  
ATOM     42  N   PRO A   7      45.511 -22.435  28.402  1.00  0.37           N  
ATOM     43  CA  PRO A   7      45.347 -22.108  26.983  1.00  0.37           C  
ATOM     44  C   PRO A   7      43.882 -21.979  26.573  1.00  0.37           C  
ATOM     45  CB  PRO A   7      46.012 -23.288  26.271  1.00  0.37           C  
ATOM     46  O   PRO A   7      43.111 -22.931  26.716  1.00  0.37           O  
ATOM     47  CG  PRO A   7      45.886 -24.431  27.225  1.00  0.37           C  
ATOM     48  CD  PRO A   7      45.213 -23.938  28.474  1.00  0.37           C  
ATOM     49  N   ALA A   8      43.254 -20.886  27.091  1.00  0.27           N  
ATOM     50  CA  ALA A   8      41.998 -20.590  26.407  1.00  0.27           C  
ATOM     51  C   ALA A   8      41.916 -19.115  26.025  1.00  0.27           C  
ATOM     52  CB  ALA A   8      40.810 -20.976  27.284  1.00  0.27           C  
ATOM     53  O   ALA A   8      41.945 -18.240  26.894  1.00  0.27           O  
ATOM     54  N   GLU A   9      42.792 -18.614  25.119  1.00  0.27           N  
ATOM     55  CA  GLU A   9      42.302 -17.451  24.387  1.00  0.27           C  
ATOM     56  C   GLU A   9      43.239 -17.086  23.240  1.00  0.27           C  
ATOM     57  CB  GLU A   9      42.132 -16.255  25.328  1.00  0.27           C  
ATOM     58  O   GLU A   9      44.385 -16.692  23.468  1.00  0.27           O  
ATOM     59  CG  GLU A   9      40.731 -16.124  25.909  1.00  0.27           C  
ATOM     60  CD  GLU A   9      40.549 -14.877  26.760  1.00  0.27           C  
ATOM     61  OE1 GLU A   9      39.410 -14.605  27.201  1.00  0.27           O  
ATOM     62  OE2 GLU A   9      41.554 -14.166  26.985  1.00  0.27           O  
ATOM     63  N   LYS A  10      43.438 -17.849  22.206  1.00  0.30           N  
ATOM     64  CA  LYS A  10      43.997 -17.086  21.093  1.00  0.30           C  
ATOM     65  C   LYS A  10      43.332 -17.470  19.774  1.00  0.30           C  
ATOM     66  CB  LYS A  10      45.508 -17.300  21.000  1.00  0.30           C  
ATOM     67  O   LYS A  10      43.617 -18.531  19.215  1.00  0.30           O  
ATOM     68  CG  LYS A  10      46.317 -16.418  21.939  1.00  0.30           C  
ATOM     69  CD  LYS A  10      47.812 -16.540  21.671  1.00  0.30           C  
ATOM     70  CE  LYS A  10      48.624 -15.675  22.625  1.00  0.30           C  
ATOM     71  NZ  LYS A  10      50.091 -15.799  22.373  1.00  0.30           N  
ATOM     72  N   GLY A  11      42.029 -17.492  19.716  1.00  0.26           N  
ATOM     73  CA  GLY A  11      41.448 -17.348  18.390  1.00  0.26           C  
ATOM     74  C   GLY A  11      41.391 -15.908  17.917  1.00  0.26           C  
ATOM     75  O   GLY A  11      40.413 -15.494  17.291  1.00  0.26           O  
ATOM     76  N   LEU A  12      42.400 -14.981  18.175  1.00  0.33           N  
ATOM     77  CA  LEU A  12      42.362 -13.568  17.815  1.00  0.33           C  
ATOM     78  C   LEU A  12      42.880 -13.355  16.396  1.00  0.33           C  
ATOM     79  CB  LEU A  12      43.188 -12.741  18.802  1.00  0.33           C  
ATOM     80  O   LEU A  12      43.939 -13.873  16.033  1.00  0.33           O  
ATOM     81  CG  LEU A  12      42.491 -12.344  20.104  1.00  0.33           C  
ATOM     82  CD1 LEU A  12      43.499 -12.274  21.246  1.00  0.33           C  
ATOM     83  CD2 LEU A  12      41.768 -11.011  19.940  1.00  0.33           C  
ATOM     84  N   ASN A  13      42.163 -13.553  15.325  1.00  0.42           N  
ATOM     85  CA  ASN A  13      42.304 -12.954  14.002  1.00  0.42           C  
ATOM     86  C   ASN A  13      43.411 -11.904  13.977  1.00  0.42           C  
ATOM     87  CB  ASN A  13      40.978 -12.340  13.548  1.00  0.42           C  
ATOM     88  O   ASN A  13      43.452 -11.019  14.833  1.00  0.42           O  
ATOM     89  CG  ASN A  13      40.217 -13.235  12.590  1.00  0.42           C  
ATOM     90  ND2 ASN A  13      38.915 -13.007  12.473  1.00  0.42           N  
ATOM     91  OD1 ASN A  13      40.795 -14.126  11.961  1.00  0.42           O  
ATOM     92  N   PRO A  14      44.689 -12.215  13.638  1.00  0.49           N  
ATOM     93  CA  PRO A  14      45.772 -11.228  13.633  1.00  0.49           C  
ATOM     94  C   PRO A  14      45.324  -9.863  13.116  1.00  0.49           C  
ATOM     95  CB  PRO A  14      46.812 -11.851  12.698  1.00  0.49           C  
ATOM     96  O   PRO A  14      44.497  -9.785  12.204  1.00  0.49           O  
ATOM     97  CG  PRO A  14      46.087 -12.958  12.003  1.00  0.49           C  
ATOM     98  CD  PRO A  14      44.732 -13.109  12.632  1.00  0.49           C  
ATOM     99  N   GLY A  15      44.809  -8.943  13.918  1.00  0.64           N  
ATOM    100  CA  GLY A  15      44.565  -7.513  13.812  1.00  0.64           C  
ATOM    101  C   GLY A  15      45.114  -6.907  12.535  1.00  0.64           C  
ATOM    102  O   GLY A  15      46.117  -7.382  11.998  1.00  0.64           O  
ATOM    103  N   LEU A  16      44.252  -6.631  11.474  1.00  0.76           N  
ATOM    104  CA  LEU A  16      44.504  -5.885  10.246  1.00  0.76           C  
ATOM    105  C   LEU A  16      45.390  -4.674  10.518  1.00  0.76           C  
ATOM    106  CB  LEU A  16      43.185  -5.435   9.613  1.00  0.76           C  
ATOM    107  O   LEU A  16      45.067  -3.842  11.369  1.00  0.76           O  
ATOM    108  CG  LEU A  16      42.263  -6.545   9.105  1.00  0.76           C  
ATOM    109  CD1 LEU A  16      40.860  -5.999   8.860  1.00  0.76           C  
ATOM    110  CD2 LEU A  16      42.828  -7.170   7.833  1.00  0.76           C  
ATOM    111  N   MET A  17      46.639  -4.711  10.050  1.00  0.81           N  
ATOM    112  CA  MET A  17      47.630  -3.666  10.290  1.00  0.81           C  
ATOM    113  C   MET A  17      47.568  -2.597   9.204  1.00  0.81           C  
ATOM    114  CB  MET A  17      49.036  -4.263  10.357  1.00  0.81           C  
ATOM    115  O   MET A  17      47.116  -2.865   8.089  1.00  0.81           O  
ATOM    116  CG  MET A  17      49.223  -5.268  11.482  1.00  0.81           C  
ATOM    117  SD  MET A  17      49.221  -4.477  13.138  1.00  0.81           S  
ATOM    118  CE  MET A  17      48.365  -5.754  14.102  1.00  0.81           C  
ATOM    119  N   CYS A  18      47.895  -1.430   9.672  1.00  0.85           N  
ATOM    120  CA  CYS A  18      47.923  -0.279   8.777  1.00  0.85           C  
ATOM    121  C   CYS A  18      48.877  -0.517   7.612  1.00  0.85           C  
ATOM    122  CB  CYS A  18      48.337   0.981   9.537  1.00  0.85           C  
ATOM    123  O   CYS A  18      49.994  -0.999   7.808  1.00  0.85           O  
ATOM    124  SG  CYS A  18      48.289   2.483   8.535  1.00  0.85           S  
ATOM    125  N   GLN A  19      48.445  -0.252   6.413  1.00  0.84           N  
ATOM    126  CA  GLN A  19      49.225  -0.527   5.210  1.00  0.84           C  
ATOM    127  C   GLN A  19      49.864   0.746   4.665  1.00  0.84           C  
ATOM    128  CB  GLN A  19      48.347  -1.174   4.138  1.00  0.84           C  
ATOM    129  O   GLN A  19      50.557   0.712   3.646  1.00  0.84           O  
ATOM    130  CG  GLN A  19      47.922  -2.599   4.467  1.00  0.84           C  
ATOM    131  CD  GLN A  19      46.979  -3.185   3.434  1.00  0.84           C  
ATOM    132  NE2 GLN A  19      46.759  -4.493   3.505  1.00  0.84           N  
ATOM    133  OE1 GLN A  19      46.451  -2.467   2.578  1.00  0.84           O  
ATOM    134  N   GLU A  20      49.497   1.821   5.422  1.00  0.81           N  
ATOM    135  CA  GLU A  20      50.018   3.099   4.946  1.00  0.81           C  
ATOM    136  C   GLU A  20      51.234   3.536   5.758  1.00  0.81           C  
ATOM    137  CB  GLU A  20      48.933   4.177   5.003  1.00  0.81           C  
ATOM    138  O   GLU A  20      51.338   3.225   6.946  1.00  0.81           O  
ATOM    139  CG  GLU A  20      47.757   3.916   4.072  1.00  0.81           C  
ATOM    140  CD  GLU A  20      48.101   4.106   2.603  1.00  0.81           C  
ATOM    141  OE1 GLU A  20      47.329   3.643   1.733  1.00  0.81           O  
ATOM    142  OE2 GLU A  20      49.153   4.723   2.320  1.00  0.81           O  
ATOM    143  N   SER A  21      52.256   4.017   5.037  1.00  0.80           N  
ATOM    144  CA  SER A  21      53.460   4.469   5.727  1.00  0.80           C  
ATOM    145  C   SER A  21      53.506   5.991   5.819  1.00  0.80           C  
ATOM    146  CB  SER A  21      54.712   3.955   5.015  1.00  0.80           C  
ATOM    147  O   SER A  21      54.550   6.567   6.132  1.00  0.80           O  
ATOM    148  OG  SER A  21      54.550   4.015   3.608  1.00  0.80           O  
ATOM    149  N   TYR A  22      52.336   6.553   5.655  1.00  0.79           N  
ATOM    150  CA  TYR A  22      52.301   8.011   5.649  1.00  0.79           C  
ATOM    151  C   TYR A  22      52.623   8.570   7.030  1.00  0.79           C  
ATOM    152  CB  TYR A  22      50.930   8.514   5.188  1.00  0.79           C  
ATOM    153  O   TYR A  22      53.551   9.367   7.183  1.00  0.79           O  
ATOM    154  CG  TYR A  22      50.909   9.981   4.833  1.00  0.79           C  
ATOM    155  CD1 TYR A  22      50.429  10.929   5.733  1.00  0.79           C  
ATOM    156  CD2 TYR A  22      51.369  10.421   3.596  1.00  0.79           C  
ATOM    157  CE1 TYR A  22      50.406  12.282   5.409  1.00  0.79           C  
ATOM    158  CE2 TYR A  22      51.351  11.771   3.262  1.00  0.79           C  
ATOM    159  OH  TYR A  22      50.849  14.030   3.847  1.00  0.79           O  
ATOM    160  CZ  TYR A  22      50.869  12.693   4.173  1.00  0.79           C  
ATOM    161  N   ALA A  23      51.903   8.221   8.027  1.00  0.83           N  
ATOM    162  CA  ALA A  23      52.119   8.733   9.377  1.00  0.83           C  
ATOM    163  C   ALA A  23      52.599   7.627  10.313  1.00  0.83           C  
ATOM    164  CB  ALA A  23      50.839   9.366   9.918  1.00  0.83           C  
ATOM    165  O   ALA A  23      53.020   7.898  11.440  1.00  0.83           O  
ATOM    166  N   CYS A  24      52.517   6.415   9.879  1.00  0.82           N  
ATOM    167  CA  CYS A  24      52.917   5.285  10.710  1.00  0.82           C  
ATOM    168  C   CYS A  24      53.698   4.259   9.897  1.00  0.82           C  
ATOM    169  CB  CYS A  24      51.693   4.624  11.342  1.00  0.82           C  
ATOM    170  O   CYS A  24      53.755   4.348   8.669  1.00  0.82           O  
ATOM    171  SG  CYS A  24      50.938   3.350  10.308  1.00  0.82           S  
ATOM    172  N   SER A  25      54.584   3.442  10.540  1.00  0.77           N  
ATOM    173  CA  SER A  25      55.396   2.417   9.891  1.00  0.77           C  
ATOM    174  C   SER A  25      54.624   1.110   9.746  1.00  0.77           C  
ATOM    175  CB  SER A  25      56.684   2.175  10.679  1.00  0.77           C  
ATOM    176  O   SER A  25      55.222   0.048   9.556  1.00  0.77           O  
ATOM    177  OG  SER A  25      56.587   2.724  11.982  1.00  0.77           O  
ATOM    178  N   GLY A  26      53.160   1.186   9.896  1.00  0.74           N  
ATOM    179  CA  GLY A  26      52.365  -0.021   9.737  1.00  0.74           C  
ATOM    180  C   GLY A  26      52.267  -0.843  11.008  1.00  0.74           C  
ATOM    181  O   GLY A  26      51.880  -2.013  10.969  1.00  0.74           O  
ATOM    182  N   THR A  27      52.641  -0.252  12.079  1.00  0.76           N  
ATOM    183  CA  THR A  27      52.655  -0.969  13.349  1.00  0.76           C  
ATOM    184  C   THR A  27      51.313  -0.832  14.063  1.00  0.76           C  
ATOM    185  CB  THR A  27      53.782  -0.459  14.266  1.00  0.76           C  
ATOM    186  O   THR A  27      50.955  -1.673  14.889  1.00  0.76           O  
ATOM    187  CG2 THR A  27      55.153  -0.838  13.716  1.00  0.76           C  
ATOM    188  OG1 THR A  27      53.698   0.968  14.367  1.00  0.76           O  
ATOM    189  N   ASP A  28      50.533   0.076  13.534  1.00  0.83           N  
ATOM    190  CA  ASP A  28      49.248   0.330  14.178  1.00  0.83           C  
ATOM    191  C   ASP A  28      48.129  -0.463  13.505  1.00  0.83           C  
ATOM    192  CB  ASP A  28      48.922   1.825  14.153  1.00  0.83           C  
ATOM    193  O   ASP A  28      48.245  -0.839  12.337  1.00  0.83           O  
ATOM    194  CG  ASP A  28      49.800   2.639  15.086  1.00  0.83           C  
ATOM    195  OD1 ASP A  28      50.333   2.077  16.067  1.00  0.83           O  
ATOM    196  OD2 ASP A  28      49.958   3.855  14.840  1.00  0.83           O  
ATOM    197  N   GLU A  29      47.093  -0.763  14.309  1.00  0.85           N  
ATOM    198  CA  GLU A  29      45.938  -1.488  13.789  1.00  0.85           C  
ATOM    199  C   GLU A  29      45.096  -0.602  12.875  1.00  0.85           C  
ATOM    200  CB  GLU A  29      45.079  -2.027  14.936  1.00  0.85           C  
ATOM    201  O   GLU A  29      44.817   0.552  13.205  1.00  0.85           O  
ATOM    202  CG  GLU A  29      45.627  -3.297  15.570  1.00  0.85           C  
ATOM    203  CD  GLU A  29      44.714  -3.876  16.640  1.00  0.85           C  
ATOM    204  OE1 GLU A  29      45.039  -4.947  17.201  1.00  0.85           O  
ATOM    205  OE2 GLU A  29      43.665  -3.253  16.919  1.00  0.85           O  
ATOM    206  N   ALA A  30      44.822  -1.189  11.709  1.00  0.85           N  
ATOM    207  CA  ALA A  30      43.997  -0.478  10.736  1.00  0.85           C  
ATOM    208  C   ALA A  30      42.537  -0.438  11.179  1.00  0.85           C  
ATOM    209  CB  ALA A  30      44.115  -1.130   9.360  1.00  0.85           C  
ATOM    210  O   ALA A  30      41.984  -1.455  11.604  1.00  0.85           O  
ATOM    211  N   ILE A  31      41.946   0.775  11.119  1.00  0.86           N  
ATOM    212  CA  ILE A  31      40.557   0.919  11.540  1.00  0.86           C  
ATOM    213  C   ILE A  31      39.703   1.366  10.356  1.00  0.86           C  
ATOM    214  CB  ILE A  31      40.421   1.921  12.708  1.00  0.86           C  
ATOM    215  O   ILE A  31      38.476   1.251  10.388  1.00  0.86           O  
ATOM    216  CG1 ILE A  31      41.606   1.784  13.670  1.00  0.86           C  
ATOM    217  CG2 ILE A  31      39.092   1.718  13.442  1.00  0.86           C  
ATOM    218  CD1 ILE A  31      41.686   2.888  14.715  1.00  0.86           C  
ATOM    219  N   PHE A  32      40.418   1.772   9.324  1.00  0.84           N  
ATOM    220  CA  PHE A  32      39.679   2.287   8.177  1.00  0.84           C  
ATOM    221  C   PHE A  32      40.171   1.647   6.885  1.00  0.84           C  
ATOM    222  CB  PHE A  32      39.811   3.811   8.092  1.00  0.84           C  
ATOM    223  O   PHE A  32      41.334   1.252   6.784  1.00  0.84           O  
ATOM    224  CG  PHE A  32      39.168   4.541   9.240  1.00  0.84           C  
ATOM    225  CD1 PHE A  32      37.810   4.832   9.223  1.00  0.84           C  
ATOM    226  CD2 PHE A  32      39.923   4.937  10.336  1.00  0.84           C  
ATOM    227  CE1 PHE A  32      37.212   5.508  10.285  1.00  0.84           C  
ATOM    228  CE2 PHE A  32      39.333   5.612  11.401  1.00  0.84           C  
ATOM    229  CZ  PHE A  32      37.978   5.898  11.372  1.00  0.84           C  
ATOM    230  N   GLU A  33      39.336   1.377   6.006  1.00  0.86           N  
ATOM    231  CA  GLU A  33      39.660   1.043   4.623  1.00  0.86           C  
ATOM    232  C   GLU A  33      39.167   2.124   3.664  1.00  0.86           C  
ATOM    233  CB  GLU A  33      39.059  -0.312   4.241  1.00  0.86           C  
ATOM    234  O   GLU A  33      38.007   2.535   3.728  1.00  0.86           O  
ATOM    235  CG  GLU A  33      39.451  -0.789   2.850  1.00  0.86           C  
ATOM    236  CD  GLU A  33      38.819  -2.118   2.471  1.00  0.86           C  
ATOM    237  OE1 GLU A  33      39.351  -2.810   1.574  1.00  0.86           O  
ATOM    238  OE2 GLU A  33      37.781  -2.471   3.076  1.00  0.86           O  
ATOM    239  N   CYS A  34      40.100   2.639   2.972  1.00  0.79           N  
ATOM    240  CA  CYS A  34      39.781   3.659   1.979  1.00  0.79           C  
ATOM    241  C   CYS A  34      39.679   3.051   0.585  1.00  0.79           C  
ATOM    242  CB  CYS A  34      40.837   4.764   1.988  1.00  0.79           C  
ATOM    243  O   CYS A  34      40.632   2.438   0.100  1.00  0.79           O  
ATOM    244  SG  CYS A  34      40.519   6.084   0.796  1.00  0.79           S  
ATOM    245  N   ASP A  35      38.553   3.155   0.025  1.00  0.68           N  
ATOM    246  CA  ASP A  35      38.275   2.518  -1.259  1.00  0.68           C  
ATOM    247  C   ASP A  35      39.179   3.075  -2.356  1.00  0.68           C  
ATOM    248  CB  ASP A  35      36.805   2.704  -1.643  1.00  0.68           C  
ATOM    249  O   ASP A  35      39.694   2.323  -3.185  1.00  0.68           O  
ATOM    250  CG  ASP A  35      35.927   1.544  -1.209  1.00  0.68           C  
ATOM    251  OD1 ASP A  35      36.461   0.526  -0.718  1.00  0.68           O  
ATOM    252  OD2 ASP A  35      34.691   1.648  -1.363  1.00  0.68           O  
ATOM    253  N   GLU A  36      39.485   4.283  -2.262  1.00  0.68           N  
ATOM    254  CA  GLU A  36      40.252   4.945  -3.312  1.00  0.68           C  
ATOM    255  C   GLU A  36      41.752   4.847  -3.045  1.00  0.68           C  
ATOM    256  CB  GLU A  36      39.835   6.412  -3.440  1.00  0.68           C  
ATOM    257  O   GLU A  36      42.548   4.734  -3.979  1.00  0.68           O  
ATOM    258  CG  GLU A  36      38.449   6.607  -4.036  1.00  0.68           C  
ATOM    259  CD  GLU A  36      37.982   8.054  -4.008  1.00  0.68           C  
ATOM    260  OE1 GLU A  36      36.754   8.295  -3.971  1.00  0.68           O  
ATOM    261  OE2 GLU A  36      38.851   8.954  -4.025  1.00  0.68           O  
ATOM    262  N   CYS A  37      42.176   4.908  -1.844  1.00  0.73           N  
ATOM    263  CA  CYS A  37      43.583   4.815  -1.472  1.00  0.73           C  
ATOM    264  C   CYS A  37      44.061   3.368  -1.502  1.00  0.73           C  
ATOM    265  CB  CYS A  37      43.810   5.408  -0.082  1.00  0.73           C  
ATOM    266  O   CYS A  37      45.256   3.108  -1.648  1.00  0.73           O  
ATOM    267  SG  CYS A  37      43.441   7.173   0.025  1.00  0.73           S  
ATOM    268  N   CYS A  38      43.151   2.557  -1.581  1.00  0.71           N  
ATOM    269  CA  CYS A  38      43.351   1.115  -1.673  1.00  0.71           C  
ATOM    270  C   CYS A  38      44.251   0.617  -0.549  1.00  0.71           C  
ATOM    271  CB  CYS A  38      43.958   0.744  -3.026  1.00  0.71           C  
ATOM    272  O   CYS A  38      45.145  -0.199  -0.779  1.00  0.71           O  
ATOM    273  SG  CYS A  38      42.918   1.185  -4.435  1.00  0.71           S  
ATOM    274  N   SER A  39      44.102   1.274   0.646  1.00  0.80           N  
ATOM    275  CA  SER A  39      44.959   0.857   1.750  1.00  0.80           C  
ATOM    276  C   SER A  39      44.189   0.825   3.066  1.00  0.80           C  
ATOM    277  CB  SER A  39      46.163   1.791   1.877  1.00  0.80           C  
ATOM    278  O   SER A  39      43.207   1.551   3.235  1.00  0.80           O  
ATOM    279  OG  SER A  39      45.752   3.092   2.261  1.00  0.80           O  
ATOM    280  N   LEU A  40      44.458  -0.200   3.890  1.00  0.87           N  
ATOM    281  CA  LEU A  40      44.029  -0.183   5.284  1.00  0.87           C  
ATOM    282  C   LEU A  40      44.800   0.866   6.078  1.00  0.87           C  
ATOM    283  CB  LEU A  40      44.218  -1.562   5.921  1.00  0.87           C  
ATOM    284  O   LEU A  40      46.032   0.905   6.030  1.00  0.87           O  
ATOM    285  CG  LEU A  40      43.404  -2.706   5.314  1.00  0.87           C  
ATOM    286  CD1 LEU A  40      43.894  -4.048   5.850  1.00  0.87           C  
ATOM    287  CD2 LEU A  40      41.919  -2.519   5.605  1.00  0.87           C  
ATOM    288  N   GLN A  41      43.926   1.721   6.692  1.00  0.87           N  
ATOM    289  CA  GLN A  41      44.585   2.855   7.332  1.00  0.87           C  
ATOM    290  C   GLN A  41      44.254   2.915   8.821  1.00  0.87           C  
ATOM    291  CB  GLN A  41      44.183   4.164   6.652  1.00  0.87           C  
ATOM    292  O   GLN A  41      43.132   2.603   9.226  1.00  0.87           O  
ATOM    293  CG  GLN A  41      44.500   4.206   5.163  1.00  0.87           C  
ATOM    294  CD  GLN A  41      43.960   5.450   4.483  1.00  0.87           C  
ATOM    295  NE2 GLN A  41      44.366   5.668   3.236  1.00  0.87           N  
ATOM    296  OE1 GLN A  41      43.185   6.210   5.072  1.00  0.87           O  
ATOM    297  N   CYS A  42      45.250   3.187   9.648  1.00  0.90           N  
ATOM    298  CA  CYS A  42      45.017   3.487  11.056  1.00  0.90           C  
ATOM    299  C   CYS A  42      44.452   4.892  11.228  1.00  0.90           C  
ATOM    300  CB  CYS A  42      46.312   3.347  11.856  1.00  0.90           C  
ATOM    301  O   CYS A  42      44.320   5.635  10.255  1.00  0.90           O  
ATOM    302  SG  CYS A  42      47.500   4.674  11.556  1.00  0.90           S  
ATOM    303  N   LEU A  43      43.999   5.184  12.325  1.00  0.87           N  
ATOM    304  CA  LEU A  43      43.363   6.472  12.574  1.00  0.87           C  
ATOM    305  C   LEU A  43      44.298   7.620  12.210  1.00  0.87           C  
ATOM    306  CB  LEU A  43      42.942   6.587  14.042  1.00  0.87           C  
ATOM    307  O   LEU A  43      43.878   8.592  11.578  1.00  0.87           O  
ATOM    308  CG  LEU A  43      42.030   7.763  14.395  1.00  0.87           C  
ATOM    309  CD1 LEU A  43      40.635   7.544  13.819  1.00  0.87           C  
ATOM    310  CD2 LEU A  43      41.966   7.954  15.907  1.00  0.87           C  
ATOM    311  N   ARG A  44      45.524   7.451  12.529  1.00  0.89           N  
ATOM    312  CA  ARG A  44      46.496   8.511  12.281  1.00  0.89           C  
ATOM    313  C   ARG A  44      46.732   8.700  10.786  1.00  0.89           C  
ATOM    314  CB  ARG A  44      47.819   8.204  12.986  1.00  0.89           C  
ATOM    315  O   ARG A  44      46.700   9.825  10.284  1.00  0.89           O  
ATOM    316  CG  ARG A  44      47.819   8.541  14.469  1.00  0.89           C  
ATOM    317  CD  ARG A  44      49.145   8.188  15.128  1.00  0.89           C  
ATOM    318  NE  ARG A  44      50.208   9.104  14.725  1.00  0.89           N  
ATOM    319  NH1 ARG A  44      51.932   7.763  15.477  1.00  0.89           N  
ATOM    320  NH2 ARG A  44      52.390   9.784  14.496  1.00  0.89           N  
ATOM    321  CZ  ARG A  44      51.508   8.882  14.900  1.00  0.89           C  
ATOM    322  N   CYS A  45      47.027   7.627  10.046  1.00  0.90           N  
ATOM    323  CA  CYS A  45      47.301   7.676   8.614  1.00  0.90           C  
ATOM    324  C   CYS A  45      46.080   8.161   7.841  1.00  0.90           C  
ATOM    325  CB  CYS A  45      47.727   6.301   8.102  1.00  0.90           C  
ATOM    326  O   CYS A  45      46.210   8.929   6.886  1.00  0.90           O  
ATOM    327  SG  CYS A  45      49.417   5.848   8.550  1.00  0.90           S  
ATOM    328  N   GLU A  46      44.977   7.723   8.314  1.00  0.88           N  
ATOM    329  CA  GLU A  46      43.729   8.153   7.692  1.00  0.88           C  
ATOM    330  C   GLU A  46      43.541   9.662   7.816  1.00  0.88           C  
ATOM    331  CB  GLU A  46      42.537   7.422   8.316  1.00  0.88           C  
ATOM    332  O   GLU A  46      43.196  10.332   6.841  1.00  0.88           O  
ATOM    333  CG  GLU A  46      41.201   7.762   7.673  1.00  0.88           C  
ATOM    334  CD  GLU A  46      40.498   8.936   8.335  1.00  0.88           C  
ATOM    335  OE1 GLU A  46      39.592   9.532   7.709  1.00  0.88           O  
ATOM    336  OE2 GLU A  46      40.857   9.263   9.488  1.00  0.88           O  
ATOM    337  N   GLU A  47      43.747  10.171   8.887  1.00  0.88           N  
ATOM    338  CA  GLU A  47      43.573  11.600   9.125  1.00  0.88           C  
ATOM    339  C   GLU A  47      44.614  12.418   8.367  1.00  0.88           C  
ATOM    340  CB  GLU A  47      43.649  11.910  10.623  1.00  0.88           C  
ATOM    341  O   GLU A  47      44.275  13.387   7.686  1.00  0.88           O  
ATOM    342  CG  GLU A  47      42.315  11.788  11.345  1.00  0.88           C  
ATOM    343  CD  GLU A  47      42.414  12.060  12.838  1.00  0.88           C  
ATOM    344  OE1 GLU A  47      41.400  11.896  13.553  1.00  0.88           O  
ATOM    345  OE2 GLU A  47      43.515  12.441  13.295  1.00  0.88           O  
ATOM    346  N   GLU A  48      45.825  11.959   8.422  1.00  0.89           N  
ATOM    347  CA  GLU A  48      46.917  12.711   7.810  1.00  0.89           C  
ATOM    348  C   GLU A  48      46.866  12.616   6.288  1.00  0.89           C  
ATOM    349  CB  GLU A  48      48.269  12.211   8.323  1.00  0.89           C  
ATOM    350  O   GLU A  48      47.076  13.611   5.591  1.00  0.89           O  
ATOM    351  CG  GLU A  48      49.431  13.138   7.998  1.00  0.89           C  
ATOM    352  CD  GLU A  48      49.271  14.530   8.588  1.00  0.89           C  
ATOM    353  OE1 GLU A  48      49.733  15.511   7.962  1.00  0.89           O  
ATOM    354  OE2 GLU A  48      48.680  14.641   9.685  1.00  0.89           O  
ATOM    355  N   LEU A  49      46.612  11.473   5.798  1.00  0.87           N  
ATOM    356  CA  LEU A  49      46.551  11.235   4.360  1.00  0.87           C  
ATOM    357  C   LEU A  49      45.391  12.000   3.731  1.00  0.87           C  
ATOM    358  CB  LEU A  49      46.408   9.739   4.069  1.00  0.87           C  
ATOM    359  O   LEU A  49      45.547  12.613   2.673  1.00  0.87           O  
ATOM    360  CG  LEU A  49      47.122   9.220   2.820  1.00  0.87           C  
ATOM    361  CD1 LEU A  49      48.394   8.474   3.208  1.00  0.87           C  
ATOM    362  CD2 LEU A  49      46.196   8.322   2.008  1.00  0.87           C  
ATOM    363  N   HIS A  50      44.333  12.130   4.400  1.00  0.86           N  
ATOM    364  CA  HIS A  50      43.137  12.704   3.794  1.00  0.86           C  
ATOM    365  C   HIS A  50      42.988  14.178   4.157  1.00  0.86           C  
ATOM    366  CB  HIS A  50      41.891  11.929   4.227  1.00  0.86           C  
ATOM    367  O   HIS A  50      41.958  14.792   3.868  1.00  0.86           O  
ATOM    368  CG  HIS A  50      41.808  10.553   3.646  1.00  0.86           C  
ATOM    369  CD2 HIS A  50      41.344  10.120   2.450  1.00  0.86           C  
ATOM    370  ND1 HIS A  50      42.235   9.432   4.324  1.00  0.86           N  
ATOM    371  CE1 HIS A  50      42.037   8.365   3.567  1.00  0.86           C  
ATOM    372  NE2 HIS A  50      41.498   8.755   2.425  1.00  0.86           N  
ATOM    373  N   ARG A  51      44.047  14.651   4.771  1.00  0.86           N  
ATOM    374  CA  ARG A  51      44.187  16.097   4.910  1.00  0.86           C  
ATOM    375  C   ARG A  51      44.565  16.740   3.579  1.00  0.86           C  
ATOM    376  CB  ARG A  51      45.235  16.436   5.972  1.00  0.86           C  
ATOM    377  O   ARG A  51      44.278  17.917   3.349  1.00  0.86           O  
ATOM    378  CG  ARG A  51      44.651  16.702   7.350  1.00  0.86           C  
ATOM    379  CD  ARG A  51      45.708  17.204   8.324  1.00  0.86           C  
ATOM    380  NE  ARG A  51      45.208  17.230   9.696  1.00  0.86           N  
ATOM    381  NH1 ARG A  51      47.289  17.013  10.677  1.00  0.86           N  
ATOM    382  NH2 ARG A  51      45.412  17.173  11.983  1.00  0.86           N  
ATOM    383  CZ  ARG A  51      45.971  17.139  10.782  1.00  0.86           C  
ATOM    384  N   GLN A  52      45.150  15.947   2.728  1.00  0.80           N  
ATOM    385  CA  GLN A  52      45.554  16.411   1.405  1.00  0.80           C  
ATOM    386  C   GLN A  52      44.339  16.696   0.527  1.00  0.80           C  
ATOM    387  CB  GLN A  52      46.461  15.382   0.729  1.00  0.80           C  
ATOM    388  O   GLN A  52      43.357  15.951   0.556  1.00  0.80           O  
ATOM    389  CG  GLN A  52      47.777  15.148   1.459  1.00  0.80           C  
ATOM    390  CD  GLN A  52      48.632  14.082   0.800  1.00  0.80           C  
ATOM    391  NE2 GLN A  52      49.729  13.714   1.454  1.00  0.80           N  
ATOM    392  OE1 GLN A  52      48.308  13.591  -0.286  1.00  0.80           O  
ATOM    393  N   GLU A  53      44.318  17.826  -0.122  1.00  0.75           N  
ATOM    394  CA  GLU A  53      43.188  18.285  -0.924  1.00  0.75           C  
ATOM    395  C   GLU A  53      42.763  17.226  -1.937  1.00  0.75           C  
ATOM    396  CB  GLU A  53      43.534  19.592  -1.643  1.00  0.75           C  
ATOM    397  O   GLU A  53      41.569  17.008  -2.151  1.00  0.75           O  
ATOM    398  CG  GLU A  53      42.321  20.440  -1.997  1.00  0.75           C  
ATOM    399  CD  GLU A  53      42.677  21.869  -2.373  1.00  0.75           C  
ATOM    400  OE1 GLU A  53      41.754  22.685  -2.597  1.00  0.75           O  
ATOM    401  OE2 GLU A  53      43.888  22.175  -2.445  1.00  0.75           O  
ATOM    402  N   ARG A  54      43.678  16.467  -2.436  1.00  0.78           N  
ATOM    403  CA  ARG A  54      43.367  15.512  -3.495  1.00  0.78           C  
ATOM    404  C   ARG A  54      42.686  14.270  -2.930  1.00  0.78           C  
ATOM    405  CB  ARG A  54      44.637  15.116  -4.251  1.00  0.78           C  
ATOM    406  O   ARG A  54      41.966  13.571  -3.646  1.00  0.78           O  
ATOM    407  CG  ARG A  54      45.633  14.330  -3.413  1.00  0.78           C  
ATOM    408  CD  ARG A  54      46.882  13.975  -4.207  1.00  0.78           C  
ATOM    409  NE  ARG A  54      47.852  13.251  -3.391  1.00  0.78           N  
ATOM    410  NH1 ARG A  54      47.526  11.218  -4.437  1.00  0.78           N  
ATOM    411  NH2 ARG A  54      49.036  11.400  -2.722  1.00  0.78           N  
ATOM    412  CZ  ARG A  54      48.136  11.958  -3.518  1.00  0.78           C  
ATOM    413  N   LEU A  55      42.822  14.023  -1.689  1.00  0.77           N  
ATOM    414  CA  LEU A  55      42.330  12.768  -1.131  1.00  0.77           C  
ATOM    415  C   LEU A  55      41.242  13.023  -0.094  1.00  0.77           C  
ATOM    416  CB  LEU A  55      43.478  11.976  -0.499  1.00  0.77           C  
ATOM    417  O   LEU A  55      40.736  12.084   0.526  1.00  0.77           O  
ATOM    418  CG  LEU A  55      44.646  11.622  -1.421  1.00  0.77           C  
ATOM    419  CD1 LEU A  55      45.806  11.052  -0.612  1.00  0.77           C  
ATOM    420  CD2 LEU A  55      44.200  10.636  -2.494  1.00  0.77           C  
ATOM    421  N   ARG A  56      40.794  14.186   0.067  1.00  0.75           N  
ATOM    422  CA  ARG A  56      39.903  14.617   1.139  1.00  0.75           C  
ATOM    423  C   ARG A  56      38.534  13.958   1.012  1.00  0.75           C  
ATOM    424  CB  ARG A  56      39.754  16.140   1.136  1.00  0.75           C  
ATOM    425  O   ARG A  56      37.918  13.595   2.016  1.00  0.75           O  
ATOM    426  CG  ARG A  56      39.032  16.691   2.355  1.00  0.75           C  
ATOM    427  CD  ARG A  56      38.944  18.211   2.319  1.00  0.75           C  
ATOM    428  NE  ARG A  56      38.423  18.750   3.572  1.00  0.75           N  
ATOM    429  NH1 ARG A  56      37.980  20.852   2.723  1.00  0.75           N  
ATOM    430  NH2 ARG A  56      37.524  20.379   4.919  1.00  0.75           N  
ATOM    431  CZ  ARG A  56      37.977  19.992   3.735  1.00  0.75           C  
ATOM    432  N   ASN A  57      38.249  13.575  -0.141  1.00  0.71           N  
ATOM    433  CA  ASN A  57      36.877  13.136  -0.378  1.00  0.71           C  
ATOM    434  C   ASN A  57      36.803  11.631  -0.615  1.00  0.71           C  
ATOM    435  CB  ASN A  57      36.269  13.891  -1.562  1.00  0.71           C  
ATOM    436  O   ASN A  57      35.787  11.122  -1.091  1.00  0.71           O  
ATOM    437  CG  ASN A  57      36.107  15.373  -1.288  1.00  0.71           C  
ATOM    438  ND2 ASN A  57      36.303  16.191  -2.316  1.00  0.71           N  
ATOM    439  OD1 ASN A  57      35.808  15.780  -0.163  1.00  0.71           O  
ATOM    440  N   HIS A  58      37.860  11.005  -0.395  1.00  0.77           N  
ATOM    441  CA  HIS A  58      37.831   9.552  -0.522  1.00  0.77           C  
ATOM    442  C   HIS A  58      36.870   8.930   0.485  1.00  0.77           C  
ATOM    443  CB  HIS A  58      39.234   8.971  -0.337  1.00  0.77           C  
ATOM    444  O   HIS A  58      36.766   9.398   1.622  1.00  0.77           O  
ATOM    445  CG  HIS A  58      40.142   9.213  -1.501  1.00  0.77           C  
ATOM    446  CD2 HIS A  58      40.051  10.084  -2.533  1.00  0.77           C  
ATOM    447  ND1 HIS A  58      41.308   8.505  -1.694  1.00  0.77           N  
ATOM    448  CE1 HIS A  58      41.898   8.933  -2.798  1.00  0.77           C  
ATOM    449  NE2 HIS A  58      41.155   9.890  -3.326  1.00  0.77           N  
ATOM    450  N   GLU A  59      35.997   7.991   0.098  1.00  0.68           N  
ATOM    451  CA  GLU A  59      35.064   7.262   0.953  1.00  0.68           C  
ATOM    452  C   GLU A  59      35.797   6.257   1.837  1.00  0.68           C  
ATOM    453  CB  GLU A  59      34.007   6.546   0.108  1.00  0.68           C  
ATOM    454  O   GLU A  59      36.572   5.436   1.343  1.00  0.68           O  
ATOM    455  CG  GLU A  59      32.785   6.102   0.899  1.00  0.68           C  
ATOM    456  CD  GLU A  59      31.654   5.592   0.020  1.00  0.68           C  
ATOM    457  OE1 GLU A  59      30.587   5.220   0.559  1.00  0.68           O  
ATOM    458  OE2 GLU A  59      31.837   5.564  -1.217  1.00  0.68           O  
ATOM    459  N   ARG A  60      35.549   6.359   3.229  1.00  0.80           N  
ATOM    460  CA  ARG A  60      36.242   5.571   4.244  1.00  0.80           C  
ATOM    461  C   ARG A  60      35.261   4.706   5.029  1.00  0.80           C  
ATOM    462  CB  ARG A  60      37.015   6.484   5.198  1.00  0.80           C  
ATOM    463  O   ARG A  60      34.217   5.189   5.472  1.00  0.80           O  
ATOM    464  CG  ARG A  60      37.945   7.461   4.497  1.00  0.80           C  
ATOM    465  CD  ARG A  60      37.267   8.799   4.238  1.00  0.80           C  
ATOM    466  NE  ARG A  60      37.974   9.897   4.891  1.00  0.80           N  
ATOM    467  NH1 ARG A  60      36.221  11.393   4.734  1.00  0.80           N  
ATOM    468  NH2 ARG A  60      38.193  12.030   5.714  1.00  0.80           N  
ATOM    469  CZ  ARG A  60      37.461  11.104   5.112  1.00  0.80           C  
ATOM    470  N   ILE A  61      35.602   3.512   4.925  1.00  0.77           N  
ATOM    471  CA  ILE A  61      34.749   2.545   5.608  1.00  0.77           C  
ATOM    472  C   ILE A  61      35.431   2.070   6.889  1.00  0.77           C  
ATOM    473  CB  ILE A  61      34.419   1.340   4.698  1.00  0.77           C  
ATOM    474  O   ILE A  61      36.604   1.688   6.871  1.00  0.77           O  
ATOM    475  CG1 ILE A  61      33.797   1.820   3.382  1.00  0.77           C  
ATOM    476  CG2 ILE A  61      33.490   0.359   5.418  1.00  0.77           C  
ATOM    477  CD1 ILE A  61      33.721   0.746   2.306  1.00  0.77           C  
ATOM    478  N   ARG A  62      34.792   2.197   7.985  1.00  0.78           N  
ATOM    479  CA  ARG A  62      35.294   1.679   9.254  1.00  0.78           C  
ATOM    480  C   ARG A  62      35.275   0.154   9.269  1.00  0.78           C  
ATOM    481  CB  ARG A  62      34.469   2.224  10.422  1.00  0.78           C  
ATOM    482  O   ARG A  62      34.275  -0.463   8.897  1.00  0.78           O  
ATOM    483  CG  ARG A  62      35.221   2.264  11.742  1.00  0.78           C  
ATOM    484  CD  ARG A  62      34.453   3.037  12.806  1.00  0.78           C  
ATOM    485  NE  ARG A  62      35.228   3.176  14.035  1.00  0.78           N  
ATOM    486  NH1 ARG A  62      33.589   4.330  15.182  1.00  0.78           N  
ATOM    487  NH2 ARG A  62      35.588   3.856  16.199  1.00  0.78           N  
ATOM    488  CZ  ARG A  62      34.800   3.787  15.136  1.00  0.78           C  
ATOM    489  N   LEU A  63      36.451  -0.453   9.666  1.00  0.76           N  
ATOM    490  CA  LEU A  63      36.648  -1.899   9.649  1.00  0.76           C  
ATOM    491  C   LEU A  63      35.913  -2.562  10.808  1.00  0.76           C  
ATOM    492  CB  LEU A  63      38.140  -2.237   9.715  1.00  0.76           C  
ATOM    493  O   LEU A  63      35.988  -2.093  11.946  1.00  0.76           O  
ATOM    494  CG  LEU A  63      39.003  -1.727   8.560  1.00  0.76           C  
ATOM    495  CD1 LEU A  63      40.481  -1.942   8.867  1.00  0.76           C  
ATOM    496  CD2 LEU A  63      38.616  -2.419   7.257  1.00  0.76           C  
ATOM    497  N   LYS A  64      35.064  -3.441  10.526  1.00  0.72           N  
ATOM    498  CA  LYS A  64      34.336  -4.242  11.505  1.00  0.72           C  
ATOM    499  C   LYS A  64      35.019  -5.588  11.731  1.00  0.72           C  
ATOM    500  CB  LYS A  64      32.891  -4.457  11.055  1.00  0.72           C  
ATOM    501  O   LYS A  64      35.861  -6.005  10.933  1.00  0.72           O  
ATOM    502  CG  LYS A  64      32.095  -3.171  10.893  1.00  0.72           C  
ATOM    503  CD  LYS A  64      30.669  -3.449  10.434  1.00  0.72           C  
ATOM    504  CE  LYS A  64      29.893  -2.160  10.205  1.00  0.72           C  
ATOM    505  NZ  LYS A  64      28.510  -2.427   9.706  1.00  0.72           N  
ATOM    506  N   PRO A  65      34.774  -6.180  12.969  1.00  0.68           N  
ATOM    507  CA  PRO A  65      35.311  -7.519  13.221  1.00  0.68           C  
ATOM    508  C   PRO A  65      34.955  -8.514  12.119  1.00  0.68           C  
ATOM    509  CB  PRO A  65      34.658  -7.917  14.548  1.00  0.68           C  
ATOM    510  O   PRO A  65      33.803  -8.571  11.682  1.00  0.68           O  
ATOM    511  CG  PRO A  65      34.063  -6.651  15.075  1.00  0.68           C  
ATOM    512  CD  PRO A  65      33.917  -5.682  13.937  1.00  0.68           C  
ATOM    513  N   GLY A  66      36.050  -9.098  11.431  1.00  0.68           N  
ATOM    514  CA  GLY A  66      35.875 -10.050  10.346  1.00  0.68           C  
ATOM    515  C   GLY A  66      36.061  -9.432   8.973  1.00  0.68           C  
ATOM    516  O   GLY A  66      35.684 -10.029   7.962  1.00  0.68           O  
ATOM    517  N   HIS A  67      36.467  -8.294   8.937  1.00  0.76           N  
ATOM    518  CA  HIS A  67      36.689  -7.546   7.705  1.00  0.76           C  
ATOM    519  C   HIS A  67      37.765  -8.203   6.847  1.00  0.76           C  
ATOM    520  CB  HIS A  67      37.079  -6.100   8.019  1.00  0.76           C  
ATOM    521  O   HIS A  67      38.812  -8.607   7.358  1.00  0.76           O  
ATOM    522  CG  HIS A  67      37.187  -5.231   6.807  1.00  0.76           C  
ATOM    523  CD2 HIS A  67      38.261  -4.865   6.069  1.00  0.76           C  
ATOM    524  ND1 HIS A  67      36.094  -4.625   6.227  1.00  0.76           N  
ATOM    525  CE1 HIS A  67      36.492  -3.922   5.180  1.00  0.76           C  
ATOM    526  NE2 HIS A  67      37.803  -4.050   5.062  1.00  0.76           N  
ATOM    527  N   VAL A  68      37.399  -8.442   5.529  1.00  0.80           N  
ATOM    528  CA  VAL A  68      38.343  -9.031   4.585  1.00  0.80           C  
ATOM    529  C   VAL A  68      38.804  -7.973   3.586  1.00  0.80           C  
ATOM    530  CB  VAL A  68      37.724 -10.235   3.839  1.00  0.80           C  
ATOM    531  O   VAL A  68      37.986  -7.380   2.879  1.00  0.80           O  
ATOM    532  CG1 VAL A  68      38.747 -10.871   2.900  1.00  0.80           C  
ATOM    533  CG2 VAL A  68      37.195 -11.265   4.836  1.00  0.80           C  
ATOM    534  N   PRO A  69      40.116  -7.757   3.507  1.00  0.79           N  
ATOM    535  CA  PRO A  69      40.635  -6.728   2.602  1.00  0.79           C  
ATOM    536  C   PRO A  69      40.644  -7.175   1.142  1.00  0.79           C  
ATOM    537  CB  PRO A  69      42.060  -6.497   3.111  1.00  0.79           C  
ATOM    538  O   PRO A  69      40.494  -8.366   0.857  1.00  0.79           O  
ATOM    539  CG  PRO A  69      42.385  -7.721   3.906  1.00  0.79           C  
ATOM    540  CD  PRO A  69      41.099  -8.394   4.292  1.00  0.79           C  
ATOM    541  N   TYR A  70      40.763  -6.188   0.230  1.00  0.82           N  
ATOM    542  CA  TYR A  70      40.872  -6.487  -1.193  1.00  0.82           C  
ATOM    543  C   TYR A  70      42.258  -7.021  -1.534  1.00  0.82           C  
ATOM    544  CB  TYR A  70      40.574  -5.239  -2.029  1.00  0.82           C  
ATOM    545  O   TYR A  70      43.221  -6.779  -0.802  1.00  0.82           O  
ATOM    546  CG  TYR A  70      39.111  -4.871  -2.071  1.00  0.82           C  
ATOM    547  CD1 TYR A  70      38.215  -5.590  -2.859  1.00  0.82           C  
ATOM    548  CD2 TYR A  70      38.622  -3.805  -1.324  1.00  0.82           C  
ATOM    549  CE1 TYR A  70      36.865  -5.254  -2.902  1.00  0.82           C  
ATOM    550  CE2 TYR A  70      37.275  -3.460  -1.360  1.00  0.82           C  
ATOM    551  OH  TYR A  70      35.071  -3.852  -2.189  1.00  0.82           O  
ATOM    552  CZ  TYR A  70      36.406  -4.189  -2.150  1.00  0.82           C  
ATOM    553  N   CYS A  71      42.259  -7.822  -2.615  1.00  0.83           N  
ATOM    554  CA  CYS A  71      43.522  -8.324  -3.146  1.00  0.83           C  
ATOM    555  C   CYS A  71      44.408  -7.179  -3.619  1.00  0.83           C  
ATOM    556  CB  CYS A  71      43.270  -9.296  -4.299  1.00  0.83           C  
ATOM    557  O   CYS A  71      43.949  -6.288  -4.337  1.00  0.83           O  
ATOM    558  SG  CYS A  71      44.780  -9.941  -5.050  1.00  0.83           S  
ATOM    559  N   ASP A  72      45.701  -7.146  -3.156  1.00  0.79           N  
ATOM    560  CA  ASP A  72      46.635  -6.058  -3.426  1.00  0.79           C  
ATOM    561  C   ASP A  72      47.149  -6.118  -4.863  1.00  0.79           C  
ATOM    562  CB  ASP A  72      47.809  -6.103  -2.446  1.00  0.79           C  
ATOM    563  O   ASP A  72      47.537  -5.096  -5.432  1.00  0.79           O  
ATOM    564  CG  ASP A  72      47.405  -5.774  -1.020  1.00  0.79           C  
ATOM    565  OD1 ASP A  72      46.567  -4.869  -0.817  1.00  0.79           O  
ATOM    566  OD2 ASP A  72      47.930  -6.424  -0.090  1.00  0.79           O  
ATOM    567  N   LEU A  73      47.074  -7.282  -5.502  1.00  0.79           N  
ATOM    568  CA  LEU A  73      47.737  -7.472  -6.787  1.00  0.79           C  
ATOM    569  C   LEU A  73      46.730  -7.427  -7.931  1.00  0.79           C  
ATOM    570  CB  LEU A  73      48.493  -8.804  -6.809  1.00  0.79           C  
ATOM    571  O   LEU A  73      47.111  -7.478  -9.103  1.00  0.79           O  
ATOM    572  CG  LEU A  73      49.896  -8.797  -6.201  1.00  0.79           C  
ATOM    573  CD1 LEU A  73      50.044  -9.935  -5.197  1.00  0.79           C  
ATOM    574  CD2 LEU A  73      50.954  -8.901  -7.295  1.00  0.79           C  
ATOM    575  N   CYS A  74      45.493  -7.404  -7.620  1.00  0.75           N  
ATOM    576  CA  CYS A  74      44.519  -7.372  -8.704  1.00  0.75           C  
ATOM    577  C   CYS A  74      44.556  -6.033  -9.432  1.00  0.75           C  
ATOM    578  CB  CYS A  74      43.111  -7.632  -8.169  1.00  0.75           C  
ATOM    579  O   CYS A  74      44.329  -4.986  -8.825  1.00  0.75           O  
ATOM    580  SG  CYS A  74      42.778  -9.371  -7.812  1.00  0.75           S  
ATOM    581  N   LYS A  75      45.683  -5.698 -10.114  1.00  0.58           N  
ATOM    582  CA  LYS A  75      45.768  -4.446 -10.861  1.00  0.58           C  
ATOM    583  C   LYS A  75      45.157  -4.593 -12.251  1.00  0.58           C  
ATOM    584  CB  LYS A  75      47.222  -3.985 -10.974  1.00  0.58           C  
ATOM    585  O   LYS A  75      45.318  -5.629 -12.900  1.00  0.58           O  
ATOM    586  CG  LYS A  75      47.809  -3.466  -9.670  1.00  0.58           C  
ATOM    587  CD  LYS A  75      49.162  -2.801  -9.891  1.00  0.58           C  
ATOM    588  CE  LYS A  75      49.768  -2.315  -8.582  1.00  0.58           C  
ATOM    589  NZ  LYS A  75      51.050  -1.582  -8.804  1.00  0.58           N  
ATOM    590  N   GLY A  76      43.902  -4.123 -12.402  1.00  0.49           N  
ATOM    591  CA  GLY A  76      43.169  -3.810 -13.618  1.00  0.49           C  
ATOM    592  C   GLY A  76      44.059  -3.712 -14.843  1.00  0.49           C  
ATOM    593  O   GLY A  76      45.168  -3.177 -14.769  1.00  0.49           O  
ATOM    594  N   LEU A  77      44.594  -4.795 -15.425  1.00  0.35           N  
ATOM    595  CA  LEU A  77      45.297  -4.941 -16.695  1.00  0.35           C  
ATOM    596  C   LEU A  77      45.258  -3.641 -17.490  1.00  0.35           C  
ATOM    597  CB  LEU A  77      44.684  -6.076 -17.520  1.00  0.35           C  
ATOM    598  O   LEU A  77      44.199  -3.025 -17.631  1.00  0.35           O  
ATOM    599  CG  LEU A  77      45.173  -7.489 -17.197  1.00  0.35           C  
ATOM    600  CD1 LEU A  77      44.056  -8.501 -17.428  1.00  0.35           C  
ATOM    601  CD2 LEU A  77      46.398  -7.836 -18.036  1.00  0.35           C  
ATOM    602  N   SER A  78      46.117  -2.667 -17.260  1.00  0.33           N  
ATOM    603  CA  SER A  78      46.629  -1.723 -18.248  1.00  0.33           C  
ATOM    604  C   SER A  78      46.113  -2.050 -19.645  1.00  0.33           C  
ATOM    605  CB  SER A  78      48.158  -1.723 -18.247  1.00  0.33           C  
ATOM    606  O   SER A  78      46.289  -3.169 -20.132  1.00  0.33           O  
ATOM    607  OG  SER A  78      48.661  -1.369 -16.971  1.00  0.33           O  
ATOM    608  N   GLY A  79      44.801  -1.801 -19.892  1.00  0.30           N  
ATOM    609  CA  GLY A  79      44.291  -1.468 -21.212  1.00  0.30           C  
ATOM    610  C   GLY A  79      42.975  -2.151 -21.534  1.00  0.30           C  
ATOM    611  O   GLY A  79      42.741  -3.287 -21.115  1.00  0.30           O  
ATOM    612  N   HIS A  80      41.797  -1.628 -21.053  1.00  0.28           N  
ATOM    613  CA  HIS A  80      40.431  -1.499 -21.546  1.00  0.28           C  
ATOM    614  C   HIS A  80      39.484  -2.432 -20.799  1.00  0.28           C  
ATOM    615  CB  HIS A  80      40.374  -1.786 -23.048  1.00  0.28           C  
ATOM    616  O   HIS A  80      39.698  -3.646 -20.769  1.00  0.28           O  
ATOM    617  CG  HIS A  80      40.541  -0.568 -23.898  1.00  0.28           C  
ATOM    618  CD2 HIS A  80      41.558  -0.178 -24.703  1.00  0.28           C  
ATOM    619  ND1 HIS A  80      39.584   0.420 -23.979  1.00  0.28           N  
ATOM    620  CE1 HIS A  80      40.006   1.368 -24.800  1.00  0.28           C  
ATOM    621  NE2 HIS A  80      41.201   1.029 -25.253  1.00  0.28           N  
ATOM    622  N   LEU A  81      39.175  -2.178 -19.419  1.00  0.30           N  
ATOM    623  CA  LEU A  81      37.931  -2.341 -18.675  1.00  0.30           C  
ATOM    624  C   LEU A  81      38.211  -2.603 -17.199  1.00  0.30           C  
ATOM    625  CB  LEU A  81      37.102  -3.487 -19.261  1.00  0.30           C  
ATOM    626  O   LEU A  81      39.068  -3.422 -16.861  1.00  0.30           O  
ATOM    627  CG  LEU A  81      36.239  -3.147 -20.477  1.00  0.30           C  
ATOM    628  CD1 LEU A  81      36.204  -4.323 -21.447  1.00  0.30           C  
ATOM    629  CD2 LEU A  81      34.829  -2.763 -20.042  1.00  0.30           C  
ATOM    630  N   PRO A  82      37.845  -1.734 -16.174  1.00  0.38           N  
ATOM    631  CA  PRO A  82      38.122  -1.761 -14.735  1.00  0.38           C  
ATOM    632  C   PRO A  82      37.700  -3.073 -14.078  1.00  0.38           C  
ATOM    633  CB  PRO A  82      37.298  -0.590 -14.195  1.00  0.38           C  
ATOM    634  O   PRO A  82      36.571  -3.530 -14.272  1.00  0.38           O  
ATOM    635  CG  PRO A  82      36.369  -0.230 -15.310  1.00  0.38           C  
ATOM    636  CD  PRO A  82      36.601  -1.181 -16.449  1.00  0.38           C  
ATOM    637  N   GLY A  83      38.432  -4.187 -14.158  1.00  0.46           N  
ATOM    638  CA  GLY A  83      38.545  -5.494 -13.529  1.00  0.46           C  
ATOM    639  C   GLY A  83      38.191  -5.478 -12.054  1.00  0.46           C  
ATOM    640  O   GLY A  83      38.532  -4.534 -11.338  1.00  0.46           O  
ATOM    641  N   VAL A  84      36.923  -5.706 -11.558  1.00  0.52           N  
ATOM    642  CA  VAL A  84      36.329  -6.156 -10.303  1.00  0.52           C  
ATOM    643  C   VAL A  84      37.404  -6.782  -9.418  1.00  0.52           C  
ATOM    644  CB  VAL A  84      35.185  -7.166 -10.547  1.00  0.52           C  
ATOM    645  O   VAL A  84      38.118  -7.693  -9.846  1.00  0.52           O  
ATOM    646  CG1 VAL A  84      34.537  -7.577  -9.226  1.00  0.52           C  
ATOM    647  CG2 VAL A  84      34.144  -6.573 -11.495  1.00  0.52           C  
ATOM    648  N   ARG A  85      38.068  -6.080  -8.508  1.00  0.63           N  
ATOM    649  CA  ARG A  85      38.976  -6.572  -7.477  1.00  0.63           C  
ATOM    650  C   ARG A  85      38.277  -7.574  -6.564  1.00  0.63           C  
ATOM    651  CB  ARG A  85      39.532  -5.410  -6.651  1.00  0.63           C  
ATOM    652  O   ARG A  85      37.117  -7.379  -6.193  1.00  0.63           O  
ATOM    653  CG  ARG A  85      40.733  -4.725  -7.283  1.00  0.63           C  
ATOM    654  CD  ARG A  85      41.303  -3.639  -6.380  1.00  0.63           C  
ATOM    655  NE  ARG A  85      42.519  -3.056  -6.939  1.00  0.63           N  
ATOM    656  NH1 ARG A  85      42.842  -1.557  -5.211  1.00  0.63           N  
ATOM    657  NH2 ARG A  85      44.314  -1.623  -6.968  1.00  0.63           N  
ATOM    658  CZ  ARG A  85      43.222  -2.080  -6.372  1.00  0.63           C  
ATOM    659  N   GLN A  86      38.855  -8.753  -6.483  1.00  0.71           N  
ATOM    660  CA  GLN A  86      38.391  -9.855  -5.646  1.00  0.71           C  
ATOM    661  C   GLN A  86      38.868  -9.690  -4.206  1.00  0.71           C  
ATOM    662  CB  GLN A  86      38.870 -11.195  -6.207  1.00  0.71           C  
ATOM    663  O   GLN A  86      39.896  -9.057  -3.955  1.00  0.71           O  
ATOM    664  CG  GLN A  86      38.189 -11.595  -7.509  1.00  0.71           C  
ATOM    665  CD  GLN A  86      38.576 -12.987  -7.970  1.00  0.71           C  
ATOM    666  NE2 GLN A  86      37.965 -13.443  -9.058  1.00  0.71           N  
ATOM    667  OE1 GLN A  86      39.418 -13.648  -7.354  1.00  0.71           O  
ATOM    668  N   ARG A  87      38.017 -10.047  -3.231  1.00  0.81           N  
ATOM    669  CA  ARG A  87      38.413 -10.071  -1.827  1.00  0.81           C  
ATOM    670  C   ARG A  87      39.487 -11.124  -1.578  1.00  0.81           C  
ATOM    671  CB  ARG A  87      37.202 -10.336  -0.930  1.00  0.81           C  
ATOM    672  O   ARG A  87      39.491 -12.177  -2.220  1.00  0.81           O  
ATOM    673  CG  ARG A  87      36.172  -9.217  -0.939  1.00  0.81           C  
ATOM    674  CD  ARG A  87      36.607  -8.043  -0.073  1.00  0.81           C  
ATOM    675  NE  ARG A  87      35.548  -7.046   0.055  1.00  0.81           N  
ATOM    676  NH1 ARG A  87      36.779  -5.606   1.378  1.00  0.81           N  
ATOM    677  NH2 ARG A  87      34.627  -5.076   0.793  1.00  0.81           N  
ATOM    678  CZ  ARG A  87      35.654  -5.912   0.742  1.00  0.81           C  
ATOM    679  N   ALA A  88      40.488 -10.735  -0.704  1.00  0.81           N  
ATOM    680  CA  ALA A  88      41.621 -11.604  -0.399  1.00  0.81           C  
ATOM    681  C   ALA A  88      41.176 -12.825   0.402  1.00  0.81           C  
ATOM    682  CB  ALA A  88      42.693 -10.832   0.366  1.00  0.81           C  
ATOM    683  O   ALA A  88      40.207 -12.757   1.162  1.00  0.81           O  
ATOM    684  N   ILE A  89      41.739 -13.914   0.079  1.00  0.84           N  
ATOM    685  CA  ILE A  89      41.468 -15.136   0.828  1.00  0.84           C  
ATOM    686  C   ILE A  89      42.638 -15.440   1.760  1.00  0.84           C  
ATOM    687  CB  ILE A  89      41.209 -16.332  -0.115  1.00  0.84           C  
ATOM    688  O   ILE A  89      42.472 -16.123   2.774  1.00  0.84           O  
ATOM    689  CG1 ILE A  89      42.378 -16.505  -1.091  1.00  0.84           C  
ATOM    690  CG2 ILE A  89      39.889 -16.149  -0.869  1.00  0.84           C  
ATOM    691  CD1 ILE A  89      42.373 -17.834  -1.835  1.00  0.84           C  
ATOM    692  N   VAL A  90      43.761 -14.958   1.375  1.00  0.83           N  
ATOM    693  CA  VAL A  90      44.940 -15.246   2.186  1.00  0.83           C  
ATOM    694  C   VAL A  90      45.804 -13.993   2.305  1.00  0.83           C  
ATOM    695  CB  VAL A  90      45.766 -16.409   1.592  1.00  0.83           C  
ATOM    696  O   VAL A  90      45.712 -13.086   1.474  1.00  0.83           O  
ATOM    697  CG1 VAL A  90      44.966 -17.710   1.622  1.00  0.83           C  
ATOM    698  CG2 VAL A  90      46.203 -16.079   0.166  1.00  0.83           C  
ATOM    699  N   ARG A  91      46.482 -13.910   3.417  1.00  0.84           N  
ATOM    700  CA  ARG A  91      47.524 -12.901   3.576  1.00  0.84           C  
ATOM    701  C   ARG A  91      48.902 -13.547   3.669  1.00  0.84           C  
ATOM    702  CB  ARG A  91      47.261 -12.045   4.817  1.00  0.84           C  
ATOM    703  O   ARG A  91      49.117 -14.449   4.482  1.00  0.84           O  
ATOM    704  CG  ARG A  91      48.287 -10.946   5.036  1.00  0.84           C  
ATOM    705  CD  ARG A  91      47.915 -10.052   6.211  1.00  0.84           C  
ATOM    706  NE  ARG A  91      48.938  -9.043   6.466  1.00  0.84           N  
ATOM    707  NH1 ARG A  91      48.014  -7.453   5.067  1.00  0.84           N  
ATOM    708  NH2 ARG A  91      49.941  -6.991   6.220  1.00  0.84           N  
ATOM    709  CZ  ARG A  91      48.962  -7.831   5.917  1.00  0.84           C  
ATOM    710  N   CYS A  92      49.711 -13.124   2.787  1.00  0.83           N  
ATOM    711  CA  CYS A  92      51.090 -13.600   2.818  1.00  0.83           C  
ATOM    712  C   CYS A  92      51.895 -12.866   3.884  1.00  0.83           C  
ATOM    713  CB  CYS A  92      51.750 -13.419   1.452  1.00  0.83           C  
ATOM    714  O   CYS A  92      52.036 -11.643   3.829  1.00  0.83           O  
ATOM    715  SG  CYS A  92      53.470 -13.969   1.397  1.00  0.83           S  
ATOM    716  N   GLN A  93      52.404 -13.599   4.883  1.00  0.80           N  
ATOM    717  CA  GLN A  93      53.101 -12.989   6.010  1.00  0.80           C  
ATOM    718  C   GLN A  93      54.498 -12.525   5.607  1.00  0.80           C  
ATOM    719  CB  GLN A  93      53.190 -13.969   7.181  1.00  0.80           C  
ATOM    720  O   GLN A  93      55.032 -11.575   6.182  1.00  0.80           O  
ATOM    721  CG  GLN A  93      51.836 -14.369   7.752  1.00  0.80           C  
ATOM    722  CD  GLN A  93      51.073 -13.194   8.332  1.00  0.80           C  
ATOM    723  NE2 GLN A  93      49.755 -13.332   8.429  1.00  0.80           N  
ATOM    724  OE1 GLN A  93      51.663 -12.169   8.691  1.00  0.80           O  
ATOM    725  N   THR A  94      54.976 -13.135   4.577  1.00  0.80           N  
ATOM    726  CA  THR A  94      56.312 -12.776   4.115  1.00  0.80           C  
ATOM    727  C   THR A  94      56.260 -11.548   3.211  1.00  0.80           C  
ATOM    728  CB  THR A  94      56.975 -13.944   3.361  1.00  0.80           C  
ATOM    729  O   THR A  94      57.027 -10.601   3.396  1.00  0.80           O  
ATOM    730  CG2 THR A  94      58.431 -13.631   3.033  1.00  0.80           C  
ATOM    731  OG1 THR A  94      56.922 -15.122   4.176  1.00  0.80           O  
ATOM    732  N   CYS A  95      55.248 -11.557   2.333  1.00  0.80           N  
ATOM    733  CA  CYS A  95      55.120 -10.471   1.367  1.00  0.80           C  
ATOM    734  C   CYS A  95      54.265  -9.340   1.928  1.00  0.80           C  
ATOM    735  CB  CYS A  95      54.511 -10.983   0.063  1.00  0.80           C  
ATOM    736  O   CYS A  95      54.246  -8.239   1.377  1.00  0.80           O  
ATOM    737  SG  CYS A  95      55.479 -12.285  -0.731  1.00  0.80           S  
ATOM    738  N   LYS A  96      53.682  -9.535   3.011  1.00  0.79           N  
ATOM    739  CA  LYS A  96      52.786  -8.595   3.680  1.00  0.79           C  
ATOM    740  C   LYS A  96      51.734  -8.056   2.715  1.00  0.79           C  
ATOM    741  CB  LYS A  96      53.580  -7.439   4.289  1.00  0.79           C  
ATOM    742  O   LYS A  96      51.474  -6.852   2.682  1.00  0.79           O  
ATOM    743  CG  LYS A  96      54.642  -7.875   5.288  1.00  0.79           C  
ATOM    744  CD  LYS A  96      54.017  -8.464   6.546  1.00  0.79           C  
ATOM    745  CE  LYS A  96      55.074  -8.811   7.586  1.00  0.79           C  
ATOM    746  NZ  LYS A  96      54.502  -9.612   8.710  1.00  0.79           N  
ATOM    747  N   ILE A  97      51.191  -8.915   1.841  1.00  0.82           N  
ATOM    748  CA  ILE A  97      50.169  -8.524   0.875  1.00  0.82           C  
ATOM    749  C   ILE A  97      48.971  -9.465   0.982  1.00  0.82           C  
ATOM    750  CB  ILE A  97      50.724  -8.524  -0.567  1.00  0.82           C  
ATOM    751  O   ILE A  97      49.116 -10.620   1.390  1.00  0.82           O  
ATOM    752  CG1 ILE A  97      51.318  -9.895  -0.910  1.00  0.82           C  
ATOM    753  CG2 ILE A  97      51.767  -7.416  -0.744  1.00  0.82           C  
ATOM    754  CD1 ILE A  97      51.741 -10.038  -2.366  1.00  0.82           C  
ATOM    755  N   ASN A  98      47.757  -8.904   0.645  1.00  0.86           N  
ATOM    756  CA  ASN A  98      46.525  -9.684   0.597  1.00  0.86           C  
ATOM    757  C   ASN A  98      46.245 -10.204  -0.810  1.00  0.86           C  
ATOM    758  CB  ASN A  98      45.343  -8.852   1.100  1.00  0.86           C  
ATOM    759  O   ASN A  98      46.283  -9.441  -1.778  1.00  0.86           O  
ATOM    760  CG  ASN A  98      45.548  -8.343   2.514  1.00  0.86           C  
ATOM    761  ND2 ASN A  98      45.523  -7.026   2.679  1.00  0.86           N  
ATOM    762  OD1 ASN A  98      45.727  -9.127   3.449  1.00  0.86           O  
ATOM    763  N   LEU A  99      45.974 -11.571  -0.857  1.00  0.84           N  
ATOM    764  CA  LEU A  99      45.896 -12.154  -2.192  1.00  0.84           C  
ATOM    765  C   LEU A  99      44.589 -12.919  -2.376  1.00  0.84           C  
ATOM    766  CB  LEU A  99      47.085 -13.085  -2.441  1.00  0.84           C  
ATOM    767  O   LEU A  99      44.141 -13.618  -1.464  1.00  0.84           O  
ATOM    768  CG  LEU A  99      48.470 -12.437  -2.418  1.00  0.84           C  
ATOM    769  CD1 LEU A  99      49.549 -13.498  -2.232  1.00  0.84           C  
ATOM    770  CD2 LEU A  99      48.710 -11.642  -3.698  1.00  0.84           C  
ATOM    771  N   CYS A 100      43.907 -12.703  -3.561  1.00  0.85           N  
ATOM    772  CA  CYS A 100      42.787 -13.556  -3.939  1.00  0.85           C  
ATOM    773  C   CYS A 100      43.276 -14.913  -4.433  1.00  0.85           C  
ATOM    774  CB  CYS A 100      41.943 -12.884  -5.022  1.00  0.85           C  
ATOM    775  O   CYS A 100      44.482 -15.140  -4.541  1.00  0.85           O  
ATOM    776  SG  CYS A 100      42.714 -12.890  -6.655  1.00  0.85           S  
ATOM    777  N   LEU A 101      42.337 -15.732  -4.626  1.00  0.81           N  
ATOM    778  CA  LEU A 101      42.687 -17.099  -4.997  1.00  0.81           C  
ATOM    779  C   LEU A 101      43.530 -17.117  -6.267  1.00  0.81           C  
ATOM    780  CB  LEU A 101      41.423 -17.940  -5.197  1.00  0.81           C  
ATOM    781  O   LEU A 101      44.536 -17.828  -6.340  1.00  0.81           O  
ATOM    782  CG  LEU A 101      41.635 -19.439  -5.416  1.00  0.81           C  
ATOM    783  CD1 LEU A 101      42.202 -20.084  -4.156  1.00  0.81           C  
ATOM    784  CD2 LEU A 101      40.327 -20.110  -5.824  1.00  0.81           C  
ATOM    785  N   GLU A 102      43.136 -16.321  -7.188  1.00  0.81           N  
ATOM    786  CA  GLU A 102      43.814 -16.287  -8.481  1.00  0.81           C  
ATOM    787  C   GLU A 102      45.222 -15.714  -8.351  1.00  0.81           C  
ATOM    788  CB  GLU A 102      43.005 -15.471  -9.492  1.00  0.81           C  
ATOM    789  O   GLU A 102      46.175 -16.260  -8.911  1.00  0.81           O  
ATOM    790  CG  GLU A 102      43.479 -15.628 -10.929  1.00  0.81           C  
ATOM    791  CD  GLU A 102      43.323 -17.043 -11.462  1.00  0.81           C  
ATOM    792  OE1 GLU A 102      44.136 -17.463 -12.316  1.00  0.81           O  
ATOM    793  OE2 GLU A 102      42.380 -17.738 -11.022  1.00  0.81           O  
ATOM    794  N   CYS A 103      45.334 -14.672  -7.607  1.00  0.82           N  
ATOM    795  CA  CYS A 103      46.617 -14.002  -7.421  1.00  0.82           C  
ATOM    796  C   CYS A 103      47.543 -14.833  -6.541  1.00  0.82           C  
ATOM    797  CB  CYS A 103      46.414 -12.620  -6.801  1.00  0.82           C  
ATOM    798  O   CYS A 103      48.763 -14.804  -6.714  1.00  0.82           O  
ATOM    799  SG  CYS A 103      45.703 -11.410  -7.938  1.00  0.82           S  
ATOM    800  N   GLN A 104      46.947 -15.530  -5.659  1.00  0.84           N  
ATOM    801  CA  GLN A 104      47.741 -16.435  -4.835  1.00  0.84           C  
ATOM    802  C   GLN A 104      48.368 -17.541  -5.679  1.00  0.84           C  
ATOM    803  CB  GLN A 104      46.882 -17.044  -3.726  1.00  0.84           C  
ATOM    804  O   GLN A 104      49.544 -17.868  -5.509  1.00  0.84           O  
ATOM    805  CG  GLN A 104      47.631 -18.032  -2.841  1.00  0.84           C  
ATOM    806  CD  GLN A 104      46.708 -18.819  -1.929  1.00  0.84           C  
ATOM    807  NE2 GLN A 104      47.277 -19.437  -0.900  1.00  0.84           N  
ATOM    808  OE1 GLN A 104      45.493 -18.869  -2.147  1.00  0.84           O  
ATOM    809  N   LYS A 105      47.574 -18.061  -6.545  1.00  0.81           N  
ATOM    810  CA  LYS A 105      48.042 -19.130  -7.422  1.00  0.81           C  
ATOM    811  C   LYS A 105      49.142 -18.634  -8.356  1.00  0.81           C  
ATOM    812  CB  LYS A 105      46.882 -19.702  -8.238  1.00  0.81           C  
ATOM    813  O   LYS A 105      50.118 -19.344  -8.607  1.00  0.81           O  
ATOM    814  CG  LYS A 105      45.960 -20.617  -7.445  1.00  0.81           C  
ATOM    815  CD  LYS A 105      44.874 -21.218  -8.329  1.00  0.81           C  
ATOM    816  CE  LYS A 105      43.898 -22.062  -7.521  1.00  0.81           C  
ATOM    817  NZ  LYS A 105      42.817 -22.633  -8.379  1.00  0.81           N  
ATOM    818  N   ARG A 106      48.980 -17.425  -8.770  1.00  0.80           N  
ATOM    819  CA  ARG A 106      49.908 -16.828  -9.724  1.00  0.80           C  
ATOM    820  C   ARG A 106      51.240 -16.497  -9.059  1.00  0.80           C  
ATOM    821  CB  ARG A 106      49.305 -15.566 -10.345  1.00  0.80           C  
ATOM    822  O   ARG A 106      52.302 -16.694  -9.653  1.00  0.80           O  
ATOM    823  CG  ARG A 106      48.242 -15.845 -11.397  1.00  0.80           C  
ATOM    824  CD  ARG A 106      47.737 -14.562 -12.041  1.00  0.80           C  
ATOM    825  NE  ARG A 106      46.613 -14.815 -12.938  1.00  0.80           N  
ATOM    826  NH1 ARG A 106      46.263 -12.593 -13.463  1.00  0.80           N  
ATOM    827  NH2 ARG A 106      44.932 -14.217 -14.384  1.00  0.80           N  
ATOM    828  CZ  ARG A 106      45.938 -13.875 -13.593  1.00  0.80           C  
ATOM    829  N   THR A 107      51.166 -16.161  -7.821  1.00  0.79           N  
ATOM    830  CA  THR A 107      52.368 -15.614  -7.202  1.00  0.79           C  
ATOM    831  C   THR A 107      52.961 -16.604  -6.204  1.00  0.79           C  
ATOM    832  CB  THR A 107      52.073 -14.280  -6.492  1.00  0.79           C  
ATOM    833  O   THR A 107      54.171 -16.605  -5.966  1.00  0.79           O  
ATOM    834  CG2 THR A 107      51.709 -13.191  -7.496  1.00  0.79           C  
ATOM    835  OG1 THR A 107      50.979 -14.460  -5.583  1.00  0.79           O  
ATOM    836  N   HIS A 108      52.066 -17.547  -5.719  1.00  0.76           N  
ATOM    837  CA  HIS A 108      52.529 -18.299  -4.558  1.00  0.76           C  
ATOM    838  C   HIS A 108      52.316 -19.796  -4.751  1.00  0.76           C  
ATOM    839  CB  HIS A 108      51.810 -17.826  -3.293  1.00  0.76           C  
ATOM    840  O   HIS A 108      52.701 -20.598  -3.896  1.00  0.76           O  
ATOM    841  CG  HIS A 108      52.244 -16.472  -2.827  1.00  0.76           C  
ATOM    842  CD2 HIS A 108      53.057 -16.099  -1.811  1.00  0.76           C  
ATOM    843  ND1 HIS A 108      51.825 -15.307  -3.434  1.00  0.76           N  
ATOM    844  CE1 HIS A 108      52.365 -14.274  -2.810  1.00  0.76           C  
ATOM    845  NE2 HIS A 108      53.117 -14.727  -1.821  1.00  0.76           N  
ATOM    846  N   SER A 109      51.760 -20.312  -5.937  1.00  0.68           N  
ATOM    847  CA  SER A 109      51.468 -21.728  -6.129  1.00  0.68           C  
ATOM    848  C   SER A 109      52.456 -22.370  -7.097  1.00  0.68           C  
ATOM    849  CB  SER A 109      50.041 -21.917  -6.645  1.00  0.68           C  
ATOM    850  O   SER A 109      52.458 -23.590  -7.272  1.00  0.68           O  
ATOM    851  OG  SER A 109      49.112 -21.244  -5.812  1.00  0.68           O  
ATOM    852  N   GLY A 110      53.659 -21.746  -7.440  1.00  0.62           N  
ATOM    853  CA  GLY A 110      54.567 -22.406  -8.365  1.00  0.62           C  
ATOM    854  C   GLY A 110      55.657 -23.199  -7.668  1.00  0.62           C  
ATOM    855  O   GLY A 110      56.110 -22.821  -6.585  1.00  0.62           O  
ATOM    856  N   GLY A 111      55.707 -24.534  -7.755  1.00  0.59           N  
ATOM    857  CA  GLY A 111      56.487 -25.695  -7.356  1.00  0.59           C  
ATOM    858  C   GLY A 111      57.955 -25.381  -7.138  1.00  0.59           C  
ATOM    859  O   GLY A 111      58.601 -25.977  -6.274  1.00  0.59           O  
ATOM    860  N   ASN A 112      58.430 -24.049  -7.464  1.00  0.55           N  
ATOM    861  CA  ASN A 112      59.850 -23.778  -7.269  1.00  0.55           C  
ATOM    862  C   ASN A 112      60.071 -22.521  -6.432  1.00  0.55           C  
ATOM    863  CB  ASN A 112      60.563 -23.651  -8.616  1.00  0.55           C  
ATOM    864  O   ASN A 112      61.211 -22.154  -6.145  1.00  0.55           O  
ATOM    865  CG  ASN A 112      61.056 -24.983  -9.145  1.00  0.55           C  
ATOM    866  ND2 ASN A 112      61.533 -24.990 -10.384  1.00  0.55           N  
ATOM    867  OD1 ASN A 112      61.008 -25.999  -8.445  1.00  0.55           O  
ATOM    868  N   LYS A 113      59.066 -21.937  -5.762  1.00  0.54           N  
ATOM    869  CA  LYS A 113      59.249 -20.732  -4.959  1.00  0.54           C  
ATOM    870  C   LYS A 113      58.959 -21.004  -3.485  1.00  0.54           C  
ATOM    871  CB  LYS A 113      58.351 -19.604  -5.470  1.00  0.54           C  
ATOM    872  O   LYS A 113      58.151 -21.875  -3.156  1.00  0.54           O  
ATOM    873  CG  LYS A 113      58.734 -19.084  -6.847  1.00  0.54           C  
ATOM    874  CD  LYS A 113      57.909 -17.863  -7.233  1.00  0.54           C  
ATOM    875  CE  LYS A 113      58.241 -17.384  -8.640  1.00  0.54           C  
ATOM    876  NZ  LYS A 113      57.442 -16.180  -9.019  1.00  0.54           N  
ATOM    877  N   ARG A 114      60.051 -20.987  -2.583  1.00  0.57           N  
ATOM    878  CA  ARG A 114      60.015 -20.990  -1.124  1.00  0.57           C  
ATOM    879  C   ARG A 114      58.627 -20.624  -0.609  1.00  0.57           C  
ATOM    880  CB  ARG A 114      61.056 -20.022  -0.559  1.00  0.57           C  
ATOM    881  O   ARG A 114      58.023 -19.655  -1.074  1.00  0.57           O  
ATOM    882  CG  ARG A 114      62.469 -20.584  -0.530  1.00  0.57           C  
ATOM    883  CD  ARG A 114      63.441 -19.631   0.153  1.00  0.57           C  
ATOM    884  NE  ARG A 114      64.805 -20.153   0.139  1.00  0.57           N  
ATOM    885  NH1 ARG A 114      65.720 -18.364   1.280  1.00  0.57           N  
ATOM    886  NH2 ARG A 114      67.053 -20.103   0.606  1.00  0.57           N  
ATOM    887  CZ  ARG A 114      65.856 -19.539   0.675  1.00  0.57           C  
ATOM    888  N   ARG A 115      57.846 -21.582  -0.148  1.00  0.69           N  
ATOM    889  CA  ARG A 115      56.519 -21.561   0.459  1.00  0.69           C  
ATOM    890  C   ARG A 115      56.424 -20.477   1.528  1.00  0.69           C  
ATOM    891  CB  ARG A 115      56.183 -22.925   1.064  1.00  0.69           C  
ATOM    892  O   ARG A 115      57.170 -20.499   2.509  1.00  0.69           O  
ATOM    893  CG  ARG A 115      55.580 -23.907   0.072  1.00  0.69           C  
ATOM    894  CD  ARG A 115      55.126 -25.191   0.753  1.00  0.69           C  
ATOM    895  NE  ARG A 115      55.053 -26.304  -0.188  1.00  0.69           N  
ATOM    896  NH1 ARG A 115      53.813 -27.669   1.202  1.00  0.69           N  
ATOM    897  NH2 ARG A 115      54.427 -28.402  -0.881  1.00  0.69           N  
ATOM    898  CZ  ARG A 115      54.431 -27.456   0.047  1.00  0.69           C  
ATOM    899  N   HIS A 116      55.911 -19.268   1.239  1.00  0.79           N  
ATOM    900  CA  HIS A 116      55.629 -18.187   2.175  1.00  0.79           C  
ATOM    901  C   HIS A 116      54.532 -18.582   3.159  1.00  0.79           C  
ATOM    902  CB  HIS A 116      55.226 -16.918   1.423  1.00  0.79           C  
ATOM    903  O   HIS A 116      53.574 -19.263   2.786  1.00  0.79           O  
ATOM    904  CG  HIS A 116      56.343 -16.306   0.637  1.00  0.79           C  
ATOM    905  CD2 HIS A 116      57.612 -16.724   0.423  1.00  0.79           C  
ATOM    906  ND1 HIS A 116      56.210 -15.112  -0.037  1.00  0.79           N  
ATOM    907  CE1 HIS A 116      57.354 -14.822  -0.635  1.00  0.79           C  
ATOM    908  NE2 HIS A 116      58.221 -15.784  -0.371  1.00  0.79           N  
ATOM    909  N   PRO A 117      54.739 -18.346   4.453  1.00  0.80           N  
ATOM    910  CA  PRO A 117      53.664 -18.556   5.426  1.00  0.80           C  
ATOM    911  C   PRO A 117      52.451 -17.667   5.165  1.00  0.80           C  
ATOM    912  CB  PRO A 117      54.324 -18.203   6.761  1.00  0.80           C  
ATOM    913  O   PRO A 117      52.598 -16.459   4.965  1.00  0.80           O  
ATOM    914  CG  PRO A 117      55.551 -17.435   6.390  1.00  0.80           C  
ATOM    915  CD  PRO A 117      55.847 -17.682   4.939  1.00  0.80           C  
ATOM    916  N   VAL A 118      51.259 -18.292   4.933  1.00  0.81           N  
ATOM    917  CA  VAL A 118      50.044 -17.556   4.601  1.00  0.81           C  
ATOM    918  C   VAL A 118      49.025 -17.704   5.729  1.00  0.81           C  
ATOM    919  CB  VAL A 118      49.435 -18.040   3.266  1.00  0.81           C  
ATOM    920  O   VAL A 118      48.982 -18.736   6.403  1.00  0.81           O  
ATOM    921  CG1 VAL A 118      50.313 -17.620   2.088  1.00  0.81           C  
ATOM    922  CG2 VAL A 118      49.247 -19.556   3.283  1.00  0.81           C  
ATOM    923  N   THR A 119      48.374 -16.579   6.056  1.00  0.80           N  
ATOM    924  CA  THR A 119      47.248 -16.532   6.983  1.00  0.80           C  
ATOM    925  C   THR A 119      45.925 -16.488   6.224  1.00  0.80           C  
ATOM    926  CB  THR A 119      47.346 -15.314   7.919  1.00  0.80           C  
ATOM    927  O   THR A 119      45.733 -15.643   5.347  1.00  0.80           O  
ATOM    928  CG2 THR A 119      46.287 -15.375   9.015  1.00  0.80           C  
ATOM    929  OG1 THR A 119      48.644 -15.288   8.526  1.00  0.80           O  
ATOM    930  N   VAL A 120      45.120 -17.469   6.411  1.00  0.79           N  
ATOM    931  CA  VAL A 120      43.855 -17.609   5.697  1.00  0.79           C  
ATOM    932  C   VAL A 120      42.769 -16.805   6.407  1.00  0.79           C  
ATOM    933  CB  VAL A 120      43.431 -19.090   5.578  1.00  0.79           C  
ATOM    934  O   VAL A 120      42.656 -16.851   7.634  1.00  0.79           O  
ATOM    935  CG1 VAL A 120      42.138 -19.219   4.774  1.00  0.79           C  
ATOM    936  CG2 VAL A 120      44.546 -19.914   4.938  1.00  0.79           C  
ATOM    937  N   TYR A 121      42.197 -15.939   5.601  1.00  0.74           N  
ATOM    938  CA  TYR A 121      41.030 -15.222   6.104  1.00  0.74           C  
ATOM    939  C   TYR A 121      39.817 -16.141   6.183  1.00  0.74           C  
ATOM    940  CB  TYR A 121      40.715 -14.017   5.212  1.00  0.74           C  
ATOM    941  O   TYR A 121      39.596 -16.965   5.292  1.00  0.74           O  
ATOM    942  CG  TYR A 121      41.772 -12.940   5.251  1.00  0.74           C  
ATOM    943  CD1 TYR A 121      41.972 -12.174   6.397  1.00  0.74           C  
ATOM    944  CD2 TYR A 121      42.572 -12.686   4.142  1.00  0.74           C  
ATOM    945  CE1 TYR A 121      42.943 -11.179   6.437  1.00  0.74           C  
ATOM    946  CE2 TYR A 121      43.546 -11.693   4.171  1.00  0.74           C  
ATOM    947  OH  TYR A 121      44.687  -9.963   5.355  1.00  0.74           O  
ATOM    948  CZ  TYR A 121      43.724 -10.947   5.321  1.00  0.74           C  
ATOM    949  N   ASN A 122      39.428 -16.643   7.316  1.00  0.58           N  
ATOM    950  CA  ASN A 122      38.281 -17.529   7.486  1.00  0.58           C  
ATOM    951  C   ASN A 122      37.037 -16.972   6.800  1.00  0.58           C  
ATOM    952  CB  ASN A 122      38.005 -17.771   8.971  1.00  0.58           C  
ATOM    953  O   ASN A 122      36.484 -15.959   7.234  1.00  0.58           O  
ATOM    954  CG  ASN A 122      38.659 -19.038   9.487  1.00  0.58           C  
ATOM    955  ND2 ASN A 122      38.747 -19.165  10.806  1.00  0.58           N  
ATOM    956  OD1 ASN A 122      39.083 -19.895   8.707  1.00  0.58           O  
ATOM    957  N   VAL A 123      36.900 -17.126   5.477  1.00  0.51           N  
ATOM    958  CA  VAL A 123      35.736 -16.716   4.698  1.00  0.51           C  
ATOM    959  C   VAL A 123      34.575 -17.672   4.961  1.00  0.51           C  
ATOM    960  CB  VAL A 123      36.054 -16.666   3.187  1.00  0.51           C  
ATOM    961  O   VAL A 123      33.411 -17.266   4.939  1.00  0.51           O  
ATOM    962  CG1 VAL A 123      34.936 -15.958   2.423  1.00  0.51           C  
ATOM    963  CG2 VAL A 123      37.393 -15.972   2.946  1.00  0.51           C  
ATOM    964  N   SER A 124      34.877 -18.741   5.893  1.00  0.42           N  
ATOM    965  CA  SER A 124      33.775 -19.687   6.035  1.00  0.42           C  
ATOM    966  C   SER A 124      33.187 -19.644   7.442  1.00  0.42           C  
ATOM    967  CB  SER A 124      34.242 -21.107   5.712  1.00  0.42           C  
ATOM    968  O   SER A 124      31.996 -19.899   7.631  1.00  0.42           O  
ATOM    969  OG  SER A 124      35.617 -21.266   6.017  1.00  0.42           O  
ATOM    970  N   ASN A 125      33.483 -18.557   8.176  1.00  0.37           N  
ATOM    971  CA  ASN A 125      32.771 -18.527   9.449  1.00  0.37           C  
ATOM    972  C   ASN A 125      32.429 -17.100   9.866  1.00  0.37           C  
ATOM    973  CB  ASN A 125      33.593 -19.216  10.540  1.00  0.37           C  
ATOM    974  O   ASN A 125      31.783 -16.887  10.894  1.00  0.37           O  
ATOM    975  CG  ASN A 125      33.388 -20.718  10.565  1.00  0.37           C  
ATOM    976  ND2 ASN A 125      34.252 -21.423  11.285  1.00  0.37           N  
ATOM    977  OD1 ASN A 125      32.460 -21.240   9.941  1.00  0.37           O  
ATOM    978  N   LEU A 126      32.507 -16.082   8.943  1.00  0.39           N  
ATOM    979  CA  LEU A 126      32.105 -14.721   9.281  1.00  0.39           C  
ATOM    980  C   LEU A 126      30.813 -14.342   8.564  1.00  0.39           C  
ATOM    981  CB  LEU A 126      33.213 -13.729   8.919  1.00  0.39           C  
ATOM    982  O   LEU A 126      30.094 -13.443   9.005  1.00  0.39           O  
ATOM    983  CG  LEU A 126      33.417 -12.559   9.883  1.00  0.39           C  
ATOM    984  CD1 LEU A 126      34.416 -12.937  10.971  1.00  0.39           C  
ATOM    985  CD2 LEU A 126      33.885 -11.319   9.128  1.00  0.39           C  
ATOM    986  N   GLN A 127      30.368 -15.332   7.674  1.00  0.36           N  
ATOM    987  CA  GLN A 127      28.971 -15.180   7.281  1.00  0.36           C  
ATOM    988  C   GLN A 127      28.041 -15.863   8.280  1.00  0.36           C  
ATOM    989  CB  GLN A 127      28.743 -15.747   5.879  1.00  0.36           C  
ATOM    990  O   GLN A 127      26.906 -15.426   8.478  1.00  0.36           O  
ATOM    991  CG  GLN A 127      27.648 -15.032   5.098  1.00  0.36           C  
ATOM    992  CD  GLN A 127      28.128 -14.513   3.756  1.00  0.36           C  
ATOM    993  NE2 GLN A 127      27.248 -13.825   3.037  1.00  0.36           N  
ATOM    994  OE1 GLN A 127      29.281 -14.728   3.368  1.00  0.36           O  
ATOM    995  N   GLU A 128      28.663 -16.477   9.434  1.00  0.34           N  
ATOM    996  CA  GLU A 128      27.751 -17.161  10.345  1.00  0.34           C  
ATOM    997  C   GLU A 128      27.727 -16.485  11.713  1.00  0.34           C  
ATOM    998  CB  GLU A 128      28.143 -18.634  10.493  1.00  0.34           C  
ATOM    999  O   GLU A 128      26.689 -16.453  12.377  1.00  0.34           O  
ATOM   1000  CG  GLU A 128      27.248 -19.590   9.719  1.00  0.34           C  
ATOM   1001  CD  GLU A 128      27.697 -21.039   9.809  1.00  0.34           C  
ATOM   1002  OE1 GLU A 128      27.050 -21.915   9.192  1.00  0.34           O  
ATOM   1003  OE2 GLU A 128      28.705 -21.301  10.504  1.00  0.34           O  
ATOM   1004  N   SER A 129      28.597 -15.450  12.048  1.00  0.34           N  
ATOM   1005  CA  SER A 129      28.495 -14.991  13.430  1.00  0.34           C  
ATOM   1006  C   SER A 129      27.984 -13.556  13.500  1.00  0.34           C  
ATOM   1007  CB  SER A 129      29.851 -15.093  14.130  1.00  0.34           C  
ATOM   1008  O   SER A 129      27.283 -13.186  14.444  1.00  0.34           O  
ATOM   1009  OG  SER A 129      30.859 -14.452  13.369  1.00  0.34           O  
ATOM   1010  N   LEU A 130      27.804 -12.855  12.330  1.00  0.40           N  
ATOM   1011  CA  LEU A 130      27.054 -11.604  12.363  1.00  0.40           C  
ATOM   1012  C   LEU A 130      25.739 -11.738  11.602  1.00  0.40           C  
ATOM   1013  CB  LEU A 130      27.886 -10.464  11.770  1.00  0.40           C  
ATOM   1014  O   LEU A 130      24.804 -10.968  11.830  1.00  0.40           O  
ATOM   1015  CG  LEU A 130      29.033  -9.940  12.636  1.00  0.40           C  
ATOM   1016  CD1 LEU A 130      29.996  -9.110  11.794  1.00  0.40           C  
ATOM   1017  CD2 LEU A 130      28.491  -9.120  13.802  1.00  0.40           C  
ATOM   1018  N   GLU A 131      25.620 -12.970  10.961  1.00  0.35           N  
ATOM   1019  CA  GLU A 131      24.400 -13.399  10.284  1.00  0.35           C  
ATOM   1020  C   GLU A 131      23.560 -14.304  11.180  1.00  0.35           C  
ATOM   1021  CB  GLU A 131      24.736 -14.119   8.976  1.00  0.35           C  
ATOM   1022  O   GLU A 131      22.392 -14.566  10.886  1.00  0.35           O  
ATOM   1023  CG  GLU A 131      25.224 -13.193   7.871  1.00  0.35           C  
ATOM   1024  CD  GLU A 131      25.524 -13.918   6.569  1.00  0.35           C  
ATOM   1025  OE1 GLU A 131      25.810 -13.246   5.552  1.00  0.35           O  
ATOM   1026  OE2 GLU A 131      25.470 -15.168   6.565  1.00  0.35           O  
ATOM   1027  N   ALA A 132      24.034 -14.597  12.362  1.00  0.38           N  
ATOM   1028  CA  ALA A 132      23.142 -15.499  13.086  1.00  0.38           C  
ATOM   1029  C   ALA A 132      22.054 -14.721  13.821  1.00  0.38           C  
ATOM   1030  CB  ALA A 132      23.936 -16.355  14.070  1.00  0.38           C  
ATOM   1031  O   ALA A 132      20.915 -15.182  13.925  1.00  0.38           O  
ATOM   1032  N   GLU A 133      22.208 -13.357  13.734  1.00  0.41           N  
ATOM   1033  CA  GLU A 133      20.982 -12.775  14.272  1.00  0.41           C  
ATOM   1034  C   GLU A 133      20.231 -11.984  13.204  1.00  0.41           C  
ATOM   1035  CB  GLU A 133      21.294 -11.876  15.471  1.00  0.41           C  
ATOM   1036  O   GLU A 133      18.999 -11.942  13.207  1.00  0.41           O  
ATOM   1037  CG  GLU A 133      21.530 -12.638  16.766  1.00  0.41           C  
ATOM   1038  CD  GLU A 133      21.496 -11.749  18.000  1.00  0.41           C  
ATOM   1039  OE1 GLU A 133      21.518 -12.282  19.132  1.00  0.41           O  
ATOM   1040  OE2 GLU A 133      21.447 -10.510  17.832  1.00  0.41           O  
ATOM   1041  N   GLU A 134      20.880 -11.731  12.034  1.00  0.41           N  
ATOM   1042  CA  GLU A 134      20.210 -11.060  10.924  1.00  0.41           C  
ATOM   1043  C   GLU A 134      19.951 -12.025   9.771  1.00  0.41           C  
ATOM   1044  CB  GLU A 134      21.039  -9.868  10.437  1.00  0.41           C  
ATOM   1045  O   GLU A 134      19.193 -11.713   8.851  1.00  0.41           O  
ATOM   1046  CG  GLU A 134      20.805  -8.591  11.230  1.00  0.41           C  
ATOM   1047  CD  GLU A 134      21.546  -7.390  10.666  1.00  0.41           C  
ATOM   1048  OE1 GLU A 134      21.374  -6.267  11.193  1.00  0.41           O  
ATOM   1049  OE2 GLU A 134      22.304  -7.572   9.687  1.00  0.41           O  
ATOM   1050  N   MET A 135      20.600 -13.295   9.896  1.00  0.41           N  
ATOM   1051  CA  MET A 135      20.227 -14.378   8.991  1.00  0.41           C  
ATOM   1052  C   MET A 135      18.865 -14.953   9.363  1.00  0.41           C  
ATOM   1053  CB  MET A 135      21.285 -15.483   9.009  1.00  0.41           C  
ATOM   1054  O   MET A 135      18.253 -15.673   8.572  1.00  0.41           O  
ATOM   1055  CG  MET A 135      22.290 -15.387   7.873  1.00  0.41           C  
ATOM   1056  SD  MET A 135      22.418 -16.947   6.915  1.00  0.41           S  
ATOM   1057  CE  MET A 135      22.850 -18.105   8.244  1.00  0.41           C  
ATOM   1058  N   ASP A 136      17.839 -14.153   9.741  1.00  0.62           N  
ATOM   1059  CA  ASP A 136      16.510 -14.731   9.911  1.00  0.62           C  
ATOM   1060  C   ASP A 136      15.439 -13.837   9.290  1.00  0.62           C  
ATOM   1061  CB  ASP A 136      16.209 -14.959  11.394  1.00  0.62           C  
ATOM   1062  O   ASP A 136      14.509 -14.328   8.647  1.00  0.62           O  
ATOM   1063  CG  ASP A 136      14.924 -15.733  11.626  1.00  0.62           C  
ATOM   1064  OD1 ASP A 136      14.535 -16.544  10.758  1.00  0.62           O  
ATOM   1065  OD2 ASP A 136      14.292 -15.529  12.685  1.00  0.62           O  
ATOM   1066  N   GLU A 137      15.866 -12.669   8.712  1.00  0.71           N  
ATOM   1067  CA  GLU A 137      14.728 -11.917   8.191  1.00  0.71           C  
ATOM   1068  C   GLU A 137      14.826 -11.745   6.678  1.00  0.71           C  
ATOM   1069  CB  GLU A 137      14.630 -10.549   8.872  1.00  0.71           C  
ATOM   1070  O   GLU A 137      13.826 -11.872   5.968  1.00  0.71           O  
ATOM   1071  CG  GLU A 137      13.927 -10.582  10.221  1.00  0.71           C  
ATOM   1072  CD  GLU A 137      12.466 -10.990  10.126  1.00  0.71           C  
ATOM   1073  OE1 GLU A 137      11.934 -11.572  11.098  1.00  0.71           O  
ATOM   1074  OE2 GLU A 137      11.848 -10.726   9.070  1.00  0.71           O  
ATOM   1075  N   GLU A 138      16.015 -11.363   6.190  1.00  0.72           N  
ATOM   1076  CA  GLU A 138      16.181 -11.158   4.754  1.00  0.72           C  
ATOM   1077  C   GLU A 138      15.946 -12.452   3.980  1.00  0.72           C  
ATOM   1078  CB  GLU A 138      17.577 -10.608   4.447  1.00  0.72           C  
ATOM   1079  O   GLU A 138      15.306 -12.444   2.927  1.00  0.72           O  
ATOM   1080  CG  GLU A 138      17.780 -10.224   2.988  1.00  0.72           C  
ATOM   1081  CD  GLU A 138      19.048  -9.421   2.750  1.00  0.72           C  
ATOM   1082  OE1 GLU A 138      19.331  -9.065   1.583  1.00  0.72           O  
ATOM   1083  OE2 GLU A 138      19.765  -9.144   3.738  1.00  0.72           O  
ATOM   1084  N   THR A 139      16.591 -13.567   4.598  1.00  0.75           N  
ATOM   1085  CA  THR A 139      16.384 -14.874   3.985  1.00  0.75           C  
ATOM   1086  C   THR A 139      14.900 -15.225   3.946  1.00  0.75           C  
ATOM   1087  CB  THR A 139      17.155 -15.974   4.739  1.00  0.75           C  
ATOM   1088  O   THR A 139      14.410 -15.769   2.954  1.00  0.75           O  
ATOM   1089  CG2 THR A 139      17.184 -17.272   3.939  1.00  0.75           C  
ATOM   1090  OG1 THR A 139      18.500 -15.536   4.967  1.00  0.75           O  
ATOM   1091  N   LYS A 140      14.266 -14.877   4.978  1.00  0.75           N  
ATOM   1092  CA  LYS A 140      12.823 -15.088   5.049  1.00  0.75           C  
ATOM   1093  C   LYS A 140      12.095 -14.279   3.979  1.00  0.75           C  
ATOM   1094  CB  LYS A 140      12.294 -14.718   6.436  1.00  0.75           C  
ATOM   1095  O   LYS A 140      11.184 -14.787   3.322  1.00  0.75           O  
ATOM   1096  CG  LYS A 140      12.609 -15.745   7.513  1.00  0.75           C  
ATOM   1097  CD  LYS A 140      11.976 -15.369   8.847  1.00  0.75           C  
ATOM   1098  CE  LYS A 140      12.369 -16.344   9.948  1.00  0.75           C  
ATOM   1099  NZ  LYS A 140      11.765 -15.969  11.261  1.00  0.75           N  
ATOM   1100  N   ARG A 141      12.547 -13.060   3.859  1.00  0.83           N  
ATOM   1101  CA  ARG A 141      11.932 -12.195   2.857  1.00  0.83           C  
ATOM   1102  C   ARG A 141      12.184 -12.723   1.449  1.00  0.83           C  
ATOM   1103  CB  ARG A 141      12.462 -10.765   2.983  1.00  0.83           C  
ATOM   1104  O   ARG A 141      11.293 -12.685   0.598  1.00  0.83           O  
ATOM   1105  CG  ARG A 141      12.011 -10.050   4.247  1.00  0.83           C  
ATOM   1106  CD  ARG A 141      12.567  -8.635   4.323  1.00  0.83           C  
ATOM   1107  NE  ARG A 141      12.111  -7.940   5.523  1.00  0.83           N  
ATOM   1108  NH1 ARG A 141      13.181  -5.953   5.030  1.00  0.83           N  
ATOM   1109  NH2 ARG A 141      11.944  -6.148   6.950  1.00  0.83           N  
ATOM   1110  CZ  ARG A 141      12.413  -6.682   5.832  1.00  0.83           C  
ATOM   1111  N   LYS A 142      13.371 -13.206   1.248  1.00  0.82           N  
ATOM   1112  CA  LYS A 142      13.735 -13.770  -0.048  1.00  0.82           C  
ATOM   1113  C   LYS A 142      12.891 -15.001  -0.368  1.00  0.82           C  
ATOM   1114  CB  LYS A 142      15.221 -14.132  -0.078  1.00  0.82           C  
ATOM   1115  O   LYS A 142      12.448 -15.178  -1.504  1.00  0.82           O  
ATOM   1116  CG  LYS A 142      16.145 -12.937  -0.263  1.00  0.82           C  
ATOM   1117  CD  LYS A 142      17.598 -13.371  -0.403  1.00  0.82           C  
ATOM   1118  CE  LYS A 142      18.529 -12.174  -0.539  1.00  0.82           C  
ATOM   1119  NZ  LYS A 142      19.954 -12.594  -0.696  1.00  0.82           N  
ATOM   1120  N   LYS A 143      12.725 -15.799   0.606  1.00  0.80           N  
ATOM   1121  CA  LYS A 143      11.930 -17.012   0.435  1.00  0.80           C  
ATOM   1122  C   LYS A 143      10.484 -16.676   0.083  1.00  0.80           C  
ATOM   1123  CB  LYS A 143      11.976 -17.867   1.703  1.00  0.80           C  
ATOM   1124  O   LYS A 143       9.859 -17.368  -0.724  1.00  0.80           O  
ATOM   1125  CG  LYS A 143      13.267 -18.653   1.873  1.00  0.80           C  
ATOM   1126  CD  LYS A 143      13.202 -19.581   3.079  1.00  0.80           C  
ATOM   1127  CE  LYS A 143      14.505 -20.344   3.270  1.00  0.80           C  
ATOM   1128  NZ  LYS A 143      14.457 -21.232   4.471  1.00  0.80           N  
ATOM   1129  N   MET A 144       9.951 -15.591   0.593  1.00  0.83           N  
ATOM   1130  CA  MET A 144       8.566 -15.187   0.372  1.00  0.83           C  
ATOM   1131  C   MET A 144       8.352 -14.741  -1.070  1.00  0.83           C  
ATOM   1132  CB  MET A 144       8.175 -14.060   1.331  1.00  0.83           C  
ATOM   1133  O   MET A 144       7.234 -14.803  -1.584  1.00  0.83           O  
ATOM   1134  CG  MET A 144       8.078 -14.498   2.783  1.00  0.83           C  
ATOM   1135  SD  MET A 144       7.627 -13.117   3.905  1.00  0.83           S  
ATOM   1136  CE  MET A 144       5.904 -12.848   3.403  1.00  0.83           C  
ATOM   1137  N   THR A 145       9.447 -14.328  -1.671  1.00  0.85           N  
ATOM   1138  CA  THR A 145       9.300 -13.751  -3.003  1.00  0.85           C  
ATOM   1139  C   THR A 145       9.650 -14.776  -4.078  1.00  0.85           C  
ATOM   1140  CB  THR A 145      10.186 -12.503  -3.172  1.00  0.85           C  
ATOM   1141  O   THR A 145       9.594 -14.475  -5.272  1.00  0.85           O  
ATOM   1142  CG2 THR A 145       9.791 -11.410  -2.184  1.00  0.85           C  
ATOM   1143  OG1 THR A 145      11.555 -12.863  -2.947  1.00  0.85           O  
ATOM   1144  N   GLU A 146       9.877 -15.991  -3.762  1.00  0.82           N  
ATOM   1145  CA  GLU A 146      10.375 -17.023  -4.666  1.00  0.82           C  
ATOM   1146  C   GLU A 146       9.300 -17.447  -5.663  1.00  0.82           C  
ATOM   1147  CB  GLU A 146      10.868 -18.238  -3.876  1.00  0.82           C  
ATOM   1148  O   GLU A 146       9.606 -17.774  -6.812  1.00  0.82           O  
ATOM   1149  CG  GLU A 146      12.281 -18.084  -3.332  1.00  0.82           C  
ATOM   1150  CD  GLU A 146      12.750 -19.290  -2.532  1.00  0.82           C  
ATOM   1151  OE1 GLU A 146      13.898 -19.278  -2.034  1.00  0.82           O  
ATOM   1152  OE2 GLU A 146      11.963 -20.254  -2.404  1.00  0.82           O  
ATOM   1153  N   LYS A 147       8.093 -17.304  -5.354  1.00  0.83           N  
ATOM   1154  CA  LYS A 147       7.002 -17.807  -6.184  1.00  0.83           C  
ATOM   1155  C   LYS A 147       6.353 -16.679  -6.981  1.00  0.83           C  
ATOM   1156  CB  LYS A 147       5.953 -18.511  -5.323  1.00  0.83           C  
ATOM   1157  O   LYS A 147       5.441 -16.918  -7.775  1.00  0.83           O  
ATOM   1158  CG  LYS A 147       6.444 -19.798  -4.678  1.00  0.83           C  
ATOM   1159  CD  LYS A 147       5.332 -20.495  -3.903  1.00  0.83           C  
ATOM   1160  CE  LYS A 147       5.821 -21.787  -3.263  1.00  0.83           C  
ATOM   1161  NZ  LYS A 147       4.738 -22.466  -2.489  1.00  0.83           N  
ATOM   1162  N   VAL A 148       6.932 -15.535  -6.836  1.00  0.90           N  
ATOM   1163  CA  VAL A 148       6.297 -14.366  -7.434  1.00  0.90           C  
ATOM   1164  C   VAL A 148       6.610 -14.314  -8.928  1.00  0.90           C  
ATOM   1165  CB  VAL A 148       6.754 -13.058  -6.749  1.00  0.90           C  
ATOM   1166  O   VAL A 148       7.759 -14.502  -9.334  1.00  0.90           O  
ATOM   1167  CG1 VAL A 148       6.134 -11.843  -7.436  1.00  0.90           C  
ATOM   1168  CG2 VAL A 148       6.391 -13.080  -5.265  1.00  0.90           C  
ATOM   1169  N   VAL A 149       5.557 -14.039  -9.708  1.00  0.90           N  
ATOM   1170  CA  VAL A 149       5.725 -13.900 -11.150  1.00  0.90           C  
ATOM   1171  C   VAL A 149       5.030 -12.629 -11.632  1.00  0.90           C  
ATOM   1172  CB  VAL A 149       5.173 -15.129 -11.907  1.00  0.90           C  
ATOM   1173  O   VAL A 149       4.098 -12.141 -10.988  1.00  0.90           O  
ATOM   1174  CG1 VAL A 149       6.009 -16.371 -11.604  1.00  0.90           C  
ATOM   1175  CG2 VAL A 149       3.708 -15.365 -11.544  1.00  0.90           C  
ATOM   1176  N   SER A 150       5.588 -12.107 -12.689  1.00  0.93           N  
ATOM   1177  CA  SER A 150       4.953 -10.928 -13.269  1.00  0.93           C  
ATOM   1178  C   SER A 150       4.038 -11.307 -14.428  1.00  0.93           C  
ATOM   1179  CB  SER A 150       6.009  -9.931 -13.747  1.00  0.93           C  
ATOM   1180  O   SER A 150       4.168 -12.391 -15.001  1.00  0.93           O  
ATOM   1181  OG  SER A 150       6.779 -10.480 -14.802  1.00  0.93           O  
ATOM   1182  N   PHE A 151       3.012 -10.516 -14.759  1.00  0.93           N  
ATOM   1183  CA  PHE A 151       2.104 -10.738 -15.878  1.00  0.93           C  
ATOM   1184  C   PHE A 151       1.753  -9.421 -16.559  1.00  0.93           C  
ATOM   1185  CB  PHE A 151       0.828 -11.442 -15.405  1.00  0.93           C  
ATOM   1186  O   PHE A 151       1.900  -8.351 -15.966  1.00  0.93           O  
ATOM   1187  CG  PHE A 151      -0.019 -10.607 -14.483  1.00  0.93           C  
ATOM   1188  CD1 PHE A 151       0.221 -10.597 -13.114  1.00  0.93           C  
ATOM   1189  CD2 PHE A 151      -1.056  -9.832 -14.985  1.00  0.93           C  
ATOM   1190  CE1 PHE A 151      -0.562  -9.825 -12.258  1.00  0.93           C  
ATOM   1191  CE2 PHE A 151      -1.842  -9.058 -14.136  1.00  0.93           C  
ATOM   1192  CZ  PHE A 151      -1.594  -9.056 -12.773  1.00  0.93           C  
ATOM   1193  N   LEU A 152       1.329  -9.545 -17.798  1.00  0.91           N  
ATOM   1194  CA  LEU A 152       0.963  -8.374 -18.588  1.00  0.91           C  
ATOM   1195  C   LEU A 152      -0.438  -7.891 -18.227  1.00  0.91           C  
ATOM   1196  CB  LEU A 152       1.036  -8.692 -20.083  1.00  0.91           C  
ATOM   1197  O   LEU A 152      -1.417  -8.620 -18.409  1.00  0.91           O  
ATOM   1198  CG  LEU A 152       0.743  -7.533 -21.038  1.00  0.91           C  
ATOM   1199  CD1 LEU A 152       1.804  -6.447 -20.893  1.00  0.91           C  
ATOM   1200  CD2 LEU A 152       0.673  -8.031 -22.478  1.00  0.91           C  
ATOM   1201  N   LEU A 153      -0.454  -6.650 -17.743  1.00  0.92           N  
ATOM   1202  CA  LEU A 153      -1.721  -6.072 -17.307  1.00  0.92           C  
ATOM   1203  C   LEU A 153      -2.380  -5.291 -18.439  1.00  0.92           C  
ATOM   1204  CB  LEU A 153      -1.505  -5.158 -16.098  1.00  0.92           C  
ATOM   1205  O   LEU A 153      -3.552  -5.512 -18.750  1.00  0.92           O  
ATOM   1206  CG  LEU A 153      -2.757  -4.506 -15.509  1.00  0.92           C  
ATOM   1207  CD1 LEU A 153      -3.733  -5.574 -15.025  1.00  0.92           C  
ATOM   1208  CD2 LEU A 153      -2.384  -3.561 -14.372  1.00  0.92           C  
ATOM   1209  N   VAL A 154      -1.644  -4.453 -19.032  1.00  0.89           N  
ATOM   1210  CA  VAL A 154      -2.102  -3.657 -20.166  1.00  0.89           C  
ATOM   1211  C   VAL A 154      -1.118  -3.796 -21.326  1.00  0.89           C  
ATOM   1212  CB  VAL A 154      -2.270  -2.169 -19.785  1.00  0.89           C  
ATOM   1213  O   VAL A 154       0.089  -3.613 -21.149  1.00  0.89           O  
ATOM   1214  CG1 VAL A 154      -2.814  -1.368 -20.966  1.00  0.89           C  
ATOM   1215  CG2 VAL A 154      -3.189  -2.030 -18.573  1.00  0.89           C  
ATOM   1216  N   ASP A 155      -1.738  -4.071 -22.498  1.00  0.85           N  
ATOM   1217  CA  ASP A 155      -0.847  -4.305 -23.631  1.00  0.85           C  
ATOM   1218  C   ASP A 155      -0.563  -3.007 -24.383  1.00  0.85           C  
ATOM   1219  CB  ASP A 155      -1.448  -5.343 -24.581  1.00  0.85           C  
ATOM   1220  O   ASP A 155      -0.941  -1.925 -23.929  1.00  0.85           O  
ATOM   1221  CG  ASP A 155      -2.729  -4.868 -25.245  1.00  0.85           C  
ATOM   1222  OD1 ASP A 155      -3.021  -3.653 -25.206  1.00  0.85           O  
ATOM   1223  OD2 ASP A 155      -3.453  -5.716 -25.809  1.00  0.85           O  
ATOM   1224  N   GLU A 156       0.089  -2.941 -25.447  1.00  0.76           N  
ATOM   1225  CA  GLU A 156       0.515  -1.796 -26.246  1.00  0.76           C  
ATOM   1226  C   GLU A 156      -0.681  -1.078 -26.864  1.00  0.76           C  
ATOM   1227  CB  GLU A 156       1.487  -2.238 -27.344  1.00  0.76           C  
ATOM   1228  O   GLU A 156      -0.585   0.095 -27.233  1.00  0.76           O  
ATOM   1229  CG  GLU A 156       0.903  -3.262 -28.306  1.00  0.76           C  
ATOM   1230  CD  GLU A 156       1.924  -3.812 -29.290  1.00  0.76           C  
ATOM   1231  OE1 GLU A 156       1.529  -4.529 -30.237  1.00  0.76           O  
ATOM   1232  OE2 GLU A 156       3.128  -3.523 -29.111  1.00  0.76           O  
ATOM   1233  N   ASN A 157      -1.731  -1.847 -26.999  1.00  0.76           N  
ATOM   1234  CA  ASN A 157      -2.941  -1.259 -27.564  1.00  0.76           C  
ATOM   1235  C   ASN A 157      -3.853  -0.699 -26.475  1.00  0.76           C  
ATOM   1236  CB  ASN A 157      -3.694  -2.288 -28.409  1.00  0.76           C  
ATOM   1237  O   ASN A 157      -5.029  -0.430 -26.723  1.00  0.76           O  
ATOM   1238  CG  ASN A 157      -2.855  -2.836 -29.546  1.00  0.76           C  
ATOM   1239  ND2 ASN A 157      -2.971  -4.135 -29.797  1.00  0.76           N  
ATOM   1240  OD1 ASN A 157      -2.108  -2.099 -30.194  1.00  0.76           O  
ATOM   1241  N   GLU A 158      -3.434  -0.636 -25.272  1.00  0.78           N  
ATOM   1242  CA  GLU A 158      -4.130  -0.088 -24.112  1.00  0.78           C  
ATOM   1243  C   GLU A 158      -5.307  -0.972 -23.707  1.00  0.78           C  
ATOM   1244  CB  GLU A 158      -4.616   1.335 -24.398  1.00  0.78           C  
ATOM   1245  O   GLU A 158      -6.331  -0.473 -23.236  1.00  0.78           O  
ATOM   1246  CG  GLU A 158      -3.492   2.351 -24.540  1.00  0.78           C  
ATOM   1247  CD  GLU A 158      -3.989   3.783 -24.661  1.00  0.78           C  
ATOM   1248  OE1 GLU A 158      -3.153   4.709 -24.769  1.00  0.78           O  
ATOM   1249  OE2 GLU A 158      -5.224   3.981 -24.645  1.00  0.78           O  
ATOM   1250  N   GLU A 159      -5.145  -2.253 -24.061  1.00  0.83           N  
ATOM   1251  CA  GLU A 159      -6.193  -3.197 -23.687  1.00  0.83           C  
ATOM   1252  C   GLU A 159      -5.815  -3.971 -22.427  1.00  0.83           C  
ATOM   1253  CB  GLU A 159      -6.477  -4.169 -24.835  1.00  0.83           C  
ATOM   1254  O   GLU A 159      -4.698  -4.480 -22.316  1.00  0.83           O  
ATOM   1255  CG  GLU A 159      -7.097  -3.511 -26.059  1.00  0.83           C  
ATOM   1256  CD  GLU A 159      -7.479  -4.503 -27.146  1.00  0.83           C  
ATOM   1257  OE1 GLU A 159      -8.192  -4.115 -28.099  1.00  0.83           O  
ATOM   1258  OE2 GLU A 159      -7.062  -5.678 -27.042  1.00  0.83           O  
ATOM   1259  N   ILE A 160      -6.765  -4.013 -21.565  1.00  0.89           N  
ATOM   1260  CA  ILE A 160      -6.565  -4.758 -20.327  1.00  0.89           C  
ATOM   1261  C   ILE A 160      -6.571  -6.257 -20.620  1.00  0.89           C  
ATOM   1262  CB  ILE A 160      -7.645  -4.413 -19.278  1.00  0.89           C  
ATOM   1263  O   ILE A 160      -7.481  -6.763 -21.280  1.00  0.89           O  
ATOM   1264  CG1 ILE A 160      -7.572  -2.927 -18.905  1.00  0.89           C  
ATOM   1265  CG2 ILE A 160      -7.495  -5.297 -18.037  1.00  0.89           C  
ATOM   1266  CD1 ILE A 160      -8.708  -2.458 -18.006  1.00  0.89           C  
ATOM   1267  N   GLN A 161      -5.600  -6.977 -20.166  1.00  0.91           N  
ATOM   1268  CA  GLN A 161      -5.438  -8.389 -20.497  1.00  0.91           C  
ATOM   1269  C   GLN A 161      -6.073  -9.280 -19.434  1.00  0.91           C  
ATOM   1270  CB  GLN A 161      -3.957  -8.736 -20.656  1.00  0.91           C  
ATOM   1271  O   GLN A 161      -6.212 -10.489 -19.632  1.00  0.91           O  
ATOM   1272  CG  GLN A 161      -3.269  -7.993 -21.794  1.00  0.91           C  
ATOM   1273  CD  GLN A 161      -3.906  -8.268 -23.144  1.00  0.91           C  
ATOM   1274  NE2 GLN A 161      -4.302  -7.208 -23.840  1.00  0.91           N  
ATOM   1275  OE1 GLN A 161      -4.039  -9.424 -23.558  1.00  0.91           O  
ATOM   1276  N   VAL A 162      -6.537  -8.665 -18.477  1.00  0.91           N  
ATOM   1277  CA  VAL A 162      -7.247  -9.395 -17.432  1.00  0.91           C  
ATOM   1278  C   VAL A 162      -8.754  -9.237 -17.625  1.00  0.91           C  
ATOM   1279  CB  VAL A 162      -6.837  -8.912 -16.023  1.00  0.91           C  
ATOM   1280  O   VAL A 162      -9.244  -8.130 -17.858  1.00  0.91           O  
ATOM   1281  CG1 VAL A 162      -7.502  -9.767 -14.945  1.00  0.91           C  
ATOM   1282  CG2 VAL A 162      -5.318  -8.942 -15.871  1.00  0.91           C  
ATOM   1283  N   THR A 163      -9.521 -10.320 -17.485  1.00  0.86           N  
ATOM   1284  CA  THR A 163     -10.924 -10.348 -17.886  1.00  0.86           C  
ATOM   1285  C   THR A 163     -11.821  -9.871 -16.748  1.00  0.86           C  
ATOM   1286  CB  THR A 163     -11.351 -11.761 -18.323  1.00  0.86           C  
ATOM   1287  O   THR A 163     -12.771  -9.119 -16.973  1.00  0.86           O  
ATOM   1288  CG2 THR A 163     -10.671 -12.163 -19.628  1.00  0.86           C  
ATOM   1289  OG1 THR A 163     -10.993 -12.700 -17.302  1.00  0.86           O  
ATOM   1290  N   ASN A 164     -11.549 -10.337 -15.603  1.00  0.90           N  
ATOM   1291  CA  ASN A 164     -12.382  -9.987 -14.457  1.00  0.90           C  
ATOM   1292  C   ASN A 164     -11.557  -9.871 -13.179  1.00  0.90           C  
ATOM   1293  CB  ASN A 164     -13.503 -11.013 -14.275  1.00  0.90           C  
ATOM   1294  O   ASN A 164     -10.342 -10.074 -13.199  1.00  0.90           O  
ATOM   1295  CG  ASN A 164     -12.980 -12.428 -14.123  1.00  0.90           C  
ATOM   1296  ND2 ASN A 164     -13.592 -13.365 -14.837  1.00  0.90           N  
ATOM   1297  OD1 ASN A 164     -12.035 -12.676 -13.371  1.00  0.90           O  
ATOM   1298  N   GLU A 165     -12.227  -9.366 -12.040  1.00  0.89           N  
ATOM   1299  CA  GLU A 165     -11.593  -9.167 -10.740  1.00  0.89           C  
ATOM   1300  C   GLU A 165     -10.930 -10.451 -10.248  1.00  0.89           C  
ATOM   1301  CB  GLU A 165     -12.616  -8.676  -9.712  1.00  0.89           C  
ATOM   1302  O   GLU A 165      -9.799 -10.423  -9.759  1.00  0.89           O  
ATOM   1303  CG  GLU A 165     -12.031  -8.440  -8.327  1.00  0.89           C  
ATOM   1304  CD  GLU A 165     -13.062  -7.975  -7.312  1.00  0.89           C  
ATOM   1305  OE1 GLU A 165     -12.795  -8.061  -6.092  1.00  0.89           O  
ATOM   1306  OE2 GLU A 165     -14.148  -7.522  -7.739  1.00  0.89           O  
ATOM   1307  N   GLU A 166     -11.576 -11.605 -10.461  1.00  0.91           N  
ATOM   1308  CA  GLU A 166     -11.064 -12.893 -10.003  1.00  0.91           C  
ATOM   1309  C   GLU A 166      -9.783 -13.271 -10.741  1.00  0.91           C  
ATOM   1310  CB  GLU A 166     -12.119 -13.987 -10.185  1.00  0.91           C  
ATOM   1311  O   GLU A 166      -8.837 -13.778 -10.133  1.00  0.91           O  
ATOM   1312  CG  GLU A 166     -13.302 -13.865  -9.235  1.00  0.91           C  
ATOM   1313  CD  GLU A 166     -14.510 -14.676  -9.675  1.00  0.91           C  
ATOM   1314  OE1 GLU A 166     -15.592 -14.535  -9.060  1.00  0.91           O  
ATOM   1315  OE2 GLU A 166     -14.374 -15.458 -10.642  1.00  0.91           O  
ATOM   1316  N   ASP A 167      -9.813 -12.956 -12.009  1.00  0.92           N  
ATOM   1317  CA  ASP A 167      -8.639 -13.237 -12.830  1.00  0.92           C  
ATOM   1318  C   ASP A 167      -7.451 -12.377 -12.403  1.00  0.92           C  
ATOM   1319  CB  ASP A 167      -8.951 -13.005 -14.310  1.00  0.92           C  
ATOM   1320  O   ASP A 167      -6.321 -12.864 -12.326  1.00  0.92           O  
ATOM   1321  CG  ASP A 167      -7.881 -13.558 -15.235  1.00  0.92           C  
ATOM   1322  OD1 ASP A 167      -7.254 -14.585 -14.898  1.00  0.92           O  
ATOM   1323  OD2 ASP A 167      -7.661 -12.959 -16.310  1.00  0.92           O  
ATOM   1324  N   PHE A 168      -7.680 -11.145 -12.115  1.00  0.93           N  
ATOM   1325  CA  PHE A 168      -6.664 -10.207 -11.653  1.00  0.93           C  
ATOM   1326  C   PHE A 168      -6.042 -10.684 -10.346  1.00  0.93           C  
ATOM   1327  CB  PHE A 168      -7.264  -8.810 -11.469  1.00  0.93           C  
ATOM   1328  O   PHE A 168      -4.817 -10.732 -10.216  1.00  0.93           O  
ATOM   1329  CG  PHE A 168      -6.274  -7.781 -10.995  1.00  0.93           C  
ATOM   1330  CD1 PHE A 168      -6.363  -7.247  -9.716  1.00  0.93           C  
ATOM   1331  CD2 PHE A 168      -5.252  -7.347 -11.831  1.00  0.93           C  
ATOM   1332  CE1 PHE A 168      -5.447  -6.295  -9.275  1.00  0.93           C  
ATOM   1333  CE2 PHE A 168      -4.333  -6.396 -11.397  1.00  0.93           C  
ATOM   1334  CZ  PHE A 168      -4.433  -5.870 -10.119  1.00  0.93           C  
ATOM   1335  N   ILE A 169      -6.858 -11.097  -9.454  1.00  0.93           N  
ATOM   1336  CA  ILE A 169      -6.422 -11.562  -8.142  1.00  0.93           C  
ATOM   1337  C   ILE A 169      -5.647 -12.870  -8.289  1.00  0.93           C  
ATOM   1338  CB  ILE A 169      -7.620 -11.753  -7.184  1.00  0.93           C  
ATOM   1339  O   ILE A 169      -4.620 -13.067  -7.636  1.00  0.93           O  
ATOM   1340  CG1 ILE A 169      -8.294 -10.407  -6.897  1.00  0.93           C  
ATOM   1341  CG2 ILE A 169      -7.169 -12.428  -5.885  1.00  0.93           C  
ATOM   1342  CD1 ILE A 169      -9.620 -10.524  -6.157  1.00  0.93           C  
ATOM   1343  N   ARG A 170      -6.155 -13.730  -9.144  1.00  0.92           N  
ATOM   1344  CA  ARG A 170      -5.484 -14.998  -9.412  1.00  0.92           C  
ATOM   1345  C   ARG A 170      -4.087 -14.769  -9.981  1.00  0.92           C  
ATOM   1346  CB  ARG A 170      -6.310 -15.851 -10.377  1.00  0.92           C  
ATOM   1347  O   ARG A 170      -3.122 -15.396  -9.541  1.00  0.92           O  
ATOM   1348  CG  ARG A 170      -5.752 -17.248 -10.595  1.00  0.92           C  
ATOM   1349  CD  ARG A 170      -6.602 -18.048 -11.573  1.00  0.92           C  
ATOM   1350  NE  ARG A 170      -6.667 -17.404 -12.882  1.00  0.92           N  
ATOM   1351  NH1 ARG A 170      -8.694 -18.342 -13.473  1.00  0.92           N  
ATOM   1352  NH2 ARG A 170      -7.617 -16.925 -14.917  1.00  0.92           N  
ATOM   1353  CZ  ARG A 170      -7.659 -17.559 -13.754  1.00  0.92           C  
ATOM   1354  N   LYS A 171      -3.953 -13.867 -10.938  1.00  0.92           N  
ATOM   1355  CA  LYS A 171      -2.675 -13.599 -11.592  1.00  0.92           C  
ATOM   1356  C   LYS A 171      -1.705 -12.907 -10.639  1.00  0.92           C  
ATOM   1357  CB  LYS A 171      -2.881 -12.743 -12.843  1.00  0.92           C  
ATOM   1358  O   LYS A 171      -0.494 -13.131 -10.706  1.00  0.92           O  
ATOM   1359  CG  LYS A 171      -3.463 -13.505 -14.025  1.00  0.92           C  
ATOM   1360  CD  LYS A 171      -3.405 -12.680 -15.304  1.00  0.92           C  
ATOM   1361  CE  LYS A 171      -3.875 -13.483 -16.509  1.00  0.92           C  
ATOM   1362  NZ  LYS A 171      -3.805 -12.684 -17.769  1.00  0.92           N  
ATOM   1363  N   LEU A 172      -2.207 -12.046  -9.780  1.00  0.92           N  
ATOM   1364  CA  LEU A 172      -1.370 -11.381  -8.786  1.00  0.92           C  
ATOM   1365  C   LEU A 172      -0.906 -12.367  -7.720  1.00  0.92           C  
ATOM   1366  CB  LEU A 172      -2.131 -10.224  -8.132  1.00  0.92           C  
ATOM   1367  O   LEU A 172       0.164 -12.193  -7.131  1.00  0.92           O  
ATOM   1368  CG  LEU A 172      -2.112  -8.891  -8.881  1.00  0.92           C  
ATOM   1369  CD1 LEU A 172      -3.063  -7.899  -8.220  1.00  0.92           C  
ATOM   1370  CD2 LEU A 172      -0.696  -8.328  -8.936  1.00  0.92           C  
ATOM   1371  N   ASP A 173      -1.689 -13.468  -7.546  1.00  0.91           N  
ATOM   1372  CA  ASP A 173      -1.426 -14.530  -6.579  1.00  0.91           C  
ATOM   1373  C   ASP A 173      -1.478 -13.997  -5.150  1.00  0.91           C  
ATOM   1374  CB  ASP A 173      -0.065 -15.176  -6.850  1.00  0.91           C  
ATOM   1375  O   ASP A 173      -0.590 -14.280  -4.343  1.00  0.91           O  
ATOM   1376  CG  ASP A 173       0.108 -16.510  -6.145  1.00  0.91           C  
ATOM   1377  OD1 ASP A 173      -0.904 -17.187  -5.863  1.00  0.91           O  
ATOM   1378  OD2 ASP A 173       1.267 -16.886  -5.867  1.00  0.91           O  
ATOM   1379  N   CYS A 174      -2.456 -13.177  -4.864  1.00  0.90           N  
ATOM   1380  CA  CYS A 174      -2.686 -12.664  -3.518  1.00  0.90           C  
ATOM   1381  C   CYS A 174      -4.071 -13.053  -3.015  1.00  0.90           C  
ATOM   1382  CB  CYS A 174      -2.531 -11.144  -3.490  1.00  0.90           C  
ATOM   1383  O   CYS A 174      -4.900 -13.544  -3.784  1.00  0.90           O  
ATOM   1384  SG  CYS A 174      -3.767 -10.269  -4.475  1.00  0.90           S  
ATOM   1385  N   LYS A 175      -4.300 -12.875  -1.668  1.00  0.88           N  
ATOM   1386  CA  LYS A 175      -5.610 -13.153  -1.086  1.00  0.88           C  
ATOM   1387  C   LYS A 175      -6.607 -12.048  -1.423  1.00  0.88           C  
ATOM   1388  CB  LYS A 175      -5.500 -13.314   0.431  1.00  0.88           C  
ATOM   1389  O   LYS A 175      -6.248 -10.869  -1.453  1.00  0.88           O  
ATOM   1390  CG  LYS A 175      -4.649 -14.498   0.868  1.00  0.88           C  
ATOM   1391  CD  LYS A 175      -4.622 -14.637   2.384  1.00  0.88           C  
ATOM   1392  CE  LYS A 175      -3.741 -15.800   2.824  1.00  0.88           C  
ATOM   1393  NZ  LYS A 175      -3.652 -15.895   4.311  1.00  0.88           N  
ATOM   1394  N   PRO A 176      -7.817 -12.416  -1.754  1.00  0.86           N  
ATOM   1395  CA  PRO A 176      -8.830 -11.425  -2.124  1.00  0.86           C  
ATOM   1396  C   PRO A 176      -9.063 -10.383  -1.032  1.00  0.86           C  
ATOM   1397  CB  PRO A 176     -10.086 -12.271  -2.350  1.00  0.86           C  
ATOM   1398  O   PRO A 176      -9.450  -9.250  -1.328  1.00  0.86           O  
ATOM   1399  CG  PRO A 176      -9.786 -13.581  -1.697  1.00  0.86           C  
ATOM   1400  CD  PRO A 176      -8.295 -13.751  -1.631  1.00  0.86           C  
ATOM   1401  N   ASP A 177      -8.810 -10.738   0.213  1.00  0.83           N  
ATOM   1402  CA  ASP A 177      -9.078  -9.827   1.321  1.00  0.83           C  
ATOM   1403  C   ASP A 177      -7.810  -9.089   1.743  1.00  0.83           C  
ATOM   1404  CB  ASP A 177      -9.665 -10.588   2.512  1.00  0.83           C  
ATOM   1405  O   ASP A 177      -7.819  -8.337   2.720  1.00  0.83           O  
ATOM   1406  CG  ASP A 177      -8.792 -11.744   2.966  1.00  0.83           C  
ATOM   1407  OD1 ASP A 177      -8.083 -12.339   2.126  1.00  0.83           O  
ATOM   1408  OD2 ASP A 177      -8.816 -12.065   4.173  1.00  0.83           O  
ATOM   1409  N   GLN A 178      -6.807  -9.301   0.896  1.00  0.86           N  
ATOM   1410  CA  GLN A 178      -5.529  -8.686   1.239  1.00  0.86           C  
ATOM   1411  C   GLN A 178      -5.537  -7.192   0.928  1.00  0.86           C  
ATOM   1412  CB  GLN A 178      -4.384  -9.372   0.493  1.00  0.86           C  
ATOM   1413  O   GLN A 178      -5.947  -6.781  -0.159  1.00  0.86           O  
ATOM   1414  CG  GLN A 178      -3.003  -8.866   0.887  1.00  0.86           C  
ATOM   1415  CD  GLN A 178      -2.600  -9.290   2.286  1.00  0.86           C  
ATOM   1416  NE2 GLN A 178      -1.979  -8.378   3.027  1.00  0.86           N  
ATOM   1417  OE1 GLN A 178      -2.845 -10.428   2.699  1.00  0.86           O  
ATOM   1418  N   HIS A 179      -5.060  -6.280   1.907  1.00  0.87           N  
ATOM   1419  CA  HIS A 179      -4.962  -4.840   1.699  1.00  0.87           C  
ATOM   1420  C   HIS A 179      -3.594  -4.454   1.146  1.00  0.87           C  
ATOM   1421  CB  HIS A 179      -5.230  -4.090   3.005  1.00  0.87           C  
ATOM   1422  O   HIS A 179      -2.567  -4.732   1.769  1.00  0.87           O  
ATOM   1423  CG  HIS A 179      -6.663  -4.119   3.431  1.00  0.87           C  
ATOM   1424  CD2 HIS A 179      -7.624  -3.166   3.384  1.00  0.87           C  
ATOM   1425  ND1 HIS A 179      -7.252  -5.234   3.986  1.00  0.87           N  
ATOM   1426  CE1 HIS A 179      -8.518  -4.965   4.262  1.00  0.87           C  
ATOM   1427  NE2 HIS A 179      -8.768  -3.717   3.906  1.00  0.87           N  
ATOM   1428  N   LEU A 180      -3.677  -3.923  -0.082  1.00  0.92           N  
ATOM   1429  CA  LEU A 180      -2.417  -3.669  -0.772  1.00  0.92           C  
ATOM   1430  C   LEU A 180      -2.296  -2.199  -1.159  1.00  0.92           C  
ATOM   1431  CB  LEU A 180      -2.303  -4.549  -2.019  1.00  0.92           C  
ATOM   1432  O   LEU A 180      -3.305  -1.524  -1.376  1.00  0.92           O  
ATOM   1433  CG  LEU A 180      -2.667  -6.024  -1.845  1.00  0.92           C  
ATOM   1434  CD1 LEU A 180      -3.027  -6.644  -3.191  1.00  0.92           C  
ATOM   1435  CD2 LEU A 180      -1.520  -6.785  -1.189  1.00  0.92           C  
ATOM   1436  N   LYS A 181      -1.053  -1.759  -1.298  1.00  0.94           N  
ATOM   1437  CA  LYS A 181      -0.717  -0.500  -1.955  1.00  0.94           C  
ATOM   1438  C   LYS A 181      -0.154  -0.742  -3.353  1.00  0.94           C  
ATOM   1439  CB  LYS A 181       0.287   0.292  -1.116  1.00  0.94           C  
ATOM   1440  O   LYS A 181       0.188  -1.873  -3.702  1.00  0.94           O  
ATOM   1441  CG  LYS A 181      -0.295   0.868   0.166  1.00  0.94           C  
ATOM   1442  CD  LYS A 181       0.586   1.973   0.734  1.00  0.94           C  
ATOM   1443  CE  LYS A 181      -0.090   2.687   1.896  1.00  0.94           C  
ATOM   1444  NZ  LYS A 181       0.752   3.801   2.427  1.00  0.94           N  
ATOM   1445  N   VAL A 182      -0.150   0.320  -4.162  1.00  0.96           N  
ATOM   1446  CA  VAL A 182       0.320   0.164  -5.535  1.00  0.96           C  
ATOM   1447  C   VAL A 182       1.525   1.072  -5.775  1.00  0.96           C  
ATOM   1448  CB  VAL A 182      -0.796   0.479  -6.556  1.00  0.96           C  
ATOM   1449  O   VAL A 182       1.476   2.269  -5.482  1.00  0.96           O  
ATOM   1450  CG1 VAL A 182      -0.284   0.311  -7.985  1.00  0.96           C  
ATOM   1451  CG2 VAL A 182      -2.010  -0.415  -6.311  1.00  0.96           C  
ATOM   1452  N   VAL A 183       2.606   0.442  -6.278  1.00  0.97           N  
ATOM   1453  CA  VAL A 183       3.812   1.187  -6.623  1.00  0.97           C  
ATOM   1454  C   VAL A 183       4.099   1.043  -8.116  1.00  0.97           C  
ATOM   1455  CB  VAL A 183       5.028   0.711  -5.797  1.00  0.97           C  
ATOM   1456  O   VAL A 183       4.115  -0.070  -8.647  1.00  0.97           O  
ATOM   1457  CG1 VAL A 183       6.291   1.462  -6.215  1.00  0.97           C  
ATOM   1458  CG2 VAL A 183       4.764   0.894  -4.304  1.00  0.97           C  
ATOM   1459  N   SER A 184       4.304   2.191  -8.709  1.00  0.96           N  
ATOM   1460  CA  SER A 184       4.615   2.176 -10.135  1.00  0.96           C  
ATOM   1461  C   SER A 184       5.954   2.851 -10.415  1.00  0.96           C  
ATOM   1462  CB  SER A 184       3.509   2.868 -10.933  1.00  0.96           C  
ATOM   1463  O   SER A 184       6.427   3.661  -9.615  1.00  0.96           O  
ATOM   1464  OG  SER A 184       2.241   2.320 -10.614  1.00  0.96           O  
ATOM   1465  N   ILE A 185       6.560   2.481 -11.496  1.00  0.95           N  
ATOM   1466  CA  ILE A 185       7.857   3.054 -11.838  1.00  0.95           C  
ATOM   1467  C   ILE A 185       7.797   3.673 -13.233  1.00  0.95           C  
ATOM   1468  CB  ILE A 185       8.979   1.994 -11.770  1.00  0.95           C  
ATOM   1469  O   ILE A 185       7.201   3.100 -14.148  1.00  0.95           O  
ATOM   1470  CG1 ILE A 185      10.353   2.660 -11.907  1.00  0.95           C  
ATOM   1471  CG2 ILE A 185       8.778   0.926 -12.850  1.00  0.95           C  
ATOM   1472  CD1 ILE A 185      11.515   1.774 -11.480  1.00  0.95           C  
ATOM   1473  N   PHE A 186       8.403   4.919 -13.320  1.00  0.91           N  
ATOM   1474  CA  PHE A 186       8.538   5.644 -14.578  1.00  0.91           C  
ATOM   1475  C   PHE A 186       9.997   5.987 -14.852  1.00  0.91           C  
ATOM   1476  CB  PHE A 186       7.693   6.923 -14.556  1.00  0.91           C  
ATOM   1477  O   PHE A 186      10.816   6.020 -13.931  1.00  0.91           O  
ATOM   1478  CG  PHE A 186       6.230   6.679 -14.304  1.00  0.91           C  
ATOM   1479  CD1 PHE A 186       5.529   5.739 -15.049  1.00  0.91           C  
ATOM   1480  CD2 PHE A 186       5.555   7.391 -13.320  1.00  0.91           C  
ATOM   1481  CE1 PHE A 186       4.174   5.511 -14.818  1.00  0.91           C  
ATOM   1482  CE2 PHE A 186       4.201   7.169 -13.083  1.00  0.91           C  
ATOM   1483  CZ  PHE A 186       3.513   6.229 -13.834  1.00  0.91           C  
ATOM   1484  N   GLY A 187      10.313   6.207 -16.084  1.00  0.87           N  
ATOM   1485  CA  GLY A 187      11.643   6.633 -16.489  1.00  0.87           C  
ATOM   1486  C   GLY A 187      11.874   6.526 -17.984  1.00  0.87           C  
ATOM   1487  O   GLY A 187      11.022   6.017 -18.715  1.00  0.87           O  
ATOM   1488  N   ASN A 188      12.928   7.098 -18.405  1.00  0.82           N  
ATOM   1489  CA  ASN A 188      13.280   7.010 -19.818  1.00  0.82           C  
ATOM   1490  C   ASN A 188      13.608   5.576 -20.225  1.00  0.82           C  
ATOM   1491  CB  ASN A 188      14.457   7.935 -20.137  1.00  0.82           C  
ATOM   1492  O   ASN A 188      13.914   4.739 -19.374  1.00  0.82           O  
ATOM   1493  CG  ASN A 188      14.087   9.402 -20.049  1.00  0.82           C  
ATOM   1494  ND2 ASN A 188      15.085  10.254 -19.849  1.00  0.82           N  
ATOM   1495  OD1 ASN A 188      12.913   9.767 -20.158  1.00  0.82           O  
ATOM   1496  N   THR A 189      13.429   5.312 -21.456  1.00  0.80           N  
ATOM   1497  CA  THR A 189      13.795   4.004 -21.989  1.00  0.80           C  
ATOM   1498  C   THR A 189      15.271   3.710 -21.734  1.00  0.80           C  
ATOM   1499  CB  THR A 189      13.504   3.915 -23.499  1.00  0.80           C  
ATOM   1500  O   THR A 189      16.129   4.561 -21.974  1.00  0.80           O  
ATOM   1501  CG2 THR A 189      13.830   2.527 -24.040  1.00  0.80           C  
ATOM   1502  OG1 THR A 189      12.118   4.192 -23.729  1.00  0.80           O  
ATOM   1503  N   GLY A 190      15.549   2.530 -21.166  1.00  0.79           N  
ATOM   1504  CA  GLY A 190      16.919   2.098 -20.943  1.00  0.79           C  
ATOM   1505  C   GLY A 190      17.451   2.482 -19.575  1.00  0.79           C  
ATOM   1506  O   GLY A 190      18.601   2.186 -19.245  1.00  0.79           O  
ATOM   1507  N   ASP A 191      16.727   3.113 -18.782  1.00  0.87           N  
ATOM   1508  CA  ASP A 191      17.174   3.562 -17.467  1.00  0.87           C  
ATOM   1509  C   ASP A 191      17.202   2.405 -16.471  1.00  0.87           C  
ATOM   1510  CB  ASP A 191      16.271   4.682 -16.946  1.00  0.87           C  
ATOM   1511  O   ASP A 191      17.680   2.559 -15.346  1.00  0.87           O  
ATOM   1512  CG  ASP A 191      16.631   6.045 -17.512  1.00  0.87           C  
ATOM   1513  OD1 ASP A 191      17.658   6.163 -18.213  1.00  0.87           O  
ATOM   1514  OD2 ASP A 191      15.881   7.011 -17.251  1.00  0.87           O  
ATOM   1515  N   GLY A 192      16.765   1.287 -16.905  1.00  0.88           N  
ATOM   1516  CA  GLY A 192      16.822   0.102 -16.065  1.00  0.88           C  
ATOM   1517  C   GLY A 192      15.688   0.028 -15.060  1.00  0.88           C  
ATOM   1518  O   GLY A 192      15.901  -0.331 -13.900  1.00  0.88           O  
ATOM   1519  N   LYS A 193      14.473   0.287 -15.406  1.00  0.91           N  
ATOM   1520  CA  LYS A 193      13.294   0.283 -14.544  1.00  0.91           C  
ATOM   1521  C   LYS A 193      13.029  -1.110 -13.982  1.00  0.91           C  
ATOM   1522  CB  LYS A 193      12.068   0.782 -15.310  1.00  0.91           C  
ATOM   1523  O   LYS A 193      12.884  -1.279 -12.770  1.00  0.91           O  
ATOM   1524  CG  LYS A 193      12.193   2.212 -15.815  1.00  0.91           C  
ATOM   1525  CD  LYS A 193      10.923   2.669 -16.522  1.00  0.91           C  
ATOM   1526  CE  LYS A 193      10.664   1.860 -17.786  1.00  0.91           C  
ATOM   1527  NZ  LYS A 193      11.694   2.127 -18.834  1.00  0.91           N  
ATOM   1528  N   SER A 194      12.929  -2.058 -14.918  1.00  0.92           N  
ATOM   1529  CA  SER A 194      12.674  -3.434 -14.504  1.00  0.92           C  
ATOM   1530  C   SER A 194      13.760  -3.937 -13.559  1.00  0.92           C  
ATOM   1531  CB  SER A 194      12.583  -4.353 -15.723  1.00  0.92           C  
ATOM   1532  O   SER A 194      13.464  -4.587 -12.554  1.00  0.92           O  
ATOM   1533  OG  SER A 194      11.530  -3.947 -16.581  1.00  0.92           O  
ATOM   1534  N   HIS A 195      14.972  -3.553 -13.923  1.00  0.92           N  
ATOM   1535  CA  HIS A 195      16.106  -3.934 -13.089  1.00  0.92           C  
ATOM   1536  C   HIS A 195      15.994  -3.326 -11.695  1.00  0.92           C  
ATOM   1537  CB  HIS A 195      17.420  -3.506 -13.744  1.00  0.92           C  
ATOM   1538  O   HIS A 195      16.237  -4.006 -10.695  1.00  0.92           O  
ATOM   1539  CG  HIS A 195      18.633  -3.862 -12.945  1.00  0.92           C  
ATOM   1540  CD2 HIS A 195      19.491  -3.089 -12.238  1.00  0.92           C  
ATOM   1541  ND1 HIS A 195      19.083  -5.158 -12.813  1.00  0.92           N  
ATOM   1542  CE1 HIS A 195      20.168  -5.166 -12.057  1.00  0.92           C  
ATOM   1543  NE2 HIS A 195      20.436  -3.924 -11.695  1.00  0.92           N  
ATOM   1544  N   THR A 196      15.564  -2.136 -11.613  1.00  0.95           N  
ATOM   1545  CA  THR A 196      15.394  -1.437 -10.344  1.00  0.95           C  
ATOM   1546  C   THR A 196      14.291  -2.087  -9.512  1.00  0.95           C  
ATOM   1547  CB  THR A 196      15.064   0.051 -10.565  1.00  0.95           C  
ATOM   1548  O   THR A 196      14.467  -2.326  -8.316  1.00  0.95           O  
ATOM   1549  CG2 THR A 196      14.860   0.772  -9.237  1.00  0.95           C  
ATOM   1550  OG1 THR A 196      16.144   0.673 -11.273  1.00  0.95           O  
ATOM   1551  N   LEU A 197      13.237  -2.439 -10.105  1.00  0.95           N  
ATOM   1552  CA  LEU A 197      12.120  -3.063  -9.406  1.00  0.95           C  
ATOM   1553  C   LEU A 197      12.520  -4.426  -8.851  1.00  0.95           C  
ATOM   1554  CB  LEU A 197      10.918  -3.213 -10.342  1.00  0.95           C  
ATOM   1555  O   LEU A 197      12.202  -4.752  -7.705  1.00  0.95           O  
ATOM   1556  CG  LEU A 197      10.205  -1.920 -10.742  1.00  0.95           C  
ATOM   1557  CD1 LEU A 197       9.095  -2.216 -11.745  1.00  0.95           C  
ATOM   1558  CD2 LEU A 197       9.646  -1.214  -9.511  1.00  0.95           C  
ATOM   1559  N   ASN A 198      13.217  -5.185  -9.655  1.00  0.94           N  
ATOM   1560  CA  ASN A 198      13.632  -6.526  -9.258  1.00  0.94           C  
ATOM   1561  C   ASN A 198      14.544  -6.491  -8.035  1.00  0.94           C  
ATOM   1562  CB  ASN A 198      14.329  -7.238 -10.420  1.00  0.94           C  
ATOM   1563  O   ASN A 198      14.383  -7.292  -7.113  1.00  0.94           O  
ATOM   1564  CG  ASN A 198      13.362  -7.663 -11.508  1.00  0.94           C  
ATOM   1565  ND2 ASN A 198      13.849  -7.730 -12.741  1.00  0.94           N  
ATOM   1566  OD1 ASN A 198      12.187  -7.929 -11.242  1.00  0.94           O  
ATOM   1567  N   HIS A 199      15.371  -5.512  -8.016  1.00  0.93           N  
ATOM   1568  CA  HIS A 199      16.354  -5.446  -6.941  1.00  0.93           C  
ATOM   1569  C   HIS A 199      15.765  -4.792  -5.695  1.00  0.93           C  
ATOM   1570  CB  HIS A 199      17.598  -4.681  -7.397  1.00  0.93           C  
ATOM   1571  O   HIS A 199      16.163  -5.114  -4.573  1.00  0.93           O  
ATOM   1572  CG  HIS A 199      18.565  -5.516  -8.174  1.00  0.93           C  
ATOM   1573  CD2 HIS A 199      18.674  -5.744  -9.504  1.00  0.93           C  
ATOM   1574  ND1 HIS A 199      19.573  -6.238  -7.574  1.00  0.93           N  
ATOM   1575  CE1 HIS A 199      20.263  -6.876  -8.505  1.00  0.93           C  
ATOM   1576  NE2 HIS A 199      19.737  -6.593  -9.684  1.00  0.93           N  
ATOM   1577  N   THR A 200      14.798  -3.954  -5.918  1.00  0.94           N  
ATOM   1578  CA  THR A 200      14.195  -3.245  -4.795  1.00  0.94           C  
ATOM   1579  C   THR A 200      13.146  -4.115  -4.107  1.00  0.94           C  
ATOM   1580  CB  THR A 200      13.551  -1.923  -5.250  1.00  0.94           C  
ATOM   1581  O   THR A 200      13.108  -4.195  -2.878  1.00  0.94           O  
ATOM   1582  CG2 THR A 200      12.938  -1.175  -4.070  1.00  0.94           C  
ATOM   1583  OG1 THR A 200      14.550  -1.096  -5.859  1.00  0.94           O  
ATOM   1584  N   PHE A 201      12.394  -4.928  -4.833  1.00  0.94           N  
ATOM   1585  CA  PHE A 201      11.247  -5.620  -4.258  1.00  0.94           C  
ATOM   1586  C   PHE A 201      11.482  -7.126  -4.230  1.00  0.94           C  
ATOM   1587  CB  PHE A 201       9.974  -5.302  -5.048  1.00  0.94           C  
ATOM   1588  O   PHE A 201      10.865  -7.841  -3.437  1.00  0.94           O  
ATOM   1589  CG  PHE A 201       9.504  -3.881  -4.894  1.00  0.94           C  
ATOM   1590  CD1 PHE A 201       8.788  -3.488  -3.770  1.00  0.94           C  
ATOM   1591  CD2 PHE A 201       9.778  -2.937  -5.876  1.00  0.94           C  
ATOM   1592  CE1 PHE A 201       8.351  -2.173  -3.626  1.00  0.94           C  
ATOM   1593  CE2 PHE A 201       9.345  -1.621  -5.738  1.00  0.94           C  
ATOM   1594  CZ  PHE A 201       8.631  -1.242  -4.613  1.00  0.94           C  
ATOM   1595  N   PHE A 202      12.384  -7.559  -5.116  1.00  0.93           N  
ATOM   1596  CA  PHE A 202      12.451  -9.009  -5.254  1.00  0.93           C  
ATOM   1597  C   PHE A 202      13.881  -9.504  -5.075  1.00  0.93           C  
ATOM   1598  CB  PHE A 202      11.912  -9.446  -6.620  1.00  0.93           C  
ATOM   1599  O   PHE A 202      14.282 -10.497  -5.686  1.00  0.93           O  
ATOM   1600  CG  PHE A 202      10.531  -8.930  -6.921  1.00  0.93           C  
ATOM   1601  CD1 PHE A 202       9.429  -9.400  -6.216  1.00  0.93           C  
ATOM   1602  CD2 PHE A 202      10.334  -7.974  -7.909  1.00  0.93           C  
ATOM   1603  CE1 PHE A 202       8.150  -8.924  -6.492  1.00  0.93           C  
ATOM   1604  CE2 PHE A 202       9.058  -7.494  -8.191  1.00  0.93           C  
ATOM   1605  CZ  PHE A 202       7.967  -7.971  -7.482  1.00  0.93           C  
ATOM   1606  N   TYR A 203      14.668  -8.739  -4.480  1.00  0.89           N  
ATOM   1607  CA  TYR A 203      15.998  -9.092  -3.996  1.00  0.89           C  
ATOM   1608  C   TYR A 203      16.857  -9.654  -5.123  1.00  0.89           C  
ATOM   1609  CB  TYR A 203      15.903 -10.109  -2.855  1.00  0.89           C  
ATOM   1610  O   TYR A 203      17.531 -10.672  -4.950  1.00  0.89           O  
ATOM   1611  CG  TYR A 203      15.084  -9.630  -1.681  1.00  0.89           C  
ATOM   1612  CD1 TYR A 203      15.652  -8.832  -0.691  1.00  0.89           C  
ATOM   1613  CD2 TYR A 203      13.743  -9.976  -1.560  1.00  0.89           C  
ATOM   1614  CE1 TYR A 203      14.902  -8.390   0.394  1.00  0.89           C  
ATOM   1615  CE2 TYR A 203      12.983  -9.539  -0.479  1.00  0.89           C  
ATOM   1616  OH  TYR A 203      12.823  -8.312   1.562  1.00  0.89           O  
ATOM   1617  CZ  TYR A 203      13.570  -8.747   0.491  1.00  0.89           C  
ATOM   1618  N   GLY A 204      16.655  -9.036  -6.349  1.00  0.86           N  
ATOM   1619  CA  GLY A 204      17.539  -9.307  -7.472  1.00  0.86           C  
ATOM   1620  C   GLY A 204      17.004 -10.375  -8.407  1.00  0.86           C  
ATOM   1621  O   GLY A 204      17.570 -10.612  -9.477  1.00  0.86           O  
ATOM   1622  N   ARG A 205      15.889 -10.977  -8.033  1.00  0.87           N  
ATOM   1623  CA  ARG A 205      15.273 -11.957  -8.922  1.00  0.87           C  
ATOM   1624  C   ARG A 205      14.594 -11.273 -10.104  1.00  0.87           C  
ATOM   1625  CB  ARG A 205      14.260 -12.813  -8.159  1.00  0.87           C  
ATOM   1626  O   ARG A 205      13.961 -10.228  -9.943  1.00  0.87           O  
ATOM   1627  CG  ARG A 205      13.786 -14.037  -8.926  1.00  0.87           C  
ATOM   1628  CD  ARG A 205      12.701 -14.792  -8.171  1.00  0.87           C  
ATOM   1629  NE  ARG A 205      12.039 -15.778  -9.020  1.00  0.87           N  
ATOM   1630  NH1 ARG A 205      10.288 -16.162  -7.563  1.00  0.87           N  
ATOM   1631  NH2 ARG A 205      10.392 -17.285  -9.559  1.00  0.87           N  
ATOM   1632  CZ  ARG A 205      10.908 -16.406  -8.712  1.00  0.87           C  
ATOM   1633  N   GLU A 206      14.778 -11.916 -11.120  1.00  0.89           N  
ATOM   1634  CA  GLU A 206      14.212 -11.343 -12.337  1.00  0.89           C  
ATOM   1635  C   GLU A 206      12.731 -11.686 -12.472  1.00  0.89           C  
ATOM   1636  CB  GLU A 206      14.979 -11.831 -13.569  1.00  0.89           C  
ATOM   1637  O   GLU A 206      12.372 -12.662 -13.134  1.00  0.89           O  
ATOM   1638  CG  GLU A 206      14.702 -11.020 -14.827  1.00  0.89           C  
ATOM   1639  CD  GLU A 206      15.597 -11.401 -15.995  1.00  0.89           C  
ATOM   1640  OE1 GLU A 206      15.508 -10.756 -17.064  1.00  0.89           O  
ATOM   1641  OE2 GLU A 206      16.394 -12.354 -15.841  1.00  0.89           O  
ATOM   1642  N   VAL A 207      11.927 -10.947 -11.869  1.00  0.91           N  
ATOM   1643  CA  VAL A 207      10.476 -11.069 -11.955  1.00  0.91           C  
ATOM   1644  C   VAL A 207       9.962 -10.292 -13.165  1.00  0.91           C  
ATOM   1645  CB  VAL A 207       9.786 -10.566 -10.667  1.00  0.91           C  
ATOM   1646  O   VAL A 207       9.129 -10.793 -13.924  1.00  0.91           O  
ATOM   1647  CG1 VAL A 207       8.268 -10.548 -10.839  1.00  0.91           C  
ATOM   1648  CG2 VAL A 207      10.181 -11.437  -9.476  1.00  0.91           C  
ATOM   1649  N   PHE A 208      10.470  -9.152 -13.256  1.00  0.91           N  
ATOM   1650  CA  PHE A 208      10.272  -8.391 -14.484  1.00  0.91           C  
ATOM   1651  C   PHE A 208      11.429  -8.614 -15.451  1.00  0.91           C  
ATOM   1652  CB  PHE A 208      10.127  -6.898 -14.175  1.00  0.91           C  
ATOM   1653  O   PHE A 208      12.595  -8.479 -15.075  1.00  0.91           O  
ATOM   1654  CG  PHE A 208       8.927  -6.567 -13.330  1.00  0.91           C  
ATOM   1655  CD1 PHE A 208       7.658  -6.502 -13.894  1.00  0.91           C  
ATOM   1656  CD2 PHE A 208       9.067  -6.321 -11.970  1.00  0.91           C  
ATOM   1657  CE1 PHE A 208       6.545  -6.196 -13.114  1.00  0.91           C  
ATOM   1658  CE2 PHE A 208       7.959  -6.014 -11.184  1.00  0.91           C  
ATOM   1659  CZ  PHE A 208       6.700  -5.952 -11.758  1.00  0.91           C  
ATOM   1660  N   LYS A 209      11.108  -8.942 -16.625  1.00  0.85           N  
ATOM   1661  CA  LYS A 209      12.129  -9.307 -17.603  1.00  0.85           C  
ATOM   1662  C   LYS A 209      13.019  -8.114 -17.940  1.00  0.85           C  
ATOM   1663  CB  LYS A 209      11.482  -9.855 -18.876  1.00  0.85           C  
ATOM   1664  O   LYS A 209      12.532  -6.990 -18.079  1.00  0.85           O  
ATOM   1665  CG  LYS A 209      10.861 -11.234 -18.710  1.00  0.85           C  
ATOM   1666  CD  LYS A 209      10.403 -11.806 -20.046  1.00  0.85           C  
ATOM   1667  CE  LYS A 209       9.765 -13.178 -19.879  1.00  0.85           C  
ATOM   1668  NZ  LYS A 209       9.303 -13.737 -21.184  1.00  0.85           N  
ATOM   1669  N   THR A 210      14.381  -8.402 -17.928  1.00  0.86           N  
ATOM   1670  CA  THR A 210      15.357  -7.392 -18.323  1.00  0.86           C  
ATOM   1671  C   THR A 210      16.105  -7.826 -19.581  1.00  0.86           C  
ATOM   1672  CB  THR A 210      16.366  -7.118 -17.193  1.00  0.86           C  
ATOM   1673  O   THR A 210      16.147  -9.014 -19.906  1.00  0.86           O  
ATOM   1674  CG2 THR A 210      15.658  -6.647 -15.926  1.00  0.86           C  
ATOM   1675  OG1 THR A 210      17.089  -8.320 -16.903  1.00  0.86           O  
ATOM   1676  N   SER A 211      16.432  -6.926 -20.403  1.00  0.80           N  
ATOM   1677  CA  SER A 211      17.190  -7.236 -21.610  1.00  0.80           C  
ATOM   1678  C   SER A 211      18.347  -6.261 -21.802  1.00  0.80           C  
ATOM   1679  CB  SER A 211      16.280  -7.208 -22.838  1.00  0.80           C  
ATOM   1680  O   SER A 211      18.193  -5.057 -21.586  1.00  0.80           O  
ATOM   1681  OG  SER A 211      17.033  -7.371 -24.027  1.00  0.80           O  
ATOM   1682  N   PRO A 212      19.493  -6.805 -22.204  1.00  0.79           N  
ATOM   1683  CA  PRO A 212      20.633  -5.949 -22.538  1.00  0.79           C  
ATOM   1684  C   PRO A 212      20.515  -5.324 -23.926  1.00  0.79           C  
ATOM   1685  CB  PRO A 212      21.825  -6.906 -22.469  1.00  0.79           C  
ATOM   1686  O   PRO A 212      21.264  -4.402 -24.258  1.00  0.79           O  
ATOM   1687  CG  PRO A 212      21.250  -8.254 -22.763  1.00  0.79           C  
ATOM   1688  CD  PRO A 212      19.830  -8.283 -22.276  1.00  0.79           C  
ATOM   1689  N   THR A 213      19.515  -5.760 -24.690  1.00  0.76           N  
ATOM   1690  CA  THR A 213      19.343  -5.314 -26.068  1.00  0.76           C  
ATOM   1691  C   THR A 213      18.688  -3.937 -26.114  1.00  0.76           C  
ATOM   1692  CB  THR A 213      18.498  -6.315 -26.878  1.00  0.76           C  
ATOM   1693  O   THR A 213      18.129  -3.476 -25.117  1.00  0.76           O  
ATOM   1694  CG2 THR A 213      19.097  -7.716 -26.819  1.00  0.76           C  
ATOM   1695  OG1 THR A 213      17.169  -6.352 -26.342  1.00  0.76           O  
ATOM   1696  N   GLN A 214      18.968  -3.161 -27.249  1.00  0.71           N  
ATOM   1697  CA  GLN A 214      18.406  -1.824 -27.407  1.00  0.71           C  
ATOM   1698  C   GLN A 214      16.896  -1.882 -27.618  1.00  0.71           C  
ATOM   1699  CB  GLN A 214      19.072  -1.097 -28.576  1.00  0.71           C  
ATOM   1700  O   GLN A 214      16.213  -0.859 -27.541  1.00  0.71           O  
ATOM   1701  CG  GLN A 214      20.552  -0.812 -28.361  1.00  0.71           C  
ATOM   1702  CD  GLN A 214      20.805   0.139 -27.207  1.00  0.71           C  
ATOM   1703  NE2 GLN A 214      21.855  -0.129 -26.437  1.00  0.71           N  
ATOM   1704  OE1 GLN A 214      20.064   1.107 -27.008  1.00  0.71           O  
ATOM   1705  N   GLU A 215      16.410  -3.133 -27.785  1.00  0.65           N  
ATOM   1706  CA  GLU A 215      14.977  -3.338 -27.968  1.00  0.65           C  
ATOM   1707  C   GLU A 215      14.283  -3.609 -26.636  1.00  0.65           C  
ATOM   1708  CB  GLU A 215      14.718  -4.492 -28.940  1.00  0.65           C  
ATOM   1709  O   GLU A 215      14.862  -4.233 -25.745  1.00  0.65           O  
ATOM   1710  CG  GLU A 215      15.219  -4.230 -30.353  1.00  0.65           C  
ATOM   1711  CD  GLU A 215      15.003  -5.405 -31.294  1.00  0.65           C  
ATOM   1712  OE1 GLU A 215      15.396  -5.314 -32.479  1.00  0.65           O  
ATOM   1713  OE2 GLU A 215      14.436  -6.425 -30.842  1.00  0.65           O  
ATOM   1714  N   SER A 216      13.176  -2.917 -26.464  1.00  0.65           N  
ATOM   1715  CA  SER A 216      12.464  -3.064 -25.199  1.00  0.65           C  
ATOM   1716  C   SER A 216      11.878  -4.464 -25.053  1.00  0.65           C  
ATOM   1717  CB  SER A 216      11.350  -2.022 -25.087  1.00  0.65           C  
ATOM   1718  O   SER A 216      11.427  -5.059 -26.034  1.00  0.65           O  
ATOM   1719  OG  SER A 216      10.377  -2.215 -26.100  1.00  0.65           O  
ATOM   1720  N   CYS A 217      12.058  -5.169 -23.927  1.00  0.59           N  
ATOM   1721  CA  CYS A 217      11.571  -6.519 -23.665  1.00  0.59           C  
ATOM   1722  C   CYS A 217      10.208  -6.485 -22.985  1.00  0.59           C  
ATOM   1723  CB  CYS A 217      12.566  -7.287 -22.796  1.00  0.59           C  
ATOM   1724  O   CYS A 217       9.481  -7.479 -22.993  1.00  0.59           O  
ATOM   1725  SG  CYS A 217      13.004  -6.436 -21.265  1.00  0.59           S  
ATOM   1726  N   THR A 218       9.777  -5.304 -22.448  1.00  0.58           N  
ATOM   1727  CA  THR A 218       8.482  -5.231 -21.781  1.00  0.58           C  
ATOM   1728  C   THR A 218       7.612  -4.145 -22.405  1.00  0.58           C  
ATOM   1729  CB  THR A 218       8.646  -4.959 -20.274  1.00  0.58           C  
ATOM   1730  O   THR A 218       7.869  -2.953 -22.220  1.00  0.58           O  
ATOM   1731  CG2 THR A 218       9.290  -6.147 -19.567  1.00  0.58           C  
ATOM   1732  OG1 THR A 218       9.471  -3.802 -20.090  1.00  0.58           O  
ATOM   1733  N   VAL A 219       6.936  -4.427 -23.393  1.00  0.71           N  
ATOM   1734  CA  VAL A 219       6.002  -3.454 -23.950  1.00  0.71           C  
ATOM   1735  C   VAL A 219       4.666  -3.540 -23.214  1.00  0.71           C  
ATOM   1736  CB  VAL A 219       5.791  -3.672 -25.465  1.00  0.71           C  
ATOM   1737  O   VAL A 219       4.169  -4.636 -22.943  1.00  0.71           O  
ATOM   1738  CG1 VAL A 219       4.820  -2.637 -26.029  1.00  0.71           C  
ATOM   1739  CG2 VAL A 219       7.127  -3.615 -26.203  1.00  0.71           C  
ATOM   1740  N   GLY A 220       4.240  -2.341 -22.726  1.00  0.83           N  
ATOM   1741  CA  GLY A 220       2.992  -2.293 -21.981  1.00  0.83           C  
ATOM   1742  C   GLY A 220       3.196  -2.122 -20.487  1.00  0.83           C  
ATOM   1743  O   GLY A 220       4.227  -1.607 -20.051  1.00  0.83           O  
ATOM   1744  N   VAL A 221       2.146  -2.462 -19.705  1.00  0.91           N  
ATOM   1745  CA  VAL A 221       2.179  -2.327 -18.252  1.00  0.91           C  
ATOM   1746  C   VAL A 221       2.144  -3.709 -17.604  1.00  0.91           C  
ATOM   1747  CB  VAL A 221       1.004  -1.466 -17.736  1.00  0.91           C  
ATOM   1748  O   VAL A 221       1.217  -4.488 -17.838  1.00  0.91           O  
ATOM   1749  CG1 VAL A 221       1.059  -1.335 -16.215  1.00  0.91           C  
ATOM   1750  CG2 VAL A 221       1.023  -0.088 -18.395  1.00  0.91           C  
ATOM   1751  N   TRP A 222       3.163  -4.008 -16.821  1.00  0.93           N  
ATOM   1752  CA  TRP A 222       3.279  -5.294 -16.141  1.00  0.93           C  
ATOM   1753  C   TRP A 222       3.089  -5.134 -14.637  1.00  0.93           C  
ATOM   1754  CB  TRP A 222       4.639  -5.935 -16.431  1.00  0.93           C  
ATOM   1755  O   TRP A 222       3.419  -4.089 -14.071  1.00  0.93           O  
ATOM   1756  CG  TRP A 222       4.812  -6.380 -17.853  1.00  0.93           C  
ATOM   1757  CD1 TRP A 222       5.032  -5.586 -18.943  1.00  0.93           C  
ATOM   1758  CD2 TRP A 222       4.774  -7.726 -18.337  1.00  0.93           C  
ATOM   1759  CE2 TRP A 222       4.979  -7.673 -19.734  1.00  0.93           C  
ATOM   1760  CE3 TRP A 222       4.587  -8.972 -17.725  1.00  0.93           C  
ATOM   1761  NE1 TRP A 222       5.134  -6.357 -20.078  1.00  0.93           N  
ATOM   1762  CH2 TRP A 222       4.817 -10.028 -19.905  1.00  0.93           C  
ATOM   1763  CZ2 TRP A 222       5.003  -8.821 -20.529  1.00  0.93           C  
ATOM   1764  CZ3 TRP A 222       4.610 -10.114 -18.518  1.00  0.93           C  
ATOM   1765  N   ALA A 223       2.582  -6.189 -14.064  1.00  0.96           N  
ATOM   1766  CA  ALA A 223       2.295  -6.109 -12.634  1.00  0.96           C  
ATOM   1767  C   ALA A 223       2.787  -7.357 -11.906  1.00  0.96           C  
ATOM   1768  CB  ALA A 223       0.799  -5.916 -12.401  1.00  0.96           C  
ATOM   1769  O   ALA A 223       2.827  -8.446 -12.484  1.00  0.96           O  
ATOM   1770  N   ALA A 224       3.221  -7.192 -10.720  1.00  0.96           N  
ATOM   1771  CA  ALA A 224       3.620  -8.274  -9.824  1.00  0.96           C  
ATOM   1772  C   ALA A 224       3.324  -7.918  -8.369  1.00  0.96           C  
ATOM   1773  CB  ALA A 224       5.103  -8.591  -9.999  1.00  0.96           C  
ATOM   1774  O   ALA A 224       3.287  -6.740  -8.007  1.00  0.96           O  
ATOM   1775  N   TYR A 225       3.146  -8.997  -7.584  1.00  0.96           N  
ATOM   1776  CA  TYR A 225       2.799  -8.795  -6.182  1.00  0.96           C  
ATOM   1777  C   TYR A 225       4.000  -9.054  -5.280  1.00  0.96           C  
ATOM   1778  CB  TYR A 225       1.637  -9.707  -5.779  1.00  0.96           C  
ATOM   1779  O   TYR A 225       4.654 -10.094  -5.391  1.00  0.96           O  
ATOM   1780  CG  TYR A 225       1.299  -9.647  -4.309  1.00  0.96           C  
ATOM   1781  CD1 TYR A 225       1.371 -10.786  -3.510  1.00  0.96           C  
ATOM   1782  CD2 TYR A 225       0.907  -8.451  -3.716  1.00  0.96           C  
ATOM   1783  CE1 TYR A 225       1.059 -10.735  -2.156  1.00  0.96           C  
ATOM   1784  CE2 TYR A 225       0.592  -8.389  -2.363  1.00  0.96           C  
ATOM   1785  OH  TYR A 225       0.362  -9.478  -0.251  1.00  0.96           O  
ATOM   1786  CZ  TYR A 225       0.672  -9.534  -1.592  1.00  0.96           C  
ATOM   1787  N   ASP A 226       4.292  -8.065  -4.440  1.00  0.95           N  
ATOM   1788  CA  ASP A 226       5.310  -8.203  -3.403  1.00  0.95           C  
ATOM   1789  C   ASP A 226       4.678  -8.528  -2.052  1.00  0.95           C  
ATOM   1790  CB  ASP A 226       6.146  -6.926  -3.299  1.00  0.95           C  
ATOM   1791  O   ASP A 226       4.106  -7.650  -1.401  1.00  0.95           O  
ATOM   1792  CG  ASP A 226       7.176  -6.980  -2.184  1.00  0.95           C  
ATOM   1793  OD1 ASP A 226       7.448  -8.081  -1.658  1.00  0.95           O  
ATOM   1794  OD2 ASP A 226       7.717  -5.912  -1.826  1.00  0.95           O  
ATOM   1795  N   PRO A 227       4.864  -9.760  -1.565  1.00  0.91           N  
ATOM   1796  CA  PRO A 227       4.220 -10.186  -0.321  1.00  0.91           C  
ATOM   1797  C   PRO A 227       4.877  -9.587   0.920  1.00  0.91           C  
ATOM   1798  CB  PRO A 227       4.382 -11.708  -0.344  1.00  0.91           C  
ATOM   1799  O   PRO A 227       4.243  -9.492   1.974  1.00  0.91           O  
ATOM   1800  CG  PRO A 227       5.529 -11.956  -1.270  1.00  0.91           C  
ATOM   1801  CD  PRO A 227       5.567 -10.853  -2.288  1.00  0.91           C  
ATOM   1802  N   VAL A 228       6.107  -9.180   0.772  1.00  0.91           N  
ATOM   1803  CA  VAL A 228       6.858  -8.648   1.905  1.00  0.91           C  
ATOM   1804  C   VAL A 228       6.280  -7.297   2.319  1.00  0.91           C  
ATOM   1805  CB  VAL A 228       8.361  -8.506   1.573  1.00  0.91           C  
ATOM   1806  O   VAL A 228       5.986  -7.075   3.496  1.00  0.91           O  
ATOM   1807  CG1 VAL A 228       9.108  -7.842   2.728  1.00  0.91           C  
ATOM   1808  CG2 VAL A 228       8.968  -9.871   1.255  1.00  0.91           C  
ATOM   1809  N   HIS A 229       6.017  -6.531   1.328  1.00  0.91           N  
ATOM   1810  CA  HIS A 229       5.558  -5.174   1.602  1.00  0.91           C  
ATOM   1811  C   HIS A 229       4.067  -5.029   1.316  1.00  0.91           C  
ATOM   1812  CB  HIS A 229       6.352  -4.163   0.774  1.00  0.91           C  
ATOM   1813  O   HIS A 229       3.495  -3.954   1.513  1.00  0.91           O  
ATOM   1814  CG  HIS A 229       7.825  -4.205   1.027  1.00  0.91           C  
ATOM   1815  CD2 HIS A 229       8.583  -3.601   1.973  1.00  0.91           C  
ATOM   1816  ND1 HIS A 229       8.694  -4.938   0.247  1.00  0.91           N  
ATOM   1817  CE1 HIS A 229       9.925  -4.783   0.705  1.00  0.91           C  
ATOM   1818  NE2 HIS A 229       9.885  -3.977   1.752  1.00  0.91           N  
ATOM   1819  N   LYS A 230       3.439  -6.129   0.863  1.00  0.93           N  
ATOM   1820  CA  LYS A 230       2.019  -6.147   0.524  1.00  0.93           C  
ATOM   1821  C   LYS A 230       1.677  -5.040  -0.470  1.00  0.93           C  
ATOM   1822  CB  LYS A 230       1.164  -6.001   1.785  1.00  0.93           C  
ATOM   1823  O   LYS A 230       0.763  -4.248  -0.234  1.00  0.93           O  
ATOM   1824  CG  LYS A 230       1.376  -7.108   2.807  1.00  0.93           C  
ATOM   1825  CD  LYS A 230       0.491  -6.914   4.032  1.00  0.93           C  
ATOM   1826  CE  LYS A 230       0.734  -7.996   5.075  1.00  0.93           C  
ATOM   1827  NZ  LYS A 230      -0.126  -7.806   6.281  1.00  0.93           N  
ATOM   1828  N   VAL A 231       2.448  -5.029  -1.593  1.00  0.95           N  
ATOM   1829  CA  VAL A 231       2.290  -3.989  -2.604  1.00  0.95           C  
ATOM   1830  C   VAL A 231       2.185  -4.625  -3.988  1.00  0.95           C  
ATOM   1831  CB  VAL A 231       3.460  -2.980  -2.568  1.00  0.95           C  
ATOM   1832  O   VAL A 231       2.829  -5.641  -4.262  1.00  0.95           O  
ATOM   1833  CG1 VAL A 231       3.481  -2.224  -1.241  1.00  0.95           C  
ATOM   1834  CG2 VAL A 231       4.789  -3.697  -2.800  1.00  0.95           C  
ATOM   1835  N   ALA A 232       1.298  -4.051  -4.780  1.00  0.96           N  
ATOM   1836  CA  ALA A 232       1.288  -4.366  -6.206  1.00  0.96           C  
ATOM   1837  C   ALA A 232       2.268  -3.480  -6.970  1.00  0.96           C  
ATOM   1838  CB  ALA A 232      -0.120  -4.211  -6.775  1.00  0.96           C  
ATOM   1839  O   ALA A 232       2.115  -2.257  -6.999  1.00  0.96           O  
ATOM   1840  N   VAL A 233       3.283  -4.133  -7.551  1.00  0.97           N  
ATOM   1841  CA  VAL A 233       4.349  -3.420  -8.245  1.00  0.97           C  
ATOM   1842  C   VAL A 233       4.042  -3.359  -9.740  1.00  0.97           C  
ATOM   1843  CB  VAL A 233       5.724  -4.085  -8.010  1.00  0.97           C  
ATOM   1844  O   VAL A 233       3.786  -4.388 -10.370  1.00  0.97           O  
ATOM   1845  CG1 VAL A 233       6.837  -3.272  -8.669  1.00  0.97           C  
ATOM   1846  CG2 VAL A 233       5.989  -4.245  -6.514  1.00  0.97           C  
ATOM   1847  N   ILE A 234       4.090  -2.105 -10.289  1.00  0.96           N  
ATOM   1848  CA  ILE A 234       3.720  -1.901 -11.686  1.00  0.96           C  
ATOM   1849  C   ILE A 234       4.923  -1.379 -12.467  1.00  0.96           C  
ATOM   1850  CB  ILE A 234       2.529  -0.925 -11.818  1.00  0.96           C  
ATOM   1851  O   ILE A 234       5.487  -0.336 -12.127  1.00  0.96           O  
ATOM   1852  CG1 ILE A 234       1.295  -1.488 -11.105  1.00  0.96           C  
ATOM   1853  CG2 ILE A 234       2.228  -0.638 -13.291  1.00  0.96           C  
ATOM   1854  CD1 ILE A 234       0.066  -0.593 -11.194  1.00  0.96           C  
ATOM   1855  N   ASP A 235       5.262  -2.155 -13.430  1.00  0.93           N  
ATOM   1856  CA  ASP A 235       6.320  -1.749 -14.350  1.00  0.93           C  
ATOM   1857  C   ASP A 235       5.736  -1.148 -15.627  1.00  0.93           C  
ATOM   1858  CB  ASP A 235       7.219  -2.939 -14.692  1.00  0.93           C  
ATOM   1859  O   ASP A 235       4.889  -1.763 -16.278  1.00  0.93           O  
ATOM   1860  CG  ASP A 235       8.443  -2.544 -15.500  1.00  0.93           C  
ATOM   1861  OD1 ASP A 235       8.807  -1.348 -15.510  1.00  0.93           O  
ATOM   1862  OD2 ASP A 235       9.047  -3.436 -16.134  1.00  0.93           O  
ATOM   1863  N   THR A 236       6.225   0.087 -15.882  1.00  0.87           N  
ATOM   1864  CA  THR A 236       5.736   0.780 -17.069  1.00  0.87           C  
ATOM   1865  C   THR A 236       6.844   0.917 -18.109  1.00  0.87           C  
ATOM   1866  CB  THR A 236       5.186   2.174 -16.714  1.00  0.87           C  
ATOM   1867  O   THR A 236       7.947   1.369 -17.794  1.00  0.87           O  
ATOM   1868  CG2 THR A 236       4.003   2.071 -15.757  1.00  0.87           C  
ATOM   1869  OG1 THR A 236       6.221   2.947 -16.095  1.00  0.87           O  
ATOM   1870  N   GLU A 237       6.809   0.175 -19.178  1.00  0.73           N  
ATOM   1871  CA  GLU A 237       7.792   0.318 -20.248  1.00  0.73           C  
ATOM   1872  C   GLU A 237       7.179   0.988 -21.475  1.00  0.73           C  
ATOM   1873  CB  GLU A 237       8.374  -1.046 -20.629  1.00  0.73           C  
ATOM   1874  O   GLU A 237       6.046   0.684 -21.853  1.00  0.73           O  
ATOM   1875  CG  GLU A 237       9.660  -0.961 -21.438  1.00  0.73           C  
ATOM   1876  CD  GLU A 237       9.935  -2.210 -22.261  1.00  0.73           C  
ATOM   1877  OE1 GLU A 237      10.830  -2.176 -23.136  1.00  0.73           O  
ATOM   1878  OE2 GLU A 237       9.249  -3.231 -22.029  1.00  0.73           O  
ATOM   1879  N   GLY A 238       7.955   1.952 -22.154  1.00  0.63           N  
ATOM   1880  CA  GLY A 238       7.544   2.564 -23.407  1.00  0.63           C  
ATOM   1881  C   GLY A 238       6.630   3.760 -23.216  1.00  0.63           C  
ATOM   1882  O   GLY A 238       6.089   4.296 -24.185  1.00  0.63           O  
ATOM   1883  N   LEU A 239       6.414   4.112 -21.974  1.00  0.60           N  
ATOM   1884  CA  LEU A 239       5.491   5.221 -21.756  1.00  0.60           C  
ATOM   1885  C   LEU A 239       6.163   6.556 -22.063  1.00  0.60           C  
ATOM   1886  CB  LEU A 239       4.977   5.215 -20.314  1.00  0.60           C  
ATOM   1887  O   LEU A 239       5.510   7.490 -22.535  1.00  0.60           O  
ATOM   1888  CG  LEU A 239       3.772   4.318 -20.027  1.00  0.60           C  
ATOM   1889  CD1 LEU A 239       3.923   3.647 -18.666  1.00  0.60           C  
ATOM   1890  CD2 LEU A 239       2.478   5.121 -20.093  1.00  0.60           C  
ATOM   1891  N   LEU A 240       7.536   6.617 -21.931  1.00  0.53           N  
ATOM   1892  CA  LEU A 240       8.233   7.866 -22.219  1.00  0.53           C  
ATOM   1893  C   LEU A 240       8.924   7.802 -23.577  1.00  0.53           C  
ATOM   1894  CB  LEU A 240       9.259   8.172 -21.125  1.00  0.53           C  
ATOM   1895  O   LEU A 240       9.472   8.802 -24.046  1.00  0.53           O  
ATOM   1896  CG  LEU A 240       8.700   8.655 -19.786  1.00  0.53           C  
ATOM   1897  CD1 LEU A 240       9.707   8.403 -18.668  1.00  0.53           C  
ATOM   1898  CD2 LEU A 240       8.335  10.134 -19.860  1.00  0.53           C  
ATOM   1899  N   GLY A 241       8.917   6.676 -24.378  1.00  0.53           N  
ATOM   1900  CA  GLY A 241       9.558   6.505 -25.672  1.00  0.53           C  
ATOM   1901  C   GLY A 241       8.748   7.077 -26.820  1.00  0.53           C  
ATOM   1902  O   GLY A 241       7.637   7.572 -26.616  1.00  0.53           O  
ATOM   1903  N   ALA A 242       9.342   7.499 -28.045  1.00  0.43           N  
ATOM   1904  CA  ALA A 242       8.925   8.175 -29.271  1.00  0.43           C  
ATOM   1905  C   ALA A 242       7.807   7.405 -29.969  1.00  0.43           C  
ATOM   1906  CB  ALA A 242      10.113   8.351 -30.213  1.00  0.43           C  
ATOM   1907  O   ALA A 242       8.036   6.321 -30.511  1.00  0.43           O  
ATOM   1908  N   THR A 243       6.703   6.911 -29.419  1.00  0.50           N  
ATOM   1909  CA  THR A 243       5.624   6.276 -30.166  1.00  0.50           C  
ATOM   1910  C   THR A 243       4.748   7.323 -30.848  1.00  0.50           C  
ATOM   1911  CB  THR A 243       4.755   5.394 -29.250  1.00  0.50           C  
ATOM   1912  O   THR A 243       4.784   8.501 -30.485  1.00  0.50           O  
ATOM   1913  CG2 THR A 243       5.495   4.123 -28.846  1.00  0.50           C  
ATOM   1914  OG1 THR A 243       4.414   6.131 -28.070  1.00  0.50           O  
ATOM   1915  N   VAL A 244       4.030   7.090 -31.995  1.00  0.50           N  
ATOM   1916  CA  VAL A 244       3.240   7.813 -32.985  1.00  0.50           C  
ATOM   1917  C   VAL A 244       1.951   8.324 -32.345  1.00  0.50           C  
ATOM   1918  CB  VAL A 244       2.913   6.927 -34.208  1.00  0.50           C  
ATOM   1919  O   VAL A 244       1.474   9.412 -32.677  1.00  0.50           O  
ATOM   1920  CG1 VAL A 244       2.606   7.788 -35.432  1.00  0.50           C  
ATOM   1921  CG2 VAL A 244       4.069   5.972 -34.499  1.00  0.50           C  
ATOM   1922  N   ASN A 245       1.604   7.888 -30.935  1.00  0.64           N  
ATOM   1923  CA  ASN A 245       0.311   8.389 -30.482  1.00  0.64           C  
ATOM   1924  C   ASN A 245       0.394   8.953 -29.066  1.00  0.64           C  
ATOM   1925  CB  ASN A 245      -0.748   7.287 -30.553  1.00  0.64           C  
ATOM   1926  O   ASN A 245       0.369   8.200 -28.091  1.00  0.64           O  
ATOM   1927  CG  ASN A 245      -2.148   7.833 -30.751  1.00  0.64           C  
ATOM   1928  ND2 ASN A 245      -3.047   6.994 -31.251  1.00  0.64           N  
ATOM   1929  OD1 ASN A 245      -2.419   9.001 -30.457  1.00  0.64           O  
ATOM   1930  N   LEU A 246       0.746  10.168 -28.828  1.00  0.63           N  
ATOM   1931  CA  LEU A 246       0.881  10.942 -27.599  1.00  0.63           C  
ATOM   1932  C   LEU A 246      -0.368  10.812 -26.734  1.00  0.63           C  
ATOM   1933  CB  LEU A 246       1.143  12.416 -27.919  1.00  0.63           C  
ATOM   1934  O   LEU A 246      -0.274  10.730 -25.507  1.00  0.63           O  
ATOM   1935  CG  LEU A 246       1.680  13.274 -26.773  1.00  0.63           C  
ATOM   1936  CD1 LEU A 246       3.153  12.965 -26.524  1.00  0.63           C  
ATOM   1937  CD2 LEU A 246       1.483  14.756 -27.076  1.00  0.63           C  
ATOM   1938  N   SER A 247      -1.512  10.765 -27.356  1.00  0.67           N  
ATOM   1939  CA  SER A 247      -2.783  10.685 -26.643  1.00  0.67           C  
ATOM   1940  C   SER A 247      -2.926   9.352 -25.917  1.00  0.67           C  
ATOM   1941  CB  SER A 247      -3.953  10.879 -27.607  1.00  0.67           C  
ATOM   1942  O   SER A 247      -3.406   9.305 -24.782  1.00  0.67           O  
ATOM   1943  OG  SER A 247      -3.911   9.917 -28.648  1.00  0.67           O  
ATOM   1944  N   GLN A 248      -2.544   8.322 -26.595  1.00  0.69           N  
ATOM   1945  CA  GLN A 248      -2.597   6.990 -26.002  1.00  0.69           C  
ATOM   1946  C   GLN A 248      -1.687   6.894 -24.782  1.00  0.69           C  
ATOM   1947  CB  GLN A 248      -2.209   5.928 -27.032  1.00  0.69           C  
ATOM   1948  O   GLN A 248      -2.070   6.323 -23.758  1.00  0.69           O  
ATOM   1949  CG  GLN A 248      -2.396   4.498 -26.542  1.00  0.69           C  
ATOM   1950  CD  GLN A 248      -1.971   3.465 -27.569  1.00  0.69           C  
ATOM   1951  NE2 GLN A 248      -2.646   2.321 -27.573  1.00  0.69           N  
ATOM   1952  OE1 GLN A 248      -1.044   3.694 -28.352  1.00  0.69           O  
ATOM   1953  N   ARG A 249      -0.607   7.487 -24.819  1.00  0.69           N  
ATOM   1954  CA  ARG A 249       0.363   7.502 -23.729  1.00  0.69           C  
ATOM   1955  C   ARG A 249      -0.190   8.241 -22.515  1.00  0.69           C  
ATOM   1956  CB  ARG A 249       1.673   8.147 -24.183  1.00  0.69           C  
ATOM   1957  O   ARG A 249      -0.038   7.783 -21.380  1.00  0.69           O  
ATOM   1958  CG  ARG A 249       2.758   8.156 -23.118  1.00  0.69           C  
ATOM   1959  CD  ARG A 249       4.013   8.873 -23.595  1.00  0.69           C  
ATOM   1960  NE  ARG A 249       4.938   9.131 -22.496  1.00  0.69           N  
ATOM   1961  NH1 ARG A 249       6.530  10.173 -23.806  1.00  0.69           N  
ATOM   1962  NH2 ARG A 249       6.876   9.925 -21.554  1.00  0.69           N  
ATOM   1963  CZ  ARG A 249       6.113   9.742 -22.621  1.00  0.69           C  
ATOM   1964  N   THR A 250      -0.648   9.381 -22.840  1.00  0.73           N  
ATOM   1965  CA  THR A 250      -1.183  10.216 -21.770  1.00  0.73           C  
ATOM   1966  C   THR A 250      -2.316   9.501 -21.040  1.00  0.73           C  
ATOM   1967  CB  THR A 250      -1.690  11.565 -22.315  1.00  0.73           C  
ATOM   1968  O   THR A 250      -2.387   9.534 -19.810  1.00  0.73           O  
ATOM   1969  CG2 THR A 250      -2.201  12.456 -21.188  1.00  0.73           C  
ATOM   1970  OG1 THR A 250      -0.618  12.234 -22.990  1.00  0.73           O  
ATOM   1971  N   ARG A 251      -3.117   8.750 -21.779  1.00  0.79           N  
ATOM   1972  CA  ARG A 251      -4.236   8.024 -21.187  1.00  0.79           C  
ATOM   1973  C   ARG A 251      -3.743   6.894 -20.290  1.00  0.79           C  
ATOM   1974  CB  ARG A 251      -5.152   7.465 -22.278  1.00  0.79           C  
ATOM   1975  O   ARG A 251      -4.252   6.706 -19.183  1.00  0.79           O  
ATOM   1976  CG  ARG A 251      -5.954   8.527 -23.013  1.00  0.79           C  
ATOM   1977  CD  ARG A 251      -7.093   7.917 -23.819  1.00  0.79           C  
ATOM   1978  NE  ARG A 251      -6.604   6.939 -24.786  1.00  0.79           N  
ATOM   1979  NH1 ARG A 251      -6.524   8.421 -26.556  1.00  0.79           N  
ATOM   1980  NH2 ARG A 251      -5.904   6.235 -26.857  1.00  0.79           N  
ATOM   1981  CZ  ARG A 251      -6.345   7.200 -26.064  1.00  0.79           C  
ATOM   1982  N   LEU A 252      -2.815   6.211 -20.784  1.00  0.81           N  
ATOM   1983  CA  LEU A 252      -2.246   5.111 -20.013  1.00  0.81           C  
ATOM   1984  C   LEU A 252      -1.558   5.628 -18.754  1.00  0.81           C  
ATOM   1985  CB  LEU A 252      -1.252   4.317 -20.864  1.00  0.81           C  
ATOM   1986  O   LEU A 252      -1.704   5.045 -17.677  1.00  0.81           O  
ATOM   1987  CG  LEU A 252      -0.648   3.071 -20.215  1.00  0.81           C  
ATOM   1988  CD1 LEU A 252      -1.747   2.079 -19.849  1.00  0.81           C  
ATOM   1989  CD2 LEU A 252       0.374   2.425 -21.145  1.00  0.81           C  
ATOM   1990  N   LEU A 253      -0.848   6.710 -18.915  1.00  0.83           N  
ATOM   1991  CA  LEU A 253      -0.182   7.354 -17.788  1.00  0.83           C  
ATOM   1992  C   LEU A 253      -1.188   7.741 -16.710  1.00  0.83           C  
ATOM   1993  CB  LEU A 253       0.584   8.594 -18.256  1.00  0.83           C  
ATOM   1994  O   LEU A 253      -0.975   7.463 -15.527  1.00  0.83           O  
ATOM   1995  CG  LEU A 253       1.294   9.403 -17.169  1.00  0.83           C  
ATOM   1996  CD1 LEU A 253       2.431   8.589 -16.560  1.00  0.83           C  
ATOM   1997  CD2 LEU A 253       1.815  10.719 -17.735  1.00  0.83           C  
ATOM   1998  N   LEU A 254      -2.242   8.280 -17.097  1.00  0.84           N  
ATOM   1999  CA  LEU A 254      -3.258   8.739 -16.155  1.00  0.84           C  
ATOM   2000  C   LEU A 254      -3.904   7.559 -15.436  1.00  0.84           C  
ATOM   2001  CB  LEU A 254      -4.329   9.558 -16.879  1.00  0.84           C  
ATOM   2002  O   LEU A 254      -4.185   7.636 -14.238  1.00  0.84           O  
ATOM   2003  CG  LEU A 254      -3.892  10.921 -17.418  1.00  0.84           C  
ATOM   2004  CD1 LEU A 254      -5.052  11.607 -18.131  1.00  0.84           C  
ATOM   2005  CD2 LEU A 254      -3.359  11.797 -16.288  1.00  0.84           C  
ATOM   2006  N   LYS A 255      -4.067   6.469 -16.191  1.00  0.86           N  
ATOM   2007  CA  LYS A 255      -4.639   5.263 -15.599  1.00  0.86           C  
ATOM   2008  C   LYS A 255      -3.736   4.708 -14.502  1.00  0.86           C  
ATOM   2009  CB  LYS A 255      -4.876   4.199 -16.671  1.00  0.86           C  
ATOM   2010  O   LYS A 255      -4.210   4.349 -13.422  1.00  0.86           O  
ATOM   2011  CG  LYS A 255      -5.963   4.561 -17.673  1.00  0.86           C  
ATOM   2012  CD  LYS A 255      -6.087   3.509 -18.768  1.00  0.86           C  
ATOM   2013  CE  LYS A 255      -7.044   3.954 -19.865  1.00  0.86           C  
ATOM   2014  NZ  LYS A 255      -7.065   2.990 -21.006  1.00  0.86           N  
ATOM   2015  N   VAL A 256      -2.478   4.713 -14.808  1.00  0.90           N  
ATOM   2016  CA  VAL A 256      -1.500   4.175 -13.867  1.00  0.90           C  
ATOM   2017  C   VAL A 256      -1.380   5.102 -12.660  1.00  0.90           C  
ATOM   2018  CB  VAL A 256      -0.119   3.983 -14.532  1.00  0.90           C  
ATOM   2019  O   VAL A 256      -1.350   4.641 -11.516  1.00  0.90           O  
ATOM   2020  CG1 VAL A 256       0.931   3.593 -13.494  1.00  0.90           C  
ATOM   2021  CG2 VAL A 256      -0.200   2.931 -15.636  1.00  0.90           C  
ATOM   2022  N   LEU A 257      -1.385   6.390 -12.898  1.00  0.90           N  
ATOM   2023  CA  LEU A 257      -1.268   7.360 -11.815  1.00  0.90           C  
ATOM   2024  C   LEU A 257      -2.478   7.289 -10.890  1.00  0.90           C  
ATOM   2025  CB  LEU A 257      -1.122   8.776 -12.377  1.00  0.90           C  
ATOM   2026  O   LEU A 257      -2.339   7.401  -9.670  1.00  0.90           O  
ATOM   2027  CG  LEU A 257       0.244   9.136 -12.962  1.00  0.90           C  
ATOM   2028  CD1 LEU A 257       0.215  10.543 -13.551  1.00  0.90           C  
ATOM   2029  CD2 LEU A 257       1.330   9.019 -11.898  1.00  0.90           C  
ATOM   2030  N   ALA A 258      -3.544   7.020 -11.496  1.00  0.86           N  
ATOM   2031  CA  ALA A 258      -4.796   7.023 -10.743  1.00  0.86           C  
ATOM   2032  C   ALA A 258      -4.830   5.880  -9.732  1.00  0.86           C  
ATOM   2033  CB  ALA A 258      -5.988   6.925 -11.692  1.00  0.86           C  
ATOM   2034  O   ALA A 258      -5.341   6.041  -8.621  1.00  0.86           O  
ATOM   2035  N   ILE A 259      -4.198   4.766 -10.064  1.00  0.90           N  
ATOM   2036  CA  ILE A 259      -4.287   3.605  -9.186  1.00  0.90           C  
ATOM   2037  C   ILE A 259      -3.045   3.530  -8.301  1.00  0.90           C  
ATOM   2038  CB  ILE A 259      -4.450   2.297  -9.993  1.00  0.90           C  
ATOM   2039  O   ILE A 259      -3.018   2.783  -7.320  1.00  0.90           O  
ATOM   2040  CG1 ILE A 259      -3.253   2.095 -10.929  1.00  0.90           C  
ATOM   2041  CG2 ILE A 259      -5.764   2.308 -10.779  1.00  0.90           C  
ATOM   2042  CD1 ILE A 259      -3.169   0.701 -11.534  1.00  0.90           C  
ATOM   2043  N   SER A 260      -2.044   4.332  -8.560  1.00  0.93           N  
ATOM   2044  CA  SER A 260      -0.757   4.246  -7.877  1.00  0.93           C  
ATOM   2045  C   SER A 260      -0.766   5.048  -6.580  1.00  0.93           C  
ATOM   2046  CB  SER A 260       0.367   4.744  -8.786  1.00  0.93           C  
ATOM   2047  O   SER A 260      -1.321   6.148  -6.527  1.00  0.93           O  
ATOM   2048  OG  SER A 260       0.469   3.938  -9.947  1.00  0.93           O  
ATOM   2049  N   ASP A 261      -0.165   4.494  -5.562  1.00  0.93           N  
ATOM   2050  CA  ASP A 261       0.061   5.179  -4.293  1.00  0.93           C  
ATOM   2051  C   ASP A 261       1.418   5.879  -4.280  1.00  0.93           C  
ATOM   2052  CB  ASP A 261      -0.034   4.193  -3.127  1.00  0.93           C  
ATOM   2053  O   ASP A 261       1.562   6.955  -3.696  1.00  0.93           O  
ATOM   2054  CG  ASP A 261      -1.389   3.515  -3.032  1.00  0.93           C  
ATOM   2055  OD1 ASP A 261      -2.371   4.169  -2.619  1.00  0.93           O  
ATOM   2056  OD2 ASP A 261      -1.476   2.314  -3.370  1.00  0.93           O  
ATOM   2057  N   LEU A 262       2.342   5.246  -4.839  1.00  0.95           N  
ATOM   2058  CA  LEU A 262       3.719   5.722  -4.923  1.00  0.95           C  
ATOM   2059  C   LEU A 262       4.285   5.502  -6.322  1.00  0.95           C  
ATOM   2060  CB  LEU A 262       4.596   5.012  -3.887  1.00  0.95           C  
ATOM   2061  O   LEU A 262       4.063   4.451  -6.928  1.00  0.95           O  
ATOM   2062  CG  LEU A 262       6.031   5.522  -3.752  1.00  0.95           C  
ATOM   2063  CD1 LEU A 262       6.069   6.777  -2.887  1.00  0.95           C  
ATOM   2064  CD2 LEU A 262       6.931   4.437  -3.169  1.00  0.95           C  
ATOM   2065  N   VAL A 263       4.971   6.504  -6.797  1.00  0.95           N  
ATOM   2066  CA  VAL A 263       5.596   6.416  -8.112  1.00  0.95           C  
ATOM   2067  C   VAL A 263       7.105   6.612  -7.982  1.00  0.95           C  
ATOM   2068  CB  VAL A 263       5.007   7.455  -9.092  1.00  0.95           C  
ATOM   2069  O   VAL A 263       7.561   7.534  -7.301  1.00  0.95           O  
ATOM   2070  CG1 VAL A 263       5.782   7.457 -10.408  1.00  0.95           C  
ATOM   2071  CG2 VAL A 263       3.526   7.173  -9.341  1.00  0.95           C  
ATOM   2072  N   ILE A 264       7.798   5.737  -8.609  1.00  0.96           N  
ATOM   2073  CA  ILE A 264       9.248   5.872  -8.691  1.00  0.96           C  
ATOM   2074  C   ILE A 264       9.640   6.392 -10.073  1.00  0.96           C  
ATOM   2075  CB  ILE A 264       9.959   4.531  -8.402  1.00  0.96           C  
ATOM   2076  O   ILE A 264       9.279   5.799 -11.092  1.00  0.96           O  
ATOM   2077  CG1 ILE A 264       9.552   3.998  -7.023  1.00  0.96           C  
ATOM   2078  CG2 ILE A 264      11.479   4.693  -8.500  1.00  0.96           C  
ATOM   2079  CD1 ILE A 264       9.970   2.556  -6.769  1.00  0.96           C  
ATOM   2080  N   TYR A 265      10.250   7.499 -10.009  1.00  0.94           N  
ATOM   2081  CA  TYR A 265      10.865   7.967 -11.246  1.00  0.94           C  
ATOM   2082  C   TYR A 265      12.348   7.615 -11.284  1.00  0.94           C  
ATOM   2083  CB  TYR A 265      10.683   9.480 -11.398  1.00  0.94           C  
ATOM   2084  O   TYR A 265      13.146   8.182 -10.534  1.00  0.94           O  
ATOM   2085  CG  TYR A 265      11.058  10.002 -12.764  1.00  0.94           C  
ATOM   2086  CD1 TYR A 265      12.387  10.257 -13.093  1.00  0.94           C  
ATOM   2087  CD2 TYR A 265      10.084  10.242 -13.727  1.00  0.94           C  
ATOM   2088  CE1 TYR A 265      12.737  10.740 -14.349  1.00  0.94           C  
ATOM   2089  CE2 TYR A 265      10.422  10.725 -14.987  1.00  0.94           C  
ATOM   2090  OH  TYR A 265      12.090  11.448 -16.534  1.00  0.94           O  
ATOM   2091  CZ  TYR A 265      11.749  10.970 -15.288  1.00  0.94           C  
ATOM   2092  N   ARG A 266      12.648   6.735 -12.205  1.00  0.93           N  
ATOM   2093  CA  ARG A 266      14.018   6.240 -12.283  1.00  0.93           C  
ATOM   2094  C   ARG A 266      14.818   7.004 -13.334  1.00  0.93           C  
ATOM   2095  CB  ARG A 266      14.032   4.743 -12.600  1.00  0.93           C  
ATOM   2096  O   ARG A 266      14.370   7.156 -14.472  1.00  0.93           O  
ATOM   2097  CG  ARG A 266      15.408   4.200 -12.952  1.00  0.93           C  
ATOM   2098  CD  ARG A 266      16.306   4.104 -11.726  1.00  0.93           C  
ATOM   2099  NE  ARG A 266      17.558   3.415 -12.028  1.00  0.93           N  
ATOM   2100  NH1 ARG A 266      18.585   3.971 -10.035  1.00  0.93           N  
ATOM   2101  NH2 ARG A 266      19.700   2.711 -11.592  1.00  0.93           N  
ATOM   2102  CZ  ARG A 266      18.611   3.367 -11.218  1.00  0.93           C  
ATOM   2103  N   THR A 267      16.029   7.500 -12.980  1.00  0.91           N  
ATOM   2104  CA  THR A 267      16.917   8.148 -13.938  1.00  0.91           C  
ATOM   2105  C   THR A 267      18.367   7.738 -13.695  1.00  0.91           C  
ATOM   2106  CB  THR A 267      16.795   9.681 -13.865  1.00  0.91           C  
ATOM   2107  O   THR A 267      18.811   7.658 -12.548  1.00  0.91           O  
ATOM   2108  CG2 THR A 267      17.181  10.199 -12.484  1.00  0.91           C  
ATOM   2109  OG1 THR A 267      17.662  10.271 -14.843  1.00  0.91           O  
ATOM   2110  N   HIS A 268      18.986   7.404 -14.786  1.00  0.89           N  
ATOM   2111  CA  HIS A 268      20.394   7.026 -14.760  1.00  0.89           C  
ATOM   2112  C   HIS A 268      21.269   8.115 -15.372  1.00  0.89           C  
ATOM   2113  CB  HIS A 268      20.608   5.704 -15.499  1.00  0.89           C  
ATOM   2114  O   HIS A 268      22.458   7.898 -15.617  1.00  0.89           O  
ATOM   2115  CG  HIS A 268      21.909   5.041 -15.178  1.00  0.89           C  
ATOM   2116  CD2 HIS A 268      22.290   4.299 -14.112  1.00  0.89           C  
ATOM   2117  ND1 HIS A 268      23.004   5.109 -16.012  1.00  0.89           N  
ATOM   2118  CE1 HIS A 268      24.005   4.434 -15.471  1.00  0.89           C  
ATOM   2119  NE2 HIS A 268      23.598   3.933 -14.318  1.00  0.89           N  
ATOM   2120  N   ALA A 269      20.742   9.324 -15.463  1.00  0.88           N  
ATOM   2121  CA  ALA A 269      21.496  10.447 -16.014  1.00  0.88           C  
ATOM   2122  C   ALA A 269      22.415  11.060 -14.961  1.00  0.88           C  
ATOM   2123  CB  ALA A 269      20.545  11.506 -16.566  1.00  0.88           C  
ATOM   2124  O   ALA A 269      22.130  10.990 -13.763  1.00  0.88           O  
ATOM   2125  N   ASP A 270      23.565  11.558 -15.401  1.00  0.87           N  
ATOM   2126  CA  ASP A 270      24.536  12.171 -14.500  1.00  0.87           C  
ATOM   2127  C   ASP A 270      23.959  13.421 -13.839  1.00  0.87           C  
ATOM   2128  CB  ASP A 270      25.821  12.521 -15.253  1.00  0.87           C  
ATOM   2129  O   ASP A 270      24.328  13.761 -12.713  1.00  0.87           O  
ATOM   2130  CG  ASP A 270      26.731  11.323 -15.461  1.00  0.87           C  
ATOM   2131  OD1 ASP A 270      26.648  10.351 -14.680  1.00  0.87           O  
ATOM   2132  OD2 ASP A 270      27.541  11.353 -16.414  1.00  0.87           O  
ATOM   2133  N   ARG A 271      23.016  14.016 -14.562  1.00  0.87           N  
ATOM   2134  CA  ARG A 271      22.313  15.183 -14.039  1.00  0.87           C  
ATOM   2135  C   ARG A 271      20.806  15.046 -14.230  1.00  0.87           C  
ATOM   2136  CB  ARG A 271      22.813  16.461 -14.716  1.00  0.87           C  
ATOM   2137  O   ARG A 271      20.350  14.281 -15.082  1.00  0.87           O  
ATOM   2138  CG  ARG A 271      24.302  16.711 -14.537  1.00  0.87           C  
ATOM   2139  CD  ARG A 271      24.748  17.987 -15.236  1.00  0.87           C  
ATOM   2140  NE  ARG A 271      26.183  18.213 -15.083  1.00  0.87           N  
ATOM   2141  NH1 ARG A 271      26.160  20.325 -16.019  1.00  0.87           N  
ATOM   2142  NH2 ARG A 271      28.128  19.418 -15.272  1.00  0.87           N  
ATOM   2143  CZ  ARG A 271      26.820  19.318 -15.459  1.00  0.87           C  
ATOM   2144  N   LEU A 272      20.142  15.840 -13.370  1.00  0.89           N  
ATOM   2145  CA  LEU A 272      18.695  15.870 -13.552  1.00  0.89           C  
ATOM   2146  C   LEU A 272      18.303  16.880 -14.624  1.00  0.89           C  
ATOM   2147  CB  LEU A 272      17.996  16.210 -12.233  1.00  0.89           C  
ATOM   2148  O   LEU A 272      18.387  18.091 -14.403  1.00  0.89           O  
ATOM   2149  CG  LEU A 272      18.178  15.208 -11.091  1.00  0.89           C  
ATOM   2150  CD1 LEU A 272      17.536  15.739  -9.814  1.00  0.89           C  
ATOM   2151  CD2 LEU A 272      17.589  13.853 -11.469  1.00  0.89           C  
ATOM   2152  N   HIS A 273      17.911  16.399 -15.748  1.00  0.86           N  
ATOM   2153  CA  HIS A 273      17.584  17.254 -16.884  1.00  0.86           C  
ATOM   2154  C   HIS A 273      16.180  17.833 -16.751  1.00  0.86           C  
ATOM   2155  CB  HIS A 273      17.710  16.476 -18.195  1.00  0.86           C  
ATOM   2156  O   HIS A 273      15.364  17.324 -15.979  1.00  0.86           O  
ATOM   2157  CG  HIS A 273      19.108  16.044 -18.504  1.00  0.86           C  
ATOM   2158  CD2 HIS A 273      19.694  14.825 -18.452  1.00  0.86           C  
ATOM   2159  ND1 HIS A 273      20.083  16.923 -18.923  1.00  0.86           N  
ATOM   2160  CE1 HIS A 273      21.211  16.261 -19.117  1.00  0.86           C  
ATOM   2161  NE2 HIS A 273      21.002  14.986 -18.837  1.00  0.86           N  
ATOM   2162  N   ASN A 274      15.925  18.921 -17.501  1.00  0.85           N  
ATOM   2163  CA  ASN A 274      14.644  19.619 -17.486  1.00  0.85           C  
ATOM   2164  C   ASN A 274      13.509  18.718 -17.963  1.00  0.85           C  
ATOM   2165  CB  ASN A 274      14.712  20.886 -18.341  1.00  0.85           C  
ATOM   2166  O   ASN A 274      12.356  18.903 -17.570  1.00  0.85           O  
ATOM   2167  CG  ASN A 274      15.539  21.981 -17.698  1.00  0.85           C  
ATOM   2168  ND2 ASN A 274      15.934  22.970 -18.492  1.00  0.85           N  
ATOM   2169  OD1 ASN A 274      15.822  21.939 -16.498  1.00  0.85           O  
ATOM   2170  N   ASP A 275      13.786  17.750 -18.679  1.00  0.80           N  
ATOM   2171  CA  ASP A 275      12.778  16.857 -19.241  1.00  0.80           C  
ATOM   2172  C   ASP A 275      12.021  16.120 -18.139  1.00  0.80           C  
ATOM   2173  CB  ASP A 275      13.425  15.852 -20.197  1.00  0.80           C  
ATOM   2174  O   ASP A 275      10.824  15.856 -18.270  1.00  0.80           O  
ATOM   2175  CG  ASP A 275      14.568  15.081 -19.561  1.00  0.80           C  
ATOM   2176  OD1 ASP A 275      15.164  15.572 -18.578  1.00  0.80           O  
ATOM   2177  OD2 ASP A 275      14.879  13.972 -20.049  1.00  0.80           O  
ATOM   2178  N   LEU A 276      12.774  15.753 -17.144  1.00  0.87           N  
ATOM   2179  CA  LEU A 276      12.157  15.095 -15.998  1.00  0.87           C  
ATOM   2180  C   LEU A 276      11.090  15.985 -15.370  1.00  0.87           C  
ATOM   2181  CB  LEU A 276      13.216  14.733 -14.953  1.00  0.87           C  
ATOM   2182  O   LEU A 276       9.961  15.543 -15.143  1.00  0.87           O  
ATOM   2183  CG  LEU A 276      12.696  14.192 -13.621  1.00  0.87           C  
ATOM   2184  CD1 LEU A 276      13.535  13.001 -13.169  1.00  0.87           C  
ATOM   2185  CD2 LEU A 276      12.699  15.287 -12.560  1.00  0.87           C  
ATOM   2186  N   PHE A 277      11.426  17.169 -15.139  1.00  0.89           N  
ATOM   2187  CA  PHE A 277      10.538  18.121 -14.480  1.00  0.89           C  
ATOM   2188  C   PHE A 277       9.360  18.474 -15.380  1.00  0.89           C  
ATOM   2189  CB  PHE A 277      11.302  19.391 -14.093  1.00  0.89           C  
ATOM   2190  O   PHE A 277       8.230  18.609 -14.907  1.00  0.89           O  
ATOM   2191  CG  PHE A 277      12.419  19.152 -13.113  1.00  0.89           C  
ATOM   2192  CD1 PHE A 277      12.174  19.149 -11.745  1.00  0.89           C  
ATOM   2193  CD2 PHE A 277      13.716  18.932 -13.560  1.00  0.89           C  
ATOM   2194  CE1 PHE A 277      13.206  18.928 -10.836  1.00  0.89           C  
ATOM   2195  CE2 PHE A 277      14.752  18.711 -12.657  1.00  0.89           C  
ATOM   2196  CZ  PHE A 277      14.495  18.710 -11.296  1.00  0.89           C  
ATOM   2197  N   LYS A 278       9.656  18.597 -16.612  1.00  0.82           N  
ATOM   2198  CA  LYS A 278       8.587  18.831 -17.578  1.00  0.82           C  
ATOM   2199  C   LYS A 278       7.603  17.665 -17.603  1.00  0.82           C  
ATOM   2200  CB  LYS A 278       9.167  19.058 -18.975  1.00  0.82           C  
ATOM   2201  O   LYS A 278       6.388  17.872 -17.620  1.00  0.82           O  
ATOM   2202  CG  LYS A 278       8.135  19.477 -20.012  1.00  0.82           C  
ATOM   2203  CD  LYS A 278       8.782  19.760 -21.362  1.00  0.82           C  
ATOM   2204  CE  LYS A 278       7.744  20.112 -22.418  1.00  0.82           C  
ATOM   2205  NZ  LYS A 278       8.369  20.334 -23.757  1.00  0.82           N  
ATOM   2206  N   PHE A 279       8.125  16.576 -17.563  1.00  0.85           N  
ATOM   2207  CA  PHE A 279       7.297  15.376 -17.585  1.00  0.85           C  
ATOM   2208  C   PHE A 279       6.390  15.322 -16.362  1.00  0.85           C  
ATOM   2209  CB  PHE A 279       8.171  14.120 -17.648  1.00  0.85           C  
ATOM   2210  O   PHE A 279       5.177  15.144 -16.489  1.00  0.85           O  
ATOM   2211  CG  PHE A 279       7.408  12.839 -17.445  1.00  0.85           C  
ATOM   2212  CD1 PHE A 279       7.436  12.183 -16.220  1.00  0.85           C  
ATOM   2213  CD2 PHE A 279       6.662  12.290 -18.480  1.00  0.85           C  
ATOM   2214  CE1 PHE A 279       6.730  10.997 -16.030  1.00  0.85           C  
ATOM   2215  CE2 PHE A 279       5.954  11.105 -18.297  1.00  0.85           C  
ATOM   2216  CZ  PHE A 279       5.990  10.460 -17.072  1.00  0.85           C  
ATOM   2217  N   LEU A 280       6.989  15.401 -15.234  1.00  0.90           N  
ATOM   2218  CA  LEU A 280       6.210  15.338 -14.002  1.00  0.90           C  
ATOM   2219  C   LEU A 280       5.208  16.485 -13.933  1.00  0.90           C  
ATOM   2220  CB  LEU A 280       7.133  15.376 -12.781  1.00  0.90           C  
ATOM   2221  O   LEU A 280       4.073  16.298 -13.490  1.00  0.90           O  
ATOM   2222  CG  LEU A 280       7.981  14.127 -12.532  1.00  0.90           C  
ATOM   2223  CD1 LEU A 280       8.862  14.321 -11.303  1.00  0.90           C  
ATOM   2224  CD2 LEU A 280       7.091  12.900 -12.370  1.00  0.90           C  
ATOM   2225  N   GLY A 281       5.681  17.643 -14.355  1.00  0.87           N  
ATOM   2226  CA  GLY A 281       4.785  18.787 -14.406  1.00  0.87           C  
ATOM   2227  C   GLY A 281       3.594  18.572 -15.321  1.00  0.87           C  
ATOM   2228  O   GLY A 281       2.456  18.858 -14.944  1.00  0.87           O  
ATOM   2229  N   ASP A 282       3.819  18.063 -16.476  1.00  0.81           N  
ATOM   2230  CA  ASP A 282       2.765  17.780 -17.445  1.00  0.81           C  
ATOM   2231  C   ASP A 282       1.824  16.693 -16.931  1.00  0.81           C  
ATOM   2232  CB  ASP A 282       3.369  17.360 -18.787  1.00  0.81           C  
ATOM   2233  O   ASP A 282       0.606  16.787 -17.103  1.00  0.81           O  
ATOM   2234  CG  ASP A 282       4.050  18.505 -19.515  1.00  0.81           C  
ATOM   2235  OD1 ASP A 282       3.855  19.677 -19.127  1.00  0.81           O  
ATOM   2236  OD2 ASP A 282       4.787  18.234 -20.488  1.00  0.81           O  
ATOM   2237  N   ALA A 283       2.430  15.735 -16.355  1.00  0.85           N  
ATOM   2238  CA  ALA A 283       1.629  14.653 -15.788  1.00  0.85           C  
ATOM   2239  C   ALA A 283       0.693  15.175 -14.702  1.00  0.85           C  
ATOM   2240  CB  ALA A 283       2.534  13.560 -15.226  1.00  0.85           C  
ATOM   2241  O   ALA A 283      -0.480  14.799 -14.652  1.00  0.85           O  
ATOM   2242  N   SER A 284       1.240  16.013 -13.899  1.00  0.89           N  
ATOM   2243  CA  SER A 284       0.465  16.618 -12.821  1.00  0.89           C  
ATOM   2244  C   SER A 284      -0.703  17.430 -13.368  1.00  0.89           C  
ATOM   2245  CB  SER A 284       1.356  17.510 -11.955  1.00  0.89           C  
ATOM   2246  O   SER A 284      -1.839  17.277 -12.914  1.00  0.89           O  
ATOM   2247  OG  SER A 284       0.594  18.159 -10.951  1.00  0.89           O  
ATOM   2248  N   GLU A 285      -0.450  18.195 -14.343  1.00  0.84           N  
ATOM   2249  CA  GLU A 285      -1.473  19.028 -14.968  1.00  0.84           C  
ATOM   2250  C   GLU A 285      -2.562  18.174 -15.611  1.00  0.84           C  
ATOM   2251  CB  GLU A 285      -0.847  19.956 -16.011  1.00  0.84           C  
ATOM   2252  O   GLU A 285      -3.752  18.466 -15.469  1.00  0.84           O  
ATOM   2253  CG  GLU A 285      -1.793  21.032 -16.524  1.00  0.84           C  
ATOM   2254  CD  GLU A 285      -1.133  22.000 -17.493  1.00  0.84           C  
ATOM   2255  OE1 GLU A 285      -1.828  22.895 -18.024  1.00  0.84           O  
ATOM   2256  OE2 GLU A 285       0.089  21.860 -17.724  1.00  0.84           O  
ATOM   2257  N   ALA A 286      -2.092  17.212 -16.293  1.00  0.81           N  
ATOM   2258  CA  ALA A 286      -3.040  16.318 -16.953  1.00  0.81           C  
ATOM   2259  C   ALA A 286      -3.905  15.585 -15.932  1.00  0.81           C  
ATOM   2260  CB  ALA A 286      -2.300  15.316 -17.836  1.00  0.81           C  
ATOM   2261  O   ALA A 286      -5.115  15.445 -16.121  1.00  0.81           O  
ATOM   2262  N   TYR A 287      -3.300  15.147 -14.895  1.00  0.86           N  
ATOM   2263  CA  TYR A 287      -4.003  14.453 -13.821  1.00  0.86           C  
ATOM   2264  C   TYR A 287      -5.083  15.341 -13.214  1.00  0.86           C  
ATOM   2265  CB  TYR A 287      -3.020  14.009 -12.734  1.00  0.86           C  
ATOM   2266  O   TYR A 287      -6.228  14.913 -13.052  1.00  0.86           O  
ATOM   2267  CG  TYR A 287      -3.662  13.213 -11.624  1.00  0.86           C  
ATOM   2268  CD1 TYR A 287      -4.132  13.840 -10.472  1.00  0.86           C  
ATOM   2269  CD2 TYR A 287      -3.798  11.832 -11.723  1.00  0.86           C  
ATOM   2270  CE1 TYR A 287      -4.723  13.110  -9.446  1.00  0.86           C  
ATOM   2271  CE2 TYR A 287      -4.387  11.092 -10.703  1.00  0.86           C  
ATOM   2272  OH  TYR A 287      -5.430  11.012  -8.557  1.00  0.86           O  
ATOM   2273  CZ  TYR A 287      -4.846  11.739  -9.570  1.00  0.86           C  
ATOM   2274  N   LEU A 288      -4.779  16.540 -12.942  1.00  0.84           N  
ATOM   2275  CA  LEU A 288      -5.711  17.477 -12.325  1.00  0.84           C  
ATOM   2276  C   LEU A 288      -6.818  17.864 -13.300  1.00  0.84           C  
ATOM   2277  CB  LEU A 288      -4.974  18.731 -11.847  1.00  0.84           C  
ATOM   2278  O   LEU A 288      -7.978  18.001 -12.906  1.00  0.84           O  
ATOM   2279  CG  LEU A 288      -4.055  18.557 -10.637  1.00  0.84           C  
ATOM   2280  CD1 LEU A 288      -3.290  19.848 -10.363  1.00  0.84           C  
ATOM   2281  CD2 LEU A 288      -4.858  18.135  -9.412  1.00  0.84           C  
ATOM   2282  N   LYS A 289      -6.374  18.009 -14.471  1.00  0.80           N  
ATOM   2283  CA  LYS A 289      -7.338  18.382 -15.502  1.00  0.80           C  
ATOM   2284  C   LYS A 289      -8.415  17.312 -15.659  1.00  0.80           C  
ATOM   2285  CB  LYS A 289      -6.632  18.615 -16.838  1.00  0.80           C  
ATOM   2286  O   LYS A 289      -9.604  17.627 -15.734  1.00  0.80           O  
ATOM   2287  CG  LYS A 289      -7.561  19.055 -17.961  1.00  0.80           C  
ATOM   2288  CD  LYS A 289      -6.803  19.257 -19.266  1.00  0.80           C  
ATOM   2289  CE  LYS A 289      -7.743  19.612 -20.410  1.00  0.80           C  
ATOM   2290  NZ  LYS A 289      -7.004  19.814 -21.692  1.00  0.80           N  
ATOM   2291  N   HIS A 290      -8.047  16.064 -15.565  1.00  0.76           N  
ATOM   2292  CA  HIS A 290      -8.976  14.993 -15.906  1.00  0.76           C  
ATOM   2293  C   HIS A 290      -9.724  14.500 -14.673  1.00  0.76           C  
ATOM   2294  CB  HIS A 290      -8.233  13.831 -16.569  1.00  0.76           C  
ATOM   2295  O   HIS A 290     -10.851  14.010 -14.780  1.00  0.76           O  
ATOM   2296  CG  HIS A 290      -7.860  14.092 -17.994  1.00  0.76           C  
ATOM   2297  CD2 HIS A 290      -6.671  14.408 -18.558  1.00  0.76           C  
ATOM   2298  ND1 HIS A 290      -8.775  14.043 -19.023  1.00  0.76           N  
ATOM   2299  CE1 HIS A 290      -8.162  14.317 -20.163  1.00  0.76           C  
ATOM   2300  NE2 HIS A 290      -6.884  14.542 -19.907  1.00  0.76           N  
ATOM   2301  N   PHE A 291      -9.092  14.692 -13.508  1.00  0.80           N  
ATOM   2302  CA  PHE A 291      -9.666  13.979 -12.373  1.00  0.80           C  
ATOM   2303  C   PHE A 291     -10.144  14.957 -11.306  1.00  0.80           C  
ATOM   2304  CB  PHE A 291      -8.645  13.007 -11.775  1.00  0.80           C  
ATOM   2305  O   PHE A 291     -10.627  14.544 -10.250  1.00  0.80           O  
ATOM   2306  CG  PHE A 291      -8.282  11.869 -12.691  1.00  0.80           C  
ATOM   2307  CD1 PHE A 291      -9.246  10.960 -13.108  1.00  0.80           C  
ATOM   2308  CD2 PHE A 291      -6.976  11.709 -13.134  1.00  0.80           C  
ATOM   2309  CE1 PHE A 291      -8.913   9.905 -13.956  1.00  0.80           C  
ATOM   2310  CE2 PHE A 291      -6.635  10.658 -13.981  1.00  0.80           C  
ATOM   2311  CZ  PHE A 291      -7.605   9.757 -14.390  1.00  0.80           C  
ATOM   2312  N   THR A 292     -10.043  16.280 -11.581  1.00  0.79           N  
ATOM   2313  CA  THR A 292     -10.397  17.293 -10.592  1.00  0.79           C  
ATOM   2314  C   THR A 292     -11.862  17.163 -10.186  1.00  0.79           C  
ATOM   2315  CB  THR A 292     -10.134  18.712 -11.128  1.00  0.79           C  
ATOM   2316  O   THR A 292     -12.187  17.195  -8.997  1.00  0.79           O  
ATOM   2317  CG2 THR A 292     -10.580  19.771 -10.125  1.00  0.79           C  
ATOM   2318  OG1 THR A 292      -8.732  18.869 -11.380  1.00  0.79           O  
ATOM   2319  N   LYS A 293     -12.723  17.035 -11.152  1.00  0.73           N  
ATOM   2320  CA  LYS A 293     -14.156  16.943 -10.889  1.00  0.73           C  
ATOM   2321  C   LYS A 293     -14.478  15.733 -10.017  1.00  0.73           C  
ATOM   2322  CB  LYS A 293     -14.940  16.867 -12.200  1.00  0.73           C  
ATOM   2323  O   LYS A 293     -15.227  15.843  -9.044  1.00  0.73           O  
ATOM   2324  CG  LYS A 293     -14.965  18.172 -12.982  1.00  0.73           C  
ATOM   2325  CD  LYS A 293     -15.827  18.058 -14.233  1.00  0.73           C  
ATOM   2326  CE  LYS A 293     -15.773  19.330 -15.069  1.00  0.73           C  
ATOM   2327  NZ  LYS A 293     -16.600  19.214 -16.307  1.00  0.73           N  
ATOM   2328  N   GLU A 294     -13.839  14.682 -10.337  1.00  0.73           N  
ATOM   2329  CA  GLU A 294     -14.088  13.434  -9.623  1.00  0.73           C  
ATOM   2330  C   GLU A 294     -13.492  13.472  -8.219  1.00  0.73           C  
ATOM   2331  CB  GLU A 294     -13.520  12.245 -10.404  1.00  0.73           C  
ATOM   2332  O   GLU A 294     -14.095  12.968  -7.269  1.00  0.73           O  
ATOM   2333  CG  GLU A 294     -14.263  11.947 -11.698  1.00  0.73           C  
ATOM   2334  CD  GLU A 294     -15.690  11.473 -11.475  1.00  0.73           C  
ATOM   2335  OE1 GLU A 294     -16.533  11.633 -12.386  1.00  0.73           O  
ATOM   2336  OE2 GLU A 294     -15.968  10.937 -10.379  1.00  0.73           O  
ATOM   2337  N   LEU A 295     -12.329  14.011  -8.169  1.00  0.74           N  
ATOM   2338  CA  LEU A 295     -11.671  14.127  -6.872  1.00  0.74           C  
ATOM   2339  C   LEU A 295     -12.473  15.022  -5.933  1.00  0.74           C  
ATOM   2340  CB  LEU A 295     -10.253  14.682  -7.039  1.00  0.74           C  
ATOM   2341  O   LEU A 295     -12.599  14.725  -4.743  1.00  0.74           O  
ATOM   2342  CG  LEU A 295      -9.208  13.715  -7.596  1.00  0.74           C  
ATOM   2343  CD1 LEU A 295      -7.918  14.460  -7.923  1.00  0.74           C  
ATOM   2344  CD2 LEU A 295      -8.943  12.585  -6.607  1.00  0.74           C  
ATOM   2345  N   LYS A 296     -13.094  16.065  -6.457  1.00  0.75           N  
ATOM   2346  CA  LYS A 296     -13.926  16.967  -5.666  1.00  0.75           C  
ATOM   2347  C   LYS A 296     -15.184  16.260  -5.169  1.00  0.75           C  
ATOM   2348  CB  LYS A 296     -14.307  18.202  -6.484  1.00  0.75           C  
ATOM   2349  O   LYS A 296     -15.588  16.436  -4.018  1.00  0.75           O  
ATOM   2350  CG  LYS A 296     -13.187  19.222  -6.622  1.00  0.75           C  
ATOM   2351  CD  LYS A 296     -13.658  20.473  -7.353  1.00  0.75           C  
ATOM   2352  CE  LYS A 296     -12.539  21.498  -7.487  1.00  0.75           C  
ATOM   2353  NZ  LYS A 296     -12.978  22.700  -8.257  1.00  0.75           N  
ATOM   2354  N   ALA A 297     -15.727  15.520  -6.076  1.00  0.72           N  
ATOM   2355  CA  ALA A 297     -16.926  14.761  -5.730  1.00  0.72           C  
ATOM   2356  C   ALA A 297     -16.638  13.758  -4.617  1.00  0.72           C  
ATOM   2357  CB  ALA A 297     -17.476  14.043  -6.960  1.00  0.72           C  
ATOM   2358  O   ALA A 297     -17.431  13.611  -3.684  1.00  0.72           O  
ATOM   2359  N   THR A 298     -15.521  13.120  -4.701  1.00  0.68           N  
ATOM   2360  CA  THR A 298     -15.136  12.113  -3.718  1.00  0.68           C  
ATOM   2361  C   THR A 298     -14.846  12.759  -2.367  1.00  0.68           C  
ATOM   2362  CB  THR A 298     -13.902  11.320  -4.186  1.00  0.68           C  
ATOM   2363  O   THR A 298     -15.245  12.236  -1.324  1.00  0.68           O  
ATOM   2364  CG2 THR A 298     -13.551  10.214  -3.196  1.00  0.68           C  
ATOM   2365  OG1 THR A 298     -14.175  10.732  -5.464  1.00  0.68           O  
ATOM   2366  N   THR A 299     -14.156  13.874  -2.386  1.00  0.70           N  
ATOM   2367  CA  THR A 299     -13.834  14.602  -1.163  1.00  0.70           C  
ATOM   2368  C   THR A 299     -15.105  15.076  -0.465  1.00  0.70           C  
ATOM   2369  CB  THR A 299     -12.925  15.811  -1.456  1.00  0.70           C  
ATOM   2370  O   THR A 299     -15.198  15.034   0.764  1.00  0.70           O  
ATOM   2371  CG2 THR A 299     -12.465  16.478  -0.164  1.00  0.70           C  
ATOM   2372  OG1 THR A 299     -11.775  15.370  -2.188  1.00  0.70           O  
ATOM   2373  N   ALA A 300     -16.027  15.503  -1.257  1.00  0.70           N  
ATOM   2374  CA  ALA A 300     -17.308  15.950  -0.717  1.00  0.70           C  
ATOM   2375  C   ALA A 300     -18.070  14.791  -0.079  1.00  0.70           C  
ATOM   2376  CB  ALA A 300     -18.151  16.597  -1.813  1.00  0.70           C  
ATOM   2377  O   ALA A 300     -18.628  14.932   1.011  1.00  0.70           O  
ATOM   2378  N   ARG A 301     -18.008  13.634  -0.723  1.00  0.67           N  
ATOM   2379  CA  ARG A 301     -18.707  12.446  -0.246  1.00  0.67           C  
ATOM   2380  C   ARG A 301     -18.068  11.910   1.031  1.00  0.67           C  
ATOM   2381  CB  ARG A 301     -18.717  11.359  -1.323  1.00  0.67           C  
ATOM   2382  O   ARG A 301     -18.769  11.466   1.943  1.00  0.67           O  
ATOM   2383  CG  ARG A 301     -19.681  11.633  -2.466  1.00  0.67           C  
ATOM   2384  CD  ARG A 301     -19.914  10.392  -3.317  1.00  0.67           C  
ATOM   2385  NE  ARG A 301     -18.661   9.852  -3.838  1.00  0.67           N  
ATOM   2386  NH1 ARG A 301     -18.846  10.861  -5.908  1.00  0.67           N  
ATOM   2387  NH2 ARG A 301     -17.032   9.545  -5.427  1.00  0.67           N  
ATOM   2388  CZ  ARG A 301     -18.183  10.087  -5.056  1.00  0.67           C  
ATOM   2389  N   CYS A 302     -16.719  12.091   1.081  1.00  0.64           N  
ATOM   2390  CA  CYS A 302     -15.988  11.510   2.201  1.00  0.64           C  
ATOM   2391  C   CYS A 302     -15.757  12.544   3.297  1.00  0.64           C  
ATOM   2392  CB  CYS A 302     -14.649  10.943   1.731  1.00  0.64           C  
ATOM   2393  O   CYS A 302     -15.188  12.228   4.344  1.00  0.64           O  
ATOM   2394  SG  CYS A 302     -14.808   9.553   0.588  1.00  0.64           S  
ATOM   2395  N   GLY A 303     -16.185  13.764   3.097  1.00  0.65           N  
ATOM   2396  CA  GLY A 303     -16.049  14.833   4.074  1.00  0.65           C  
ATOM   2397  C   GLY A 303     -14.606  15.203   4.357  1.00  0.65           C  
ATOM   2398  O   GLY A 303     -14.243  15.477   5.503  1.00  0.65           O  
ATOM   2399  N   LEU A 304     -13.734  15.000   3.366  1.00  0.62           N  
ATOM   2400  CA  LEU A 304     -12.314  15.298   3.513  1.00  0.62           C  
ATOM   2401  C   LEU A 304     -12.029  16.762   3.195  1.00  0.62           C  
ATOM   2402  CB  LEU A 304     -11.479  14.394   2.602  1.00  0.62           C  
ATOM   2403  O   LEU A 304     -12.593  17.317   2.249  1.00  0.62           O  
ATOM   2404  CG  LEU A 304     -11.461  12.906   2.955  1.00  0.62           C  
ATOM   2405  CD1 LEU A 304     -11.000  12.083   1.757  1.00  0.62           C  
ATOM   2406  CD2 LEU A 304     -10.564  12.654   4.162  1.00  0.62           C  
ATOM   2407  N   ASP A 305     -11.466  17.579   4.173  1.00  0.62           N  
ATOM   2408  CA  ASP A 305     -11.114  18.980   3.962  1.00  0.62           C  
ATOM   2409  C   ASP A 305      -9.671  19.118   3.481  1.00  0.62           C  
ATOM   2410  CB  ASP A 305     -11.319  19.784   5.248  1.00  0.62           C  
ATOM   2411  O   ASP A 305      -8.821  19.651   4.197  1.00  0.62           O  
ATOM   2412  CG  ASP A 305     -11.533  21.266   4.992  1.00  0.62           C  
ATOM   2413  OD1 ASP A 305     -11.597  21.679   3.814  1.00  0.62           O  
ATOM   2414  OD2 ASP A 305     -11.636  22.028   5.978  1.00  0.62           O  
ATOM   2415  N   VAL A 306      -9.230  18.281   2.476  1.00  0.63           N  
ATOM   2416  CA  VAL A 306      -7.848  18.382   2.019  1.00  0.63           C  
ATOM   2417  C   VAL A 306      -7.814  18.928   0.593  1.00  0.63           C  
ATOM   2418  CB  VAL A 306      -7.127  17.018   2.085  1.00  0.63           C  
ATOM   2419  O   VAL A 306      -8.755  18.726  -0.179  1.00  0.63           O  
ATOM   2420  CG1 VAL A 306      -6.199  16.955   3.297  1.00  0.63           C  
ATOM   2421  CG2 VAL A 306      -8.143  15.879   2.126  1.00  0.63           C  
ATOM   2422  N   PRO A 307      -6.727  19.755   0.386  1.00  0.63           N  
ATOM   2423  CA  PRO A 307      -6.559  20.247  -0.984  1.00  0.63           C  
ATOM   2424  C   PRO A 307      -6.427  19.118  -2.004  1.00  0.63           C  
ATOM   2425  CB  PRO A 307      -5.269  21.067  -0.908  1.00  0.63           C  
ATOM   2426  O   PRO A 307      -5.878  18.059  -1.691  1.00  0.63           O  
ATOM   2427  CG  PRO A 307      -5.019  21.252   0.554  1.00  0.63           C  
ATOM   2428  CD  PRO A 307      -5.765  20.186   1.304  1.00  0.63           C  
ATOM   2429  N   LEU A 308      -7.158  19.120  -3.141  1.00  0.67           N  
ATOM   2430  CA  LEU A 308      -7.195  18.096  -4.179  1.00  0.67           C  
ATOM   2431  C   LEU A 308      -5.784  17.696  -4.598  1.00  0.67           C  
ATOM   2432  CB  LEU A 308      -7.979  18.593  -5.396  1.00  0.67           C  
ATOM   2433  O   LEU A 308      -5.549  16.548  -4.984  1.00  0.67           O  
ATOM   2434  CG  LEU A 308      -9.483  18.795  -5.198  1.00  0.67           C  
ATOM   2435  CD1 LEU A 308     -10.098  19.444  -6.433  1.00  0.67           C  
ATOM   2436  CD2 LEU A 308     -10.164  17.466  -4.890  1.00  0.67           C  
ATOM   2437  N   SER A 309      -4.846  18.682  -4.444  1.00  0.65           N  
ATOM   2438  CA  SER A 309      -3.461  18.472  -4.852  1.00  0.65           C  
ATOM   2439  C   SER A 309      -2.777  17.431  -3.972  1.00  0.65           C  
ATOM   2440  CB  SER A 309      -2.681  19.786  -4.801  1.00  0.65           C  
ATOM   2441  O   SER A 309      -1.803  16.801  -4.389  1.00  0.65           O  
ATOM   2442  OG  SER A 309      -2.764  20.370  -3.512  1.00  0.65           O  
ATOM   2443  N   THR A 310      -3.382  17.061  -2.903  1.00  0.68           N  
ATOM   2444  CA  THR A 310      -2.749  16.155  -1.951  1.00  0.68           C  
ATOM   2445  C   THR A 310      -3.250  14.727  -2.147  1.00  0.68           C  
ATOM   2446  CB  THR A 310      -3.009  16.599  -0.500  1.00  0.68           C  
ATOM   2447  O   THR A 310      -2.744  13.794  -1.520  1.00  0.68           O  
ATOM   2448  CG2 THR A 310      -2.359  17.948  -0.212  1.00  0.68           C  
ATOM   2449  OG1 THR A 310      -4.422  16.706  -0.285  1.00  0.68           O  
ATOM   2450  N   LEU A 311      -4.104  14.541  -3.090  1.00  0.74           N  
ATOM   2451  CA  LEU A 311      -4.742  13.233  -3.192  1.00  0.74           C  
ATOM   2452  C   LEU A 311      -4.033  12.362  -4.224  1.00  0.74           C  
ATOM   2453  CB  LEU A 311      -6.220  13.384  -3.564  1.00  0.74           C  
ATOM   2454  O   LEU A 311      -4.381  11.191  -4.399  1.00  0.74           O  
ATOM   2455  CG  LEU A 311      -7.120  14.032  -2.511  1.00  0.74           C  
ATOM   2456  CD1 LEU A 311      -8.514  14.274  -3.082  1.00  0.74           C  
ATOM   2457  CD2 LEU A 311      -7.193  13.163  -1.261  1.00  0.74           C  
ATOM   2458  N   GLY A 312      -3.002  12.896  -4.866  1.00  0.85           N  
ATOM   2459  CA  GLY A 312      -2.235  12.125  -5.831  1.00  0.85           C  
ATOM   2460  C   GLY A 312      -1.176  11.248  -5.188  1.00  0.85           C  
ATOM   2461  O   GLY A 312      -1.025  11.245  -3.965  1.00  0.85           O  
ATOM   2462  N   PRO A 313      -0.499  10.435  -6.029  1.00  0.92           N  
ATOM   2463  CA  PRO A 313       0.544   9.556  -5.497  1.00  0.92           C  
ATOM   2464  C   PRO A 313       1.799  10.317  -5.075  1.00  0.92           C  
ATOM   2465  CB  PRO A 313       0.843   8.615  -6.667  1.00  0.92           C  
ATOM   2466  O   PRO A 313       2.044  11.426  -5.557  1.00  0.92           O  
ATOM   2467  CG  PRO A 313       0.542   9.419  -7.890  1.00  0.92           C  
ATOM   2468  CD  PRO A 313      -0.605  10.340  -7.585  1.00  0.92           C  
ATOM   2469  N   ALA A 314       2.529   9.726  -4.178  1.00  0.93           N  
ATOM   2470  CA  ALA A 314       3.852  10.237  -3.829  1.00  0.93           C  
ATOM   2471  C   ALA A 314       4.889   9.833  -4.873  1.00  0.93           C  
ATOM   2472  CB  ALA A 314       4.269   9.734  -2.448  1.00  0.93           C  
ATOM   2473  O   ALA A 314       4.766   8.782  -5.506  1.00  0.93           O  
ATOM   2474  N   VAL A 315       5.857  10.730  -5.056  1.00  0.95           N  
ATOM   2475  CA  VAL A 315       6.854  10.462  -6.087  1.00  0.95           C  
ATOM   2476  C   VAL A 315       8.246  10.419  -5.462  1.00  0.95           C  
ATOM   2477  CB  VAL A 315       6.807  11.521  -7.211  1.00  0.95           C  
ATOM   2478  O   VAL A 315       8.600  11.285  -4.659  1.00  0.95           O  
ATOM   2479  CG1 VAL A 315       7.913  11.271  -8.235  1.00  0.95           C  
ATOM   2480  CG2 VAL A 315       5.438  11.520  -7.888  1.00  0.95           C  
ATOM   2481  N   ILE A 316       8.960   9.381  -5.840  1.00  0.96           N  
ATOM   2482  CA  ILE A 316      10.374   9.294  -5.491  1.00  0.96           C  
ATOM   2483  C   ILE A 316      11.224   9.388  -6.756  1.00  0.96           C  
ATOM   2484  CB  ILE A 316      10.689   7.987  -4.729  1.00  0.96           C  
ATOM   2485  O   ILE A 316      11.061   8.590  -7.682  1.00  0.96           O  
ATOM   2486  CG1 ILE A 316       9.916   7.941  -3.406  1.00  0.96           C  
ATOM   2487  CG2 ILE A 316      12.196   7.853  -4.488  1.00  0.96           C  
ATOM   2488  CD1 ILE A 316      10.086   6.639  -2.635  1.00  0.96           C  
ATOM   2489  N   ILE A 317      12.071  10.404  -6.729  1.00  0.96           N  
ATOM   2490  CA  ILE A 317      13.043  10.489  -7.814  1.00  0.96           C  
ATOM   2491  C   ILE A 317      14.300   9.705  -7.443  1.00  0.96           C  
ATOM   2492  CB  ILE A 317      13.403  11.956  -8.137  1.00  0.96           C  
ATOM   2493  O   ILE A 317      15.090  10.147  -6.606  1.00  0.96           O  
ATOM   2494  CG1 ILE A 317      12.143  12.743  -8.518  1.00  0.96           C  
ATOM   2495  CG2 ILE A 317      14.448  12.022  -9.254  1.00  0.96           C  
ATOM   2496  CD1 ILE A 317      12.371  14.241  -8.667  1.00  0.96           C  
ATOM   2497  N   PHE A 318      14.351   8.548  -8.034  1.00  0.96           N  
ATOM   2498  CA  PHE A 318      15.535   7.730  -7.795  1.00  0.96           C  
ATOM   2499  C   PHE A 318      16.614   8.024  -8.830  1.00  0.96           C  
ATOM   2500  CB  PHE A 318      15.175   6.241  -7.820  1.00  0.96           C  
ATOM   2501  O   PHE A 318      16.473   7.666 -10.001  1.00  0.96           O  
ATOM   2502  CG  PHE A 318      16.330   5.332  -7.497  1.00  0.96           C  
ATOM   2503  CD1 PHE A 318      16.755   4.374  -8.409  1.00  0.96           C  
ATOM   2504  CD2 PHE A 318      16.991   5.436  -6.280  1.00  0.96           C  
ATOM   2505  CE1 PHE A 318      17.823   3.531  -8.112  1.00  0.96           C  
ATOM   2506  CE2 PHE A 318      18.059   4.597  -5.976  1.00  0.96           C  
ATOM   2507  CZ  PHE A 318      18.473   3.645  -6.893  1.00  0.96           C  
ATOM   2508  N   HIS A 319      17.713   8.684  -8.334  1.00  0.95           N  
ATOM   2509  CA  HIS A 319      18.771   9.215  -9.186  1.00  0.95           C  
ATOM   2510  C   HIS A 319      20.079   8.460  -8.975  1.00  0.95           C  
ATOM   2511  CB  HIS A 319      18.977  10.707  -8.918  1.00  0.95           C  
ATOM   2512  O   HIS A 319      20.722   8.602  -7.932  1.00  0.95           O  
ATOM   2513  CG  HIS A 319      19.992  11.343  -9.813  1.00  0.95           C  
ATOM   2514  CD2 HIS A 319      20.495  10.950 -11.007  1.00  0.95           C  
ATOM   2515  ND1 HIS A 319      20.614  12.534  -9.505  1.00  0.95           N  
ATOM   2516  CE1 HIS A 319      21.457  12.847 -10.475  1.00  0.95           C  
ATOM   2517  NE2 HIS A 319      21.404  11.903 -11.398  1.00  0.95           N  
ATOM   2518  N   GLU A 320      20.384   7.677  -9.963  1.00  0.94           N  
ATOM   2519  CA  GLU A 320      21.656   6.962  -9.914  1.00  0.94           C  
ATOM   2520  C   GLU A 320      22.717   7.666 -10.756  1.00  0.94           C  
ATOM   2521  CB  GLU A 320      21.480   5.518 -10.390  1.00  0.94           C  
ATOM   2522  O   GLU A 320      22.535   7.856 -11.960  1.00  0.94           O  
ATOM   2523  CG  GLU A 320      22.754   4.688 -10.323  1.00  0.94           C  
ATOM   2524  CD  GLU A 320      22.582   3.279 -10.867  1.00  0.94           C  
ATOM   2525  OE1 GLU A 320      23.575   2.517 -10.905  1.00  0.94           O  
ATOM   2526  OE2 GLU A 320      21.445   2.934 -11.260  1.00  0.94           O  
ATOM   2527  N   THR A 321      23.859   8.049 -10.099  1.00  0.91           N  
ATOM   2528  CA  THR A 321      24.942   8.727 -10.802  1.00  0.91           C  
ATOM   2529  C   THR A 321      26.225   7.902 -10.742  1.00  0.91           C  
ATOM   2530  CB  THR A 321      25.201  10.126 -10.213  1.00  0.91           C  
ATOM   2531  O   THR A 321      26.376   7.043  -9.871  1.00  0.91           O  
ATOM   2532  CG2 THR A 321      23.929  10.968 -10.215  1.00  0.91           C  
ATOM   2533  OG1 THR A 321      25.670   9.992  -8.866  1.00  0.91           O  
ATOM   2534  N   VAL A 322      27.060   8.100 -11.764  1.00  0.87           N  
ATOM   2535  CA  VAL A 322      28.335   7.392 -11.796  1.00  0.87           C  
ATOM   2536  C   VAL A 322      29.483   8.388 -11.649  1.00  0.87           C  
ATOM   2537  CB  VAL A 322      28.500   6.578 -13.098  1.00  0.87           C  
ATOM   2538  O   VAL A 322      30.362   8.211 -10.801  1.00  0.87           O  
ATOM   2539  CG1 VAL A 322      29.866   5.896 -13.140  1.00  0.87           C  
ATOM   2540  CG2 VAL A 322      27.380   5.546 -13.227  1.00  0.87           C  
ATOM   2541  N   HIS A 323      29.439   9.472 -12.323  1.00  0.85           N  
ATOM   2542  CA  HIS A 323      30.597  10.354 -12.409  1.00  0.85           C  
ATOM   2543  C   HIS A 323      30.306  11.709 -11.772  1.00  0.85           C  
ATOM   2544  CB  HIS A 323      31.022  10.539 -13.867  1.00  0.85           C  
ATOM   2545  O   HIS A 323      31.183  12.574 -11.714  1.00  0.85           O  
ATOM   2546  CG  HIS A 323      31.349   9.257 -14.564  1.00  0.85           C  
ATOM   2547  CD2 HIS A 323      30.787   8.665 -15.644  1.00  0.85           C  
ATOM   2548  ND1 HIS A 323      32.367   8.425 -14.153  1.00  0.85           N  
ATOM   2549  CE1 HIS A 323      32.418   7.373 -14.953  1.00  0.85           C  
ATOM   2550  NE2 HIS A 323      31.470   7.494 -15.866  1.00  0.85           N  
ATOM   2551  N   THR A 324      29.064  11.929 -11.365  1.00  0.86           N  
ATOM   2552  CA  THR A 324      28.696  13.219 -10.791  1.00  0.86           C  
ATOM   2553  C   THR A 324      28.230  13.055  -9.348  1.00  0.86           C  
ATOM   2554  CB  THR A 324      27.589  13.901 -11.616  1.00  0.86           C  
ATOM   2555  O   THR A 324      27.860  11.956  -8.930  1.00  0.86           O  
ATOM   2556  CG2 THR A 324      28.070  14.214 -13.030  1.00  0.86           C  
ATOM   2557  OG1 THR A 324      26.452  13.032 -11.692  1.00  0.86           O  
ATOM   2558  N   GLN A 325      28.364  14.151  -8.635  1.00  0.86           N  
ATOM   2559  CA  GLN A 325      27.884  14.159  -7.257  1.00  0.86           C  
ATOM   2560  C   GLN A 325      26.360  14.225  -7.206  1.00  0.86           C  
ATOM   2561  CB  GLN A 325      28.486  15.334  -6.485  1.00  0.86           C  
ATOM   2562  O   GLN A 325      25.722  14.699  -8.149  1.00  0.86           O  
ATOM   2563  CG  GLN A 325      29.991  15.226  -6.276  1.00  0.86           C  
ATOM   2564  CD  GLN A 325      30.564  16.407  -5.516  1.00  0.86           C  
ATOM   2565  NE2 GLN A 325      31.888  16.462  -5.416  1.00  0.86           N  
ATOM   2566  OE1 GLN A 325      29.823  17.263  -5.022  1.00  0.86           O  
ATOM   2567  N   LEU A 326      25.819  13.771  -6.109  1.00  0.89           N  
ATOM   2568  CA  LEU A 326      24.372  13.766  -5.928  1.00  0.89           C  
ATOM   2569  C   LEU A 326      23.850  15.178  -5.682  1.00  0.89           C  
ATOM   2570  CB  LEU A 326      23.980  12.855  -4.762  1.00  0.89           C  
ATOM   2571  O   LEU A 326      24.609  16.065  -5.285  1.00  0.89           O  
ATOM   2572  CG  LEU A 326      24.362  11.380  -4.897  1.00  0.89           C  
ATOM   2573  CD1 LEU A 326      24.017  10.624  -3.618  1.00  0.89           C  
ATOM   2574  CD2 LEU A 326      23.663  10.754  -6.099  1.00  0.89           C  
ATOM   2575  N   LEU A 327      22.677  15.318  -6.011  1.00  0.85           N  
ATOM   2576  CA  LEU A 327      22.022  16.603  -5.789  1.00  0.85           C  
ATOM   2577  C   LEU A 327      22.108  17.010  -4.322  1.00  0.85           C  
ATOM   2578  CB  LEU A 327      20.557  16.541  -6.229  1.00  0.85           C  
ATOM   2579  O   LEU A 327      21.742  16.235  -3.436  1.00  0.85           O  
ATOM   2580  CG  LEU A 327      19.784  17.860  -6.200  1.00  0.85           C  
ATOM   2581  CD1 LEU A 327      20.306  18.804  -7.278  1.00  0.85           C  
ATOM   2582  CD2 LEU A 327      18.291  17.609  -6.379  1.00  0.85           C  
ATOM   2583  N   GLY A 328      22.692  18.180  -4.078  1.00  0.82           N  
ATOM   2584  CA  GLY A 328      22.761  18.740  -2.738  1.00  0.82           C  
ATOM   2585  C   GLY A 328      24.067  18.432  -2.029  1.00  0.82           C  
ATOM   2586  O   GLY A 328      24.281  18.866  -0.895  1.00  0.82           O  
ATOM   2587  N   SER A 329      24.855  17.654  -2.654  1.00  0.79           N  
ATOM   2588  CA  SER A 329      26.106  17.252  -2.021  1.00  0.79           C  
ATOM   2589  C   SER A 329      27.046  18.441  -1.850  1.00  0.79           C  
ATOM   2590  CB  SER A 329      26.796  16.161  -2.840  1.00  0.79           C  
ATOM   2591  O   SER A 329      27.855  18.471  -0.921  1.00  0.79           O  
ATOM   2592  OG  SER A 329      26.853  16.520  -4.210  1.00  0.79           O  
ATOM   2593  N   ASP A 330      26.927  19.481  -2.608  1.00  0.75           N  
ATOM   2594  CA  ASP A 330      27.827  20.629  -2.564  1.00  0.75           C  
ATOM   2595  C   ASP A 330      27.435  21.591  -1.445  1.00  0.75           C  
ATOM   2596  CB  ASP A 330      27.832  21.359  -3.908  1.00  0.75           C  
ATOM   2597  O   ASP A 330      28.288  22.287  -0.890  1.00  0.75           O  
ATOM   2598  CG  ASP A 330      28.342  20.497  -5.049  1.00  0.75           C  
ATOM   2599  OD1 ASP A 330      29.143  19.570  -4.803  1.00  0.75           O  
ATOM   2600  OD2 ASP A 330      27.941  20.748  -6.206  1.00  0.75           O  
ATOM   2601  N   HIS A 331      26.188  21.508  -1.042  1.00  0.72           N  
ATOM   2602  CA  HIS A 331      25.700  22.416  -0.011  1.00  0.72           C  
ATOM   2603  C   HIS A 331      24.882  21.671   1.039  1.00  0.72           C  
ATOM   2604  CB  HIS A 331      24.860  23.533  -0.634  1.00  0.72           C  
ATOM   2605  O   HIS A 331      23.669  21.510   0.887  1.00  0.72           O  
ATOM   2606  CG  HIS A 331      25.616  24.378  -1.610  1.00  0.72           C  
ATOM   2607  CD2 HIS A 331      25.945  25.691  -1.581  1.00  0.72           C  
ATOM   2608  ND1 HIS A 331      26.125  23.878  -2.789  1.00  0.72           N  
ATOM   2609  CE1 HIS A 331      26.737  24.850  -3.445  1.00  0.72           C  
ATOM   2610  NE2 HIS A 331      26.642  25.960  -2.733  1.00  0.72           N  
ATOM   2611  N   PRO A 332      25.442  21.157   2.079  1.00  0.65           N  
ATOM   2612  CA  PRO A 332      24.751  20.331   3.072  1.00  0.65           C  
ATOM   2613  C   PRO A 332      23.585  21.060   3.736  1.00  0.65           C  
ATOM   2614  CB  PRO A 332      25.847  20.013   4.091  1.00  0.65           C  
ATOM   2615  O   PRO A 332      22.649  20.420   4.223  1.00  0.65           O  
ATOM   2616  CG  PRO A 332      27.049  20.758   3.605  1.00  0.65           C  
ATOM   2617  CD  PRO A 332      26.700  21.431   2.308  1.00  0.65           C  
ATOM   2618  N   SER A 333      23.574  22.421   3.619  1.00  0.69           N  
ATOM   2619  CA  SER A 333      22.519  23.183   4.279  1.00  0.69           C  
ATOM   2620  C   SER A 333      21.219  23.130   3.484  1.00  0.69           C  
ATOM   2621  CB  SER A 333      22.949  24.638   4.472  1.00  0.69           C  
ATOM   2622  O   SER A 333      20.133  23.273   4.049  1.00  0.69           O  
ATOM   2623  OG  SER A 333      23.380  25.202   3.245  1.00  0.69           O  
ATOM   2624  N   GLU A 334      21.335  22.707   2.221  1.00  0.72           N  
ATOM   2625  CA  GLU A 334      20.155  22.711   1.362  1.00  0.72           C  
ATOM   2626  C   GLU A 334      19.597  21.302   1.183  1.00  0.72           C  
ATOM   2627  CB  GLU A 334      20.486  23.323  -0.002  1.00  0.72           C  
ATOM   2628  O   GLU A 334      20.334  20.377   0.835  1.00  0.72           O  
ATOM   2629  CG  GLU A 334      20.754  24.820   0.044  1.00  0.72           C  
ATOM   2630  CD  GLU A 334      20.984  25.431  -1.329  1.00  0.72           C  
ATOM   2631  OE1 GLU A 334      21.230  26.656  -1.416  1.00  0.72           O  
ATOM   2632  OE2 GLU A 334      20.917  24.679  -2.327  1.00  0.72           O  
ATOM   2633  N   VAL A 335      18.413  21.086   1.588  1.00  0.85           N  
ATOM   2634  CA  VAL A 335      17.726  19.807   1.440  1.00  0.85           C  
ATOM   2635  C   VAL A 335      17.391  19.566  -0.030  1.00  0.85           C  
ATOM   2636  CB  VAL A 335      16.441  19.750   2.296  1.00  0.85           C  
ATOM   2637  O   VAL A 335      16.946  20.480  -0.729  1.00  0.85           O  
ATOM   2638  CG1 VAL A 335      15.865  18.336   2.312  1.00  0.85           C  
ATOM   2639  CG2 VAL A 335      16.727  20.230   3.718  1.00  0.85           C  
ATOM   2640  N   PRO A 336      17.794  18.498  -0.613  1.00  0.86           N  
ATOM   2641  CA  PRO A 336      17.566  18.182  -2.025  1.00  0.86           C  
ATOM   2642  C   PRO A 336      16.127  18.444  -2.463  1.00  0.86           C  
ATOM   2643  CB  PRO A 336      17.901  16.691  -2.111  1.00  0.86           C  
ATOM   2644  O   PRO A 336      15.890  18.864  -3.599  1.00  0.86           O  
ATOM   2645  CG  PRO A 336      18.812  16.436  -0.954  1.00  0.86           C  
ATOM   2646  CD  PRO A 336      18.455  17.386   0.153  1.00  0.86           C  
ATOM   2647  N   GLU A 337      15.235  18.270  -1.606  1.00  0.88           N  
ATOM   2648  CA  GLU A 337      13.827  18.473  -1.935  1.00  0.88           C  
ATOM   2649  C   GLU A 337      13.539  19.939  -2.248  1.00  0.88           C  
ATOM   2650  CB  GLU A 337      12.933  17.995  -0.788  1.00  0.88           C  
ATOM   2651  O   GLU A 337      12.713  20.244  -3.111  1.00  0.88           O  
ATOM   2652  CG  GLU A 337      12.851  16.481  -0.663  1.00  0.88           C  
ATOM   2653  CD  GLU A 337      14.052  15.872   0.044  1.00  0.88           C  
ATOM   2654  OE1 GLU A 337      14.188  14.627   0.047  1.00  0.88           O  
ATOM   2655  OE2 GLU A 337      14.863  16.645   0.601  1.00  0.88           O  
ATOM   2656  N   LYS A 338      14.165  20.791  -1.535  1.00  0.87           N  
ATOM   2657  CA  LYS A 338      14.028  22.220  -1.797  1.00  0.87           C  
ATOM   2658  C   LYS A 338      14.599  22.585  -3.165  1.00  0.87           C  
ATOM   2659  CB  LYS A 338      14.723  23.035  -0.706  1.00  0.87           C  
ATOM   2660  O   LYS A 338      14.018  23.396  -3.889  1.00  0.87           O  
ATOM   2661  CG  LYS A 338      14.468  24.533  -0.794  1.00  0.87           C  
ATOM   2662  CD  LYS A 338      15.046  25.271   0.407  1.00  0.87           C  
ATOM   2663  CE  LYS A 338      14.807  26.771   0.310  1.00  0.87           C  
ATOM   2664  NZ  LYS A 338      15.251  27.483   1.546  1.00  0.87           N  
ATOM   2665  N   LEU A 339      15.665  21.983  -3.532  1.00  0.88           N  
ATOM   2666  CA  LEU A 339      16.296  22.225  -4.824  1.00  0.88           C  
ATOM   2667  C   LEU A 339      15.394  21.765  -5.964  1.00  0.88           C  
ATOM   2668  CB  LEU A 339      17.646  21.507  -4.905  1.00  0.88           C  
ATOM   2669  O   LEU A 339      15.296  22.437  -6.994  1.00  0.88           O  
ATOM   2670  CG  LEU A 339      18.754  22.042  -3.996  1.00  0.88           C  
ATOM   2671  CD1 LEU A 339      19.992  21.156  -4.092  1.00  0.88           C  
ATOM   2672  CD2 LEU A 339      19.092  23.484  -4.357  1.00  0.88           C  
ATOM   2673  N   ILE A 340      14.835  20.680  -5.741  1.00  0.92           N  
ATOM   2674  CA  ILE A 340      13.911  20.144  -6.735  1.00  0.92           C  
ATOM   2675  C   ILE A 340      12.714  21.081  -6.883  1.00  0.92           C  
ATOM   2676  CB  ILE A 340      13.436  18.723  -6.357  1.00  0.92           C  
ATOM   2677  O   ILE A 340      12.298  21.394  -8.001  1.00  0.92           O  
ATOM   2678  CG1 ILE A 340      14.585  17.720  -6.503  1.00  0.92           C  
ATOM   2679  CG2 ILE A 340      12.235  18.310  -7.213  1.00  0.92           C  
ATOM   2680  CD1 ILE A 340      14.245  16.315  -6.023  1.00  0.92           C  
ATOM   2681  N   GLN A 341      12.217  21.534  -5.799  1.00  0.89           N  
ATOM   2682  CA  GLN A 341      11.092  22.463  -5.813  1.00  0.89           C  
ATOM   2683  C   GLN A 341      11.452  23.752  -6.548  1.00  0.89           C  
ATOM   2684  CB  GLN A 341      10.640  22.782  -4.387  1.00  0.89           C  
ATOM   2685  O   GLN A 341      10.641  24.286  -7.307  1.00  0.89           O  
ATOM   2686  CG  GLN A 341       9.860  21.655  -3.724  1.00  0.89           C  
ATOM   2687  CD  GLN A 341       9.479  21.970  -2.289  1.00  0.89           C  
ATOM   2688  NE2 GLN A 341       8.806  21.030  -1.634  1.00  0.89           N  
ATOM   2689  OE1 GLN A 341       9.787  23.050  -1.774  1.00  0.89           O  
ATOM   2690  N   ASP A 342      12.603  24.220  -6.307  1.00  0.88           N  
ATOM   2691  CA  ASP A 342      13.079  25.435  -6.963  1.00  0.88           C  
ATOM   2692  C   ASP A 342      13.157  25.247  -8.476  1.00  0.88           C  
ATOM   2693  CB  ASP A 342      14.447  25.842  -6.412  1.00  0.88           C  
ATOM   2694  O   ASP A 342      12.810  26.152  -9.238  1.00  0.88           O  
ATOM   2695  CG  ASP A 342      14.370  26.451  -5.023  1.00  0.88           C  
ATOM   2696  OD1 ASP A 342      13.257  26.796  -4.569  1.00  0.88           O  
ATOM   2697  OD2 ASP A 342      15.431  26.591  -4.378  1.00  0.88           O  
ATOM   2698  N   ARG A 343      13.583  23.972  -8.797  1.00  0.89           N  
ATOM   2699  CA  ARG A 343      13.682  23.689 -10.225  1.00  0.89           C  
ATOM   2700  C   ARG A 343      12.306  23.705 -10.883  1.00  0.89           C  
ATOM   2701  CB  ARG A 343      14.359  22.338 -10.461  1.00  0.89           C  
ATOM   2702  O   ARG A 343      12.151  24.209 -11.998  1.00  0.89           O  
ATOM   2703  CG  ARG A 343      15.862  22.354 -10.233  1.00  0.89           C  
ATOM   2704  CD  ARG A 343      16.593  23.098 -11.342  1.00  0.89           C  
ATOM   2705  NE  ARG A 343      18.033  22.862 -11.292  1.00  0.89           N  
ATOM   2706  NH1 ARG A 343      18.601  25.093 -11.103  1.00  0.89           N  
ATOM   2707  NH2 ARG A 343      20.237  23.488 -11.143  1.00  0.89           N  
ATOM   2708  CZ  ARG A 343      18.954  23.815 -11.180  1.00  0.89           C  
ATOM   2709  N   PHE A 344      11.312  23.213 -10.263  1.00  0.91           N  
ATOM   2710  CA  PHE A 344       9.943  23.274 -10.760  1.00  0.91           C  
ATOM   2711  C   PHE A 344       9.486  24.720 -10.911  1.00  0.91           C  
ATOM   2712  CB  PHE A 344       8.995  22.519  -9.822  1.00  0.91           C  
ATOM   2713  O   PHE A 344       8.858  25.077 -11.910  1.00  0.91           O  
ATOM   2714  CG  PHE A 344       8.917  21.042 -10.100  1.00  0.91           C  
ATOM   2715  CD1 PHE A 344       8.342  20.571 -11.274  1.00  0.91           C  
ATOM   2716  CD2 PHE A 344       9.418  20.124  -9.186  1.00  0.91           C  
ATOM   2717  CE1 PHE A 344       8.268  19.204 -11.533  1.00  0.91           C  
ATOM   2718  CE2 PHE A 344       9.347  18.757  -9.438  1.00  0.91           C  
ATOM   2719  CZ  PHE A 344       8.771  18.299 -10.612  1.00  0.91           C  
ATOM   2720  N   ARG A 345       9.830  25.515  -9.991  1.00  0.89           N  
ATOM   2721  CA  ARG A 345       9.427  26.918  -9.994  1.00  0.89           C  
ATOM   2722  C   ARG A 345      10.074  27.670 -11.152  1.00  0.89           C  
ATOM   2723  CB  ARG A 345       9.790  27.586  -8.667  1.00  0.89           C  
ATOM   2724  O   ARG A 345       9.415  28.460 -11.832  1.00  0.89           O  
ATOM   2725  CG  ARG A 345       8.853  27.232  -7.522  1.00  0.89           C  
ATOM   2726  CD  ARG A 345       9.172  28.029  -6.265  1.00  0.89           C  
ATOM   2727  NE  ARG A 345       9.152  27.187  -5.073  1.00  0.89           N  
ATOM   2728  NH1 ARG A 345      10.217  28.724  -3.717  1.00  0.89           N  
ATOM   2729  NH2 ARG A 345       9.577  26.692  -2.871  1.00  0.89           N  
ATOM   2730  CZ  ARG A 345       9.649  27.536  -3.890  1.00  0.89           C  
ATOM   2731  N   LYS A 346      11.291  27.389 -11.359  1.00  0.89           N  
ATOM   2732  CA  LYS A 346      12.033  28.047 -12.430  1.00  0.89           C  
ATOM   2733  C   LYS A 346      11.448  27.702 -13.797  1.00  0.89           C  
ATOM   2734  CB  LYS A 346      13.511  27.656 -12.379  1.00  0.89           C  
ATOM   2735  O   LYS A 346      11.405  28.549 -14.691  1.00  0.89           O  
ATOM   2736  CG  LYS A 346      14.295  28.344 -11.272  1.00  0.89           C  
ATOM   2737  CD  LYS A 346      15.765  27.944 -11.297  1.00  0.89           C  
ATOM   2738  CE  LYS A 346      16.533  28.560 -10.135  1.00  0.89           C  
ATOM   2739  NZ  LYS A 346      17.949  28.088 -10.095  1.00  0.89           N  
ATOM   2740  N   LEU A 347      10.934  26.546 -13.903  1.00  0.86           N  
ATOM   2741  CA  LEU A 347      10.388  26.098 -15.180  1.00  0.86           C  
ATOM   2742  C   LEU A 347       8.914  26.473 -15.302  1.00  0.86           C  
ATOM   2743  CB  LEU A 347      10.556  24.584 -15.333  1.00  0.86           C  
ATOM   2744  O   LEU A 347       8.314  26.307 -16.366  1.00  0.86           O  
ATOM   2745  CG  LEU A 347      11.985  24.077 -15.527  1.00  0.86           C  
ATOM   2746  CD1 LEU A 347      12.015  22.552 -15.503  1.00  0.86           C  
ATOM   2747  CD2 LEU A 347      12.568  24.607 -16.833  1.00  0.86           C  
ATOM   2748  N   GLY A 348       8.365  27.013 -14.245  1.00  0.84           N  
ATOM   2749  CA  GLY A 348       6.960  27.388 -14.245  1.00  0.84           C  
ATOM   2750  C   GLY A 348       6.025  26.195 -14.297  1.00  0.84           C  
ATOM   2751  O   GLY A 348       4.963  26.258 -14.920  1.00  0.84           O  
ATOM   2752  N   ARG A 349       6.522  25.072 -13.925  1.00  0.78           N  
ATOM   2753  CA  ARG A 349       5.729  23.849 -13.865  1.00  0.78           C  
ATOM   2754  C   ARG A 349       5.610  23.343 -12.432  1.00  0.78           C  
ATOM   2755  CB  ARG A 349       6.342  22.765 -14.755  1.00  0.78           C  
ATOM   2756  O   ARG A 349       6.620  23.081 -11.775  1.00  0.78           O  
ATOM   2757  CG  ARG A 349       6.377  23.127 -16.231  1.00  0.78           C  
ATOM   2758  CD  ARG A 349       5.000  23.020 -16.870  1.00  0.78           C  
ATOM   2759  NE  ARG A 349       5.065  23.178 -18.321  1.00  0.78           N  
ATOM   2760  NH1 ARG A 349       3.844  25.138 -18.370  1.00  0.78           N  
ATOM   2761  NH2 ARG A 349       4.635  24.225 -20.319  1.00  0.78           N  
ATOM   2762  CZ  ARG A 349       4.514  24.180 -19.000  1.00  0.78           C  
ATOM   2763  N   PHE A 350       4.396  23.260 -11.872  1.00  0.82           N  
ATOM   2764  CA  PHE A 350       4.206  22.891 -10.474  1.00  0.82           C  
ATOM   2765  C   PHE A 350       3.549  21.520 -10.361  1.00  0.82           C  
ATOM   2766  CB  PHE A 350       3.358  23.941  -9.750  1.00  0.82           C  
ATOM   2767  O   PHE A 350       2.468  21.297 -10.910  1.00  0.82           O  
ATOM   2768  CG  PHE A 350       3.948  25.325  -9.782  1.00  0.82           C  
ATOM   2769  CD1 PHE A 350       4.924  25.700  -8.867  1.00  0.82           C  
ATOM   2770  CD2 PHE A 350       3.526  26.251 -10.727  1.00  0.82           C  
ATOM   2771  CE1 PHE A 350       5.473  26.981  -8.894  1.00  0.82           C  
ATOM   2772  CE2 PHE A 350       4.069  27.532 -10.760  1.00  0.82           C  
ATOM   2773  CZ  PHE A 350       5.042  27.895  -9.842  1.00  0.82           C  
ATOM   2774  N   PRO A 351       4.192  20.624  -9.753  1.00  0.84           N  
ATOM   2775  CA  PRO A 351       3.632  19.279  -9.607  1.00  0.84           C  
ATOM   2776  C   PRO A 351       2.586  19.192  -8.498  1.00  0.84           C  
ATOM   2777  CB  PRO A 351       4.856  18.422  -9.271  1.00  0.84           C  
ATOM   2778  O   PRO A 351       2.752  18.424  -7.546  1.00  0.84           O  
ATOM   2779  CG  PRO A 351       5.777  19.343  -8.539  1.00  0.84           C  
ATOM   2780  CD  PRO A 351       5.586  20.734  -9.072  1.00  0.84           C  
ATOM   2781  N   GLU A 352       1.464  19.780  -8.620  1.00  0.86           N  
ATOM   2782  CA  GLU A 352       0.456  19.943  -7.577  1.00  0.86           C  
ATOM   2783  C   GLU A 352      -0.355  18.664  -7.388  1.00  0.86           C  
ATOM   2784  CB  GLU A 352      -0.475  21.112  -7.907  1.00  0.86           C  
ATOM   2785  O   GLU A 352      -0.978  18.467  -6.343  1.00  0.86           O  
ATOM   2786  CG  GLU A 352       0.189  22.477  -7.800  1.00  0.86           C  
ATOM   2787  CD  GLU A 352      -0.735  23.625  -8.173  1.00  0.86           C  
ATOM   2788  OE1 GLU A 352      -0.378  24.798  -7.920  1.00  0.86           O  
ATOM   2789  OE2 GLU A 352      -1.825  23.350  -8.721  1.00  0.86           O  
ATOM   2790  N   ALA A 353      -0.319  17.868  -8.372  1.00  0.86           N  
ATOM   2791  CA  ALA A 353      -1.139  16.660  -8.322  1.00  0.86           C  
ATOM   2792  C   ALA A 353      -0.524  15.617  -7.394  1.00  0.86           C  
ATOM   2793  CB  ALA A 353      -1.320  16.081  -9.723  1.00  0.86           C  
ATOM   2794  O   ALA A 353      -1.225  14.740  -6.884  1.00  0.86           O  
ATOM   2795  N   PHE A 354       0.774  15.697  -7.127  1.00  0.91           N  
ATOM   2796  CA  PHE A 354       1.495  14.712  -6.328  1.00  0.91           C  
ATOM   2797  C   PHE A 354       1.521  15.121  -4.860  1.00  0.91           C  
ATOM   2798  CB  PHE A 354       2.925  14.537  -6.849  1.00  0.91           C  
ATOM   2799  O   PHE A 354       1.712  16.296  -4.540  1.00  0.91           O  
ATOM   2800  CG  PHE A 354       2.998  14.136  -8.298  1.00  0.91           C  
ATOM   2801  CD1 PHE A 354       2.398  12.963  -8.739  1.00  0.91           C  
ATOM   2802  CD2 PHE A 354       3.667  14.932  -9.218  1.00  0.91           C  
ATOM   2803  CE1 PHE A 354       2.464  12.589 -10.079  1.00  0.91           C  
ATOM   2804  CE2 PHE A 354       3.737  14.565 -10.559  1.00  0.91           C  
ATOM   2805  CZ  PHE A 354       3.136  13.392 -10.987  1.00  0.91           C  
ATOM   2806  N   SER A 355       1.240  14.128  -3.997  1.00  0.89           N  
ATOM   2807  CA  SER A 355       1.162  14.394  -2.564  1.00  0.89           C  
ATOM   2808  C   SER A 355       2.511  14.843  -2.011  1.00  0.89           C  
ATOM   2809  CB  SER A 355       0.683  13.150  -1.813  1.00  0.89           C  
ATOM   2810  O   SER A 355       2.570  15.691  -1.118  1.00  0.89           O  
ATOM   2811  OG  SER A 355       1.599  12.081  -1.975  1.00  0.89           O  
ATOM   2812  N   SER A 356       3.544  14.268  -2.507  1.00  0.90           N  
ATOM   2813  CA  SER A 356       4.902  14.627  -2.110  1.00  0.90           C  
ATOM   2814  C   SER A 356       5.922  14.160  -3.142  1.00  0.90           C  
ATOM   2815  CB  SER A 356       5.237  14.028  -0.743  1.00  0.90           C  
ATOM   2816  O   SER A 356       5.656  13.232  -3.909  1.00  0.90           O  
ATOM   2817  OG  SER A 356       5.218  12.612  -0.796  1.00  0.90           O  
ATOM   2818  N   ILE A 357       7.068  14.936  -3.228  1.00  0.92           N  
ATOM   2819  CA  ILE A 357       8.166  14.571  -4.116  1.00  0.92           C  
ATOM   2820  C   ILE A 357       9.454  14.423  -3.309  1.00  0.92           C  
ATOM   2821  CB  ILE A 357       8.355  15.614  -5.240  1.00  0.92           C  
ATOM   2822  O   ILE A 357       9.877  15.359  -2.626  1.00  0.92           O  
ATOM   2823  CG1 ILE A 357       7.079  15.727  -6.083  1.00  0.92           C  
ATOM   2824  CG2 ILE A 357       9.559  15.253  -6.115  1.00  0.92           C  
ATOM   2825  CD1 ILE A 357       7.150  16.787  -7.174  1.00  0.92           C  
ATOM   2826  N   HIS A 358      10.022  13.192  -3.398  1.00  0.93           N  
ATOM   2827  CA  HIS A 358      11.229  12.879  -2.642  1.00  0.93           C  
ATOM   2828  C   HIS A 358      12.389  12.538  -3.571  1.00  0.93           C  
ATOM   2829  CB  HIS A 358      10.972  11.721  -1.676  1.00  0.93           C  
ATOM   2830  O   HIS A 358      12.182  11.972  -4.647  1.00  0.93           O  
ATOM   2831  CG  HIS A 358       9.936  12.023  -0.640  1.00  0.93           C  
ATOM   2832  CD2 HIS A 358       8.584  11.960  -0.691  1.00  0.93           C  
ATOM   2833  ND1 HIS A 358      10.255  12.450   0.630  1.00  0.93           N  
ATOM   2834  CE1 HIS A 358       9.142  12.637   1.319  1.00  0.93           C  
ATOM   2835  NE2 HIS A 358       8.113  12.347   0.540  1.00  0.93           N  
ATOM   2836  N   TYR A 359      13.517  12.972  -3.112  1.00  0.94           N  
ATOM   2837  CA  TYR A 359      14.731  12.676  -3.864  1.00  0.94           C  
ATOM   2838  C   TYR A 359      15.566  11.617  -3.155  1.00  0.94           C  
ATOM   2839  CB  TYR A 359      15.562  13.947  -4.065  1.00  0.94           C  
ATOM   2840  O   TYR A 359      15.856  11.740  -1.963  1.00  0.94           O  
ATOM   2841  CG  TYR A 359      16.916  13.696  -4.682  1.00  0.94           C  
ATOM   2842  CD1 TYR A 359      18.063  13.638  -3.893  1.00  0.94           C  
ATOM   2843  CD2 TYR A 359      17.052  13.516  -6.055  1.00  0.94           C  
ATOM   2844  CE1 TYR A 359      19.313  13.408  -4.458  1.00  0.94           C  
ATOM   2845  CE2 TYR A 359      18.297  13.286  -6.630  1.00  0.94           C  
ATOM   2846  OH  TYR A 359      20.656  13.006  -6.389  1.00  0.94           O  
ATOM   2847  CZ  TYR A 359      19.420  13.233  -5.825  1.00  0.94           C  
ATOM   2848  N   LYS A 360      15.824  10.601  -3.901  1.00  0.94           N  
ATOM   2849  CA  LYS A 360      16.745   9.578  -3.414  1.00  0.94           C  
ATOM   2850  C   LYS A 360      17.823   9.270  -4.450  1.00  0.94           C  
ATOM   2851  CB  LYS A 360      15.986   8.300  -3.052  1.00  0.94           C  
ATOM   2852  O   LYS A 360      17.567   8.566  -5.429  1.00  0.94           O  
ATOM   2853  CG  LYS A 360      16.849   7.233  -2.396  1.00  0.94           C  
ATOM   2854  CD  LYS A 360      17.392   7.701  -1.052  1.00  0.94           C  
ATOM   2855  CE  LYS A 360      18.302   6.656  -0.421  1.00  0.94           C  
ATOM   2856  NZ  LYS A 360      18.880   7.132   0.871  1.00  0.94           N  
ATOM   2857  N   GLY A 361      19.084   9.699  -4.083  1.00  0.92           N  
ATOM   2858  CA  GLY A 361      20.193   9.495  -5.001  1.00  0.92           C  
ATOM   2859  C   GLY A 361      21.192   8.465  -4.511  1.00  0.92           C  
ATOM   2860  O   GLY A 361      21.336   8.256  -3.304  1.00  0.92           O  
ATOM   2861  N   THR A 362      21.731   7.745  -5.478  1.00  0.92           N  
ATOM   2862  CA  THR A 362      22.811   6.810  -5.184  1.00  0.92           C  
ATOM   2863  C   THR A 362      23.929   6.932  -6.216  1.00  0.92           C  
ATOM   2864  CB  THR A 362      22.299   5.358  -5.148  1.00  0.92           C  
ATOM   2865  O   THR A 362      23.666   7.148  -7.401  1.00  0.92           O  
ATOM   2866  CG2 THR A 362      21.927   4.871  -6.545  1.00  0.92           C  
ATOM   2867  OG1 THR A 362      23.323   4.509  -4.616  1.00  0.92           O  
ATOM   2868  N   ARG A 363      25.052   6.963  -5.655  1.00  0.89           N  
ATOM   2869  CA  ARG A 363      26.203   6.985  -6.552  1.00  0.89           C  
ATOM   2870  C   ARG A 363      26.838   5.602  -6.663  1.00  0.89           C  
ATOM   2871  CB  ARG A 363      27.241   8.001  -6.072  1.00  0.89           C  
ATOM   2872  O   ARG A 363      27.248   5.020  -5.657  1.00  0.89           O  
ATOM   2873  CG  ARG A 363      28.298   8.340  -7.111  1.00  0.89           C  
ATOM   2874  CD  ARG A 363      29.218   9.456  -6.636  1.00  0.89           C  
ATOM   2875  NE  ARG A 363      30.207   9.808  -7.651  1.00  0.89           N  
ATOM   2876  NH1 ARG A 363      31.527  11.059  -6.227  1.00  0.89           N  
ATOM   2877  NH2 ARG A 363      32.116  10.819  -8.429  1.00  0.89           N  
ATOM   2878  CZ  ARG A 363      31.281  10.561  -7.433  1.00  0.89           C  
ATOM   2879  N   THR A 364      26.865   5.107  -7.955  1.00  0.88           N  
ATOM   2880  CA  THR A 364      27.403   3.770  -8.177  1.00  0.88           C  
ATOM   2881  C   THR A 364      28.789   3.842  -8.811  1.00  0.88           C  
ATOM   2882  CB  THR A 364      26.469   2.934  -9.071  1.00  0.88           C  
ATOM   2883  O   THR A 364      28.915   4.075 -10.015  1.00  0.88           O  
ATOM   2884  CG2 THR A 364      26.972   1.500  -9.204  1.00  0.88           C  
ATOM   2885  OG1 THR A 364      25.156   2.916  -8.497  1.00  0.88           O  
ATOM   2886  N   TYR A 365      29.786   3.679  -7.965  1.00  0.81           N  
ATOM   2887  CA  TYR A 365      31.154   3.700  -8.472  1.00  0.81           C  
ATOM   2888  C   TYR A 365      31.565   2.326  -8.986  1.00  0.81           C  
ATOM   2889  CB  TYR A 365      32.124   4.161  -7.380  1.00  0.81           C  
ATOM   2890  O   TYR A 365      32.159   2.211 -10.061  1.00  0.81           O  
ATOM   2891  CG  TYR A 365      31.867   5.566  -6.893  1.00  0.81           C  
ATOM   2892  CD1 TYR A 365      32.369   6.666  -7.586  1.00  0.81           C  
ATOM   2893  CD2 TYR A 365      31.124   5.797  -5.741  1.00  0.81           C  
ATOM   2894  CE1 TYR A 365      32.137   7.963  -7.140  1.00  0.81           C  
ATOM   2895  CE2 TYR A 365      30.886   7.090  -5.286  1.00  0.81           C  
ATOM   2896  OH  TYR A 365      31.162   9.447  -5.546  1.00  0.81           O  
ATOM   2897  CZ  TYR A 365      31.395   8.165  -5.991  1.00  0.81           C  
ATOM   2898  N   ASN A 366      31.141   1.298  -8.102  1.00  0.77           N  
ATOM   2899  CA  ASN A 366      31.398  -0.098  -8.437  1.00  0.77           C  
ATOM   2900  C   ASN A 366      30.125  -0.936  -8.360  1.00  0.77           C  
ATOM   2901  CB  ASN A 366      32.473  -0.681  -7.517  1.00  0.77           C  
ATOM   2902  O   ASN A 366      29.536  -1.083  -7.288  1.00  0.77           O  
ATOM   2903  CG  ASN A 366      33.816   0.001  -7.683  1.00  0.77           C  
ATOM   2904  ND2 ASN A 366      34.623  -0.013  -6.629  1.00  0.77           N  
ATOM   2905  OD1 ASN A 366      34.126   0.538  -8.750  1.00  0.77           O  
ATOM   2906  N   PRO A 367      29.627  -1.435  -9.476  1.00  0.80           N  
ATOM   2907  CA  PRO A 367      28.451  -2.304  -9.396  1.00  0.80           C  
ATOM   2908  C   PRO A 367      28.655  -3.489  -8.454  1.00  0.80           C  
ATOM   2909  CB  PRO A 367      28.265  -2.779 -10.839  1.00  0.80           C  
ATOM   2910  O   PRO A 367      29.794  -3.891  -8.200  1.00  0.80           O  
ATOM   2911  CG  PRO A 367      29.129  -1.873 -11.654  1.00  0.80           C  
ATOM   2912  CD  PRO A 367      30.180  -1.282 -10.757  1.00  0.80           C  
ATOM   2913  N   PRO A 368      27.529  -3.929  -7.848  1.00  0.85           N  
ATOM   2914  CA  PRO A 368      26.155  -3.548  -8.183  1.00  0.85           C  
ATOM   2915  C   PRO A 368      25.667  -2.338  -7.389  1.00  0.85           C  
ATOM   2916  CB  PRO A 368      25.346  -4.798  -7.826  1.00  0.85           C  
ATOM   2917  O   PRO A 368      26.296  -1.949  -6.402  1.00  0.85           O  
ATOM   2918  CG  PRO A 368      26.115  -5.448  -6.721  1.00  0.85           C  
ATOM   2919  CD  PRO A 368      27.573  -5.142  -6.910  1.00  0.85           C  
ATOM   2920  N   THR A 369      24.719  -1.668  -7.978  1.00  0.89           N  
ATOM   2921  CA  THR A 369      24.062  -0.528  -7.347  1.00  0.89           C  
ATOM   2922  C   THR A 369      23.431  -0.935  -6.019  1.00  0.89           C  
ATOM   2923  CB  THR A 369      22.984   0.075  -8.267  1.00  0.89           C  
ATOM   2924  O   THR A 369      22.847  -2.014  -5.907  1.00  0.89           O  
ATOM   2925  CG2 THR A 369      22.331   1.294  -7.624  1.00  0.89           C  
ATOM   2926  OG1 THR A 369      23.587   0.468  -9.506  1.00  0.89           O  
ATOM   2927  N   ASP A 370      23.548  -0.131  -5.059  1.00  0.89           N  
ATOM   2928  CA  ASP A 370      22.925  -0.353  -3.758  1.00  0.89           C  
ATOM   2929  C   ASP A 370      21.504   0.207  -3.727  1.00  0.89           C  
ATOM   2930  CB  ASP A 370      23.764   0.279  -2.646  1.00  0.89           C  
ATOM   2931  O   ASP A 370      21.312   1.424  -3.685  1.00  0.89           O  
ATOM   2932  CG  ASP A 370      23.198   0.026  -1.259  1.00  0.89           C  
ATOM   2933  OD1 ASP A 370      22.293  -0.824  -1.115  1.00  0.89           O  
ATOM   2934  OD2 ASP A 370      23.659   0.686  -0.303  1.00  0.89           O  
ATOM   2935  N   PHE A 371      20.508  -0.644  -3.535  1.00  0.92           N  
ATOM   2936  CA  PHE A 371      19.109  -0.237  -3.587  1.00  0.92           C  
ATOM   2937  C   PHE A 371      18.514  -0.165  -2.186  1.00  0.92           C  
ATOM   2938  CB  PHE A 371      18.298  -1.207  -4.452  1.00  0.92           C  
ATOM   2939  O   PHE A 371      17.317   0.083  -2.026  1.00  0.92           O  
ATOM   2940  CG  PHE A 371      18.661  -1.166  -5.912  1.00  0.92           C  
ATOM   2941  CD1 PHE A 371      18.201  -0.140  -6.729  1.00  0.92           C  
ATOM   2942  CD2 PHE A 371      19.462  -2.155  -6.468  1.00  0.92           C  
ATOM   2943  CE1 PHE A 371      18.536  -0.101  -8.081  1.00  0.92           C  
ATOM   2944  CE2 PHE A 371      19.801  -2.122  -7.818  1.00  0.92           C  
ATOM   2945  CZ  PHE A 371      19.335  -1.095  -8.623  1.00  0.92           C  
ATOM   2946  N   SER A 372      19.287  -0.367  -1.215  1.00  0.88           N  
ATOM   2947  CA  SER A 372      18.796  -0.394   0.158  1.00  0.88           C  
ATOM   2948  C   SER A 372      18.215   0.956   0.564  1.00  0.88           C  
ATOM   2949  CB  SER A 372      19.916  -0.787   1.121  1.00  0.88           C  
ATOM   2950  O   SER A 372      17.186   1.018   1.240  1.00  0.88           O  
ATOM   2951  OG  SER A 372      21.010   0.107   1.013  1.00  0.88           O  
ATOM   2952  N   GLY A 373      18.874   1.986   0.087  1.00  0.89           N  
ATOM   2953  CA  GLY A 373      18.376   3.325   0.361  1.00  0.89           C  
ATOM   2954  C   GLY A 373      16.989   3.573  -0.201  1.00  0.89           C  
ATOM   2955  O   GLY A 373      16.130   4.138   0.479  1.00  0.89           O  
ATOM   2956  N   LEU A 374      16.841   3.201  -1.424  1.00  0.94           N  
ATOM   2957  CA  LEU A 374      15.538   3.312  -2.071  1.00  0.94           C  
ATOM   2958  C   LEU A 374      14.493   2.481  -1.335  1.00  0.94           C  
ATOM   2959  CB  LEU A 374      15.625   2.865  -3.533  1.00  0.94           C  
ATOM   2960  O   LEU A 374      13.384   2.955  -1.079  1.00  0.94           O  
ATOM   2961  CG  LEU A 374      14.313   2.860  -4.319  1.00  0.94           C  
ATOM   2962  CD1 LEU A 374      13.693   4.253  -4.324  1.00  0.94           C  
ATOM   2963  CD2 LEU A 374      14.546   2.368  -5.744  1.00  0.94           C  
ATOM   2964  N   ARG A 375      14.796   1.355  -0.973  1.00  0.92           N  
ATOM   2965  CA  ARG A 375      13.888   0.460  -0.262  1.00  0.92           C  
ATOM   2966  C   ARG A 375      13.440   1.071   1.061  1.00  0.92           C  
ATOM   2967  CB  ARG A 375      14.554  -0.896  -0.015  1.00  0.92           C  
ATOM   2968  O   ARG A 375      12.251   1.060   1.385  1.00  0.92           O  
ATOM   2969  CG  ARG A 375      13.613  -1.951   0.546  1.00  0.92           C  
ATOM   2970  CD  ARG A 375      14.251  -3.333   0.544  1.00  0.92           C  
ATOM   2971  NE  ARG A 375      15.520  -3.342   1.265  1.00  0.92           N  
ATOM   2972  NH1 ARG A 375      16.512  -4.936  -0.082  1.00  0.92           N  
ATOM   2973  NH2 ARG A 375      17.672  -4.032   1.677  1.00  0.92           N  
ATOM   2974  CZ  ARG A 375      16.565  -4.103   0.952  1.00  0.92           C  
ATOM   2975  N   ARG A 376      14.334   1.562   1.774  1.00  0.90           N  
ATOM   2976  CA  ARG A 376      14.010   2.192   3.049  1.00  0.90           C  
ATOM   2977  C   ARG A 376      13.060   3.369   2.854  1.00  0.90           C  
ATOM   2978  CB  ARG A 376      15.284   2.660   3.757  1.00  0.90           C  
ATOM   2979  O   ARG A 376      12.101   3.532   3.611  1.00  0.90           O  
ATOM   2980  CG  ARG A 376      16.093   1.532   4.377  1.00  0.90           C  
ATOM   2981  CD  ARG A 376      17.413   2.032   4.947  1.00  0.90           C  
ATOM   2982  NE  ARG A 376      17.205   3.035   5.988  1.00  0.90           N  
ATOM   2983  NH1 ARG A 376      19.436   3.607   6.171  1.00  0.90           N  
ATOM   2984  NH2 ARG A 376      17.870   4.644   7.486  1.00  0.90           N  
ATOM   2985  CZ  ARG A 376      18.171   3.760   6.546  1.00  0.90           C  
ATOM   2986  N   ALA A 377      13.381   4.143   1.879  1.00  0.92           N  
ATOM   2987  CA  ALA A 377      12.512   5.276   1.572  1.00  0.92           C  
ATOM   2988  C   ALA A 377      11.105   4.808   1.213  1.00  0.92           C  
ATOM   2989  CB  ALA A 377      13.101   6.103   0.431  1.00  0.92           C  
ATOM   2990  O   ALA A 377      10.116   5.389   1.666  1.00  0.92           O  
ATOM   2991  N   LEU A 378      11.082   3.761   0.520  1.00  0.93           N  
ATOM   2992  CA  LEU A 378       9.807   3.178   0.117  1.00  0.93           C  
ATOM   2993  C   LEU A 378       9.024   2.691   1.331  1.00  0.93           C  
ATOM   2994  CB  LEU A 378      10.031   2.020  -0.858  1.00  0.93           C  
ATOM   2995  O   LEU A 378       7.829   2.970   1.458  1.00  0.93           O  
ATOM   2996  CG  LEU A 378      10.252   2.400  -2.323  1.00  0.93           C  
ATOM   2997  CD1 LEU A 378      10.806   1.212  -3.102  1.00  0.93           C  
ATOM   2998  CD2 LEU A 378       8.953   2.897  -2.949  1.00  0.93           C  
ATOM   2999  N   GLU A 379       9.638   2.037   2.180  1.00  0.91           N  
ATOM   3000  CA  GLU A 379       8.999   1.489   3.373  1.00  0.91           C  
ATOM   3001  C   GLU A 379       8.428   2.599   4.252  1.00  0.91           C  
ATOM   3002  CB  GLU A 379       9.991   0.642   4.174  1.00  0.91           C  
ATOM   3003  O   GLU A 379       7.329   2.464   4.794  1.00  0.91           O  
ATOM   3004  CG  GLU A 379      10.304  -0.704   3.537  1.00  0.91           C  
ATOM   3005  CD  GLU A 379      11.437  -1.446   4.228  1.00  0.91           C  
ATOM   3006  OE1 GLU A 379      11.706  -2.615   3.868  1.00  0.91           O  
ATOM   3007  OE2 GLU A 379      12.060  -0.854   5.138  1.00  0.91           O  
ATOM   3008  N   GLN A 380       9.115   3.646   4.269  1.00  0.88           N  
ATOM   3009  CA  GLN A 380       8.653   4.782   5.060  1.00  0.88           C  
ATOM   3010  C   GLN A 380       7.406   5.409   4.445  1.00  0.88           C  
ATOM   3011  CB  GLN A 380       9.759   5.831   5.190  1.00  0.88           C  
ATOM   3012  O   GLN A 380       6.436   5.695   5.151  1.00  0.88           O  
ATOM   3013  CG  GLN A 380       9.411   6.978   6.129  1.00  0.88           C  
ATOM   3014  CD  GLN A 380      10.527   7.998   6.249  1.00  0.88           C  
ATOM   3015  NE2 GLN A 380      10.341   8.981   7.123  1.00  0.88           N  
ATOM   3016  OE1 GLN A 380      11.550   7.902   5.563  1.00  0.88           O  
ATOM   3017  N   LEU A 381       7.391   5.524   3.203  1.00  0.89           N  
ATOM   3018  CA  LEU A 381       6.285   6.180   2.514  1.00  0.89           C  
ATOM   3019  C   LEU A 381       5.068   5.263   2.445  1.00  0.89           C  
ATOM   3020  CB  LEU A 381       6.705   6.598   1.102  1.00  0.89           C  
ATOM   3021  O   LEU A 381       3.929   5.734   2.476  1.00  0.89           O  
ATOM   3022  CG  LEU A 381       7.658   7.790   1.004  1.00  0.89           C  
ATOM   3023  CD1 LEU A 381       8.061   8.028  -0.448  1.00  0.89           C  
ATOM   3024  CD2 LEU A 381       7.015   9.039   1.597  1.00  0.89           C  
ATOM   3025  N   LEU A 382       5.357   3.986   2.316  1.00  0.89           N  
ATOM   3026  CA  LEU A 382       4.264   3.023   2.238  1.00  0.89           C  
ATOM   3027  C   LEU A 382       3.519   2.938   3.566  1.00  0.89           C  
ATOM   3028  CB  LEU A 382       4.794   1.641   1.847  1.00  0.89           C  
ATOM   3029  O   LEU A 382       2.333   2.601   3.596  1.00  0.89           O  
ATOM   3030  CG  LEU A 382       5.178   1.453   0.378  1.00  0.89           C  
ATOM   3031  CD1 LEU A 382       5.849   0.099   0.175  1.00  0.89           C  
ATOM   3032  CD2 LEU A 382       3.950   1.586  -0.516  1.00  0.89           C  
ATOM   3033  N   GLU A 383       4.154   3.315   4.593  1.00  0.82           N  
ATOM   3034  CA  GLU A 383       3.540   3.290   5.917  1.00  0.82           C  
ATOM   3035  C   GLU A 383       2.657   4.514   6.139  1.00  0.82           C  
ATOM   3036  CB  GLU A 383       4.613   3.210   7.006  1.00  0.82           C  
ATOM   3037  O   GLU A 383       1.758   4.492   6.982  1.00  0.82           O  
ATOM   3038  CG  GLU A 383       5.290   1.851   7.104  1.00  0.82           C  
ATOM   3039  CD  GLU A 383       6.426   1.818   8.114  1.00  0.82           C  
ATOM   3040  OE1 GLU A 383       7.091   0.765   8.246  1.00  0.82           O  
ATOM   3041  OE2 GLU A 383       6.652   2.853   8.780  1.00  0.82           O  
ATOM   3042  N   ASN A 384       2.895   5.503   5.258  1.00  0.78           N  
ATOM   3043  CA  ASN A 384       2.095   6.721   5.334  1.00  0.78           C  
ATOM   3044  C   ASN A 384       0.717   6.527   4.707  1.00  0.78           C  
ATOM   3045  CB  ASN A 384       2.825   7.886   4.661  1.00  0.78           C  
ATOM   3046  O   ASN A 384       0.603   6.341   3.494  1.00  0.78           O  
ATOM   3047  CG  ASN A 384       2.105   9.208   4.840  1.00  0.78           C  
ATOM   3048  ND2 ASN A 384       2.754  10.295   4.442  1.00  0.78           N  
ATOM   3049  OD1 ASN A 384       0.975   9.251   5.334  1.00  0.78           O  
ATOM   3050  N   ASN A 385      -0.320   6.606   5.524  1.00  0.76           N  
ATOM   3051  CA  ASN A 385      -1.682   6.377   5.053  1.00  0.76           C  
ATOM   3052  C   ASN A 385      -2.491   7.670   5.026  1.00  0.76           C  
ATOM   3053  CB  ASN A 385      -2.381   5.331   5.924  1.00  0.76           C  
ATOM   3054  O   ASN A 385      -3.721   7.637   4.979  1.00  0.76           O  
ATOM   3055  CG  ASN A 385      -1.730   3.965   5.833  1.00  0.76           C  
ATOM   3056  ND2 ASN A 385      -1.799   3.202   6.918  1.00  0.76           N  
ATOM   3057  OD1 ASN A 385      -1.169   3.599   4.797  1.00  0.76           O  
ATOM   3058  N   THR A 386      -1.770   8.795   5.056  1.00  0.69           N  
ATOM   3059  CA  THR A 386      -2.446  10.083   5.156  1.00  0.69           C  
ATOM   3060  C   THR A 386      -3.121  10.443   3.836  1.00  0.69           C  
ATOM   3061  CB  THR A 386      -1.464  11.201   5.554  1.00  0.69           C  
ATOM   3062  O   THR A 386      -4.126  11.158   3.820  1.00  0.69           O  
ATOM   3063  CG2 THR A 386      -0.905  10.968   6.954  1.00  0.69           C  
ATOM   3064  OG1 THR A 386      -0.380  11.232   4.618  1.00  0.69           O  
ATOM   3065  N   THR A 387      -2.511   9.920   2.781  1.00  0.71           N  
ATOM   3066  CA  THR A 387      -3.011  10.324   1.471  1.00  0.71           C  
ATOM   3067  C   THR A 387      -3.896   9.235   0.871  1.00  0.71           C  
ATOM   3068  CB  THR A 387      -1.855  10.641   0.505  1.00  0.71           C  
ATOM   3069  O   THR A 387      -5.024   9.504   0.453  1.00  0.71           O  
ATOM   3070  CG2 THR A 387      -2.145  11.900  -0.306  1.00  0.71           C  
ATOM   3071  OG1 THR A 387      -0.651  10.837   1.257  1.00  0.71           O  
ATOM   3072  N   ARG A 388      -3.407   8.040   0.887  1.00  0.83           N  
ATOM   3073  CA  ARG A 388      -4.164   6.916   0.345  1.00  0.83           C  
ATOM   3074  C   ARG A 388      -3.995   5.673   1.213  1.00  0.83           C  
ATOM   3075  CB  ARG A 388      -3.729   6.616  -1.091  1.00  0.83           C  
ATOM   3076  O   ARG A 388      -2.873   5.298   1.557  1.00  0.83           O  
ATOM   3077  CG  ARG A 388      -4.071   7.717  -2.081  1.00  0.83           C  
ATOM   3078  CD  ARG A 388      -3.709   7.326  -3.507  1.00  0.83           C  
ATOM   3079  NE  ARG A 388      -3.959   8.417  -4.445  1.00  0.83           N  
ATOM   3080  NH1 ARG A 388      -3.481   7.177  -6.335  1.00  0.83           N  
ATOM   3081  NH2 ARG A 388      -4.097   9.377  -6.527  1.00  0.83           N  
ATOM   3082  CZ  ARG A 388      -3.845   8.321  -5.767  1.00  0.83           C  
ATOM   3083  N   SER A 389      -5.148   4.927   1.519  1.00  0.83           N  
ATOM   3084  CA  SER A 389      -5.126   3.736   2.360  1.00  0.83           C  
ATOM   3085  C   SER A 389      -4.970   2.470   1.523  1.00  0.83           C  
ATOM   3086  CB  SER A 389      -6.401   3.648   3.200  1.00  0.83           C  
ATOM   3087  O   SER A 389      -5.340   2.449   0.347  1.00  0.83           O  
ATOM   3088  OG  SER A 389      -7.549   3.611   2.369  1.00  0.83           O  
ATOM   3089  N   PRO A 390      -4.373   1.451   2.180  1.00  0.86           N  
ATOM   3090  CA  PRO A 390      -4.324   0.160   1.491  1.00  0.86           C  
ATOM   3091  C   PRO A 390      -5.712  -0.403   1.192  1.00  0.86           C  
ATOM   3092  CB  PRO A 390      -3.572  -0.738   2.477  1.00  0.86           C  
ATOM   3093  O   PRO A 390      -6.661  -0.143   1.936  1.00  0.86           O  
ATOM   3094  CG  PRO A 390      -2.894   0.208   3.414  1.00  0.86           C  
ATOM   3095  CD  PRO A 390      -3.673   1.492   3.442  1.00  0.86           C  
ATOM   3096  N   ARG A 391      -5.824  -1.134  -0.007  1.00  0.88           N  
ATOM   3097  CA  ARG A 391      -7.146  -1.595  -0.421  1.00  0.88           C  
ATOM   3098  C   ARG A 391      -7.086  -3.023  -0.952  1.00  0.88           C  
ATOM   3099  CB  ARG A 391      -7.731  -0.664  -1.485  1.00  0.88           C  
ATOM   3100  O   ARG A 391      -6.002  -3.548  -1.215  1.00  0.88           O  
ATOM   3101  CG  ARG A 391      -6.820  -0.447  -2.682  1.00  0.88           C  
ATOM   3102  CD  ARG A 391      -7.108   0.876  -3.378  1.00  0.88           C  
ATOM   3103  NE  ARG A 391      -6.288   1.046  -4.574  1.00  0.88           N  
ATOM   3104  NH1 ARG A 391      -5.661   3.216  -4.088  1.00  0.88           N  
ATOM   3105  NH2 ARG A 391      -4.904   2.200  -5.998  1.00  0.88           N  
ATOM   3106  CZ  ARG A 391      -5.620   2.153  -4.884  1.00  0.88           C  
ATOM   3107  N   HIS A 392      -8.271  -3.548  -1.152  1.00  0.88           N  
ATOM   3108  CA  HIS A 392      -8.397  -4.875  -1.746  1.00  0.88           C  
ATOM   3109  C   HIS A 392      -8.065  -4.846  -3.234  1.00  0.88           C  
ATOM   3110  CB  HIS A 392      -9.808  -5.426  -1.533  1.00  0.88           C  
ATOM   3111  O   HIS A 392      -8.344  -3.859  -3.918  1.00  0.88           O  
ATOM   3112  CG  HIS A 392     -10.136  -5.697  -0.099  1.00  0.88           C  
ATOM   3113  CD2 HIS A 392     -10.757  -4.934   0.831  1.00  0.88           C  
ATOM   3114  ND1 HIS A 392      -9.812  -6.882   0.527  1.00  0.88           N  
ATOM   3115  CE1 HIS A 392     -10.222  -6.835   1.783  1.00  0.88           C  
ATOM   3116  NE2 HIS A 392     -10.799  -5.664   1.993  1.00  0.88           N  
ATOM   3117  N   PRO A 393      -7.457  -5.862  -3.641  1.00  0.90           N  
ATOM   3118  CA  PRO A 393      -7.084  -5.907  -5.057  1.00  0.90           C  
ATOM   3119  C   PRO A 393      -8.279  -5.712  -5.988  1.00  0.90           C  
ATOM   3120  CB  PRO A 393      -6.487  -7.307  -5.221  1.00  0.90           C  
ATOM   3121  O   PRO A 393      -8.134  -5.143  -7.073  1.00  0.90           O  
ATOM   3122  CG  PRO A 393      -6.145  -7.741  -3.832  1.00  0.90           C  
ATOM   3123  CD  PRO A 393      -7.009  -6.979  -2.868  1.00  0.90           C  
ATOM   3124  N   GLY A 394      -9.414  -6.156  -5.539  1.00  0.88           N  
ATOM   3125  CA  GLY A 394     -10.628  -5.989  -6.322  1.00  0.88           C  
ATOM   3126  C   GLY A 394     -10.955  -4.537  -6.615  1.00  0.88           C  
ATOM   3127  O   GLY A 394     -11.391  -4.204  -7.719  1.00  0.88           O  
ATOM   3128  N   VAL A 395     -10.716  -3.700  -5.658  1.00  0.86           N  
ATOM   3129  CA  VAL A 395     -10.976  -2.269  -5.778  1.00  0.86           C  
ATOM   3130  C   VAL A 395     -10.018  -1.653  -6.796  1.00  0.86           C  
ATOM   3131  CB  VAL A 395     -10.839  -1.551  -4.416  1.00  0.86           C  
ATOM   3132  O   VAL A 395     -10.416  -0.806  -7.599  1.00  0.86           O  
ATOM   3133  CG1 VAL A 395     -10.999  -0.041  -4.583  1.00  0.86           C  
ATOM   3134  CG2 VAL A 395     -11.865  -2.094  -3.423  1.00  0.86           C  
ATOM   3135  N   ILE A 396      -8.788  -2.128  -6.781  1.00  0.90           N  
ATOM   3136  CA  ILE A 396      -7.762  -1.637  -7.696  1.00  0.90           C  
ATOM   3137  C   ILE A 396      -8.139  -1.994  -9.132  1.00  0.90           C  
ATOM   3138  CB  ILE A 396      -6.372  -2.214  -7.348  1.00  0.90           C  
ATOM   3139  O   ILE A 396      -8.096  -1.141 -10.022  1.00  0.90           O  
ATOM   3140  CG1 ILE A 396      -5.946  -1.770  -5.943  1.00  0.90           C  
ATOM   3141  CG2 ILE A 396      -5.335  -1.791  -8.393  1.00  0.90           C  
ATOM   3142  CD1 ILE A 396      -4.709  -2.485  -5.417  1.00  0.90           C  
ATOM   3143  N   PHE A 397      -8.584  -3.175  -9.318  1.00  0.89           N  
ATOM   3144  CA  PHE A 397      -8.986  -3.640 -10.640  1.00  0.89           C  
ATOM   3145  C   PHE A 397     -10.204  -2.869 -11.137  1.00  0.89           C  
ATOM   3146  CB  PHE A 397      -9.290  -5.141 -10.614  1.00  0.89           C  
ATOM   3147  O   PHE A 397     -10.244  -2.440 -12.292  1.00  0.89           O  
ATOM   3148  CG  PHE A 397      -9.799  -5.680 -11.924  1.00  0.89           C  
ATOM   3149  CD1 PHE A 397     -11.144  -5.989 -12.089  1.00  0.89           C  
ATOM   3150  CD2 PHE A 397      -8.932  -5.878 -12.991  1.00  0.89           C  
ATOM   3151  CE1 PHE A 397     -11.618  -6.488 -13.300  1.00  0.89           C  
ATOM   3152  CE2 PHE A 397      -9.398  -6.377 -14.204  1.00  0.89           C  
ATOM   3153  CZ  PHE A 397     -10.741  -6.682 -14.356  1.00  0.89           C  
ATOM   3154  N   LYS A 398     -11.178  -2.737 -10.358  1.00  0.86           N  
ATOM   3155  CA  LYS A 398     -12.393  -2.018 -10.728  1.00  0.86           C  
ATOM   3156  C   LYS A 398     -12.079  -0.585 -11.147  1.00  0.86           C  
ATOM   3157  CB  LYS A 398     -13.391  -2.018  -9.569  1.00  0.86           C  
ATOM   3158  O   LYS A 398     -12.659  -0.071 -12.106  1.00  0.86           O  
ATOM   3159  CG  LYS A 398     -14.074  -3.358  -9.340  1.00  0.86           C  
ATOM   3160  CD  LYS A 398     -15.070  -3.289  -8.189  1.00  0.86           C  
ATOM   3161  CE  LYS A 398     -15.702  -4.646  -7.912  1.00  0.86           C  
ATOM   3162  NZ  LYS A 398     -16.612  -4.603  -6.729  1.00  0.86           N  
ATOM   3163  N   ALA A 399     -11.148  -0.021 -10.381  1.00  0.85           N  
ATOM   3164  CA  ALA A 399     -10.730   1.337 -10.717  1.00  0.85           C  
ATOM   3165  C   ALA A 399     -10.057   1.381 -12.086  1.00  0.85           C  
ATOM   3166  CB  ALA A 399      -9.789   1.885  -9.647  1.00  0.85           C  
ATOM   3167  O   ALA A 399     -10.354   2.255 -12.904  1.00  0.85           O  
ATOM   3168  N   LEU A 400      -9.208   0.490 -12.266  1.00  0.86           N  
ATOM   3169  CA  LEU A 400      -8.507   0.400 -13.542  1.00  0.86           C  
ATOM   3170  C   LEU A 400      -9.489   0.170 -14.687  1.00  0.86           C  
ATOM   3171  CB  LEU A 400      -7.472  -0.727 -13.507  1.00  0.86           C  
ATOM   3172  O   LEU A 400      -9.385   0.808 -15.737  1.00  0.86           O  
ATOM   3173  CG  LEU A 400      -6.588  -0.874 -14.747  1.00  0.86           C  
ATOM   3174  CD1 LEU A 400      -5.754   0.386 -14.955  1.00  0.86           C  
ATOM   3175  CD2 LEU A 400      -5.690  -2.100 -14.621  1.00  0.86           C  
ATOM   3176  N   LYS A 401     -10.419  -0.739 -14.531  1.00  0.84           N  
ATOM   3177  CA  LYS A 401     -11.419  -1.054 -15.547  1.00  0.84           C  
ATOM   3178  C   LYS A 401     -12.295   0.158 -15.851  1.00  0.84           C  
ATOM   3179  CB  LYS A 401     -12.289  -2.230 -15.099  1.00  0.84           C  
ATOM   3180  O   LYS A 401     -12.580   0.449 -17.015  1.00  0.84           O  
ATOM   3181  CG  LYS A 401     -13.217  -2.761 -16.182  1.00  0.84           C  
ATOM   3182  CD  LYS A 401     -13.926  -4.033 -15.735  1.00  0.84           C  
ATOM   3183  CE  LYS A 401     -14.825  -4.588 -16.832  1.00  0.84           C  
ATOM   3184  NZ  LYS A 401     -15.535  -5.827 -16.393  1.00  0.84           N  
ATOM   3185  N   ALA A 402     -12.712   0.810 -14.865  1.00  0.79           N  
ATOM   3186  CA  ALA A 402     -13.539   2.005 -15.013  1.00  0.79           C  
ATOM   3187  C   ALA A 402     -12.805   3.085 -15.804  1.00  0.79           C  
ATOM   3188  CB  ALA A 402     -13.950   2.541 -13.644  1.00  0.79           C  
ATOM   3189  O   ALA A 402     -13.393   3.736 -16.671  1.00  0.79           O  
ATOM   3190  N   LEU A 403     -11.519   3.217 -15.484  1.00  0.81           N  
ATOM   3191  CA  LEU A 403     -10.700   4.218 -16.159  1.00  0.81           C  
ATOM   3192  C   LEU A 403     -10.485   3.846 -17.623  1.00  0.81           C  
ATOM   3193  CB  LEU A 403      -9.349   4.370 -15.455  1.00  0.81           C  
ATOM   3194  O   LEU A 403     -10.482   4.718 -18.495  1.00  0.81           O  
ATOM   3195  CG  LEU A 403      -9.365   5.092 -14.107  1.00  0.81           C  
ATOM   3196  CD1 LEU A 403      -8.041   4.884 -13.379  1.00  0.81           C  
ATOM   3197  CD2 LEU A 403      -9.647   6.578 -14.299  1.00  0.81           C  
ATOM   3198  N   SER A 404     -10.322   2.606 -17.836  1.00  0.79           N  
ATOM   3199  CA  SER A 404     -10.141   2.122 -19.200  1.00  0.79           C  
ATOM   3200  C   SER A 404     -11.403   2.326 -20.032  1.00  0.79           C  
ATOM   3201  CB  SER A 404      -9.756   0.642 -19.197  1.00  0.79           C  
ATOM   3202  O   SER A 404     -11.328   2.725 -21.196  1.00  0.79           O  
ATOM   3203  OG  SER A 404      -9.478   0.192 -20.512  1.00  0.79           O  
ATOM   3204  N   ASP A 405     -12.544   2.067 -19.552  1.00  0.76           N  
ATOM   3205  CA  ASP A 405     -13.825   2.226 -20.233  1.00  0.76           C  
ATOM   3206  C   ASP A 405     -14.092   3.692 -20.566  1.00  0.76           C  
ATOM   3207  CB  ASP A 405     -14.962   1.666 -19.375  1.00  0.76           C  
ATOM   3208  O   ASP A 405     -14.598   4.007 -21.645  1.00  0.76           O  
ATOM   3209  CG  ASP A 405     -14.934   0.151 -19.270  1.00  0.76           C  
ATOM   3210  OD1 ASP A 405     -14.236  -0.503 -20.074  1.00  0.76           O  
ATOM   3211  OD2 ASP A 405     -15.620  -0.393 -18.378  1.00  0.76           O  
ATOM   3212  N   ARG A 406     -13.743   4.563 -19.777  1.00  0.69           N  
ATOM   3213  CA  ARG A 406     -13.968   5.990 -19.980  1.00  0.69           C  
ATOM   3214  C   ARG A 406     -13.034   6.544 -21.051  1.00  0.69           C  
ATOM   3215  CB  ARG A 406     -13.775   6.757 -18.670  1.00  0.69           C  
ATOM   3216  O   ARG A 406     -13.453   7.338 -21.897  1.00  0.69           O  
ATOM   3217  CG  ARG A 406     -14.152   8.227 -18.755  1.00  0.69           C  
ATOM   3218  CD  ARG A 406     -14.039   8.918 -17.403  1.00  0.69           C  
ATOM   3219  NE  ARG A 406     -14.378  10.335 -17.492  1.00  0.69           N  
ATOM   3220  NH1 ARG A 406     -13.859  10.809 -15.291  1.00  0.69           N  
ATOM   3221  NH2 ARG A 406     -14.620  12.469 -16.677  1.00  0.69           N  
ATOM   3222  CZ  ARG A 406     -14.285  11.201 -16.486  1.00  0.69           C  
ATOM   3223  N   PHE A 407     -11.735   6.167 -20.855  1.00  0.69           N  
ATOM   3224  CA  PHE A 407     -10.773   6.781 -21.762  1.00  0.69           C  
ATOM   3225  C   PHE A 407     -10.806   6.104 -23.127  1.00  0.69           C  
ATOM   3226  CB  PHE A 407      -9.359   6.711 -21.176  1.00  0.69           C  
ATOM   3227  O   PHE A 407     -10.335   6.668 -24.117  1.00  0.69           O  
ATOM   3228  CG  PHE A 407      -9.128   7.665 -20.035  1.00  0.69           C  
ATOM   3229  CD1 PHE A 407      -9.105   9.037 -20.251  1.00  0.69           C  
ATOM   3230  CD2 PHE A 407      -8.933   7.188 -18.745  1.00  0.69           C  
ATOM   3231  CE1 PHE A 407      -8.890   9.922 -19.196  1.00  0.69           C  
ATOM   3232  CE2 PHE A 407      -8.719   8.066 -17.686  1.00  0.69           C  
ATOM   3233  CZ  PHE A 407      -8.697   9.433 -17.914  1.00  0.69           C  
ATOM   3234  N   SER A 408     -11.453   4.852 -23.235  1.00  0.62           N  
ATOM   3235  CA  SER A 408     -11.571   4.123 -24.494  1.00  0.62           C  
ATOM   3236  C   SER A 408     -12.835   4.523 -25.248  1.00  0.62           C  
ATOM   3237  CB  SER A 408     -11.573   2.615 -24.243  1.00  0.62           C  
ATOM   3238  O   SER A 408     -12.910   4.368 -26.469  1.00  0.62           O  
ATOM   3239  OG  SER A 408     -12.641   2.249 -23.387  1.00  0.62           O  
ATOM   3240  N   GLY A 409     -13.821   5.417 -24.670  1.00  0.57           N  
ATOM   3241  CA  GLY A 409     -15.157   5.642 -25.199  1.00  0.57           C  
ATOM   3242  C   GLY A 409     -15.877   6.797 -24.528  1.00  0.57           C  
ATOM   3243  O   GLY A 409     -15.260   7.591 -23.815  1.00  0.57           O  
ATOM   3244  N   GLU A 410     -17.169   7.426 -24.968  1.00  0.41           N  
ATOM   3245  CA  GLU A 410     -18.109   8.372 -24.373  1.00  0.41           C  
ATOM   3246  C   GLU A 410     -19.050   7.673 -23.396  1.00  0.41           C  
ATOM   3247  CB  GLU A 410     -18.915   9.085 -25.461  1.00  0.41           C  
ATOM   3248  O   GLU A 410     -19.639   6.641 -23.723  1.00  0.41           O  
ATOM   3249  CG  GLU A 410     -18.123  10.136 -26.224  1.00  0.41           C  
ATOM   3250  CD  GLU A 410     -18.988  10.999 -27.130  1.00  0.41           C  
ATOM   3251  OE1 GLU A 410     -18.453  11.929 -27.775  1.00  0.41           O  
ATOM   3252  OE2 GLU A 410     -20.211  10.743 -27.194  1.00  0.41           O  
ATOM   3253  N   ILE A 411     -18.764   7.564 -22.130  1.00  0.37           N  
ATOM   3254  CA  ILE A 411     -19.604   6.985 -21.088  1.00  0.37           C  
ATOM   3255  C   ILE A 411     -20.949   7.709 -21.048  1.00  0.37           C  
ATOM   3256  CB  ILE A 411     -18.918   7.053 -19.705  1.00  0.37           C  
ATOM   3257  O   ILE A 411     -20.997   8.938 -20.965  1.00  0.37           O  
ATOM   3258  CG1 ILE A 411     -17.519   6.429 -19.772  1.00  0.37           C  
ATOM   3259  CG2 ILE A 411     -19.776   6.362 -18.642  1.00  0.37           C  
ATOM   3260  CD1 ILE A 411     -16.681   6.653 -18.522  1.00  0.37           C  
ATOM   3261  N   PRO A 412     -22.122   7.121 -21.436  1.00  0.38           N  
ATOM   3262  CA  PRO A 412     -23.443   7.714 -21.217  1.00  0.38           C  
ATOM   3263  C   PRO A 412     -23.697   8.067 -19.753  1.00  0.38           C  
ATOM   3264  CB  PRO A 412     -24.404   6.620 -21.689  1.00  0.38           C  
ATOM   3265  O   PRO A 412     -23.213   7.374 -18.855  1.00  0.38           O  
ATOM   3266  CG  PRO A 412     -23.527   5.594 -22.333  1.00  0.38           C  
ATOM   3267  CD  PRO A 412     -22.111   5.834 -21.894  1.00  0.38           C  
ATOM   3268  N   ASP A 413     -24.021   9.366 -19.385  1.00  0.40           N  
ATOM   3269  CA  ASP A 413     -24.335  10.138 -18.186  1.00  0.40           C  
ATOM   3270  C   ASP A 413     -25.061   9.278 -17.154  1.00  0.40           C  
ATOM   3271  CB  ASP A 413     -25.184  11.360 -18.542  1.00  0.40           C  
ATOM   3272  O   ASP A 413     -24.863   9.446 -15.949  1.00  0.40           O  
ATOM   3273  CG  ASP A 413     -24.364  12.509 -19.102  1.00  0.40           C  
ATOM   3274  OD1 ASP A 413     -23.131  12.536 -18.895  1.00  0.40           O  
ATOM   3275  OD2 ASP A 413     -24.955  13.397 -19.753  1.00  0.40           O  
ATOM   3276  N   ASP A 414     -25.651   8.087 -17.534  1.00  0.42           N  
ATOM   3277  CA  ASP A 414     -26.489   7.322 -16.617  1.00  0.42           C  
ATOM   3278  C   ASP A 414     -25.658   6.316 -15.823  1.00  0.42           C  
ATOM   3279  CB  ASP A 414     -27.600   6.599 -17.381  1.00  0.42           C  
ATOM   3280  O   ASP A 414     -25.998   5.982 -14.686  1.00  0.42           O  
ATOM   3281  CG  ASP A 414     -27.074   5.720 -18.502  1.00  0.42           C  
ATOM   3282  OD1 ASP A 414     -25.924   5.923 -18.947  1.00  0.42           O  
ATOM   3283  OD2 ASP A 414     -27.818   4.820 -18.947  1.00  0.42           O  
ATOM   3284  N   GLN A 415     -24.367   6.018 -16.225  1.00  0.41           N  
ATOM   3285  CA  GLN A 415     -23.469   5.100 -15.533  1.00  0.41           C  
ATOM   3286  C   GLN A 415     -22.427   5.860 -14.718  1.00  0.41           C  
ATOM   3287  CB  GLN A 415     -22.778   4.169 -16.531  1.00  0.41           C  
ATOM   3288  O   GLN A 415     -21.763   5.281 -13.855  1.00  0.41           O  
ATOM   3289  CG  GLN A 415     -23.673   3.053 -17.052  1.00  0.41           C  
ATOM   3290  CD  GLN A 415     -22.935   2.082 -17.955  1.00  0.41           C  
ATOM   3291  NE2 GLN A 415     -23.673   1.410 -18.831  1.00  0.41           N  
ATOM   3292  OE1 GLN A 415     -21.712   1.938 -17.866  1.00  0.41           O  
ATOM   3293  N   MET A 416     -22.386   7.207 -14.925  1.00  0.36           N  
ATOM   3294  CA  MET A 416     -21.437   8.079 -14.240  1.00  0.36           C  
ATOM   3295  C   MET A 416     -21.842   8.289 -12.785  1.00  0.36           C  
ATOM   3296  CB  MET A 416     -21.333   9.428 -14.954  1.00  0.36           C  
ATOM   3297  O   MET A 416     -20.985   8.432 -11.912  1.00  0.36           O  
ATOM   3298  CG  MET A 416     -19.969   9.690 -15.573  1.00  0.36           C  
ATOM   3299  SD  MET A 416     -20.087  10.499 -17.216  1.00  0.36           S  
ATOM   3300  CE  MET A 416     -19.739  12.218 -16.752  1.00  0.36           C  
ATOM   3301  N   ALA A 417     -23.192   8.139 -12.494  1.00  0.39           N  
ATOM   3302  CA  ALA A 417     -23.658   8.409 -11.137  1.00  0.39           C  
ATOM   3303  C   ALA A 417     -23.361   7.234 -10.210  1.00  0.39           C  
ATOM   3304  CB  ALA A 417     -25.154   8.716 -11.139  1.00  0.39           C  
ATOM   3305  O   ALA A 417     -23.067   7.426  -9.028  1.00  0.39           O  
ATOM   3306  N   HIS A 418     -23.064   6.009 -10.813  1.00  0.41           N  
ATOM   3307  CA  HIS A 418     -22.872   4.849  -9.951  1.00  0.41           C  
ATOM   3308  C   HIS A 418     -21.432   4.351 -10.008  1.00  0.41           C  
ATOM   3309  CB  HIS A 418     -23.832   3.724 -10.345  1.00  0.41           C  
ATOM   3310  O   HIS A 418     -21.017   3.541  -9.177  1.00  0.41           O  
ATOM   3311  CG  HIS A 418     -25.272   4.058 -10.118  1.00  0.41           C  
ATOM   3312  CD2 HIS A 418     -26.299   4.202 -10.989  1.00  0.41           C  
ATOM   3313  ND1 HIS A 418     -25.794   4.290  -8.864  1.00  0.41           N  
ATOM   3314  CE1 HIS A 418     -27.084   4.561  -8.973  1.00  0.41           C  
ATOM   3315  NE2 HIS A 418     -27.415   4.515 -10.252  1.00  0.41           N  
ATOM   3316  N   SER A 419     -20.535   4.995 -10.812  1.00  0.44           N  
ATOM   3317  CA  SER A 419     -19.192   4.435 -10.921  1.00  0.44           C  
ATOM   3318  C   SER A 419     -18.132   5.466 -10.547  1.00  0.44           C  
ATOM   3319  CB  SER A 419     -18.938   3.921 -12.339  1.00  0.44           C  
ATOM   3320  O   SER A 419     -17.900   6.423 -11.288  1.00  0.44           O  
ATOM   3321  OG  SER A 419     -18.735   5.000 -13.235  1.00  0.44           O  
ATOM   3322  N   SER A 420     -18.184   6.135  -9.447  1.00  0.51           N  
ATOM   3323  CA  SER A 420     -17.135   7.039  -8.986  1.00  0.51           C  
ATOM   3324  C   SER A 420     -15.753   6.422  -9.170  1.00  0.51           C  
ATOM   3325  CB  SER A 420     -17.349   7.404  -7.516  1.00  0.51           C  
ATOM   3326  O   SER A 420     -15.555   5.237  -8.896  1.00  0.51           O  
ATOM   3327  OG  SER A 420     -16.494   8.467  -7.133  1.00  0.51           O  
ATOM   3328  N   PHE A 421     -14.856   7.014 -10.014  1.00  0.52           N  
ATOM   3329  CA  PHE A 421     -13.514   6.647 -10.451  1.00  0.52           C  
ATOM   3330  C   PHE A 421     -12.614   6.361  -9.256  1.00  0.52           C  
ATOM   3331  CB  PHE A 421     -12.906   7.759 -11.312  1.00  0.52           C  
ATOM   3332  O   PHE A 421     -11.739   5.495  -9.324  1.00  0.52           O  
ATOM   3333  CG  PHE A 421     -13.616   7.969 -12.623  1.00  0.52           C  
ATOM   3334  CD1 PHE A 421     -13.419   7.094 -13.684  1.00  0.52           C  
ATOM   3335  CD2 PHE A 421     -14.480   9.042 -12.793  1.00  0.52           C  
ATOM   3336  CE1 PHE A 421     -14.075   7.286 -14.898  1.00  0.52           C  
ATOM   3337  CE2 PHE A 421     -15.139   9.241 -14.003  1.00  0.52           C  
ATOM   3338  CZ  PHE A 421     -14.934   8.362 -15.054  1.00  0.52           C  
ATOM   3339  N   PHE A 422     -12.727   7.193  -8.299  1.00  0.54           N  
ATOM   3340  CA  PHE A 422     -11.988   7.023  -7.054  1.00  0.54           C  
ATOM   3341  C   PHE A 422     -12.894   6.474  -5.958  1.00  0.54           C  
ATOM   3342  CB  PHE A 422     -11.371   8.352  -6.607  1.00  0.54           C  
ATOM   3343  O   PHE A 422     -13.647   7.224  -5.334  1.00  0.54           O  
ATOM   3344  CG  PHE A 422     -10.278   8.849  -7.515  1.00  0.54           C  
ATOM   3345  CD1 PHE A 422      -9.004   8.299  -7.458  1.00  0.54           C  
ATOM   3346  CD2 PHE A 422     -10.526   9.867  -8.427  1.00  0.54           C  
ATOM   3347  CE1 PHE A 422      -7.991   8.757  -8.297  1.00  0.54           C  
ATOM   3348  CE2 PHE A 422      -9.519  10.330  -9.269  1.00  0.54           C  
ATOM   3349  CZ  PHE A 422      -8.252   9.774  -9.202  1.00  0.54           C  
ATOM   3350  N   PRO A 423     -12.924   5.106  -5.907  1.00  0.59           N  
ATOM   3351  CA  PRO A 423     -13.721   4.556  -4.809  1.00  0.59           C  
ATOM   3352  C   PRO A 423     -13.366   5.170  -3.457  1.00  0.59           C  
ATOM   3353  CB  PRO A 423     -13.380   3.064  -4.838  1.00  0.59           C  
ATOM   3354  O   PRO A 423     -12.231   5.608  -3.253  1.00  0.59           O  
ATOM   3355  CG  PRO A 423     -12.728   2.848  -6.166  1.00  0.59           C  
ATOM   3356  CD  PRO A 423     -12.151   4.153  -6.632  1.00  0.59           C  
ATOM   3357  N   ASP A 424     -14.316   5.485  -2.679  1.00  0.64           N  
ATOM   3358  CA  ASP A 424     -14.131   6.098  -1.367  1.00  0.64           C  
ATOM   3359  C   ASP A 424     -13.060   5.362  -0.564  1.00  0.64           C  
ATOM   3360  CB  ASP A 424     -15.450   6.116  -0.592  1.00  0.64           C  
ATOM   3361  O   ASP A 424     -12.356   5.971   0.244  1.00  0.64           O  
ATOM   3362  CG  ASP A 424     -16.488   7.037  -1.210  1.00  0.64           C  
ATOM   3363  OD1 ASP A 424     -16.129   7.872  -2.068  1.00  0.64           O  
ATOM   3364  OD2 ASP A 424     -17.675   6.928  -0.832  1.00  0.64           O  
ATOM   3365  N   GLU A 425     -12.867   4.095  -0.941  1.00  0.66           N  
ATOM   3366  CA  GLU A 425     -11.973   3.223  -0.186  1.00  0.66           C  
ATOM   3367  C   GLU A 425     -10.527   3.702  -0.277  1.00  0.66           C  
ATOM   3368  CB  GLU A 425     -12.081   1.780  -0.685  1.00  0.66           C  
ATOM   3369  O   GLU A 425      -9.693   3.337   0.554  1.00  0.66           O  
ATOM   3370  CG  GLU A 425     -13.411   1.116  -0.362  1.00  0.66           C  
ATOM   3371  CD  GLU A 425     -14.479   1.369  -1.414  1.00  0.66           C  
ATOM   3372  OE1 GLU A 425     -15.536   0.697  -1.381  1.00  0.66           O  
ATOM   3373  OE2 GLU A 425     -14.258   2.245  -2.280  1.00  0.66           O  
ATOM   3374  N   TYR A 426     -10.269   4.608  -1.296  1.00  0.60           N  
ATOM   3375  CA  TYR A 426      -8.923   5.142  -1.466  1.00  0.60           C  
ATOM   3376  C   TYR A 426      -8.581   6.124  -0.352  1.00  0.60           C  
ATOM   3377  CB  TYR A 426      -8.784   5.828  -2.828  1.00  0.60           C  
ATOM   3378  O   TYR A 426      -7.433   6.191   0.094  1.00  0.60           O  
ATOM   3379  CG  TYR A 426      -8.474   4.877  -3.959  1.00  0.60           C  
ATOM   3380  CD1 TYR A 426      -7.317   5.024  -4.720  1.00  0.60           C  
ATOM   3381  CD2 TYR A 426      -9.337   3.831  -4.268  1.00  0.60           C  
ATOM   3382  CE1 TYR A 426      -7.028   4.151  -5.764  1.00  0.60           C  
ATOM   3383  CE2 TYR A 426      -9.058   2.953  -5.309  1.00  0.60           C  
ATOM   3384  OH  TYR A 426      -7.621   2.253  -7.083  1.00  0.60           O  
ATOM   3385  CZ  TYR A 426      -7.902   3.120  -6.050  1.00  0.60           C  
ATOM   3386  N   PHE A 427      -9.670   6.757   0.125  1.00  0.68           N  
ATOM   3387  CA  PHE A 427      -9.385   7.935   0.936  1.00  0.68           C  
ATOM   3388  C   PHE A 427     -10.034   7.817   2.310  1.00  0.68           C  
ATOM   3389  CB  PHE A 427      -9.874   9.205   0.232  1.00  0.68           C  
ATOM   3390  O   PHE A 427     -10.053   8.780   3.078  1.00  0.68           O  
ATOM   3391  CG  PHE A 427      -9.314   9.385  -1.153  1.00  0.68           C  
ATOM   3392  CD1 PHE A 427      -7.971   9.687  -1.341  1.00  0.68           C  
ATOM   3393  CD2 PHE A 427     -10.132   9.251  -2.268  1.00  0.68           C  
ATOM   3394  CE1 PHE A 427      -7.450   9.854  -2.622  1.00  0.68           C  
ATOM   3395  CE2 PHE A 427      -9.618   9.417  -3.551  1.00  0.68           C  
ATOM   3396  CZ  PHE A 427      -8.277   9.719  -3.726  1.00  0.68           C  
ATOM   3397  N   THR A 428     -10.587   6.747   2.574  1.00  0.70           N  
ATOM   3398  CA  THR A 428     -11.257   6.543   3.854  1.00  0.70           C  
ATOM   3399  C   THR A 428     -10.544   5.471   4.673  1.00  0.70           C  
ATOM   3400  CB  THR A 428     -12.731   6.146   3.656  1.00  0.70           C  
ATOM   3401  O   THR A 428      -9.719   4.724   4.143  1.00  0.70           O  
ATOM   3402  CG2 THR A 428     -13.528   7.285   3.028  1.00  0.70           C  
ATOM   3403  OG1 THR A 428     -12.800   5.000   2.798  1.00  0.70           O  
ATOM   3404  N   CYS A 429     -10.796   5.550   5.909  1.00  0.75           N  
ATOM   3405  CA  CYS A 429     -10.268   4.589   6.870  1.00  0.75           C  
ATOM   3406  C   CYS A 429     -10.551   3.160   6.425  1.00  0.75           C  
ATOM   3407  CB  CYS A 429     -10.869   4.830   8.255  1.00  0.75           C  
ATOM   3408  O   CYS A 429     -11.652   2.856   5.960  1.00  0.75           O  
ATOM   3409  SG  CYS A 429     -10.348   3.625   9.495  1.00  0.75           S  
ATOM   3410  N   SER A 430      -9.493   2.204   6.450  1.00  0.72           N  
ATOM   3411  CA  SER A 430      -9.612   0.835   5.959  1.00  0.72           C  
ATOM   3412  C   SER A 430     -10.267  -0.070   6.997  1.00  0.72           C  
ATOM   3413  CB  SER A 430      -8.238   0.280   5.580  1.00  0.72           C  
ATOM   3414  O   SER A 430     -10.421  -1.272   6.771  1.00  0.72           O  
ATOM   3415  OG  SER A 430      -7.349   0.343   6.682  1.00  0.72           O  
ATOM   3416  N   SER A 431     -10.660   0.498   8.119  1.00  0.78           N  
ATOM   3417  CA  SER A 431     -11.224  -0.319   9.188  1.00  0.78           C  
ATOM   3418  C   SER A 431     -12.635  -0.784   8.843  1.00  0.78           C  
ATOM   3419  CB  SER A 431     -11.242   0.458  10.505  1.00  0.78           C  
ATOM   3420  O   SER A 431     -13.422  -0.025   8.273  1.00  0.78           O  
ATOM   3421  OG  SER A 431      -9.924   0.754  10.933  1.00  0.78           O  
ATOM   3422  N   LEU A 432     -12.796  -2.091   9.074  1.00  0.79           N  
ATOM   3423  CA  LEU A 432     -14.111  -2.686   8.860  1.00  0.79           C  
ATOM   3424  C   LEU A 432     -14.749  -3.085  10.186  1.00  0.79           C  
ATOM   3425  CB  LEU A 432     -14.004  -3.908   7.944  1.00  0.79           C  
ATOM   3426  O   LEU A 432     -14.049  -3.477  11.123  1.00  0.79           O  
ATOM   3427  CG  LEU A 432     -13.405  -3.665   6.557  1.00  0.79           C  
ATOM   3428  CD1 LEU A 432     -13.153  -4.992   5.849  1.00  0.79           C  
ATOM   3429  CD2 LEU A 432     -14.323  -2.776   5.726  1.00  0.79           C  
ATOM   3430  N   CYS A 433     -16.115  -2.846  10.151  1.00  0.83           N  
ATOM   3431  CA  CYS A 433     -16.845  -3.318  11.322  1.00  0.83           C  
ATOM   3432  C   CYS A 433     -16.780  -4.837  11.429  1.00  0.83           C  
ATOM   3433  CB  CYS A 433     -18.303  -2.864  11.265  1.00  0.83           C  
ATOM   3434  O   CYS A 433     -17.032  -5.544  10.452  1.00  0.83           O  
ATOM   3435  SG  CYS A 433     -19.310  -3.476  12.633  1.00  0.83           S  
ATOM   3436  N   LEU A 434     -16.387  -5.410  12.577  1.00  0.81           N  
ATOM   3437  CA  LEU A 434     -16.224  -6.843  12.796  1.00  0.81           C  
ATOM   3438  C   LEU A 434     -17.575  -7.550  12.804  1.00  0.81           C  
ATOM   3439  CB  LEU A 434     -15.491  -7.103  14.115  1.00  0.81           C  
ATOM   3440  O   LEU A 434     -17.654  -8.750  12.532  1.00  0.81           O  
ATOM   3441  CG  LEU A 434     -14.056  -6.582  14.208  1.00  0.81           C  
ATOM   3442  CD1 LEU A 434     -13.510  -6.783  15.618  1.00  0.81           C  
ATOM   3443  CD2 LEU A 434     -13.168  -7.276  13.181  1.00  0.81           C  
ATOM   3444  N   SER A 435     -18.657  -6.782  13.022  1.00  0.80           N  
ATOM   3445  CA  SER A 435     -19.990  -7.373  13.090  1.00  0.80           C  
ATOM   3446  C   SER A 435     -20.663  -7.377  11.722  1.00  0.80           C  
ATOM   3447  CB  SER A 435     -20.861  -6.616  14.094  1.00  0.80           C  
ATOM   3448  O   SER A 435     -20.986  -8.439  11.186  1.00  0.80           O  
ATOM   3449  OG  SER A 435     -22.168  -7.162  14.137  1.00  0.80           O  
ATOM   3450  N   CYS A 436     -20.788  -6.317  11.044  1.00  0.83           N  
ATOM   3451  CA  CYS A 436     -21.570  -6.212   9.817  1.00  0.83           C  
ATOM   3452  C   CYS A 436     -20.660  -6.118   8.598  1.00  0.83           C  
ATOM   3453  CB  CYS A 436     -22.492  -4.994   9.872  1.00  0.83           C  
ATOM   3454  O   CYS A 436     -21.113  -6.295   7.465  1.00  0.83           O  
ATOM   3455  SG  CYS A 436     -21.613  -3.416   9.891  1.00  0.83           S  
ATOM   3456  N   GLY A 437     -19.381  -5.774   8.773  1.00  0.77           N  
ATOM   3457  CA  GLY A 437     -18.398  -5.701   7.704  1.00  0.77           C  
ATOM   3458  C   GLY A 437     -18.395  -4.365   6.986  1.00  0.77           C  
ATOM   3459  O   GLY A 437     -17.719  -4.202   5.968  1.00  0.77           O  
ATOM   3460  N   VAL A 438     -19.258  -3.432   7.453  1.00  0.79           N  
ATOM   3461  CA  VAL A 438     -19.310  -2.113   6.830  1.00  0.79           C  
ATOM   3462  C   VAL A 438     -18.035  -1.338   7.152  1.00  0.79           C  
ATOM   3463  CB  VAL A 438     -20.550  -1.316   7.292  1.00  0.79           C  
ATOM   3464  O   VAL A 438     -17.477  -1.475   8.243  1.00  0.79           O  
ATOM   3465  CG1 VAL A 438     -20.469   0.133   6.815  1.00  0.79           C  
ATOM   3466  CG2 VAL A 438     -21.830  -1.978   6.784  1.00  0.79           C  
ATOM   3467  N   GLY A 439     -17.503  -0.561   6.191  1.00  0.77           N  
ATOM   3468  CA  GLY A 439     -16.254   0.166   6.346  1.00  0.77           C  
ATOM   3469  C   GLY A 439     -16.430   1.524   6.999  1.00  0.77           C  
ATOM   3470  O   GLY A 439     -17.508   2.118   6.925  1.00  0.77           O  
ATOM   3471  N   CYS A 440     -15.368   1.973   7.711  1.00  0.80           N  
ATOM   3472  CA  CYS A 440     -15.347   3.293   8.332  1.00  0.80           C  
ATOM   3473  C   CYS A 440     -15.383   4.393   7.277  1.00  0.80           C  
ATOM   3474  CB  CYS A 440     -14.104   3.455   9.207  1.00  0.80           C  
ATOM   3475  O   CYS A 440     -14.658   4.329   6.282  1.00  0.80           O  
ATOM   3476  SG  CYS A 440     -13.968   5.079   9.985  1.00  0.80           S  
ATOM   3477  N   LYS A 441     -16.291   5.370   7.448  1.00  0.74           N  
ATOM   3478  CA  LYS A 441     -16.426   6.434   6.457  1.00  0.74           C  
ATOM   3479  C   LYS A 441     -15.498   7.603   6.775  1.00  0.74           C  
ATOM   3480  CB  LYS A 441     -17.874   6.919   6.383  1.00  0.74           C  
ATOM   3481  O   LYS A 441     -15.434   8.575   6.019  1.00  0.74           O  
ATOM   3482  CG  LYS A 441     -18.363   7.604   7.651  1.00  0.74           C  
ATOM   3483  CD  LYS A 441     -19.793   8.105   7.500  1.00  0.74           C  
ATOM   3484  CE  LYS A 441     -20.276   8.810   8.761  1.00  0.74           C  
ATOM   3485  NZ  LYS A 441     -21.682   9.293   8.621  1.00  0.74           N  
ATOM   3486  N   LYS A 442     -14.798   7.517   7.835  1.00  0.71           N  
ATOM   3487  CA  LYS A 442     -13.931   8.620   8.241  1.00  0.71           C  
ATOM   3488  C   LYS A 442     -12.618   8.602   7.463  1.00  0.71           C  
ATOM   3489  CB  LYS A 442     -13.651   8.558   9.743  1.00  0.71           C  
ATOM   3490  O   LYS A 442     -12.318   7.633   6.764  1.00  0.71           O  
ATOM   3491  CG  LYS A 442     -14.879   8.786  10.612  1.00  0.71           C  
ATOM   3492  CD  LYS A 442     -15.358  10.230  10.535  1.00  0.71           C  
ATOM   3493  CE  LYS A 442     -16.524  10.484  11.482  1.00  0.71           C  
ATOM   3494  NZ  LYS A 442     -16.989  11.902  11.419  1.00  0.71           N  
ATOM   3495  N   SER A 443     -11.998   9.801   7.584  1.00  0.66           N  
ATOM   3496  CA  SER A 443     -10.720   9.931   6.891  1.00  0.66           C  
ATOM   3497  C   SER A 443      -9.679   8.977   7.468  1.00  0.66           C  
ATOM   3498  CB  SER A 443     -10.208  11.369   6.976  1.00  0.66           C  
ATOM   3499  O   SER A 443      -9.872   8.421   8.551  1.00  0.66           O  
ATOM   3500  OG  SER A 443      -9.809  11.684   8.299  1.00  0.66           O  
ATOM   3501  N   MET A 444      -8.588   8.596   6.896  1.00  0.65           N  
ATOM   3502  CA  MET A 444      -7.558   7.593   7.156  1.00  0.65           C  
ATOM   3503  C   MET A 444      -6.902   7.826   8.512  1.00  0.65           C  
ATOM   3504  CB  MET A 444      -6.499   7.612   6.052  1.00  0.65           C  
ATOM   3505  O   MET A 444      -6.526   6.873   9.197  1.00  0.65           O  
ATOM   3506  CG  MET A 444      -7.024   7.187   4.691  1.00  0.65           C  
ATOM   3507  SD  MET A 444      -5.712   7.160   3.408  1.00  0.65           S  
ATOM   3508  CE  MET A 444      -4.832   8.692   3.818  1.00  0.65           C  
ATOM   3509  N   ASN A 445      -6.926   8.990   9.082  1.00  0.63           N  
ATOM   3510  CA  ASN A 445      -6.147   9.254  10.287  1.00  0.63           C  
ATOM   3511  C   ASN A 445      -7.019   9.814  11.407  1.00  0.63           C  
ATOM   3512  CB  ASN A 445      -4.995  10.214   9.981  1.00  0.63           C  
ATOM   3513  O   ASN A 445      -6.515  10.456  12.330  1.00  0.63           O  
ATOM   3514  CG  ASN A 445      -3.870   9.550   9.213  1.00  0.63           C  
ATOM   3515  ND2 ASN A 445      -3.083  10.350   8.503  1.00  0.63           N  
ATOM   3516  OD1 ASN A 445      -3.709   8.327   9.256  1.00  0.63           O  
ATOM   3517  N   HIS A 446      -8.204   9.519  11.281  1.00  0.66           N  
ATOM   3518  CA  HIS A 446      -9.073  10.026  12.336  1.00  0.66           C  
ATOM   3519  C   HIS A 446      -8.733   9.395  13.682  1.00  0.66           C  
ATOM   3520  CB  HIS A 446     -10.541   9.769  11.991  1.00  0.66           C  
ATOM   3521  O   HIS A 446      -8.910  10.022  14.729  1.00  0.66           O  
ATOM   3522  CG  HIS A 446     -10.930   8.326  12.064  1.00  0.66           C  
ATOM   3523  CD2 HIS A 446     -10.843   7.334  11.146  1.00  0.66           C  
ATOM   3524  ND1 HIS A 446     -11.489   7.762  13.190  1.00  0.66           N  
ATOM   3525  CE1 HIS A 446     -11.728   6.482  12.962  1.00  0.66           C  
ATOM   3526  NE2 HIS A 446     -11.345   6.197  11.729  1.00  0.66           N  
ATOM   3527  N   GLY A 447      -8.143   8.172  13.673  1.00  0.65           N  
ATOM   3528  CA  GLY A 447      -7.728   7.519  14.905  1.00  0.65           C  
ATOM   3529  C   GLY A 447      -6.659   8.290  15.657  1.00  0.65           C  
ATOM   3530  O   GLY A 447      -6.715   8.402  16.884  1.00  0.65           O  
ATOM   3531  N   LYS A 448      -5.669   8.922  14.918  1.00  0.64           N  
ATOM   3532  CA  LYS A 448      -4.602   9.716  15.522  1.00  0.64           C  
ATOM   3533  C   LYS A 448      -5.149  11.011  16.115  1.00  0.64           C  
ATOM   3534  CB  LYS A 448      -3.516  10.029  14.491  1.00  0.64           C  
ATOM   3535  O   LYS A 448      -4.620  11.518  17.107  1.00  0.64           O  
ATOM   3536  CG  LYS A 448      -2.658   8.831  14.114  1.00  0.64           C  
ATOM   3537  CD  LYS A 448      -1.488   9.238  13.227  1.00  0.64           C  
ATOM   3538  CE  LYS A 448      -0.642   8.037  12.829  1.00  0.64           C  
ATOM   3539  NZ  LYS A 448       0.504   8.431  11.956  1.00  0.64           N  
ATOM   3540  N   GLU A 449      -6.256  11.424  15.587  1.00  0.66           N  
ATOM   3541  CA  GLU A 449      -6.877  12.658  16.059  1.00  0.66           C  
ATOM   3542  C   GLU A 449      -7.844  12.385  17.207  1.00  0.66           C  
ATOM   3543  CB  GLU A 449      -7.606  13.365  14.914  1.00  0.66           C  
ATOM   3544  O   GLU A 449      -8.440  13.313  17.758  1.00  0.66           O  
ATOM   3545  CG  GLU A 449      -6.686  13.841  13.800  1.00  0.66           C  
ATOM   3546  CD  GLU A 449      -7.430  14.479  12.637  1.00  0.66           C  
ATOM   3547  OE1 GLU A 449      -6.779  14.878  11.645  1.00  0.66           O  
ATOM   3548  OE2 GLU A 449      -8.675  14.580  12.720  1.00  0.66           O  
ATOM   3549  N   GLY A 450      -7.981  11.095  17.583  1.00  0.69           N  
ATOM   3550  CA  GLY A 450      -8.848  10.719  18.688  1.00  0.69           C  
ATOM   3551  C   GLY A 450     -10.313  10.653  18.301  1.00  0.69           C  
ATOM   3552  O   GLY A 450     -11.190  10.671  19.167  1.00  0.69           O  
ATOM   3553  N   VAL A 451     -10.569  10.849  17.008  1.00  0.73           N  
ATOM   3554  CA  VAL A 451     -11.936  10.758  16.506  1.00  0.73           C  
ATOM   3555  C   VAL A 451     -12.314   9.294  16.300  1.00  0.73           C  
ATOM   3556  CB  VAL A 451     -12.110  11.545  15.188  1.00  0.73           C  
ATOM   3557  O   VAL A 451     -11.570   8.536  15.672  1.00  0.73           O  
ATOM   3558  CG1 VAL A 451     -13.547  11.437  14.681  1.00  0.73           C  
ATOM   3559  CG2 VAL A 451     -11.718  13.008  15.385  1.00  0.73           C  
ATOM   3560  N   PRO A 452     -13.519   8.789  16.885  1.00  0.80           N  
ATOM   3561  CA  PRO A 452     -13.925   7.385  16.795  1.00  0.80           C  
ATOM   3562  C   PRO A 452     -14.447   7.009  15.410  1.00  0.80           C  
ATOM   3563  CB  PRO A 452     -15.033   7.270  17.845  1.00  0.80           C  
ATOM   3564  O   PRO A 452     -14.839   7.886  14.635  1.00  0.80           O  
ATOM   3565  CG  PRO A 452     -15.540   8.665  18.020  1.00  0.80           C  
ATOM   3566  CD  PRO A 452     -14.443   9.621  17.650  1.00  0.80           C  
ATOM   3567  N   HIS A 453     -14.322   5.737  15.079  1.00  0.83           N  
ATOM   3568  CA  HIS A 453     -14.841   5.225  13.815  1.00  0.83           C  
ATOM   3569  C   HIS A 453     -16.338   5.486  13.688  1.00  0.83           C  
ATOM   3570  CB  HIS A 453     -14.556   3.727  13.687  1.00  0.83           C  
ATOM   3571  O   HIS A 453     -17.051   5.537  14.693  1.00  0.83           O  
ATOM   3572  CG  HIS A 453     -13.104   3.404  13.532  1.00  0.83           C  
ATOM   3573  CD2 HIS A 453     -12.189   2.973  14.432  1.00  0.83           C  
ATOM   3574  ND1 HIS A 453     -12.440   3.517  12.330  1.00  0.83           N  
ATOM   3575  CE1 HIS A 453     -11.176   3.167  12.497  1.00  0.83           C  
ATOM   3576  NE2 HIS A 453     -10.997   2.833  13.764  1.00  0.83           N  
ATOM   3577  N   GLU A 454     -16.750   5.711  12.385  1.00  0.81           N  
ATOM   3578  CA  GLU A 454     -18.156   5.992  12.111  1.00  0.81           C  
ATOM   3579  C   GLU A 454     -18.609   5.327  10.815  1.00  0.81           C  
ATOM   3580  CB  GLU A 454     -18.398   7.502  12.040  1.00  0.81           C  
ATOM   3581  O   GLU A 454     -17.834   5.217   9.863  1.00  0.81           O  
ATOM   3582  CG  GLU A 454     -19.866   7.884  11.916  1.00  0.81           C  
ATOM   3583  CD  GLU A 454     -20.091   9.386  11.845  1.00  0.81           C  
ATOM   3584  OE1 GLU A 454     -21.254   9.818  11.680  1.00  0.81           O  
ATOM   3585  OE2 GLU A 454     -19.095  10.137  11.954  1.00  0.81           O  
ATOM   3586  N   ALA A 455     -19.858   4.799  10.888  1.00  0.82           N  
ATOM   3587  CA  ALA A 455     -20.447   4.209   9.689  1.00  0.82           C  
ATOM   3588  C   ALA A 455     -21.798   4.844   9.372  1.00  0.82           C  
ATOM   3589  CB  ALA A 455     -20.600   2.699   9.859  1.00  0.82           C  
ATOM   3590  O   ALA A 455     -22.465   5.376  10.263  1.00  0.82           O  
ATOM   3591  N   LYS A 456     -22.191   4.909   8.062  1.00  0.73           N  
ATOM   3592  CA  LYS A 456     -23.423   5.541   7.599  1.00  0.73           C  
ATOM   3593  C   LYS A 456     -24.646   4.717   7.993  1.00  0.73           C  
ATOM   3594  CB  LYS A 456     -23.390   5.736   6.082  1.00  0.73           C  
ATOM   3595  O   LYS A 456     -25.669   5.271   8.402  1.00  0.73           O  
ATOM   3596  CG  LYS A 456     -22.785   7.061   5.642  1.00  0.73           C  
ATOM   3597  CD  LYS A 456     -22.894   7.251   4.135  1.00  0.73           C  
ATOM   3598  CE  LYS A 456     -22.215   8.538   3.682  1.00  0.73           C  
ATOM   3599  NZ  LYS A 456     -22.319   8.728   2.205  1.00  0.73           N  
ATOM   3600  N   SER A 457     -24.471   3.443   8.014  1.00  0.78           N  
ATOM   3601  CA  SER A 457     -25.601   2.558   8.276  1.00  0.78           C  
ATOM   3602  C   SER A 457     -25.554   2.008   9.698  1.00  0.78           C  
ATOM   3603  CB  SER A 457     -25.621   1.402   7.275  1.00  0.78           C  
ATOM   3604  O   SER A 457     -24.524   2.094  10.369  1.00  0.78           O  
ATOM   3605  OG  SER A 457     -24.454   0.608   7.400  1.00  0.78           O  
ATOM   3606  N   ARG A 458     -26.733   1.584  10.120  1.00  0.82           N  
ATOM   3607  CA  ARG A 458     -26.810   0.913  11.414  1.00  0.82           C  
ATOM   3608  C   ARG A 458     -26.195  -0.481  11.345  1.00  0.82           C  
ATOM   3609  CB  ARG A 458     -28.263   0.822  11.887  1.00  0.82           C  
ATOM   3610  O   ARG A 458     -26.197  -1.115  10.288  1.00  0.82           O  
ATOM   3611  CG  ARG A 458     -28.890   2.168  12.211  1.00  0.82           C  
ATOM   3612  CD  ARG A 458     -30.312   2.016  12.734  1.00  0.82           C  
ATOM   3613  NE  ARG A 458     -30.915   3.311  13.038  1.00  0.82           N  
ATOM   3614  NH1 ARG A 458     -32.881   2.431  13.872  1.00  0.82           N  
ATOM   3615  NH2 ARG A 458     -32.574   4.701  13.806  1.00  0.82           N  
ATOM   3616  CZ  ARG A 458     -32.122   3.478  13.571  1.00  0.82           C  
ATOM   3617  N   CYS A 459     -25.548  -0.881  12.460  1.00  0.85           N  
ATOM   3618  CA  CYS A 459     -24.901  -2.187  12.502  1.00  0.85           C  
ATOM   3619  C   CYS A 459     -25.919  -3.292  12.757  1.00  0.85           C  
ATOM   3620  CB  CYS A 459     -23.822  -2.216  13.584  1.00  0.85           C  
ATOM   3621  O   CYS A 459     -27.073  -3.015  13.086  1.00  0.85           O  
ATOM   3622  SG  CYS A 459     -22.740  -3.659  13.495  1.00  0.85           S  
ATOM   3623  N   ARG A 460     -25.365  -4.635  12.392  1.00  0.83           N  
ATOM   3624  CA  ARG A 460     -26.145  -5.834  12.681  1.00  0.83           C  
ATOM   3625  C   ARG A 460     -25.703  -6.471  13.994  1.00  0.83           C  
ATOM   3626  CB  ARG A 460     -26.020  -6.845  11.540  1.00  0.83           C  
ATOM   3627  O   ARG A 460     -24.510  -6.505  14.303  1.00  0.83           O  
ATOM   3628  CG  ARG A 460     -26.860  -8.098  11.732  1.00  0.83           C  
ATOM   3629  CD  ARG A 460     -26.714  -9.060  10.561  1.00  0.83           C  
ATOM   3630  NE  ARG A 460     -27.468 -10.291  10.778  1.00  0.83           N  
ATOM   3631  NH1 ARG A 460     -26.862 -11.260   8.770  1.00  0.83           N  
ATOM   3632  NH2 ARG A 460     -28.239 -12.381  10.220  1.00  0.83           N  
ATOM   3633  CZ  ARG A 460     -27.522 -11.308   9.922  1.00  0.83           C  
ATOM   3634  N   TYR A 461     -26.724  -6.882  14.715  1.00  0.80           N  
ATOM   3635  CA  TYR A 461     -26.402  -7.505  15.994  1.00  0.80           C  
ATOM   3636  C   TYR A 461     -25.672  -8.827  15.787  1.00  0.80           C  
ATOM   3637  CB  TYR A 461     -27.674  -7.735  16.816  1.00  0.80           C  
ATOM   3638  O   TYR A 461     -26.068  -9.638  14.947  1.00  0.80           O  
ATOM   3639  CG  TYR A 461     -27.437  -8.486  18.104  1.00  0.80           C  
ATOM   3640  CD1 TYR A 461     -27.773  -9.833  18.219  1.00  0.80           C  
ATOM   3641  CD2 TYR A 461     -26.878  -7.850  19.207  1.00  0.80           C  
ATOM   3642  CE1 TYR A 461     -27.558 -10.529  19.404  1.00  0.80           C  
ATOM   3643  CE2 TYR A 461     -26.659  -8.536  20.397  1.00  0.80           C  
ATOM   3644  OH  TYR A 461     -26.787 -10.557  21.662  1.00  0.80           O  
ATOM   3645  CZ  TYR A 461     -27.002  -9.873  20.486  1.00  0.80           C  
ATOM   3646  N   SER A 462     -24.551  -8.978  16.433  1.00  0.72           N  
ATOM   3647  CA  SER A 462     -23.790 -10.223  16.427  1.00  0.72           C  
ATOM   3648  C   SER A 462     -23.547 -10.729  17.845  1.00  0.72           C  
ATOM   3649  CB  SER A 462     -22.453 -10.031  15.709  1.00  0.72           C  
ATOM   3650  O   SER A 462     -23.050  -9.989  18.697  1.00  0.72           O  
ATOM   3651  OG  SER A 462     -21.665 -11.206  15.791  1.00  0.72           O  
ATOM   3652  N   HIS A 463     -23.941 -11.969  18.161  1.00  0.66           N  
ATOM   3653  CA  HIS A 463     -23.805 -12.589  19.475  1.00  0.66           C  
ATOM   3654  C   HIS A 463     -22.341 -12.689  19.888  1.00  0.66           C  
ATOM   3655  CB  HIS A 463     -24.449 -13.977  19.481  1.00  0.66           C  
ATOM   3656  O   HIS A 463     -22.014 -12.547  21.069  1.00  0.66           O  
ATOM   3657  CG  HIS A 463     -25.944 -13.945  19.476  1.00  0.66           C  
ATOM   3658  CD2 HIS A 463     -26.832 -14.055  18.461  1.00  0.66           C  
ATOM   3659  ND1 HIS A 463     -26.688 -13.778  20.624  1.00  0.66           N  
ATOM   3660  CE1 HIS A 463     -27.974 -13.788  20.313  1.00  0.66           C  
ATOM   3661  NE2 HIS A 463     -28.088 -13.955  19.007  1.00  0.66           N  
ATOM   3662  N   GLN A 464     -21.450 -12.845  18.861  1.00  0.65           N  
ATOM   3663  CA  GLN A 464     -20.017 -13.004  19.086  1.00  0.65           C  
ATOM   3664  C   GLN A 464     -19.425 -11.768  19.757  1.00  0.65           C  
ATOM   3665  CB  GLN A 464     -19.293 -13.282  17.767  1.00  0.65           C  
ATOM   3666  O   GLN A 464     -18.566 -11.883  20.634  1.00  0.65           O  
ATOM   3667  CG  GLN A 464     -17.821 -13.633  17.935  1.00  0.65           C  
ATOM   3668  CD  GLN A 464     -17.142 -13.959  16.619  1.00  0.65           C  
ATOM   3669  NE2 GLN A 464     -15.854 -14.281  16.680  1.00  0.65           N  
ATOM   3670  OE1 GLN A 464     -17.769 -13.923  15.555  1.00  0.65           O  
ATOM   3671  N   TYR A 465     -19.916 -10.576  19.336  1.00  0.65           N  
ATOM   3672  CA  TYR A 465     -19.351  -9.322  19.824  1.00  0.65           C  
ATOM   3673  C   TYR A 465     -20.285  -8.657  20.827  1.00  0.65           C  
ATOM   3674  CB  TYR A 465     -19.073  -8.369  18.658  1.00  0.65           C  
ATOM   3675  O   TYR A 465     -19.906  -7.688  21.490  1.00  0.65           O  
ATOM   3676  CG  TYR A 465     -18.166  -8.950  17.600  1.00  0.65           C  
ATOM   3677  CD1 TYR A 465     -16.809  -9.141  17.848  1.00  0.65           C  
ATOM   3678  CD2 TYR A 465     -18.665  -9.309  16.353  1.00  0.65           C  
ATOM   3679  CE1 TYR A 465     -15.969  -9.675  16.876  1.00  0.65           C  
ATOM   3680  CE2 TYR A 465     -17.834  -9.844  15.373  1.00  0.65           C  
ATOM   3681  OH  TYR A 465     -15.663 -10.553  14.678  1.00  0.65           O  
ATOM   3682  CZ  TYR A 465     -16.490 -10.024  15.644  1.00  0.65           C  
ATOM   3683  N   ASP A 466     -21.389  -9.157  21.052  1.00  0.67           N  
ATOM   3684  CA  ASP A 466     -22.418  -8.520  21.868  1.00  0.67           C  
ATOM   3685  C   ASP A 466     -22.366  -7.000  21.730  1.00  0.67           C  
ATOM   3686  CB  ASP A 466     -22.263  -8.921  23.337  1.00  0.67           C  
ATOM   3687  O   ASP A 466     -22.226  -6.286  22.725  1.00  0.67           O  
ATOM   3688  CG  ASP A 466     -23.490  -8.600  24.172  1.00  0.67           C  
ATOM   3689  OD1 ASP A 466     -24.601  -8.496  23.609  1.00  0.67           O  
ATOM   3690  OD2 ASP A 466     -23.344  -8.448  25.404  1.00  0.67           O  
ATOM   3691  N   ASN A 467     -22.580  -6.506  20.429  1.00  0.75           N  
ATOM   3692  CA  ASN A 467     -22.415  -5.091  20.116  1.00  0.75           C  
ATOM   3693  C   ASN A 467     -23.650  -4.283  20.503  1.00  0.75           C  
ATOM   3694  CB  ASN A 467     -22.102  -4.903  18.630  1.00  0.75           C  
ATOM   3695  O   ASN A 467     -23.983  -3.296  19.844  1.00  0.75           O  
ATOM   3696  CG  ASN A 467     -23.169  -5.492  17.729  1.00  0.75           C  
ATOM   3697  ND2 ASN A 467     -23.278  -4.965  16.515  1.00  0.75           N  
ATOM   3698  OD1 ASN A 467     -23.891  -6.412  18.122  1.00  0.75           O  
ATOM   3699  N   ARG A 468     -24.343  -4.521  21.530  1.00  0.74           N  
ATOM   3700  CA  ARG A 468     -25.473  -3.772  22.068  1.00  0.74           C  
ATOM   3701  C   ARG A 468     -25.032  -2.856  23.205  1.00  0.74           C  
ATOM   3702  CB  ARG A 468     -26.567  -4.724  22.557  1.00  0.74           C  
ATOM   3703  O   ARG A 468     -24.192  -3.235  24.024  1.00  0.74           O  
ATOM   3704  CG  ARG A 468     -27.140  -5.615  21.466  1.00  0.74           C  
ATOM   3705  CD  ARG A 468     -28.132  -6.625  22.026  1.00  0.74           C  
ATOM   3706  NE  ARG A 468     -28.601  -7.547  20.997  1.00  0.74           N  
ATOM   3707  NH1 ARG A 468     -30.033  -8.703  22.393  1.00  0.74           N  
ATOM   3708  NH2 ARG A 468     -29.850  -9.296  20.186  1.00  0.74           N  
ATOM   3709  CZ  ARG A 468     -29.494  -8.513  21.194  1.00  0.74           C  
ATOM   3710  N   VAL A 469     -25.415  -1.639  23.094  1.00  0.79           N  
ATOM   3711  CA  VAL A 469     -25.121  -0.676  24.149  1.00  0.79           C  
ATOM   3712  C   VAL A 469     -26.420  -0.225  24.814  1.00  0.79           C  
ATOM   3713  CB  VAL A 469     -24.349   0.547  23.603  1.00  0.79           C  
ATOM   3714  O   VAL A 469     -27.428  -0.007  24.138  1.00  0.79           O  
ATOM   3715  CG1 VAL A 469     -24.058   1.545  24.722  1.00  0.79           C  
ATOM   3716  CG2 VAL A 469     -23.053   0.101  22.929  1.00  0.79           C  
ATOM   3717  N   TYR A 470     -26.403  -0.190  26.158  1.00  0.83           N  
ATOM   3718  CA  TYR A 470     -27.575   0.235  26.917  1.00  0.83           C  
ATOM   3719  C   TYR A 470     -27.539   1.735  27.181  1.00  0.83           C  
ATOM   3720  CB  TYR A 470     -27.662  -0.527  28.242  1.00  0.83           C  
ATOM   3721  O   TYR A 470     -26.512   2.274  27.599  1.00  0.83           O  
ATOM   3722  CG  TYR A 470     -27.914  -2.006  28.077  1.00  0.83           C  
ATOM   3723  CD1 TYR A 470     -28.689  -2.487  27.024  1.00  0.83           C  
ATOM   3724  CD2 TYR A 470     -27.379  -2.925  28.973  1.00  0.83           C  
ATOM   3725  CE1 TYR A 470     -28.926  -3.849  26.869  1.00  0.83           C  
ATOM   3726  CE2 TYR A 470     -27.609  -4.290  28.828  1.00  0.83           C  
ATOM   3727  OH  TYR A 470     -28.613  -6.091  27.625  1.00  0.83           O  
ATOM   3728  CZ  TYR A 470     -28.382  -4.741  27.774  1.00  0.83           C  
ATOM   3729  N   THR A 471     -28.683   2.370  26.839  1.00  0.87           N  
ATOM   3730  CA  THR A 471     -28.872   3.774  27.186  1.00  0.87           C  
ATOM   3731  C   THR A 471     -30.023   3.937  28.175  1.00  0.87           C  
ATOM   3732  CB  THR A 471     -29.143   4.627  25.934  1.00  0.87           C  
ATOM   3733  O   THR A 471     -31.042   3.251  28.068  1.00  0.87           O  
ATOM   3734  CG2 THR A 471     -28.893   6.106  26.211  1.00  0.87           C  
ATOM   3735  OG1 THR A 471     -28.279   4.198  24.874  1.00  0.87           O  
ATOM   3736  N   CYS A 472     -29.800   4.805  29.141  1.00  0.89           N  
ATOM   3737  CA  CYS A 472     -30.829   5.041  30.147  1.00  0.89           C  
ATOM   3738  C   CYS A 472     -32.082   5.637  29.517  1.00  0.89           C  
ATOM   3739  CB  CYS A 472     -30.306   5.971  31.241  1.00  0.89           C  
ATOM   3740  O   CYS A 472     -32.016   6.678  28.859  1.00  0.89           O  
ATOM   3741  SG  CYS A 472     -31.531   6.365  32.509  1.00  0.89           S  
ATOM   3742  N   LYS A 473     -33.161   4.964  29.669  1.00  0.88           N  
ATOM   3743  CA  LYS A 473     -34.443   5.358  29.092  1.00  0.88           C  
ATOM   3744  C   LYS A 473     -34.935   6.672  29.693  1.00  0.88           C  
ATOM   3745  CB  LYS A 473     -35.488   4.262  29.305  1.00  0.88           C  
ATOM   3746  O   LYS A 473     -35.435   7.540  28.974  1.00  0.88           O  
ATOM   3747  CG  LYS A 473     -36.784   4.486  28.540  1.00  0.88           C  
ATOM   3748  CD  LYS A 473     -37.733   3.303  28.690  1.00  0.88           C  
ATOM   3749  CE  LYS A 473     -39.034   3.530  27.933  1.00  0.88           C  
ATOM   3750  NZ  LYS A 473     -39.957   2.362  28.056  1.00  0.88           N  
ATOM   3751  N   ALA A 474     -34.808   6.869  30.921  1.00  0.88           N  
ATOM   3752  CA  ALA A 474     -35.257   8.074  31.614  1.00  0.88           C  
ATOM   3753  C   ALA A 474     -34.481   9.300  31.140  1.00  0.88           C  
ATOM   3754  CB  ALA A 474     -35.109   7.906  33.124  1.00  0.88           C  
ATOM   3755  O   ALA A 474     -35.073  10.342  30.849  1.00  0.88           O  
ATOM   3756  N   CYS A 475     -33.184   9.233  31.059  1.00  0.88           N  
ATOM   3757  CA  CYS A 475     -32.344  10.325  30.581  1.00  0.88           C  
ATOM   3758  C   CYS A 475     -32.637  10.639  29.119  1.00  0.88           C  
ATOM   3759  CB  CYS A 475     -30.865   9.977  30.751  1.00  0.88           C  
ATOM   3760  O   CYS A 475     -32.641  11.804  28.719  1.00  0.88           O  
ATOM   3761  SG  CYS A 475     -30.304  10.004  32.468  1.00  0.88           S  
ATOM   3762  N   TYR A 476     -32.901   9.680  28.396  1.00  0.87           N  
ATOM   3763  CA  TYR A 476     -33.239   9.858  26.988  1.00  0.87           C  
ATOM   3764  C   TYR A 476     -34.528  10.657  26.834  1.00  0.87           C  
ATOM   3765  CB  TYR A 476     -33.380   8.501  26.293  1.00  0.87           C  
ATOM   3766  O   TYR A 476     -34.625  11.531  25.970  1.00  0.87           O  
ATOM   3767  CG  TYR A 476     -33.590   8.602  24.801  1.00  0.87           C  
ATOM   3768  CD1 TYR A 476     -34.867   8.521  24.251  1.00  0.87           C  
ATOM   3769  CD2 TYR A 476     -32.512   8.777  23.940  1.00  0.87           C  
ATOM   3770  CE1 TYR A 476     -35.065   8.611  22.877  1.00  0.87           C  
ATOM   3771  CE2 TYR A 476     -32.698   8.869  22.565  1.00  0.87           C  
ATOM   3772  OH  TYR A 476     -34.167   8.876  20.683  1.00  0.87           O  
ATOM   3773  CZ  TYR A 476     -33.976   8.785  22.043  1.00  0.87           C  
ATOM   3774  N   GLU A 477     -35.477  10.324  27.628  1.00  0.88           N  
ATOM   3775  CA  GLU A 477     -36.759  11.019  27.576  1.00  0.88           C  
ATOM   3776  C   GLU A 477     -36.607  12.488  27.960  1.00  0.88           C  
ATOM   3777  CB  GLU A 477     -37.778  10.338  28.493  1.00  0.88           C  
ATOM   3778  O   GLU A 477     -37.406  13.330  27.543  1.00  0.88           O  
ATOM   3779  CG  GLU A 477     -38.250   8.982  27.989  1.00  0.88           C  
ATOM   3780  CD  GLU A 477     -39.157   8.259  28.972  1.00  0.88           C  
ATOM   3781  OE1 GLU A 477     -39.690   7.180  28.626  1.00  0.88           O  
ATOM   3782  OE2 GLU A 477     -39.337   8.776  30.097  1.00  0.88           O  
ATOM   3783  N   ARG A 478     -35.555  12.787  28.650  1.00  0.89           N  
ATOM   3784  CA  ARG A 478     -35.266  14.167  29.026  1.00  0.89           C  
ATOM   3785  C   ARG A 478     -34.372  14.840  27.990  1.00  0.89           C  
ATOM   3786  CB  ARG A 478     -34.604  14.221  30.404  1.00  0.89           C  
ATOM   3787  O   ARG A 478     -33.940  15.979  28.182  1.00  0.89           O  
ATOM   3788  CG  ARG A 478     -35.523  13.816  31.546  1.00  0.89           C  
ATOM   3789  CD  ARG A 478     -34.919  14.153  32.902  1.00  0.89           C  
ATOM   3790  NE  ARG A 478     -33.700  13.389  33.154  1.00  0.89           N  
ATOM   3791  NH1 ARG A 478     -34.791  11.529  33.984  1.00  0.89           N  
ATOM   3792  NH2 ARG A 478     -32.502  11.558  33.851  1.00  0.89           N  
ATOM   3793  CZ  ARG A 478     -33.667  12.160  33.662  1.00  0.89           C  
ATOM   3794  N   GLY A 479     -34.051  14.175  26.976  1.00  0.83           N  
ATOM   3795  CA  GLY A 479     -33.242  14.709  25.892  1.00  0.83           C  
ATOM   3796  C   GLY A 479     -31.754  14.488  26.092  1.00  0.83           C  
ATOM   3797  O   GLY A 479     -30.932  15.153  25.460  1.00  0.83           O  
ATOM   3798  N   GLU A 480     -31.351  13.691  27.069  1.00  0.84           N  
ATOM   3799  CA  GLU A 480     -29.955  13.369  27.349  1.00  0.84           C  
ATOM   3800  C   GLU A 480     -29.669  11.890  27.102  1.00  0.84           C  
ATOM   3801  CB  GLU A 480     -29.596  13.740  28.790  1.00  0.84           C  
ATOM   3802  O   GLU A 480     -30.502  11.033  27.403  1.00  0.84           O  
ATOM   3803  CG  GLU A 480     -29.680  15.232  29.080  1.00  0.84           C  
ATOM   3804  CD  GLU A 480     -29.214  15.598  30.480  1.00  0.84           C  
ATOM   3805  OE1 GLU A 480     -29.032  16.804  30.763  1.00  0.84           O  
ATOM   3806  OE2 GLU A 480     -29.028  14.672  31.300  1.00  0.84           O  
ATOM   3807  N   GLU A 481     -28.484  11.603  26.335  1.00  0.81           N  
ATOM   3808  CA  GLU A 481     -28.090  10.229  26.039  1.00  0.81           C  
ATOM   3809  C   GLU A 481     -26.943   9.777  26.939  1.00  0.81           C  
ATOM   3810  CB  GLU A 481     -27.691  10.089  24.568  1.00  0.81           C  
ATOM   3811  O   GLU A 481     -25.836  10.313  26.858  1.00  0.81           O  
ATOM   3812  CG  GLU A 481     -28.874  10.005  23.615  1.00  0.81           C  
ATOM   3813  CD  GLU A 481     -28.463   9.808  22.164  1.00  0.81           C  
ATOM   3814  OE1 GLU A 481     -29.347   9.812  21.277  1.00  0.81           O  
ATOM   3815  OE2 GLU A 481     -27.248   9.647  21.913  1.00  0.81           O  
ATOM   3816  N   VAL A 482     -27.344   8.896  27.930  1.00  0.83           N  
ATOM   3817  CA  VAL A 482     -26.349   8.404  28.877  1.00  0.83           C  
ATOM   3818  C   VAL A 482     -26.211   6.889  28.740  1.00  0.83           C  
ATOM   3819  CB  VAL A 482     -26.715   8.776  30.331  1.00  0.83           C  
ATOM   3820  O   VAL A 482     -27.174   6.149  28.956  1.00  0.83           O  
ATOM   3821  CG1 VAL A 482     -25.656   8.261  31.304  1.00  0.83           C  
ATOM   3822  CG2 VAL A 482     -26.880  10.289  30.468  1.00  0.83           C  
ATOM   3823  N   SER A 483     -25.028   6.435  28.292  1.00  0.81           N  
ATOM   3824  CA  SER A 483     -24.770   5.005  28.156  1.00  0.81           C  
ATOM   3825  C   SER A 483     -24.564   4.348  29.516  1.00  0.81           C  
ATOM   3826  CB  SER A 483     -23.546   4.762  27.272  1.00  0.81           C  
ATOM   3827  O   SER A 483     -23.880   4.900  30.381  1.00  0.81           O  
ATOM   3828  OG  SER A 483     -22.383   5.321  27.859  1.00  0.81           O  
ATOM   3829  N   VAL A 484     -25.305   3.268  29.761  1.00  0.81           N  
ATOM   3830  CA  VAL A 484     -25.245   2.565  31.038  1.00  0.81           C  
ATOM   3831  C   VAL A 484     -24.730   1.144  30.822  1.00  0.81           C  
ATOM   3832  CB  VAL A 484     -26.624   2.532  31.734  1.00  0.81           C  
ATOM   3833  O   VAL A 484     -24.947   0.553  29.762  1.00  0.81           O  
ATOM   3834  CG1 VAL A 484     -27.047   3.937  32.160  1.00  0.81           C  
ATOM   3835  CG2 VAL A 484     -27.672   1.912  30.811  1.00  0.81           C  
ATOM   3836  N   VAL A 485     -23.891   0.725  31.793  1.00  0.71           N  
ATOM   3837  CA  VAL A 485     -23.307  -0.609  31.698  1.00  0.71           C  
ATOM   3838  C   VAL A 485     -23.682  -1.427  32.931  1.00  0.71           C  
ATOM   3839  CB  VAL A 485     -21.771  -0.546  31.546  1.00  0.71           C  
ATOM   3840  O   VAL A 485     -23.731  -0.897  34.044  1.00  0.71           O  
ATOM   3841  CG1 VAL A 485     -21.191  -1.946  31.347  1.00  0.71           C  
ATOM   3842  CG2 VAL A 485     -21.386   0.366  30.383  1.00  0.71           C  
ATOM   3843  N   PRO A 486     -24.106  -2.687  32.680  1.00  0.70           N  
ATOM   3844  CA  PRO A 486     -24.401  -3.552  33.825  1.00  0.70           C  
ATOM   3845  C   PRO A 486     -23.181  -3.796  34.710  1.00  0.70           C  
ATOM   3846  CB  PRO A 486     -24.870  -4.854  33.171  1.00  0.70           C  
ATOM   3847  O   PRO A 486     -22.091  -4.071  34.203  1.00  0.70           O  
ATOM   3848  CG  PRO A 486     -25.179  -4.481  31.757  1.00  0.70           C  
ATOM   3849  CD  PRO A 486     -24.360  -3.278  31.390  1.00  0.70           C  
ATOM   3850  N   LYS A 487     -23.336  -3.507  36.046  1.00  0.66           N  
ATOM   3851  CA  LYS A 487     -22.275  -3.665  37.036  1.00  0.66           C  
ATOM   3852  C   LYS A 487     -22.667  -4.684  38.103  1.00  0.66           C  
ATOM   3853  CB  LYS A 487     -21.946  -2.322  37.690  1.00  0.66           C  
ATOM   3854  O   LYS A 487     -23.850  -4.982  38.279  1.00  0.66           O  
ATOM   3855  CG  LYS A 487     -21.446  -1.266  36.716  1.00  0.66           C  
ATOM   3856  CD  LYS A 487     -21.170   0.057  37.419  1.00  0.66           C  
ATOM   3857  CE  LYS A 487     -20.713   1.128  36.438  1.00  0.66           C  
ATOM   3858  NZ  LYS A 487     -20.466   2.434  37.119  1.00  0.66           N  
ATOM   3859  N   THR A 488     -21.622  -5.286  38.788  1.00  0.58           N  
ATOM   3860  CA  THR A 488     -21.835  -6.268  39.846  1.00  0.58           C  
ATOM   3861  C   THR A 488     -22.186  -5.579  41.161  1.00  0.58           C  
ATOM   3862  CB  THR A 488     -20.591  -7.155  40.044  1.00  0.58           C  
ATOM   3863  O   THR A 488     -22.659  -6.224  42.099  1.00  0.58           O  
ATOM   3864  CG2 THR A 488     -20.361  -8.057  38.835  1.00  0.58           C  
ATOM   3865  OG1 THR A 488     -19.441  -6.321  40.229  1.00  0.58           O  
ATOM   3866  N   SER A 489     -21.975  -4.253  41.195  1.00  0.61           N  
ATOM   3867  CA  SER A 489     -22.295  -3.502  42.405  1.00  0.61           C  
ATOM   3868  C   SER A 489     -22.632  -2.051  42.081  1.00  0.61           C  
ATOM   3869  CB  SER A 489     -21.130  -3.556  43.394  1.00  0.61           C  
ATOM   3870  O   SER A 489     -22.175  -1.512  41.070  1.00  0.61           O  
ATOM   3871  OG  SER A 489     -19.940  -3.070  42.796  1.00  0.61           O  
ATOM   3872  N   ALA A 490     -23.590  -1.534  42.909  1.00  0.62           N  
ATOM   3873  CA  ALA A 490     -23.919  -0.117  42.784  1.00  0.62           C  
ATOM   3874  C   ALA A 490     -22.809   0.757  43.360  1.00  0.62           C  
ATOM   3875  CB  ALA A 490     -25.244   0.185  43.479  1.00  0.62           C  
ATOM   3876  O   ALA A 490     -22.039   0.311  44.214  1.00  0.62           O  
ATOM   3877  N   SER A 491     -22.529   1.867  42.721  1.00  0.70           N  
ATOM   3878  CA  SER A 491     -21.456   2.768  43.130  1.00  0.70           C  
ATOM   3879  C   SER A 491     -21.600   3.170  44.594  1.00  0.70           C  
ATOM   3880  CB  SER A 491     -21.439   4.017  42.248  1.00  0.70           C  
ATOM   3881  O   SER A 491     -20.606   3.451  45.266  1.00  0.70           O  
ATOM   3882  OG  SER A 491     -22.727   4.606  42.186  1.00  0.70           O  
ATOM   3883  N   THR A 492     -22.764   3.047  45.223  1.00  0.64           N  
ATOM   3884  CA  THR A 492     -23.014   3.454  46.602  1.00  0.64           C  
ATOM   3885  C   THR A 492     -22.761   2.295  47.562  1.00  0.64           C  
ATOM   3886  CB  THR A 492     -24.455   3.966  46.780  1.00  0.64           C  
ATOM   3887  O   THR A 492     -22.633   2.500  48.771  1.00  0.64           O  
ATOM   3888  CG2 THR A 492     -24.672   5.273  46.025  1.00  0.64           C  
ATOM   3889  OG1 THR A 492     -25.371   2.982  46.282  1.00  0.64           O  
ATOM   3890  N   ASP A 493     -22.526   1.096  47.014  1.00  0.57           N  
ATOM   3891  CA  ASP A 493     -22.400  -0.104  47.836  1.00  0.57           C  
ATOM   3892  C   ASP A 493     -20.945  -0.350  48.228  1.00  0.57           C  
ATOM   3893  CB  ASP A 493     -22.959  -1.321  47.098  1.00  0.57           C  
ATOM   3894  O   ASP A 493     -20.026   0.081  47.528  1.00  0.57           O  
ATOM   3895  CG  ASP A 493     -24.477  -1.346  47.061  1.00  0.57           C  
ATOM   3896  OD1 ASP A 493     -25.118  -0.595  47.827  1.00  0.57           O  
ATOM   3897  OD2 ASP A 493     -25.037  -2.127  46.262  1.00  0.57           O  
ATOM   3898  N   SER A 494     -20.609  -0.601  49.555  1.00  0.55           N  
ATOM   3899  CA  SER A 494     -19.305  -1.081  50.000  1.00  0.55           C  
ATOM   3900  C   SER A 494     -18.869  -2.311  49.210  1.00  0.55           C  
ATOM   3901  CB  SER A 494     -19.336  -1.410  51.494  1.00  0.55           C  
ATOM   3902  O   SER A 494     -19.708  -3.063  48.709  1.00  0.55           O  
ATOM   3903  OG  SER A 494     -20.365  -2.340  51.783  1.00  0.55           O  
ATOM   3904  N   PRO A 495     -17.598  -2.302  48.647  1.00  0.48           N  
ATOM   3905  CA  PRO A 495     -17.062  -3.355  47.782  1.00  0.48           C  
ATOM   3906  C   PRO A 495     -17.498  -4.753  48.214  1.00  0.48           C  
ATOM   3907  CB  PRO A 495     -15.547  -3.189  47.921  1.00  0.48           C  
ATOM   3908  O   PRO A 495     -17.841  -5.586  47.371  1.00  0.48           O  
ATOM   3909  CG  PRO A 495     -15.363  -1.813  48.474  1.00  0.48           C  
ATOM   3910  CD  PRO A 495     -16.632  -1.402  49.164  1.00  0.48           C  
ATOM   3911  N   TRP A 496     -17.652  -4.910  49.555  1.00  0.49           N  
ATOM   3912  CA  TRP A 496     -18.045  -6.229  50.041  1.00  0.49           C  
ATOM   3913  C   TRP A 496     -19.563  -6.376  50.048  1.00  0.49           C  
ATOM   3914  CB  TRP A 496     -17.490  -6.471  51.447  1.00  0.49           C  
ATOM   3915  O   TRP A 496     -20.093  -7.419  49.658  1.00  0.49           O  
ATOM   3916  CG  TRP A 496     -18.090  -7.656  52.143  1.00  0.49           C  
ATOM   3917  CD1 TRP A 496     -19.050  -7.640  53.117  1.00  0.49           C  
ATOM   3918  CD2 TRP A 496     -17.766  -9.031  51.921  1.00  0.49           C  
ATOM   3919  CE2 TRP A 496     -18.569  -9.797  52.796  1.00  0.49           C  
ATOM   3920  CE3 TRP A 496     -16.874  -9.692  51.066  1.00  0.49           C  
ATOM   3921  NE1 TRP A 496     -19.343  -8.925  53.513  1.00  0.49           N  
ATOM   3922  CH2 TRP A 496     -17.625 -11.813  51.992  1.00  0.49           C  
ATOM   3923  CZ2 TRP A 496     -18.506 -11.192  52.839  1.00  0.49           C  
ATOM   3924  CZ3 TRP A 496     -16.813 -11.080  51.111  1.00  0.49           C  
ATOM   3925  N   MET A 497     -20.287  -5.335  50.576  1.00  0.49           N  
ATOM   3926  CA  MET A 497     -21.746  -5.386  50.621  1.00  0.49           C  
ATOM   3927  C   MET A 497     -22.331  -5.468  49.215  1.00  0.49           C  
ATOM   3928  CB  MET A 497     -22.305  -4.162  51.349  1.00  0.49           C  
ATOM   3929  O   MET A 497     -23.356  -6.118  49.002  1.00  0.49           O  
ATOM   3930  CG  MET A 497     -22.105  -4.201  52.855  1.00  0.49           C  
ATOM   3931  SD  MET A 497     -23.120  -5.497  53.666  1.00  0.49           S  
ATOM   3932  CE  MET A 497     -24.785  -4.878  53.295  1.00  0.49           C  
ATOM   3933  N   GLY A 498     -21.625  -4.905  48.285  1.00  0.48           N  
ATOM   3934  CA  GLY A 498     -22.010  -4.879  46.883  1.00  0.48           C  
ATOM   3935  C   GLY A 498     -21.957  -6.244  46.224  1.00  0.48           C  
ATOM   3936  O   GLY A 498     -22.865  -6.615  45.478  1.00  0.48           O  
ATOM   3937  N   LEU A 499     -20.904  -7.121  46.671  1.00  0.49           N  
ATOM   3938  CA  LEU A 499     -20.745  -8.469  46.137  1.00  0.49           C  
ATOM   3939  C   LEU A 499     -21.811  -9.405  46.698  1.00  0.49           C  
ATOM   3940  CB  LEU A 499     -19.351  -9.012  46.460  1.00  0.49           C  
ATOM   3941  O   LEU A 499     -22.354 -10.240  45.972  1.00  0.49           O  
ATOM   3942  CG  LEU A 499     -18.322  -8.953  45.330  1.00  0.49           C  
ATOM   3943  CD1 LEU A 499     -17.131  -8.093  45.742  1.00  0.49           C  
ATOM   3944  CD2 LEU A 499     -17.867 -10.356  44.946  1.00  0.49           C  
ATOM   3945  N   ALA A 500     -22.074  -9.267  48.033  1.00  0.50           N  
ATOM   3946  CA  ALA A 500     -23.123 -10.040  48.693  1.00  0.50           C  
ATOM   3947  C   ALA A 500     -24.490  -9.740  48.084  1.00  0.50           C  
ATOM   3948  CB  ALA A 500     -23.137  -9.750  50.191  1.00  0.50           C  
ATOM   3949  O   ALA A 500     -25.271 -10.656  47.813  1.00  0.50           O  
ATOM   3950  N   LYS A 501     -24.655  -8.406  47.850  1.00  0.48           N  
ATOM   3951  CA  LYS A 501     -25.916  -7.993  47.241  1.00  0.48           C  
ATOM   3952  C   LYS A 501     -26.030  -8.508  45.809  1.00  0.48           C  
ATOM   3953  CB  LYS A 501     -26.048  -6.469  47.262  1.00  0.48           C  
ATOM   3954  O   LYS A 501     -27.121  -8.861  45.356  1.00  0.48           O  
ATOM   3955  CG  LYS A 501     -26.652  -5.917  48.545  1.00  0.48           C  
ATOM   3956  CD  LYS A 501     -26.895  -4.417  48.448  1.00  0.48           C  
ATOM   3957  CE  LYS A 501     -27.360  -3.838  49.778  1.00  0.48           C  
ATOM   3958  NZ  LYS A 501     -27.505  -2.353  49.715  1.00  0.48           N  
ATOM   3959  N   TYR A 502     -24.919  -8.529  45.064  1.00  0.49           N  
ATOM   3960  CA  TYR A 502     -24.871  -9.071  43.711  1.00  0.49           C  
ATOM   3961  C   TYR A 502     -25.308 -10.531  43.693  1.00  0.49           C  
ATOM   3962  CB  TYR A 502     -23.461  -8.940  43.128  1.00  0.49           C  
ATOM   3963  O   TYR A 502     -26.057 -10.950  42.808  1.00  0.49           O  
ATOM   3964  CG  TYR A 502     -23.320  -9.522  41.743  1.00  0.49           C  
ATOM   3965  CD1 TYR A 502     -22.752 -10.779  41.549  1.00  0.49           C  
ATOM   3966  CD2 TYR A 502     -23.754  -8.817  40.625  1.00  0.49           C  
ATOM   3967  CE1 TYR A 502     -22.619 -11.319  40.274  1.00  0.49           C  
ATOM   3968  CE2 TYR A 502     -23.626  -9.347  39.346  1.00  0.49           C  
ATOM   3969  OH  TYR A 502     -22.928 -11.126  37.916  1.00  0.49           O  
ATOM   3970  CZ  TYR A 502     -23.058 -10.597  39.180  1.00  0.49           C  
ATOM   3971  N   ALA A 503     -24.740 -11.409  44.645  1.00  0.49           N  
ATOM   3972  CA  ALA A 503     -25.085 -12.826  44.721  1.00  0.49           C  
ATOM   3973  C   ALA A 503     -26.593 -13.017  44.847  1.00  0.49           C  
ATOM   3974  CB  ALA A 503     -24.368 -13.487  45.896  1.00  0.49           C  
ATOM   3975  O   ALA A 503     -27.161 -13.938  44.254  1.00  0.49           O  
ATOM   3976  N   TRP A 504     -27.266 -11.921  45.366  1.00  0.48           N  
ATOM   3977  CA  TRP A 504     -28.681 -12.055  45.693  1.00  0.48           C  
ATOM   3978  C   TRP A 504     -29.548 -11.336  44.666  1.00  0.48           C  
ATOM   3979  CB  TRP A 504     -28.964 -11.505  47.094  1.00  0.48           C  
ATOM   3980  O   TRP A 504     -30.629 -11.813  44.312  1.00  0.48           O  
ATOM   3981  CG  TRP A 504     -28.324 -12.291  48.198  1.00  0.48           C  
ATOM   3982  CD1 TRP A 504     -27.171 -11.985  48.866  1.00  0.48           C  
ATOM   3983  CD2 TRP A 504     -28.800 -13.518  48.759  1.00  0.48           C  
ATOM   3984  CE2 TRP A 504     -27.885 -13.900  49.766  1.00  0.48           C  
ATOM   3985  CE3 TRP A 504     -29.913 -14.332  48.510  1.00  0.48           C  
ATOM   3986  NE1 TRP A 504     -26.902 -12.949  49.810  1.00  0.48           N  
ATOM   3987  CH2 TRP A 504     -29.147 -15.841  50.258  1.00  0.48           C  
ATOM   3988  CZ2 TRP A 504     -28.050 -15.062  50.523  1.00  0.48           C  
ATOM   3989  CZ3 TRP A 504     -30.075 -15.489  49.264  1.00  0.48           C  
ATOM   3990  N   SER A 505     -29.026 -10.126  44.087  1.00  0.49           N  
ATOM   3991  CA  SER A 505     -29.873  -9.296  43.237  1.00  0.49           C  
ATOM   3992  C   SER A 505     -29.431  -9.367  41.779  1.00  0.49           C  
ATOM   3993  CB  SER A 505     -29.853  -7.843  43.713  1.00  0.49           C  
ATOM   3994  O   SER A 505     -30.190  -9.007  40.876  1.00  0.49           O  
ATOM   3995  OG  SER A 505     -28.545  -7.304  43.628  1.00  0.49           O  
ATOM   3996  N   GLY A 506     -28.311 -10.124  41.542  1.00  0.58           N  
ATOM   3997  CA  GLY A 506     -27.742 -10.133  40.203  1.00  0.58           C  
ATOM   3998  C   GLY A 506     -27.003  -8.853  39.861  1.00  0.58           C  
ATOM   3999  O   GLY A 506     -26.397  -8.227  40.733  1.00  0.58           O  
ATOM   4000  N   TYR A 507     -26.795  -8.557  38.469  1.00  0.67           N  
ATOM   4001  CA  TYR A 507     -26.102  -7.346  38.042  1.00  0.67           C  
ATOM   4002  C   TYR A 507     -27.001  -6.124  38.182  1.00  0.67           C  
ATOM   4003  CB  TYR A 507     -25.627  -7.481  36.592  1.00  0.67           C  
ATOM   4004  O   TYR A 507     -28.226  -6.252  38.250  1.00  0.67           O  
ATOM   4005  CG  TYR A 507     -26.752  -7.530  35.587  1.00  0.67           C  
ATOM   4006  CD1 TYR A 507     -27.312  -8.745  35.198  1.00  0.67           C  
ATOM   4007  CD2 TYR A 507     -27.256  -6.363  35.024  1.00  0.67           C  
ATOM   4008  CE1 TYR A 507     -28.347  -8.795  34.270  1.00  0.67           C  
ATOM   4009  CE2 TYR A 507     -28.291  -6.401  34.096  1.00  0.67           C  
ATOM   4010  OH  TYR A 507     -29.855  -7.663  32.808  1.00  0.67           O  
ATOM   4011  CZ  TYR A 507     -28.830  -7.619  33.726  1.00  0.67           C  
ATOM   4012  N   VAL A 508     -26.375  -4.965  38.416  1.00  0.73           N  
ATOM   4013  CA  VAL A 508     -27.087  -3.703  38.586  1.00  0.73           C  
ATOM   4014  C   VAL A 508     -26.709  -2.741  37.462  1.00  0.73           C  
ATOM   4015  CB  VAL A 508     -26.787  -3.062  39.960  1.00  0.73           C  
ATOM   4016  O   VAL A 508     -25.572  -2.751  36.984  1.00  0.73           O  
ATOM   4017  CG1 VAL A 508     -27.516  -1.727  40.104  1.00  0.73           C  
ATOM   4018  CG2 VAL A 508     -27.180  -4.014  41.089  1.00  0.73           C  
ATOM   4019  N   ILE A 509     -27.755  -2.050  36.932  1.00  0.79           N  
ATOM   4020  CA  ILE A 509     -27.521  -0.984  35.963  1.00  0.79           C  
ATOM   4021  C   ILE A 509     -27.742   0.373  36.627  1.00  0.79           C  
ATOM   4022  CB  ILE A 509     -28.438  -1.132  34.728  1.00  0.79           C  
ATOM   4023  O   ILE A 509     -28.848   0.678  37.079  1.00  0.79           O  
ATOM   4024  CG1 ILE A 509     -28.236  -2.504  34.074  1.00  0.79           C  
ATOM   4025  CG2 ILE A 509     -28.178  -0.004  33.725  1.00  0.79           C  
ATOM   4026  CD1 ILE A 509     -29.199  -2.792  32.931  1.00  0.79           C  
ATOM   4027  N   GLU A 510     -26.609   1.068  36.688  1.00  0.80           N  
ATOM   4028  CA  GLU A 510     -26.669   2.367  37.353  1.00  0.80           C  
ATOM   4029  C   GLU A 510     -26.395   3.502  36.371  1.00  0.80           C  
ATOM   4030  CB  GLU A 510     -25.673   2.424  38.514  1.00  0.80           C  
ATOM   4031  O   GLU A 510     -25.422   3.455  35.615  1.00  0.80           O  
ATOM   4032  CG  GLU A 510     -25.744   3.711  39.322  1.00  0.80           C  
ATOM   4033  CD  GLU A 510     -24.694   3.790  40.419  1.00  0.80           C  
ATOM   4034  OE1 GLU A 510     -24.761   4.716  41.259  1.00  0.80           O  
ATOM   4035  OE2 GLU A 510     -23.796   2.919  40.437  1.00  0.80           O  
ATOM   4036  N   CYS A 511     -27.305   4.490  36.408  1.00  0.85           N  
ATOM   4037  CA  CYS A 511     -27.128   5.717  35.639  1.00  0.85           C  
ATOM   4038  C   CYS A 511     -26.575   6.834  36.515  1.00  0.85           C  
ATOM   4039  CB  CYS A 511     -28.452   6.154  35.014  1.00  0.85           C  
ATOM   4040  O   CYS A 511     -27.051   7.046  37.632  1.00  0.85           O  
ATOM   4041  SG  CYS A 511     -28.356   7.725  34.128  1.00  0.85           S  
ATOM   4042  N   PRO A 512     -25.544   7.472  36.075  1.00  0.83           N  
ATOM   4043  CA  PRO A 512     -24.970   8.561  36.869  1.00  0.83           C  
ATOM   4044  C   PRO A 512     -25.987   9.653  37.194  1.00  0.83           C  
ATOM   4045  CB  PRO A 512     -23.856   9.103  35.970  1.00  0.83           C  
ATOM   4046  O   PRO A 512     -25.885  10.307  38.235  1.00  0.83           O  
ATOM   4047  CG  PRO A 512     -23.662   8.051  34.926  1.00  0.83           C  
ATOM   4048  CD  PRO A 512     -24.885   7.181  34.892  1.00  0.83           C  
ATOM   4049  N   ASN A 513     -26.952   9.819  36.411  1.00  0.85           N  
ATOM   4050  CA  ASN A 513     -27.936  10.880  36.602  1.00  0.85           C  
ATOM   4051  C   ASN A 513     -29.169  10.373  37.346  1.00  0.85           C  
ATOM   4052  CB  ASN A 513     -28.340  11.486  35.257  1.00  0.85           C  
ATOM   4053  O   ASN A 513     -29.775  11.110  38.126  1.00  0.85           O  
ATOM   4054  CG  ASN A 513     -28.914  12.883  35.394  1.00  0.85           C  
ATOM   4055  ND2 ASN A 513     -29.837  13.235  34.507  1.00  0.85           N  
ATOM   4056  OD1 ASN A 513     -28.530  13.639  36.290  1.00  0.85           O  
ATOM   4057  N   CYS A 514     -29.482   9.102  37.254  1.00  0.84           N  
ATOM   4058  CA  CYS A 514     -30.739   8.569  37.767  1.00  0.84           C  
ATOM   4059  C   CYS A 514     -30.493   7.605  38.920  1.00  0.84           C  
ATOM   4060  CB  CYS A 514     -31.515   7.862  36.656  1.00  0.84           C  
ATOM   4061  O   CYS A 514     -31.428   7.218  39.623  1.00  0.84           O  
ATOM   4062  SG  CYS A 514     -31.923   8.932  35.259  1.00  0.84           S  
ATOM   4063  N   GLY A 515     -29.269   7.218  39.117  1.00  0.84           N  
ATOM   4064  CA  GLY A 515     -28.963   6.209  40.118  1.00  0.84           C  
ATOM   4065  C   GLY A 515     -29.135   4.790  39.608  1.00  0.84           C  
ATOM   4066  O   GLY A 515     -28.874   4.510  38.437  1.00  0.84           O  
ATOM   4067  N   VAL A 516     -29.571   3.881  40.491  1.00  0.81           N  
ATOM   4068  CA  VAL A 516     -29.786   2.489  40.112  1.00  0.81           C  
ATOM   4069  C   VAL A 516     -31.120   2.352  39.381  1.00  0.81           C  
ATOM   4070  CB  VAL A 516     -29.754   1.554  41.341  1.00  0.81           C  
ATOM   4071  O   VAL A 516     -32.182   2.573  39.969  1.00  0.81           O  
ATOM   4072  CG1 VAL A 516     -29.998   0.105  40.925  1.00  0.81           C  
ATOM   4073  CG2 VAL A 516     -28.421   1.685  42.076  1.00  0.81           C  
ATOM   4074  N   VAL A 517     -31.016   2.004  38.121  1.00  0.81           N  
ATOM   4075  CA  VAL A 517     -32.221   2.000  37.299  1.00  0.81           C  
ATOM   4076  C   VAL A 517     -32.718   0.568  37.116  1.00  0.81           C  
ATOM   4077  CB  VAL A 517     -31.972   2.658  35.923  1.00  0.81           C  
ATOM   4078  O   VAL A 517     -33.873   0.347  36.746  1.00  0.81           O  
ATOM   4079  CG1 VAL A 517     -31.740   4.160  36.077  1.00  0.81           C  
ATOM   4080  CG2 VAL A 517     -30.783   1.999  35.225  1.00  0.81           C  
ATOM   4081  N   TYR A 518     -31.813  -0.448  37.424  1.00  0.79           N  
ATOM   4082  CA  TYR A 518     -32.241  -1.824  37.197  1.00  0.79           C  
ATOM   4083  C   TYR A 518     -31.428  -2.795  38.045  1.00  0.79           C  
ATOM   4084  CB  TYR A 518     -32.112  -2.189  35.716  1.00  0.79           C  
ATOM   4085  O   TYR A 518     -30.216  -2.628  38.201  1.00  0.79           O  
ATOM   4086  CG  TYR A 518     -32.556  -3.597  35.397  1.00  0.79           C  
ATOM   4087  CD1 TYR A 518     -31.628  -4.628  35.271  1.00  0.79           C  
ATOM   4088  CD2 TYR A 518     -33.902  -3.898  35.221  1.00  0.79           C  
ATOM   4089  CE1 TYR A 518     -32.031  -5.926  34.976  1.00  0.79           C  
ATOM   4090  CE2 TYR A 518     -34.317  -5.192  34.925  1.00  0.79           C  
ATOM   4091  OH  TYR A 518     -33.781  -7.481  34.513  1.00  0.79           O  
ATOM   4092  CZ  TYR A 518     -33.376  -6.198  34.805  1.00  0.79           C  
ATOM   4093  N   ARG A 519     -32.218  -3.857  38.532  1.00  0.74           N  
ATOM   4094  CA  ARG A 519     -31.606  -5.004  39.196  1.00  0.74           C  
ATOM   4095  C   ARG A 519     -32.107  -6.314  38.598  1.00  0.74           C  
ATOM   4096  CB  ARG A 519     -31.891  -4.970  40.699  1.00  0.74           C  
ATOM   4097  O   ARG A 519     -33.314  -6.511  38.443  1.00  0.74           O  
ATOM   4098  CG  ARG A 519     -31.231  -3.809  41.425  1.00  0.74           C  
ATOM   4099  CD  ARG A 519     -31.475  -3.871  42.926  1.00  0.74           C  
ATOM   4100  NE  ARG A 519     -30.966  -2.683  43.605  1.00  0.74           N  
ATOM   4101  NH1 ARG A 519     -28.862  -3.552  43.993  1.00  0.74           N  
ATOM   4102  NH2 ARG A 519     -29.378  -1.432  44.695  1.00  0.74           N  
ATOM   4103  CZ  ARG A 519     -29.736  -2.559  44.096  1.00  0.74           C  
ATOM   4104  N   SER A 520     -31.164  -7.141  38.182  1.00  0.65           N  
ATOM   4105  CA  SER A 520     -31.497  -8.346  37.428  1.00  0.65           C  
ATOM   4106  C   SER A 520     -32.344  -9.302  38.261  1.00  0.65           C  
ATOM   4107  CB  SER A 520     -30.225  -9.054  36.960  1.00  0.65           C  
ATOM   4108  O   SER A 520     -33.212  -9.996  37.727  1.00  0.65           O  
ATOM   4109  OG  SER A 520     -29.475  -9.526  38.066  1.00  0.65           O  
ATOM   4110  N   ARG A 521     -32.139  -9.195  39.541  1.00  0.62           N  
ATOM   4111  CA  ARG A 521     -32.924 -10.081  40.394  1.00  0.62           C  
ATOM   4112  C   ARG A 521     -33.622  -9.299  41.502  1.00  0.62           C  
ATOM   4113  CB  ARG A 521     -32.035 -11.169  41.002  1.00  0.62           C  
ATOM   4114  O   ARG A 521     -33.408  -9.564  42.686  1.00  0.62           O  
ATOM   4115  CG  ARG A 521     -31.396 -12.088  39.973  1.00  0.62           C  
ATOM   4116  CD  ARG A 521     -30.450 -13.089  40.622  1.00  0.62           C  
ATOM   4117  NE  ARG A 521     -29.728 -13.873  39.624  1.00  0.62           N  
ATOM   4118  NH1 ARG A 521     -28.515 -15.097  41.162  1.00  0.62           N  
ATOM   4119  NH2 ARG A 521     -28.228 -15.462  38.917  1.00  0.62           N  
ATOM   4120  CZ  ARG A 521     -28.825 -14.809  39.903  1.00  0.62           C  
ATOM   4121  N   GLN A 522     -34.384  -8.359  41.093  1.00  0.60           N  
ATOM   4122  CA  GLN A 522     -35.129  -7.587  42.083  1.00  0.60           C  
ATOM   4123  C   GLN A 522     -36.280  -8.403  42.663  1.00  0.60           C  
ATOM   4124  CB  GLN A 522     -35.661  -6.293  41.466  1.00  0.60           C  
ATOM   4125  O   GLN A 522     -36.537  -8.355  43.868  1.00  0.60           O  
ATOM   4126  CG  GLN A 522     -36.317  -5.356  42.472  1.00  0.60           C  
ATOM   4127  CD  GLN A 522     -36.601  -3.982  41.895  1.00  0.60           C  
ATOM   4128  NE2 GLN A 522     -37.009  -3.052  42.752  1.00  0.60           N  
ATOM   4129  OE1 GLN A 522     -36.455  -3.758  40.689  1.00  0.60           O  
ATOM   4130  N   TYR A 523     -36.856  -9.275  41.696  1.00  0.53           N  
ATOM   4131  CA  TYR A 523     -37.991 -10.133  42.017  1.00  0.53           C  
ATOM   4132  C   TYR A 523     -37.686 -11.588  41.683  1.00  0.53           C  
ATOM   4133  CB  TYR A 523     -39.242  -9.675  41.262  1.00  0.53           C  
ATOM   4134  O   TYR A 523     -36.884 -11.872  40.790  1.00  0.53           O  
ATOM   4135  CG  TYR A 523     -39.601  -8.229  41.502  1.00  0.53           C  
ATOM   4136  CD1 TYR A 523     -40.184  -7.825  42.701  1.00  0.53           C  
ATOM   4137  CD2 TYR A 523     -39.359  -7.263  40.530  1.00  0.53           C  
ATOM   4138  CE1 TYR A 523     -40.518  -6.493  42.926  1.00  0.53           C  
ATOM   4139  CE2 TYR A 523     -39.689  -5.929  40.744  1.00  0.53           C  
ATOM   4140  OH  TYR A 523     -40.595  -4.235  42.161  1.00  0.53           O  
ATOM   4141  CZ  TYR A 523     -40.266  -5.554  41.943  1.00  0.53           C  
ATOM   4142  N   TRP A 524     -37.878 -12.543  42.495  1.00  0.41           N  
ATOM   4143  CA  TRP A 524     -37.540 -13.957  42.370  1.00  0.41           C  
ATOM   4144  C   TRP A 524     -38.207 -14.570  41.144  1.00  0.41           C  
ATOM   4145  CB  TRP A 524     -37.957 -14.722  43.630  1.00  0.41           C  
ATOM   4146  O   TRP A 524     -37.650 -15.471  40.511  1.00  0.41           O  
ATOM   4147  CG  TRP A 524     -37.092 -15.909  43.935  1.00  0.41           C  
ATOM   4148  CD1 TRP A 524     -37.193 -17.162  43.397  1.00  0.41           C  
ATOM   4149  CD2 TRP A 524     -35.998 -15.954  44.855  1.00  0.41           C  
ATOM   4150  CE2 TRP A 524     -35.479 -17.267  44.824  1.00  0.41           C  
ATOM   4151  CE3 TRP A 524     -35.404 -15.010  45.703  1.00  0.41           C  
ATOM   4152  NE1 TRP A 524     -36.225 -17.983  43.927  1.00  0.41           N  
ATOM   4153  CH2 TRP A 524     -33.831 -16.717  46.431  1.00  0.41           C  
ATOM   4154  CZ2 TRP A 524     -34.393 -17.660  45.610  1.00  0.41           C  
ATOM   4155  CZ3 TRP A 524     -34.323 -15.402  46.485  1.00  0.41           C  
ATOM   4156  N   PHE A 525     -39.337 -14.087  40.587  1.00  0.37           N  
ATOM   4157  CA  PHE A 525     -40.048 -14.435  39.363  1.00  0.37           C  
ATOM   4158  C   PHE A 525     -40.705 -13.203  38.750  1.00  0.37           C  
ATOM   4159  CB  PHE A 525     -41.103 -15.510  39.639  1.00  0.37           C  
ATOM   4160  O   PHE A 525     -41.051 -12.259  39.463  1.00  0.37           O  
ATOM   4161  CG  PHE A 525     -42.357 -14.979  40.281  1.00  0.37           C  
ATOM   4162  CD1 PHE A 525     -42.470 -14.908  41.664  1.00  0.37           C  
ATOM   4163  CD2 PHE A 525     -43.423 -14.551  39.501  1.00  0.37           C  
ATOM   4164  CE1 PHE A 525     -43.629 -14.418  42.261  1.00  0.37           C  
ATOM   4165  CE2 PHE A 525     -44.584 -14.060  40.090  1.00  0.37           C  
ATOM   4166  CZ  PHE A 525     -44.685 -13.995  41.471  1.00  0.37           C  
ATOM   4167  N   GLY A 526     -40.511 -13.054  37.439  1.00  0.52           N  
ATOM   4168  CA  GLY A 526     -41.147 -12.014  36.645  1.00  0.52           C  
ATOM   4169  C   GLY A 526     -40.239 -10.828  36.379  1.00  0.52           C  
ATOM   4170  O   GLY A 526     -40.712  -9.701  36.216  1.00  0.52           O  
ATOM   4171  N   ASN A 527     -38.970 -11.071  36.631  1.00  0.60           N  
ATOM   4172  CA  ASN A 527     -38.072  -9.962  36.328  1.00  0.60           C  
ATOM   4173  C   ASN A 527     -38.097  -9.611  34.843  1.00  0.60           C  
ATOM   4174  CB  ASN A 527     -36.645 -10.289  36.772  1.00  0.60           C  
ATOM   4175  O   ASN A 527     -38.085 -10.501  33.990  1.00  0.60           O  
ATOM   4176  CG  ASN A 527     -36.507 -10.370  38.280  1.00  0.60           C  
ATOM   4177  ND2 ASN A 527     -35.739 -11.345  38.753  1.00  0.60           N  
ATOM   4178  OD1 ASN A 527     -37.086  -9.564  39.013  1.00  0.60           O  
ATOM   4179  N   GLN A 528     -38.489  -8.441  34.641  1.00  0.66           N  
ATOM   4180  CA  GLN A 528     -38.569  -7.928  33.277  1.00  0.66           C  
ATOM   4181  C   GLN A 528     -37.188  -7.545  32.751  1.00  0.66           C  
ATOM   4182  CB  GLN A 528     -39.508  -6.722  33.210  1.00  0.66           C  
ATOM   4183  O   GLN A 528     -36.293  -7.208  33.530  1.00  0.66           O  
ATOM   4184  CG  GLN A 528     -40.970  -7.068  33.455  1.00  0.66           C  
ATOM   4185  CD  GLN A 528     -41.898  -5.890  33.226  1.00  0.66           C  
ATOM   4186  NE2 GLN A 528     -43.199  -6.124  33.365  1.00  0.66           N  
ATOM   4187  OE1 GLN A 528     -41.450  -4.779  32.927  1.00  0.66           O  
ATOM   4188  N   ASP A 529     -36.939  -7.919  31.531  1.00  0.71           N  
ATOM   4189  CA  ASP A 529     -35.699  -7.570  30.845  1.00  0.71           C  
ATOM   4190  C   ASP A 529     -35.451  -6.064  30.890  1.00  0.71           C  
ATOM   4191  CB  ASP A 529     -35.735  -8.054  29.393  1.00  0.71           C  
ATOM   4192  O   ASP A 529     -36.384  -5.271  30.746  1.00  0.71           O  
ATOM   4193  CG  ASP A 529     -34.370  -8.034  28.728  1.00  0.71           C  
ATOM   4194  OD1 ASP A 529     -33.665  -7.006  28.813  1.00  0.71           O  
ATOM   4195  OD2 ASP A 529     -33.998  -9.055  28.110  1.00  0.71           O  
ATOM   4196  N   PRO A 530     -34.184  -5.728  31.270  1.00  0.75           N  
ATOM   4197  CA  PRO A 530     -33.890  -4.296  31.357  1.00  0.75           C  
ATOM   4198  C   PRO A 530     -34.274  -3.537  30.089  1.00  0.75           C  
ATOM   4199  CB  PRO A 530     -32.376  -4.260  31.578  1.00  0.75           C  
ATOM   4200  O   PRO A 530     -34.646  -2.363  30.157  1.00  0.75           O  
ATOM   4201  CG  PRO A 530     -31.891  -5.599  31.126  1.00  0.75           C  
ATOM   4202  CD  PRO A 530     -33.017  -6.584  31.261  1.00  0.75           C  
ATOM   4203  N   VAL A 531     -34.262  -4.171  28.977  1.00  0.76           N  
ATOM   4204  CA  VAL A 531     -34.553  -3.541  27.693  1.00  0.76           C  
ATOM   4205  C   VAL A 531     -36.026  -3.142  27.636  1.00  0.76           C  
ATOM   4206  CB  VAL A 531     -34.207  -4.474  26.512  1.00  0.76           C  
ATOM   4207  O   VAL A 531     -36.377  -2.125  27.033  1.00  0.76           O  
ATOM   4208  CG1 VAL A 531     -34.561  -3.813  25.180  1.00  0.76           C  
ATOM   4209  CG2 VAL A 531     -32.727  -4.852  26.547  1.00  0.76           C  
ATOM   4210  N   ASP A 532     -36.853  -3.866  28.361  1.00  0.75           N  
ATOM   4211  CA  ASP A 532     -38.292  -3.628  28.335  1.00  0.75           C  
ATOM   4212  C   ASP A 532     -38.704  -2.634  29.419  1.00  0.75           C  
ATOM   4213  CB  ASP A 532     -39.057  -4.942  28.509  1.00  0.75           C  
ATOM   4214  O   ASP A 532     -39.775  -2.028  29.339  1.00  0.75           O  
ATOM   4215  CG  ASP A 532     -38.869  -5.895  27.342  1.00  0.75           C  
ATOM   4216  OD1 ASP A 532     -38.713  -5.430  26.192  1.00  0.75           O  
ATOM   4217  OD2 ASP A 532     -38.880  -7.124  27.573  1.00  0.75           O  
ATOM   4218  N   THR A 533     -37.826  -2.268  30.271  1.00  0.77           N  
ATOM   4219  CA  THR A 533     -38.278  -1.516  31.437  1.00  0.77           C  
ATOM   4220  C   THR A 533     -37.497  -0.212  31.576  1.00  0.77           C  
ATOM   4221  CB  THR A 533     -38.131  -2.345  32.727  1.00  0.77           C  
ATOM   4222  O   THR A 533     -38.069   0.874  31.465  1.00  0.77           O  
ATOM   4223  CG2 THR A 533     -39.201  -3.429  32.808  1.00  0.77           C  
ATOM   4224  OG1 THR A 533     -36.838  -2.962  32.747  1.00  0.77           O  
ATOM   4225  N   VAL A 534     -36.068  -0.298  31.543  1.00  0.82           N  
ATOM   4226  CA  VAL A 534     -35.352   0.870  32.045  1.00  0.82           C  
ATOM   4227  C   VAL A 534     -34.313   1.320  31.020  1.00  0.82           C  
ATOM   4228  CB  VAL A 534     -34.671   0.578  33.401  1.00  0.82           C  
ATOM   4229  O   VAL A 534     -33.847   2.462  31.060  1.00  0.82           O  
ATOM   4230  CG1 VAL A 534     -35.714   0.403  34.503  1.00  0.82           C  
ATOM   4231  CG2 VAL A 534     -33.786  -0.663  33.297  1.00  0.82           C  
ATOM   4232  N   VAL A 535     -33.997   0.354  30.027  1.00  0.84           N  
ATOM   4233  CA  VAL A 535     -32.910   0.732  29.130  1.00  0.84           C  
ATOM   4234  C   VAL A 535     -33.378   0.631  27.680  1.00  0.84           C  
ATOM   4235  CB  VAL A 535     -31.660  -0.148  29.350  1.00  0.84           C  
ATOM   4236  O   VAL A 535     -34.306  -0.120  27.371  1.00  0.84           O  
ATOM   4237  CG1 VAL A 535     -31.081   0.075  30.745  1.00  0.84           C  
ATOM   4238  CG2 VAL A 535     -32.002  -1.622  29.139  1.00  0.84           C  
ATOM   4239  N   ARG A 536     -32.810   1.451  26.833  1.00  0.82           N  
ATOM   4240  CA  ARG A 536     -32.904   1.356  25.380  1.00  0.82           C  
ATOM   4241  C   ARG A 536     -31.649   0.720  24.791  1.00  0.82           C  
ATOM   4242  CB  ARG A 536     -33.129   2.738  24.764  1.00  0.82           C  
ATOM   4243  O   ARG A 536     -30.535   1.006  25.235  1.00  0.82           O  
ATOM   4244  CG  ARG A 536     -34.214   2.769  23.699  1.00  0.82           C  
ATOM   4245  CD  ARG A 536     -34.259   4.108  22.977  1.00  0.82           C  
ATOM   4246  NE  ARG A 536     -34.503   3.942  21.547  1.00  0.82           N  
ATOM   4247  NH1 ARG A 536     -36.703   4.642  21.630  1.00  0.82           N  
ATOM   4248  NH2 ARG A 536     -35.770   4.012  19.633  1.00  0.82           N  
ATOM   4249  CZ  ARG A 536     -35.658   4.199  20.940  1.00  0.82           C  
ATOM   4250  N   THR A 537     -31.867  -0.186  23.889  1.00  0.82           N  
ATOM   4251  CA  THR A 537     -30.748  -0.898  23.281  1.00  0.82           C  
ATOM   4252  C   THR A 537     -30.414  -0.311  21.912  1.00  0.82           C  
ATOM   4253  CB  THR A 537     -31.053  -2.400  23.138  1.00  0.82           C  
ATOM   4254  O   THR A 537     -31.309  -0.066  21.101  1.00  0.82           O  
ATOM   4255  CG2 THR A 537     -31.165  -3.071  24.503  1.00  0.82           C  
ATOM   4256  OG1 THR A 537     -32.290  -2.566  22.433  1.00  0.82           O  
ATOM   4257  N   GLU A 538     -29.188   0.088  21.821  1.00  0.81           N  
ATOM   4258  CA  GLU A 538     -28.678   0.532  20.528  1.00  0.81           C  
ATOM   4259  C   GLU A 538     -27.563  -0.383  20.031  1.00  0.81           C  
ATOM   4260  CB  GLU A 538     -28.176   1.976  20.614  1.00  0.81           C  
ATOM   4261  O   GLU A 538     -26.667  -0.749  20.794  1.00  0.81           O  
ATOM   4262  CG  GLU A 538     -27.909   2.616  19.259  1.00  0.81           C  
ATOM   4263  CD  GLU A 538     -27.407   4.048  19.361  1.00  0.81           C  
ATOM   4264  OE1 GLU A 538     -27.062   4.645  18.316  1.00  0.81           O  
ATOM   4265  OE2 GLU A 538     -27.358   4.576  20.494  1.00  0.81           O  
ATOM   4266  N   ILE A 539     -27.723  -0.759  18.766  1.00  0.83           N  
ATOM   4267  CA  ILE A 539     -26.699  -1.603  18.161  1.00  0.83           C  
ATOM   4268  C   ILE A 539     -25.607  -0.730  17.547  1.00  0.83           C  
ATOM   4269  CB  ILE A 539     -27.300  -2.542  17.091  1.00  0.83           C  
ATOM   4270  O   ILE A 539     -25.890   0.140  16.721  1.00  0.83           O  
ATOM   4271  CG1 ILE A 539     -28.396  -3.419  17.706  1.00  0.83           C  
ATOM   4272  CG2 ILE A 539     -26.205  -3.402  16.451  1.00  0.83           C  
ATOM   4273  CD1 ILE A 539     -29.182  -4.233  16.687  1.00  0.83           C  
ATOM   4274  N   VAL A 540     -24.347  -1.001  18.093  1.00  0.83           N  
ATOM   4275  CA  VAL A 540     -23.262  -0.157  17.605  1.00  0.83           C  
ATOM   4276  C   VAL A 540     -22.266  -1.002  16.813  1.00  0.83           C  
ATOM   4277  CB  VAL A 540     -22.542   0.569  18.763  1.00  0.83           C  
ATOM   4278  O   VAL A 540     -22.207  -2.223  16.981  1.00  0.83           O  
ATOM   4279  CG1 VAL A 540     -23.476   1.576  19.432  1.00  0.83           C  
ATOM   4280  CG2 VAL A 540     -22.021  -0.441  19.784  1.00  0.83           C  
ATOM   4281  N   HIS A 541     -21.542  -0.335  15.909  1.00  0.84           N  
ATOM   4282  CA  HIS A 541     -20.491  -0.988  15.138  1.00  0.84           C  
ATOM   4283  C   HIS A 541     -19.299  -1.343  16.021  1.00  0.84           C  
ATOM   4284  CB  HIS A 541     -20.040  -0.094  13.982  1.00  0.84           C  
ATOM   4285  O   HIS A 541     -19.015  -0.646  16.997  1.00  0.84           O  
ATOM   4286  CG  HIS A 541     -21.046   0.017  12.881  1.00  0.84           C  
ATOM   4287  CD2 HIS A 541     -22.063   0.890  12.691  1.00  0.84           C  
ATOM   4288  ND1 HIS A 541     -21.073  -0.847  11.808  1.00  0.84           N  
ATOM   4289  CE1 HIS A 541     -22.066  -0.508  11.002  1.00  0.84           C  
ATOM   4290  NE2 HIS A 541     -22.683   0.543  11.516  1.00  0.84           N  
ATOM   4291  N   VAL A 542     -18.665  -2.554  15.688  1.00  0.80           N  
ATOM   4292  CA  VAL A 542     -17.501  -3.044  16.419  1.00  0.80           C  
ATOM   4293  C   VAL A 542     -16.250  -2.903  15.554  1.00  0.80           C  
ATOM   4294  CB  VAL A 542     -17.684  -4.515  16.856  1.00  0.80           C  
ATOM   4295  O   VAL A 542     -16.180  -3.464  14.457  1.00  0.80           O  
ATOM   4296  CG1 VAL A 542     -16.495  -4.980  17.696  1.00  0.80           C  
ATOM   4297  CG2 VAL A 542     -18.989  -4.682  17.632  1.00  0.80           C  
ATOM   4298  N   TRP A 543     -15.268  -2.068  16.039  1.00  0.82           N  
ATOM   4299  CA  TRP A 543     -14.067  -1.780  15.262  1.00  0.82           C  
ATOM   4300  C   TRP A 543     -12.850  -2.479  15.860  1.00  0.82           C  
ATOM   4301  CB  TRP A 543     -13.821  -0.271  15.191  1.00  0.82           C  
ATOM   4302  O   TRP A 543     -12.798  -2.721  17.068  1.00  0.82           O  
ATOM   4303  CG  TRP A 543     -14.988   0.513  14.668  1.00  0.82           C  
ATOM   4304  CD1 TRP A 543     -15.889   1.236  15.398  1.00  0.82           C  
ATOM   4305  CD2 TRP A 543     -15.381   0.647  13.299  1.00  0.82           C  
ATOM   4306  CE2 TRP A 543     -16.530   1.467  13.272  1.00  0.82           C  
ATOM   4307  CE3 TRP A 543     -14.872   0.153  12.090  1.00  0.82           C  
ATOM   4308  NE1 TRP A 543     -16.819   1.812  14.565  1.00  0.82           N  
ATOM   4309  CH2 TRP A 543     -16.661   1.308  10.914  1.00  0.82           C  
ATOM   4310  CZ2 TRP A 543     -17.180   1.805  12.082  1.00  0.82           C  
ATOM   4311  CZ3 TRP A 543     -15.519   0.490  10.907  1.00  0.82           C  
ATOM   4312  N   PRO A 544     -11.943  -2.927  15.036  1.00  0.73           N  
ATOM   4313  CA  PRO A 544     -10.709  -3.573  15.490  1.00  0.73           C  
ATOM   4314  C   PRO A 544      -9.902  -2.699  16.447  1.00  0.73           C  
ATOM   4315  CB  PRO A 544      -9.938  -3.813  14.189  1.00  0.73           C  
ATOM   4316  O   PRO A 544      -9.713  -1.507  16.190  1.00  0.73           O  
ATOM   4317  CG  PRO A 544     -10.953  -3.636  13.106  1.00  0.73           C  
ATOM   4318  CD  PRO A 544     -12.076  -2.793  13.637  1.00  0.73           C  
ATOM   4319  N   GLY A 545      -9.603  -3.092  17.745  1.00  0.65           N  
ATOM   4320  CA  GLY A 545      -8.829  -2.360  18.735  1.00  0.65           C  
ATOM   4321  C   GLY A 545      -9.690  -1.691  19.790  1.00  0.65           C  
ATOM   4322  O   GLY A 545      -9.171  -1.107  20.744  1.00  0.65           O  
ATOM   4323  N   THR A 546     -11.024  -1.612  19.522  1.00  0.61           N  
ATOM   4324  CA  THR A 546     -11.934  -1.024  20.499  1.00  0.61           C  
ATOM   4325  C   THR A 546     -12.357  -2.060  21.535  1.00  0.61           C  
ATOM   4326  CB  THR A 546     -13.183  -0.436  19.817  1.00  0.61           C  
ATOM   4327  O   THR A 546     -12.493  -3.244  21.218  1.00  0.61           O  
ATOM   4328  CG2 THR A 546     -12.865   0.894  19.140  1.00  0.61           C  
ATOM   4329  OG1 THR A 546     -13.660  -1.359  18.830  1.00  0.61           O  
ATOM   4330  N   ASP A 547     -11.971  -1.918  22.891  1.00  0.50           N  
ATOM   4331  CA  ASP A 547     -12.369  -2.724  24.041  1.00  0.50           C  
ATOM   4332  C   ASP A 547     -13.881  -2.940  24.062  1.00  0.50           C  
ATOM   4333  CB  ASP A 547     -11.915  -2.062  25.343  1.00  0.50           C  
ATOM   4334  O   ASP A 547     -14.648  -2.028  23.749  1.00  0.50           O  
ATOM   4335  CG  ASP A 547     -10.434  -2.256  25.621  1.00  0.50           C  
ATOM   4336  OD1 ASP A 547      -9.832  -3.209  25.082  1.00  0.50           O  
ATOM   4337  OD2 ASP A 547      -9.866  -1.450  26.389  1.00  0.50           O  
ATOM   4338  N   GLY A 548     -14.405  -4.062  23.422  1.00  0.47           N  
ATOM   4339  CA  GLY A 548     -15.775  -4.542  23.514  1.00  0.47           C  
ATOM   4340  C   GLY A 548     -16.547  -3.923  24.663  1.00  0.47           C  
ATOM   4341  O   GLY A 548     -15.982  -3.656  25.726  1.00  0.47           O  
ATOM   4342  N   PHE A 549     -17.563  -3.013  24.430  1.00  0.48           N  
ATOM   4343  CA  PHE A 549     -18.389  -2.046  25.142  1.00  0.48           C  
ATOM   4344  C   PHE A 549     -19.082  -2.698  26.333  1.00  0.48           C  
ATOM   4345  CB  PHE A 549     -19.431  -1.431  24.201  1.00  0.48           C  
ATOM   4346  O   PHE A 549     -19.176  -2.099  27.407  1.00  0.48           O  
ATOM   4347  CG  PHE A 549     -18.868  -0.393  23.269  1.00  0.48           C  
ATOM   4348  CD1 PHE A 549     -18.693   0.919  23.691  1.00  0.48           C  
ATOM   4349  CD2 PHE A 549     -18.514  -0.729  21.969  1.00  0.48           C  
ATOM   4350  CE1 PHE A 549     -18.172   1.882  22.830  1.00  0.48           C  
ATOM   4351  CE2 PHE A 549     -17.993   0.228  21.102  1.00  0.48           C  
ATOM   4352  CZ  PHE A 549     -17.824   1.533  21.535  1.00  0.48           C  
ATOM   4353  N   LEU A 550     -19.219  -4.057  26.372  1.00  0.47           N  
ATOM   4354  CA  LEU A 550     -19.916  -4.650  27.508  1.00  0.47           C  
ATOM   4355  C   LEU A 550     -19.125  -5.822  28.080  1.00  0.47           C  
ATOM   4356  CB  LEU A 550     -21.315  -5.116  27.095  1.00  0.47           C  
ATOM   4357  O   LEU A 550     -19.591  -6.502  28.997  1.00  0.47           O  
ATOM   4358  CG  LEU A 550     -22.352  -4.017  26.855  1.00  0.47           C  
ATOM   4359  CD1 LEU A 550     -23.613  -4.606  26.231  1.00  0.47           C  
ATOM   4360  CD2 LEU A 550     -22.680  -3.298  28.159  1.00  0.47           C  
ATOM   4361  N   LYS A 551     -17.742  -5.796  28.051  1.00  0.45           N  
ATOM   4362  CA  LYS A 551     -16.959  -6.993  28.346  1.00  0.45           C  
ATOM   4363  C   LYS A 551     -16.353  -6.923  29.744  1.00  0.45           C  
ATOM   4364  CB  LYS A 551     -15.855  -7.183  27.305  1.00  0.45           C  
ATOM   4365  O   LYS A 551     -15.802  -7.909  30.238  1.00  0.45           O  
ATOM   4366  CG  LYS A 551     -16.297  -7.949  26.066  1.00  0.45           C  
ATOM   4367  CD  LYS A 551     -15.124  -8.232  25.136  1.00  0.45           C  
ATOM   4368  CE  LYS A 551     -15.563  -9.012  23.904  1.00  0.45           C  
ATOM   4369  NZ  LYS A 551     -14.416  -9.291  22.988  1.00  0.45           N  
ATOM   4370  N   ASP A 552     -16.723  -5.876  30.555  1.00  0.38           N  
ATOM   4371  CA  ASP A 552     -16.063  -5.926  31.856  1.00  0.38           C  
ATOM   4372  C   ASP A 552     -16.989  -6.509  32.920  1.00  0.38           C  
ATOM   4373  CB  ASP A 552     -15.594  -4.531  32.274  1.00  0.38           C  
ATOM   4374  O   ASP A 552     -16.538  -6.890  34.002  1.00  0.38           O  
ATOM   4375  CG  ASP A 552     -14.188  -4.209  31.797  1.00  0.38           C  
ATOM   4376  OD1 ASP A 552     -13.460  -5.135  31.379  1.00  0.38           O  
ATOM   4377  OD2 ASP A 552     -13.805  -3.020  31.842  1.00  0.38           O  
ATOM   4378  N   ASN A 553     -17.815  -7.598  32.675  1.00  0.44           N  
ATOM   4379  CA  ASN A 553     -18.454  -7.984  33.928  1.00  0.44           C  
ATOM   4380  C   ASN A 553     -18.786  -9.474  33.952  1.00  0.44           C  
ATOM   4381  CB  ASN A 553     -19.717  -7.155  34.165  1.00  0.44           C  
ATOM   4382  O   ASN A 553     -19.464  -9.948  34.865  1.00  0.44           O  
ATOM   4383  CG  ASN A 553     -19.411  -5.741  34.619  1.00  0.44           C  
ATOM   4384  ND2 ASN A 553     -20.379  -4.846  34.465  1.00  0.44           N  
ATOM   4385  OD1 ASN A 553     -18.313  -5.456  35.104  1.00  0.44           O  
ATOM   4386  N   ASN A 554     -18.019 -10.389  33.313  1.00  0.43           N  
ATOM   4387  CA  ASN A 554     -18.434 -11.761  33.582  1.00  0.43           C  
ATOM   4388  C   ASN A 554     -17.435 -12.483  34.482  1.00  0.43           C  
ATOM   4389  CB  ASN A 554     -18.623 -12.532  32.273  1.00  0.43           C  
ATOM   4390  O   ASN A 554     -17.566 -13.685  34.723  1.00  0.43           O  
ATOM   4391  CG  ASN A 554     -19.840 -12.071  31.495  1.00  0.43           C  
ATOM   4392  ND2 ASN A 554     -19.832 -12.307  30.188  1.00  0.43           N  
ATOM   4393  OD1 ASN A 554     -20.778 -11.506  32.063  1.00  0.43           O  
ATOM   4394  N   ASN A 555     -16.694 -11.706  35.368  1.00  0.44           N  
ATOM   4395  CA  ASN A 555     -15.820 -12.488  36.237  1.00  0.44           C  
ATOM   4396  C   ASN A 555     -16.269 -12.418  37.693  1.00  0.44           C  
ATOM   4397  CB  ASN A 555     -14.370 -12.016  36.104  1.00  0.44           C  
ATOM   4398  O   ASN A 555     -15.517 -11.965  38.558  1.00  0.44           O  
ATOM   4399  CG  ASN A 555     -13.493 -13.021  35.383  1.00  0.44           C  
ATOM   4400  ND2 ASN A 555     -12.381 -12.549  34.832  1.00  0.44           N  
ATOM   4401  OD1 ASN A 555     -13.813 -14.211  35.321  1.00  0.44           O  
ATOM   4402  N   ALA A 556     -17.648 -12.339  37.926  1.00  0.40           N  
ATOM   4403  CA  ALA A 556     -18.199 -12.395  39.278  1.00  0.40           C  
ATOM   4404  C   ALA A 556     -17.555 -13.517  40.087  1.00  0.40           C  
ATOM   4405  CB  ALA A 556     -19.714 -12.581  39.227  1.00  0.40           C  
ATOM   4406  O   ALA A 556     -17.295 -13.359  41.282  1.00  0.40           O  
ATOM   4407  N   ALA A 557     -17.068 -14.562  39.360  1.00  0.38           N  
ATOM   4408  CA  ALA A 557     -16.479 -15.683  40.088  1.00  0.38           C  
ATOM   4409  C   ALA A 557     -15.055 -15.359  40.533  1.00  0.38           C  
ATOM   4410  CB  ALA A 557     -16.490 -16.942  39.225  1.00  0.38           C  
ATOM   4411  O   ALA A 557     -14.649 -15.714  41.642  1.00  0.38           O  
ATOM   4412  N   GLN A 558     -14.273 -14.492  39.798  1.00  0.37           N  
ATOM   4413  CA  GLN A 558     -12.916 -14.052  40.107  1.00  0.37           C  
ATOM   4414  C   GLN A 558     -12.920 -12.980  41.193  1.00  0.37           C  
ATOM   4415  CB  GLN A 558     -12.222 -13.525  38.850  1.00  0.37           C  
ATOM   4416  O   GLN A 558     -12.058 -12.979  42.074  1.00  0.37           O  
ATOM   4417  CG  GLN A 558     -10.721 -13.326  39.014  1.00  0.37           C  
ATOM   4418  CD  GLN A 558      -9.981 -13.334  37.690  1.00  0.37           C  
ATOM   4419  NE2 GLN A 558      -8.665 -13.156  37.745  1.00  0.37           N  
ATOM   4420  OE1 GLN A 558     -10.586 -13.500  36.626  1.00  0.37           O  
ATOM   4421  N   ARG A 559     -14.005 -12.117  41.375  1.00  0.37           N  
ATOM   4422  CA  ARG A 559     -14.006 -11.118  42.438  1.00  0.37           C  
ATOM   4423  C   ARG A 559     -14.451 -11.729  43.763  1.00  0.37           C  
ATOM   4424  CB  ARG A 559     -14.914  -9.943  42.071  1.00  0.37           C  
ATOM   4425  O   ARG A 559     -13.969 -11.336  44.827  1.00  0.37           O  
ATOM   4426  CG  ARG A 559     -14.325  -9.013  41.023  1.00  0.37           C  
ATOM   4427  CD  ARG A 559     -14.800  -7.579  41.210  1.00  0.37           C  
ATOM   4428  NE  ARG A 559     -14.136  -6.665  40.285  1.00  0.37           N  
ATOM   4429  NH1 ARG A 559     -16.091  -5.791  39.419  1.00  0.37           N  
ATOM   4430  NH2 ARG A 559     -14.062  -5.049  38.655  1.00  0.37           N  
ATOM   4431  CZ  ARG A 559     -14.765  -5.837  39.455  1.00  0.37           C  
ATOM   4432  N   LEU A 560     -15.231 -12.843  43.676  1.00  0.35           N  
ATOM   4433  CA  LEU A 560     -15.599 -13.629  44.848  1.00  0.35           C  
ATOM   4434  C   LEU A 560     -14.392 -14.378  45.402  1.00  0.35           C  
ATOM   4435  CB  LEU A 560     -16.713 -14.620  44.500  1.00  0.35           C  
ATOM   4436  O   LEU A 560     -14.179 -14.409  46.616  1.00  0.35           O  
ATOM   4437  CG  LEU A 560     -18.018 -14.477  45.286  1.00  0.35           C  
ATOM   4438  CD1 LEU A 560     -19.172 -15.110  44.516  1.00  0.35           C  
ATOM   4439  CD2 LEU A 560     -17.882 -15.105  46.668  1.00  0.35           C  
ATOM   4440  N   LEU A 561     -13.460 -14.785  44.488  1.00  0.34           N  
ATOM   4441  CA  LEU A 561     -12.273 -15.516  44.918  1.00  0.34           C  
ATOM   4442  C   LEU A 561     -11.194 -14.558  45.412  1.00  0.34           C  
ATOM   4443  CB  LEU A 561     -11.726 -16.372  43.772  1.00  0.34           C  
ATOM   4444  O   LEU A 561     -10.512 -14.841  46.399  1.00  0.34           O  
ATOM   4445  CG  LEU A 561     -12.475 -17.673  43.480  1.00  0.34           C  
ATOM   4446  CD1 LEU A 561     -12.060 -18.230  42.123  1.00  0.34           C  
ATOM   4447  CD2 LEU A 561     -12.222 -18.695  44.583  1.00  0.34           C  
ATOM   4448  N   ASP A 562     -11.178 -13.296  44.823  1.00  0.35           N  
ATOM   4449  CA  ASP A 562     -10.227 -12.281  45.267  1.00  0.35           C  
ATOM   4450  C   ASP A 562     -10.651 -11.679  46.605  1.00  0.35           C  
ATOM   4451  CB  ASP A 562     -10.089 -11.179  44.214  1.00  0.35           C  
ATOM   4452  O   ASP A 562      -9.805 -11.343  47.436  1.00  0.35           O  
ATOM   4453  CG  ASP A 562      -9.239 -11.597  43.027  1.00  0.35           C  
ATOM   4454  OD1 ASP A 562      -8.499 -12.599  43.129  1.00  0.35           O  
ATOM   4455  OD2 ASP A 562      -9.307 -10.915  41.982  1.00  0.35           O  
ATOM   4456  N   GLY A 563     -12.031 -11.589  46.797  1.00  0.38           N  
ATOM   4457  CA  GLY A 563     -12.499 -11.120  48.091  1.00  0.38           C  
ATOM   4458  C   GLY A 563     -12.302 -12.135  49.201  1.00  0.38           C  
ATOM   4459  O   GLY A 563     -11.987 -11.769  50.336  1.00  0.38           O  
ATOM   4460  N   MET A 564     -12.324 -13.447  48.771  1.00  0.33           N  
ATOM   4461  CA  MET A 564     -12.154 -14.515  49.751  1.00  0.33           C  
ATOM   4462  C   MET A 564     -10.679 -14.727  50.076  1.00  0.33           C  
ATOM   4463  CB  MET A 564     -12.769 -15.819  49.239  1.00  0.33           C  
ATOM   4464  O   MET A 564     -10.327 -15.032  51.216  1.00  0.33           O  
ATOM   4465  CG  MET A 564     -14.289 -15.813  49.218  1.00  0.33           C  
ATOM   4466  SD  MET A 564     -14.991 -17.430  48.707  1.00  0.33           S  
ATOM   4467  CE  MET A 564     -15.014 -18.288  50.305  1.00  0.33           C  
ATOM   4468  N   ASN A 565      -9.719 -14.436  49.051  1.00  0.30           N  
ATOM   4469  CA  ASN A 565      -8.283 -14.523  49.290  1.00  0.30           C  
ATOM   4470  C   ASN A 565      -7.780 -13.344  50.118  1.00  0.30           C  
ATOM   4471  CB  ASN A 565      -7.522 -14.604  47.965  1.00  0.30           C  
ATOM   4472  O   ASN A 565      -6.871 -13.497  50.936  1.00  0.30           O  
ATOM   4473  CG  ASN A 565      -7.159 -16.027  47.586  1.00  0.30           C  
ATOM   4474  ND2 ASN A 565      -6.573 -16.195  46.407  1.00  0.30           N  
ATOM   4475  OD1 ASN A 565      -7.404 -16.966  48.347  1.00  0.30           O  
ATOM   4476  N   PHE A 566      -8.445 -12.166  50.010  1.00  0.31           N  
ATOM   4477  CA  PHE A 566      -8.093 -11.035  50.860  1.00  0.31           C  
ATOM   4478  C   PHE A 566      -8.511 -11.291  52.303  1.00  0.31           C  
ATOM   4479  CB  PHE A 566      -8.748  -9.750  50.344  1.00  0.31           C  
ATOM   4480  O   PHE A 566      -7.795 -10.923  53.236  1.00  0.31           O  
ATOM   4481  CG  PHE A 566      -8.035  -8.493  50.765  1.00  0.31           C  
ATOM   4482  CD1 PHE A 566      -8.439  -7.794  51.896  1.00  0.31           C  
ATOM   4483  CD2 PHE A 566      -6.959  -8.012  50.030  1.00  0.31           C  
ATOM   4484  CE1 PHE A 566      -7.780  -6.631  52.288  1.00  0.31           C  
ATOM   4485  CE2 PHE A 566      -6.296  -6.851  50.416  1.00  0.31           C  
ATOM   4486  CZ  PHE A 566      -6.709  -6.161  51.544  1.00  0.31           C  
ATOM   4487  N   MET A 567      -9.476 -12.276  52.542  1.00  0.31           N  
ATOM   4488  CA  MET A 567      -9.886 -12.696  53.879  1.00  0.31           C  
ATOM   4489  C   MET A 567      -9.027 -13.855  54.373  1.00  0.31           C  
ATOM   4490  CB  MET A 567     -11.362 -13.098  53.887  1.00  0.31           C  
ATOM   4491  O   MET A 567      -8.719 -13.941  55.563  1.00  0.31           O  
ATOM   4492  CG  MET A 567     -12.311 -11.942  54.159  1.00  0.31           C  
ATOM   4493  SD  MET A 567     -13.855 -12.480  54.991  1.00  0.31           S  
ATOM   4494  CE  MET A 567     -14.954 -12.639  53.556  1.00  0.31           C  
ATOM   4495  N   ALA A 568      -8.561 -14.683  53.422  1.00  0.32           N  
ATOM   4496  CA  ALA A 568      -7.712 -15.742  53.959  1.00  0.32           C  
ATOM   4497  C   ALA A 568      -6.395 -15.176  54.483  1.00  0.32           C  
ATOM   4498  CB  ALA A 568      -7.444 -16.802  52.893  1.00  0.32           C  
ATOM   4499  O   ALA A 568      -5.877 -15.636  55.504  1.00  0.32           O  
ATOM   4500  N   GLN A 569      -6.140 -13.894  53.949  1.00  0.29           N  
ATOM   4501  CA  GLN A 569      -4.899 -13.342  54.482  1.00  0.29           C  
ATOM   4502  C   GLN A 569      -5.168 -12.458  55.697  1.00  0.29           C  
ATOM   4503  CB  GLN A 569      -4.159 -12.545  53.407  1.00  0.29           C  
ATOM   4504  O   GLN A 569      -4.361 -12.412  56.628  1.00  0.29           O  
ATOM   4505  CG  GLN A 569      -3.300 -13.403  52.488  1.00  0.29           C  
ATOM   4506  CD  GLN A 569      -2.489 -12.579  51.504  1.00  0.29           C  
ATOM   4507  NE2 GLN A 569      -1.531 -13.220  50.843  1.00  0.29           N  
ATOM   4508  OE1 GLN A 569      -2.722 -11.378  51.340  1.00  0.29           O  
ATOM   4509  N   SER A 570      -6.488 -12.055  55.871  1.00  0.29           N  
ATOM   4510  CA  SER A 570      -6.738 -11.273  57.078  1.00  0.29           C  
ATOM   4511  C   SER A 570      -7.386 -12.124  58.164  1.00  0.29           C  
ATOM   4512  CB  SER A 570      -7.627 -10.070  56.762  1.00  0.29           C  
ATOM   4513  O   SER A 570      -7.146 -11.908  59.354  1.00  0.29           O  
ATOM   4514  OG  SER A 570      -7.010  -9.224  55.807  1.00  0.29           O  
ATOM   4515  N   VAL A 571      -7.829 -13.362  57.831  1.00  0.28           N  
ATOM   4516  CA  VAL A 571      -8.548 -14.205  58.780  1.00  0.28           C  
ATOM   4517  C   VAL A 571      -7.671 -15.386  59.190  1.00  0.28           C  
ATOM   4518  CB  VAL A 571      -9.883 -14.712  58.190  1.00  0.28           C  
ATOM   4519  O   VAL A 571      -7.971 -16.081  60.165  1.00  0.28           O  
ATOM   4520  CG1 VAL A 571     -10.817 -15.192  59.300  1.00  0.28           C  
ATOM   4521  CG2 VAL A 571     -10.551 -13.616  57.362  1.00  0.28           C  
ATOM   4522  N   SER A 572      -6.430 -15.564  58.610  1.00  0.34           N  
ATOM   4523  CA  SER A 572      -5.589 -16.571  59.248  1.00  0.34           C  
ATOM   4524  C   SER A 572      -4.990 -16.047  60.549  1.00  0.34           C  
ATOM   4525  CB  SER A 572      -4.470 -17.012  58.304  1.00  0.34           C  
ATOM   4526  O   SER A 572      -4.651 -16.827  61.442  1.00  0.34           O  
ATOM   4527  OG  SER A 572      -3.764 -15.890  57.802  1.00  0.34           O  
ATOM   4528  N   GLU A 573      -5.457 -14.822  60.862  1.00  0.33           N  
ATOM   4529  CA  GLU A 573      -4.914 -14.401  62.150  1.00  0.33           C  
ATOM   4530  C   GLU A 573      -6.026 -14.167  63.168  1.00  0.33           C  
ATOM   4531  CB  GLU A 573      -4.072 -13.133  61.990  1.00  0.33           C  
ATOM   4532  O   GLU A 573      -5.799 -14.261  64.376  1.00  0.33           O  
ATOM   4533  CG  GLU A 573      -2.631 -13.398  61.578  1.00  0.33           C  
ATOM   4534  CD  GLU A 573      -1.814 -12.129  61.399  1.00  0.33           C  
ATOM   4535  OE1 GLU A 573      -0.622 -12.221  61.029  1.00  0.33           O  
ATOM   4536  OE2 GLU A 573      -2.371 -11.033  61.632  1.00  0.33           O  
ATOM   4537  N   LEU A 574      -7.192 -14.896  63.109  1.00  0.26           N  
ATOM   4538  CA  LEU A 574      -8.008 -14.802  64.315  1.00  0.26           C  
ATOM   4539  C   LEU A 574      -9.112 -15.854  64.308  1.00  0.26           C  
ATOM   4540  CB  LEU A 574      -8.620 -13.404  64.441  1.00  0.26           C  
ATOM   4541  O   LEU A 574      -9.874 -15.953  63.345  1.00  0.26           O  
ATOM   4542  CG  LEU A 574      -7.781 -12.361  65.180  1.00  0.26           C  
ATOM   4543  CD1 LEU A 574      -8.038 -10.971  64.607  1.00  0.26           C  
ATOM   4544  CD2 LEU A 574      -8.083 -12.392  66.674  1.00  0.26           C  
ATOM   4545  N   SER A 575      -8.956 -17.165  64.544  1.00  0.29           N  
ATOM   4546  CA  SER A 575      -9.507 -18.279  65.309  1.00  0.29           C  
ATOM   4547  C   SER A 575     -10.971 -18.036  65.662  1.00  0.29           C  
ATOM   4548  CB  SER A 575      -8.697 -18.505  66.586  1.00  0.29           C  
ATOM   4549  O   SER A 575     -11.363 -16.906  65.964  1.00  0.29           O  
ATOM   4550  OG  SER A 575      -9.544 -18.526  67.722  1.00  0.29           O  
ATOM   4551  N   LEU A 576     -11.978 -18.701  64.849  1.00  0.35           N  
ATOM   4552  CA  LEU A 576     -13.202 -19.486  64.730  1.00  0.35           C  
ATOM   4553  C   LEU A 576     -14.338 -18.844  65.519  1.00  0.35           C  
ATOM   4554  CB  LEU A 576     -12.970 -20.918  65.218  1.00  0.35           C  
ATOM   4555  O   LEU A 576     -15.384 -19.464  65.724  1.00  0.35           O  
ATOM   4556  CG  LEU A 576     -12.079 -21.798  64.341  1.00  0.35           C  
ATOM   4557  CD1 LEU A 576     -11.662 -23.054  65.099  1.00  0.35           C  
ATOM   4558  CD2 LEU A 576     -12.797 -22.162  63.045  1.00  0.35           C  
ATOM   4559  N   GLY A 577     -14.556 -17.489  65.556  1.00  0.39           N  
ATOM   4560  CA  GLY A 577     -15.727 -16.949  66.228  1.00  0.39           C  
ATOM   4561  C   GLY A 577     -16.598 -16.099  65.322  1.00  0.39           C  
ATOM   4562  O   GLY A 577     -17.826 -16.143  65.414  1.00  0.39           O  
ATOM   4563  N   PRO A 578     -16.297 -15.588  64.138  1.00  0.35           N  
ATOM   4564  CA  PRO A 578     -17.164 -14.671  63.394  1.00  0.35           C  
ATOM   4565  C   PRO A 578     -17.900 -15.357  62.245  1.00  0.35           C  
ATOM   4566  CB  PRO A 578     -16.189 -13.615  62.866  1.00  0.35           C  
ATOM   4567  O   PRO A 578     -18.908 -14.839  61.757  1.00  0.35           O  
ATOM   4568  CG  PRO A 578     -14.861 -14.004  63.431  1.00  0.35           C  
ATOM   4569  CD  PRO A 578     -15.007 -15.329  64.123  1.00  0.35           C  
ATOM   4570  N   THR A 579     -17.683 -16.594  61.897  1.00  0.39           N  
ATOM   4571  CA  THR A 579     -18.312 -17.182  60.720  1.00  0.39           C  
ATOM   4572  C   THR A 579     -19.754 -17.582  61.020  1.00  0.39           C  
ATOM   4573  CB  THR A 579     -17.529 -18.411  60.222  1.00  0.39           C  
ATOM   4574  O   THR A 579     -20.652 -17.338  60.212  1.00  0.39           O  
ATOM   4575  CG2 THR A 579     -17.701 -18.601  58.719  1.00  0.39           C  
ATOM   4576  OG1 THR A 579     -16.137 -18.233  60.514  1.00  0.39           O  
ATOM   4577  N   LYS A 580     -20.181 -18.083  62.343  1.00  0.45           N  
ATOM   4578  CA  LYS A 580     -21.559 -18.484  62.613  1.00  0.45           C  
ATOM   4579  C   LYS A 580     -22.410 -17.286  63.025  1.00  0.45           C  
ATOM   4580  CB  LYS A 580     -21.603 -19.557  63.701  1.00  0.45           C  
ATOM   4581  O   LYS A 580     -23.608 -17.242  62.740  1.00  0.45           O  
ATOM   4582  CG  LYS A 580     -21.434 -20.976  63.179  1.00  0.45           C  
ATOM   4583  CD  LYS A 580     -21.794 -22.009  64.239  1.00  0.45           C  
ATOM   4584  CE  LYS A 580     -21.629 -23.429  63.716  1.00  0.45           C  
ATOM   4585  NZ  LYS A 580     -21.954 -24.446  64.761  1.00  0.45           N  
ATOM   4586  N   ALA A 581     -21.642 -16.230  63.577  1.00  0.44           N  
ATOM   4587  CA  ALA A 581     -22.327 -14.977  63.884  1.00  0.44           C  
ATOM   4588  C   ALA A 581     -22.837 -14.304  62.612  1.00  0.44           C  
ATOM   4589  CB  ALA A 581     -21.398 -14.034  64.645  1.00  0.44           C  
ATOM   4590  O   ALA A 581     -23.952 -13.778  62.584  1.00  0.44           O  
ATOM   4591  N   VAL A 582     -22.009 -14.425  61.559  1.00  0.44           N  
ATOM   4592  CA  VAL A 582     -22.363 -13.868  60.257  1.00  0.44           C  
ATOM   4593  C   VAL A 582     -23.524 -14.657  59.656  1.00  0.44           C  
ATOM   4594  CB  VAL A 582     -21.158 -13.872  59.291  1.00  0.44           C  
ATOM   4595  O   VAL A 582     -24.464 -14.073  59.111  1.00  0.44           O  
ATOM   4596  CG1 VAL A 582     -21.587 -13.436  57.891  1.00  0.44           C  
ATOM   4597  CG2 VAL A 582     -20.048 -12.965  59.819  1.00  0.44           C  
ATOM   4598  N   THR A 583     -23.497 -16.004  59.957  1.00  0.47           N  
ATOM   4599  CA  THR A 583     -24.561 -16.861  59.446  1.00  0.47           C  
ATOM   4600  C   THR A 583     -25.875 -16.582  60.169  1.00  0.47           C  
ATOM   4601  CB  THR A 583     -24.198 -18.351  59.593  1.00  0.47           C  
ATOM   4602  O   THR A 583     -26.935 -16.522  59.542  1.00  0.47           O  
ATOM   4603  CG2 THR A 583     -23.263 -18.802  58.476  1.00  0.47           C  
ATOM   4604  OG1 THR A 583     -23.550 -18.556  60.855  1.00  0.47           O  
ATOM   4605  N   SER A 584     -25.758 -16.483  61.491  1.00  0.44           N  
ATOM   4606  CA  SER A 584     -26.930 -16.195  62.313  1.00  0.44           C  
ATOM   4607  C   SER A 584     -27.546 -14.850  61.945  1.00  0.44           C  
ATOM   4608  CB  SER A 584     -26.560 -16.208  63.797  1.00  0.44           C  
ATOM   4609  O   SER A 584     -28.770 -14.719  61.880  1.00  0.44           O  
ATOM   4610  OG  SER A 584     -27.713 -16.044  64.604  1.00  0.44           O  
ATOM   4611  N   TRP A 585     -26.571 -13.876  61.690  1.00  0.50           N  
ATOM   4612  CA  TRP A 585     -27.015 -12.558  61.248  1.00  0.50           C  
ATOM   4613  C   TRP A 585     -27.720 -12.646  59.898  1.00  0.50           C  
ATOM   4614  CB  TRP A 585     -25.829 -11.594  61.157  1.00  0.50           C  
ATOM   4615  O   TRP A 585     -28.784 -12.052  59.707  1.00  0.50           O  
ATOM   4616  CG  TRP A 585     -26.206 -10.204  60.739  1.00  0.50           C  
ATOM   4617  CD1 TRP A 585     -26.628  -9.186  61.549  1.00  0.50           C  
ATOM   4618  CD2 TRP A 585     -26.198  -9.681  59.408  1.00  0.50           C  
ATOM   4619  CE2 TRP A 585     -26.627  -8.337  59.484  1.00  0.50           C  
ATOM   4620  CE3 TRP A 585     -25.869 -10.218  58.156  1.00  0.50           C  
ATOM   4621  NE1 TRP A 585     -26.883  -8.061  60.800  1.00  0.50           N  
ATOM   4622  CH2 TRP A 585     -26.408  -8.072  57.142  1.00  0.50           C  
ATOM   4623  CZ2 TRP A 585     -26.736  -7.522  58.355  1.00  0.50           C  
ATOM   4624  CZ3 TRP A 585     -25.978  -9.405  57.033  1.00  0.50           C  
ATOM   4625  N   LEU A 586     -27.108 -13.418  58.923  1.00  0.43           N  
ATOM   4626  CA  LEU A 586     -27.668 -13.636  57.594  1.00  0.43           C  
ATOM   4627  C   LEU A 586     -29.025 -14.327  57.682  1.00  0.43           C  
ATOM   4628  CB  LEU A 586     -26.712 -14.472  56.739  1.00  0.43           C  
ATOM   4629  O   LEU A 586     -29.962 -13.957  56.970  1.00  0.43           O  
ATOM   4630  CG  LEU A 586     -26.365 -13.908  55.360  1.00  0.43           C  
ATOM   4631  CD1 LEU A 586     -24.854 -13.771  55.208  1.00  0.43           C  
ATOM   4632  CD2 LEU A 586     -26.940 -14.793  54.260  1.00  0.43           C  
ATOM   4633  N   THR A 587     -29.194 -15.332  58.559  1.00  0.48           N  
ATOM   4634  CA  THR A 587     -30.440 -16.073  58.730  1.00  0.48           C  
ATOM   4635  C   THR A 587     -31.545 -15.159  59.251  1.00  0.48           C  
ATOM   4636  CB  THR A 587     -30.256 -17.261  59.691  1.00  0.48           C  
ATOM   4637  O   THR A 587     -32.704 -15.289  58.853  1.00  0.48           O  
ATOM   4638  CG2 THR A 587     -31.116 -18.448  59.269  1.00  0.48           C  
ATOM   4639  OG1 THR A 587     -28.880 -17.659  59.692  1.00  0.48           O  
ATOM   4640  N   ASP A 588     -31.141 -14.139  60.066  1.00  0.54           N  
ATOM   4641  CA  ASP A 588     -32.112 -13.221  60.652  1.00  0.54           C  
ATOM   4642  C   ASP A 588     -32.691 -12.285  59.594  1.00  0.54           C  
ATOM   4643  CB  ASP A 588     -31.470 -12.408  61.779  1.00  0.54           C  
ATOM   4644  O   ASP A 588     -33.863 -11.908  59.665  1.00  0.54           O  
ATOM   4645  CG  ASP A 588     -31.280 -13.210  63.054  1.00  0.54           C  
ATOM   4646  OD1 ASP A 588     -31.880 -14.299  63.186  1.00  0.54           O  
ATOM   4647  OD2 ASP A 588     -30.524 -12.748  63.937  1.00  0.54           O  
ATOM   4648  N   GLN A 589     -31.918 -12.058  58.554  1.00  0.49           N  
ATOM   4649  CA  GLN A 589     -32.359 -11.117  57.530  1.00  0.49           C  
ATOM   4650  C   GLN A 589     -33.301 -11.788  56.535  1.00  0.49           C  
ATOM   4651  CB  GLN A 589     -31.158 -10.520  56.795  1.00  0.49           C  
ATOM   4652  O   GLN A 589     -34.167 -11.132  55.951  1.00  0.49           O  
ATOM   4653  CG  GLN A 589     -30.364  -9.520  57.625  1.00  0.49           C  
ATOM   4654  CD  GLN A 589     -31.178  -8.299  58.008  1.00  0.49           C  
ATOM   4655  NE2 GLN A 589     -30.717  -7.572  59.020  1.00  0.49           N  
ATOM   4656  OE1 GLN A 589     -32.213  -8.010  57.399  1.00  0.49           O  
ATOM   4657  N   ILE A 590     -33.318 -13.181  56.566  1.00  0.47           N  
ATOM   4658  CA  ILE A 590     -34.096 -13.918  55.577  1.00  0.47           C  
ATOM   4659  C   ILE A 590     -35.268 -14.619  56.260  1.00  0.47           C  
ATOM   4660  CB  ILE A 590     -33.223 -14.946  54.822  1.00  0.47           C  
ATOM   4661  O   ILE A 590     -36.162 -15.143  55.591  1.00  0.47           O  
ATOM   4662  CG1 ILE A 590     -31.938 -14.283  54.314  1.00  0.47           C  
ATOM   4663  CG2 ILE A 590     -34.007 -15.577  53.668  1.00  0.47           C  
ATOM   4664  CD1 ILE A 590     -30.851 -15.270  53.908  1.00  0.47           C  
ATOM   4665  N   ALA A 591     -35.370 -14.633  57.690  1.00  0.61           N  
ATOM   4666  CA  ALA A 591     -36.349 -15.396  58.459  1.00  0.61           C  
ATOM   4667  C   ALA A 591     -37.723 -14.733  58.411  1.00  0.61           C  
ATOM   4668  CB  ALA A 591     -35.887 -15.550  59.906  1.00  0.61           C  
ATOM   4669  O   ALA A 591     -37.825 -13.514  58.252  1.00  0.61           O  
ATOM   4670  N   PRO A 592     -38.823 -15.578  58.262  1.00  0.64           N  
ATOM   4671  CA  PRO A 592     -40.162 -14.995  58.380  1.00  0.64           C  
ATOM   4672  C   PRO A 592     -40.282 -14.028  59.555  1.00  0.64           C  
ATOM   4673  CB  PRO A 592     -41.061 -16.217  58.583  1.00  0.64           C  
ATOM   4674  O   PRO A 592     -39.584 -14.182  60.560  1.00  0.64           O  
ATOM   4675  CG  PRO A 592     -40.252 -17.374  58.092  1.00  0.64           C  
ATOM   4676  CD  PRO A 592     -38.797 -17.042  58.257  1.00  0.64           C  
ATOM   4677  N   ALA A 593     -41.015 -12.977  59.303  1.00  0.70           N  
ATOM   4678  CA  ALA A 593     -41.170 -11.916  60.294  1.00  0.70           C  
ATOM   4679  C   ALA A 593     -41.589 -12.485  61.647  1.00  0.70           C  
ATOM   4680  CB  ALA A 593     -42.189 -10.885  59.816  1.00  0.70           C  
ATOM   4681  O   ALA A 593     -41.165 -11.990  62.694  1.00  0.70           O  
ATOM   4682  N   TYR A 594     -42.321 -13.639  61.626  1.00  0.81           N  
ATOM   4683  CA  TYR A 594     -42.861 -14.117  62.894  1.00  0.81           C  
ATOM   4684  C   TYR A 594     -41.852 -15.001  63.617  1.00  0.81           C  
ATOM   4685  CB  TYR A 594     -44.164 -14.889  62.667  1.00  0.81           C  
ATOM   4686  O   TYR A 594     -42.041 -15.338  64.789  1.00  0.81           O  
ATOM   4687  CG  TYR A 594     -43.963 -16.244  62.033  1.00  0.81           C  
ATOM   4688  CD1 TYR A 594     -43.837 -16.377  60.652  1.00  0.81           C  
ATOM   4689  CD2 TYR A 594     -43.901 -17.394  62.812  1.00  0.81           C  
ATOM   4690  CE1 TYR A 594     -43.654 -17.624  60.063  1.00  0.81           C  
ATOM   4691  CE2 TYR A 594     -43.719 -18.646  62.234  1.00  0.81           C  
ATOM   4692  OH  TYR A 594     -43.415 -19.987  60.283  1.00  0.81           O  
ATOM   4693  CZ  TYR A 594     -43.596 -18.751  60.861  1.00  0.81           C  
ATOM   4694  N   TRP A 595     -40.793 -15.352  62.932  1.00  0.86           N  
ATOM   4695  CA  TRP A 595     -39.735 -16.134  63.563  1.00  0.86           C  
ATOM   4696  C   TRP A 595     -38.928 -15.277  64.533  1.00  0.86           C  
ATOM   4697  CB  TRP A 595     -38.808 -16.738  62.504  1.00  0.86           C  
ATOM   4698  O   TRP A 595     -38.567 -14.142  64.215  1.00  0.86           O  
ATOM   4699  CG  TRP A 595     -39.347 -17.979  61.859  1.00  0.86           C  
ATOM   4700  CD1 TRP A 595     -40.643 -18.416  61.868  1.00  0.86           C  
ATOM   4701  CD2 TRP A 595     -38.603 -18.947  61.113  1.00  0.86           C  
ATOM   4702  CE2 TRP A 595     -39.512 -19.945  60.698  1.00  0.86           C  
ATOM   4703  CE3 TRP A 595     -37.253 -19.067  60.754  1.00  0.86           C  
ATOM   4704  NE1 TRP A 595     -40.748 -19.598  61.171  1.00  0.86           N  
ATOM   4705  CH2 TRP A 595     -37.788 -21.142  59.604  1.00  0.86           C  
ATOM   4706  CZ2 TRP A 595     -39.114 -21.050  59.941  1.00  0.86           C  
ATOM   4707  CZ3 TRP A 595     -36.859 -20.167  60.001  1.00  0.86           C  
ATOM   4708  N   ARG A 596     -38.707 -15.865  65.571  1.00  0.80           N  
ATOM   4709  CA  ARG A 596     -37.797 -15.218  66.511  1.00  0.80           C  
ATOM   4710  C   ARG A 596     -36.362 -15.253  65.997  1.00  0.80           C  
ATOM   4711  CB  ARG A 596     -37.878 -15.887  67.885  1.00  0.80           C  
ATOM   4712  O   ARG A 596     -35.862 -16.311  65.608  1.00  0.80           O  
ATOM   4713  CG  ARG A 596     -37.290 -15.053  69.012  1.00  0.80           C  
ATOM   4714  CD  ARG A 596     -37.537 -15.690  70.372  1.00  0.80           C  
ATOM   4715  NE  ARG A 596     -37.277 -14.752  71.461  1.00  0.80           N  
ATOM   4716  NH1 ARG A 596     -38.190 -16.091  73.108  1.00  0.80           N  
ATOM   4717  NH2 ARG A 596     -37.312 -14.043  73.645  1.00  0.80           N  
ATOM   4718  CZ  ARG A 596     -37.594 -14.964  72.736  1.00  0.80           C  
ATOM   4719  N   PRO A 597     -35.758 -14.121  65.851  1.00  0.75           N  
ATOM   4720  CA  PRO A 597     -34.375 -14.066  65.370  1.00  0.75           C  
ATOM   4721  C   PRO A 597     -33.433 -14.953  66.180  1.00  0.75           C  
ATOM   4722  CB  PRO A 597     -34.005 -12.589  65.528  1.00  0.75           C  
ATOM   4723  O   PRO A 597     -33.607 -15.099  67.393  1.00  0.75           O  
ATOM   4724  CG  PRO A 597     -35.314 -11.869  65.565  1.00  0.75           C  
ATOM   4725  CD  PRO A 597     -36.343 -12.780  66.171  1.00  0.75           C  
ATOM   4726  N   ASN A 598     -32.469 -15.606  65.455  1.00  0.74           N  
ATOM   4727  CA  ASN A 598     -31.546 -16.543  66.086  1.00  0.74           C  
ATOM   4728  C   ASN A 598     -30.805 -15.898  67.254  1.00  0.74           C  
ATOM   4729  CB  ASN A 598     -30.550 -17.089  65.061  1.00  0.74           C  
ATOM   4730  O   ASN A 598     -30.537 -16.554  68.263  1.00  0.74           O  
ATOM   4731  CG  ASN A 598     -31.118 -18.234  64.246  1.00  0.74           C  
ATOM   4732  ND2 ASN A 598     -30.461 -18.557  63.139  1.00  0.74           N  
ATOM   4733  OD1 ASN A 598     -32.140 -18.822  64.608  1.00  0.74           O  
ATOM   4734  N   SER A 599     -30.584 -14.598  67.143  1.00  0.73           N  
ATOM   4735  CA  SER A 599     -29.836 -13.886  68.174  1.00  0.73           C  
ATOM   4736  C   SER A 599     -30.643 -13.771  69.463  1.00  0.73           C  
ATOM   4737  CB  SER A 599     -29.441 -12.492  67.685  1.00  0.73           C  
ATOM   4738  O   SER A 599     -30.075 -13.615  70.546  1.00  0.73           O  
ATOM   4739  OG  SER A 599     -30.590 -11.735  67.343  1.00  0.73           O  
ATOM   4740  N   GLN A 600     -31.913 -13.939  69.322  1.00  0.79           N  
ATOM   4741  CA  GLN A 600     -32.786 -13.748  70.475  1.00  0.79           C  
ATOM   4742  C   GLN A 600     -33.175 -15.086  71.097  1.00  0.79           C  
ATOM   4743  CB  GLN A 600     -34.041 -12.971  70.075  1.00  0.79           C  
ATOM   4744  O   GLN A 600     -33.810 -15.124  72.154  1.00  0.79           O  
ATOM   4745  CG  GLN A 600     -33.778 -11.510  69.737  1.00  0.79           C  
ATOM   4746  CD  GLN A 600     -35.024 -10.782  69.268  1.00  0.79           C  
ATOM   4747  NE2 GLN A 600     -34.853  -9.542  68.822  1.00  0.79           N  
ATOM   4748  OE1 GLN A 600     -36.130 -11.329  69.306  1.00  0.79           O  
ATOM   4749  N   ILE A 601     -32.737 -16.207  70.531  1.00  0.83           N  
ATOM   4750  CA  ILE A 601     -33.045 -17.546  71.022  1.00  0.83           C  
ATOM   4751  C   ILE A 601     -31.911 -18.040  71.918  1.00  0.83           C  
ATOM   4752  CB  ILE A 601     -33.278 -18.535  69.858  1.00  0.83           C  
ATOM   4753  O   ILE A 601     -30.869 -18.479  71.425  1.00  0.83           O  
ATOM   4754  CG1 ILE A 601     -34.408 -18.035  68.951  1.00  0.83           C  
ATOM   4755  CG2 ILE A 601     -33.586 -19.936  70.394  1.00  0.83           C  
ATOM   4756  CD1 ILE A 601     -34.597 -18.860  67.685  1.00  0.83           C  
ATOM   4757  N   LEU A 602     -32.071 -17.913  73.227  1.00  0.84           N  
ATOM   4758  CA  LEU A 602     -30.996 -18.238  74.159  1.00  0.84           C  
ATOM   4759  C   LEU A 602     -31.188 -19.633  74.745  1.00  0.84           C  
ATOM   4760  CB  LEU A 602     -30.931 -17.203  75.284  1.00  0.84           C  
ATOM   4761  O   LEU A 602     -30.218 -20.287  75.131  1.00  0.84           O  
ATOM   4762  CG  LEU A 602     -30.653 -15.759  74.863  1.00  0.84           C  
ATOM   4763  CD1 LEU A 602     -30.809 -14.819  76.054  1.00  0.84           C  
ATOM   4764  CD2 LEU A 602     -29.258 -15.637  74.259  1.00  0.84           C  
ATOM   4765  N   SER A 603     -32.348 -20.129  74.753  1.00  0.90           N  
ATOM   4766  CA  SER A 603     -32.677 -21.450  75.278  1.00  0.90           C  
ATOM   4767  C   SER A 603     -33.895 -22.037  74.573  1.00  0.90           C  
ATOM   4768  CB  SER A 603     -32.934 -21.380  76.784  1.00  0.90           C  
ATOM   4769  O   SER A 603     -34.668 -21.309  73.947  1.00  0.90           O  
ATOM   4770  OG  SER A 603     -34.031 -20.530  77.068  1.00  0.90           O  
ATOM   4771  N   CYS A 604     -33.902 -23.394  74.565  1.00  0.93           N  
ATOM   4772  CA  CYS A 604     -35.012 -24.097  73.933  1.00  0.93           C  
ATOM   4773  C   CYS A 604     -36.338 -23.715  74.579  1.00  0.93           C  
ATOM   4774  CB  CYS A 604     -34.809 -25.610  74.020  1.00  0.93           C  
ATOM   4775  O   CYS A 604     -36.444 -23.662  75.805  1.00  0.93           O  
ATOM   4776  SG  CYS A 604     -36.188 -26.569  73.357  1.00  0.93           S  
ATOM   4777  N   ASN A 605     -37.336 -23.372  73.739  1.00  0.94           N  
ATOM   4778  CA  ASN A 605     -38.632 -22.899  74.214  1.00  0.94           C  
ATOM   4779  C   ASN A 605     -39.405 -24.004  74.928  1.00  0.94           C  
ATOM   4780  CB  ASN A 605     -39.457 -22.338  73.054  1.00  0.94           C  
ATOM   4781  O   ASN A 605     -40.237 -23.726  75.793  1.00  0.94           O  
ATOM   4782  CG  ASN A 605     -40.627 -21.496  73.523  1.00  0.94           C  
ATOM   4783  ND2 ASN A 605     -41.814 -21.789  73.006  1.00  0.94           N  
ATOM   4784  OD1 ASN A 605     -40.465 -20.588  74.343  1.00  0.94           O  
ATOM   4785  N   LYS A 606     -39.065 -25.223  74.728  1.00  0.91           N  
ATOM   4786  CA  LYS A 606     -39.761 -26.339  75.362  1.00  0.91           C  
ATOM   4787  C   LYS A 606     -38.975 -26.871  76.557  1.00  0.91           C  
ATOM   4788  CB  LYS A 606     -40.004 -27.463  74.353  1.00  0.91           C  
ATOM   4789  O   LYS A 606     -39.467 -26.857  77.687  1.00  0.91           O  
ATOM   4790  CG  LYS A 606     -40.829 -28.619  74.901  1.00  0.91           C  
ATOM   4791  CD  LYS A 606     -41.034 -29.705  73.853  1.00  0.91           C  
ATOM   4792  CE  LYS A 606     -41.891 -30.844  74.387  1.00  0.91           C  
ATOM   4793  NZ  LYS A 606     -41.994 -31.967  73.407  1.00  0.91           N  
ATOM   4794  N   CYS A 607     -37.731 -27.313  76.390  1.00  0.92           N  
ATOM   4795  CA  CYS A 607     -37.007 -27.992  77.459  1.00  0.92           C  
ATOM   4796  C   CYS A 607     -36.188 -27.001  78.278  1.00  0.92           C  
ATOM   4797  CB  CYS A 607     -36.091 -29.072  76.884  1.00  0.92           C  
ATOM   4798  O   CYS A 607     -35.654 -27.351  79.332  1.00  0.92           O  
ATOM   4799  SG  CYS A 607     -34.706 -28.418  75.927  1.00  0.92           S  
ATOM   4800  N   ALA A 608     -36.085 -25.740  77.749  1.00  0.91           N  
ATOM   4801  CA  ALA A 608     -35.443 -24.605  78.406  1.00  0.91           C  
ATOM   4802  C   ALA A 608     -33.935 -24.814  78.513  1.00  0.91           C  
ATOM   4803  CB  ALA A 608     -36.046 -24.380  79.790  1.00  0.91           C  
ATOM   4804  O   ALA A 608     -33.269 -24.172  79.330  1.00  0.91           O  
ATOM   4805  N   THR A 609     -33.384 -25.785  77.725  1.00  0.89           N  
ATOM   4806  CA  THR A 609     -31.940 -25.982  77.661  1.00  0.89           C  
ATOM   4807  C   THR A 609     -31.263 -24.798  76.976  1.00  0.89           C  
ATOM   4808  CB  THR A 609     -31.586 -27.282  76.915  1.00  0.89           C  
ATOM   4809  O   THR A 609     -31.699 -24.359  75.910  1.00  0.89           O  
ATOM   4810  CG2 THR A 609     -30.082 -27.538  76.940  1.00  0.89           C  
ATOM   4811  OG1 THR A 609     -32.257 -28.382  77.540  1.00  0.89           O  
ATOM   4812  N   SER A 610     -30.293 -24.186  77.611  1.00  0.88           N  
ATOM   4813  CA  SER A 610     -29.577 -23.039  77.062  1.00  0.88           C  
ATOM   4814  C   SER A 610     -28.688 -23.451  75.893  1.00  0.88           C  
ATOM   4815  CB  SER A 610     -28.731 -22.367  78.144  1.00  0.88           C  
ATOM   4816  O   SER A 610     -28.027 -24.490  75.945  1.00  0.88           O  
ATOM   4817  OG  SER A 610     -29.549 -21.895  79.201  1.00  0.88           O  
ATOM   4818  N   PHE A 611     -28.775 -22.727  74.834  1.00  0.82           N  
ATOM   4819  CA  PHE A 611     -27.978 -22.993  73.643  1.00  0.82           C  
ATOM   4820  C   PHE A 611     -26.563 -22.452  73.806  1.00  0.82           C  
ATOM   4821  CB  PHE A 611     -28.637 -22.375  72.405  1.00  0.82           C  
ATOM   4822  O   PHE A 611     -26.373 -21.325  74.267  1.00  0.82           O  
ATOM   4823  CG  PHE A 611     -29.859 -23.116  71.934  1.00  0.82           C  
ATOM   4824  CD1 PHE A 611     -29.743 -24.362  71.330  1.00  0.82           C  
ATOM   4825  CD2 PHE A 611     -31.124 -22.566  72.095  1.00  0.82           C  
ATOM   4826  CE1 PHE A 611     -30.873 -25.050  70.893  1.00  0.82           C  
ATOM   4827  CE2 PHE A 611     -32.257 -23.248  71.661  1.00  0.82           C  
ATOM   4828  CZ  PHE A 611     -32.129 -24.489  71.059  1.00  0.82           C  
ATOM   4829  N   LYS A 612     -25.530 -23.249  73.649  1.00  0.76           N  
ATOM   4830  CA  LYS A 612     -24.130 -22.833  73.614  1.00  0.76           C  
ATOM   4831  C   LYS A 612     -23.779 -22.199  72.272  1.00  0.76           C  
ATOM   4832  CB  LYS A 612     -23.210 -24.023  73.889  1.00  0.76           C  
ATOM   4833  O   LYS A 612     -24.554 -22.284  71.317  1.00  0.76           O  
ATOM   4834  CG  LYS A 612     -23.417 -24.665  75.253  1.00  0.76           C  
ATOM   4835  CD  LYS A 612     -22.480 -25.847  75.463  1.00  0.76           C  
ATOM   4836  CE  LYS A 612     -22.745 -26.543  76.791  1.00  0.76           C  
ATOM   4837  NZ  LYS A 612     -21.845 -27.719  76.990  1.00  0.76           N  
ATOM   4838  N   ASP A 613     -22.742 -21.339  72.168  1.00  0.64           N  
ATOM   4839  CA  ASP A 613     -22.353 -20.533  71.015  1.00  0.64           C  
ATOM   4840  C   ASP A 613     -22.297 -21.381  69.746  1.00  0.64           C  
ATOM   4841  CB  ASP A 613     -20.999 -19.864  71.260  1.00  0.64           C  
ATOM   4842  O   ASP A 613     -22.653 -20.912  68.663  1.00  0.64           O  
ATOM   4843  CG  ASP A 613     -21.087 -18.676  72.202  1.00  0.64           C  
ATOM   4844  OD1 ASP A 613     -22.198 -18.143  72.409  1.00  0.64           O  
ATOM   4845  OD2 ASP A 613     -20.034 -18.268  72.739  1.00  0.64           O  
ATOM   4846  N   ASN A 614     -22.314 -22.801  69.957  1.00  0.62           N  
ATOM   4847  CA  ASN A 614     -22.143 -23.626  68.766  1.00  0.62           C  
ATOM   4848  C   ASN A 614     -23.330 -24.563  68.558  1.00  0.62           C  
ATOM   4849  CB  ASN A 614     -20.842 -24.427  68.849  1.00  0.62           C  
ATOM   4850  O   ASN A 614     -23.272 -25.468  67.724  1.00  0.62           O  
ATOM   4851  CG  ASN A 614     -19.626 -23.608  68.463  1.00  0.62           C  
ATOM   4852  ND2 ASN A 614     -18.460 -24.243  68.463  1.00  0.62           N  
ATOM   4853  OD1 ASN A 614     -19.734 -22.415  68.168  1.00  0.62           O  
ATOM   4854  N   ASP A 615     -24.355 -24.410  69.333  1.00  0.69           N  
ATOM   4855  CA  ASP A 615     -25.532 -25.269  69.238  1.00  0.69           C  
ATOM   4856  C   ASP A 615     -26.419 -24.857  68.066  1.00  0.69           C  
ATOM   4857  CB  ASP A 615     -26.332 -25.229  70.542  1.00  0.69           C  
ATOM   4858  O   ASP A 615     -26.532 -23.670  67.752  1.00  0.69           O  
ATOM   4859  CG  ASP A 615     -25.704 -26.060  71.648  1.00  0.69           C  
ATOM   4860  OD1 ASP A 615     -24.782 -26.855  71.365  1.00  0.69           O  
ATOM   4861  OD2 ASP A 615     -26.138 -25.920  72.812  1.00  0.69           O  
ATOM   4862  N   THR A 616     -26.786 -25.784  67.240  1.00  0.74           N  
ATOM   4863  CA  THR A 616     -27.728 -25.581  66.145  1.00  0.74           C  
ATOM   4864  C   THR A 616     -29.127 -25.295  66.681  1.00  0.74           C  
ATOM   4865  CB  THR A 616     -27.773 -26.806  65.212  1.00  0.74           C  
ATOM   4866  O   THR A 616     -29.635 -26.030  67.531  1.00  0.74           O  
ATOM   4867  CG2 THR A 616     -28.493 -26.478  63.908  1.00  0.74           C  
ATOM   4868  OG1 THR A 616     -26.435 -27.223  64.915  1.00  0.74           O  
ATOM   4869  N   LYS A 617     -29.700 -24.148  66.277  1.00  0.81           N  
ATOM   4870  CA  LYS A 617     -31.023 -23.696  66.697  1.00  0.81           C  
ATOM   4871  C   LYS A 617     -32.071 -23.996  65.629  1.00  0.81           C  
ATOM   4872  CB  LYS A 617     -31.006 -22.198  67.007  1.00  0.81           C  
ATOM   4873  O   LYS A 617     -31.805 -23.855  64.434  1.00  0.81           O  
ATOM   4874  CG  LYS A 617     -30.001 -21.800  68.078  1.00  0.81           C  
ATOM   4875  CD  LYS A 617     -29.907 -20.286  68.221  1.00  0.81           C  
ATOM   4876  CE  LYS A 617     -28.781 -19.881  69.163  1.00  0.81           C  
ATOM   4877  NZ  LYS A 617     -28.604 -18.399  69.210  1.00  0.81           N  
ATOM   4878  N   HIS A 618     -33.240 -24.597  65.992  1.00  0.85           N  
ATOM   4879  CA  HIS A 618     -34.287 -24.960  65.045  1.00  0.85           C  
ATOM   4880  C   HIS A 618     -35.567 -24.175  65.311  1.00  0.85           C  
ATOM   4881  CB  HIS A 618     -34.570 -26.462  65.107  1.00  0.85           C  
ATOM   4882  O   HIS A 618     -36.002 -24.059  66.459  1.00  0.85           O  
ATOM   4883  CG  HIS A 618     -33.358 -27.310  64.886  1.00  0.85           C  
ATOM   4884  CD2 HIS A 618     -32.601 -28.022  65.754  1.00  0.85           C  
ATOM   4885  ND1 HIS A 618     -32.795 -27.493  63.642  1.00  0.85           N  
ATOM   4886  CE1 HIS A 618     -31.741 -28.284  63.754  1.00  0.85           C  
ATOM   4887  NE2 HIS A 618     -31.602 -28.619  65.025  1.00  0.85           N  
ATOM   4888  N   HIS A 619     -36.186 -23.606  64.271  1.00  0.89           N  
ATOM   4889  CA  HIS A 619     -37.428 -22.851  64.382  1.00  0.89           C  
ATOM   4890  C   HIS A 619     -38.635 -23.724  64.057  1.00  0.89           C  
ATOM   4891  CB  HIS A 619     -37.399 -21.632  63.458  1.00  0.89           C  
ATOM   4892  O   HIS A 619     -38.549 -24.623  63.217  1.00  0.89           O  
ATOM   4893  CG  HIS A 619     -36.415 -20.585  63.877  1.00  0.89           C  
ATOM   4894  CD2 HIS A 619     -36.572 -19.465  64.620  1.00  0.89           C  
ATOM   4895  ND1 HIS A 619     -35.085 -20.629  63.520  1.00  0.89           N  
ATOM   4896  CE1 HIS A 619     -34.464 -19.578  64.029  1.00  0.89           C  
ATOM   4897  NE2 HIS A 619     -35.344 -18.856  64.701  1.00  0.89           N  
ATOM   4898  N   CYS A 620     -39.671 -23.534  64.801  1.00  0.91           N  
ATOM   4899  CA  CYS A 620     -40.966 -24.120  64.474  1.00  0.91           C  
ATOM   4900  C   CYS A 620     -41.676 -23.307  63.398  1.00  0.91           C  
ATOM   4901  CB  CYS A 620     -41.844 -24.209  65.721  1.00  0.91           C  
ATOM   4902  O   CYS A 620     -41.829 -22.092  63.532  1.00  0.91           O  
ATOM   4903  SG  CYS A 620     -43.485 -24.898  65.409  1.00  0.91           S  
ATOM   4904  N   ARG A 621     -42.069 -24.090  62.436  1.00  0.89           N  
ATOM   4905  CA  ARG A 621     -42.628 -23.417  61.268  1.00  0.89           C  
ATOM   4906  C   ARG A 621     -44.070 -22.989  61.520  1.00  0.89           C  
ATOM   4907  CB  ARG A 621     -42.559 -24.326  60.039  1.00  0.89           C  
ATOM   4908  O   ARG A 621     -44.608 -22.146  60.800  1.00  0.89           O  
ATOM   4909  CG  ARG A 621     -41.188 -24.374  59.383  1.00  0.89           C  
ATOM   4910  CD  ARG A 621     -40.229 -25.275  60.148  1.00  0.89           C  
ATOM   4911  NE  ARG A 621     -38.910 -25.313  59.521  1.00  0.89           N  
ATOM   4912  NH1 ARG A 621     -37.907 -26.507  61.226  1.00  0.89           N  
ATOM   4913  NH2 ARG A 621     -36.687 -25.872  59.392  1.00  0.89           N  
ATOM   4914  CZ  ARG A 621     -37.838 -25.898  60.048  1.00  0.89           C  
ATOM   4915  N   ALA A 622     -44.629 -23.336  62.632  1.00  0.86           N  
ATOM   4916  CA  ALA A 622     -45.976 -22.960  63.052  1.00  0.86           C  
ATOM   4917  C   ALA A 622     -45.938 -21.802  64.045  1.00  0.86           C  
ATOM   4918  CB  ALA A 622     -46.696 -24.159  63.665  1.00  0.86           C  
ATOM   4919  O   ALA A 622     -46.511 -20.740  63.791  1.00  0.86           O  
ATOM   4920  N   CYS A 623     -45.093 -21.828  65.055  1.00  0.89           N  
ATOM   4921  CA  CYS A 623     -45.124 -20.803  66.092  1.00  0.89           C  
ATOM   4922  C   CYS A 623     -43.950 -19.842  65.945  1.00  0.89           C  
ATOM   4923  CB  CYS A 623     -45.099 -21.444  67.480  1.00  0.89           C  
ATOM   4924  O   CYS A 623     -43.993 -18.720  66.453  1.00  0.89           O  
ATOM   4925  SG  CYS A 623     -43.514 -22.198  67.905  1.00  0.89           S  
ATOM   4926  N   GLY A 624     -42.856 -20.278  65.277  1.00  0.88           N  
ATOM   4927  CA  GLY A 624     -41.723 -19.414  64.986  1.00  0.88           C  
ATOM   4928  C   GLY A 624     -40.727 -19.332  66.126  1.00  0.88           C  
ATOM   4929  O   GLY A 624     -39.763 -18.566  66.061  1.00  0.88           O  
ATOM   4930  N   GLU A 625     -40.905 -20.101  67.207  1.00  0.93           N  
ATOM   4931  CA  GLU A 625     -39.993 -20.087  68.346  1.00  0.93           C  
ATOM   4932  C   GLU A 625     -38.799 -21.007  68.109  1.00  0.93           C  
ATOM   4933  CB  GLU A 625     -40.725 -20.496  69.627  1.00  0.93           C  
ATOM   4934  O   GLU A 625     -38.818 -21.834  67.194  1.00  0.93           O  
ATOM   4935  CG  GLU A 625     -41.880 -19.576  69.995  1.00  0.93           C  
ATOM   4936  CD  GLU A 625     -41.436 -18.166  70.349  1.00  0.93           C  
ATOM   4937  OE1 GLU A 625     -42.237 -17.218  70.188  1.00  0.93           O  
ATOM   4938  OE2 GLU A 625     -40.275 -18.008  70.790  1.00  0.93           O
[truncated: 94,690 more chars]
