# Supplementary material for: ATPase activity of DFCP1 controls selective autophagy
Source: Nat Commun. 2023 Jul 8;14:4051. doi: 10.1038/s41467-023-39641-9 (PMC10329651; doi:10.1038/s41467-023-39641-9)
Supplement: Supplementary file 11 — Supplementary Data [file 41467_2023_39641_MOESM11_ESM.zip › StructuralPredictions/Alphafold_output/ZF1_HUMAN_unrelaxed_model_5.pdb]

ATOM      1  N   MET A   1     -15.143  60.706 -27.984  1.00  0.35           N  
ATOM      2  CA  MET A   1     -15.002  60.600 -26.534  1.00  0.35           C  
ATOM      3  C   MET A   1     -14.321  59.292 -26.148  1.00  0.35           C  
ATOM      4  CB  MET A   1     -16.367  60.700 -25.852  1.00  0.35           C  
ATOM      5  O   MET A   1     -14.955  58.235 -26.142  1.00  0.35           O  
ATOM      6  CG  MET A   1     -16.997  62.081 -25.940  1.00  0.35           C  
ATOM      7  SD  MET A   1     -17.001  62.956 -24.327  1.00  0.35           S  
ATOM      8  CE  MET A   1     -16.611  64.640 -24.875  1.00  0.35           C  
ATOM      9  N   SER A   2     -13.123  59.137 -26.796  1.00  0.32           N  
ATOM     10  CA  SER A   2     -12.092  58.109 -26.703  1.00  0.32           C  
ATOM     11  C   SER A   2     -11.051  58.464 -25.646  1.00  0.32           C  
ATOM     12  CB  SER A   2     -11.408  57.912 -28.057  1.00  0.32           C  
ATOM     13  O   SER A   2     -10.455  59.542 -25.692  1.00  0.32           O  
ATOM     14  OG  SER A   2     -12.284  57.283 -28.976  1.00  0.32           O  
ATOM     15  N   ALA A   3     -11.188  57.999 -24.398  1.00  0.35           N  
ATOM     16  CA  ALA A   3     -10.245  57.885 -23.288  1.00  0.35           C  
ATOM     17  C   ALA A   3      -9.174  56.839 -23.584  1.00  0.35           C  
ATOM     18  CB  ALA A   3     -10.983  57.536 -21.997  1.00  0.35           C  
ATOM     19  O   ALA A   3      -9.490  55.708 -23.963  1.00  0.35           O  
ATOM     20  N   GLN A   4      -7.959  57.217 -23.983  1.00  0.26           N  
ATOM     21  CA  GLN A   4      -6.513  57.130 -23.804  1.00  0.26           C  
ATOM     22  C   GLN A   4      -6.158  56.228 -22.626  1.00  0.26           C  
ATOM     23  CB  GLN A   4      -5.913  58.522 -23.599  1.00  0.26           C  
ATOM     24  O   GLN A   4      -6.579  56.479 -21.495  1.00  0.26           O  
ATOM     25  CG  GLN A   4      -5.581  59.246 -24.897  1.00  0.26           C  
ATOM     26  CD  GLN A   4      -4.960  60.611 -24.666  1.00  0.26           C  
ATOM     27  NE2 GLN A   4      -4.561  61.272 -25.747  1.00  0.26           N  
ATOM     28  OE1 GLN A   4      -4.842  61.068 -23.525  1.00  0.26           O  
ATOM     29  N   THR A   5      -5.802  54.924 -22.814  1.00  0.29           N  
ATOM     30  CA  THR A   5      -4.900  54.163 -21.957  1.00  0.29           C  
ATOM     31  C   THR A   5      -3.584  53.878 -22.674  1.00  0.29           C  
ATOM     32  CB  THR A   5      -5.542  52.836 -21.510  1.00  0.29           C  
ATOM     33  O   THR A   5      -3.577  53.543 -23.860  1.00  0.29           O  
ATOM     34  CG2 THR A   5      -6.390  53.029 -20.258  1.00  0.29           C  
ATOM     35  OG1 THR A   5      -6.373  52.335 -22.565  1.00  0.29           O  
ATOM     36  N   SER A   6      -2.423  54.522 -22.293  1.00  0.27           N  
ATOM     37  CA  SER A   6      -0.978  54.571 -22.094  1.00  0.27           C  
ATOM     38  C   SER A   6      -0.330  53.229 -22.418  1.00  0.27           C  
ATOM     39  CB  SER A   6      -0.648  54.972 -20.656  1.00  0.27           C  
ATOM     40  O   SER A   6      -0.905  52.173 -22.145  1.00  0.27           O  
ATOM     41  OG  SER A   6      -0.986  53.933 -19.754  1.00  0.27           O  
ATOM     42  N   PRO A   7       0.808  53.163 -23.223  1.00  0.28           N  
ATOM     43  CA  PRO A   7       1.673  52.115 -23.770  1.00  0.28           C  
ATOM     44  C   PRO A   7       2.568  51.476 -22.711  1.00  0.28           C  
ATOM     45  CB  PRO A   7       2.510  52.859 -24.814  1.00  0.28           C  
ATOM     46  O   PRO A   7       3.426  52.149 -22.134  1.00  0.28           O  
ATOM     47  CG  PRO A   7       2.514  54.282 -24.357  1.00  0.28           C  
ATOM     48  CD  PRO A   7       1.707  54.380 -23.095  1.00  0.28           C  
ATOM     49  N   ALA A   8       1.976  50.759 -21.643  1.00  0.26           N  
ATOM     50  CA  ALA A   8       2.746  49.879 -20.767  1.00  0.26           C  
ATOM     51  C   ALA A   8       2.207  48.453 -20.810  1.00  0.26           C  
ATOM     52  CB  ALA A   8       2.729  50.408 -19.334  1.00  0.26           C  
ATOM     53  O   ALA A   8       1.098  48.187 -20.340  1.00  0.26           O  
ATOM     54  N   GLU A   9       2.049  47.736 -21.965  1.00  0.30           N  
ATOM     55  CA  GLU A   9       1.838  46.292 -21.926  1.00  0.30           C  
ATOM     56  C   GLU A   9       2.580  45.595 -23.062  1.00  0.30           C  
ATOM     57  CB  GLU A   9       0.344  45.965 -21.995  1.00  0.30           C  
ATOM     58  O   GLU A   9       2.149  45.646 -24.216  1.00  0.30           O  
ATOM     59  CG  GLU A   9      -0.336  45.909 -20.635  1.00  0.30           C  
ATOM     60  CD  GLU A   9      -1.800  45.505 -20.712  1.00  0.30           C  
ATOM     61  OE1 GLU A   9      -2.436  45.321 -19.650  1.00  0.30           O  
ATOM     62  OE2 GLU A   9      -2.315  45.370 -21.845  1.00  0.30           O  
ATOM     63  N   LYS A  10       3.826  45.821 -23.324  1.00  0.27           N  
ATOM     64  CA  LYS A  10       4.597  45.044 -24.291  1.00  0.27           C  
ATOM     65  C   LYS A  10       5.618  44.153 -23.590  1.00  0.27           C  
ATOM     66  CB  LYS A  10       5.302  45.969 -25.284  1.00  0.27           C  
ATOM     67  O   LYS A  10       6.557  44.650 -22.964  1.00  0.27           O  
ATOM     68  CG  LYS A  10       4.478  46.291 -26.522  1.00  0.27           C  
ATOM     69  CD  LYS A  10       5.266  47.137 -27.513  1.00  0.27           C  
ATOM     70  CE  LYS A  10       4.420  47.519 -28.720  1.00  0.27           C  
ATOM     71  NZ  LYS A  10       5.192  48.340 -29.701  1.00  0.27           N  
ATOM     72  N   GLY A  11       5.088  43.123 -22.765  1.00  0.26           N  
ATOM     73  CA  GLY A  11       5.935  41.978 -22.473  1.00  0.26           C  
ATOM     74  C   GLY A  11       5.155  40.758 -22.023  1.00  0.26           C  
ATOM     75  O   GLY A  11       5.672  39.923 -21.277  1.00  0.26           O  
ATOM     76  N   LEU A  12       4.040  40.209 -22.745  1.00  0.32           N  
ATOM     77  CA  LEU A  12       3.344  39.026 -22.252  1.00  0.32           C  
ATOM     78  C   LEU A  12       3.031  38.065 -23.394  1.00  0.32           C  
ATOM     79  CB  LEU A  12       2.052  39.423 -21.535  1.00  0.32           C  
ATOM     80  O   LEU A  12       2.637  38.493 -24.482  1.00  0.32           O  
ATOM     81  CG  LEU A  12       2.131  39.543 -20.012  1.00  0.32           C  
ATOM     82  CD1 LEU A  12       1.565  40.884 -19.556  1.00  0.32           C  
ATOM     83  CD2 LEU A  12       1.389  38.390 -19.345  1.00  0.32           C  
ATOM     84  N   ASN A  13       3.762  36.972 -23.776  1.00  0.42           N  
ATOM     85  CA  ASN A  13       3.590  35.729 -24.519  1.00  0.42           C  
ATOM     86  C   ASN A  13       2.341  35.767 -25.395  1.00  0.42           C  
ATOM     87  CB  ASN A  13       3.532  34.535 -23.564  1.00  0.42           C  
ATOM     88  O   ASN A  13       1.290  36.245 -24.964  1.00  0.42           O  
ATOM     89  CG  ASN A  13       4.899  33.938 -23.292  1.00  0.42           C  
ATOM     90  ND2 ASN A  13       5.043  33.286 -22.144  1.00  0.42           N  
ATOM     91  OD1 ASN A  13       5.818  34.063 -24.106  1.00  0.42           O  
ATOM     92  N   PRO A  14       2.300  35.738 -26.781  1.00  0.53           N  
ATOM     93  CA  PRO A  14       1.116  35.734 -27.644  1.00  0.53           C  
ATOM     94  C   PRO A  14       0.039  34.765 -27.163  1.00  0.53           C  
ATOM     95  CB  PRO A  14       1.671  35.303 -29.003  1.00  0.53           C  
ATOM     96  O   PRO A  14       0.356  33.704 -26.619  1.00  0.53           O  
ATOM     97  CG  PRO A  14       3.067  34.850 -28.720  1.00  0.53           C  
ATOM     98  CD  PRO A  14       3.362  35.095 -27.267  1.00  0.53           C  
ATOM     99  N   GLY A  15      -1.050  35.189 -26.499  1.00  0.64           N  
ATOM    100  CA  GLY A  15      -2.313  34.662 -26.007  1.00  0.64           C  
ATOM    101  C   GLY A  15      -2.685  33.328 -26.626  1.00  0.64           C  
ATOM    102  O   GLY A  15      -2.522  33.131 -27.832  1.00  0.64           O  
ATOM    103  N   LEU A  16      -2.400  32.084 -26.004  1.00  0.79           N  
ATOM    104  CA  LEU A  16      -2.890  30.755 -26.356  1.00  0.79           C  
ATOM    105  C   LEU A  16      -4.357  30.809 -26.771  1.00  0.79           C  
ATOM    106  CB  LEU A  16      -2.715  29.790 -25.181  1.00  0.79           C  
ATOM    107  O   LEU A  16      -5.199  31.312 -26.024  1.00  0.79           O  
ATOM    108  CG  LEU A  16      -1.277  29.513 -24.739  1.00  0.79           C  
ATOM    109  CD1 LEU A  16      -1.265  28.770 -23.408  1.00  0.79           C  
ATOM    110  CD2 LEU A  16      -0.533  28.719 -25.807  1.00  0.79           C  
ATOM    111  N   MET A  17      -4.637  30.461 -28.031  1.00  0.84           N  
ATOM    112  CA  MET A  17      -5.975  30.550 -28.607  1.00  0.84           C  
ATOM    113  C   MET A  17      -6.716  29.224 -28.470  1.00  0.84           C  
ATOM    114  CB  MET A  17      -5.902  30.958 -30.080  1.00  0.84           C  
ATOM    115  O   MET A  17      -6.092  28.168 -28.359  1.00  0.84           O  
ATOM    116  CG  MET A  17      -5.228  32.301 -30.310  1.00  0.84           C  
ATOM    117  SD  MET A  17      -6.129  33.686 -29.510  1.00  0.84           S  
ATOM    118  CE  MET A  17      -7.567  33.810 -30.609  1.00  0.84           C  
ATOM    119  N   CYS A  18      -7.992  29.424 -28.339  1.00  0.87           N  
ATOM    120  CA  CYS A  18      -8.863  28.258 -28.235  1.00  0.87           C  
ATOM    121  C   CYS A  18      -8.680  27.332 -29.432  1.00  0.87           C  
ATOM    122  CB  CYS A  18     -10.325  28.689 -28.132  1.00  0.87           C  
ATOM    123  O   CYS A  18      -8.665  27.786 -30.577  1.00  0.87           O  
ATOM    124  SG  CYS A  18     -11.478  27.312 -27.935  1.00  0.87           S  
ATOM    125  N   GLN A  19      -8.552  25.971 -29.194  1.00  0.87           N  
ATOM    126  CA  GLN A  19      -8.317  24.982 -30.241  1.00  0.87           C  
ATOM    127  C   GLN A  19      -9.598  24.227 -30.582  1.00  0.87           C  
ATOM    128  CB  GLN A  19      -7.225  23.999 -29.816  1.00  0.87           C  
ATOM    129  O   GLN A  19      -9.627  23.440 -31.531  1.00  0.87           O  
ATOM    130  CG  GLN A  19      -5.834  24.614 -29.751  1.00  0.87           C  
ATOM    131  CD  GLN A  19      -4.792  23.655 -29.207  1.00  0.87           C  
ATOM    132  NE2 GLN A  19      -3.522  23.961 -29.445  1.00  0.87           N  
ATOM    133  OE1 GLN A  19      -5.127  22.647 -28.576  1.00  0.87           O  
ATOM    134  N   GLU A  20     -10.703  24.441 -29.885  1.00  0.84           N  
ATOM    135  CA  GLU A  20     -11.938  23.682 -30.057  1.00  0.84           C  
ATOM    136  C   GLU A  20     -12.834  24.318 -31.115  1.00  0.84           C  
ATOM    137  CB  GLU A  20     -12.690  23.570 -28.728  1.00  0.84           C  
ATOM    138  O   GLU A  20     -13.546  23.616 -31.837  1.00  0.84           O  
ATOM    139  CG  GLU A  20     -11.993  22.694 -27.698  1.00  0.84           C  
ATOM    140  CD  GLU A  20     -11.952  21.225 -28.090  1.00  0.84           C  
ATOM    141  OE1 GLU A  20     -11.093  20.481 -27.564  1.00  0.84           O  
ATOM    142  OE2 GLU A  20     -12.783  20.816 -28.931  1.00  0.84           O  
ATOM    143  N   SER A  21     -12.686  25.666 -31.276  1.00  0.80           N  
ATOM    144  CA  SER A  21     -13.417  26.486 -32.237  1.00  0.80           C  
ATOM    145  C   SER A  21     -14.889  26.090 -32.295  1.00  0.80           C  
ATOM    146  CB  SER A  21     -12.793  26.366 -33.628  1.00  0.80           C  
ATOM    147  O   SER A  21     -15.581  26.394 -33.269  1.00  0.80           O  
ATOM    148  OG  SER A  21     -11.423  26.729 -33.598  1.00  0.80           O  
ATOM    149  N   TYR A  22     -15.341  25.371 -31.370  1.00  0.81           N  
ATOM    150  CA  TYR A  22     -16.718  24.889 -31.355  1.00  0.81           C  
ATOM    151  C   TYR A  22     -17.695  26.036 -31.130  1.00  0.81           C  
ATOM    152  CB  TYR A  22     -16.903  23.825 -30.268  1.00  0.81           C  
ATOM    153  O   TYR A  22     -18.634  26.222 -31.908  1.00  0.81           O  
ATOM    154  CG  TYR A  22     -18.285  23.220 -30.241  1.00  0.81           C  
ATOM    155  CD1 TYR A  22     -19.187  23.538 -29.227  1.00  0.81           C  
ATOM    156  CD2 TYR A  22     -18.692  22.327 -31.227  1.00  0.81           C  
ATOM    157  CE1 TYR A  22     -20.461  22.981 -29.197  1.00  0.81           C  
ATOM    158  CE2 TYR A  22     -19.964  21.764 -31.206  1.00  0.81           C  
ATOM    159  OH  TYR A  22     -22.100  21.542 -30.164  1.00  0.81           O  
ATOM    160  CZ  TYR A  22     -20.840  22.097 -30.189  1.00  0.81           C  
ATOM    161  N   ALA A  23     -17.522  26.840 -30.158  1.00  0.86           N  
ATOM    162  CA  ALA A  23     -18.429  27.939 -29.835  1.00  0.86           C  
ATOM    163  C   ALA A  23     -17.802  29.287 -30.177  1.00  0.86           C  
ATOM    164  CB  ALA A  23     -18.814  27.894 -28.358  1.00  0.86           C  
ATOM    165  O   ALA A  23     -18.508  30.236 -30.527  1.00  0.86           O  
ATOM    166  N   CYS A  24     -16.525  29.355 -30.287  1.00  0.87           N  
ATOM    167  CA  CYS A  24     -15.833  30.635 -30.383  1.00  0.87           C  
ATOM    168  C   CYS A  24     -15.217  30.821 -31.764  1.00  0.87           C  
ATOM    169  CB  CYS A  24     -14.748  30.739 -29.312  1.00  0.87           C  
ATOM    170  O   CYS A  24     -14.807  31.926 -32.122  1.00  0.87           O  
ATOM    171  SG  CYS A  24     -13.305  29.701 -29.635  1.00  0.87           S  
ATOM    172  N   SER A  25     -15.241  29.812 -32.610  1.00  0.81           N  
ATOM    173  CA  SER A  25     -14.654  29.830 -33.946  1.00  0.81           C  
ATOM    174  C   SER A  25     -13.144  30.035 -33.884  1.00  0.81           C  
ATOM    175  CB  SER A  25     -15.292  30.930 -34.797  1.00  0.81           C  
ATOM    176  O   SER A  25     -12.544  30.558 -34.825  1.00  0.81           O  
ATOM    177  OG  SER A  25     -16.682  30.703 -34.952  1.00  0.81           O  
ATOM    178  N   GLY A  26     -12.498  29.892 -32.684  1.00  0.77           N  
ATOM    179  CA  GLY A  26     -11.051  29.920 -32.542  1.00  0.77           C  
ATOM    180  C   GLY A  26     -10.504  31.311 -32.283  1.00  0.77           C  
ATOM    181  O   GLY A  26      -9.293  31.531 -32.354  1.00  0.77           O  
ATOM    182  N   THR A  27     -11.355  32.252 -31.977  1.00  0.78           N  
ATOM    183  CA  THR A  27     -10.943  33.646 -31.859  1.00  0.78           C  
ATOM    184  C   THR A  27     -10.714  34.020 -30.397  1.00  0.78           C  
ATOM    185  CB  THR A  27     -11.990  34.592 -32.476  1.00  0.78           C  
ATOM    186  O   THR A  27     -10.009  34.987 -30.102  1.00  0.78           O  
ATOM    187  CG2 THR A  27     -12.056  34.426 -33.990  1.00  0.78           C  
ATOM    188  OG1 THR A  27     -13.277  34.301 -31.917  1.00  0.78           O  
ATOM    189  N   ASP A  28     -11.195  33.128 -29.611  1.00  0.85           N  
ATOM    190  CA  ASP A  28     -11.095  33.458 -28.192  1.00  0.85           C  
ATOM    191  C   ASP A  28      -9.820  32.880 -27.582  1.00  0.85           C  
ATOM    192  CB  ASP A  28     -12.321  32.943 -27.435  1.00  0.85           C  
ATOM    193  O   ASP A  28      -9.290  31.880 -28.071  1.00  0.85           O  
ATOM    194  CG  ASP A  28     -13.591  33.704 -27.775  1.00  0.85           C  
ATOM    195  OD1 ASP A  28     -13.518  34.720 -28.499  1.00  0.85           O  
ATOM    196  OD2 ASP A  28     -14.674  33.284 -27.313  1.00  0.85           O  
ATOM    197  N   GLU A  29      -9.339  33.579 -26.506  1.00  0.87           N  
ATOM    198  CA  GLU A  29      -8.179  33.103 -25.760  1.00  0.87           C  
ATOM    199  C   GLU A  29      -8.536  31.899 -24.892  1.00  0.87           C  
ATOM    200  CB  GLU A  29      -7.600  34.224 -24.893  1.00  0.87           C  
ATOM    201  O   GLU A  29      -9.585  31.884 -24.245  1.00  0.87           O  
ATOM    202  CG  GLU A  29      -6.850  35.287 -25.682  1.00  0.87           C  
ATOM    203  CD  GLU A  29      -6.222  36.356 -24.801  1.00  0.87           C  
ATOM    204  OE1 GLU A  29      -5.561  37.273 -25.338  1.00  0.87           O  
ATOM    205  OE2 GLU A  29      -6.392  36.275 -23.564  1.00  0.87           O  
ATOM    206  N   ALA A  30      -7.650  30.877 -25.103  1.00  0.87           N  
ATOM    207  CA  ALA A  30      -7.858  29.679 -24.293  1.00  0.87           C  
ATOM    208  C   ALA A  30      -7.581  29.960 -22.819  1.00  0.87           C  
ATOM    209  CB  ALA A  30      -6.972  28.540 -24.790  1.00  0.87           C  
ATOM    210  O   ALA A  30      -6.601  30.627 -22.481  1.00  0.87           O  
ATOM    211  N   ILE A  31      -8.512  29.400 -21.948  1.00  0.88           N  
ATOM    212  CA  ILE A  31      -8.331  29.579 -20.512  1.00  0.88           C  
ATOM    213  C   ILE A  31      -8.167  28.218 -19.839  1.00  0.88           C  
ATOM    214  CB  ILE A  31      -9.516  30.348 -19.885  1.00  0.88           C  
ATOM    215  O   ILE A  31      -7.660  28.130 -18.718  1.00  0.88           O  
ATOM    216  CG1 ILE A  31     -10.846  29.708 -20.299  1.00  0.88           C  
ATOM    217  CG2 ILE A  31      -9.472  31.826 -20.284  1.00  0.88           C  
ATOM    218  CD1 ILE A  31     -12.048  30.218 -19.516  1.00  0.88           C  
ATOM    219  N   PHE A  32      -8.486  27.178 -20.597  1.00  0.87           N  
ATOM    220  CA  PHE A  32      -8.414  25.836 -20.033  1.00  0.87           C  
ATOM    221  C   PHE A  32      -7.667  24.894 -20.970  1.00  0.87           C  
ATOM    222  CB  PHE A  32      -9.819  25.292 -19.754  1.00  0.87           C  
ATOM    223  O   PHE A  32      -7.654  25.101 -22.186  1.00  0.87           O  
ATOM    224  CG  PHE A  32     -10.595  26.103 -18.751  1.00  0.87           C  
ATOM    225  CD1 PHE A  32     -10.432  25.890 -17.388  1.00  0.87           C  
ATOM    226  CD2 PHE A  32     -11.488  27.080 -19.173  1.00  0.87           C  
ATOM    227  CE1 PHE A  32     -11.149  26.639 -16.458  1.00  0.87           C  
ATOM    228  CE2 PHE A  32     -12.208  27.833 -18.250  1.00  0.87           C  
ATOM    229  CZ  PHE A  32     -12.038  27.610 -16.893  1.00  0.87           C  
ATOM    230  N   GLU A  33      -6.876  24.001 -20.457  1.00  0.88           N  
ATOM    231  CA  GLU A  33      -6.370  22.841 -21.186  1.00  0.88           C  
ATOM    232  C   GLU A  33      -7.009  21.550 -20.681  1.00  0.88           C  
ATOM    233  CB  GLU A  33      -4.846  22.755 -21.069  1.00  0.88           C  
ATOM    234  O   GLU A  33      -6.965  21.257 -19.485  1.00  0.88           O  
ATOM    235  CG  GLU A  33      -4.226  21.655 -21.919  1.00  0.88           C  
ATOM    236  CD  GLU A  33      -2.708  21.622 -21.842  1.00  0.88           C  
ATOM    237  OE1 GLU A  33      -2.052  21.379 -22.881  1.00  0.88           O  
ATOM    238  OE2 GLU A  33      -2.169  21.841 -20.734  1.00  0.88           O  
ATOM    239  N   CYS A  34      -7.755  20.926 -21.595  1.00  0.84           N  
ATOM    240  CA  CYS A  34      -8.361  19.640 -21.269  1.00  0.84           C  
ATOM    241  C   CYS A  34      -7.490  18.488 -21.757  1.00  0.84           C  
ATOM    242  CB  CYS A  34      -9.756  19.533 -21.884  1.00  0.84           C  
ATOM    243  O   CYS A  34      -7.275  18.334 -22.960  1.00  0.84           O  
ATOM    244  SG  CYS A  34     -10.602  17.983 -21.505  1.00  0.84           S  
ATOM    245  N   ASP A  35      -7.010  17.721 -20.831  1.00  0.72           N  
ATOM    246  CA  ASP A  35      -6.094  16.628 -21.144  1.00  0.72           C  
ATOM    247  C   ASP A  35      -6.787  15.552 -21.977  1.00  0.72           C  
ATOM    248  CB  ASP A  35      -5.529  16.017 -19.860  1.00  0.72           C  
ATOM    249  O   ASP A  35      -6.225  15.060 -22.957  1.00  0.72           O  
ATOM    250  CG  ASP A  35      -4.355  16.799 -19.298  1.00  0.72           C  
ATOM    251  OD1 ASP A  35      -3.859  17.726 -19.974  1.00  0.72           O  
ATOM    252  OD2 ASP A  35      -3.921  16.484 -18.168  1.00  0.72           O  
ATOM    253  N   GLU A  36      -7.981  15.289 -21.548  1.00  0.74           N  
ATOM    254  CA  GLU A  36      -8.707  14.214 -22.217  1.00  0.74           C  
ATOM    255  C   GLU A  36      -9.235  14.666 -23.575  1.00  0.74           C  
ATOM    256  CB  GLU A  36      -9.862  13.720 -21.342  1.00  0.74           C  
ATOM    257  O   GLU A  36      -9.261  13.885 -24.529  1.00  0.74           O  
ATOM    258  CG  GLU A  36      -9.412  12.972 -20.095  1.00  0.74           C  
ATOM    259  CD  GLU A  36     -10.530  12.761 -19.086  1.00  0.74           C  
ATOM    260  OE1 GLU A  36     -10.241  12.666 -17.872  1.00  0.74           O  
ATOM    261  OE2 GLU A  36     -11.704  12.691 -19.514  1.00  0.74           O  
ATOM    262  N   CYS A  37      -9.542  15.926 -23.647  1.00  0.81           N  
ATOM    263  CA  CYS A  37     -10.007  16.455 -24.924  1.00  0.81           C  
ATOM    264  C   CYS A  37      -8.831  16.834 -25.818  1.00  0.81           C  
ATOM    265  CB  CYS A  37     -10.905  17.672 -24.706  1.00  0.81           C  
ATOM    266  O   CYS A  37      -8.997  17.015 -27.025  1.00  0.81           O  
ATOM    267  SG  CYS A  37     -12.429  17.301 -23.810  1.00  0.81           S  
ATOM    268  N   CYS A  38      -7.723  16.837 -25.241  1.00  0.79           N  
ATOM    269  CA  CYS A  38      -6.460  17.181 -25.885  1.00  0.79           C  
ATOM    270  C   CYS A  38      -6.565  18.515 -26.613  1.00  0.79           C  
ATOM    271  CB  CYS A  38      -6.043  16.086 -26.867  1.00  0.79           C  
ATOM    272  O   CYS A  38      -6.132  18.637 -27.761  1.00  0.79           O  
ATOM    273  SG  CYS A  38      -5.686  14.500 -26.080  1.00  0.79           S  
ATOM    274  N   SER A  39      -7.135  19.503 -25.876  1.00  0.85           N  
ATOM    275  CA  SER A  39      -7.292  20.785 -26.556  1.00  0.85           C  
ATOM    276  C   SER A  39      -7.281  21.943 -25.564  1.00  0.85           C  
ATOM    277  CB  SER A  39      -8.591  20.807 -27.363  1.00  0.85           C  
ATOM    278  O   SER A  39      -7.634  21.770 -24.396  1.00  0.85           O  
ATOM    279  OG  SER A  39      -9.716  20.695 -26.509  1.00  0.85           O  
ATOM    280  N   LEU A  40      -6.764  23.078 -26.006  1.00  0.88           N  
ATOM    281  CA  LEU A  40      -6.930  24.352 -25.315  1.00  0.88           C  
ATOM    282  C   LEU A  40      -8.318  24.931 -25.569  1.00  0.88           C  
ATOM    283  CB  LEU A  40      -5.858  25.349 -25.764  1.00  0.88           C  
ATOM    284  O   LEU A  40      -8.752  25.032 -26.719  1.00  0.88           O  
ATOM    285  CG  LEU A  40      -4.408  24.965 -25.466  1.00  0.88           C  
ATOM    286  CD1 LEU A  40      -3.452  25.940 -26.145  1.00  0.88           C  
ATOM    287  CD2 LEU A  40      -4.163  24.928 -23.961  1.00  0.88           C  
ATOM    288  N   GLN A  41      -8.988  25.227 -24.403  1.00  0.90           N  
ATOM    289  CA  GLN A  41     -10.392  25.596 -24.547  1.00  0.90           C  
ATOM    290  C   GLN A  41     -10.666  26.968 -23.936  1.00  0.90           C  
ATOM    291  CB  GLN A  41     -11.293  24.544 -23.899  1.00  0.90           C  
ATOM    292  O   GLN A  41     -10.143  27.293 -22.868  1.00  0.90           O  
ATOM    293  CG  GLN A  41     -11.080  23.136 -24.439  1.00  0.90           C  
ATOM    294  CD  GLN A  41     -11.842  22.085 -23.654  1.00  0.90           C  
ATOM    295  NE2 GLN A  41     -11.914  20.875 -24.198  1.00  0.90           N  
ATOM    296  OE1 GLN A  41     -12.362  22.358 -22.567  1.00  0.90           O  
ATOM    297  N   CYS A  42     -11.405  27.823 -24.644  1.00  0.91           N  
ATOM    298  CA  CYS A  42     -11.906  29.076 -24.092  1.00  0.91           C  
ATOM    299  C   CYS A  42     -13.082  28.828 -23.156  1.00  0.91           C  
ATOM    300  CB  CYS A  42     -12.325  30.027 -25.213  1.00  0.91           C  
ATOM    301  O   CYS A  42     -13.547  27.695 -23.022  1.00  0.91           O  
ATOM    302  SG  CYS A  42     -13.855  29.543 -26.043  1.00  0.91           S  
ATOM    303  N   LEU A  43     -13.475  29.830 -22.421  1.00  0.89           N  
ATOM    304  CA  LEU A  43     -14.537  29.698 -21.429  1.00  0.89           C  
ATOM    305  C   LEU A  43     -15.818  29.174 -22.070  1.00  0.89           C  
ATOM    306  CB  LEU A  43     -14.806  31.043 -20.750  1.00  0.89           C  
ATOM    307  O   LEU A  43     -16.465  28.274 -21.529  1.00  0.89           O  
ATOM    308  CG  LEU A  43     -15.773  31.023 -19.565  1.00  0.89           C  
ATOM    309  CD1 LEU A  43     -15.179  30.225 -18.409  1.00  0.89           C  
ATOM    310  CD2 LEU A  43     -16.109  32.443 -19.124  1.00  0.89           C  
ATOM    311  N   ARG A  44     -16.088  29.617 -23.187  1.00  0.91           N  
ATOM    312  CA  ARG A  44     -17.330  29.240 -23.855  1.00  0.91           C  
ATOM    313  C   ARG A  44     -17.275  27.794 -24.336  1.00  0.91           C  
ATOM    314  CB  ARG A  44     -17.612  30.174 -25.034  1.00  0.91           C  
ATOM    315  O   ARG A  44     -18.225  27.033 -24.141  1.00  0.91           O  
ATOM    316  CG  ARG A  44     -17.974  31.592 -24.623  1.00  0.91           C  
ATOM    317  CD  ARG A  44     -18.126  32.508 -25.829  1.00  0.91           C  
ATOM    318  NE  ARG A  44     -19.245  32.103 -26.675  1.00  0.91           N  
ATOM    319  NH1 ARG A  44     -18.640  33.431 -28.466  1.00  0.91           N  
ATOM    320  NH2 ARG A  44     -20.514  32.116 -28.590  1.00  0.91           N  
ATOM    321  CZ  ARG A  44     -19.464  32.551 -27.908  1.00  0.91           C  
ATOM    322  N   CYS A  45     -16.195  27.450 -24.999  1.00  0.90           N  
ATOM    323  CA  CYS A  45     -16.048  26.108 -25.551  1.00  0.90           C  
ATOM    324  C   CYS A  45     -15.955  25.069 -24.439  1.00  0.90           C  
ATOM    325  CB  CYS A  45     -14.810  26.028 -26.442  1.00  0.90           C  
ATOM    326  O   CYS A  45     -16.539  23.989 -24.542  1.00  0.90           O  
ATOM    327  SG  CYS A  45     -15.019  26.820 -28.052  1.00  0.90           S  
ATOM    328  N   GLU A  46     -15.279  25.401 -23.372  1.00  0.90           N  
ATOM    329  CA  GLU A  46     -15.192  24.515 -22.215  1.00  0.90           C  
ATOM    330  C   GLU A  46     -16.572  24.244 -21.623  1.00  0.90           C  
ATOM    331  CB  GLU A  46     -14.269  25.110 -21.149  1.00  0.90           C  
ATOM    332  O   GLU A  46     -16.900  23.102 -21.297  1.00  0.90           O  
ATOM    333  CG  GLU A  46     -14.079  24.217 -19.932  1.00  0.90           C  
ATOM    334  CD  GLU A  46     -15.100  24.472 -18.835  1.00  0.90           C  
ATOM    335  OE1 GLU A  46     -15.264  23.607 -17.945  1.00  0.90           O  
ATOM    336  OE2 GLU A  46     -15.743  25.546 -18.867  1.00  0.90           O  
ATOM    337  N   GLU A  47     -17.412  25.217 -21.419  1.00  0.89           N  
ATOM    338  CA  GLU A  47     -18.743  25.082 -20.835  1.00  0.89           C  
ATOM    339  C   GLU A  47     -19.660  24.259 -21.735  1.00  0.89           C  
ATOM    340  CB  GLU A  47     -19.359  26.459 -20.574  1.00  0.89           C  
ATOM    341  O   GLU A  47     -20.349  23.351 -21.266  1.00  0.89           O  
ATOM    342  CG  GLU A  47     -18.886  27.109 -19.281  1.00  0.89           C  
ATOM    343  CD  GLU A  47     -19.437  28.511 -19.079  1.00  0.89           C  
ATOM    344  OE1 GLU A  47     -19.060  29.174 -18.086  1.00  0.89           O  
ATOM    345  OE2 GLU A  47     -20.254  28.950 -19.919  1.00  0.89           O  
ATOM    346  N   GLU A  48     -19.578  24.526 -22.981  1.00  0.89           N  
ATOM    347  CA  GLU A  48     -20.482  23.864 -23.917  1.00  0.89           C  
ATOM    348  C   GLU A  48     -20.081  22.408 -24.137  1.00  0.89           C  
ATOM    349  CB  GLU A  48     -20.511  24.609 -25.254  1.00  0.89           C  
ATOM    350  O   GLU A  48     -20.934  21.519 -24.151  1.00  0.89           O  
ATOM    351  CG  GLU A  48     -21.685  24.228 -26.145  1.00  0.89           C  
ATOM    352  CD  GLU A  48     -23.032  24.637 -25.571  1.00  0.89           C  
ATOM    353  OE1 GLU A  48     -24.058  24.014 -25.926  1.00  0.89           O  
ATOM    354  OE2 GLU A  48     -23.062  25.590 -24.761  1.00  0.89           O  
ATOM    355  N   LEU A  49     -18.799  22.165 -24.254  1.00  0.85           N  
ATOM    356  CA  LEU A  49     -18.306  20.817 -24.516  1.00  0.85           C  
ATOM    357  C   LEU A  49     -18.523  19.915 -23.306  1.00  0.85           C  
ATOM    358  CB  LEU A  49     -16.820  20.852 -24.881  1.00  0.85           C  
ATOM    359  O   LEU A  49     -18.947  18.766 -23.451  1.00  0.85           O  
ATOM    360  CG  LEU A  49     -16.484  21.252 -26.319  1.00  0.85           C  
ATOM    361  CD1 LEU A  49     -14.990  21.526 -26.457  1.00  0.85           C  
ATOM    362  CD2 LEU A  49     -16.926  20.166 -27.294  1.00  0.85           C  
ATOM    363  N   HIS A  50     -18.421  20.430 -22.149  1.00  0.85           N  
ATOM    364  CA  HIS A  50     -18.434  19.592 -20.956  1.00  0.85           C  
ATOM    365  C   HIS A  50     -19.821  19.554 -20.323  1.00  0.85           C  
ATOM    366  CB  HIS A  50     -17.407  20.093 -19.939  1.00  0.85           C  
ATOM    367  O   HIS A  50     -20.001  18.983 -19.245  1.00  0.85           O  
ATOM    368  CG  HIS A  50     -15.989  19.902 -20.373  1.00  0.85           C  
ATOM    369  CD2 HIS A  50     -15.147  18.852 -20.222  1.00  0.85           C  
ATOM    370  ND1 HIS A  50     -15.281  20.870 -21.052  1.00  0.85           N  
ATOM    371  CE1 HIS A  50     -14.061  20.422 -21.301  1.00  0.85           C  
ATOM    372  NE2 HIS A  50     -13.954  19.200 -20.808  1.00  0.85           N  
ATOM    373  N   ARG A  51     -20.741  20.104 -21.012  1.00  0.86           N  
ATOM    374  CA  ARG A  51     -22.146  19.894 -20.677  1.00  0.86           C  
ATOM    375  C   ARG A  51     -22.599  18.492 -21.071  1.00  0.86           C  
ATOM    376  CB  ARG A  51     -23.025  20.941 -21.363  1.00  0.86           C  
ATOM    377  O   ARG A  51     -23.550  17.957 -20.497  1.00  0.86           O  
ATOM    378  CG  ARG A  51     -23.239  22.201 -20.540  1.00  0.86           C  
ATOM    379  CD  ARG A  51     -24.272  23.121 -21.175  1.00  0.86           C  
ATOM    380  NE  ARG A  51     -24.127  24.498 -20.710  1.00  0.86           N  
ATOM    381  NH1 ARG A  51     -25.579  25.396 -22.266  1.00  0.86           N  
ATOM    382  NH2 ARG A  51     -24.545  26.756 -20.737  1.00  0.86           N  
ATOM    383  CZ  ARG A  51     -24.751  25.546 -21.239  1.00  0.86           C  
ATOM    384  N   GLN A  52     -21.937  17.942 -22.016  1.00  0.77           N  
ATOM    385  CA  GLN A  52     -22.249  16.589 -22.462  1.00  0.77           C  
ATOM    386  C   GLN A  52     -21.853  15.558 -21.409  1.00  0.77           C  
ATOM    387  CB  GLN A  52     -21.546  16.284 -23.786  1.00  0.77           C  
ATOM    388  O   GLN A  52     -20.797  15.675 -20.784  1.00  0.77           O  
ATOM    389  CG  GLN A  52     -21.965  17.198 -24.929  1.00  0.77           C  
ATOM    390  CD  GLN A  52     -21.208  16.916 -26.214  1.00  0.77           C  
ATOM    391  NE2 GLN A  52     -21.223  17.875 -27.133  1.00  0.77           N  
ATOM    392  OE1 GLN A  52     -20.614  15.845 -26.377  1.00  0.77           O  
ATOM    393  N   GLU A  53     -22.687  14.640 -21.118  1.00  0.70           N  
ATOM    394  CA  GLU A  53     -22.507  13.644 -20.066  1.00  0.70           C  
ATOM    395  C   GLU A  53     -21.184  12.900 -20.230  1.00  0.70           C  
ATOM    396  CB  GLU A  53     -23.672  12.651 -20.060  1.00  0.70           C  
ATOM    397  O   GLU A  53     -20.477  12.657 -19.251  1.00  0.70           O  
ATOM    398  CG  GLU A  53     -23.868  11.940 -18.728  1.00  0.70           C  
ATOM    399  CD  GLU A  53     -25.252  11.332 -18.571  1.00  0.70           C  
ATOM    400  OE1 GLU A  53     -25.569  10.818 -17.474  1.00  0.70           O  
ATOM    401  OE2 GLU A  53     -26.027  11.368 -19.554  1.00  0.70           O  
ATOM    402  N   ARG A  54     -20.771  12.711 -21.423  1.00  0.75           N  
ATOM    403  CA  ARG A  54     -19.580  11.910 -21.687  1.00  0.75           C  
ATOM    404  C   ARG A  54     -18.311  12.695 -21.373  1.00  0.75           C  
ATOM    405  CB  ARG A  54     -19.559  11.440 -23.143  1.00  0.75           C  
ATOM    406  O   ARG A  54     -17.259  12.107 -21.114  1.00  0.75           O  
ATOM    407  CG  ARG A  54     -19.387  12.566 -24.151  1.00  0.75           C  
ATOM    408  CD  ARG A  54     -19.387  12.046 -25.582  1.00  0.75           C  
ATOM    409  NE  ARG A  54     -19.268  13.133 -26.550  1.00  0.75           N  
ATOM    410  NH1 ARG A  54     -16.975  12.960 -26.773  1.00  0.75           N  
ATOM    411  NH2 ARG A  54     -18.131  14.541 -27.964  1.00  0.75           N  
ATOM    412  CZ  ARG A  54     -18.125  13.542 -27.093  1.00  0.75           C  
ATOM    413  N   LEU A  55     -18.321  14.000 -21.373  1.00  0.77           N  
ATOM    414  CA  LEU A  55     -17.117  14.812 -21.237  1.00  0.77           C  
ATOM    415  C   LEU A  55     -17.146  15.613 -19.939  1.00  0.77           C  
ATOM    416  CB  LEU A  55     -16.971  15.759 -22.431  1.00  0.77           C  
ATOM    417  O   LEU A  55     -16.227  16.387 -19.662  1.00  0.77           O  
ATOM    418  CG  LEU A  55     -16.935  15.106 -23.813  1.00  0.77           C  
ATOM    419  CD1 LEU A  55     -16.986  16.171 -24.904  1.00  0.77           C  
ATOM    420  CD2 LEU A  55     -15.690  14.238 -23.963  1.00  0.77           C  
ATOM    421  N   ARG A  56     -18.123  15.386 -19.124  1.00  0.78           N  
ATOM    422  CA  ARG A  56     -18.426  16.187 -17.943  1.00  0.78           C  
ATOM    423  C   ARG A  56     -17.315  16.076 -16.905  1.00  0.78           C  
ATOM    424  CB  ARG A  56     -19.761  15.758 -17.330  1.00  0.78           C  
ATOM    425  O   ARG A  56     -16.972  17.060 -16.247  1.00  0.78           O  
ATOM    426  CG  ARG A  56     -20.244  16.664 -16.209  1.00  0.78           C  
ATOM    427  CD  ARG A  56     -21.590  16.214 -15.660  1.00  0.78           C  
ATOM    428  NE  ARG A  56     -22.006  17.025 -14.519  1.00  0.78           N  
ATOM    429  NH1 ARG A  56     -23.835  15.716 -13.991  1.00  0.78           N  
ATOM    430  NH2 ARG A  56     -23.349  17.574 -12.739  1.00  0.78           N  
ATOM    431  CZ  ARG A  56     -23.062  16.770 -13.752  1.00  0.78           C  
ATOM    432  N   ASN A  57     -16.612  14.981 -16.984  1.00  0.71           N  
ATOM    433  CA  ASN A  57     -15.664  14.735 -15.901  1.00  0.71           C  
ATOM    434  C   ASN A  57     -14.221  14.825 -16.388  1.00  0.71           C  
ATOM    435  CB  ASN A  57     -15.924  13.370 -15.260  1.00  0.71           C  
ATOM    436  O   ASN A  57     -13.305  14.338 -15.723  1.00  0.71           O  
ATOM    437  CG  ASN A  57     -17.267  13.301 -14.559  1.00  0.71           C  
ATOM    438  ND2 ASN A  57     -17.907  12.139 -14.619  1.00  0.71           N  
ATOM    439  OD1 ASN A  57     -17.725  14.283 -13.970  1.00  0.71           O  
ATOM    440  N   HIS A  58     -14.120  15.350 -17.621  1.00  0.79           N  
ATOM    441  CA  HIS A  58     -12.753  15.572 -18.078  1.00  0.79           C  
ATOM    442  C   HIS A  58     -12.021  16.555 -17.172  1.00  0.79           C  
ATOM    443  CB  HIS A  58     -12.748  16.083 -19.520  1.00  0.79           C  
ATOM    444  O   HIS A  58     -12.617  17.519 -16.685  1.00  0.79           O  
ATOM    445  CG  HIS A  58     -13.049  15.024 -20.533  1.00  0.79           C  
ATOM    446  CD2 HIS A  58     -13.553  13.776 -20.391  1.00  0.79           C  
ATOM    447  ND1 HIS A  58     -12.825  15.199 -21.882  1.00  0.79           N  
ATOM    448  CE1 HIS A  58     -13.181  14.101 -22.527  1.00  0.79           C  
ATOM    449  NE2 HIS A  58     -13.627  13.222 -21.646  1.00  0.79           N  
ATOM    450  N   GLU A  59     -10.834  16.268 -16.945  1.00  0.64           N  
ATOM    451  CA  GLU A  59      -9.996  17.166 -16.156  1.00  0.64           C  
ATOM    452  C   GLU A  59      -9.535  18.361 -16.986  1.00  0.64           C  
ATOM    453  CB  GLU A  59      -8.785  16.417 -15.594  1.00  0.64           C  
ATOM    454  O   GLU A  59      -8.984  18.192 -18.075  1.00  0.64           O  
ATOM    455  CG  GLU A  59      -8.029  17.188 -14.521  1.00  0.64           C  
ATOM    456  CD  GLU A  59      -6.900  16.388 -13.892  1.00  0.64           C  
ATOM    457  OE1 GLU A  59      -6.242  16.899 -12.957  1.00  0.64           O  
ATOM    458  OE2 GLU A  59      -6.670  15.241 -14.337  1.00  0.64           O  
ATOM    459  N   ARG A  60      -9.845  19.565 -16.380  1.00  0.82           N  
ATOM    460  CA  ARG A  60      -9.515  20.818 -17.052  1.00  0.82           C  
ATOM    461  C   ARG A  60      -8.526  21.636 -16.228  1.00  0.82           C  
ATOM    462  CB  ARG A  60     -10.780  21.636 -17.317  1.00  0.82           C  
ATOM    463  O   ARG A  60      -8.704  21.801 -15.019  1.00  0.82           O  
ATOM    464  CG  ARG A  60     -11.849  20.884 -18.094  1.00  0.82           C  
ATOM    465  CD  ARG A  60     -13.251  21.291 -17.663  1.00  0.82           C  
ATOM    466  NE  ARG A  60     -13.581  20.772 -16.339  1.00  0.82           N  
ATOM    467  NH1 ARG A  60     -15.775  21.496 -16.375  1.00  0.82           N  
ATOM    468  NH2 ARG A  60     -14.963  20.371 -14.550  1.00  0.82           N  
ATOM    469  CZ  ARG A  60     -14.772  20.880 -15.758  1.00  0.82           C  
ATOM    470  N   ILE A  61      -7.465  21.829 -16.904  1.00  0.77           N  
ATOM    471  CA  ILE A  61      -6.455  22.636 -16.227  1.00  0.77           C  
ATOM    472  C   ILE A  61      -6.570  24.090 -16.677  1.00  0.77           C  
ATOM    473  CB  ILE A  61      -5.030  22.102 -16.499  1.00  0.77           C  
ATOM    474  O   ILE A  61      -6.643  24.372 -17.875  1.00  0.77           O  
ATOM    475  CG1 ILE A  61      -4.922  20.631 -16.080  1.00  0.77           C  
ATOM    476  CG2 ILE A  61      -3.986  22.956 -15.774  1.00  0.77           C  
ATOM    477  CD1 ILE A  61      -3.685  19.924 -16.616  1.00  0.77           C  
ATOM    478  N   ARG A  62      -6.772  24.889 -15.680  1.00  0.81           N  
ATOM    479  CA  ARG A  62      -6.754  26.313 -16.003  1.00  0.81           C  
ATOM    480  C   ARG A  62      -5.358  26.761 -16.424  1.00  0.81           C  
ATOM    481  CB  ARG A  62      -7.232  27.141 -14.808  1.00  0.81           C  
ATOM    482  O   ARG A  62      -4.373  26.459 -15.747  1.00  0.81           O  
ATOM    483  CG  ARG A  62      -7.624  28.566 -15.165  1.00  0.81           C  
ATOM    484  CD  ARG A  62      -8.337  29.260 -14.013  1.00  0.81           C  
ATOM    485  NE  ARG A  62      -8.783  30.600 -14.383  1.00  0.81           N  
ATOM    486  NH1 ARG A  62      -9.781  31.055 -12.350  1.00  0.81           N  
ATOM    487  NH2 ARG A  62      -9.816  32.620 -14.024  1.00  0.81           N  
ATOM    488  CZ  ARG A  62      -9.459  31.422 -13.585  1.00  0.81           C  
ATOM    489  N   LEU A  63      -5.306  27.433 -17.629  1.00  0.80           N  
ATOM    490  CA  LEU A  63      -4.020  27.842 -18.182  1.00  0.80           C  
ATOM    491  C   LEU A  63      -3.414  28.978 -17.364  1.00  0.80           C  
ATOM    492  CB  LEU A  63      -4.177  28.277 -19.642  1.00  0.80           C  
ATOM    493  O   LEU A  63      -4.123  29.900 -16.953  1.00  0.80           O  
ATOM    494  CG  LEU A  63      -4.732  27.226 -20.605  1.00  0.80           C  
ATOM    495  CD1 LEU A  63      -4.887  27.818 -22.002  1.00  0.80           C  
ATOM    496  CD2 LEU A  63      -3.828  25.999 -20.636  1.00  0.80           C  
ATOM    497  N   LYS A  64      -2.177  28.858 -16.917  1.00  0.69           N  
ATOM    498  CA  LYS A  64      -1.422  29.887 -16.209  1.00  0.69           C  
ATOM    499  C   LYS A  64      -0.426  30.575 -17.139  1.00  0.69           C  
ATOM    500  CB  LYS A  64      -0.689  29.287 -15.009  1.00  0.69           C  
ATOM    501  O   LYS A  64      -0.108  30.055 -18.210  1.00  0.69           O  
ATOM    502  CG  LYS A  64      -1.603  28.592 -14.010  1.00  0.69           C  
ATOM    503  CD  LYS A  64      -0.812  27.977 -12.862  1.00  0.69           C  
ATOM    504  CE  LYS A  64      -1.717  27.217 -11.902  1.00  0.69           C  
ATOM    505  NZ  LYS A  64      -0.940  26.575 -10.800  1.00  0.69           N  
ATOM    506  N   PRO A  65      -0.182  31.892 -16.800  1.00  0.64           N  
ATOM    507  CA  PRO A  65       0.864  32.554 -17.583  1.00  0.64           C  
ATOM    508  C   PRO A  65       2.133  31.712 -17.703  1.00  0.64           C  
ATOM    509  CB  PRO A  65       1.134  33.839 -16.797  1.00  0.64           C  
ATOM    510  O   PRO A  65       2.597  31.145 -16.711  1.00  0.64           O  
ATOM    511  CG  PRO A  65      -0.094  34.046 -15.971  1.00  0.64           C  
ATOM    512  CD  PRO A  65      -0.704  32.705 -15.678  1.00  0.64           C  
ATOM    513  N   GLY A  66       2.505  31.395 -18.945  1.00  0.65           N  
ATOM    514  CA  GLY A  66       3.686  30.585 -19.198  1.00  0.65           C  
ATOM    515  C   GLY A  66       3.361  29.138 -19.515  1.00  0.65           C  
ATOM    516  O   GLY A  66       4.260  28.299 -19.601  1.00  0.65           O  
ATOM    517  N   HIS A  67       2.122  28.911 -19.623  1.00  0.78           N  
ATOM    518  CA  HIS A  67       1.656  27.565 -19.936  1.00  0.78           C  
ATOM    519  C   HIS A  67       2.123  27.128 -21.321  1.00  0.78           C  
ATOM    520  CB  HIS A  67       0.131  27.491 -19.849  1.00  0.78           C  
ATOM    521  O   HIS A  67       2.025  27.892 -22.283  1.00  0.78           O  
ATOM    522  CG  HIS A  67      -0.416  26.115 -20.058  1.00  0.78           C  
ATOM    523  CD2 HIS A  67      -0.927  25.519 -21.161  1.00  0.78           C  
ATOM    524  ND1 HIS A  67      -0.482  25.179 -19.048  1.00  0.78           N  
ATOM    525  CE1 HIS A  67      -1.010  24.064 -19.524  1.00  0.78           C  
ATOM    526  NE2 HIS A  67      -1.288  24.244 -20.803  1.00  0.78           N  
ATOM    527  N   VAL A  68       2.814  25.913 -21.260  1.00  0.83           N  
ATOM    528  CA  VAL A  68       3.262  25.349 -22.529  1.00  0.83           C  
ATOM    529  C   VAL A  68       2.288  24.265 -22.986  1.00  0.83           C  
ATOM    530  CB  VAL A  68       4.691  24.771 -22.421  1.00  0.83           C  
ATOM    531  O   VAL A  68       2.092  23.266 -22.291  1.00  0.83           O  
ATOM    532  CG1 VAL A  68       5.148  24.206 -23.764  1.00  0.83           C  
ATOM    533  CG2 VAL A  68       5.663  25.841 -21.928  1.00  0.83           C  
ATOM    534  N   PRO A  69       1.618  24.541 -24.184  1.00  0.84           N  
ATOM    535  CA  PRO A  69       0.654  23.552 -24.671  1.00  0.84           C  
ATOM    536  C   PRO A  69       1.325  22.290 -25.209  1.00  0.84           C  
ATOM    537  CB  PRO A  69      -0.083  24.296 -25.787  1.00  0.84           C  
ATOM    538  O   PRO A  69       2.542  22.271 -25.410  1.00  0.84           O  
ATOM    539  CG  PRO A  69       0.900  25.307 -26.285  1.00  0.84           C  
ATOM    540  CD  PRO A  69       1.814  25.681 -25.155  1.00  0.84           C  
ATOM    541  N   TYR A  70       0.525  21.239 -25.341  1.00  0.85           N  
ATOM    542  CA  TYR A  70       1.015  20.013 -25.961  1.00  0.85           C  
ATOM    543  C   TYR A  70       1.221  20.205 -27.459  1.00  0.85           C  
ATOM    544  CB  TYR A  70       0.041  18.858 -25.712  1.00  0.85           C  
ATOM    545  O   TYR A  70       0.612  21.087 -28.068  1.00  0.85           O  
ATOM    546  CG  TYR A  70       0.039  18.362 -24.287  1.00  0.85           C  
ATOM    547  CD1 TYR A  70       1.097  17.603 -23.791  1.00  0.85           C  
ATOM    548  CD2 TYR A  70      -1.020  18.650 -23.433  1.00  0.85           C  
ATOM    549  CE1 TYR A  70       1.099  17.142 -22.479  1.00  0.85           C  
ATOM    550  CE2 TYR A  70      -1.028  18.194 -22.118  1.00  0.85           C  
ATOM    551  OH  TYR A  70       0.031  16.989 -20.351  1.00  0.85           O  
ATOM    552  CZ  TYR A  70       0.034  17.443 -21.651  1.00  0.85           C  
ATOM    553  N   CYS A  71       2.182  19.382 -27.905  1.00  0.85           N  
ATOM    554  CA  CYS A  71       2.398  19.359 -29.347  1.00  0.85           C  
ATOM    555  C   CYS A  71       1.137  18.915 -30.080  1.00  0.85           C  
ATOM    556  CB  CYS A  71       3.558  18.428 -29.701  1.00  0.85           C  
ATOM    557  O   CYS A  71       0.507  17.927 -29.699  1.00  0.85           O  
ATOM    558  SG  CYS A  71       3.858  18.281 -31.476  1.00  0.85           S  
ATOM    559  N   ASP A  72       0.737  19.757 -31.096  1.00  0.83           N  
ATOM    560  CA  ASP A  72      -0.498  19.509 -31.834  1.00  0.83           C  
ATOM    561  C   ASP A  72      -0.359  18.288 -32.741  1.00  0.83           C  
ATOM    562  CB  ASP A  72      -0.885  20.737 -32.661  1.00  0.83           C  
ATOM    563  O   ASP A  72      -1.354  17.643 -33.079  1.00  0.83           O  
ATOM    564  CG  ASP A  72      -1.319  21.914 -31.806  1.00  0.83           C  
ATOM    565  OD1 ASP A  72      -1.959  21.701 -30.754  1.00  0.83           O  
ATOM    566  OD2 ASP A  72      -1.020  23.066 -32.190  1.00  0.83           O  
ATOM    567  N   LEU A  73       0.839  17.869 -33.027  1.00  0.82           N  
ATOM    568  CA  LEU A  73       1.045  16.849 -34.049  1.00  0.82           C  
ATOM    569  C   LEU A  73       1.379  15.503 -33.414  1.00  0.82           C  
ATOM    570  CB  LEU A  73       2.165  17.266 -35.006  1.00  0.82           C  
ATOM    571  O   LEU A  73       1.454  14.486 -34.108  1.00  0.82           O  
ATOM    572  CG  LEU A  73       1.829  18.382 -35.997  1.00  0.82           C  
ATOM    573  CD1 LEU A  73       3.107  18.965 -36.591  1.00  0.82           C  
ATOM    574  CD2 LEU A  73       0.911  17.861 -37.098  1.00  0.82           C  
ATOM    575  N   CYS A  74       1.488  15.521 -32.090  1.00  0.75           N  
ATOM    576  CA  CYS A  74       1.860  14.307 -31.372  1.00  0.75           C  
ATOM    577  C   CYS A  74       0.631  13.460 -31.061  1.00  0.75           C  
ATOM    578  CB  CYS A  74       2.592  14.654 -30.076  1.00  0.75           C  
ATOM    579  O   CYS A  74       0.753  12.353 -30.535  1.00  0.75           O  
ATOM    580  SG  CYS A  74       4.312  15.147 -30.322  1.00  0.75           S  
ATOM    581  N   LYS A  75      -0.455  13.491 -32.011  1.00  0.63           N  
ATOM    582  CA  LYS A  75      -1.630  12.646 -31.816  1.00  0.63           C  
ATOM    583  C   LYS A  75      -1.683  11.530 -32.854  1.00  0.63           C  
ATOM    584  CB  LYS A  75      -2.909  13.483 -31.880  1.00  0.63           C  
ATOM    585  O   LYS A  75      -1.470  11.771 -34.045  1.00  0.63           O  
ATOM    586  CG  LYS A  75      -3.155  14.334 -30.644  1.00  0.63           C  
ATOM    587  CD  LYS A  75      -4.514  15.021 -30.699  1.00  0.63           C  
ATOM    588  CE  LYS A  75      -4.729  15.934 -29.499  1.00  0.63           C  
ATOM    589  NZ  LYS A  75      -6.104  16.516 -29.485  1.00  0.63           N  
ATOM    590  N   GLY A  76      -1.178  10.107 -32.557  1.00  0.47           N  
ATOM    591  CA  GLY A  76      -1.680   8.871 -33.138  1.00  0.47           C  
ATOM    592  C   GLY A  76      -1.315   8.708 -34.601  1.00  0.47           C  
ATOM    593  O   GLY A  76      -1.414   9.658 -35.381  1.00  0.47           O  
ATOM    594  N   LEU A  77      -0.220   7.859 -34.886  1.00  0.38           N  
ATOM    595  CA  LEU A  77       0.130   6.705 -35.706  1.00  0.38           C  
ATOM    596  C   LEU A  77       1.189   7.074 -36.740  1.00  0.38           C  
ATOM    597  CB  LEU A  77      -1.112   6.149 -36.408  1.00  0.38           C  
ATOM    598  O   LEU A  77       1.760   6.195 -37.391  1.00  0.38           O  
ATOM    599  CG  LEU A  77      -1.964   5.168 -35.600  1.00  0.38           C  
ATOM    600  CD1 LEU A  77      -3.437   5.321 -35.966  1.00  0.38           C  
ATOM    601  CD2 LEU A  77      -1.496   3.736 -35.831  1.00  0.38           C  
ATOM    602  N   SER A  78       2.265   7.814 -36.356  1.00  0.37           N  
ATOM    603  CA  SER A  78       3.399   7.647 -37.259  1.00  0.37           C  
ATOM    604  C   SER A  78       4.638   8.360 -36.728  1.00  0.37           C  
ATOM    605  CB  SER A  78       3.056   8.172 -38.654  1.00  0.37           C  
ATOM    606  O   SER A  78       4.599   9.561 -36.455  1.00  0.37           O  
ATOM    607  OG  SER A  78       2.102   7.335 -39.286  1.00  0.37           O  
ATOM    608  N   GLY A  79       5.226   7.855 -35.596  1.00  0.35           N  
ATOM    609  CA  GLY A  79       6.675   7.777 -35.495  1.00  0.35           C  
ATOM    610  C   GLY A  79       7.212   8.341 -34.193  1.00  0.35           C  
ATOM    611  O   GLY A  79       8.427   8.430 -34.004  1.00  0.35           O  
ATOM    612  N   HIS A  80       6.702   7.875 -32.900  1.00  0.39           N  
ATOM    613  CA  HIS A  80       7.326   7.724 -31.590  1.00  0.39           C  
ATOM    614  C   HIS A  80       6.407   6.983 -30.625  1.00  0.39           C  
ATOM    615  CB  HIS A  80       7.700   9.091 -31.015  1.00  0.39           C  
ATOM    616  O   HIS A  80       5.196   6.911 -30.846  1.00  0.39           O  
ATOM    617  CG  HIS A  80       9.017   9.607 -31.502  1.00  0.39           C  
ATOM    618  CD2 HIS A  80       9.326  10.705 -32.231  1.00  0.39           C  
ATOM    619  ND1 HIS A  80      10.208   8.964 -31.248  1.00  0.39           N  
ATOM    620  CE1 HIS A  80      11.197   9.647 -31.801  1.00  0.39           C  
ATOM    621  NE2 HIS A  80      10.688  10.708 -32.404  1.00  0.39           N  
ATOM    622  N   LEU A  81       6.878   5.946 -29.751  1.00  0.39           N  
ATOM    623  CA  LEU A  81       6.305   5.143 -28.676  1.00  0.39           C  
ATOM    624  C   LEU A  81       4.824   5.458 -28.494  1.00  0.39           C  
ATOM    625  CB  LEU A  81       7.056   5.389 -27.365  1.00  0.39           C  
ATOM    626  O   LEU A  81       4.440   6.626 -28.403  1.00  0.39           O  
ATOM    627  CG  LEU A  81       8.278   4.505 -27.108  1.00  0.39           C  
ATOM    628  CD1 LEU A  81       9.391   5.316 -26.455  1.00  0.39           C  
ATOM    629  CD2 LEU A  81       7.900   3.309 -26.240  1.00  0.39           C  
ATOM    630  N   PRO A  82       3.843   4.671 -28.957  1.00  0.40           N  
ATOM    631  CA  PRO A  82       2.391   4.852 -28.890  1.00  0.40           C  
ATOM    632  C   PRO A  82       1.917   5.318 -27.515  1.00  0.40           C  
ATOM    633  CB  PRO A  82       1.847   3.458 -29.212  1.00  0.40           C  
ATOM    634  O   PRO A  82       2.374   4.800 -26.493  1.00  0.40           O  
ATOM    635  CG  PRO A  82       3.029   2.551 -29.098  1.00  0.40           C  
ATOM    636  CD  PRO A  82       4.213   3.363 -28.659  1.00  0.40           C  
ATOM    637  N   GLY A  83       1.860   6.790 -27.341  1.00  0.49           N  
ATOM    638  CA  GLY A  83       0.951   7.138 -26.261  1.00  0.49           C  
ATOM    639  C   GLY A  83       1.474   8.254 -25.376  1.00  0.49           C  
ATOM    640  O   GLY A  83       0.819   8.645 -24.408  1.00  0.49           O  
ATOM    641  N   VAL A  84       2.608   9.093 -25.862  1.00  0.55           N  
ATOM    642  CA  VAL A  84       3.016  10.142 -24.934  1.00  0.55           C  
ATOM    643  C   VAL A  84       3.113  11.476 -25.671  1.00  0.55           C  
ATOM    644  CB  VAL A  84       4.364   9.808 -24.257  1.00  0.55           C  
ATOM    645  O   VAL A  84       3.796  11.579 -26.693  1.00  0.55           O  
ATOM    646  CG1 VAL A  84       4.759  10.904 -23.269  1.00  0.55           C  
ATOM    647  CG2 VAL A  84       4.287   8.454 -23.555  1.00  0.55           C  
ATOM    648  N   ARG A  85       2.190  12.431 -25.602  1.00  0.69           N  
ATOM    649  CA  ARG A  85       2.151  13.808 -26.082  1.00  0.69           C  
ATOM    650  C   ARG A  85       3.264  14.640 -25.453  1.00  0.69           C  
ATOM    651  CB  ARG A  85       0.791  14.443 -25.785  1.00  0.69           C  
ATOM    652  O   ARG A  85       3.505  14.552 -24.247  1.00  0.69           O  
ATOM    653  CG  ARG A  85      -0.297  14.060 -26.775  1.00  0.69           C  
ATOM    654  CD  ARG A  85      -1.604  14.784 -26.485  1.00  0.69           C  
ATOM    655  NE  ARG A  85      -2.584  14.576 -27.548  1.00  0.69           N  
ATOM    656  NH1 ARG A  85      -4.158  16.016 -26.663  1.00  0.69           N  
ATOM    657  NH2 ARG A  85      -4.588  14.904 -28.620  1.00  0.69           N  
ATOM    658  CZ  ARG A  85      -3.774  15.166 -27.608  1.00  0.69           C  
ATOM    659  N   GLN A  86       4.127  15.188 -26.275  1.00  0.75           N  
ATOM    660  CA  GLN A  86       5.220  16.044 -25.825  1.00  0.75           C  
ATOM    661  C   GLN A  86       4.785  17.506 -25.765  1.00  0.75           C  
ATOM    662  CB  GLN A  86       6.433  15.894 -26.744  1.00  0.75           C  
ATOM    663  O   GLN A  86       3.887  17.922 -26.499  1.00  0.75           O  
ATOM    664  CG  GLN A  86       7.004  14.483 -26.784  1.00  0.75           C  
ATOM    665  CD  GLN A  86       7.822  14.146 -25.552  1.00  0.75           C  
ATOM    666  NE2 GLN A  86       7.933  12.857 -25.247  1.00  0.75           N  
ATOM    667  OE1 GLN A  86       8.351  15.036 -24.879  1.00  0.75           O  
ATOM    668  N   ARG A  87       5.420  18.239 -24.739  1.00  0.83           N  
ATOM    669  CA  ARG A  87       5.158  19.672 -24.648  1.00  0.83           C  
ATOM    670  C   ARG A  87       5.819  20.423 -25.799  1.00  0.83           C  
ATOM    671  CB  ARG A  87       5.650  20.225 -23.309  1.00  0.83           C  
ATOM    672  O   ARG A  87       6.865  20.006 -26.300  1.00  0.83           O  
ATOM    673  CG  ARG A  87       4.880  19.702 -22.107  1.00  0.83           C  
ATOM    674  CD  ARG A  87       3.527  20.383 -21.963  1.00  0.83           C  
ATOM    675  NE  ARG A  87       2.869  20.017 -20.712  1.00  0.83           N  
ATOM    676  NH1 ARG A  87       0.902  21.137 -21.179  1.00  0.83           N  
ATOM    677  NH2 ARG A  87       1.136  19.994 -19.205  1.00  0.83           N  
ATOM    678  CZ  ARG A  87       1.637  20.384 -20.368  1.00  0.83           C  
ATOM    679  N   ALA A  88       5.100  21.449 -26.319  1.00  0.86           N  
ATOM    680  CA  ALA A  88       5.590  22.244 -27.443  1.00  0.86           C  
ATOM    681  C   ALA A  88       6.782  23.102 -27.029  1.00  0.86           C  
ATOM    682  CB  ALA A  88       4.473  23.124 -27.999  1.00  0.86           C  
ATOM    683  O   ALA A  88       6.891  23.506 -25.869  1.00  0.86           O  
ATOM    684  N   ILE A  89       7.721  23.255 -27.967  1.00  0.86           N  
ATOM    685  CA  ILE A  89       8.864  24.130 -27.731  1.00  0.86           C  
ATOM    686  C   ILE A  89       8.738  25.386 -28.589  1.00  0.86           C  
ATOM    687  CB  ILE A  89      10.198  23.409 -28.027  1.00  0.86           C  
ATOM    688  O   ILE A  89       9.356  26.412 -28.293  1.00  0.86           O  
ATOM    689  CG1 ILE A  89      10.245  22.952 -29.489  1.00  0.86           C  
ATOM    690  CG2 ILE A  89      10.395  22.225 -27.076  1.00  0.86           C  
ATOM    691  CD1 ILE A  89      11.637  22.573 -29.976  1.00  0.86           C  
ATOM    692  N   VAL A  90       7.961  25.291 -29.579  1.00  0.85           N  
ATOM    693  CA  VAL A  90       7.783  26.441 -30.459  1.00  0.85           C  
ATOM    694  C   VAL A  90       6.333  26.511 -30.933  1.00  0.85           C  
ATOM    695  CB  VAL A  90       8.738  26.382 -31.672  1.00  0.85           C  
ATOM    696  O   VAL A  90       5.620  25.504 -30.919  1.00  0.85           O  
ATOM    697  CG1 VAL A  90      10.193  26.478 -31.219  1.00  0.85           C  
ATOM    698  CG2 VAL A  90       8.507  25.099 -32.470  1.00  0.85           C  
ATOM    699  N   ARG A  91       5.876  27.713 -31.230  1.00  0.88           N  
ATOM    700  CA  ARG A  91       4.616  27.922 -31.935  1.00  0.88           C  
ATOM    701  C   ARG A  91       4.853  28.544 -33.307  1.00  0.88           C  
ATOM    702  CB  ARG A  91       3.679  28.810 -31.112  1.00  0.88           C  
ATOM    703  O   ARG A  91       5.541  29.561 -33.423  1.00  0.88           O  
ATOM    704  CG  ARG A  91       2.337  29.070 -31.776  1.00  0.88           C  
ATOM    705  CD  ARG A  91       1.390  29.828 -30.856  1.00  0.88           C  
ATOM    706  NE  ARG A  91       0.103  30.083 -31.497  1.00  0.88           N  
ATOM    707  NH1 ARG A  91      -1.006  28.364 -30.424  1.00  0.88           N  
ATOM    708  NH2 ARG A  91      -2.122  29.700 -31.916  1.00  0.88           N  
ATOM    709  CZ  ARG A  91      -1.005  29.382 -31.277  1.00  0.88           C  
ATOM    710  N   CYS A  92       4.349  27.833 -34.280  1.00  0.87           N  
ATOM    711  CA  CYS A  92       4.405  28.388 -35.628  1.00  0.87           C  
ATOM    712  C   CYS A  92       3.292  29.406 -35.845  1.00  0.87           C  
ATOM    713  CB  CYS A  92       4.301  27.275 -36.671  1.00  0.87           C  
ATOM    714  O   CYS A  92       2.110  29.064 -35.775  1.00  0.87           O  
ATOM    715  SG  CYS A  92       4.326  27.870 -38.376  1.00  0.87           S  
ATOM    716  N   GLN A  93       3.645  30.667 -36.097  1.00  0.83           N  
ATOM    717  CA  GLN A  93       2.678  31.753 -36.218  1.00  0.83           C  
ATOM    718  C   GLN A  93       1.901  31.654 -37.528  1.00  0.83           C  
ATOM    719  CB  GLN A  93       3.377  33.110 -36.123  1.00  0.83           C  
ATOM    720  O   GLN A  93       0.732  32.040 -37.594  1.00  0.83           O  
ATOM    721  CG  GLN A  93       4.092  33.341 -34.799  1.00  0.83           C  
ATOM    722  CD  GLN A  93       3.151  33.303 -33.609  1.00  0.83           C  
ATOM    723  NE2 GLN A  93       3.666  32.881 -32.459  1.00  0.83           N  
ATOM    724  OE1 GLN A  93       1.971  33.649 -33.723  1.00  0.83           O  
ATOM    725  N   THR A  94       2.490  31.046 -38.487  1.00  0.85           N  
ATOM    726  CA  THR A  94       1.839  30.915 -39.786  1.00  0.85           C  
ATOM    727  C   THR A  94       0.869  29.737 -39.789  1.00  0.85           C  
ATOM    728  CB  THR A  94       2.872  30.736 -40.913  1.00  0.85           C  
ATOM    729  O   THR A  94      -0.287  29.879 -40.194  1.00  0.85           O  
ATOM    730  CG2 THR A  94       2.203  30.770 -42.283  1.00  0.85           C  
ATOM    731  OG1 THR A  94       3.839  31.792 -40.840  1.00  0.85           O  
ATOM    732  N   CYS A  95       1.300  28.652 -39.150  1.00  0.84           N  
ATOM    733  CA  CYS A  95       0.503  27.430 -39.152  1.00  0.84           C  
ATOM    734  C   CYS A  95      -0.435  27.389 -37.952  1.00  0.84           C  
ATOM    735  CB  CYS A  95       1.409  26.199 -39.146  1.00  0.84           C  
ATOM    736  O   CYS A  95      -1.381  26.600 -37.925  1.00  0.84           O  
ATOM    737  SG  CYS A  95       2.467  26.067 -40.604  1.00  0.84           S  
ATOM    738  N   LYS A  96      -0.224  28.280 -37.112  1.00  0.84           N  
ATOM    739  CA  LYS A  96      -0.994  28.393 -35.877  1.00  0.84           C  
ATOM    740  C   LYS A  96      -1.030  27.064 -35.127  1.00  0.84           C  
ATOM    741  CB  LYS A  96      -2.418  28.867 -36.173  1.00  0.84           C  
ATOM    742  O   LYS A  96      -2.084  26.648 -34.641  1.00  0.84           O  
ATOM    743  CG  LYS A  96      -2.493  30.257 -36.788  1.00  0.84           C  
ATOM    744  CD  LYS A  96      -3.933  30.743 -36.897  1.00  0.84           C  
ATOM    745  CE  LYS A  96      -4.008  32.136 -37.507  1.00  0.84           C  
ATOM    746  NZ  LYS A  96      -5.418  32.618 -37.612  1.00  0.84           N  
ATOM    747  N   ILE A  97       0.051  26.327 -35.113  1.00  0.85           N  
ATOM    748  CA  ILE A  97       0.137  25.056 -34.402  1.00  0.85           C  
ATOM    749  C   ILE A  97       1.323  25.082 -33.440  1.00  0.85           C  
ATOM    750  CB  ILE A  97       0.267  23.868 -35.381  1.00  0.85           C  
ATOM    751  O   ILE A  97       2.296  25.805 -33.665  1.00  0.85           O  
ATOM    752  CG1 ILE A  97       1.497  24.047 -36.278  1.00  0.85           C  
ATOM    753  CG2 ILE A  97      -1.006  23.718 -36.220  1.00  0.85           C  
ATOM    754  CD1 ILE A  97       1.823  22.829 -37.131  1.00  0.85           C  
ATOM    755  N   ASN A  98       1.194  24.266 -32.271  1.00  0.87           N  
ATOM    756  CA  ASN A  98       2.261  24.082 -31.292  1.00  0.87           C  
ATOM    757  C   ASN A  98       3.063  22.814 -31.570  1.00  0.87           C  
ATOM    758  CB  ASN A  98       1.688  24.047 -29.874  1.00  0.87           C  
ATOM    759  O   ASN A  98       2.490  21.742 -31.770  1.00  0.87           O  
ATOM    760  CG  ASN A  98       0.907  25.300 -29.529  1.00  0.87           C  
ATOM    761  ND2 ASN A  98      -0.380  25.138 -29.248  1.00  0.87           N  
ATOM    762  OD1 ASN A  98       1.456  26.405 -29.516  1.00  0.87           O  
ATOM    763  N   LEU A  99       4.450  23.024 -31.620  1.00  0.86           N  
ATOM    764  CA  LEU A  99       5.248  21.890 -32.072  1.00  0.86           C  
ATOM    765  C   LEU A  99       6.335  21.551 -31.057  1.00  0.86           C  
ATOM    766  CB  LEU A  99       5.881  22.188 -33.434  1.00  0.86           C  
ATOM    767  O   LEU A  99       6.965  22.449 -30.493  1.00  0.86           O  
ATOM    768  CG  LEU A  99       4.913  22.420 -34.595  1.00  0.86           C  
ATOM    769  CD1 LEU A  99       5.628  23.113 -35.750  1.00  0.86           C  
ATOM    770  CD2 LEU A  99       4.300  21.101 -35.053  1.00  0.86           C  
ATOM    771  N   CYS A 100       6.505  20.200 -30.782  1.00  0.88           N  
ATOM    772  CA  CYS A 100       7.661  19.736 -30.023  1.00  0.88           C  
ATOM    773  C   CYS A 100       8.920  19.752 -30.881  1.00  0.88           C  
ATOM    774  CB  CYS A 100       7.418  18.326 -29.485  1.00  0.88           C  
ATOM    775  O   CYS A 100       8.856  20.027 -32.081  1.00  0.88           O  
ATOM    776  SG  CYS A 100       7.513  17.039 -30.747  1.00  0.88           S  
ATOM    777  N   LEU A 101       9.991  19.550 -30.255  1.00  0.83           N  
ATOM    778  CA  LEU A 101      11.268  19.628 -30.956  1.00  0.83           C  
ATOM    779  C   LEU A 101      11.289  18.685 -32.154  1.00  0.83           C  
ATOM    780  CB  LEU A 101      12.421  19.292 -30.007  1.00  0.83           C  
ATOM    781  O   LEU A 101      11.703  19.075 -33.249  1.00  0.83           O  
ATOM    782  CG  LEU A 101      13.833  19.424 -30.583  1.00  0.83           C  
ATOM    783  CD1 LEU A 101      14.098  20.864 -31.010  1.00  0.83           C  
ATOM    784  CD2 LEU A 101      14.870  18.963 -29.565  1.00  0.83           C  
ATOM    785  N   GLU A 102      10.786  17.575 -31.943  1.00  0.83           N  
ATOM    786  CA  GLU A 102      10.818  16.549 -32.981  1.00  0.83           C  
ATOM    787  C   GLU A 102       9.859  16.885 -34.119  1.00  0.83           C  
ATOM    788  CB  GLU A 102      10.476  15.178 -32.392  1.00  0.83           C  
ATOM    789  O   GLU A 102      10.208  16.749 -35.293  1.00  0.83           O  
ATOM    790  CG  GLU A 102      10.795  14.014 -33.319  1.00  0.83           C  
ATOM    791  CD  GLU A 102      12.271  13.911 -33.668  1.00  0.83           C  
ATOM    792  OE1 GLU A 102      12.600  13.467 -34.791  1.00  0.83           O  
ATOM    793  OE2 GLU A 102      13.106  14.277 -32.810  1.00  0.83           O  
ATOM    794  N   CYS A 103       8.735  17.328 -33.780  1.00  0.86           N  
ATOM    795  CA  CYS A 103       7.729  17.665 -34.782  1.00  0.86           C  
ATOM    796  C   CYS A 103       8.120  18.926 -35.544  1.00  0.86           C  
ATOM    797  CB  CYS A 103       6.363  17.858 -34.125  1.00  0.86           C  
ATOM    798  O   CYS A 103       7.822  19.055 -36.732  1.00  0.86           O  
ATOM    799  SG  CYS A 103       5.588  16.316 -33.591  1.00  0.86           S  
ATOM    800  N   GLN A 104       8.784  19.773 -34.867  1.00  0.87           N  
ATOM    801  CA  GLN A 104       9.288  20.958 -35.553  1.00  0.87           C  
ATOM    802  C   GLN A 104      10.327  20.584 -36.606  1.00  0.87           C  
ATOM    803  CB  GLN A 104       9.888  21.945 -34.550  1.00  0.87           C  
ATOM    804  O   GLN A 104      10.296  21.097 -37.726  1.00  0.87           O  
ATOM    805  CG  GLN A 104      10.469  23.197 -35.192  1.00  0.87           C  
ATOM    806  CD  GLN A 104      11.182  24.092 -34.195  1.00  0.87           C  
ATOM    807  NE2 GLN A 104      11.441  25.333 -34.592  1.00  0.87           N  
ATOM    808  OE1 GLN A 104      11.495  23.671 -33.077  1.00  0.87           O  
ATOM    809  N   LYS A 105      11.224  19.696 -36.262  1.00  0.84           N  
ATOM    810  CA  LYS A 105      12.274  19.262 -37.180  1.00  0.84           C  
ATOM    811  C   LYS A 105      11.683  18.558 -38.398  1.00  0.84           C  
ATOM    812  CB  LYS A 105      13.261  18.336 -36.468  1.00  0.84           C  
ATOM    813  O   LYS A 105      12.136  18.769 -39.525  1.00  0.84           O  
ATOM    814  CG  LYS A 105      14.234  19.059 -35.548  1.00  0.84           C  
ATOM    815  CD  LYS A 105      15.238  18.095 -34.928  1.00  0.84           C  
ATOM    816  CE  LYS A 105      16.149  18.800 -33.932  1.00  0.84           C  
ATOM    817  NZ  LYS A 105      17.113  17.852 -33.297  1.00  0.84           N  
ATOM    818  N   ARG A 106      10.677  17.950 -38.152  1.00  0.84           N  
ATOM    819  CA  ARG A 106      10.068  17.136 -39.199  1.00  0.84           C  
ATOM    820  C   ARG A 106       9.228  17.993 -40.140  1.00  0.84           C  
ATOM    821  CB  ARG A 106       9.206  16.029 -38.588  1.00  0.84           C  
ATOM    822  O   ARG A 106       9.258  17.800 -41.357  1.00  0.84           O  
ATOM    823  CG  ARG A 106      10.006  14.862 -38.031  1.00  0.84           C  
ATOM    824  CD  ARG A 106       9.100  13.752 -37.517  1.00  0.84           C  
ATOM    825  NE  ARG A 106       9.864  12.688 -36.873  1.00  0.84           N  
ATOM    826  NH1 ARG A 106       8.017  11.413 -36.322  1.00  0.84           N  
ATOM    827  NH2 ARG A 106      10.121  10.695 -35.760  1.00  0.84           N  
ATOM    828  CZ  ARG A 106       9.332  11.601 -36.320  1.00  0.84           C  
ATOM    829  N   THR A 107       8.561  18.940 -39.583  1.00  0.83           N  
ATOM    830  CA  THR A 107       7.548  19.625 -40.377  1.00  0.83           C  
ATOM    831  C   THR A 107       8.024  21.019 -40.775  1.00  0.83           C  
ATOM    832  CB  THR A 107       6.217  19.734 -39.611  1.00  0.83           C  
ATOM    833  O   THR A 107       7.570  21.574 -41.778  1.00  0.83           O  
ATOM    834  CG2 THR A 107       5.605  18.357 -39.373  1.00  0.83           C  
ATOM    835  OG1 THR A 107       6.451  20.366 -38.346  1.00  0.83           O  
ATOM    836  N   HIS A 108       9.100  21.469 -40.003  1.00  0.84           N  
ATOM    837  CA  HIS A 108       9.464  22.862 -40.237  1.00  0.84           C  
ATOM    838  C   HIS A 108      10.963  23.008 -40.476  1.00  0.84           C  
ATOM    839  CB  HIS A 108       9.033  23.734 -39.056  1.00  0.84           C  
ATOM    840  O   HIS A 108      11.506  24.111 -40.383  1.00  0.84           O  
ATOM    841  CG  HIS A 108       7.564  24.017 -39.023  1.00  0.84           C  
ATOM    842  CD2 HIS A 108       6.867  25.136 -39.330  1.00  0.84           C  
ATOM    843  ND1 HIS A 108       6.635  23.077 -38.632  1.00  0.84           N  
ATOM    844  CE1 HIS A 108       5.426  23.609 -38.701  1.00  0.84           C  
ATOM    845  NE2 HIS A 108       5.539  24.857 -39.122  1.00  0.84           N  
ATOM    846  N   SER A 109      11.769  21.806 -40.760  1.00  0.73           N  
ATOM    847  CA  SER A 109      13.212  21.802 -40.981  1.00  0.73           C  
ATOM    848  C   SER A 109      13.543  21.750 -42.468  1.00  0.73           C  
ATOM    849  CB  SER A 109      13.861  20.618 -40.264  1.00  0.73           C  
ATOM    850  O   SER A 109      14.644  22.125 -42.878  1.00  0.73           O  
ATOM    851  OG  SER A 109      13.524  20.618 -38.887  1.00  0.73           O  
ATOM    852  N   GLY A 110      12.531  21.651 -43.472  1.00  0.69           N  
ATOM    853  CA  GLY A 110      12.777  21.552 -44.901  1.00  0.69           C  
ATOM    854  C   GLY A 110      11.666  22.152 -45.742  1.00  0.69           C  
ATOM    855  O   GLY A 110      10.547  22.338 -45.259  1.00  0.69           O  
ATOM    856  N   GLY A 111      11.958  22.939 -46.825  1.00  0.74           N  
ATOM    857  CA  GLY A 111      11.019  23.484 -47.793  1.00  0.74           C  
ATOM    858  C   GLY A 111      10.572  24.895 -47.462  1.00  0.74           C  
ATOM    859  O   GLY A 111      11.333  25.673 -46.882  1.00  0.74           O  
ATOM    860  N   ASN A 112       9.322  25.382 -47.997  1.00  0.74           N  
ATOM    861  CA  ASN A 112       8.691  26.693 -47.894  1.00  0.74           C  
ATOM    862  C   ASN A 112       8.291  27.011 -46.457  1.00  0.74           C  
ATOM    863  CB  ASN A 112       7.473  26.777 -48.816  1.00  0.74           C  
ATOM    864  O   ASN A 112       8.099  28.176 -46.104  1.00  0.74           O  
ATOM    865  CG  ASN A 112       7.854  26.887 -50.279  1.00  0.74           C  
ATOM    866  ND2 ASN A 112       6.894  26.641 -51.163  1.00  0.74           N  
ATOM    867  OD1 ASN A 112       9.003  27.191 -50.613  1.00  0.74           O  
ATOM    868  N   LYS A 113       8.326  25.983 -45.542  1.00  0.78           N  
ATOM    869  CA  LYS A 113       7.822  26.201 -44.189  1.00  0.78           C  
ATOM    870  C   LYS A 113       8.950  26.589 -43.238  1.00  0.78           C  
ATOM    871  CB  LYS A 113       7.110  24.949 -43.673  1.00  0.78           C  
ATOM    872  O   LYS A 113       8.701  26.958 -42.088  1.00  0.78           O  
ATOM    873  CG  LYS A 113       5.829  24.612 -44.422  1.00  0.78           C  
ATOM    874  CD  LYS A 113       5.112  23.423 -43.796  1.00  0.78           C  
ATOM    875  CE  LYS A 113       3.846  23.066 -44.563  1.00  0.78           C  
ATOM    876  NZ  LYS A 113       3.149  21.888 -43.965  1.00  0.78           N  
ATOM    877  N   ARG A 114      10.206  26.598 -43.682  1.00  0.76           N  
ATOM    878  CA  ARG A 114      11.368  27.004 -42.896  1.00  0.76           C  
ATOM    879  C   ARG A 114      11.309  28.490 -42.560  1.00  0.76           C  
ATOM    880  CB  ARG A 114      12.663  26.687 -43.648  1.00  0.76           C  
ATOM    881  O   ARG A 114      11.851  28.922 -41.540  1.00  0.76           O  
ATOM    882  CG  ARG A 114      13.908  26.740 -42.778  1.00  0.76           C  
ATOM    883  CD  ARG A 114      15.160  26.369 -43.562  1.00  0.76           C  
ATOM    884  NE  ARG A 114      16.365  26.506 -42.749  1.00  0.76           N  
ATOM    885  NH1 ARG A 114      17.819  25.878 -44.431  1.00  0.76           N  
ATOM    886  NH2 ARG A 114      18.626  26.427 -42.356  1.00  0.76           N  
ATOM    887  CZ  ARG A 114      17.601  26.270 -43.181  1.00  0.76           C  
ATOM    888  N   ARG A 115      10.464  29.218 -43.398  1.00  0.80           N  
ATOM    889  CA  ARG A 115      10.432  30.671 -43.266  1.00  0.80           C  
ATOM    890  C   ARG A 115       9.297  31.113 -42.350  1.00  0.80           C  
ATOM    891  CB  ARG A 115      10.286  31.332 -44.638  1.00  0.80           C  
ATOM    892  O   ARG A 115       9.114  32.308 -42.111  1.00  0.80           O  
ATOM    893  CG  ARG A 115      11.504  31.170 -45.534  1.00  0.80           C  
ATOM    894  CD  ARG A 115      11.416  32.052 -46.772  1.00  0.80           C  
ATOM    895  NE  ARG A 115      11.269  31.259 -47.989  1.00  0.80           N  
ATOM    896  NH1 ARG A 115      12.677  32.575 -49.263  1.00  0.80           N  
ATOM    897  NH2 ARG A 115      11.668  30.737 -50.190  1.00  0.80           N  
ATOM    898  CZ  ARG A 115      11.872  31.525 -49.144  1.00  0.80           C  
ATOM    899  N   HIS A 116       8.515  30.107 -41.910  1.00  0.88           N  
ATOM    900  CA  HIS A 116       7.421  30.484 -41.021  1.00  0.88           C  
ATOM    901  C   HIS A 116       7.949  31.056 -39.710  1.00  0.88           C  
ATOM    902  CB  HIS A 116       6.518  29.281 -40.744  1.00  0.88           C  
ATOM    903  O   HIS A 116       8.903  30.526 -39.136  1.00  0.88           O  
ATOM    904  CG  HIS A 116       5.696  28.863 -41.921  1.00  0.88           C  
ATOM    905  CD2 HIS A 116       5.693  29.299 -43.203  1.00  0.88           C  
ATOM    906  ND1 HIS A 116       4.733  27.880 -41.845  1.00  0.88           N  
ATOM    907  CE1 HIS A 116       4.173  27.729 -43.034  1.00  0.88           C  
ATOM    908  NE2 HIS A 116       4.737  28.578 -43.875  1.00  0.88           N  
ATOM    909  N   PRO A 117       7.471  32.231 -39.295  1.00  0.84           N  
ATOM    910  CA  PRO A 117       7.851  32.804 -38.001  1.00  0.84           C  
ATOM    911  C   PRO A 117       7.424  31.933 -36.822  1.00  0.84           C  
ATOM    912  CB  PRO A 117       7.117  34.147 -37.981  1.00  0.84           C  
ATOM    913  O   PRO A 117       6.265  31.516 -36.745  1.00  0.84           O  
ATOM    914  CG  PRO A 117       6.029  34.003 -38.995  1.00  0.84           C  
ATOM    915  CD  PRO A 117       6.404  32.902 -39.945  1.00  0.84           C  
ATOM    916  N   VAL A 118       8.488  31.483 -36.006  1.00  0.84           N  
ATOM    917  CA  VAL A 118       8.205  30.632 -34.855  1.00  0.84           C  
ATOM    918  C   VAL A 118       8.493  31.395 -33.565  1.00  0.84           C  
ATOM    919  CB  VAL A 118       9.031  29.326 -34.899  1.00  0.84           C  
ATOM    920  O   VAL A 118       9.393  32.237 -33.522  1.00  0.84           O  
ATOM    921  CG1 VAL A 118       8.590  28.447 -36.067  1.00  0.84           C  
ATOM    922  CG2 VAL A 118      10.522  29.642 -34.997  1.00  0.84           C  
ATOM    923  N   THR A 119       7.555  31.251 -32.553  1.00  0.84           N  
ATOM    924  CA  THR A 119       7.725  31.767 -31.200  1.00  0.84           C  
ATOM    925  C   THR A 119       8.167  30.657 -30.250  1.00  0.84           C  
ATOM    926  CB  THR A 119       6.425  32.405 -30.677  1.00  0.84           C  
ATOM    927  O   THR A 119       7.542  29.596 -30.193  1.00  0.84           O  
ATOM    928  CG2 THR A 119       6.652  33.100 -29.339  1.00  0.84           C  
ATOM    929  OG1 THR A 119       5.956  33.369 -31.630  1.00  0.84           O  
ATOM    930  N   VAL A 120       9.320  30.856 -29.558  1.00  0.81           N  
ATOM    931  CA  VAL A 120       9.880  29.859 -28.652  1.00  0.81           C  
ATOM    932  C   VAL A 120       9.295  30.045 -27.254  1.00  0.81           C  
ATOM    933  CB  VAL A 120      11.422  29.941 -28.600  1.00  0.81           C  
ATOM    934  O   VAL A 120       9.173  31.173 -26.770  1.00  0.81           O  
ATOM    935  CG1 VAL A 120      11.989  28.861 -27.681  1.00  0.81           C  
ATOM    936  CG2 VAL A 120      12.009  29.815 -30.005  1.00  0.81           C  
ATOM    937  N   TYR A 121       8.819  28.912 -26.729  1.00  0.78           N  
ATOM    938  CA  TYR A 121       8.344  28.921 -25.350  1.00  0.78           C  
ATOM    939  C   TYR A 121       9.511  28.898 -24.371  1.00  0.78           C  
ATOM    940  CB  TYR A 121       7.421  27.726 -25.091  1.00  0.78           C  
ATOM    941  O   TYR A 121      10.446  28.109 -24.529  1.00  0.78           O  
ATOM    942  CG  TYR A 121       6.107  27.803 -25.830  1.00  0.78           C  
ATOM    943  CD1 TYR A 121       5.125  28.717 -25.452  1.00  0.78           C  
ATOM    944  CD2 TYR A 121       5.843  26.963 -26.906  1.00  0.78           C  
ATOM    945  CE1 TYR A 121       3.912  28.790 -26.128  1.00  0.78           C  
ATOM    946  CE2 TYR A 121       4.634  27.027 -27.590  1.00  0.78           C  
ATOM    947  OH  TYR A 121       2.477  28.010 -27.868  1.00  0.78           O  
ATOM    948  CZ  TYR A 121       3.676  27.942 -27.195  1.00  0.78           C  
ATOM    949  N   ASN A 122       9.998  29.982 -23.587  1.00  0.57           N  
ATOM    950  CA  ASN A 122      11.107  30.064 -22.643  1.00  0.57           C  
ATOM    951  C   ASN A 122      10.757  29.414 -21.308  1.00  0.57           C  
ATOM    952  CB  ASN A 122      11.525  31.521 -22.431  1.00  0.57           C  
ATOM    953  O   ASN A 122       9.813  29.835 -20.636  1.00  0.57           O  
ATOM    954  CG  ASN A 122      12.806  31.873 -23.161  1.00  0.57           C  
ATOM    955  ND2 ASN A 122      13.013  33.161 -23.407  1.00  0.57           N  
ATOM    956  OD1 ASN A 122      13.602  30.995 -23.502  1.00  0.57           O  
ATOM    957  N   VAL A 123      11.206  28.156 -20.912  1.00  0.52           N  
ATOM    958  CA  VAL A 123      11.007  27.278 -19.763  1.00  0.52           C  
ATOM    959  C   VAL A 123      11.873  27.748 -18.597  1.00  0.52           C  
ATOM    960  CB  VAL A 123      11.332  25.807 -20.110  1.00  0.52           C  
ATOM    961  O   VAL A 123      11.528  27.533 -17.433  1.00  0.52           O  
ATOM    962  CG1 VAL A 123      10.865  24.874 -18.994  1.00  0.52           C  
ATOM    963  CG2 VAL A 123      10.690  25.419 -21.440  1.00  0.52           C  
ATOM    964  N   SER A 124      12.545  29.007 -18.570  1.00  0.37           N  
ATOM    965  CA  SER A 124      13.503  29.310 -17.512  1.00  0.37           C  
ATOM    966  C   SER A 124      13.204  30.658 -16.865  1.00  0.37           C  
ATOM    967  CB  SER A 124      14.930  29.304 -18.063  1.00  0.37           C  
ATOM    968  O   SER A 124      13.649  30.928 -15.747  1.00  0.37           O  
ATOM    969  OG  SER A 124      14.922  29.235 -19.478  1.00  0.37           O  
ATOM    970  N   ASN A 125      11.974  31.147 -16.769  1.00  0.30           N  
ATOM    971  CA  ASN A 125      11.761  32.357 -15.983  1.00  0.30           C  
ATOM    972  C   ASN A 125      10.353  32.402 -15.394  1.00  0.30           C  
ATOM    973  CB  ASN A 125      12.021  33.603 -16.832  1.00  0.30           C  
ATOM    974  O   ASN A 125       9.753  33.473 -15.292  1.00  0.30           O  
ATOM    975  CG  ASN A 125      13.479  34.020 -16.825  1.00  0.30           C  
ATOM    976  ND2 ASN A 125      13.857  34.869 -17.773  1.00  0.30           N  
ATOM    977  OD1 ASN A 125      14.258  33.582 -15.974  1.00  0.30           O  
ATOM    978  N   LEU A 126       9.857  31.399 -14.635  1.00  0.38           N  
ATOM    979  CA  LEU A 126       8.451  31.141 -14.347  1.00  0.38           C  
ATOM    980  C   LEU A 126       8.208  31.065 -12.844  1.00  0.38           C  
ATOM    981  CB  LEU A 126       7.997  29.840 -15.016  1.00  0.38           C  
ATOM    982  O   LEU A 126       7.679  30.069 -12.346  1.00  0.38           O  
ATOM    983  CG  LEU A 126       6.758  29.932 -15.907  1.00  0.38           C  
ATOM    984  CD1 LEU A 126       7.165  30.015 -17.374  1.00  0.38           C  
ATOM    985  CD2 LEU A 126       5.838  28.740 -15.668  1.00  0.38           C  
ATOM    986  N   GLN A 127       8.826  31.883 -11.894  1.00  0.32           N  
ATOM    987  CA  GLN A 127       8.391  31.860 -10.501  1.00  0.32           C  
ATOM    988  C   GLN A 127       8.034  33.261 -10.014  1.00  0.32           C  
ATOM    989  CB  GLN A 127       9.476  31.254  -9.610  1.00  0.32           C  
ATOM    990  O   GLN A 127       7.199  33.419  -9.120  1.00  0.32           O  
ATOM    991  CG  GLN A 127       8.935  30.561  -8.367  1.00  0.32           C  
ATOM    992  CD  GLN A 127       9.227  29.072  -8.351  1.00  0.32           C  
ATOM    993  NE2 GLN A 127       8.748  28.384  -7.320  1.00  0.32           N  
ATOM    994  OE1 GLN A 127       9.878  28.544  -9.258  1.00  0.32           O  
ATOM    995  N   GLU A 128       7.563  34.317 -10.811  1.00  0.31           N  
ATOM    996  CA  GLU A 128       7.416  35.551 -10.045  1.00  0.31           C  
ATOM    997  C   GLU A 128       6.332  36.445 -10.641  1.00  0.31           C  
ATOM    998  CB  GLU A 128       8.745  36.307  -9.983  1.00  0.31           C  
ATOM    999  O   GLU A 128       5.692  37.217  -9.924  1.00  0.31           O  
ATOM   1000  CG  GLU A 128       9.466  36.175  -8.650  1.00  0.31           C  
ATOM   1001  CD  GLU A 128      10.821  36.865  -8.629  1.00  0.31           C  
ATOM   1002  OE1 GLU A 128      11.519  36.800  -7.592  1.00  0.31           O  
ATOM   1003  OE2 GLU A 128      11.187  37.476  -9.658  1.00  0.31           O  
ATOM   1004  N   SER A 129       5.181  35.961 -11.371  1.00  0.32           N  
ATOM   1005  CA  SER A 129       4.326  37.074 -11.771  1.00  0.32           C  
ATOM   1006  C   SER A 129       2.888  36.616 -11.987  1.00  0.32           C  
ATOM   1007  CB  SER A 129       4.859  37.728 -13.046  1.00  0.32           C  
ATOM   1008  O   SER A 129       1.989  37.441 -12.167  1.00  0.32           O  
ATOM   1009  OG  SER A 129       5.043  36.763 -14.067  1.00  0.32           O  
ATOM   1010  N   LEU A 130       2.198  35.673 -11.137  1.00  0.38           N  
ATOM   1011  CA  LEU A 130       0.784  35.398 -11.368  1.00  0.38           C  
ATOM   1012  C   LEU A 130       0.071  35.079 -10.058  1.00  0.38           C  
ATOM   1013  CB  LEU A 130       0.617  34.236 -12.350  1.00  0.38           C  
ATOM   1014  O   LEU A 130      -0.725  34.140  -9.993  1.00  0.38           O  
ATOM   1015  CG  LEU A 130       0.972  34.525 -13.810  1.00  0.38           C  
ATOM   1016  CD1 LEU A 130       1.152  33.220 -14.579  1.00  0.38           C  
ATOM   1017  CD2 LEU A 130      -0.100  35.392 -14.460  1.00  0.38           C  
ATOM   1018  N   GLU A 131       0.380  35.608  -8.891  1.00  0.38           N  
ATOM   1019  CA  GLU A 131      -0.108  35.489  -7.520  1.00  0.38           C  
ATOM   1020  C   GLU A 131      -1.111  36.592  -7.194  1.00  0.38           C  
ATOM   1021  CB  GLU A 131       1.058  35.529  -6.529  1.00  0.38           C  
ATOM   1022  O   GLU A 131      -1.796  36.533  -6.171  1.00  0.38           O  
ATOM   1023  CG  GLU A 131       1.930  34.282  -6.555  1.00  0.38           C  
ATOM   1024  CD  GLU A 131       3.083  34.335  -5.565  1.00  0.38           C  
ATOM   1025  OE1 GLU A 131       3.805  33.323  -5.420  1.00  0.38           O  
ATOM   1026  OE2 GLU A 131       3.265  35.397  -4.929  1.00  0.38           O  
ATOM   1027  N   ALA A 132      -2.041  37.168  -8.068  1.00  0.36           N  
ATOM   1028  CA  ALA A 132      -2.654  38.290  -7.362  1.00  0.36           C  
ATOM   1029  C   ALA A 132      -4.173  38.263  -7.504  1.00  0.36           C  
ATOM   1030  CB  ALA A 132      -2.098  39.614  -7.881  1.00  0.36           C  
ATOM   1031  O   ALA A 132      -4.897  38.586  -6.559  1.00  0.36           O  
ATOM   1032  N   GLU A 133      -4.906  37.118  -7.980  1.00  0.39           N  
ATOM   1033  CA  GLU A 133      -6.350  37.323  -7.920  1.00  0.39           C  
ATOM   1034  C   GLU A 133      -7.078  36.024  -7.584  1.00  0.39           C  
ATOM   1035  CB  GLU A 133      -6.869  37.889  -9.244  1.00  0.39           C  
ATOM   1036  O   GLU A 133      -8.096  36.039  -6.888  1.00  0.39           O  
ATOM   1037  CG  GLU A 133      -6.740  39.401  -9.359  1.00  0.39           C  
ATOM   1038  CD  GLU A 133      -7.442  39.972 -10.580  1.00  0.39           C  
ATOM   1039  OE1 GLU A 133      -7.475  41.214 -10.736  1.00  0.39           O  
ATOM   1040  OE2 GLU A 133      -7.965  39.172 -11.387  1.00  0.39           O  
ATOM   1041  N   GLU A 134      -6.668  34.661  -7.521  1.00  0.41           N  
ATOM   1042  CA  GLU A 134      -6.958  33.323  -7.016  1.00  0.41           C  
ATOM   1043  C   GLU A 134      -6.151  33.021  -5.756  1.00  0.41           C  
ATOM   1044  CB  GLU A 134      -6.671  32.269  -8.089  1.00  0.41           C  
ATOM   1045  O   GLU A 134      -6.507  32.129  -4.983  1.00  0.41           O  
ATOM   1046  CG  GLU A 134      -7.850  31.993  -9.010  1.00  0.41           C  
ATOM   1047  CD  GLU A 134      -7.620  30.813  -9.942  1.00  0.41           C  
ATOM   1048  OE1 GLU A 134      -8.557  30.430 -10.679  1.00  0.41           O  
ATOM   1049  OE2 GLU A 134      -6.494  30.267  -9.934  1.00  0.41           O  
ATOM   1050  N   MET A 135      -5.256  33.946  -5.367  1.00  0.47           N  
ATOM   1051  CA  MET A 135      -4.348  33.919  -4.224  1.00  0.47           C  
ATOM   1052  C   MET A 135      -5.081  34.288  -2.938  1.00  0.47           C  
ATOM   1053  CB  MET A 135      -3.172  34.871  -4.447  1.00  0.47           C  
ATOM   1054  O   MET A 135      -4.798  33.731  -1.876  1.00  0.47           O  
ATOM   1055  CG  MET A 135      -1.813  34.195  -4.376  1.00  0.47           C  
ATOM   1056  SD  MET A 135      -0.429  35.399  -4.335  1.00  0.47           S  
ATOM   1057  CE  MET A 135      -1.030  36.534  -3.053  1.00  0.47           C  
ATOM   1058  N   ASP A 136      -6.400  34.763  -3.151  1.00  0.64           N  
ATOM   1059  CA  ASP A 136      -6.898  35.256  -1.870  1.00  0.64           C  
ATOM   1060  C   ASP A 136      -7.667  34.168  -1.124  1.00  0.64           C  
ATOM   1061  CB  ASP A 136      -7.789  36.482  -2.077  1.00  0.64           C  
ATOM   1062  O   ASP A 136      -7.469  33.973   0.077  1.00  0.64           O  
ATOM   1063  CG  ASP A 136      -8.207  37.138  -0.772  1.00  0.64           C  
ATOM   1064  OD1 ASP A 136      -7.361  37.283   0.136  1.00  0.64           O  
ATOM   1065  OD2 ASP A 136      -9.394  37.511  -0.650  1.00  0.64           O  
ATOM   1066  N   GLU A 137      -8.439  33.244  -1.914  1.00  0.72           N  
ATOM   1067  CA  GLU A 137      -9.225  32.211  -1.246  1.00  0.72           C  
ATOM   1068  C   GLU A 137      -8.361  31.004  -0.890  1.00  0.72           C  
ATOM   1069  CB  GLU A 137     -10.400  31.776  -2.126  1.00  0.72           C  
ATOM   1070  O   GLU A 137      -8.495  30.438   0.196  1.00  0.72           O  
ATOM   1071  CG  GLU A 137     -11.633  32.656  -1.983  1.00  0.72           C  
ATOM   1072  CD  GLU A 137     -12.165  32.718  -0.560  1.00  0.72           C  
ATOM   1073  OE1 GLU A 137     -12.713  33.771  -0.161  1.00  0.72           O  
ATOM   1074  OE2 GLU A 137     -12.032  31.705   0.163  1.00  0.72           O  
ATOM   1075  N   GLU A 138      -7.537  30.517  -1.763  1.00  0.75           N  
ATOM   1076  CA  GLU A 138      -6.608  29.430  -1.465  1.00  0.75           C  
ATOM   1077  C   GLU A 138      -5.619  29.832  -0.375  1.00  0.75           C  
ATOM   1078  CB  GLU A 138      -5.854  29.007  -2.729  1.00  0.75           C  
ATOM   1079  O   GLU A 138      -5.298  29.031   0.505  1.00  0.75           O  
ATOM   1080  CG  GLU A 138      -4.985  27.772  -2.541  1.00  0.75           C  
ATOM   1081  CD  GLU A 138      -4.598  27.105  -3.852  1.00  0.75           C  
ATOM   1082  OE1 GLU A 138      -3.911  26.059  -3.821  1.00  0.75           O  
ATOM   1083  OE2 GLU A 138      -4.986  27.633  -4.918  1.00  0.75           O  
ATOM   1084  N   THR A 139      -5.190  31.175  -0.539  1.00  0.78           N  
ATOM   1085  CA  THR A 139      -4.295  31.697   0.488  1.00  0.78           C  
ATOM   1086  C   THR A 139      -4.983  31.709   1.850  1.00  0.78           C  
ATOM   1087  CB  THR A 139      -3.813  33.117   0.140  1.00  0.78           C  
ATOM   1088  O   THR A 139      -4.374  31.360   2.863  1.00  0.78           O  
ATOM   1089  CG2 THR A 139      -2.701  33.567   1.082  1.00  0.78           C  
ATOM   1090  OG1 THR A 139      -3.320  33.132  -1.205  1.00  0.78           O  
ATOM   1091  N   LYS A 140      -6.228  32.049   1.762  1.00  0.82           N  
ATOM   1092  CA  LYS A 140      -7.010  32.046   2.995  1.00  0.82           C  
ATOM   1093  C   LYS A 140      -7.151  30.632   3.553  1.00  0.82           C  
ATOM   1094  CB  LYS A 140      -8.392  32.656   2.757  1.00  0.82           C  
ATOM   1095  O   LYS A 140      -6.984  30.414   4.754  1.00  0.82           O  
ATOM   1096  CG  LYS A 140      -9.111  33.076   4.030  1.00  0.82           C  
ATOM   1097  CD  LYS A 140     -10.457  33.722   3.725  1.00  0.82           C  
ATOM   1098  CE  LYS A 140     -11.209  34.077   5.000  1.00  0.82           C  
ATOM   1099  NZ  LYS A 140     -12.501  34.767   4.707  1.00  0.82           N  
ATOM   1100  N   ARG A 141      -7.469  29.673   2.709  1.00  0.87           N  
ATOM   1101  CA  ARG A 141      -7.596  28.282   3.130  1.00  0.87           C  
ATOM   1102  C   ARG A 141      -6.269  27.747   3.660  1.00  0.87           C  
ATOM   1103  CB  ARG A 141      -8.086  27.411   1.971  1.00  0.87           C  
ATOM   1104  O   ARG A 141      -6.238  27.034   4.665  1.00  0.87           O  
ATOM   1105  CG  ARG A 141      -9.530  27.671   1.573  1.00  0.87           C  
ATOM   1106  CD  ARG A 141      -9.981  26.746   0.451  1.00  0.87           C  
ATOM   1107  NE  ARG A 141     -11.409  26.886   0.180  1.00  0.87           N  
ATOM   1108  NH1 ARG A 141     -11.418  25.436  -1.619  1.00  0.87           N  
ATOM   1109  NH2 ARG A 141     -13.359  26.459  -0.956  1.00  0.87           N  
ATOM   1110  CZ  ARG A 141     -12.059  26.260  -0.798  1.00  0.87           C  
ATOM   1111  N   LYS A 142      -5.205  28.153   2.978  1.00  0.86           N  
ATOM   1112  CA  LYS A 142      -3.871  27.745   3.407  1.00  0.86           C  
ATOM   1113  C   LYS A 142      -3.541  28.308   4.787  1.00  0.86           C  
ATOM   1114  CB  LYS A 142      -2.819  28.196   2.392  1.00  0.86           C  
ATOM   1115  O   LYS A 142      -2.963  27.613   5.625  1.00  0.86           O  
ATOM   1116  CG  LYS A 142      -2.639  27.241   1.222  1.00  0.86           C  
ATOM   1117  CD  LYS A 142      -1.505  27.686   0.306  1.00  0.86           C  
ATOM   1118  CE  LYS A 142      -1.359  26.761  -0.894  1.00  0.86           C  
ATOM   1119  NZ  LYS A 142      -0.236  27.181  -1.784  1.00  0.86           N  
ATOM   1120  N   LYS A 143      -3.932  29.540   4.962  1.00  0.87           N  
ATOM   1121  CA  LYS A 143      -3.686  30.190   6.246  1.00  0.87           C  
ATOM   1122  C   LYS A 143      -4.438  29.485   7.372  1.00  0.87           C  
ATOM   1123  CB  LYS A 143      -4.089  31.664   6.188  1.00  0.87           C  
ATOM   1124  O   LYS A 143      -3.923  29.356   8.484  1.00  0.87           O  
ATOM   1125  CG  LYS A 143      -2.996  32.585   5.667  1.00  0.87           C  
ATOM   1126  CD  LYS A 143      -3.411  34.048   5.751  1.00  0.87           C  
ATOM   1127  CE  LYS A 143      -2.359  34.964   5.139  1.00  0.87           C  
ATOM   1128  NZ  LYS A 143      -2.755  36.401   5.233  1.00  0.87           N  
ATOM   1129  N   MET A 144      -5.591  28.916   7.109  1.00  0.89           N  
ATOM   1130  CA  MET A 144      -6.411  28.252   8.119  1.00  0.89           C  
ATOM   1131  C   MET A 144      -5.756  26.955   8.584  1.00  0.89           C  
ATOM   1132  CB  MET A 144      -7.810  27.963   7.571  1.00  0.89           C  
ATOM   1133  O   MET A 144      -6.037  26.472   9.682  1.00  0.89           O  
ATOM   1134  CG  MET A 144      -8.655  29.209   7.362  1.00  0.89           C  
ATOM   1135  SD  MET A 144     -10.287  28.834   6.613  1.00  0.89           S  
ATOM   1136  CE  MET A 144     -11.081  27.966   7.994  1.00  0.89           C  
ATOM   1137  N   THR A 145      -4.931  26.417   7.749  1.00  0.91           N  
ATOM   1138  CA  THR A 145      -4.394  25.097   8.062  1.00  0.91           C  
ATOM   1139  C   THR A 145      -2.971  25.206   8.600  1.00  0.91           C  
ATOM   1140  CB  THR A 145      -4.410  24.181   6.825  1.00  0.91           C  
ATOM   1141  O   THR A 145      -2.339  24.193   8.909  1.00  0.91           O  
ATOM   1142  CG2 THR A 145      -5.831  23.982   6.305  1.00  0.91           C  
ATOM   1143  OG1 THR A 145      -3.613  24.770   5.790  1.00  0.91           O  
ATOM   1144  N   GLU A 146      -2.450  26.367   8.845  1.00  0.88           N  
ATOM   1145  CA  GLU A 146      -1.055  26.624   9.192  1.00  0.88           C  
ATOM   1146  C   GLU A 146      -0.727  26.095  10.586  1.00  0.88           C  
ATOM   1147  CB  GLU A 146      -0.748  28.121   9.111  1.00  0.88           C  
ATOM   1148  O   GLU A 146       0.391  25.641  10.836  1.00  0.88           O  
ATOM   1149  CG  GLU A 146      -0.330  28.589   7.725  1.00  0.88           C  
ATOM   1150  CD  GLU A 146      -0.035  30.080   7.659  1.00  0.88           C  
ATOM   1151  OE1 GLU A 146       0.350  30.574   6.575  1.00  0.88           O  
ATOM   1152  OE2 GLU A 146      -0.190  30.758   8.699  1.00  0.88           O  
ATOM   1153  N   LYS A 147      -1.746  26.027  11.435  1.00  0.88           N  
ATOM   1154  CA  LYS A 147      -1.490  25.666  12.826  1.00  0.88           C  
ATOM   1155  C   LYS A 147      -1.915  24.227  13.107  1.00  0.88           C  
ATOM   1156  CB  LYS A 147      -2.219  26.621  13.772  1.00  0.88           C  
ATOM   1157  O   LYS A 147      -1.827  23.759  14.244  1.00  0.88           O  
ATOM   1158  CG  LYS A 147      -1.712  28.055  13.716  1.00  0.88           C  
ATOM   1159  CD  LYS A 147      -2.408  28.934  14.747  1.00  0.88           C  
ATOM   1160  CE  LYS A 147      -1.898  30.368  14.695  1.00  0.88           C  
ATOM   1161  NZ  LYS A 147      -2.590  31.239  15.691  1.00  0.88           N  
ATOM   1162  N   VAL A 148      -2.290  23.557  12.066  1.00  0.94           N  
ATOM   1163  CA  VAL A 148      -2.814  22.207  12.247  1.00  0.94           C  
ATOM   1164  C   VAL A 148      -1.662  21.235  12.493  1.00  0.94           C  
ATOM   1165  CB  VAL A 148      -3.644  21.752  11.025  1.00  0.94           C  
ATOM   1166  O   VAL A 148      -0.640  21.287  11.805  1.00  0.94           O  
ATOM   1167  CG1 VAL A 148      -4.070  20.293  11.176  1.00  0.94           C  
ATOM   1168  CG2 VAL A 148      -4.865  22.653  10.846  1.00  0.94           C  
ATOM   1169  N   VAL A 149      -1.855  20.352  13.514  1.00  0.94           N  
ATOM   1170  CA  VAL A 149      -0.864  19.325  13.816  1.00  0.94           C  
ATOM   1171  C   VAL A 149      -1.551  17.968  13.951  1.00  0.94           C  
ATOM   1172  CB  VAL A 149      -0.078  19.655  15.104  1.00  0.94           C  
ATOM   1173  O   VAL A 149      -2.734  17.895  14.292  1.00  0.94           O  
ATOM   1174  CG1 VAL A 149       0.804  20.886  14.898  1.00  0.94           C  
ATOM   1175  CG2 VAL A 149      -1.037  19.871  16.273  1.00  0.94           C  
ATOM   1176  N   SER A 150      -0.787  16.971  13.626  1.00  0.95           N  
ATOM   1177  CA  SER A 150      -1.318  15.623  13.804  1.00  0.95           C  
ATOM   1178  C   SER A 150      -0.909  15.041  15.153  1.00  0.95           C  
ATOM   1179  CB  SER A 150      -0.839  14.705  12.678  1.00  0.95           C  
ATOM   1180  O   SER A 150       0.052  15.505  15.769  1.00  0.95           O  
ATOM   1181  OG  SER A 150       0.566  14.532  12.733  1.00  0.95           O  
ATOM   1182  N   PHE A 151      -1.690  14.067  15.714  1.00  0.95           N  
ATOM   1183  CA  PHE A 151      -1.366  13.383  16.960  1.00  0.95           C  
ATOM   1184  C   PHE A 151      -1.722  11.903  16.873  1.00  0.95           C  
ATOM   1185  CB  PHE A 151      -2.100  14.031  18.138  1.00  0.95           C  
ATOM   1186  O   PHE A 151      -2.557  11.507  16.058  1.00  0.95           O  
ATOM   1187  CG  PHE A 151      -3.596  13.890  18.073  1.00  0.95           C  
ATOM   1188  CD1 PHE A 151      -4.365  14.807  17.367  1.00  0.95           C  
ATOM   1189  CD2 PHE A 151      -4.235  12.839  18.718  1.00  0.95           C  
ATOM   1190  CE1 PHE A 151      -5.751  14.679  17.306  1.00  0.95           C  
ATOM   1191  CE2 PHE A 151      -5.619  12.704  18.661  1.00  0.95           C  
ATOM   1192  CZ  PHE A 151      -6.375  13.625  17.955  1.00  0.95           C  
ATOM   1193  N   LEU A 152      -1.034  11.112  17.716  1.00  0.92           N  
ATOM   1194  CA  LEU A 152      -1.272   9.674  17.759  1.00  0.92           C  
ATOM   1195  C   LEU A 152      -2.561   9.359  18.512  1.00  0.92           C  
ATOM   1196  CB  LEU A 152      -0.093   8.954  18.419  1.00  0.92           C  
ATOM   1197  O   LEU A 152      -2.668   9.636  19.709  1.00  0.92           O  
ATOM   1198  CG  LEU A 152      -0.165   7.427  18.456  1.00  0.92           C  
ATOM   1199  CD1 LEU A 152      -0.141   6.861  17.040  1.00  0.92           C  
ATOM   1200  CD2 LEU A 152       0.981   6.857  19.285  1.00  0.92           C  
ATOM   1201  N   LEU A 153      -3.496   8.749  17.799  1.00  0.93           N  
ATOM   1202  CA  LEU A 153      -4.803   8.432  18.365  1.00  0.93           C  
ATOM   1203  C   LEU A 153      -4.822   7.015  18.929  1.00  0.93           C  
ATOM   1204  CB  LEU A 153      -5.898   8.587  17.306  1.00  0.93           C  
ATOM   1205  O   LEU A 153      -5.237   6.803  20.071  1.00  0.93           O  
ATOM   1206  CG  LEU A 153      -7.326   8.280  17.757  1.00  0.93           C  
ATOM   1207  CD1 LEU A 153      -7.730   9.204  18.902  1.00  0.93           C  
ATOM   1208  CD2 LEU A 153      -8.297   8.412  16.589  1.00  0.93           C  
ATOM   1209  N   VAL A 154      -4.335   6.069  18.137  1.00  0.89           N  
ATOM   1210  CA  VAL A 154      -4.218   4.669  18.535  1.00  0.89           C  
ATOM   1211  C   VAL A 154      -2.807   4.165  18.242  1.00  0.89           C  
ATOM   1212  CB  VAL A 154      -5.261   3.786  17.813  1.00  0.89           C  
ATOM   1213  O   VAL A 154      -2.290   4.354  17.139  1.00  0.89           O  
ATOM   1214  CG1 VAL A 154      -5.166   2.339  18.292  1.00  0.89           C  
ATOM   1215  CG2 VAL A 154      -6.669   4.334  18.036  1.00  0.89           C  
ATOM   1216  N   ASP A 155      -2.278   3.451  19.282  1.00  0.85           N  
ATOM   1217  CA  ASP A 155      -0.893   3.028  19.100  1.00  0.85           C  
ATOM   1218  C   ASP A 155      -0.822   1.617  18.521  1.00  0.85           C  
ATOM   1219  CB  ASP A 155      -0.134   3.091  20.426  1.00  0.85           C  
ATOM   1220  O   ASP A 155      -1.843   1.049  18.128  1.00  0.85           O  
ATOM   1221  CG  ASP A 155      -0.631   2.079  21.444  1.00  0.85           C  
ATOM   1222  OD1 ASP A 155      -1.375   1.149  21.065  1.00  0.85           O  
ATOM   1223  OD2 ASP A 155      -0.278   2.215  22.635  1.00  0.85           O  
ATOM   1224  N   GLU A 156       0.299   0.971  18.377  1.00  0.75           N  
ATOM   1225  CA  GLU A 156       0.568  -0.326  17.762  1.00  0.75           C  
ATOM   1226  C   GLU A 156      -0.067  -1.459  18.564  1.00  0.75           C  
ATOM   1227  CB  GLU A 156       2.075  -0.556  17.629  1.00  0.75           C  
ATOM   1228  O   GLU A 156      -0.248  -2.564  18.050  1.00  0.75           O  
ATOM   1229  CG  GLU A 156       2.811  -0.602  18.961  1.00  0.75           C  
ATOM   1230  CD  GLU A 156       3.506   0.705  19.307  1.00  0.75           C  
ATOM   1231  OE1 GLU A 156       4.475   0.686  20.100  1.00  0.75           O  
ATOM   1232  OE2 GLU A 156       3.078   1.757  18.782  1.00  0.75           O  
ATOM   1233  N   ASN A 157      -0.300  -1.148  19.774  1.00  0.77           N  
ATOM   1234  CA  ASN A 157      -0.898  -2.170  20.626  1.00  0.77           C  
ATOM   1235  C   ASN A 157      -2.416  -2.026  20.694  1.00  0.77           C  
ATOM   1236  CB  ASN A 157      -0.296  -2.116  22.032  1.00  0.77           C  
ATOM   1237  O   ASN A 157      -3.057  -2.586  21.585  1.00  0.77           O  
ATOM   1238  CG  ASN A 157       1.200  -2.358  22.037  1.00  0.77           C  
ATOM   1239  ND2 ASN A 157       1.928  -1.561  22.811  1.00  0.77           N  
ATOM   1240  OD1 ASN A 157       1.699  -3.253  21.350  1.00  0.77           O  
ATOM   1241  N   GLU A 158      -2.990  -1.223  19.875  1.00  0.78           N  
ATOM   1242  CA  GLU A 158      -4.427  -0.999  19.758  1.00  0.78           C  
ATOM   1243  C   GLU A 158      -4.973  -0.263  20.978  1.00  0.78           C  
ATOM   1244  CB  GLU A 158      -5.165  -2.328  19.572  1.00  0.78           C  
ATOM   1245  O   GLU A 158      -6.120  -0.476  21.377  1.00  0.78           O  
ATOM   1246  CG  GLU A 158      -6.612  -2.171  19.127  1.00  0.78           C  
ATOM   1247  CD  GLU A 158      -7.351  -3.495  19.013  1.00  0.78           C  
ATOM   1248  OE1 GLU A 158      -8.568  -3.487  18.719  1.00  0.78           O  
ATOM   1249  OE2 GLU A 158      -6.708  -4.548  19.220  1.00  0.78           O  
ATOM   1250  N   GLU A 159      -4.099   0.520  21.585  1.00  0.84           N  
ATOM   1251  CA  GLU A 159      -4.534   1.295  22.743  1.00  0.84           C  
ATOM   1252  C   GLU A 159      -4.775   2.755  22.371  1.00  0.84           C  
ATOM   1253  CB  GLU A 159      -3.503   1.203  23.871  1.00  0.84           C  
ATOM   1254  O   GLU A 159      -3.945   3.376  21.703  1.00  0.84           O  
ATOM   1255  CG  GLU A 159      -3.433  -0.168  24.529  1.00  0.84           C  
ATOM   1256  CD  GLU A 159      -2.537  -0.198  25.756  1.00  0.84           C  
ATOM   1257  OE1 GLU A 159      -2.536  -1.219  26.482  1.00  0.84           O  
ATOM   1258  OE2 GLU A 159      -1.831   0.807  25.995  1.00  0.84           O  
ATOM   1259  N   ILE A 160      -5.884   3.258  22.855  1.00  0.88           N  
ATOM   1260  CA  ILE A 160      -6.229   4.655  22.617  1.00  0.88           C  
ATOM   1261  C   ILE A 160      -5.318   5.560  23.445  1.00  0.88           C  
ATOM   1262  CB  ILE A 160      -7.711   4.937  22.953  1.00  0.88           C  
ATOM   1263  O   ILE A 160      -5.108   5.318  24.636  1.00  0.88           O  
ATOM   1264  CG1 ILE A 160      -8.630   4.139  22.021  1.00  0.88           C  
ATOM   1265  CG2 ILE A 160      -8.009   6.436  22.864  1.00  0.88           C  
ATOM   1266  CD1 ILE A 160     -10.105   4.216  22.391  1.00  0.88           C  
ATOM   1267  N   GLN A 161      -4.789   6.602  22.821  1.00  0.93           N  
ATOM   1268  CA  GLN A 161      -3.775   7.422  23.474  1.00  0.93           C  
ATOM   1269  C   GLN A 161      -4.380   8.709  24.028  1.00  0.93           C  
ATOM   1270  CB  GLN A 161      -2.641   7.751  22.501  1.00  0.93           C  
ATOM   1271  O   GLN A 161      -3.687   9.501  24.670  1.00  0.93           O  
ATOM   1272  CG  GLN A 161      -1.873   6.529  22.017  1.00  0.93           C  
ATOM   1273  CD  GLN A 161      -1.226   5.755  23.150  1.00  0.93           C  
ATOM   1274  NE2 GLN A 161      -1.585   4.482  23.279  1.00  0.93           N  
ATOM   1275  OE1 GLN A 161      -0.410   6.296  23.903  1.00  0.93           O  
ATOM   1276  N   VAL A 162      -5.580   8.838  23.867  1.00  0.92           N  
ATOM   1277  CA  VAL A 162      -6.289   9.965  24.464  1.00  0.92           C  
ATOM   1278  C   VAL A 162      -7.069   9.495  25.689  1.00  0.92           C  
ATOM   1279  CB  VAL A 162      -7.242  10.637  23.451  1.00  0.92           C  
ATOM   1280  O   VAL A 162      -7.718   8.446  25.655  1.00  0.92           O  
ATOM   1281  CG1 VAL A 162      -7.431  12.116  23.785  1.00  0.92           C  
ATOM   1282  CG2 VAL A 162      -6.711  10.472  22.028  1.00  0.92           C  
ATOM   1283  N   THR A 163      -7.108  10.279  26.782  1.00  0.89           N  
ATOM   1284  CA  THR A 163      -7.595   9.830  28.082  1.00  0.89           C  
ATOM   1285  C   THR A 163      -9.103  10.039  28.195  1.00  0.89           C  
ATOM   1286  CB  THR A 163      -6.884  10.569  29.230  1.00  0.89           C  
ATOM   1287  O   THR A 163      -9.809   9.204  28.763  1.00  0.89           O  
ATOM   1288  CG2 THR A 163      -5.412  10.179  29.307  1.00  0.89           C  
ATOM   1289  OG1 THR A 163      -6.982  11.982  29.015  1.00  0.89           O  
ATOM   1290  N   ASN A 164      -9.563  11.128  27.736  1.00  0.91           N  
ATOM   1291  CA  ASN A 164     -10.986  11.441  27.820  1.00  0.91           C  
ATOM   1292  C   ASN A 164     -11.432  12.339  26.670  1.00  0.91           C  
ATOM   1293  CB  ASN A 164     -11.312  12.097  29.163  1.00  0.91           C  
ATOM   1294  O   ASN A 164     -10.630  12.685  25.800  1.00  0.91           O  
ATOM   1295  CG  ASN A 164     -10.485  13.341  29.422  1.00  0.91           C  
ATOM   1296  ND2 ASN A 164      -9.886  13.419  30.604  1.00  0.91           N  
ATOM   1297  OD1 ASN A 164     -10.387  14.225  28.567  1.00  0.91           O  
ATOM   1298  N   GLU A 165     -12.768  12.609  26.564  1.00  0.89           N  
ATOM   1299  CA  GLU A 165     -13.370  13.410  25.502  1.00  0.89           C  
ATOM   1300  C   GLU A 165     -12.712  14.784  25.407  1.00  0.89           C  
ATOM   1301  CB  GLU A 165     -14.876  13.563  25.732  1.00  0.89           C  
ATOM   1302  O   GLU A 165     -12.409  15.258  24.310  1.00  0.89           O  
ATOM   1303  CG  GLU A 165     -15.572  14.429  24.691  1.00  0.89           C  
ATOM   1304  CD  GLU A 165     -17.054  14.625  24.967  1.00  0.89           C  
ATOM   1305  OE1 GLU A 165     -17.666  15.541  24.373  1.00  0.89           O  
ATOM   1306  OE2 GLU A 165     -17.607  13.856  25.785  1.00  0.89           O  
ATOM   1307  N   GLU A 166     -12.400  15.408  26.564  1.00  0.94           N  
ATOM   1308  CA  GLU A 166     -11.812  16.744  26.601  1.00  0.94           C  
ATOM   1309  C   GLU A 166     -10.408  16.746  26.003  1.00  0.94           C  
ATOM   1310  CB  GLU A 166     -11.773  17.275  28.037  1.00  0.94           C  
ATOM   1311  O   GLU A 166     -10.043  17.664  25.266  1.00  0.94           O  
ATOM   1312  CG  GLU A 166     -13.144  17.611  28.606  1.00  0.94           C  
ATOM   1313  CD  GLU A 166     -13.836  16.419  29.247  1.00  0.94           C  
ATOM   1314  OE1 GLU A 166     -15.050  16.506  29.538  1.00  0.94           O  
ATOM   1315  OE2 GLU A 166     -13.158  15.389  29.462  1.00  0.94           O  
ATOM   1316  N   ASP A 167      -9.699  15.684  26.314  1.00  0.95           N  
ATOM   1317  CA  ASP A 167      -8.347  15.542  25.783  1.00  0.95           C  
ATOM   1318  C   ASP A 167      -8.370  15.359  24.267  1.00  0.95           C  
ATOM   1319  CB  ASP A 167      -7.632  14.362  26.444  1.00  0.95           C  
ATOM   1320  O   ASP A 167      -7.547  15.938  23.554  1.00  0.95           O  
ATOM   1321  CG  ASP A 167      -6.133  14.366  26.201  1.00  0.95           C  
ATOM   1322  OD1 ASP A 167      -5.546  15.455  26.025  1.00  0.95           O  
ATOM   1323  OD2 ASP A 167      -5.533  13.269  26.182  1.00  0.95           O  
ATOM   1324  N   PHE A 168      -9.301  14.579  23.777  1.00  0.94           N  
ATOM   1325  CA  PHE A 168      -9.474  14.341  22.349  1.00  0.94           C  
ATOM   1326  C   PHE A 168      -9.768  15.644  21.615  1.00  0.94           C  
ATOM   1327  CB  PHE A 168     -10.602  13.334  22.102  1.00  0.94           C  
ATOM   1328  O   PHE A 168      -9.124  15.957  20.612  1.00  0.94           O  
ATOM   1329  CG  PHE A 168     -10.871  13.068  20.646  1.00  0.94           C  
ATOM   1330  CD1 PHE A 168     -12.053  13.496  20.054  1.00  0.94           C  
ATOM   1331  CD2 PHE A 168      -9.942  12.390  19.868  1.00  0.94           C  
ATOM   1332  CE1 PHE A 168     -12.305  13.252  18.706  1.00  0.94           C  
ATOM   1333  CE2 PHE A 168     -10.186  12.142  18.521  1.00  0.94           C  
ATOM   1334  CZ  PHE A 168     -11.369  12.573  17.942  1.00  0.94           C  
ATOM   1335  N   ILE A 169     -10.639  16.436  22.128  1.00  0.94           N  
ATOM   1336  CA  ILE A 169     -11.050  17.703  21.532  1.00  0.94           C  
ATOM   1337  C   ILE A 169      -9.887  18.692  21.572  1.00  0.94           C  
ATOM   1338  CB  ILE A 169     -12.282  18.294  22.252  1.00  0.94           C  
ATOM   1339  O   ILE A 169      -9.643  19.412  20.600  1.00  0.94           O  
ATOM   1340  CG1 ILE A 169     -13.507  17.398  22.037  1.00  0.94           C  
ATOM   1341  CG2 ILE A 169     -12.556  19.721  21.771  1.00  0.94           C  
ATOM   1342  CD1 ILE A 169     -14.705  17.770  22.899  1.00  0.94           C  
ATOM   1343  N   ARG A 170      -9.169  18.688  22.679  1.00  0.95           N  
ATOM   1344  CA  ARG A 170      -8.004  19.554  22.828  1.00  0.95           C  
ATOM   1345  C   ARG A 170      -6.934  19.215  21.796  1.00  0.95           C  
ATOM   1346  CB  ARG A 170      -7.426  19.439  24.240  1.00  0.95           C  
ATOM   1347  O   ARG A 170      -6.387  20.107  21.145  1.00  0.95           O  
ATOM   1348  CG  ARG A 170      -6.329  20.448  24.541  1.00  0.95           C  
ATOM   1349  CD  ARG A 170      -5.757  20.259  25.939  1.00  0.95           C  
ATOM   1350  NE  ARG A 170      -5.255  18.903  26.138  1.00  0.95           N  
ATOM   1351  NH1 ARG A 170      -5.567  18.900  28.427  1.00  0.95           N  
ATOM   1352  NH2 ARG A 170      -4.702  17.053  27.381  1.00  0.95           N  
ATOM   1353  CZ  ARG A 170      -5.176  18.288  27.315  1.00  0.95           C  
ATOM   1354  N   LYS A 171      -6.618  17.923  21.608  1.00  0.95           N  
ATOM   1355  CA  LYS A 171      -5.578  17.493  20.677  1.00  0.95           C  
ATOM   1356  C   LYS A 171      -5.996  17.747  19.231  1.00  0.95           C  
ATOM   1357  CB  LYS A 171      -5.257  16.012  20.877  1.00  0.95           C  
ATOM   1358  O   LYS A 171      -5.160  18.070  18.385  1.00  0.95           O  
ATOM   1359  CG  LYS A 171      -4.394  15.725  22.098  1.00  0.95           C  
ATOM   1360  CD  LYS A 171      -3.825  14.312  22.060  1.00  0.95           C  
ATOM   1361  CE  LYS A 171      -2.837  14.077  23.195  1.00  0.95           C  
ATOM   1362  NZ  LYS A 171      -2.077  12.804  23.012  1.00  0.95           N  
ATOM   1363  N   LEU A 172      -7.298  17.576  18.932  1.00  0.94           N  
ATOM   1364  CA  LEU A 172      -7.793  17.863  17.590  1.00  0.94           C  
ATOM   1365  C   LEU A 172      -7.768  19.362  17.310  1.00  0.94           C  
ATOM   1366  CB  LEU A 172      -9.216  17.323  17.418  1.00  0.94           C  
ATOM   1367  O   LEU A 172      -7.628  19.780  16.159  1.00  0.94           O  
ATOM   1368  CG  LEU A 172      -9.339  15.878  16.933  1.00  0.94           C  
ATOM   1369  CD1 LEU A 172     -10.772  15.383  17.098  1.00  0.94           C  
ATOM   1370  CD2 LEU A 172      -8.891  15.761  15.480  1.00  0.94           C  
ATOM   1371  N   ASP A 173      -7.763  20.141  18.395  1.00  0.94           N  
ATOM   1372  CA  ASP A 173      -7.747  21.600  18.349  1.00  0.94           C  
ATOM   1373  C   ASP A 173      -8.987  22.141  17.642  1.00  0.94           C  
ATOM   1374  CB  ASP A 173      -6.482  22.100  17.649  1.00  0.94           C  
ATOM   1375  O   ASP A 173      -8.883  23.006  16.770  1.00  0.94           O  
ATOM   1376  CG  ASP A 173      -6.200  23.569  17.912  1.00  0.94           C  
ATOM   1377  OD1 ASP A 173      -6.647  24.099  18.952  1.00  0.94           O  
ATOM   1378  OD2 ASP A 173      -5.529  24.204  17.069  1.00  0.94           O  
ATOM   1379  N   CYS A 174     -10.160  21.570  17.983  1.00  0.92           N  
ATOM   1380  CA  CYS A 174     -11.442  22.048  17.479  1.00  0.92           C  
ATOM   1381  C   CYS A 174     -12.364  22.448  18.626  1.00  0.92           C  
ATOM   1382  CB  CYS A 174     -12.115  20.977  16.622  1.00  0.92           C  
ATOM   1383  O   CYS A 174     -12.044  22.219  19.793  1.00  0.92           O  
ATOM   1384  SG  CYS A 174     -12.540  19.477  17.533  1.00  0.92           S  
ATOM   1385  N   LYS A 175     -13.566  23.158  18.248  1.00  0.91           N  
ATOM   1386  CA  LYS A 175     -14.552  23.538  19.256  1.00  0.91           C  
ATOM   1387  C   LYS A 175     -15.441  22.355  19.628  1.00  0.91           C  
ATOM   1388  CB  LYS A 175     -15.410  24.702  18.757  1.00  0.91           C  
ATOM   1389  O   LYS A 175     -15.769  21.526  18.777  1.00  0.91           O  
ATOM   1390  CG  LYS A 175     -14.624  25.975  18.479  1.00  0.91           C  
ATOM   1391  CD  LYS A 175     -15.532  27.095  17.987  1.00  0.91           C  
ATOM   1392  CE  LYS A 175     -14.738  28.349  17.644  1.00  0.91           C  
ATOM   1393  NZ  LYS A 175     -15.616  29.430  17.106  1.00  0.91           N  
ATOM   1394  N   PRO A 176     -15.751  22.230  20.907  1.00  0.89           N  
ATOM   1395  CA  PRO A 176     -16.561  21.101  21.370  1.00  0.89           C  
ATOM   1396  C   PRO A 176     -17.919  21.026  20.677  1.00  0.89           C  
ATOM   1397  CB  PRO A 176     -16.726  21.375  22.867  1.00  0.89           C  
ATOM   1398  O   PRO A 176     -18.486  19.939  20.536  1.00  0.89           O  
ATOM   1399  CG  PRO A 176     -15.707  22.424  23.177  1.00  0.89           C  
ATOM   1400  CD  PRO A 176     -15.304  23.092  21.894  1.00  0.89           C  
ATOM   1401  N   ASP A 177     -18.430  22.158  20.204  1.00  0.87           N  
ATOM   1402  CA  ASP A 177     -19.765  22.165  19.613  1.00  0.87           C  
ATOM   1403  C   ASP A 177     -19.692  22.116  18.089  1.00  0.87           C  
ATOM   1404  CB  ASP A 177     -20.544  23.403  20.063  1.00  0.87           C  
ATOM   1405  O   ASP A 177     -20.720  22.172  17.411  1.00  0.87           O  
ATOM   1406  CG  ASP A 177     -19.812  24.702  19.773  1.00  0.87           C  
ATOM   1407  OD1 ASP A 177     -18.562  24.714  19.789  1.00  0.87           O  
ATOM   1408  OD2 ASP A 177     -20.491  25.723  19.531  1.00  0.87           O  
ATOM   1409  N   GLN A 178     -18.423  21.930  17.632  1.00  0.87           N  
ATOM   1410  CA  GLN A 178     -18.235  21.856  16.187  1.00  0.87           C  
ATOM   1411  C   GLN A 178     -18.720  20.518  15.637  1.00  0.87           C  
ATOM   1412  CB  GLN A 178     -16.764  22.070  15.826  1.00  0.87           C  
ATOM   1413  O   GLN A 178     -18.521  19.474  16.263  1.00  0.87           O  
ATOM   1414  CG  GLN A 178     -16.515  22.227  14.332  1.00  0.87           C  
ATOM   1415  CD  GLN A 178     -16.897  23.601  13.814  1.00  0.87           C  
ATOM   1416  NE2 GLN A 178     -17.231  23.680  12.530  1.00  0.87           N  
ATOM   1417  OE1 GLN A 178     -16.892  24.584  14.562  1.00  0.87           O  
ATOM   1418  N   HIS A 179     -19.415  20.544  14.417  1.00  0.80           N  
ATOM   1419  CA  HIS A 179     -19.882  19.327  13.764  1.00  0.80           C  
ATOM   1420  C   HIS A 179     -18.901  18.864  12.692  1.00  0.80           C  
ATOM   1421  CB  HIS A 179     -21.266  19.546  13.149  1.00  0.80           C  
ATOM   1422  O   HIS A 179     -18.584  19.617  11.768  1.00  0.80           O  
ATOM   1423  CG  HIS A 179     -22.363  19.644  14.161  1.00  0.80           C  
ATOM   1424  CD2 HIS A 179     -23.347  18.775  14.493  1.00  0.80           C  
ATOM   1425  ND1 HIS A 179     -22.534  20.748  14.968  1.00  0.80           N  
ATOM   1426  CE1 HIS A 179     -23.579  20.552  15.755  1.00  0.80           C  
ATOM   1427  NE2 HIS A 179     -24.089  19.363  15.487  1.00  0.80           N  
ATOM   1428  N   LEU A 180     -18.411  17.610  12.981  1.00  0.86           N  
ATOM   1429  CA  LEU A 180     -17.332  17.116  12.132  1.00  0.86           C  
ATOM   1430  C   LEU A 180     -17.752  15.843  11.406  1.00  0.86           C  
ATOM   1431  CB  LEU A 180     -16.074  16.853  12.963  1.00  0.86           C  
ATOM   1432  O   LEU A 180     -18.536  15.051  11.935  1.00  0.86           O  
ATOM   1433  CG  LEU A 180     -15.608  17.993  13.869  1.00  0.86           C  
ATOM   1434  CD1 LEU A 180     -14.433  17.541  14.730  1.00  0.86           C  
ATOM   1435  CD2 LEU A 180     -15.230  19.216  13.039  1.00  0.86           C  
ATOM   1436  N   LYS A 181     -17.158  15.701  10.220  1.00  0.86           N  
ATOM   1437  CA  LYS A 181     -17.105  14.393   9.573  1.00  0.86           C  
ATOM   1438  C   LYS A 181     -15.720  13.767   9.711  1.00  0.86           C  
ATOM   1439  CB  LYS A 181     -17.484  14.508   8.096  1.00  0.86           C  
ATOM   1440  O   LYS A 181     -14.756  14.452  10.059  1.00  0.86           O  
ATOM   1441  CG  LYS A 181     -18.962  14.776   7.855  1.00  0.86           C  
ATOM   1442  CD  LYS A 181     -19.343  14.539   6.399  1.00  0.86           C  
ATOM   1443  CE  LYS A 181     -20.849  14.627   6.192  1.00  0.86           C  
ATOM   1444  NZ  LYS A 181     -21.233  14.320   4.782  1.00  0.86           N  
ATOM   1445  N   VAL A 182     -15.707  12.415   9.431  1.00  0.92           N  
ATOM   1446  CA  VAL A 182     -14.434  11.718   9.572  1.00  0.92           C  
ATOM   1447  C   VAL A 182     -14.023  11.116   8.230  1.00  0.92           C  
ATOM   1448  CB  VAL A 182     -14.507  10.615  10.652  1.00  0.92           C  
ATOM   1449  O   VAL A 182     -14.816  10.427   7.583  1.00  0.92           O  
ATOM   1450  CG1 VAL A 182     -13.161   9.905  10.791  1.00  0.92           C  
ATOM   1451  CG2 VAL A 182     -14.943  11.207  11.990  1.00  0.92           C  
ATOM   1452  N   VAL A 183     -12.754  11.449   7.859  1.00  0.96           N  
ATOM   1453  CA  VAL A 183     -12.185  10.871   6.645  1.00  0.96           C  
ATOM   1454  C   VAL A 183     -10.950  10.045   6.995  1.00  0.96           C  
ATOM   1455  CB  VAL A 183     -11.821  11.963   5.614  1.00  0.96           C  
ATOM   1456  O   VAL A 183     -10.064  10.515   7.713  1.00  0.96           O  
ATOM   1457  CG1 VAL A 183     -11.174  11.343   4.377  1.00  0.96           C  
ATOM   1458  CG2 VAL A 183     -13.062  12.765   5.226  1.00  0.96           C  
ATOM   1459  N   SER A 184     -10.957   8.798   6.447  1.00  0.95           N  
ATOM   1460  CA  SER A 184      -9.813   7.923   6.684  1.00  0.95           C  
ATOM   1461  C   SER A 184      -9.207   7.437   5.372  1.00  0.95           C  
ATOM   1462  CB  SER A 184     -10.223   6.725   7.541  1.00  0.95           C  
ATOM   1463  O   SER A 184      -9.865   7.465   4.330  1.00  0.95           O  
ATOM   1464  OG  SER A 184     -11.382   6.102   7.014  1.00  0.95           O  
ATOM   1465  N   ILE A 185      -7.961   7.085   5.452  1.00  0.93           N  
ATOM   1466  CA  ILE A 185      -7.279   6.635   4.243  1.00  0.93           C  
ATOM   1467  C   ILE A 185      -6.656   5.262   4.482  1.00  0.93           C  
ATOM   1468  CB  ILE A 185      -6.197   7.644   3.795  1.00  0.93           C  
ATOM   1469  O   ILE A 185      -6.102   5.002   5.553  1.00  0.93           O  
ATOM   1470  CG1 ILE A 185      -5.646   7.259   2.418  1.00  0.93           C  
ATOM   1471  CG2 ILE A 185      -5.073   7.725   4.832  1.00  0.93           C  
ATOM   1472  CD1 ILE A 185      -4.833   8.358   1.748  1.00  0.93           C  
ATOM   1473  N   PHE A 186      -6.910   4.383   3.382  1.00  0.89           N  
ATOM   1474  CA  PHE A 186      -6.341   3.040   3.382  1.00  0.89           C  
ATOM   1475  C   PHE A 186      -5.554   2.786   2.101  1.00  0.89           C  
ATOM   1476  CB  PHE A 186      -7.443   1.988   3.539  1.00  0.89           C  
ATOM   1477  O   PHE A 186      -5.759   3.468   1.095  1.00  0.89           O  
ATOM   1478  CG  PHE A 186      -8.266   2.153   4.788  1.00  0.89           C  
ATOM   1479  CD1 PHE A 186      -7.713   1.905   6.039  1.00  0.89           C  
ATOM   1480  CD2 PHE A 186      -9.593   2.555   4.711  1.00  0.89           C  
ATOM   1481  CE1 PHE A 186      -8.472   2.057   7.197  1.00  0.89           C  
ATOM   1482  CE2 PHE A 186     -10.358   2.708   5.864  1.00  0.89           C  
ATOM   1483  CZ  PHE A 186      -9.796   2.458   7.106  1.00  0.89           C  
ATOM   1484  N   GLY A 187      -4.652   1.913   2.216  1.00  0.83           N  
ATOM   1485  CA  GLY A 187      -3.871   1.467   1.073  1.00  0.83           C  
ATOM   1486  C   GLY A 187      -2.664   0.636   1.463  1.00  0.83           C  
ATOM   1487  O   GLY A 187      -2.438   0.376   2.646  1.00  0.83           O  
ATOM   1488  N   ASN A 188      -2.064   0.201   0.467  1.00  0.76           N  
ATOM   1489  CA  ASN A 188      -0.861  -0.585   0.715  1.00  0.76           C  
ATOM   1490  C   ASN A 188       0.259   0.273   1.298  1.00  0.76           C  
ATOM   1491  CB  ASN A 188      -0.391  -1.268  -0.571  1.00  0.76           C  
ATOM   1492  O   ASN A 188       0.269   1.492   1.120  1.00  0.76           O  
ATOM   1493  CG  ASN A 188      -1.337  -2.361  -1.031  1.00  0.76           C  
ATOM   1494  ND2 ASN A 188      -1.243  -2.730  -2.302  1.00  0.76           N  
ATOM   1495  OD1 ASN A 188      -2.146  -2.867  -0.249  1.00  0.76           O  
ATOM   1496  N   THR A 189       1.158  -0.455   2.069  1.00  0.74           N  
ATOM   1497  CA  THR A 189       2.343   0.227   2.577  1.00  0.74           C  
ATOM   1498  C   THR A 189       3.162   0.814   1.430  1.00  0.74           C  
ATOM   1499  CB  THR A 189       3.225  -0.727   3.404  1.00  0.74           C  
ATOM   1500  O   THR A 189       3.393   0.146   0.420  1.00  0.74           O  
ATOM   1501  CG2 THR A 189       4.445  -0.002   3.963  1.00  0.74           C  
ATOM   1502  OG1 THR A 189       2.457  -1.254   4.493  1.00  0.74           O  
ATOM   1503  N   GLY A 190       3.487   2.069   1.551  1.00  0.76           N  
ATOM   1504  CA  GLY A 190       4.333   2.705   0.554  1.00  0.76           C  
ATOM   1505  C   GLY A 190       3.546   3.380  -0.554  1.00  0.76           C  
ATOM   1506  O   GLY A 190       4.129   3.952  -1.477  1.00  0.76           O  
ATOM   1507  N   ASP A 191       2.253   3.373  -0.536  1.00  0.83           N  
ATOM   1508  CA  ASP A 191       1.425   3.973  -1.578  1.00  0.83           C  
ATOM   1509  C   ASP A 191       1.308   5.483  -1.385  1.00  0.83           C  
ATOM   1510  CB  ASP A 191       0.034   3.335  -1.593  1.00  0.83           C  
ATOM   1511  O   ASP A 191       0.747   6.181  -2.232  1.00  0.83           O  
ATOM   1512  CG  ASP A 191      -0.013   2.035  -2.375  1.00  0.83           C  
ATOM   1513  OD1 ASP A 191       1.000   1.665  -3.007  1.00  0.83           O  
ATOM   1514  OD2 ASP A 191      -1.075   1.374  -2.362  1.00  0.83           O  
ATOM   1515  N   GLY A 192       1.877   5.984  -0.337  1.00  0.87           N  
ATOM   1516  CA  GLY A 192       1.906   7.422  -0.119  1.00  0.87           C  
ATOM   1517  C   GLY A 192       0.637   7.954   0.520  1.00  0.87           C  
ATOM   1518  O   GLY A 192       0.141   9.015   0.137  1.00  0.87           O  
ATOM   1519  N   LYS A 193       0.034   7.301   1.493  1.00  0.89           N  
ATOM   1520  CA  LYS A 193      -1.202   7.687   2.168  1.00  0.89           C  
ATOM   1521  C   LYS A 193      -1.050   9.037   2.863  1.00  0.89           C  
ATOM   1522  CB  LYS A 193      -1.616   6.619   3.181  1.00  0.89           C  
ATOM   1523  O   LYS A 193      -1.858   9.944   2.653  1.00  0.89           O  
ATOM   1524  CG  LYS A 193      -1.944   5.270   2.559  1.00  0.89           C  
ATOM   1525  CD  LYS A 193      -2.372   4.257   3.614  1.00  0.89           C  
ATOM   1526  CE  LYS A 193      -1.234   3.933   4.573  1.00  0.89           C  
ATOM   1527  NZ  LYS A 193      -0.121   3.211   3.887  1.00  0.89           N  
ATOM   1528  N   SER A 194       0.029   9.112   3.741  1.00  0.92           N  
ATOM   1529  CA  SER A 194       0.273  10.368   4.443  1.00  0.92           C  
ATOM   1530  C   SER A 194       0.501  11.514   3.463  1.00  0.92           C  
ATOM   1531  CB  SER A 194       1.478  10.236   5.375  1.00  0.92           C  
ATOM   1532  O   SER A 194      -0.022  12.614   3.654  1.00  0.92           O  
ATOM   1533  OG  SER A 194       1.254   9.228   6.346  1.00  0.92           O  
ATOM   1534  N   HIS A 195       1.239  11.155   2.393  1.00  0.92           N  
ATOM   1535  CA  HIS A 195       1.494  12.145   1.352  1.00  0.92           C  
ATOM   1536  C   HIS A 195       0.194  12.612   0.706  1.00  0.92           C  
ATOM   1537  CB  HIS A 195       2.434  11.574   0.289  1.00  0.92           C  
ATOM   1538  O   HIS A 195      -0.004  13.811   0.496  1.00  0.92           O  
ATOM   1539  CG  HIS A 195       2.733  12.530  -0.822  1.00  0.92           C  
ATOM   1540  CD2 HIS A 195       3.719  13.446  -0.966  1.00  0.92           C  
ATOM   1541  ND1 HIS A 195       1.961  12.612  -1.961  1.00  0.92           N  
ATOM   1542  CE1 HIS A 195       2.462  13.539  -2.759  1.00  0.92           C  
ATOM   1543  NE2 HIS A 195       3.529  14.060  -2.179  1.00  0.92           N  
ATOM   1544  N   THR A 196      -0.688  11.725   0.452  1.00  0.95           N  
ATOM   1545  CA  THR A 196      -1.973  12.038  -0.162  1.00  0.95           C  
ATOM   1546  C   THR A 196      -2.817  12.910   0.764  1.00  0.95           C  
ATOM   1547  CB  THR A 196      -2.751  10.757  -0.515  1.00  0.95           C  
ATOM   1548  O   THR A 196      -3.402  13.903   0.328  1.00  0.95           O  
ATOM   1549  CG2 THR A 196      -4.111  11.088  -1.121  1.00  0.95           C  
ATOM   1550  OG1 THR A 196      -1.993   9.990  -1.459  1.00  0.95           O  
ATOM   1551  N   LEU A 197      -2.845  12.608   2.006  1.00  0.96           N  
ATOM   1552  CA  LEU A 197      -3.620  13.373   2.977  1.00  0.96           C  
ATOM   1553  C   LEU A 197      -3.093  14.800   3.089  1.00  0.96           C  
ATOM   1554  CB  LEU A 197      -3.583  12.693   4.348  1.00  0.96           C  
ATOM   1555  O   LEU A 197      -3.873  15.755   3.107  1.00  0.96           O  
ATOM   1556  CG  LEU A 197      -4.342  11.371   4.470  1.00  0.96           C  
ATOM   1557  CD1 LEU A 197      -4.142  10.771   5.857  1.00  0.96           C  
ATOM   1558  CD2 LEU A 197      -5.825  11.578   4.179  1.00  0.96           C  
ATOM   1559  N   ASN A 198      -1.757  14.936   3.133  1.00  0.95           N  
ATOM   1560  CA  ASN A 198      -1.144  16.252   3.275  1.00  0.95           C  
ATOM   1561  C   ASN A 198      -1.469  17.153   2.087  1.00  0.95           C  
ATOM   1562  CB  ASN A 198       0.372  16.122   3.444  1.00  0.95           C  
ATOM   1563  O   ASN A 198      -1.814  18.322   2.266  1.00  0.95           O  
ATOM   1564  CG  ASN A 198       0.764  15.597   4.811  1.00  0.95           C  
ATOM   1565  ND2 ASN A 198       1.885  14.888   4.875  1.00  0.95           N  
ATOM   1566  OD1 ASN A 198       0.065  15.826   5.802  1.00  0.95           O  
ATOM   1567  N   HIS A 199      -1.449  16.568   0.922  1.00  0.94           N  
ATOM   1568  CA  HIS A 199      -1.647  17.360  -0.286  1.00  0.94           C  
ATOM   1569  C   HIS A 199      -3.127  17.636  -0.528  1.00  0.94           C  
ATOM   1570  CB  HIS A 199      -1.041  16.648  -1.498  1.00  0.94           C  
ATOM   1571  O   HIS A 199      -3.485  18.664  -1.107  1.00  0.94           O  
ATOM   1572  CG  HIS A 199       0.441  16.812  -1.610  1.00  0.94           C  
ATOM   1573  CD2 HIS A 199       1.458  16.071  -1.111  1.00  0.94           C  
ATOM   1574  ND1 HIS A 199       1.025  17.848  -2.308  1.00  0.94           N  
ATOM   1575  CE1 HIS A 199       2.340  17.735  -2.232  1.00  0.94           C  
ATOM   1576  NE2 HIS A 199       2.629  16.666  -1.511  1.00  0.94           N  
ATOM   1577  N   THR A 200      -3.931  16.752  -0.033  1.00  0.95           N  
ATOM   1578  CA  THR A 200      -5.363  16.904  -0.264  1.00  0.95           C  
ATOM   1579  C   THR A 200      -5.978  17.854   0.760  1.00  0.95           C  
ATOM   1580  CB  THR A 200      -6.085  15.545  -0.207  1.00  0.95           C  
ATOM   1581  O   THR A 200      -6.766  18.732   0.405  1.00  0.95           O  
ATOM   1582  CG2 THR A 200      -7.575  15.702  -0.492  1.00  0.95           C  
ATOM   1583  OG1 THR A 200      -5.513  14.665  -1.182  1.00  0.95           O  
ATOM   1584  N   PHE A 201      -5.550  17.835   2.042  1.00  0.95           N  
ATOM   1585  CA  PHE A 201      -6.254  18.554   3.097  1.00  0.95           C  
ATOM   1586  C   PHE A 201      -5.425  19.731   3.596  1.00  0.95           C  
ATOM   1587  CB  PHE A 201      -6.587  17.615   4.260  1.00  0.95           C  
ATOM   1588  O   PHE A 201      -5.960  20.663   4.200  1.00  0.95           O  
ATOM   1589  CG  PHE A 201      -7.629  16.582   3.927  1.00  0.95           C  
ATOM   1590  CD1 PHE A 201      -8.981  16.900   3.969  1.00  0.95           C  
ATOM   1591  CD2 PHE A 201      -7.257  15.292   3.572  1.00  0.95           C  
ATOM   1592  CE1 PHE A 201      -9.948  15.946   3.661  1.00  0.95           C  
ATOM   1593  CE2 PHE A 201      -8.217  14.333   3.263  1.00  0.95           C  
ATOM   1594  CZ  PHE A 201      -9.562  14.662   3.309  1.00  0.95           C  
ATOM   1595  N   PHE A 202      -4.098  19.620   3.374  1.00  0.95           N  
ATOM   1596  CA  PHE A 202      -3.278  20.625   4.040  1.00  0.95           C  
ATOM   1597  C   PHE A 202      -2.328  21.290   3.052  1.00  0.95           C  
ATOM   1598  CB  PHE A 202      -2.485  19.998   5.190  1.00  0.95           C  
ATOM   1599  O   PHE A 202      -1.198  21.635   3.405  1.00  0.95           O  
ATOM   1600  CG  PHE A 202      -3.333  19.218   6.159  1.00  0.95           C  
ATOM   1601  CD1 PHE A 202      -4.251  19.865   6.977  1.00  0.95           C  
ATOM   1602  CD2 PHE A 202      -3.212  17.838   6.251  1.00  0.95           C  
ATOM   1603  CE1 PHE A 202      -5.037  19.146   7.874  1.00  0.95           C  
ATOM   1604  CE2 PHE A 202      -3.994  17.112   7.145  1.00  0.95           C  
ATOM   1605  CZ  PHE A 202      -4.905  17.769   7.957  1.00  0.95           C  
ATOM   1606  N   TYR A 203      -2.666  21.319   1.857  1.00  0.90           N  
ATOM   1607  CA  TYR A 203      -2.045  22.072   0.773  1.00  0.90           C  
ATOM   1608  C   TYR A 203      -0.544  21.818   0.722  1.00  0.90           C  
ATOM   1609  CB  TYR A 203      -2.316  23.571   0.935  1.00  0.90           C  
ATOM   1610  O   TYR A 203       0.246  22.754   0.580  1.00  0.90           O  
ATOM   1611  CG  TYR A 203      -3.782  23.930   0.903  1.00  0.90           C  
ATOM   1612  CD1 TYR A 203      -4.436  24.158  -0.306  1.00  0.90           C  
ATOM   1613  CD2 TYR A 203      -4.514  24.044   2.079  1.00  0.90           C  
ATOM   1614  CE1 TYR A 203      -5.786  24.491  -0.341  1.00  0.90           C  
ATOM   1615  CE2 TYR A 203      -5.865  24.377   2.056  1.00  0.90           C  
ATOM   1616  OH  TYR A 203      -7.828  24.928   0.814  1.00  0.90           O  
ATOM   1617  CZ  TYR A 203      -6.491  24.598   0.843  1.00  0.90           C  
ATOM   1618  N   GLY A 204      -0.189  20.527   1.042  1.00  0.90           N  
ATOM   1619  CA  GLY A 204       1.175  20.065   0.845  1.00  0.90           C  
ATOM   1620  C   GLY A 204       2.026  20.165   2.097  1.00  0.90           C  
ATOM   1621  O   GLY A 204       3.159  19.680   2.125  1.00  0.90           O  
ATOM   1622  N   ARG A 205       1.450  20.697   3.123  1.00  0.92           N  
ATOM   1623  CA  ARG A 205       2.180  20.762   4.385  1.00  0.92           C  
ATOM   1624  C   ARG A 205       2.236  19.394   5.056  1.00  0.92           C  
ATOM   1625  CB  ARG A 205       1.536  21.782   5.327  1.00  0.92           C  
ATOM   1626  O   ARG A 205       1.234  18.678   5.102  1.00  0.92           O  
ATOM   1627  CG  ARG A 205       2.377  22.105   6.552  1.00  0.92           C  
ATOM   1628  CD  ARG A 205       1.693  23.124   7.452  1.00  0.92           C  
ATOM   1629  NE  ARG A 205       0.717  22.492   8.337  1.00  0.92           N  
ATOM   1630  NH1 ARG A 205       1.385  23.635  10.230  1.00  0.92           N  
ATOM   1631  NH2 ARG A 205      -0.328  22.117  10.347  1.00  0.92           N  
ATOM   1632  CZ  ARG A 205       0.594  22.750   9.636  1.00  0.92           C  
ATOM   1633  N   GLU A 206       3.366  19.162   5.534  1.00  0.92           N  
ATOM   1634  CA  GLU A 206       3.569  17.858   6.158  1.00  0.92           C  
ATOM   1635  C   GLU A 206       2.976  17.820   7.564  1.00  0.92           C  
ATOM   1636  CB  GLU A 206       5.059  17.511   6.207  1.00  0.92           C  
ATOM   1637  O   GLU A 206       3.700  17.952   8.553  1.00  0.92           O  
ATOM   1638  CG  GLU A 206       5.340  16.043   6.492  1.00  0.92           C  
ATOM   1639  CD  GLU A 206       6.817  15.688   6.413  1.00  0.92           C  
ATOM   1640  OE1 GLU A 206       7.145  14.499   6.201  1.00  0.92           O  
ATOM   1641  OE2 GLU A 206       7.652  16.607   6.566  1.00  0.92           O  
ATOM   1642  N   VAL A 207       1.745  17.613   7.675  1.00  0.95           N  
ATOM   1643  CA  VAL A 207       1.029  17.432   8.933  1.00  0.95           C  
ATOM   1644  C   VAL A 207       1.149  15.980   9.391  1.00  0.95           C  
ATOM   1645  CB  VAL A 207      -0.459  17.828   8.801  1.00  0.95           C  
ATOM   1646  O   VAL A 207       1.400  15.713  10.569  1.00  0.95           O  
ATOM   1647  CG1 VAL A 207      -1.225  17.481  10.077  1.00  0.95           C  
ATOM   1648  CG2 VAL A 207      -0.588  19.316   8.484  1.00  0.95           C  
ATOM   1649  N   PHE A 208       0.963  15.102   8.455  1.00  0.93           N  
ATOM   1650  CA  PHE A 208       1.294  13.700   8.681  1.00  0.93           C  
ATOM   1651  C   PHE A 208       2.704  13.392   8.193  1.00  0.93           C  
ATOM   1652  CB  PHE A 208       0.284  12.787   7.979  1.00  0.93           C  
ATOM   1653  O   PHE A 208       3.064  13.733   7.064  1.00  0.93           O  
ATOM   1654  CG  PHE A 208      -1.123  12.929   8.495  1.00  0.93           C  
ATOM   1655  CD1 PHE A 208      -1.507  12.319   9.683  1.00  0.93           C  
ATOM   1656  CD2 PHE A 208      -2.061  13.673   7.791  1.00  0.93           C  
ATOM   1657  CE1 PHE A 208      -2.809  12.449  10.162  1.00  0.93           C  
ATOM   1658  CE2 PHE A 208      -3.363  13.807   8.264  1.00  0.93           C  
ATOM   1659  CZ  PHE A 208      -3.735  13.193   9.449  1.00  0.93           C  
ATOM   1660  N   LYS A 209       3.460  12.757   8.996  1.00  0.89           N  
ATOM   1661  CA  LYS A 209       4.863  12.504   8.681  1.00  0.89           C  
ATOM   1662  C   LYS A 209       4.997  11.578   7.476  1.00  0.89           C  
ATOM   1663  CB  LYS A 209       5.584  11.902   9.888  1.00  0.89           C  
ATOM   1664  O   LYS A 209       4.249  10.606   7.347  1.00  0.89           O  
ATOM   1665  CG  LYS A 209       5.928  12.913  10.971  1.00  0.89           C  
ATOM   1666  CD  LYS A 209       6.830  12.304  12.038  1.00  0.89           C  
ATOM   1667  CE  LYS A 209       7.153  13.307  13.137  1.00  0.89           C  
ATOM   1668  NZ  LYS A 209       8.012  12.706  14.200  1.00  0.89           N  
ATOM   1669  N   THR A 210       5.920  12.002   6.546  1.00  0.88           N  
ATOM   1670  CA  THR A 210       6.220  11.186   5.374  1.00  0.88           C  
ATOM   1671  C   THR A 210       7.688  10.768   5.368  1.00  0.88           C  
ATOM   1672  CB  THR A 210       5.893  11.938   4.071  1.00  0.88           C  
ATOM   1673  O   THR A 210       8.522  11.402   6.017  1.00  0.88           O  
ATOM   1674  CG2 THR A 210       4.414  12.307   4.006  1.00  0.88           C  
ATOM   1675  OG1 THR A 210       6.676  13.137   4.008  1.00  0.88           O  
ATOM   1676  N   SER A 211       8.023   9.545   4.900  1.00  0.78           N  
ATOM   1677  CA  SER A 211       9.393   9.057   4.783  1.00  0.78           C  
ATOM   1678  C   SER A 211       9.678   8.540   3.377  1.00  0.78           C  
ATOM   1679  CB  SER A 211       9.657   7.951   5.805  1.00  0.78           C  
ATOM   1680  O   SER A 211       8.817   7.916   2.753  1.00  0.78           O  
ATOM   1681  OG  SER A 211      10.921   7.350   5.581  1.00  0.78           O  
ATOM   1682  N   PRO A 212      10.864   8.884   2.952  1.00  0.76           N  
ATOM   1683  CA  PRO A 212      11.287   8.342   1.658  1.00  0.76           C  
ATOM   1684  C   PRO A 212      11.690   6.872   1.737  1.00  0.76           C  
ATOM   1685  CB  PRO A 212      12.487   9.217   1.285  1.00  0.76           C  
ATOM   1686  O   PRO A 212      11.833   6.211   0.705  1.00  0.76           O  
ATOM   1687  CG  PRO A 212      13.003   9.734   2.589  1.00  0.76           C  
ATOM   1688  CD  PRO A 212      11.868   9.766   3.572  1.00  0.76           C  
ATOM   1689  N   THR A 213      11.761   6.268   2.939  1.00  0.71           N  
ATOM   1690  CA  THR A 213      12.174   4.883   3.137  1.00  0.71           C  
ATOM   1691  C   THR A 213      10.985   3.937   2.988  1.00  0.71           C  
ATOM   1692  CB  THR A 213      12.820   4.685   4.522  1.00  0.71           C  
ATOM   1693  O   THR A 213       9.832   4.373   3.009  1.00  0.71           O  
ATOM   1694  CG2 THR A 213      13.942   5.691   4.753  1.00  0.71           C  
ATOM   1695  OG1 THR A 213      11.822   4.856   5.536  1.00  0.71           O  
ATOM   1696  N   GLN A 214      11.409   2.633   2.685  1.00  0.66           N  
ATOM   1697  CA  GLN A 214      10.357   1.632   2.550  1.00  0.66           C  
ATOM   1698  C   GLN A 214       9.777   1.257   3.911  1.00  0.66           C  
ATOM   1699  CB  GLN A 214      10.890   0.384   1.845  1.00  0.66           C  
ATOM   1700  O   GLN A 214       8.742   0.592   3.988  1.00  0.66           O  
ATOM   1701  CG  GLN A 214      11.276   0.617   0.391  1.00  0.66           C  
ATOM   1702  CD  GLN A 214      10.078   0.902  -0.496  1.00  0.66           C  
ATOM   1703  NE2 GLN A 214      10.313   1.595  -1.605  1.00  0.66           N  
ATOM   1704  OE1 GLN A 214       8.951   0.502  -0.187  1.00  0.66           O  
ATOM   1705  N   GLU A 215      10.357   1.817   4.936  1.00  0.61           N  
ATOM   1706  CA  GLU A 215       9.891   1.549   6.293  1.00  0.61           C  
ATOM   1707  C   GLU A 215       8.861   2.583   6.737  1.00  0.61           C  
ATOM   1708  CB  GLU A 215      11.068   1.525   7.271  1.00  0.61           C  
ATOM   1709  O   GLU A 215       8.939   3.751   6.349  1.00  0.61           O  
ATOM   1710  CG  GLU A 215      12.044   0.382   7.031  1.00  0.61           C  
ATOM   1711  CD  GLU A 215      13.214   0.378   8.001  1.00  0.61           C  
ATOM   1712  OE1 GLU A 215      14.085  -0.516   7.899  1.00  0.61           O  
ATOM   1713  OE2 GLU A 215      13.261   1.276   8.871  1.00  0.61           O  
ATOM   1714  N   SER A 216       7.771   2.078   7.295  1.00  0.65           N  
ATOM   1715  CA  SER A 216       6.707   2.987   7.707  1.00  0.65           C  
ATOM   1716  C   SER A 216       7.200   3.971   8.763  1.00  0.65           C  
ATOM   1717  CB  SER A 216       5.511   2.203   8.248  1.00  0.65           C  
ATOM   1718  O   SER A 216       7.966   3.601   9.655  1.00  0.65           O  
ATOM   1719  OG  SER A 216       5.823   1.607   9.495  1.00  0.65           O  
ATOM   1720  N   CYS A 217       7.073   5.251   8.582  1.00  0.67           N  
ATOM   1721  CA  CYS A 217       7.477   6.288   9.526  1.00  0.67           C  
ATOM   1722  C   CYS A 217       6.373   6.560  10.541  1.00  0.67           C  
ATOM   1723  CB  CYS A 217       7.832   7.577   8.787  1.00  0.67           C  
ATOM   1724  O   CYS A 217       6.609   7.211  11.561  1.00  0.67           O  
ATOM   1725  SG  CYS A 217       6.511   8.191   7.718  1.00  0.67           S  
ATOM   1726  N   THR A 218       5.118   5.959  10.268  1.00  0.65           N  
ATOM   1727  CA  THR A 218       4.023   6.188  11.203  1.00  0.65           C  
ATOM   1728  C   THR A 218       3.447   4.864  11.697  1.00  0.65           C  
ATOM   1729  CB  THR A 218       2.905   7.028  10.559  1.00  0.65           C  
ATOM   1730  O   THR A 218       3.318   3.911  10.926  1.00  0.65           O  
ATOM   1731  CG2 THR A 218       3.397   8.431  10.220  1.00  0.65           C  
ATOM   1732  OG1 THR A 218       2.464   6.384   9.357  1.00  0.65           O  
ATOM   1733  N   VAL A 219       3.697   4.572  13.035  1.00  0.73           N  
ATOM   1734  CA  VAL A 219       3.097   3.394  13.651  1.00  0.73           C  
ATOM   1735  C   VAL A 219       1.806   3.786  14.367  1.00  0.73           C  
ATOM   1736  CB  VAL A 219       4.069   2.714  14.641  1.00  0.73           C  
ATOM   1737  O   VAL A 219       1.773   4.774  15.103  1.00  0.73           O  
ATOM   1738  CG1 VAL A 219       3.440   1.457  15.239  1.00  0.73           C  
ATOM   1739  CG2 VAL A 219       5.388   2.376  13.946  1.00  0.73           C  
ATOM   1740  N   GLY A 220       0.667   3.038  14.014  1.00  0.80           N  
ATOM   1741  CA  GLY A 220      -0.610   3.319  14.650  1.00  0.80           C  
ATOM   1742  C   GLY A 220      -1.516   4.198  13.809  1.00  0.80           C  
ATOM   1743  O   GLY A 220      -1.367   4.261  12.587  1.00  0.80           O  
ATOM   1744  N   VAL A 221      -2.580   4.723  14.415  1.00  0.89           N  
ATOM   1745  CA  VAL A 221      -3.564   5.576  13.757  1.00  0.89           C  
ATOM   1746  C   VAL A 221      -3.380   7.022  14.211  1.00  0.89           C  
ATOM   1747  CB  VAL A 221      -5.007   5.106  14.047  1.00  0.89           C  
ATOM   1748  O   VAL A 221      -3.399   7.311  15.409  1.00  0.89           O  
ATOM   1749  CG1 VAL A 221      -6.020   6.013  13.351  1.00  0.89           C  
ATOM   1750  CG2 VAL A 221      -5.193   3.655  13.606  1.00  0.89           C  
ATOM   1751  N   TRP A 222      -3.180   7.888  13.223  1.00  0.93           N  
ATOM   1752  CA  TRP A 222      -2.974   9.306  13.498  1.00  0.93           C  
ATOM   1753  C   TRP A 222      -4.169  10.131  13.034  1.00  0.93           C  
ATOM   1754  CB  TRP A 222      -1.697   9.807  12.817  1.00  0.93           C  
ATOM   1755  O   TRP A 222      -4.854   9.760  12.077  1.00  0.93           O  
ATOM   1756  CG  TRP A 222      -0.434   9.269  13.420  1.00  0.93           C  
ATOM   1757  CD1 TRP A 222       0.046   7.993  13.325  1.00  0.93           C  
ATOM   1758  CD2 TRP A 222       0.508   9.994  14.217  1.00  0.93           C  
ATOM   1759  CE2 TRP A 222       1.537   9.094  14.571  1.00  0.93           C  
ATOM   1760  CE3 TRP A 222       0.582  11.320  14.666  1.00  0.93           C  
ATOM   1761  NE1 TRP A 222       1.232   7.881  14.015  1.00  0.93           N  
ATOM   1762  CH2 TRP A 222       2.677  10.780  15.780  1.00  0.93           C  
ATOM   1763  CZ2 TRP A 222       2.628   9.477  15.354  1.00  0.93           C  
ATOM   1764  CZ3 TRP A 222       1.669  11.700  15.445  1.00  0.93           C  
ATOM   1765  N   ALA A 223      -4.375  11.280  13.799  1.00  0.96           N  
ATOM   1766  CA  ALA A 223      -5.532  12.115  13.487  1.00  0.96           C  
ATOM   1767  C   ALA A 223      -5.139  13.587  13.405  1.00  0.96           C  
ATOM   1768  CB  ALA A 223      -6.628  11.918  14.532  1.00  0.96           C  
ATOM   1769  O   ALA A 223      -4.200  14.024  14.074  1.00  0.96           O  
ATOM   1770  N   ALA A 224      -5.784  14.298  12.553  1.00  0.97           N  
ATOM   1771  CA  ALA A 224      -5.649  15.747  12.425  1.00  0.97           C  
ATOM   1772  C   ALA A 224      -6.970  16.387  12.009  1.00  0.97           C  
ATOM   1773  CB  ALA A 224      -4.554  16.092  11.418  1.00  0.97           C  
ATOM   1774  O   ALA A 224      -7.792  15.752  11.344  1.00  0.97           O  
ATOM   1775  N   TYR A 225      -7.099  17.662  12.410  1.00  0.97           N  
ATOM   1776  CA  TYR A 225      -8.325  18.395  12.113  1.00  0.97           C  
ATOM   1777  C   TYR A 225      -8.128  19.325  10.921  1.00  0.97           C  
ATOM   1778  CB  TYR A 225      -8.780  19.200  13.334  1.00  0.97           C  
ATOM   1779  O   TYR A 225      -7.179  20.111  10.889  1.00  0.97           O  
ATOM   1780  CG  TYR A 225      -9.953  20.110  13.058  1.00  0.97           C  
ATOM   1781  CD1 TYR A 225      -9.865  21.481  13.289  1.00  0.97           C  
ATOM   1782  CD2 TYR A 225     -11.150  19.600  12.569  1.00  0.97           C  
ATOM   1783  CE1 TYR A 225     -10.944  22.322  13.039  1.00  0.97           C  
ATOM   1784  CE2 TYR A 225     -12.236  20.432  12.315  1.00  0.97           C  
ATOM   1785  OH  TYR A 225     -13.194  22.618  12.303  1.00  0.97           O  
ATOM   1786  CZ  TYR A 225     -12.123  21.789  12.552  1.00  0.97           C  
ATOM   1787  N   ASP A 226      -9.001  19.185   9.900  1.00  0.96           N  
ATOM   1788  CA  ASP A 226      -9.074  20.104   8.768  1.00  0.96           C  
ATOM   1789  C   ASP A 226     -10.178  21.139   8.972  1.00  0.96           C  
ATOM   1790  CB  ASP A 226      -9.308  19.334   7.467  1.00  0.96           C  
ATOM   1791  O   ASP A 226     -11.359  20.840   8.785  1.00  0.96           O  
ATOM   1792  CG  ASP A 226      -9.483  20.244   6.263  1.00  0.96           C  
ATOM   1793  OD1 ASP A 226      -9.097  21.431   6.335  1.00  0.96           O  
ATOM   1794  OD2 ASP A 226     -10.013  19.770   5.235  1.00  0.96           O  
ATOM   1795  N   PRO A 227      -9.791  22.435   9.208  1.00  0.94           N  
ATOM   1796  CA  PRO A 227     -10.784  23.472   9.500  1.00  0.94           C  
ATOM   1797  C   PRO A 227     -11.534  23.937   8.254  1.00  0.94           C  
ATOM   1798  CB  PRO A 227      -9.945  24.608  10.088  1.00  0.94           C  
ATOM   1799  O   PRO A 227     -12.642  24.470   8.358  1.00  0.94           O  
ATOM   1800  CG  PRO A 227      -8.555  24.346   9.606  1.00  0.94           C  
ATOM   1801  CD  PRO A 227      -8.387  22.866   9.418  1.00  0.94           C  
ATOM   1802  N   VAL A 228     -10.949  23.711   7.098  1.00  0.93           N  
ATOM   1803  CA  VAL A 228     -11.547  24.165   5.846  1.00  0.93           C  
ATOM   1804  C   VAL A 228     -12.801  23.347   5.546  1.00  0.93           C  
ATOM   1805  CB  VAL A 228     -10.550  24.061   4.671  1.00  0.93           C  
ATOM   1806  O   VAL A 228     -13.862  23.908   5.262  1.00  0.93           O  
ATOM   1807  CG1 VAL A 228     -11.233  24.411   3.350  1.00  0.93           C  
ATOM   1808  CG2 VAL A 228      -9.346  24.970   4.911  1.00  0.93           C  
ATOM   1809  N   HIS A 229     -12.645  22.082   5.765  1.00  0.92           N  
ATOM   1810  CA  HIS A 229     -13.742  21.185   5.416  1.00  0.92           C  
ATOM   1811  C   HIS A 229     -14.457  20.679   6.664  1.00  0.92           C  
ATOM   1812  CB  HIS A 229     -13.227  20.005   4.591  1.00  0.92           C  
ATOM   1813  O   HIS A 229     -15.433  19.930   6.565  1.00  0.92           O  
ATOM   1814  CG  HIS A 229     -12.521  20.413   3.337  1.00  0.92           C  
ATOM   1815  CD2 HIS A 229     -13.000  20.743   2.114  1.00  0.92           C  
ATOM   1816  ND1 HIS A 229     -11.149  20.513   3.254  1.00  0.92           N  
ATOM   1817  CE1 HIS A 229     -10.814  20.889   2.031  1.00  0.92           C  
ATOM   1818  NE2 HIS A 229     -11.918  21.035   1.320  1.00  0.92           N  
ATOM   1819  N   LYS A 230     -13.979  21.096   7.872  1.00  0.92           N  
ATOM   1820  CA  LYS A 230     -14.528  20.672   9.157  1.00  0.92           C  
ATOM   1821  C   LYS A 230     -14.575  19.151   9.260  1.00  0.92           C  
ATOM   1822  CB  LYS A 230     -15.927  21.255   9.361  1.00  0.92           C  
ATOM   1823  O   LYS A 230     -15.613  18.578   9.599  1.00  0.92           O  
ATOM   1824  CG  LYS A 230     -15.971  22.776   9.352  1.00  0.92           C  
ATOM   1825  CD  LYS A 230     -17.385  23.296   9.580  1.00  0.92           C  
ATOM   1826  CE  LYS A 230     -17.440  24.816   9.516  1.00  0.92           C  
ATOM   1827  NZ  LYS A 230     -18.824  25.330   9.740  1.00  0.92           N  
ATOM   1828  N   VAL A 231     -13.402  18.502   8.992  1.00  0.95           N  
ATOM   1829  CA  VAL A 231     -13.292  17.047   8.991  1.00  0.95           C  
ATOM   1830  C   VAL A 231     -12.124  16.617   9.877  1.00  0.95           C  
ATOM   1831  CB  VAL A 231     -13.108  16.492   7.561  1.00  0.95           C  
ATOM   1832  O   VAL A 231     -11.096  17.296   9.933  1.00  0.95           O  
ATOM   1833  CG1 VAL A 231     -14.403  16.622   6.761  1.00  0.95           C  
ATOM   1834  CG2 VAL A 231     -11.964  17.214   6.852  1.00  0.95           C  
ATOM   1835  N   ALA A 232     -12.351  15.511  10.619  1.00  0.96           N  
ATOM   1836  CA  ALA A 232     -11.241  14.799  11.247  1.00  0.96           C  
ATOM   1837  C   ALA A 232     -10.595  13.820  10.270  1.00  0.96           C  
ATOM   1838  CB  ALA A 232     -11.719  14.063  12.495  1.00  0.96           C  
ATOM   1839  O   ALA A 232     -11.247  12.889   9.793  1.00  0.96           O  
ATOM   1840  N   VAL A 233      -9.322  14.078   9.967  1.00  0.98           N  
ATOM   1841  CA  VAL A 233      -8.586  13.264   9.005  1.00  0.98           C  
ATOM   1842  C   VAL A 233      -7.789  12.189   9.741  1.00  0.98           C  
ATOM   1843  CB  VAL A 233      -7.644  14.125   8.135  1.00  0.98           C  
ATOM   1844  O   VAL A 233      -7.029  12.494  10.663  1.00  0.98           O  
ATOM   1845  CG1 VAL A 233      -6.960  13.270   7.070  1.00  0.98           C  
ATOM   1846  CG2 VAL A 233      -8.417  15.273   7.488  1.00  0.98           C  
ATOM   1847  N   ILE A 234      -7.962  10.890   9.269  1.00  0.95           N  
ATOM   1848  CA  ILE A 234      -7.352   9.757   9.955  1.00  0.95           C  
ATOM   1849  C   ILE A 234      -6.356   9.066   9.026  1.00  0.95           C  
ATOM   1850  CB  ILE A 234      -8.419   8.750  10.441  1.00  0.95           C  
ATOM   1851  O   ILE A 234      -6.717   8.637   7.927  1.00  0.95           O  
ATOM   1852  CG1 ILE A 234      -9.433   9.446  11.355  1.00  0.95           C  
ATOM   1853  CG2 ILE A 234      -7.759   7.567  11.155  1.00  0.95           C  
ATOM   1854  CD1 ILE A 234      -8.852   9.912  12.683  1.00  0.95           C  
ATOM   1855  N   ASP A 235      -5.149   8.999   9.503  1.00  0.94           N  
ATOM   1856  CA  ASP A 235      -4.092   8.283   8.795  1.00  0.94           C  
ATOM   1857  C   ASP A 235      -3.889   6.887   9.379  1.00  0.94           C  
ATOM   1858  CB  ASP A 235      -2.782   9.071   8.847  1.00  0.94           C  
ATOM   1859  O   ASP A 235      -3.680   6.737  10.584  1.00  0.94           O  
ATOM   1860  CG  ASP A 235      -1.683   8.451   8.002  1.00  0.94           C  
ATOM   1861  OD1 ASP A 235      -1.995   7.755   7.012  1.00  0.94           O  
ATOM   1862  OD2 ASP A 235      -0.495   8.658   8.331  1.00  0.94           O  
ATOM   1863  N   THR A 236      -3.916   5.885   8.300  1.00  0.86           N  
ATOM   1864  CA  THR A 236      -3.820   4.498   8.742  1.00  0.86           C  
ATOM   1865  C   THR A 236      -2.517   3.866   8.262  1.00  0.86           C  
ATOM   1866  CB  THR A 236      -5.014   3.667   8.236  1.00  0.86           C  
ATOM   1867  O   THR A 236      -2.418   2.643   8.152  1.00  0.86           O  
ATOM   1868  CG2 THR A 236      -6.327   4.179   8.820  1.00  0.86           C  
ATOM   1869  OG1 THR A 236      -5.074   3.750   6.807  1.00  0.86           O  
ATOM   1870  N   GLU A 237      -1.539   4.603   7.920  1.00  0.68           N  
ATOM   1871  CA  GLU A 237      -0.337   4.141   7.231  1.00  0.68           C  
ATOM   1872  C   GLU A 237       0.390   3.075   8.044  1.00  0.68           C  
ATOM   1873  CB  GLU A 237       0.602   5.315   6.943  1.00  0.68           C  
ATOM   1874  O   GLU A 237       0.850   2.072   7.493  1.00  0.68           O  
ATOM   1875  CG  GLU A 237       1.769   4.960   6.032  1.00  0.68           C  
ATOM   1876  CD  GLU A 237       2.545   6.176   5.550  1.00  0.68           C  
ATOM   1877  OE1 GLU A 237       3.614   6.003   4.922  1.00  0.68           O  
ATOM   1878  OE2 GLU A 237       2.080   7.310   5.802  1.00  0.68           O  
ATOM   1879  N   GLY A 238       0.361   3.167   9.483  1.00  0.57           N  
ATOM   1880  CA  GLY A 238       1.095   2.256  10.347  1.00  0.57           C  
ATOM   1881  C   GLY A 238       0.281   1.047  10.767  1.00  0.57           C  
ATOM   1882  O   GLY A 238       0.767   0.194  11.513  1.00  0.57           O  
ATOM   1883  N   LEU A 239      -0.915   0.942  10.235  1.00  0.59           N  
ATOM   1884  CA  LEU A 239      -1.878  -0.080  10.631  1.00  0.59           C  
ATOM   1885  C   LEU A 239      -1.599  -1.396   9.911  1.00  0.59           C  
ATOM   1886  CB  LEU A 239      -3.306   0.384  10.334  1.00  0.59           C  
ATOM   1887  O   LEU A 239      -1.694  -2.469  10.511  1.00  0.59           O  
ATOM   1888  CG  LEU A 239      -4.351   0.091  11.412  1.00  0.59           C  
ATOM   1889  CD1 LEU A 239      -4.796   1.386  12.085  1.00  0.59           C  
ATOM   1890  CD2 LEU A 239      -5.546  -0.644  10.813  1.00  0.59           C  
ATOM   1891  N   LEU A 240      -0.874  -1.400   8.819  1.00  0.51           N  
ATOM   1892  CA  LEU A 240      -0.828  -2.588   7.974  1.00  0.51           C  
ATOM   1893  C   LEU A 240       0.578  -3.176   7.939  1.00  0.51           C  
ATOM   1894  CB  LEU A 240      -1.289  -2.253   6.553  1.00  0.51           C  
ATOM   1895  O   LEU A 240       0.750  -4.373   7.698  1.00  0.51           O  
ATOM   1896  CG  LEU A 240      -2.778  -1.949   6.377  1.00  0.51           C  
ATOM   1897  CD1 LEU A 240      -3.033  -1.326   5.009  1.00  0.51           C  
ATOM   1898  CD2 LEU A 240      -3.607  -3.216   6.557  1.00  0.51           C  
ATOM   1899  N   GLY A 241       1.593  -2.509   8.588  1.00  0.46           N  
ATOM   1900  CA  GLY A 241       2.957  -2.988   8.428  1.00  0.46           C  
ATOM   1901  C   GLY A 241       3.625  -3.336   9.744  1.00  0.46           C  
ATOM   1902  O   GLY A 241       4.584  -4.110   9.774  1.00  0.46           O  
ATOM   1903  N   ALA A 242       2.924  -3.302  11.003  1.00  0.42           N  
ATOM   1904  CA  ALA A 242       3.725  -3.388  12.221  1.00  0.42           C  
ATOM   1905  C   ALA A 242       3.180  -4.460  13.161  1.00  0.42           C  
ATOM   1906  CB  ALA A 242       3.765  -2.036  12.929  1.00  0.42           C  
ATOM   1907  O   ALA A 242       3.934  -5.067  13.924  1.00  0.42           O  
ATOM   1908  N   THR A 243       2.006  -5.209  12.844  1.00  0.47           N  
ATOM   1909  CA  THR A 243       1.630  -6.129  13.911  1.00  0.47           C  
ATOM   1910  C   THR A 243       1.437  -7.541  13.364  1.00  0.47           C  
ATOM   1911  CB  THR A 243       0.342  -5.669  14.619  1.00  0.47           C  
ATOM   1912  O   THR A 243       1.009  -7.716  12.221  1.00  0.47           O  
ATOM   1913  CG2 THR A 243       0.516  -4.283  15.230  1.00  0.47           C  
ATOM   1914  OG1 THR A 243      -0.730  -5.629  13.669  1.00  0.47           O  
ATOM   1915  N   VAL A 244       2.226  -8.642  13.770  1.00  0.47           N  
ATOM   1916  CA  VAL A 244       2.229 -10.076  13.501  1.00  0.47           C  
ATOM   1917  C   VAL A 244       0.831 -10.648  13.725  1.00  0.47           C  
ATOM   1918  CB  VAL A 244       3.256 -10.817  14.387  1.00  0.47           C  
ATOM   1919  O   VAL A 244       0.450 -11.637  13.095  1.00  0.47           O  
ATOM   1920  CG1 VAL A 244       3.687 -12.128  13.732  1.00  0.47           C  
ATOM   1921  CG2 VAL A 244       4.468  -9.927  14.656  1.00  0.47           C  
ATOM   1922  N   ASN A 245      -0.140  -9.804  14.276  1.00  0.60           N  
ATOM   1923  CA  ASN A 245      -1.402 -10.424  14.666  1.00  0.60           C  
ATOM   1924  C   ASN A 245      -2.560  -9.929  13.803  1.00  0.60           C  
ATOM   1925  CB  ASN A 245      -1.694 -10.164  16.145  1.00  0.60           C  
ATOM   1926  O   ASN A 245      -2.917  -8.750  13.852  1.00  0.60           O  
ATOM   1927  CG  ASN A 245      -2.520 -11.265  16.780  1.00  0.60           C  
ATOM   1928  ND2 ASN A 245      -2.435 -11.384  18.099  1.00  0.60           N  
ATOM   1929  OD1 ASN A 245      -3.227 -12.004  16.089  1.00  0.60           O  
ATOM   1930  N   LEU A 246      -2.917 -10.664  12.788  1.00  0.60           N  
ATOM   1931  CA  LEU A 246      -3.993 -10.466  11.823  1.00  0.60           C  
ATOM   1932  C   LEU A 246      -5.276 -10.028  12.521  1.00  0.60           C  
ATOM   1933  CB  LEU A 246      -4.243 -11.751  11.029  1.00  0.60           C  
ATOM   1934  O   LEU A 246      -6.003  -9.172  12.013  1.00  0.60           O  
ATOM   1935  CG  LEU A 246      -4.073 -11.654   9.512  1.00  0.60           C  
ATOM   1936  CD1 LEU A 246      -3.028 -12.656   9.031  1.00  0.60           C  
ATOM   1937  CD2 LEU A 246      -5.405 -11.885   8.807  1.00  0.60           C  
ATOM   1938  N   SER A 247      -5.569 -10.483  13.699  1.00  0.65           N  
ATOM   1939  CA  SER A 247      -6.777 -10.169  14.456  1.00  0.65           C  
ATOM   1940  C   SER A 247      -6.763  -8.723  14.943  1.00  0.65           C  
ATOM   1941  CB  SER A 247      -6.924 -11.115  15.648  1.00  0.65           C  
ATOM   1942  O   SER A 247      -7.785  -8.035  14.888  1.00  0.65           O  
ATOM   1943  OG  SER A 247      -5.654 -11.477  16.163  1.00  0.65           O  
ATOM   1944  N   GLN A 248      -5.564  -8.365  15.295  1.00  0.66           N  
ATOM   1945  CA  GLN A 248      -5.391  -7.001  15.784  1.00  0.66           C  
ATOM   1946  C   GLN A 248      -5.577  -5.986  14.660  1.00  0.66           C  
ATOM   1947  CB  GLN A 248      -4.013  -6.830  16.423  1.00  0.66           C  
ATOM   1948  O   GLN A 248      -6.229  -4.957  14.847  1.00  0.66           O  
ATOM   1949  CG  GLN A 248      -3.888  -5.586  17.292  1.00  0.66           C  
ATOM   1950  CD  GLN A 248      -2.559  -5.509  18.020  1.00  0.66           C  
ATOM   1951  NE2 GLN A 248      -2.450  -4.574  18.958  1.00  0.66           N  
ATOM   1952  OE1 GLN A 248      -1.639  -6.284  17.743  1.00  0.66           O  
ATOM   1953  N   ARG A 249      -5.175  -6.289  13.518  1.00  0.68           N  
ATOM   1954  CA  ARG A 249      -5.312  -5.433  12.343  1.00  0.68           C  
ATOM   1955  C   ARG A 249      -6.773  -5.310  11.924  1.00  0.68           C  
ATOM   1956  CB  ARG A 249      -4.477  -5.977  11.182  1.00  0.68           C  
ATOM   1957  O   ARG A 249      -7.243  -4.216  11.606  1.00  0.68           O  
ATOM   1958  CG  ARG A 249      -2.981  -5.759  11.343  1.00  0.68           C  
ATOM   1959  CD  ARG A 249      -2.199  -6.324  10.166  1.00  0.68           C  
ATOM   1960  NE  ARG A 249      -0.758  -6.203  10.369  1.00  0.68           N  
ATOM   1961  NH1 ARG A 249      -0.183  -7.446   8.508  1.00  0.68           N  
ATOM   1962  NH2 ARG A 249       1.451  -6.566   9.854  1.00  0.68           N  
ATOM   1963  CZ  ARG A 249       0.167  -6.739   9.577  1.00  0.68           C  
ATOM   1964  N   THR A 250      -7.385  -6.421  11.908  1.00  0.69           N  
ATOM   1965  CA  THR A 250      -8.792  -6.457  11.525  1.00  0.69           C  
ATOM   1966  C   THR A 250      -9.637  -5.632  12.491  1.00  0.69           C  
ATOM   1967  CB  THR A 250      -9.323  -7.902  11.480  1.00  0.69           C  
ATOM   1968  O   THR A 250     -10.508  -4.869  12.067  1.00  0.69           O  
ATOM   1969  CG2 THR A 250     -10.773  -7.941  11.011  1.00  0.69           C  
ATOM   1970  OG1 THR A 250      -8.519  -8.672  10.577  1.00  0.69           O  
ATOM   1971  N   ARG A 251      -9.293  -5.674  13.741  1.00  0.74           N  
ATOM   1972  CA  ARG A 251     -10.055  -4.944  14.749  1.00  0.74           C  
ATOM   1973  C   ARG A 251      -9.861  -3.439  14.597  1.00  0.74           C  
ATOM   1974  CB  ARG A 251      -9.647  -5.385  16.156  1.00  0.74           C  
ATOM   1975  O   ARG A 251     -10.823  -2.672  14.679  1.00  0.74           O  
ATOM   1976  CG  ARG A 251     -10.154  -6.766  16.539  1.00  0.74           C  
ATOM   1977  CD  ARG A 251     -10.031  -7.017  18.036  1.00  0.74           C  
ATOM   1978  NE  ARG A 251      -8.653  -6.866  18.496  1.00  0.74           N  
ATOM   1979  NH1 ARG A 251      -8.077  -9.077  18.150  1.00  0.74           N  
ATOM   1980  NH2 ARG A 251      -6.531  -7.600  18.976  1.00  0.74           N  
ATOM   1981  CZ  ARG A 251      -7.757  -7.848  18.540  1.00  0.74           C  
ATOM   1982  N   LEU A 252      -8.651  -3.141  14.388  1.00  0.78           N  
ATOM   1983  CA  LEU A 252      -8.363  -1.721  14.219  1.00  0.78           C  
ATOM   1984  C   LEU A 252      -9.044  -1.173  12.969  1.00  0.78           C  
ATOM   1985  CB  LEU A 252      -6.852  -1.487  14.136  1.00  0.78           C  
ATOM   1986  O   LEU A 252      -9.598  -0.072  12.991  1.00  0.78           O  
ATOM   1987  CG  LEU A 252      -6.388  -0.030  14.188  1.00  0.78           C  
ATOM   1988  CD1 LEU A 252      -6.693   0.575  15.554  1.00  0.78           C  
ATOM   1989  CD2 LEU A 252      -4.900   0.069  13.873  1.00  0.78           C  
ATOM   1990  N   LEU A 253      -8.982  -1.928  11.906  1.00  0.80           N  
ATOM   1991  CA  LEU A 253      -9.651  -1.545  10.668  1.00  0.80           C  
ATOM   1992  C   LEU A 253     -11.143  -1.332  10.899  1.00  0.80           C  
ATOM   1993  CB  LEU A 253      -9.437  -2.611   9.590  1.00  0.80           C  
ATOM   1994  O   LEU A 253     -11.707  -0.327  10.460  1.00  0.80           O  
ATOM   1995  CG  LEU A 253     -10.109  -2.355   8.240  1.00  0.80           C  
ATOM   1996  CD1 LEU A 253      -9.438  -1.185   7.528  1.00  0.80           C  
ATOM   1997  CD2 LEU A 253     -10.067  -3.610   7.376  1.00  0.80           C  
ATOM   1998  N   LEU A 254     -11.715  -2.225  11.588  1.00  0.77           N  
ATOM   1999  CA  LEU A 254     -13.154  -2.162  11.819  1.00  0.77           C  
ATOM   2000  C   LEU A 254     -13.514  -0.953  12.676  1.00  0.77           C  
ATOM   2001  CB  LEU A 254     -13.646  -3.445  12.494  1.00  0.77           C  
ATOM   2002  O   LEU A 254     -14.537  -0.305  12.444  1.00  0.77           O  
ATOM   2003  CG  LEU A 254     -13.623  -4.712  11.638  1.00  0.77           C  
ATOM   2004  CD1 LEU A 254     -14.069  -5.916  12.462  1.00  0.77           C  
ATOM   2005  CD2 LEU A 254     -14.507  -4.543  10.407  1.00  0.77           C  
ATOM   2006  N   LYS A 255     -12.614  -0.645  13.608  1.00  0.80           N  
ATOM   2007  CA  LYS A 255     -12.841   0.521  14.457  1.00  0.80           C  
ATOM   2008  C   LYS A 255     -12.797   1.811  13.643  1.00  0.80           C  
ATOM   2009  CB  LYS A 255     -11.806   0.576  15.582  1.00  0.80           C  
ATOM   2010  O   LYS A 255     -13.655   2.682  13.804  1.00  0.80           O  
ATOM   2011  CG  LYS A 255     -11.944  -0.542  16.605  1.00  0.80           C  
ATOM   2012  CD  LYS A 255     -10.809  -0.513  17.620  1.00  0.80           C  
ATOM   2013  CE  LYS A 255     -10.857  -1.719  18.549  1.00  0.80           C  
ATOM   2014  NZ  LYS A 255      -9.671  -1.769  19.455  1.00  0.80           N  
ATOM   2015  N   VAL A 256     -11.821   1.857  12.772  1.00  0.87           N  
ATOM   2016  CA  VAL A 256     -11.656   3.050  11.948  1.00  0.87           C  
ATOM   2017  C   VAL A 256     -12.818   3.164  10.964  1.00  0.87           C  
ATOM   2018  CB  VAL A 256     -10.312   3.033  11.186  1.00  0.87           C  
ATOM   2019  O   VAL A 256     -13.366   4.251  10.764  1.00  0.87           O  
ATOM   2020  CG1 VAL A 256     -10.238   4.194  10.197  1.00  0.87           C  
ATOM   2021  CG2 VAL A 256      -9.143   3.087  12.167  1.00  0.87           C  
ATOM   2022  N   LEU A 257     -13.226   2.058  10.392  1.00  0.85           N  
ATOM   2023  CA  LEU A 257     -14.339   2.065   9.448  1.00  0.85           C  
ATOM   2024  C   LEU A 257     -15.629   2.506  10.132  1.00  0.85           C  
ATOM   2025  CB  LEU A 257     -14.524   0.678   8.828  1.00  0.85           C  
ATOM   2026  O   LEU A 257     -16.430   3.236   9.544  1.00  0.85           O  
ATOM   2027  CG  LEU A 257     -13.541   0.293   7.721  1.00  0.85           C  
ATOM   2028  CD1 LEU A 257     -13.747  -1.161   7.311  1.00  0.85           C  
ATOM   2029  CD2 LEU A 257     -13.699   1.220   6.520  1.00  0.85           C  
ATOM   2030  N   ALA A 258     -15.745   2.144  11.351  1.00  0.76           N  
ATOM   2031  CA  ALA A 258     -16.982   2.404  12.083  1.00  0.76           C  
ATOM   2032  C   ALA A 258     -17.164   3.897  12.339  1.00  0.76           C  
ATOM   2033  CB  ALA A 258     -16.991   1.636  13.403  1.00  0.76           C  
ATOM   2034  O   ALA A 258     -18.288   4.405  12.317  1.00  0.76           O  
ATOM   2035  N   ILE A 259     -16.041   4.533  12.531  1.00  0.82           N  
ATOM   2036  CA  ILE A 259     -16.181   5.943  12.878  1.00  0.82           C  
ATOM   2037  C   ILE A 259     -16.043   6.800  11.622  1.00  0.82           C  
ATOM   2038  CB  ILE A 259     -15.139   6.371  13.936  1.00  0.82           C  
ATOM   2039  O   ILE A 259     -16.322   8.001  11.648  1.00  0.82           O  
ATOM   2040  CG1 ILE A 259     -13.718   6.162  13.401  1.00  0.82           C  
ATOM   2041  CG2 ILE A 259     -15.351   5.604  15.244  1.00  0.82           C  
ATOM   2042  CD1 ILE A 259     -12.639   6.850  14.226  1.00  0.82           C  
ATOM   2043  N   SER A 260     -15.691   6.223  10.510  1.00  0.90           N  
ATOM   2044  CA  SER A 260     -15.414   6.968   9.286  1.00  0.90           C  
ATOM   2045  C   SER A 260     -16.696   7.256   8.512  1.00  0.90           C  
ATOM   2046  CB  SER A 260     -14.435   6.198   8.399  1.00  0.90           C  
ATOM   2047  O   SER A 260     -17.588   6.407   8.439  1.00  0.90           O  
ATOM   2048  OG  SER A 260     -13.189   6.031   9.053  1.00  0.90           O  
ATOM   2049  N   ASP A 261     -16.734   8.493   7.939  1.00  0.86           N  
ATOM   2050  CA  ASP A 261     -17.807   8.875   7.025  1.00  0.86           C  
ATOM   2051  C   ASP A 261     -17.410   8.615   5.573  1.00  0.86           C  
ATOM   2052  CB  ASP A 261     -18.174  10.348   7.214  1.00  0.86           C  
ATOM   2053  O   ASP A 261     -18.254   8.260   4.748  1.00  0.86           O  
ATOM   2054  CG  ASP A 261     -18.683  10.657   8.611  1.00  0.86           C  
ATOM   2055  OD1 ASP A 261     -19.845  10.319   8.926  1.00  0.86           O  
ATOM   2056  OD2 ASP A 261     -17.917  11.246   9.404  1.00  0.86           O  
ATOM   2057  N   LEU A 262     -16.195   8.884   5.316  1.00  0.92           N  
ATOM   2058  CA  LEU A 262     -15.600   8.702   3.997  1.00  0.92           C  
ATOM   2059  C   LEU A 262     -14.233   8.034   4.106  1.00  0.92           C  
ATOM   2060  CB  LEU A 262     -15.468  10.047   3.278  1.00  0.92           C  
ATOM   2061  O   LEU A 262     -13.440   8.373   4.987  1.00  0.92           O  
ATOM   2062  CG  LEU A 262     -14.923  10.001   1.849  1.00  0.92           C  
ATOM   2063  CD1 LEU A 262     -15.916   9.302   0.926  1.00  0.92           C  
ATOM   2064  CD2 LEU A 262     -14.618  11.408   1.348  1.00  0.92           C  
ATOM   2065  N   VAL A 263     -14.026   7.044   3.189  1.00  0.93           N  
ATOM   2066  CA  VAL A 263     -12.749   6.337   3.167  1.00  0.93           C  
ATOM   2067  C   VAL A 263     -12.084   6.515   1.804  1.00  0.93           C  
ATOM   2068  CB  VAL A 263     -12.927   4.835   3.481  1.00  0.93           C  
ATOM   2069  O   VAL A 263     -12.738   6.390   0.766  1.00  0.93           O  
ATOM   2070  CG1 VAL A 263     -11.616   4.079   3.267  1.00  0.93           C  
ATOM   2071  CG2 VAL A 263     -13.428   4.645   4.911  1.00  0.93           C  
ATOM   2072  N   ILE A 264     -10.798   6.855   1.895  1.00  0.96           N  
ATOM   2073  CA  ILE A 264      -9.986   6.901   0.684  1.00  0.96           C  
ATOM   2074  C   ILE A 264      -9.123   5.645   0.593  1.00  0.96           C  
ATOM   2075  CB  ILE A 264      -9.097   8.165   0.647  1.00  0.96           C  
ATOM   2076  O   ILE A 264      -8.351   5.347   1.507  1.00  0.96           O  
ATOM   2077  CG1 ILE A 264      -9.959   9.427   0.769  1.00  0.96           C  
ATOM   2078  CG2 ILE A 264      -8.258   8.198  -0.634  1.00  0.96           C  
ATOM   2079  CD1 ILE A 264      -9.164  10.694   1.056  1.00  0.96           C  
ATOM   2080  N   TYR A 265      -9.389   4.921  -0.447  1.00  0.93           N  
ATOM   2081  CA  TYR A 265      -8.451   3.847  -0.753  1.00  0.93           C  
ATOM   2082  C   TYR A 265      -7.421   4.300  -1.782  1.00  0.93           C  
ATOM   2083  CB  TYR A 265      -9.197   2.613  -1.270  1.00  0.93           C  
ATOM   2084  O   TYR A 265      -7.751   4.504  -2.952  1.00  0.93           O  
ATOM   2085  CG  TYR A 265      -8.328   1.385  -1.390  1.00  0.93           C  
ATOM   2086  CD1 TYR A 265      -7.548   1.167  -2.523  1.00  0.93           C  
ATOM   2087  CD2 TYR A 265      -8.285   0.440  -0.371  1.00  0.93           C  
ATOM   2088  CE1 TYR A 265      -6.747   0.036  -2.639  1.00  0.93           C  
ATOM   2089  CE2 TYR A 265      -7.488  -0.696  -0.475  1.00  0.93           C  
ATOM   2090  OH  TYR A 265      -5.933  -2.010  -1.720  1.00  0.93           O  
ATOM   2091  CZ  TYR A 265      -6.724  -0.888  -1.611  1.00  0.93           C  
ATOM   2092  N   ARG A 266      -6.139   4.402  -1.275  1.00  0.92           N  
ATOM   2093  CA  ARG A 266      -5.072   4.920  -2.125  1.00  0.92           C  
ATOM   2094  C   ARG A 266      -4.314   3.784  -2.805  1.00  0.92           C  
ATOM   2095  CB  ARG A 266      -4.104   5.781  -1.311  1.00  0.92           C  
ATOM   2096  O   ARG A 266      -3.897   2.828  -2.147  1.00  0.92           O  
ATOM   2097  CG  ARG A 266      -2.837   6.161  -2.060  1.00  0.92           C  
ATOM   2098  CD  ARG A 266      -3.119   7.154  -3.179  1.00  0.92           C  
ATOM   2099  NE  ARG A 266      -1.894   7.561  -3.860  1.00  0.92           N  
ATOM   2100  NH1 ARG A 266      -2.971   8.616  -5.610  1.00  0.92           N  
ATOM   2101  NH2 ARG A 266      -0.681   8.565  -5.532  1.00  0.92           N  
ATOM   2102  CZ  ARG A 266      -1.851   8.246  -4.999  1.00  0.92           C  
ATOM   2103  N   THR A 267      -4.172   3.879  -4.206  1.00  0.91           N  
ATOM   2104  CA  THR A 267      -3.358   2.902  -4.922  1.00  0.91           C  
ATOM   2105  C   THR A 267      -2.523   3.583  -6.003  1.00  0.91           C  
ATOM   2106  CB  THR A 267      -4.232   1.806  -5.559  1.00  0.91           C  
ATOM   2107  O   THR A 267      -3.007   4.481  -6.695  1.00  0.91           O  
ATOM   2108  CG2 THR A 267      -5.204   2.398  -6.575  1.00  0.91           C  
ATOM   2109  OG1 THR A 267      -3.388   0.855  -6.221  1.00  0.91           O  
ATOM   2110  N   HIS A 268      -1.211   3.182  -6.001  1.00  0.87           N  
ATOM   2111  CA  HIS A 268      -0.272   3.688  -6.996  1.00  0.87           C  
ATOM   2112  C   HIS A 268       0.051   2.625  -8.041  1.00  0.87           C  
ATOM   2113  CB  HIS A 268       1.014   4.171  -6.323  1.00  0.87           C  
ATOM   2114  O   HIS A 268       0.995   2.780  -8.819  1.00  0.87           O  
ATOM   2115  CG  HIS A 268       1.794   5.145  -7.148  1.00  0.87           C  
ATOM   2116  CD2 HIS A 268       1.667   6.484  -7.299  1.00  0.87           C  
ATOM   2117  ND1 HIS A 268       2.851   4.764  -7.946  1.00  0.87           N  
ATOM   2118  CE1 HIS A 268       3.342   5.832  -8.554  1.00  0.87           C  
ATOM   2119  NE2 HIS A 268       2.641   6.888  -8.178  1.00  0.87           N  
ATOM   2120  N   ALA A 269      -0.834   1.604  -8.203  1.00  0.86           N  
ATOM   2121  CA  ALA A 269      -0.600   0.515  -9.149  1.00  0.86           C  
ATOM   2122  C   ALA A 269      -1.034   0.909 -10.558  1.00  0.86           C  
ATOM   2123  CB  ALA A 269      -1.337  -0.745  -8.702  1.00  0.86           C  
ATOM   2124  O   ALA A 269      -1.903   1.767 -10.729  1.00  0.86           O  
ATOM   2125  N   ASP A 270      -0.323   0.307 -11.557  1.00  0.84           N  
ATOM   2126  CA  ASP A 270      -0.643   0.575 -12.956  1.00  0.84           C  
ATOM   2127  C   ASP A 270      -2.049   0.089 -13.301  1.00  0.84           C  
ATOM   2128  CB  ASP A 270       0.383  -0.088 -13.878  1.00  0.84           C  
ATOM   2129  O   ASP A 270      -2.728   0.683 -14.141  1.00  0.84           O  
ATOM   2130  CG  ASP A 270       1.693   0.677 -13.955  1.00  0.84           C  
ATOM   2131  OD1 ASP A 270       1.698   1.903 -13.711  1.00  0.84           O  
ATOM   2132  OD2 ASP A 270       2.728   0.049 -14.265  1.00  0.84           O  
ATOM   2133  N   ARG A 271      -2.469  -0.948 -12.582  1.00  0.85           N  
ATOM   2134  CA  ARG A 271      -3.811  -1.504 -12.726  1.00  0.85           C  
ATOM   2135  C   ARG A 271      -4.425  -1.813 -11.365  1.00  0.85           C  
ATOM   2136  CB  ARG A 271      -3.779  -2.768 -13.587  1.00  0.85           C  
ATOM   2137  O   ARG A 271      -3.706  -1.982 -10.378  1.00  0.85           O  
ATOM   2138  CG  ARG A 271      -3.226  -2.548 -14.986  1.00  0.85           C  
ATOM   2139  CD  ARG A 271      -3.209  -3.837 -15.796  1.00  0.85           C  
ATOM   2140  NE  ARG A 271      -2.677  -3.623 -17.138  1.00  0.85           N  
ATOM   2141  NH1 ARG A 271      -3.452  -5.626 -17.989  1.00  0.85           N  
ATOM   2142  NH2 ARG A 271      -2.280  -4.183 -19.330  1.00  0.85           N  
ATOM   2143  CZ  ARG A 271      -2.804  -4.478 -18.149  1.00  0.85           C  
ATOM   2144  N   LEU A 272      -5.800  -1.821 -11.415  1.00  0.87           N  
ATOM   2145  CA  LEU A 272      -6.475  -2.226 -10.187  1.00  0.87           C  
ATOM   2146  C   LEU A 272      -6.455  -3.743 -10.030  1.00  0.87           C  
ATOM   2147  CB  LEU A 272      -7.920  -1.719 -10.177  1.00  0.87           C  
ATOM   2148  O   LEU A 272      -7.086  -4.460 -10.811  1.00  0.87           O  
ATOM   2149  CG  LEU A 272      -8.105  -0.201 -10.156  1.00  0.87           C  
ATOM   2150  CD1 LEU A 272      -9.584   0.154 -10.267  1.00  0.87           C  
ATOM   2151  CD2 LEU A 272      -7.500   0.395  -8.889  1.00  0.87           C  
ATOM   2152  N   HIS A 273      -5.700  -4.273  -9.080  1.00  0.84           N  
ATOM   2153  CA  HIS A 273      -5.539  -5.706  -8.863  1.00  0.84           C  
ATOM   2154  C   HIS A 273      -6.679  -6.267  -8.018  1.00  0.84           C  
ATOM   2155  CB  HIS A 273      -4.196  -5.999  -8.192  1.00  0.84           C  
ATOM   2156  O   HIS A 273      -7.378  -5.516  -7.335  1.00  0.84           O  
ATOM   2157  CG  HIS A 273      -3.015  -5.694  -9.057  1.00  0.84           C  
ATOM   2158  CD2 HIS A 273      -2.138  -4.663  -9.034  1.00  0.84           C  
ATOM   2159  ND1 HIS A 273      -2.627  -6.507 -10.101  1.00  0.84           N  
ATOM   2160  CE1 HIS A 273      -1.559  -5.987 -10.683  1.00  0.84           C  
ATOM   2161  NE2 HIS A 273      -1.242  -4.868 -10.055  1.00  0.84           N  
ATOM   2162  N   ASN A 274      -6.898  -7.570  -8.150  1.00  0.83           N  
ATOM   2163  CA  ASN A 274      -7.947  -8.280  -7.425  1.00  0.83           C  
ATOM   2164  C   ASN A 274      -7.799  -8.109  -5.916  1.00  0.83           C  
ATOM   2165  CB  ASN A 274      -7.944  -9.765  -7.794  1.00  0.83           C  
ATOM   2166  O   ASN A 274      -8.784  -8.185  -5.179  1.00  0.83           O  
ATOM   2167  CG  ASN A 274      -8.454 -10.019  -9.199  1.00  0.83           C  
ATOM   2168  ND2 ASN A 274      -8.158 -11.198  -9.733  1.00  0.83           N  
ATOM   2169  OD1 ASN A 274      -9.107  -9.162  -9.800  1.00  0.83           O  
ATOM   2170  N   ASP A 275      -6.706  -7.723  -5.505  1.00  0.74           N  
ATOM   2171  CA  ASP A 275      -6.436  -7.598  -4.076  1.00  0.74           C  
ATOM   2172  C   ASP A 275      -7.252  -6.464  -3.460  1.00  0.74           C  
ATOM   2173  CB  ASP A 275      -4.944  -7.366  -3.830  1.00  0.74           C  
ATOM   2174  O   ASP A 275      -7.704  -6.567  -2.317  1.00  0.74           O  
ATOM   2175  CG  ASP A 275      -4.082  -8.538  -4.264  1.00  0.74           C  
ATOM   2176  OD1 ASP A 275      -4.594  -9.675  -4.344  1.00  0.74           O  
ATOM   2177  OD2 ASP A 275      -2.878  -8.323  -4.526  1.00  0.74           O  
ATOM   2178  N   LEU A 276      -7.297  -5.422  -4.192  1.00  0.85           N  
ATOM   2179  CA  LEU A 276      -8.097  -4.287  -3.743  1.00  0.85           C  
ATOM   2180  C   LEU A 276      -9.540  -4.708  -3.484  1.00  0.85           C  
ATOM   2181  CB  LEU A 276      -8.060  -3.161  -4.779  1.00  0.85           C  
ATOM   2182  O   LEU A 276     -10.102  -4.398  -2.431  1.00  0.85           O  
ATOM   2183  CG  LEU A 276      -9.029  -2.000  -4.553  1.00  0.85           C  
ATOM   2184  CD1 LEU A 276      -8.284  -0.784  -4.012  1.00  0.85           C  
ATOM   2185  CD2 LEU A 276      -9.759  -1.654  -5.846  1.00  0.85           C  
ATOM   2186  N   PHE A 277     -10.094  -5.423  -4.378  1.00  0.87           N  
ATOM   2187  CA  PHE A 277     -11.489  -5.843  -4.303  1.00  0.87           C  
ATOM   2188  C   PHE A 277     -11.689  -6.857  -3.182  1.00  0.87           C  
ATOM   2189  CB  PHE A 277     -11.945  -6.440  -5.638  1.00  0.87           C  
ATOM   2190  O   PHE A 277     -12.692  -6.809  -2.467  1.00  0.87           O  
ATOM   2191  CG  PHE A 277     -11.852  -5.481  -6.794  1.00  0.87           C  
ATOM   2192  CD1 PHE A 277     -12.898  -4.613  -7.082  1.00  0.87           C  
ATOM   2193  CD2 PHE A 277     -10.717  -5.448  -7.594  1.00  0.87           C  
ATOM   2194  CE1 PHE A 277     -12.814  -3.725  -8.152  1.00  0.87           C  
ATOM   2195  CE2 PHE A 277     -10.626  -4.563  -8.665  1.00  0.87           C  
ATOM   2196  CZ  PHE A 277     -11.676  -3.703  -8.942  1.00  0.87           C  
ATOM   2197  N   LYS A 278     -10.722  -7.685  -3.088  1.00  0.80           N  
ATOM   2198  CA  LYS A 278     -10.769  -8.631  -1.978  1.00  0.80           C  
ATOM   2199  C   LYS A 278     -10.728  -7.907  -0.636  1.00  0.80           C  
ATOM   2200  CB  LYS A 278      -9.610  -9.626  -2.071  1.00  0.80           C  
ATOM   2201  O   LYS A 278     -11.496  -8.230   0.273  1.00  0.80           O  
ATOM   2202  CG  LYS A 278      -9.709 -10.785  -1.090  1.00  0.80           C  
ATOM   2203  CD  LYS A 278      -8.583 -11.790  -1.297  1.00  0.80           C  
ATOM   2204  CE  LYS A 278      -8.626 -12.901  -0.256  1.00  0.80           C  
ATOM   2205  NZ  LYS A 278      -7.494 -13.860  -0.423  1.00  0.80           N  
ATOM   2206  N   PHE A 279      -9.922  -6.968  -0.619  1.00  0.83           N  
ATOM   2207  CA  PHE A 279      -9.772  -6.203   0.613  1.00  0.83           C  
ATOM   2208  C   PHE A 279     -11.079  -5.512   0.984  1.00  0.83           C  
ATOM   2209  CB  PHE A 279      -8.652  -5.167   0.472  1.00  0.83           C  
ATOM   2210  O   PHE A 279     -11.558  -5.644   2.112  1.00  0.83           O  
ATOM   2211  CG  PHE A 279      -8.590  -4.182   1.608  1.00  0.83           C  
ATOM   2212  CD1 PHE A 279      -9.121  -2.905   1.468  1.00  0.83           C  
ATOM   2213  CD2 PHE A 279      -8.001  -4.532   2.816  1.00  0.83           C  
ATOM   2214  CE1 PHE A 279      -9.065  -1.991   2.518  1.00  0.83           C  
ATOM   2215  CE2 PHE A 279      -7.942  -3.624   3.869  1.00  0.83           C  
ATOM   2216  CZ  PHE A 279      -8.473  -2.353   3.717  1.00  0.83           C  
ATOM   2217  N   LEU A 280     -11.561  -4.760   0.091  1.00  0.86           N  
ATOM   2218  CA  LEU A 280     -12.791  -4.023   0.359  1.00  0.86           C  
ATOM   2219  C   LEU A 280     -13.949  -4.978   0.631  1.00  0.86           C  
ATOM   2220  CB  LEU A 280     -13.135  -3.107  -0.819  1.00  0.86           C  
ATOM   2221  O   LEU A 280     -14.773  -4.726   1.513  1.00  0.86           O  
ATOM   2222  CG  LEU A 280     -12.233  -1.888  -1.016  1.00  0.86           C  
ATOM   2223  CD1 LEU A 280     -12.657  -1.110  -2.257  1.00  0.86           C  
ATOM   2224  CD2 LEU A 280     -12.266  -0.993   0.219  1.00  0.86           C  
ATOM   2225  N   GLY A 281     -13.989  -6.054  -0.174  1.00  0.86           N  
ATOM   2226  CA  GLY A 281     -15.024  -7.051   0.051  1.00  0.86           C  
ATOM   2227  C   GLY A 281     -14.961  -7.676   1.431  1.00  0.86           C  
ATOM   2228  O   GLY A 281     -15.980  -7.786   2.116  1.00  0.86           O  
ATOM   2229  N   ASP A 282     -13.840  -8.043   1.826  1.00  0.80           N  
ATOM   2230  CA  ASP A 282     -13.642  -8.655   3.137  1.00  0.80           C  
ATOM   2231  C   ASP A 282     -13.956  -7.666   4.257  1.00  0.80           C  
ATOM   2232  CB  ASP A 282     -12.208  -9.171   3.278  1.00  0.80           C  
ATOM   2233  O   ASP A 282     -14.564  -8.033   5.265  1.00  0.80           O  
ATOM   2234  CG  ASP A 282     -11.933 -10.395   2.423  1.00  0.80           C  
ATOM   2235  OD1 ASP A 282     -12.893 -11.012   1.913  1.00  0.80           O  
ATOM   2236  OD2 ASP A 282     -10.744 -10.749   2.261  1.00  0.80           O  
ATOM   2237  N   ALA A 283     -13.445  -6.475   4.061  1.00  0.80           N  
ATOM   2238  CA  ALA A 283     -13.726  -5.441   5.053  1.00  0.80           C  
ATOM   2239  C   ALA A 283     -15.229  -5.240   5.225  1.00  0.80           C  
ATOM   2240  CB  ALA A 283     -13.059  -4.126   4.655  1.00  0.80           C  
ATOM   2241  O   ALA A 283     -15.720  -5.111   6.349  1.00  0.80           O  
ATOM   2242  N   SER A 284     -15.830  -5.221   4.121  1.00  0.84           N  
ATOM   2243  CA  SER A 284     -17.280  -5.063   4.136  1.00  0.84           C  
ATOM   2244  C   SER A 284     -17.953  -6.203   4.893  1.00  0.84           C  
ATOM   2245  CB  SER A 284     -17.827  -4.995   2.709  1.00  0.84           C  
ATOM   2246  O   SER A 284     -18.791  -5.966   5.766  1.00  0.84           O  
ATOM   2247  OG  SER A 284     -19.240  -4.884   2.717  1.00  0.84           O  
ATOM   2248  N   GLU A 285     -17.581  -7.353   4.610  1.00  0.81           N  
ATOM   2249  CA  GLU A 285     -18.146  -8.534   5.256  1.00  0.81           C  
ATOM   2250  C   GLU A 285     -17.887  -8.517   6.760  1.00  0.81           C  
ATOM   2251  CB  GLU A 285     -17.572  -9.812   4.638  1.00  0.81           C  
ATOM   2252  O   GLU A 285     -18.787  -8.801   7.553  1.00  0.81           O  
ATOM   2253  CG  GLU A 285     -18.289 -11.081   5.075  1.00  0.81           C  
ATOM   2254  CD  GLU A 285     -17.754 -12.335   4.400  1.00  0.81           C  
ATOM   2255  OE1 GLU A 285     -18.260 -13.443   4.689  1.00  0.81           O  
ATOM   2256  OE2 GLU A 285     -16.821 -12.207   3.576  1.00  0.81           O  
ATOM   2257  N   ALA A 286     -16.644  -8.249   7.042  1.00  0.77           N  
ATOM   2258  CA  ALA A 286     -16.274  -8.202   8.454  1.00  0.77           C  
ATOM   2259  C   ALA A 286     -17.060  -7.123   9.193  1.00  0.77           C  
ATOM   2260  CB  ALA A 286     -14.774  -7.959   8.603  1.00  0.77           C  
ATOM   2261  O   ALA A 286     -17.509  -7.336  10.321  1.00  0.77           O  
ATOM   2262  N   TYR A 287     -17.165  -6.020   8.522  1.00  0.77           N  
ATOM   2263  CA  TYR A 287     -17.932  -4.920   9.095  1.00  0.77           C  
ATOM   2264  C   TYR A 287     -19.369  -5.343   9.374  1.00  0.77           C  
ATOM   2265  CB  TYR A 287     -17.917  -3.708   8.158  1.00  0.77           C  
ATOM   2266  O   TYR A 287     -19.894  -5.102  10.464  1.00  0.77           O  
ATOM   2267  CG  TYR A 287     -18.616  -2.495   8.722  1.00  0.77           C  
ATOM   2268  CD1 TYR A 287     -19.968  -2.269   8.475  1.00  0.77           C  
ATOM   2269  CD2 TYR A 287     -17.926  -1.574   9.502  1.00  0.77           C  
ATOM   2270  CE1 TYR A 287     -20.616  -1.151   8.991  1.00  0.77           C  
ATOM   2271  CE2 TYR A 287     -18.564  -0.453  10.023  1.00  0.77           C  
ATOM   2272  OH  TYR A 287     -20.543   0.857  10.277  1.00  0.77           O  
ATOM   2273  CZ  TYR A 287     -19.907  -0.251   9.763  1.00  0.77           C  
ATOM   2274  N   LEU A 288     -19.958  -5.967   8.483  1.00  0.75           N  
ATOM   2275  CA  LEU A 288     -21.348  -6.388   8.620  1.00  0.75           C  
ATOM   2276  C   LEU A 288     -21.485  -7.475   9.680  1.00  0.75           C  
ATOM   2277  CB  LEU A 288     -21.889  -6.894   7.280  1.00  0.75           C  
ATOM   2278  O   LEU A 288     -22.450  -7.482  10.448  1.00  0.75           O  
ATOM   2279  CG  LEU A 288     -22.120  -5.837   6.199  1.00  0.75           C  
ATOM   2280  CD1 LEU A 288     -22.472  -6.503   4.873  1.00  0.75           C  
ATOM   2281  CD2 LEU A 288     -23.218  -4.868   6.624  1.00  0.75           C  
ATOM   2282  N   LYS A 289     -20.524  -8.286   9.612  1.00  0.75           N  
ATOM   2283  CA  LYS A 289     -20.563  -9.404  10.550  1.00  0.75           C  
ATOM   2284  C   LYS A 289     -20.440  -8.918  11.991  1.00  0.75           C  
ATOM   2285  CB  LYS A 289     -19.450 -10.406  10.237  1.00  0.75           C  
ATOM   2286  O   LYS A 289     -21.180  -9.366  12.868  1.00  0.75           O  
ATOM   2287  CG  LYS A 289     -19.485 -11.659  11.099  1.00  0.75           C  
ATOM   2288  CD  LYS A 289     -18.388 -12.639  10.706  1.00  0.75           C  
ATOM   2289  CE  LYS A 289     -18.387 -13.869  11.604  1.00  0.75           C  
ATOM   2290  NZ  LYS A 289     -17.310 -14.831  11.224  1.00  0.75           N  
ATOM   2291  N   HIS A 290     -19.593  -8.039  12.205  1.00  0.68           N  
ATOM   2292  CA  HIS A 290     -19.272  -7.672  13.580  1.00  0.68           C  
ATOM   2293  C   HIS A 290     -20.125  -6.499  14.050  1.00  0.68           C  
ATOM   2294  CB  HIS A 290     -17.787  -7.327  13.709  1.00  0.68           C  
ATOM   2295  O   HIS A 290     -20.371  -6.346  15.249  1.00  0.68           O  
ATOM   2296  CG  HIS A 290     -16.881  -8.504  13.541  1.00  0.68           C  
ATOM   2297  CD2 HIS A 290     -16.033  -8.838  12.540  1.00  0.68           C  
ATOM   2298  ND1 HIS A 290     -16.784  -9.509  14.480  1.00  0.68           N  
ATOM   2299  CE1 HIS A 290     -15.912 -10.411  14.062  1.00  0.68           C  
ATOM   2300  NE2 HIS A 290     -15.441 -10.027  12.888  1.00  0.68           N  
ATOM   2301  N   PHE A 291     -20.665  -5.738  13.124  1.00  0.66           N  
ATOM   2302  CA  PHE A 291     -21.292  -4.493  13.551  1.00  0.66           C  
ATOM   2303  C   PHE A 291     -22.792  -4.522  13.279  1.00  0.66           C  
ATOM   2304  CB  PHE A 291     -20.653  -3.296  12.840  1.00  0.66           C  
ATOM   2305  O   PHE A 291     -23.544  -3.718  13.833  1.00  0.66           O  
ATOM   2306  CG  PHE A 291     -19.330  -2.879  13.424  1.00  0.66           C  
ATOM   2307  CD1 PHE A 291     -19.277  -2.091  14.567  1.00  0.66           C  
ATOM   2308  CD2 PHE A 291     -18.139  -3.275  12.829  1.00  0.66           C  
ATOM   2309  CE1 PHE A 291     -18.054  -1.703  15.110  1.00  0.66           C  
ATOM   2310  CE2 PHE A 291     -16.914  -2.891  13.366  1.00  0.66           C  
ATOM   2311  CZ  PHE A 291     -16.873  -2.104  14.506  1.00  0.66           C  
ATOM   2312  N   THR A 292     -23.190  -5.528  12.472  1.00  0.63           N  
ATOM   2313  CA  THR A 292     -24.606  -5.602  12.131  1.00  0.63           C  
ATOM   2314  C   THR A 292     -25.453  -5.827  13.380  1.00  0.63           C  
ATOM   2315  CB  THR A 292     -24.878  -6.727  11.115  1.00  0.63           C  
ATOM   2316  O   THR A 292     -26.457  -5.143  13.587  1.00  0.63           O  
ATOM   2317  CG2 THR A 292     -26.343  -6.743  10.691  1.00  0.63           C  
ATOM   2318  OG1 THR A 292     -24.059  -6.525   9.956  1.00  0.63           O  
ATOM   2319  N   LYS A 293     -24.993  -6.736  14.201  1.00  0.62           N  
ATOM   2320  CA  LYS A 293     -25.761  -7.028  15.408  1.00  0.62           C  
ATOM   2321  C   LYS A 293     -25.805  -5.819  16.337  1.00  0.62           C  
ATOM   2322  CB  LYS A 293     -25.169  -8.232  16.142  1.00  0.62           C  
ATOM   2323  O   LYS A 293     -26.864  -5.474  16.866  1.00  0.62           O  
ATOM   2324  CG  LYS A 293     -25.838  -9.555  15.801  1.00  0.62           C  
ATOM   2325  CD  LYS A 293     -25.300 -10.692  16.661  1.00  0.62           C  
ATOM   2326  CE  LYS A 293     -25.891 -12.034  16.250  1.00  0.62           C  
ATOM   2327  NZ  LYS A 293     -25.351 -13.154  17.077  1.00  0.62           N  
ATOM   2328  N   GLU A 294     -24.681  -5.128  16.365  1.00  0.56           N  
ATOM   2329  CA  GLU A 294     -24.530  -3.987  17.263  1.00  0.56           C  
ATOM   2330  C   GLU A 294     -25.254  -2.758  16.721  1.00  0.56           C  
ATOM   2331  CB  GLU A 294     -23.050  -3.670  17.486  1.00  0.56           C  
ATOM   2332  O   GLU A 294     -25.879  -2.014  17.480  1.00  0.56           O  
ATOM   2333  CG  GLU A 294     -22.477  -4.272  18.761  1.00  0.56           C  
ATOM   2334  CD  GLU A 294     -21.831  -5.631  18.546  1.00  0.56           C  
ATOM   2335  OE1 GLU A 294     -21.399  -6.262  19.537  1.00  0.56           O  
ATOM   2336  OE2 GLU A 294     -21.755  -6.068  17.376  1.00  0.56           O  
ATOM   2337  N   LEU A 295     -25.140  -2.586  15.505  1.00  0.51           N  
ATOM   2338  CA  LEU A 295     -25.794  -1.450  14.865  1.00  0.51           C  
ATOM   2339  C   LEU A 295     -27.309  -1.617  14.877  1.00  0.51           C  
ATOM   2340  CB  LEU A 295     -25.298  -1.288  13.425  1.00  0.51           C  
ATOM   2341  O   LEU A 295     -28.043  -0.651  15.102  1.00  0.51           O  
ATOM   2342  CG  LEU A 295     -24.013  -0.480  13.237  1.00  0.51           C  
ATOM   2343  CD1 LEU A 295     -23.338  -0.856  11.922  1.00  0.51           C  
ATOM   2344  CD2 LEU A 295     -24.309   1.015  13.284  1.00  0.51           C  
ATOM   2345  N   LYS A 296     -27.742  -2.868  14.819  1.00  0.54           N  
ATOM   2346  CA  LYS A 296     -29.164  -3.187  14.910  1.00  0.54           C  
ATOM   2347  C   LYS A 296     -29.689  -2.956  16.324  1.00  0.54           C  
ATOM   2348  CB  LYS A 296     -29.418  -4.634  14.487  1.00  0.54           C  
ATOM   2349  O   LYS A 296     -30.791  -2.433  16.505  1.00  0.54           O  
ATOM   2350  CG  LYS A 296     -29.482  -4.836  12.980  1.00  0.54           C  
ATOM   2351  CD  LYS A 296     -29.858  -6.269  12.623  1.00  0.54           C  
ATOM   2352  CE  LYS A 296     -29.889  -6.481  11.116  1.00  0.54           C  
ATOM   2353  NZ  LYS A 296     -30.193  -7.900  10.762  1.00  0.54           N  
ATOM   2354  N   ALA A 297     -28.830  -3.278  17.275  1.00  0.53           N  
ATOM   2355  CA  ALA A 297     -29.196  -3.088  18.676  1.00  0.53           C  
ATOM   2356  C   ALA A 297     -29.286  -1.605  19.024  1.00  0.53           C  
ATOM   2357  CB  ALA A 297     -28.189  -3.785  19.588  1.00  0.53           C  
ATOM   2358  O   ALA A 297     -30.191  -1.185  19.747  1.00  0.53           O  
ATOM   2359  N   THR A 298     -28.423  -0.811  18.494  1.00  0.42           N  
ATOM   2360  CA  THR A 298     -28.386   0.633  18.700  1.00  0.42           C  
ATOM   2361  C   THR A 298     -29.550   1.311  17.983  1.00  0.42           C  
ATOM   2362  CB  THR A 298     -27.056   1.234  18.209  1.00  0.42           C  
ATOM   2363  O   THR A 298     -30.174   2.225  18.527  1.00  0.42           O  
ATOM   2364  CG2 THR A 298     -26.929   2.697  18.620  1.00  0.42           C  
ATOM   2365  OG1 THR A 298     -25.967   0.494  18.774  1.00  0.42           O  
ATOM   2366  N   THR A 299     -29.856   0.897  16.768  1.00  0.46           N  
ATOM   2367  CA  THR A 299     -30.974   1.410  15.985  1.00  0.46           C  
ATOM   2368  C   THR A 299     -32.303   1.088  16.663  1.00  0.46           C  
ATOM   2369  CB  THR A 299     -30.969   0.830  14.558  1.00  0.46           C  
ATOM   2370  O   THR A 299     -33.210   1.921  16.690  1.00  0.46           O  
ATOM   2371  CG2 THR A 299     -32.018   1.510  13.684  1.00  0.46           C  
ATOM   2372  OG1 THR A 299     -29.676   1.025  13.974  1.00  0.46           O  
ATOM   2373  N   ALA A 300     -32.382  -0.065  17.279  1.00  0.48           N  
ATOM   2374  CA  ALA A 300     -33.572  -0.485  18.014  1.00  0.48           C  
ATOM   2375  C   ALA A 300     -33.741   0.328  19.295  1.00  0.48           C  
ATOM   2376  CB  ALA A 300     -33.499  -1.975  18.339  1.00  0.48           C  
ATOM   2377  O   ALA A 300     -34.854   0.734  19.638  1.00  0.48           O  
ATOM   2378  N   ARG A 301     -32.645   0.657  19.902  1.00  0.44           N  
ATOM   2379  CA  ARG A 301     -32.672   1.420  21.146  1.00  0.44           C  
ATOM   2380  C   ARG A 301     -32.983   2.890  20.880  1.00  0.44           C  
ATOM   2381  CB  ARG A 301     -31.339   1.292  21.885  1.00  0.44           C  
ATOM   2382  O   ARG A 301     -33.650   3.544  21.685  1.00  0.44           O  
ATOM   2383  CG  ARG A 301     -31.166  -0.028  22.620  1.00  0.44           C  
ATOM   2384  CD  ARG A 301     -29.924  -0.025  23.500  1.00  0.44           C  
ATOM   2385  NE  ARG A 301     -28.816  -0.739  22.872  1.00  0.44           N  
ATOM   2386  NH1 ARG A 301     -27.479  -0.742  24.756  1.00  0.44           N  
ATOM   2387  NH2 ARG A 301     -26.738  -1.714  22.816  1.00  0.44           N  
ATOM   2388  CZ  ARG A 301     -27.680  -1.064  23.483  1.00  0.44           C  
ATOM   2389  N   CYS A 302     -32.599   3.312  19.600  1.00  0.37           N  
ATOM   2390  CA  CYS A 302     -32.724   4.729  19.277  1.00  0.37           C  
ATOM   2391  C   CYS A 302     -33.858   4.965  18.287  1.00  0.37           C  
ATOM   2392  CB  CYS A 302     -31.413   5.265  18.702  1.00  0.37           C  
ATOM   2393  O   CYS A 302     -34.153   6.109  17.935  1.00  0.37           O  
ATOM   2394  SG  CYS A 302     -30.049   5.274  19.886  1.00  0.37           S  
ATOM   2395  N   GLY A 303     -34.695   3.922  17.842  1.00  0.38           N  
ATOM   2396  CA  GLY A 303     -35.855   4.029  16.972  1.00  0.38           C  
ATOM   2397  C   GLY A 303     -35.509   4.492  15.569  1.00  0.38           C  
ATOM   2398  O   GLY A 303     -36.305   5.172  14.919  1.00  0.38           O  
ATOM   2399  N   LEU A 304     -34.389   4.168  14.941  1.00  0.36           N  
ATOM   2400  CA  LEU A 304     -34.033   4.651  13.611  1.00  0.36           C  
ATOM   2401  C   LEU A 304     -34.056   3.514  12.595  1.00  0.36           C  
ATOM   2402  CB  LEU A 304     -32.648   5.304  13.632  1.00  0.36           C  
ATOM   2403  O   LEU A 304     -33.519   2.434  12.852  1.00  0.36           O  
ATOM   2404  CG  LEU A 304     -32.606   6.791  13.986  1.00  0.36           C  
ATOM   2405  CD1 LEU A 304     -31.329   7.116  14.755  1.00  0.36           C  
ATOM   2406  CD2 LEU A 304     -32.709   7.645  12.727  1.00  0.36           C  
ATOM   2407  N   ASP A 305     -35.165   3.179  11.737  1.00  0.38           N  
ATOM   2408  CA  ASP A 305     -35.369   2.217  10.658  1.00  0.38           C  
ATOM   2409  C   ASP A 305     -34.467   2.529   9.467  1.00  0.38           C  
ATOM   2410  CB  ASP A 305     -36.835   2.204  10.220  1.00  0.38           C  
ATOM   2411  O   ASP A 305     -34.688   3.511   8.755  1.00  0.38           O  
ATOM   2412  CG  ASP A 305     -37.494   0.847  10.395  1.00  0.38           C  
ATOM   2413  OD1 ASP A 305     -36.800  -0.126  10.758  1.00  0.38           O  
ATOM   2414  OD2 ASP A 305     -38.719   0.751  10.164  1.00  0.38           O  
ATOM   2415  N   VAL A 306     -33.059   2.224   9.459  1.00  0.36           N  
ATOM   2416  CA  VAL A 306     -32.345   2.379   8.197  1.00  0.36           C  
ATOM   2417  C   VAL A 306     -31.581   1.096   7.875  1.00  0.36           C  
ATOM   2418  CB  VAL A 306     -31.375   3.581   8.237  1.00  0.36           C  
ATOM   2419  O   VAL A 306     -30.953   0.502   8.755  1.00  0.36           O  
ATOM   2420  CG1 VAL A 306     -31.427   4.361   6.925  1.00  0.36           C  
ATOM   2421  CG2 VAL A 306     -31.704   4.492   9.418  1.00  0.36           C  
ATOM   2422  N   PRO A 307     -31.756   0.487   6.479  1.00  0.38           N  
ATOM   2423  CA  PRO A 307     -31.087  -0.707   5.959  1.00  0.38           C  
ATOM   2424  C   PRO A 307     -29.573  -0.668   6.158  1.00  0.38           C  
ATOM   2425  CB  PRO A 307     -31.442  -0.692   4.471  1.00  0.38           C  
ATOM   2426  O   PRO A 307     -28.965   0.403   6.088  1.00  0.38           O  
ATOM   2427  CG  PRO A 307     -32.184   0.590   4.268  1.00  0.38           C  
ATOM   2428  CD  PRO A 307     -32.214   1.334   5.572  1.00  0.38           C  
ATOM   2429  N   LEU A 308     -28.997  -1.651   6.932  1.00  0.40           N  
ATOM   2430  CA  LEU A 308     -27.648  -1.940   7.407  1.00  0.40           C  
ATOM   2431  C   LEU A 308     -26.614  -1.630   6.330  1.00  0.40           C  
ATOM   2432  CB  LEU A 308     -27.533  -3.405   7.835  1.00  0.40           C  
ATOM   2433  O   LEU A 308     -25.479  -1.262   6.640  1.00  0.40           O  
ATOM   2434  CG  LEU A 308     -28.258  -3.794   9.124  1.00  0.40           C  
ATOM   2435  CD1 LEU A 308     -28.314  -5.311   9.265  1.00  0.40           C  
ATOM   2436  CD2 LEU A 308     -27.575  -3.164  10.333  1.00  0.40           C  
ATOM   2437  N   SER A 309     -27.019  -1.551   4.987  1.00  0.39           N  
ATOM   2438  CA  SER A 309     -26.163  -1.215   3.854  1.00  0.39           C  
ATOM   2439  C   SER A 309     -25.994   0.294   3.717  1.00  0.39           C  
ATOM   2440  CB  SER A 309     -26.736  -1.792   2.559  1.00  0.39           C  
ATOM   2441  O   SER A 309     -25.018   0.764   3.129  1.00  0.39           O  
ATOM   2442  OG  SER A 309     -28.062  -1.338   2.350  1.00  0.39           O  
ATOM   2443  N   THR A 310     -26.599   1.111   4.655  1.00  0.47           N  
ATOM   2444  CA  THR A 310     -26.551   2.569   4.650  1.00  0.47           C  
ATOM   2445  C   THR A 310     -25.806   3.090   5.876  1.00  0.47           C  
ATOM   2446  CB  THR A 310     -27.966   3.174   4.610  1.00  0.47           C  
ATOM   2447  O   THR A 310     -25.566   4.293   5.999  1.00  0.47           O  
ATOM   2448  CG2 THR A 310     -28.418   3.421   3.175  1.00  0.47           C  
ATOM   2449  OG1 THR A 310     -28.883   2.272   5.240  1.00  0.47           O  
ATOM   2450  N   LEU A 311     -24.981   2.175   6.547  1.00  0.58           N  
ATOM   2451  CA  LEU A 311     -24.352   2.750   7.731  1.00  0.58           C  
ATOM   2452  C   LEU A 311     -22.839   2.827   7.560  1.00  0.58           C  
ATOM   2453  CB  LEU A 311     -24.696   1.926   8.974  1.00  0.58           C  
ATOM   2454  O   LEU A 311     -22.140   3.376   8.414  1.00  0.58           O  
ATOM   2455  CG  LEU A 311     -26.143   2.005   9.462  1.00  0.58           C  
ATOM   2456  CD1 LEU A 311     -26.432   0.881  10.451  1.00  0.58           C  
ATOM   2457  CD2 LEU A 311     -26.421   3.365  10.095  1.00  0.58           C  
ATOM   2458  N   GLY A 312     -22.398   2.276   6.446  1.00  0.72           N  
ATOM   2459  CA  GLY A 312     -20.949   2.286   6.315  1.00  0.72           C  
ATOM   2460  C   GLY A 312     -20.430   3.472   5.524  1.00  0.72           C  
ATOM   2461  O   GLY A 312     -21.214   4.248   4.973  1.00  0.72           O  
ATOM   2462  N   PRO A 313     -19.227   3.789   5.603  1.00  0.86           N  
ATOM   2463  CA  PRO A 313     -18.676   4.978   4.947  1.00  0.86           C  
ATOM   2464  C   PRO A 313     -18.700   4.875   3.423  1.00  0.86           C  
ATOM   2465  CB  PRO A 313     -17.238   5.033   5.467  1.00  0.86           C  
ATOM   2466  O   PRO A 313     -18.815   3.775   2.877  1.00  0.86           O  
ATOM   2467  CG  PRO A 313     -16.866   3.607   5.716  1.00  0.86           C  
ATOM   2468  CD  PRO A 313     -18.089   2.869   6.178  1.00  0.86           C  
ATOM   2469  N   ALA A 314     -18.754   6.014   2.801  1.00  0.90           N  
ATOM   2470  CA  ALA A 314     -18.474   6.066   1.368  1.00  0.90           C  
ATOM   2471  C   ALA A 314     -16.992   5.826   1.090  1.00  0.90           C  
ATOM   2472  CB  ALA A 314     -18.910   7.409   0.788  1.00  0.90           C  
ATOM   2473  O   ALA A 314     -16.139   6.147   1.920  1.00  0.90           O  
ATOM   2474  N   VAL A 315     -16.745   5.182  -0.125  1.00  0.93           N  
ATOM   2475  CA  VAL A 315     -15.361   4.866  -0.462  1.00  0.93           C  
ATOM   2476  C   VAL A 315     -14.981   5.544  -1.775  1.00  0.93           C  
ATOM   2477  CB  VAL A 315     -15.137   3.340  -0.565  1.00  0.93           C  
ATOM   2478  O   VAL A 315     -15.740   5.501  -2.747  1.00  0.93           O  
ATOM   2479  CG1 VAL A 315     -13.699   3.033  -0.979  1.00  0.93           C  
ATOM   2480  CG2 VAL A 315     -15.472   2.661   0.761  1.00  0.93           C  
ATOM   2481  N   ILE A 316     -13.810   6.231  -1.725  1.00  0.96           N  
ATOM   2482  CA  ILE A 316     -13.192   6.718  -2.953  1.00  0.96           C  
ATOM   2483  C   ILE A 316     -11.932   5.910  -3.253  1.00  0.96           C  
ATOM   2484  CB  ILE A 316     -12.854   8.223  -2.857  1.00  0.96           C  
ATOM   2485  O   ILE A 316     -11.022   5.837  -2.424  1.00  0.96           O  
ATOM   2486  CG1 ILE A 316     -14.134   9.048  -2.682  1.00  0.96           C  
ATOM   2487  CG2 ILE A 316     -12.072   8.680  -4.092  1.00  0.96           C  
ATOM   2488  CD1 ILE A 316     -13.887  10.535  -2.470  1.00  0.96           C  
ATOM   2489  N   ILE A 317     -11.982   5.255  -4.398  1.00  0.95           N  
ATOM   2490  CA  ILE A 317     -10.753   4.626  -4.869  1.00  0.95           C  
ATOM   2491  C   ILE A 317      -9.916   5.644  -5.640  1.00  0.95           C  
ATOM   2492  CB  ILE A 317     -11.051   3.396  -5.755  1.00  0.95           C  
ATOM   2493  O   ILE A 317     -10.254   6.007  -6.769  1.00  0.95           O  
ATOM   2494  CG1 ILE A 317     -11.894   2.373  -4.983  1.00  0.95           C  
ATOM   2495  CG2 ILE A 317      -9.749   2.764  -6.258  1.00  0.95           C  
ATOM   2496  CD1 ILE A 317     -12.413   1.227  -5.840  1.00  0.95           C  
ATOM   2497  N   PHE A 318      -8.883   6.126  -4.938  1.00  0.96           N  
ATOM   2498  CA  PHE A 318      -7.978   7.063  -5.593  1.00  0.96           C  
ATOM   2499  C   PHE A 318      -6.827   6.325  -6.265  1.00  0.96           C  
ATOM   2500  CB  PHE A 318      -7.432   8.079  -4.584  1.00  0.96           C  
ATOM   2501  O   PHE A 318      -5.951   5.782  -5.588  1.00  0.96           O  
ATOM   2502  CG  PHE A 318      -6.551   9.133  -5.199  1.00  0.96           C  
ATOM   2503  CD1 PHE A 318      -5.252   9.325  -4.745  1.00  0.96           C  
ATOM   2504  CD2 PHE A 318      -7.023   9.932  -6.232  1.00  0.96           C  
ATOM   2505  CE1 PHE A 318      -4.435  10.299  -5.313  1.00  0.96           C  
ATOM   2506  CE2 PHE A 318      -6.212  10.908  -6.805  1.00  0.96           C  
ATOM   2507  CZ  PHE A 318      -4.919  11.090  -6.343  1.00  0.96           C  
ATOM   2508  N   HIS A 319      -6.864   6.328  -7.605  1.00  0.94           N  
ATOM   2509  CA  HIS A 319      -5.955   5.540  -8.429  1.00  0.94           C  
ATOM   2510  C   HIS A 319      -4.989   6.437  -9.197  1.00  0.94           C  
ATOM   2511  CB  HIS A 319      -6.740   4.659  -9.402  1.00  0.94           C  
ATOM   2512  O   HIS A 319      -5.402   7.174 -10.095  1.00  0.94           O  
ATOM   2513  CG  HIS A 319      -5.876   3.766 -10.234  1.00  0.94           C  
ATOM   2514  CD2 HIS A 319      -4.589   3.377 -10.078  1.00  0.94           C  
ATOM   2515  ND1 HIS A 319      -6.325   3.162 -11.389  1.00  0.94           N  
ATOM   2516  CE1 HIS A 319      -5.347   2.438 -11.908  1.00  0.94           C  
ATOM   2517  NE2 HIS A 319      -4.283   2.551 -11.132  1.00  0.94           N  
ATOM   2518  N   GLU A 320      -3.742   6.375  -8.779  1.00  0.93           N  
ATOM   2519  CA  GLU A 320      -2.699   7.117  -9.482  1.00  0.93           C  
ATOM   2520  C   GLU A 320      -1.899   6.203 -10.406  1.00  0.93           C  
ATOM   2521  CB  GLU A 320      -1.764   7.806  -8.485  1.00  0.93           C  
ATOM   2522  O   GLU A 320      -1.299   5.226  -9.954  1.00  0.93           O  
ATOM   2523  CG  GLU A 320      -0.701   8.676  -9.139  1.00  0.93           C  
ATOM   2524  CD  GLU A 320       0.224   9.349  -8.138  1.00  0.93           C  
ATOM   2525  OE1 GLU A 320       1.232   9.961  -8.558  1.00  0.93           O  
ATOM   2526  OE2 GLU A 320      -0.062   9.262  -6.922  1.00  0.93           O  
ATOM   2527  N   THR A 321      -1.934   6.544 -11.785  1.00  0.90           N  
ATOM   2528  CA  THR A 321      -1.181   5.761 -12.758  1.00  0.90           C  
ATOM   2529  C   THR A 321      -0.082   6.605 -13.397  1.00  0.90           C  
ATOM   2530  CB  THR A 321      -2.103   5.198 -13.856  1.00  0.90           C  
ATOM   2531  O   THR A 321      -0.138   7.836 -13.363  1.00  0.90           O  
ATOM   2532  CG2 THR A 321      -3.246   4.389 -13.253  1.00  0.90           C  
ATOM   2533  OG1 THR A 321      -2.649   6.283 -14.616  1.00  0.90           O  
ATOM   2534  N   VAL A 322       1.024   5.893 -13.839  1.00  0.86           N  
ATOM   2535  CA  VAL A 322       2.112   6.587 -14.519  1.00  0.86           C  
ATOM   2536  C   VAL A 322       2.131   6.197 -15.996  1.00  0.86           C  
ATOM   2537  CB  VAL A 322       3.479   6.278 -13.869  1.00  0.86           C  
ATOM   2538  O   VAL A 322       2.127   7.064 -16.873  1.00  0.86           O  
ATOM   2539  CG1 VAL A 322       4.605   6.995 -14.611  1.00  0.86           C  
ATOM   2540  CG2 VAL A 322       3.469   6.675 -12.394  1.00  0.86           C  
ATOM   2541  N   HIS A 323       2.045   4.907 -16.273  1.00  0.82           N  
ATOM   2542  CA  HIS A 323       2.296   4.431 -17.629  1.00  0.82           C  
ATOM   2543  C   HIS A 323       1.035   3.833 -18.245  1.00  0.82           C  
ATOM   2544  CB  HIS A 323       3.424   3.397 -17.634  1.00  0.82           C  
ATOM   2545  O   HIS A 323       1.038   3.438 -19.413  1.00  0.82           O  
ATOM   2546  CG  HIS A 323       4.706   3.905 -17.055  1.00  0.82           C  
ATOM   2547  CD2 HIS A 323       5.397   3.524 -15.955  1.00  0.82           C  
ATOM   2548  ND1 HIS A 323       5.422   4.936 -17.623  1.00  0.82           N  
ATOM   2549  CE1 HIS A 323       6.502   5.167 -16.896  1.00  0.82           C  
ATOM   2550  NE2 HIS A 323       6.511   4.324 -15.878  1.00  0.82           N  
ATOM   2551  N   THR A 324      -0.035   3.746 -17.440  1.00  0.84           N  
ATOM   2552  CA  THR A 324      -1.247   3.114 -17.950  1.00  0.84           C  
ATOM   2553  C   THR A 324      -2.405   4.107 -17.975  1.00  0.84           C  
ATOM   2554  CB  THR A 324      -1.636   1.888 -17.103  1.00  0.84           C  
ATOM   2555  O   THR A 324      -2.377   5.120 -17.273  1.00  0.84           O  
ATOM   2556  CG2 THR A 324      -0.576   0.796 -17.195  1.00  0.84           C  
ATOM   2557  OG1 THR A 324      -1.778   2.286 -15.733  1.00  0.84           O  
ATOM   2558  N   GLN A 325      -3.347   3.781 -18.908  1.00  0.84           N  
ATOM   2559  CA  GLN A 325      -4.558   4.592 -18.980  1.00  0.84           C  
ATOM   2560  C   GLN A 325      -5.464   4.335 -17.779  1.00  0.84           C  
ATOM   2561  CB  GLN A 325      -5.316   4.312 -20.279  1.00  0.84           C  
ATOM   2562  O   GLN A 325      -5.396   3.271 -17.159  1.00  0.84           O  
ATOM   2563  CG  GLN A 325      -4.571   4.751 -21.532  1.00  0.84           C  
ATOM   2564  CD  GLN A 325      -5.362   4.500 -22.803  1.00  0.84           C  
ATOM   2565  NE2 GLN A 325      -4.764   4.821 -23.945  1.00  0.84           N  
ATOM   2566  OE1 GLN A 325      -6.499   4.021 -22.758  1.00  0.84           O  
ATOM   2567  N   LEU A 326      -6.251   5.326 -17.474  1.00  0.89           N  
ATOM   2568  CA  LEU A 326      -7.176   5.226 -16.350  1.00  0.89           C  
ATOM   2569  C   LEU A 326      -8.321   4.271 -16.673  1.00  0.89           C  
ATOM   2570  CB  LEU A 326      -7.733   6.605 -15.989  1.00  0.89           C  
ATOM   2571  O   LEU A 326      -8.613   4.018 -17.844  1.00  0.89           O  
ATOM   2572  CG  LEU A 326      -6.712   7.651 -15.537  1.00  0.89           C  
ATOM   2573  CD1 LEU A 326      -7.397   8.994 -15.305  1.00  0.89           C  
ATOM   2574  CD2 LEU A 326      -5.993   7.187 -14.276  1.00  0.89           C  
ATOM   2575  N   LEU A 327      -8.855   3.741 -15.623  1.00  0.86           N  
ATOM   2576  CA  LEU A 327     -10.002   2.849 -15.753  1.00  0.86           C  
ATOM   2577  C   LEU A 327     -11.145   3.538 -16.493  1.00  0.86           C  
ATOM   2578  CB  LEU A 327     -10.478   2.383 -14.375  1.00  0.86           C  
ATOM   2579  O   LEU A 327     -11.553   4.642 -16.123  1.00  0.86           O  
ATOM   2580  CG  LEU A 327     -11.592   1.335 -14.361  1.00  0.86           C  
ATOM   2581  CD1 LEU A 327     -11.073   0.003 -14.894  1.00  0.86           C  
ATOM   2582  CD2 LEU A 327     -12.155   1.170 -12.954  1.00  0.86           C  
ATOM   2583  N   GLY A 328     -11.578   2.927 -17.594  1.00  0.81           N  
ATOM   2584  CA  GLY A 328     -12.718   3.412 -18.355  1.00  0.81           C  
ATOM   2585  C   GLY A 328     -12.322   4.277 -19.537  1.00  0.81           C  
ATOM   2586  O   GLY A 328     -13.182   4.757 -20.278  1.00  0.81           O  
ATOM   2587  N   SER A 329     -11.010   4.406 -19.705  1.00  0.79           N  
ATOM   2588  CA  SER A 329     -10.532   5.255 -20.791  1.00  0.79           C  
ATOM   2589  C   SER A 329     -10.766   4.601 -22.149  1.00  0.79           C  
ATOM   2590  CB  SER A 329      -9.044   5.564 -20.615  1.00  0.79           C  
ATOM   2591  O   SER A 329     -10.960   5.291 -23.151  1.00  0.79           O  
ATOM   2592  OG  SER A 329      -8.441   4.642 -19.724  1.00  0.79           O  
ATOM   2593  N   ASP A 330     -10.912   3.336 -22.305  1.00  0.71           N  
ATOM   2594  CA  ASP A 330     -11.065   2.620 -23.568  1.00  0.71           C  
ATOM   2595  C   ASP A 330     -12.530   2.571 -23.997  1.00  0.71           C  
ATOM   2596  CB  ASP A 330     -10.504   1.201 -23.452  1.00  0.71           C  
ATOM   2597  O   ASP A 330     -12.830   2.469 -25.189  1.00  0.71           O  
ATOM   2598  CG  ASP A 330      -9.012   1.175 -23.169  1.00  0.71           C  
ATOM   2599  OD1 ASP A 330      -8.304   2.135 -23.541  1.00  0.71           O  
ATOM   2600  OD2 ASP A 330      -8.540   0.184 -22.572  1.00  0.71           O  
ATOM   2601  N   HIS A 331     -13.400   2.764 -23.064  1.00  0.69           N  
ATOM   2602  CA  HIS A 331     -14.830   2.704 -23.344  1.00  0.69           C  
ATOM   2603  C   HIS A 331     -15.572   3.855 -22.673  1.00  0.69           C  
ATOM   2604  CB  HIS A 331     -15.410   1.366 -22.882  1.00  0.69           C  
ATOM   2605  O   HIS A 331     -16.091   3.703 -21.564  1.00  0.69           O  
ATOM   2606  CG  HIS A 331     -14.778   0.180 -23.538  1.00  0.69           C  
ATOM   2607  CD2 HIS A 331     -14.021  -0.820 -23.026  1.00  0.69           C  
ATOM   2608  ND1 HIS A 331     -14.892  -0.074 -24.887  1.00  0.69           N  
ATOM   2609  CE1 HIS A 331     -14.232  -1.182 -25.178  1.00  0.69           C  
ATOM   2610  NE2 HIS A 331     -13.694  -1.654 -24.067  1.00  0.69           N  
ATOM   2611  N   PRO A 332     -15.606   5.022 -23.238  1.00  0.63           N  
ATOM   2612  CA  PRO A 332     -16.136   6.239 -22.619  1.00  0.63           C  
ATOM   2613  C   PRO A 332     -17.611   6.116 -22.244  1.00  0.63           C  
ATOM   2614  CB  PRO A 332     -15.936   7.301 -23.704  1.00  0.63           C  
ATOM   2615  O   PRO A 332     -18.085   6.821 -21.349  1.00  0.63           O  
ATOM   2616  CG  PRO A 332     -15.207   6.594 -24.800  1.00  0.63           C  
ATOM   2617  CD  PRO A 332     -15.150   5.131 -24.469  1.00  0.63           C  
ATOM   2618  N   SER A 333     -18.317   5.153 -22.831  1.00  0.62           N  
ATOM   2619  CA  SER A 333     -19.743   5.007 -22.560  1.00  0.62           C  
ATOM   2620  C   SER A 333     -19.984   4.321 -21.219  1.00  0.62           C  
ATOM   2621  CB  SER A 333     -20.423   4.214 -23.677  1.00  0.62           C  
ATOM   2622  O   SER A 333     -21.040   4.495 -20.607  1.00  0.62           O  
ATOM   2623  OG  SER A 333     -19.797   2.956 -23.853  1.00  0.62           O  
ATOM   2624  N   GLU A 334     -18.899   3.723 -20.677  1.00  0.67           N  
ATOM   2625  CA  GLU A 334     -19.044   2.981 -19.429  1.00  0.67           C  
ATOM   2626  C   GLU A 334     -18.465   3.762 -18.252  1.00  0.67           C  
ATOM   2627  CB  GLU A 334     -18.367   1.612 -19.535  1.00  0.67           C  
ATOM   2628  O   GLU A 334     -17.329   4.237 -18.315  1.00  0.67           O  
ATOM   2629  CG  GLU A 334     -19.164   0.593 -20.337  1.00  0.67           C  
ATOM   2630  CD  GLU A 334     -18.543  -0.795 -20.329  1.00  0.67           C  
ATOM   2631  OE1 GLU A 334     -19.093  -1.710 -20.983  1.00  0.67           O  
ATOM   2632  OE2 GLU A 334     -17.499  -0.970 -19.661  1.00  0.67           O  
ATOM   2633  N   VAL A 335     -19.253   4.089 -17.262  1.00  0.84           N  
ATOM   2634  CA  VAL A 335     -18.852   4.811 -16.060  1.00  0.84           C  
ATOM   2635  C   VAL A 335     -17.944   3.929 -15.206  1.00  0.84           C  
ATOM   2636  CB  VAL A 335     -20.078   5.269 -15.237  1.00  0.84           C  
ATOM   2637  O   VAL A 335     -18.211   2.738 -15.031  1.00  0.84           O  
ATOM   2638  CG1 VAL A 335     -19.658   6.250 -14.144  1.00  0.84           C  
ATOM   2639  CG2 VAL A 335     -21.128   5.898 -16.150  1.00  0.84           C  
ATOM   2640  N   PRO A 336     -16.743   4.320 -14.885  1.00  0.88           N  
ATOM   2641  CA  PRO A 336     -15.760   3.555 -14.115  1.00  0.88           C  
ATOM   2642  C   PRO A 336     -16.375   2.847 -12.910  1.00  0.88           C  
ATOM   2643  CB  PRO A 336     -14.755   4.620 -13.668  1.00  0.88           C  
ATOM   2644  O   PRO A 336     -15.977   1.728 -12.577  1.00  0.88           O  
ATOM   2645  CG  PRO A 336     -14.877   5.710 -14.684  1.00  0.88           C  
ATOM   2646  CD  PRO A 336     -16.290   5.731 -15.194  1.00  0.88           C  
ATOM   2647  N   GLU A 337     -17.378   3.445 -12.309  1.00  0.90           N  
ATOM   2648  CA  GLU A 337     -18.029   2.846 -11.148  1.00  0.90           C  
ATOM   2649  C   GLU A 337     -18.737   1.547 -11.522  1.00  0.90           C  
ATOM   2650  CB  GLU A 337     -19.025   3.827 -10.524  1.00  0.90           C  
ATOM   2651  O   GLU A 337     -18.766   0.600 -10.733  1.00  0.90           O  
ATOM   2652  CG  GLU A 337     -18.368   4.956  -9.743  1.00  0.90           C  
ATOM   2653  CD  GLU A 337     -17.820   6.061 -10.632  1.00  0.90           C  
ATOM   2654  OE1 GLU A 337     -17.055   6.918 -10.134  1.00  0.90           O  
ATOM   2655  OE2 GLU A 337     -18.161   6.071 -11.836  1.00  0.90           O  
ATOM   2656  N   LYS A 338     -19.320   1.482 -12.678  1.00  0.89           N  
ATOM   2657  CA  LYS A 338     -19.961   0.258 -13.149  1.00  0.89           C  
ATOM   2658  C   LYS A 338     -18.934  -0.848 -13.375  1.00  0.89           C  
ATOM   2659  CB  LYS A 338     -20.739   0.521 -14.439  1.00  0.89           C  
ATOM   2660  O   LYS A 338     -19.185  -2.011 -13.051  1.00  0.89           O  
ATOM   2661  CG  LYS A 338     -21.644  -0.627 -14.862  1.00  0.89           C  
ATOM   2662  CD  LYS A 338     -22.515  -0.243 -16.051  1.00  0.89           C  
ATOM   2663  CE  LYS A 338     -23.398  -1.402 -16.496  1.00  0.89           C  
ATOM   2664  NZ  LYS A 338     -24.325  -1.002 -17.596  1.00  0.89           N  
ATOM   2665  N   LEU A 339     -17.778  -0.493 -13.864  1.00  0.90           N  
ATOM   2666  CA  LEU A 339     -16.700  -1.452 -14.080  1.00  0.90           C  
ATOM   2667  C   LEU A 339     -16.213  -2.031 -12.755  1.00  0.90           C  
ATOM   2668  CB  LEU A 339     -15.534  -0.791 -14.820  1.00  0.90           C  
ATOM   2669  O   LEU A 339     -15.938  -3.229 -12.660  1.00  0.90           O  
ATOM   2670  CG  LEU A 339     -15.799  -0.376 -16.268  1.00  0.90           C  
ATOM   2671  CD1 LEU A 339     -14.607   0.397 -16.824  1.00  0.90           C  
ATOM   2672  CD2 LEU A 339     -16.099  -1.598 -17.129  1.00  0.90           C  
ATOM   2673  N   ILE A 340     -16.100  -1.176 -11.830  1.00  0.92           N  
ATOM   2674  CA  ILE A 340     -15.677  -1.603 -10.501  1.00  0.92           C  
ATOM   2675  C   ILE A 340     -16.715  -2.552  -9.909  1.00  0.92           C  
ATOM   2676  CB  ILE A 340     -15.458  -0.395  -9.563  1.00  0.92           C  
ATOM   2677  O   ILE A 340     -16.366  -3.601  -9.361  1.00  0.92           O  
ATOM   2678  CG1 ILE A 340     -14.210   0.390  -9.984  1.00  0.92           C  
ATOM   2679  CG2 ILE A 340     -15.349  -0.856  -8.106  1.00  0.92           C  
ATOM   2680  CD1 ILE A 340     -13.997   1.679  -9.203  1.00  0.92           C  
ATOM   2681  N   GLN A 341     -17.995  -2.221 -10.068  1.00  0.90           N  
ATOM   2682  CA  GLN A 341     -19.072  -3.071  -9.573  1.00  0.90           C  
ATOM   2683  C   GLN A 341     -19.047  -4.441 -10.245  1.00  0.90           C  
ATOM   2684  CB  GLN A 341     -20.430  -2.402  -9.795  1.00  0.90           C  
ATOM   2685  O   GLN A 341     -19.236  -5.465  -9.586  1.00  0.90           O  
ATOM   2686  CG  GLN A 341     -20.737  -1.289  -8.803  1.00  0.90           C  
ATOM   2687  CD  GLN A 341     -22.050  -0.587  -9.095  1.00  0.90           C  
ATOM   2688  NE2 GLN A 341     -22.369   0.429  -8.301  1.00  0.90           N  
ATOM   2689  OE1 GLN A 341     -22.771  -0.955 -10.028  1.00  0.90           O  
ATOM   2690  N   ASP A 342     -18.816  -4.473 -11.493  1.00  0.89           N  
ATOM   2691  CA  ASP A 342     -18.739  -5.717 -12.252  1.00  0.89           C  
ATOM   2692  C   ASP A 342     -17.589  -6.592 -11.757  1.00  0.89           C  
ATOM   2693  CB  ASP A 342     -18.574  -5.426 -13.745  1.00  0.89           C  
ATOM   2694  O   ASP A 342     -17.731  -7.812 -11.652  1.00  0.89           O  
ATOM   2695  CG  ASP A 342     -19.857  -4.950 -14.402  1.00  0.89           C  
ATOM   2696  OD1 ASP A 342     -20.938  -5.068 -13.785  1.00  0.89           O  
ATOM   2697  OD2 ASP A 342     -19.788  -4.455 -15.547  1.00  0.89           O  
ATOM   2698  N   ARG A 343     -16.506  -5.854 -11.419  1.00  0.89           N  
ATOM   2699  CA  ARG A 343     -15.349  -6.598 -10.931  1.00  0.89           C  
ATOM   2700  C   ARG A 343     -15.644  -7.246  -9.582  1.00  0.89           C  
ATOM   2701  CB  ARG A 343     -14.129  -5.682 -10.817  1.00  0.89           C  
ATOM   2702  O   ARG A 343     -15.243  -8.385  -9.334  1.00  0.89           O  
ATOM   2703  CG  ARG A 343     -13.415  -5.439 -12.137  1.00  0.89           C  
ATOM   2704  CD  ARG A 343     -11.967  -5.906 -12.089  1.00  0.89           C  
ATOM   2705  NE  ARG A 343     -11.148  -5.222 -13.086  1.00  0.89           N  
ATOM   2706  NH1 ARG A 343      -9.717  -7.003 -13.432  1.00  0.89           N  
ATOM   2707  NH2 ARG A 343      -9.422  -5.048 -14.592  1.00  0.89           N  
ATOM   2708  CZ  ARG A 343     -10.097  -5.759 -13.701  1.00  0.89           C  
ATOM   2709  N   PHE A 344     -16.334  -6.583  -8.689  1.00  0.90           N  
ATOM   2710  CA  PHE A 344     -16.758  -7.185  -7.430  1.00  0.90           C  
ATOM   2711  C   PHE A 344     -17.617  -8.419  -7.682  1.00  0.90           C  
ATOM   2712  CB  PHE A 344     -17.531  -6.172  -6.581  1.00  0.90           C  
ATOM   2713  O   PHE A 344     -17.435  -9.452  -7.035  1.00  0.90           O  
ATOM   2714  CG  PHE A 344     -16.651  -5.297  -5.729  1.00  0.90           C  
ATOM   2715  CD1 PHE A 344     -15.906  -5.841  -4.689  1.00  0.90           C  
ATOM   2716  CD2 PHE A 344     -16.569  -3.932  -5.967  1.00  0.90           C  
ATOM   2717  CE1 PHE A 344     -15.091  -5.034  -3.898  1.00  0.90           C  
ATOM   2718  CE2 PHE A 344     -15.756  -3.119  -5.181  1.00  0.90           C  
ATOM   2719  CZ  PHE A 344     -15.019  -3.672  -4.147  1.00  0.90           C  
ATOM   2720  N   ARG A 345     -18.505  -8.338  -8.637  1.00  0.88           N  
ATOM   2721  CA  ARG A 345     -19.425  -9.427  -8.946  1.00  0.88           C  
ATOM   2722  C   ARG A 345     -18.677 -10.638  -9.492  1.00  0.88           C  
ATOM   2723  CB  ARG A 345     -20.484  -8.968  -9.951  1.00  0.88           C  
ATOM   2724  O   ARG A 345     -18.954 -11.774  -9.100  1.00  0.88           O  
ATOM   2725  CG  ARG A 345     -21.618  -8.168  -9.330  1.00  0.88           C  
ATOM   2726  CD  ARG A 345     -22.719  -7.873 -10.339  1.00  0.88           C  
ATOM   2727  NE  ARG A 345     -23.575  -6.777  -9.897  1.00  0.88           N  
ATOM   2728  NH1 ARG A 345     -24.477  -6.366 -11.984  1.00  0.88           N  
ATOM   2729  NH2 ARG A 345     -25.126  -5.107 -10.182  1.00  0.88           N  
ATOM   2730  CZ  ARG A 345     -24.391  -6.086 -10.689  1.00  0.88           C  
ATOM   2731  N   LYS A 346     -17.700 -10.349 -10.291  1.00  0.88           N  
ATOM   2732  CA  LYS A 346     -16.906 -11.415 -10.896  1.00  0.88           C  
ATOM   2733  C   LYS A 346     -16.110 -12.175  -9.838  1.00  0.88           C  
ATOM   2734  CB  LYS A 346     -15.960 -10.846 -11.955  1.00  0.88           C  
ATOM   2735  O   LYS A 346     -15.940 -13.392  -9.937  1.00  0.88           O  
ATOM   2736  CG  LYS A 346     -16.637 -10.523 -13.279  1.00  0.88           C  
ATOM   2737  CD  LYS A 346     -15.641  -9.984 -14.298  1.00  0.88           C  
ATOM   2738  CE  LYS A 346     -16.333  -9.558 -15.586  1.00  0.88           C  
ATOM   2739  NZ  LYS A 346     -15.376  -8.942 -16.552  1.00  0.88           N  
ATOM   2740  N   LEU A 347     -15.723 -11.498  -8.852  1.00  0.85           N  
ATOM   2741  CA  LEU A 347     -14.898 -12.110  -7.817  1.00  0.85           C  
ATOM   2742  C   LEU A 347     -15.764 -12.694  -6.706  1.00  0.85           C  
ATOM   2743  CB  LEU A 347     -13.922 -11.085  -7.233  1.00  0.85           C  
ATOM   2744  O   LEU A 347     -15.248 -13.298  -5.763  1.00  0.85           O  
ATOM   2745  CG  LEU A 347     -12.810 -10.600  -8.165  1.00  0.85           C  
ATOM   2746  CD1 LEU A 347     -12.050  -9.443  -7.526  1.00  0.85           C  
ATOM   2747  CD2 LEU A 347     -11.862 -11.745  -8.508  1.00  0.85           C  
ATOM   2748  N   GLY A 348     -17.061 -12.627  -6.888  1.00  0.84           N  
ATOM   2749  CA  GLY A 348     -17.995 -13.135  -5.896  1.00  0.84           C  
ATOM   2750  C   GLY A 348     -17.933 -12.384  -4.579  1.00  0.84           C  
ATOM   2751  O   GLY A 348     -18.076 -12.982  -3.511  1.00  0.84           O  
ATOM   2752  N   ARG A 349     -17.500 -11.147  -4.644  1.00  0.80           N  
ATOM   2753  CA  ARG A 349     -17.447 -10.291  -3.463  1.00  0.80           C  
ATOM   2754  C   ARG A 349     -18.415  -9.120  -3.591  1.00  0.80           C  
ATOM   2755  CB  ARG A 349     -16.025  -9.773  -3.238  1.00  0.80           C  
ATOM   2756  O   ARG A 349     -18.587  -8.566  -4.678  1.00  0.80           O  
ATOM   2757  CG  ARG A 349     -14.991 -10.871  -3.051  1.00  0.80           C  
ATOM   2758  CD  ARG A 349     -15.005 -11.424  -1.633  1.00  0.80           C  
ATOM   2759  NE  ARG A 349     -13.880 -12.324  -1.394  1.00  0.80           N  
ATOM   2760  NH1 ARG A 349     -14.214 -12.470   0.887  1.00  0.80           N  
ATOM   2761  NH2 ARG A 349     -12.489 -13.613  -0.099  1.00  0.80           N  
ATOM   2762  CZ  ARG A 349     -13.530 -12.800  -0.202  1.00  0.80           C  
ATOM   2763  N   PHE A 350     -19.105  -8.811  -2.469  1.00  0.81           N  
ATOM   2764  CA  PHE A 350     -20.094  -7.741  -2.524  1.00  0.81           C  
ATOM   2765  C   PHE A 350     -19.859  -6.728  -1.410  1.00  0.81           C  
ATOM   2766  CB  PHE A 350     -21.512  -8.313  -2.422  1.00  0.81           C  
ATOM   2767  O   PHE A 350     -20.080  -7.027  -0.234  1.00  0.81           O  
ATOM   2768  CG  PHE A 350     -21.834  -9.330  -3.483  1.00  0.81           C  
ATOM   2769  CD1 PHE A 350     -22.297  -8.931  -4.731  1.00  0.81           C  
ATOM   2770  CD2 PHE A 350     -21.673 -10.687  -3.232  1.00  0.81           C  
ATOM   2771  CE1 PHE A 350     -22.596  -9.871  -5.715  1.00  0.81           C  
ATOM   2772  CE2 PHE A 350     -21.969 -11.631  -4.211  1.00  0.81           C  
ATOM   2773  CZ  PHE A 350     -22.431 -11.221  -5.451  1.00  0.81           C  
ATOM   2774  N   PRO A 351     -19.355  -5.579  -1.734  1.00  0.85           N  
ATOM   2775  CA  PRO A 351     -19.064  -4.566  -0.717  1.00  0.85           C  
ATOM   2776  C   PRO A 351     -20.323  -3.891  -0.178  1.00  0.85           C  
ATOM   2777  CB  PRO A 351     -18.182  -3.561  -1.463  1.00  0.85           C  
ATOM   2778  O   PRO A 351     -20.452  -2.667  -0.253  1.00  0.85           O  
ATOM   2779  CG  PRO A 351     -18.636  -3.638  -2.885  1.00  0.85           C  
ATOM   2780  CD  PRO A 351     -19.130  -5.031  -3.154  1.00  0.85           C  
ATOM   2781  N   GLU A 352     -21.139  -4.547   0.523  1.00  0.84           N  
ATOM   2782  CA  GLU A 352     -22.469  -4.095   0.921  1.00  0.84           C  
ATOM   2783  C   GLU A 352     -22.394  -3.139   2.109  1.00  0.84           C  
ATOM   2784  CB  GLU A 352     -23.364  -5.289   1.263  1.00  0.84           C  
ATOM   2785  O   GLU A 352     -23.344  -2.402   2.380  1.00  0.84           O  
ATOM   2786  CG  GLU A 352     -23.736  -6.142   0.059  1.00  0.84           C  
ATOM   2787  CD  GLU A 352     -24.635  -7.317   0.412  1.00  0.84           C  
ATOM   2788  OE1 GLU A 352     -25.124  -8.006  -0.512  1.00  0.84           O  
ATOM   2789  OE2 GLU A 352     -24.852  -7.550   1.622  1.00  0.84           O  
ATOM   2790  N   ALA A 353     -21.261  -3.229   2.778  1.00  0.81           N  
ATOM   2791  CA  ALA A 353     -21.138  -2.412   3.983  1.00  0.81           C  
ATOM   2792  C   ALA A 353     -20.890  -0.948   3.629  1.00  0.81           C  
ATOM   2793  CB  ALA A 353     -20.014  -2.939   4.871  1.00  0.81           C  
ATOM   2794  O   ALA A 353     -21.131  -0.056   4.446  1.00  0.81           O  
ATOM   2795  N   PHE A 354     -20.449  -0.680   2.471  1.00  0.87           N  
ATOM   2796  CA  PHE A 354     -20.116   0.675   2.050  1.00  0.87           C  
ATOM   2797  C   PHE A 354     -21.310   1.343   1.379  1.00  0.87           C  
ATOM   2798  CB  PHE A 354     -18.917   0.664   1.096  1.00  0.87           C  
ATOM   2799  O   PHE A 354     -21.999   0.724   0.565  1.00  0.87           O  
ATOM   2800  CG  PHE A 354     -17.695  -0.004   1.665  1.00  0.87           C  
ATOM   2801  CD1 PHE A 354     -17.138   0.436   2.860  1.00  0.87           C  
ATOM   2802  CD2 PHE A 354     -17.103  -1.073   1.006  1.00  0.87           C  
ATOM   2803  CE1 PHE A 354     -16.006  -0.180   3.389  1.00  0.87           C  
ATOM   2804  CE2 PHE A 354     -15.972  -1.694   1.529  1.00  0.87           C  
ATOM   2805  CZ  PHE A 354     -15.425  -1.246   2.720  1.00  0.87           C  
ATOM   2806  N   SER A 355     -21.577   2.676   1.780  1.00  0.81           N  
ATOM   2807  CA  SER A 355     -22.734   3.398   1.260  1.00  0.81           C  
ATOM   2808  C   SER A 355     -22.595   3.664  -0.235  1.00  0.81           C  
ATOM   2809  CB  SER A 355     -22.921   4.720   2.006  1.00  0.81           C  
ATOM   2810  O   SER A 355     -23.592   3.713  -0.958  1.00  0.81           O  
ATOM   2811  OG  SER A 355     -21.785   5.552   1.848  1.00  0.81           O  
ATOM   2812  N   SER A 356     -21.422   3.890  -0.668  1.00  0.88           N  
ATOM   2813  CA  SER A 356     -21.115   4.097  -2.079  1.00  0.88           C  
ATOM   2814  C   SER A 356     -19.625   3.922  -2.352  1.00  0.88           C  
ATOM   2815  CB  SER A 356     -21.564   5.489  -2.527  1.00  0.88           C  
ATOM   2816  O   SER A 356     -18.802   4.057  -1.445  1.00  0.88           O  
ATOM   2817  OG  SER A 356     -20.839   6.496  -1.842  1.00  0.88           O  
ATOM   2818  N   ILE A 357     -19.301   3.480  -3.678  1.00  0.91           N  
ATOM   2819  CA  ILE A 357     -17.914   3.355  -4.113  1.00  0.91           C  
ATOM   2820  C   ILE A 357     -17.684   4.211  -5.356  1.00  0.91           C  
ATOM   2821  CB  ILE A 357     -17.543   1.882  -4.400  1.00  0.91           C  
ATOM   2822  O   ILE A 357     -18.370   4.045  -6.367  1.00  0.91           O  
ATOM   2823  CG1 ILE A 357     -17.740   1.027  -3.142  1.00  0.91           C  
ATOM   2824  CG2 ILE A 357     -16.104   1.779  -4.913  1.00  0.91           C  
ATOM   2825  CD1 ILE A 357     -17.486  -0.458  -3.358  1.00  0.91           C  
ATOM   2826  N   HIS A 358     -16.705   5.202  -5.190  1.00  0.93           N  
ATOM   2827  CA  HIS A 358     -16.377   6.124  -6.272  1.00  0.93           C  
ATOM   2828  C   HIS A 358     -14.941   5.928  -6.747  1.00  0.93           C  
ATOM   2829  CB  HIS A 358     -16.589   7.571  -5.824  1.00  0.93           C  
ATOM   2830  O   HIS A 358     -14.063   5.580  -5.955  1.00  0.93           O  
ATOM   2831  CG  HIS A 358     -18.012   7.896  -5.498  1.00  0.93           C  
ATOM   2832  CD2 HIS A 358     -18.756   7.626  -4.399  1.00  0.93           C  
ATOM   2833  ND1 HIS A 358     -18.837   8.580  -6.364  1.00  0.93           N  
ATOM   2834  CE1 HIS A 358     -20.030   8.718  -5.810  1.00  0.93           C  
ATOM   2835  NE2 HIS A 358     -20.007   8.148  -4.617  1.00  0.93           N  
ATOM   2836  N   TYR A 359     -14.824   6.052  -8.026  1.00  0.94           N  
ATOM   2837  CA  TYR A 359     -13.494   5.954  -8.616  1.00  0.94           C  
ATOM   2838  C   TYR A 359     -12.981   7.326  -9.036  1.00  0.94           C  
ATOM   2839  CB  TYR A 359     -13.507   5.010  -9.822  1.00  0.94           C  
ATOM   2840  O   TYR A 359     -13.681   8.073  -9.724  1.00  0.94           O  
ATOM   2841  CG  TYR A 359     -12.204   4.978 -10.583  1.00  0.94           C  
ATOM   2842  CD1 TYR A 359     -12.018   5.766 -11.717  1.00  0.94           C  
ATOM   2843  CD2 TYR A 359     -11.157   4.161 -10.170  1.00  0.94           C  
ATOM   2844  CE1 TYR A 359     -10.820   5.738 -12.423  1.00  0.94           C  
ATOM   2845  CE2 TYR A 359      -9.955   4.126 -10.868  1.00  0.94           C  
ATOM   2846  OH  TYR A 359      -8.607   4.886 -12.686  1.00  0.94           O  
ATOM   2847  CZ  TYR A 359      -9.795   4.917 -11.991  1.00  0.94           C  
ATOM   2848  N   LYS A 360     -11.762   7.592  -8.513  1.00  0.94           N  
ATOM   2849  CA  LYS A 360     -11.071   8.795  -8.969  1.00  0.94           C  
ATOM   2850  C   LYS A 360      -9.629   8.486  -9.360  1.00  0.94           C  
ATOM   2851  CB  LYS A 360     -11.100   9.874  -7.886  1.00  0.94           C  
ATOM   2852  O   LYS A 360      -8.773   8.289  -8.494  1.00  0.94           O  
ATOM   2853  CG  LYS A 360     -10.577  11.227  -8.346  1.00  0.94           C  
ATOM   2854  CD  LYS A 360     -11.412  11.790  -9.489  1.00  0.94           C  
ATOM   2855  CE  LYS A 360     -10.880  13.136  -9.962  1.00  0.94           C  
ATOM   2856  NZ  LYS A 360     -11.643  13.651 -11.138  1.00  0.94           N  
ATOM   2857  N   GLY A 361      -9.373   8.581 -10.741  1.00  0.92           N  
ATOM   2858  CA  GLY A 361      -8.037   8.312 -11.249  1.00  0.92           C  
ATOM   2859  C   GLY A 361      -7.298   9.566 -11.677  1.00  0.92           C  
ATOM   2860  O   GLY A 361      -7.919  10.551 -12.081  1.00  0.92           O  
ATOM   2861  N   THR A 362      -5.986   9.570 -11.381  1.00  0.91           N  
ATOM   2862  CA  THR A 362      -5.117  10.633 -11.872  1.00  0.91           C  
ATOM   2863  C   THR A 362      -3.858  10.052 -12.509  1.00  0.91           C  
ATOM   2864  CB  THR A 362      -4.724  11.601 -10.741  1.00  0.91           C  
ATOM   2865  O   THR A 362      -3.298   9.074 -12.009  1.00  0.91           O  
ATOM   2866  CG2 THR A 362      -3.765  10.937  -9.758  1.00  0.91           C  
ATOM   2867  OG1 THR A 362      -4.088  12.754 -11.306  1.00  0.91           O  
ATOM   2868  N   ARG A 363      -3.583  10.578 -13.628  1.00  0.90           N  
ATOM   2869  CA  ARG A 363      -2.347  10.167 -14.286  1.00  0.90           C  
ATOM   2870  C   ARG A 363      -1.239  11.190 -14.057  1.00  0.90           C  
ATOM   2871  CB  ARG A 363      -2.576   9.969 -15.786  1.00  0.90           C  
ATOM   2872  O   ARG A 363      -1.405  12.372 -14.363  1.00  0.90           O  
ATOM   2873  CG  ARG A 363      -1.538   9.083 -16.455  1.00  0.90           C  
ATOM   2874  CD  ARG A 363      -1.896   8.792 -17.906  1.00  0.90           C  
ATOM   2875  NE  ARG A 363      -0.827   8.072 -18.592  1.00  0.90           N  
ATOM   2876  NH1 ARG A 363      -1.773   8.248 -20.692  1.00  0.90           N  
ATOM   2877  NH2 ARG A 363       0.229   7.167 -20.419  1.00  0.90           N  
ATOM   2878  CZ  ARG A 363      -0.793   7.831 -19.899  1.00  0.90           C  
ATOM   2879  N   THR A 364      -0.082  10.676 -13.448  1.00  0.87           N  
ATOM   2880  CA  THR A 364       1.026  11.575 -13.144  1.00  0.87           C  
ATOM   2881  C   THR A 364       2.181  11.359 -14.118  1.00  0.87           C  
ATOM   2882  CB  THR A 364       1.524  11.379 -11.700  1.00  0.87           C  
ATOM   2883  O   THR A 364       2.978  10.434 -13.948  1.00  0.87           O  
ATOM   2884  CG2 THR A 364       2.588  12.411 -11.341  1.00  0.87           C  
ATOM   2885  OG1 THR A 364       0.420  11.514 -10.797  1.00  0.87           O  
ATOM   2886  N   TYR A 365       2.254  12.152 -15.177  1.00  0.78           N  
ATOM   2887  CA  TYR A 365       3.348  12.050 -16.135  1.00  0.78           C  
ATOM   2888  C   TYR A 365       4.535  12.903 -15.701  1.00  0.78           C  
ATOM   2889  CB  TYR A 365       2.882  12.477 -17.531  1.00  0.78           C  
ATOM   2890  O   TYR A 365       5.688  12.485 -15.831  1.00  0.78           O  
ATOM   2891  CG  TYR A 365       1.712  11.678 -18.051  1.00  0.78           C  
ATOM   2892  CD1 TYR A 365       1.907  10.450 -18.680  1.00  0.78           C  
ATOM   2893  CD2 TYR A 365       0.410  12.148 -17.915  1.00  0.78           C  
ATOM   2894  CE1 TYR A 365       0.832   9.711 -19.163  1.00  0.78           C  
ATOM   2895  CE2 TYR A 365      -0.672  11.418 -18.394  1.00  0.78           C  
ATOM   2896  OH  TYR A 365      -1.519   9.474 -19.491  1.00  0.78           O  
ATOM   2897  CZ  TYR A 365      -0.452  10.202 -19.015  1.00  0.78           C  
ATOM   2898  N   ASN A 366       4.150  14.104 -15.096  1.00  0.75           N  
ATOM   2899  CA  ASN A 366       5.163  15.018 -14.579  1.00  0.75           C  
ATOM   2900  C   ASN A 366       4.850  15.451 -13.149  1.00  0.75           C  
ATOM   2901  CB  ASN A 366       5.295  16.243 -15.487  1.00  0.75           C  
ATOM   2902  O   ASN A 366       3.906  16.208 -12.918  1.00  0.75           O  
ATOM   2903  CG  ASN A 366       6.014  15.932 -16.785  1.00  0.75           C  
ATOM   2904  ND2 ASN A 366       5.792  16.760 -17.799  1.00  0.75           N  
ATOM   2905  OD1 ASN A 366       6.762  14.955 -16.877  1.00  0.75           O  
ATOM   2906  N   PRO A 367       5.544  14.909 -12.203  1.00  0.80           N  
ATOM   2907  CA  PRO A 367       5.312  15.377 -10.834  1.00  0.80           C  
ATOM   2908  C   PRO A 367       5.363  16.898 -10.713  1.00  0.80           C  
ATOM   2909  CB  PRO A 367       6.450  14.728 -10.042  1.00  0.80           C  
ATOM   2910  O   PRO A 367       5.997  17.565 -11.536  1.00  0.80           O  
ATOM   2911  CG  PRO A 367       7.001  13.680 -10.955  1.00  0.80           C  
ATOM   2912  CD  PRO A 367       6.636  14.037 -12.367  1.00  0.80           C  
ATOM   2913  N   PRO A 368       4.529  17.376  -9.772  1.00  0.85           N  
ATOM   2914  CA  PRO A 368       3.820  16.667  -8.704  1.00  0.85           C  
ATOM   2915  C   PRO A 368       2.427  16.206  -9.126  1.00  0.85           C  
ATOM   2916  CB  PRO A 368       3.735  17.708  -7.585  1.00  0.85           C  
ATOM   2917  O   PRO A 368       1.894  16.680 -10.133  1.00  0.85           O  
ATOM   2918  CG  PRO A 368       3.735  19.026  -8.289  1.00  0.85           C  
ATOM   2919  CD  PRO A 368       4.493  18.880  -9.577  1.00  0.85           C  
ATOM   2920  N   THR A 369       1.949  15.165  -8.484  1.00  0.89           N  
ATOM   2921  CA  THR A 369       0.606  14.637  -8.697  1.00  0.89           C  
ATOM   2922  C   THR A 369      -0.443  15.724  -8.483  1.00  0.89           C  
ATOM   2923  CB  THR A 369       0.318  13.449  -7.760  1.00  0.89           C  
ATOM   2924  O   THR A 369      -0.315  16.548  -7.575  1.00  0.89           O  
ATOM   2925  CG2 THR A 369      -1.088  12.902  -7.983  1.00  0.89           C  
ATOM   2926  OG1 THR A 369       1.269  12.408  -8.011  1.00  0.89           O  
ATOM   2927  N   ASP A 370      -1.409  15.751  -9.320  1.00  0.88           N  
ATOM   2928  CA  ASP A 370      -2.530  16.677  -9.186  1.00  0.88           C  
ATOM   2929  C   ASP A 370      -3.637  16.078  -8.321  1.00  0.88           C  
ATOM   2930  CB  ASP A 370      -3.083  17.054 -10.562  1.00  0.88           C  
ATOM   2931  O   ASP A 370      -4.351  15.173  -8.758  1.00  0.88           O  
ATOM   2932  CG  ASP A 370      -4.230  18.047 -10.489  1.00  0.88           C  
ATOM   2933  OD1 ASP A 370      -4.462  18.632  -9.409  1.00  0.88           O  
ATOM   2934  OD2 ASP A 370      -4.909  18.243 -11.519  1.00  0.88           O  
ATOM   2935  N   PHE A 371      -3.924  16.706  -7.177  1.00  0.92           N  
ATOM   2936  CA  PHE A 371      -4.886  16.158  -6.227  1.00  0.92           C  
ATOM   2937  C   PHE A 371      -6.208  16.912  -6.301  1.00  0.92           C  
ATOM   2938  CB  PHE A 371      -4.328  16.215  -4.802  1.00  0.92           C  
ATOM   2939  O   PHE A 371      -7.119  16.658  -5.510  1.00  0.92           O  
ATOM   2940  CG  PHE A 371      -3.180  15.272  -4.561  1.00  0.92           C  
ATOM   2941  CD1 PHE A 371      -3.411  13.927  -4.299  1.00  0.92           C  
ATOM   2942  CD2 PHE A 371      -1.870  15.731  -4.598  1.00  0.92           C  
ATOM   2943  CE1 PHE A 371      -2.350  13.052  -4.076  1.00  0.92           C  
ATOM   2944  CE2 PHE A 371      -0.805  14.862  -4.376  1.00  0.92           C  
ATOM   2945  CZ  PHE A 371      -1.047  13.523  -4.114  1.00  0.92           C  
ATOM   2946  N   SER A 372      -6.377  17.787  -7.166  1.00  0.88           N  
ATOM   2947  CA  SER A 372      -7.569  18.624  -7.247  1.00  0.88           C  
ATOM   2948  C   SER A 372      -8.814  17.788  -7.525  1.00  0.88           C  
ATOM   2949  CB  SER A 372      -7.406  19.687  -8.334  1.00  0.88           C  
ATOM   2950  O   SER A 372      -9.882  18.050  -6.967  1.00  0.88           O  
ATOM   2951  OG  SER A 372      -7.159  19.085  -9.593  1.00  0.88           O  
ATOM   2952  N   GLY A 373      -8.572  16.741  -8.389  1.00  0.89           N  
ATOM   2953  CA  GLY A 373      -9.679  15.842  -8.674  1.00  0.89           C  
ATOM   2954  C   GLY A 373     -10.200  15.127  -7.442  1.00  0.89           C  
ATOM   2955  O   GLY A 373     -11.413  15.027  -7.243  1.00  0.89           O  
ATOM   2956  N   LEU A 374      -9.295  14.674  -6.717  1.00  0.94           N  
ATOM   2957  CA  LEU A 374      -9.655  14.009  -5.469  1.00  0.94           C  
ATOM   2958  C   LEU A 374     -10.355  14.976  -4.520  1.00  0.94           C  
ATOM   2959  CB  LEU A 374      -8.411  13.425  -4.794  1.00  0.94           C  
ATOM   2960  O   LEU A 374     -11.378  14.634  -3.922  1.00  0.94           O  
ATOM   2961  CG  LEU A 374      -8.629  12.748  -3.440  1.00  0.94           C  
ATOM   2962  CD1 LEU A 374      -9.653  11.625  -3.567  1.00  0.94           C  
ATOM   2963  CD2 LEU A 374      -7.311  12.217  -2.888  1.00  0.94           C  
ATOM   2964  N   ARG A 375      -9.882  16.183  -4.385  1.00  0.93           N  
ATOM   2965  CA  ARG A 375     -10.454  17.194  -3.501  1.00  0.93           C  
ATOM   2966  C   ARG A 375     -11.895  17.508  -3.888  1.00  0.93           C  
ATOM   2967  CB  ARG A 375      -9.613  18.472  -3.530  1.00  0.93           C  
ATOM   2968  O   ARG A 375     -12.770  17.599  -3.024  1.00  0.93           O  
ATOM   2969  CG  ARG A 375      -8.360  18.404  -2.671  1.00  0.93           C  
ATOM   2970  CD  ARG A 375      -7.692  19.766  -2.541  1.00  0.93           C  
ATOM   2971  NE  ARG A 375      -7.162  20.231  -3.820  1.00  0.93           N  
ATOM   2972  NH1 ARG A 375      -4.972  20.371  -3.097  1.00  0.93           N  
ATOM   2973  NH2 ARG A 375      -5.510  20.924  -5.256  1.00  0.93           N  
ATOM   2974  CZ  ARG A 375      -5.883  20.507  -4.055  1.00  0.93           C  
ATOM   2975  N   ARG A 376     -12.127  17.632  -5.135  1.00  0.90           N  
ATOM   2976  CA  ARG A 376     -13.472  17.931  -5.618  1.00  0.90           C  
ATOM   2977  C   ARG A 376     -14.432  16.789  -5.303  1.00  0.90           C  
ATOM   2978  CB  ARG A 376     -13.454  18.200  -7.124  1.00  0.90           C  
ATOM   2979  O   ARG A 376     -15.562  17.023  -4.869  1.00  0.90           O  
ATOM   2980  CG  ARG A 376     -12.903  19.567  -7.499  1.00  0.90           C  
ATOM   2981  CD  ARG A 376     -13.153  19.893  -8.965  1.00  0.90           C  
ATOM   2982  NE  ARG A 376     -12.419  18.994  -9.850  1.00  0.90           N  
ATOM   2983  NH1 ARG A 376     -10.919  20.596 -10.573  1.00  0.90           N  
ATOM   2984  NH2 ARG A 376     -10.780  18.449 -11.364  1.00  0.90           N  
ATOM   2985  CZ  ARG A 376     -11.374  19.349 -10.594  1.00  0.90           C  
ATOM   2986  N   ALA A 377     -13.923  15.596  -5.564  1.00  0.91           N  
ATOM   2987  CA  ALA A 377     -14.747  14.428  -5.264  1.00  0.91           C  
ATOM   2988  C   ALA A 377     -15.077  14.358  -3.776  1.00  0.91           C  
ATOM   2989  CB  ALA A 377     -14.041  13.150  -5.710  1.00  0.91           C  
ATOM   2990  O   ALA A 377     -16.216  14.074  -3.399  1.00  0.91           O  
ATOM   2991  N   LEU A 378     -14.122  14.694  -3.028  1.00  0.94           N  
ATOM   2992  CA  LEU A 378     -14.283  14.686  -1.578  1.00  0.94           C  
ATOM   2993  C   LEU A 378     -15.322  15.713  -1.141  1.00  0.94           C  
ATOM   2994  CB  LEU A 378     -12.946  14.970  -0.889  1.00  0.94           C  
ATOM   2995  O   LEU A 378     -16.207  15.405  -0.341  1.00  0.94           O  
ATOM   2996  CG  LEU A 378     -12.035  13.764  -0.652  1.00  0.94           C  
ATOM   2997  CD1 LEU A 378     -10.590  14.218  -0.478  1.00  0.94           C  
ATOM   2998  CD2 LEU A 378     -12.502  12.973   0.565  1.00  0.94           C  
ATOM   2999  N   GLU A 379     -15.253  16.871  -1.645  1.00  0.89           N  
ATOM   3000  CA  GLU A 379     -16.167  17.950  -1.282  1.00  0.89           C  
ATOM   3001  C   GLU A 379     -17.609  17.591  -1.627  1.00  0.89           C  
ATOM   3002  CB  GLU A 379     -15.767  19.252  -1.981  1.00  0.89           C  
ATOM   3003  O   GLU A 379     -18.526  17.865  -0.849  1.00  0.89           O  
ATOM   3004  CG  GLU A 379     -14.529  19.912  -1.391  1.00  0.89           C  
ATOM   3005  CD  GLU A 379     -14.019  21.080  -2.220  1.00  0.89           C  
ATOM   3006  OE1 GLU A 379     -13.049  21.748  -1.795  1.00  0.89           O  
ATOM   3007  OE2 GLU A 379     -14.596  21.331  -3.301  1.00  0.89           O  
ATOM   3008  N   GLN A 380     -17.740  16.894  -2.709  1.00  0.84           N  
ATOM   3009  CA  GLN A 380     -19.075  16.488  -3.133  1.00  0.84           C  
ATOM   3010  C   GLN A 380     -19.660  15.445  -2.185  1.00  0.84           C  
ATOM   3011  CB  GLN A 380     -19.042  15.939  -4.560  1.00  0.84           C  
ATOM   3012  O   GLN A 380     -20.820  15.548  -1.780  1.00  0.84           O  
ATOM   3013  CG  GLN A 380     -18.925  17.016  -5.631  1.00  0.84           C  
ATOM   3014  CD  GLN A 380     -18.784  16.442  -7.028  1.00  0.84           C  
ATOM   3015  NE2 GLN A 380     -18.825  17.310  -8.033  1.00  0.84           N  
ATOM   3016  OE1 GLN A 380     -18.637  15.228  -7.203  1.00  0.84           O  
ATOM   3017  N   LEU A 381     -18.850  14.573  -1.743  1.00  0.87           N  
ATOM   3018  CA  LEU A 381     -19.325  13.475  -0.909  1.00  0.87           C  
ATOM   3019  C   LEU A 381     -19.528  13.935   0.531  1.00  0.87           C  
ATOM   3020  CB  LEU A 381     -18.339  12.305  -0.949  1.00  0.87           C  
ATOM   3021  O   LEU A 381     -20.425  13.448   1.223  1.00  0.87           O  
ATOM   3022  CG  LEU A 381     -18.321  11.477  -2.235  1.00  0.87           C  
ATOM   3023  CD1 LEU A 381     -17.189  10.456  -2.192  1.00  0.87           C  
ATOM   3024  CD2 LEU A 381     -19.664  10.786  -2.445  1.00  0.87           C  
ATOM   3025  N   LEU A 382     -18.680  14.828   0.944  1.00  0.83           N  
ATOM   3026  CA  LEU A 382     -18.778  15.310   2.317  1.00  0.83           C  
ATOM   3027  C   LEU A 382     -20.035  16.153   2.509  1.00  0.83           C  
ATOM   3028  CB  LEU A 382     -17.539  16.129   2.689  1.00  0.83           C  
ATOM   3029  O   LEU A 382     -20.557  16.253   3.621  1.00  0.83           O  
ATOM   3030  CG  LEU A 382     -16.263  15.335   2.972  1.00  0.83           C  
ATOM   3031  CD1 LEU A 382     -15.081  16.281   3.159  1.00  0.83           C  
ATOM   3032  CD2 LEU A 382     -16.444  14.450   4.200  1.00  0.83           C  
ATOM   3033  N   GLU A 383     -20.558  16.698   1.465  1.00  0.76           N  
ATOM   3034  CA  GLU A 383     -21.764  17.518   1.526  1.00  0.76           C  
ATOM   3035  C   GLU A 383     -23.019  16.652   1.569  1.00  0.76           C  
ATOM   3036  CB  GLU A 383     -21.825  18.475   0.333  1.00  0.76           C  
ATOM   3037  O   GLU A 383     -24.074  17.100   2.022  1.00  0.76           O  
ATOM   3038  CG  GLU A 383     -20.848  19.638   0.426  1.00  0.76           C  
ATOM   3039  CD  GLU A 383     -20.859  20.531  -0.804  1.00  0.76           C  
ATOM   3040  OE1 GLU A 383     -20.076  21.506  -0.854  1.00  0.76           O  
ATOM   3041  OE2 GLU A 383     -21.660  20.255  -1.726  1.00  0.76           O  
ATOM   3042  N   ASN A 384     -22.776  15.369   1.274  1.00  0.70           N  
ATOM   3043  CA  ASN A 384     -23.867  14.402   1.303  1.00  0.70           C  
ATOM   3044  C   ASN A 384     -24.119  13.882   2.715  1.00  0.70           C  
ATOM   3045  CB  ASN A 384     -23.579  13.238   0.352  1.00  0.70           C  
ATOM   3046  O   ASN A 384     -23.300  13.141   3.263  1.00  0.70           O  
ATOM   3047  CG  ASN A 384     -24.743  12.273   0.240  1.00  0.70           C  
ATOM   3048  ND2 ASN A 384     -24.673  11.369  -0.730  1.00  0.70           N  
ATOM   3049  OD1 ASN A 384     -25.698  12.340   1.018  1.00  0.70           O  
ATOM   3050  N   ASN A 385     -25.337  14.231   3.279  1.00  0.67           N  
ATOM   3051  CA  ASN A 385     -25.635  13.894   4.667  1.00  0.67           C  
ATOM   3052  C   ASN A 385     -26.685  12.791   4.763  1.00  0.67           C  
ATOM   3053  CB  ASN A 385     -26.096  15.135   5.434  1.00  0.67           C  
ATOM   3054  O   ASN A 385     -27.248  12.555   5.833  1.00  0.67           O  
ATOM   3055  CG  ASN A 385     -25.018  16.196   5.532  1.00  0.67           C  
ATOM   3056  ND2 ASN A 385     -25.427  17.459   5.539  1.00  0.67           N  
ATOM   3057  OD1 ASN A 385     -23.826  15.883   5.599  1.00  0.67           O  
ATOM   3058  N   THR A 386     -26.962  12.160   3.654  1.00  0.57           N  
ATOM   3059  CA  THR A 386     -28.026  11.164   3.591  1.00  0.57           C  
ATOM   3060  C   THR A 386     -27.611   9.883   4.308  1.00  0.57           C  
ATOM   3061  CB  THR A 386     -28.402  10.840   2.133  1.00  0.57           C  
ATOM   3062  O   THR A 386     -28.460   9.139   4.804  1.00  0.57           O  
ATOM   3063  CG2 THR A 386     -28.956  12.071   1.422  1.00  0.57           C  
ATOM   3064  OG1 THR A 386     -27.237  10.383   1.436  1.00  0.57           O  
ATOM   3065  N   THR A 387     -26.336   9.661   4.409  1.00  0.55           N  
ATOM   3066  CA  THR A 387     -25.872   8.436   5.051  1.00  0.55           C  
ATOM   3067  C   THR A 387     -25.410   8.716   6.478  1.00  0.55           C  
ATOM   3068  CB  THR A 387     -24.725   7.788   4.255  1.00  0.55           C  
ATOM   3069  O   THR A 387     -25.944   8.145   7.432  1.00  0.55           O  
ATOM   3070  CG2 THR A 387     -24.727   6.272   4.422  1.00  0.55           C  
ATOM   3071  OG1 THR A 387     -24.876   8.105   2.865  1.00  0.55           O  
ATOM   3072  N   ARG A 388     -24.471   9.648   6.589  1.00  0.67           N  
ATOM   3073  CA  ARG A 388     -23.936  10.010   7.897  1.00  0.67           C  
ATOM   3074  C   ARG A 388     -23.804  11.522   8.036  1.00  0.67           C  
ATOM   3075  CB  ARG A 388     -22.579   9.342   8.127  1.00  0.67           C  
ATOM   3076  O   ARG A 388     -23.151  12.171   7.217  1.00  0.67           O  
ATOM   3077  CG  ARG A 388     -22.649   7.827   8.240  1.00  0.67           C  
ATOM   3078  CD  ARG A 388     -21.319   7.233   8.682  1.00  0.67           C  
ATOM   3079  NE  ARG A 388     -21.377   5.775   8.753  1.00  0.67           N  
ATOM   3080  NH1 ARG A 388     -20.276   5.624  10.779  1.00  0.67           N  
ATOM   3081  NH2 ARG A 388     -20.988   3.725   9.711  1.00  0.67           N  
ATOM   3082  CZ  ARG A 388     -20.880   5.045   9.748  1.00  0.67           C  
ATOM   3083  N   SER A 389     -24.489  12.053   9.099  1.00  0.65           N  
ATOM   3084  CA  SER A 389     -24.478  13.491   9.346  1.00  0.65           C  
ATOM   3085  C   SER A 389     -23.303  13.890  10.234  1.00  0.65           C  
ATOM   3086  CB  SER A 389     -25.790  13.934   9.993  1.00  0.65           C  
ATOM   3087  O   SER A 389     -22.798  13.074  11.007  1.00  0.65           O  
ATOM   3088  OG  SER A 389     -26.023  13.223  11.197  1.00  0.65           O  
ATOM   3089  N   PRO A 390     -22.861  15.105  10.050  1.00  0.70           N  
ATOM   3090  CA  PRO A 390     -21.806  15.615  10.929  1.00  0.70           C  
ATOM   3091  C   PRO A 390     -22.202  15.589  12.404  1.00  0.70           C  
ATOM   3092  CB  PRO A 390     -21.606  17.053  10.443  1.00  0.70           C  
ATOM   3093  O   PRO A 390     -23.373  15.789  12.736  1.00  0.70           O  
ATOM   3094  CG  PRO A 390     -22.144  17.063   9.049  1.00  0.70           C  
ATOM   3095  CD  PRO A 390     -23.234  16.034   8.951  1.00  0.70           C  
ATOM   3096  N   ARG A 391     -21.183  15.272  13.319  1.00  0.77           N  
ATOM   3097  CA  ARG A 391     -21.458  15.145  14.747  1.00  0.77           C  
ATOM   3098  C   ARG A 391     -20.370  15.820  15.576  1.00  0.77           C  
ATOM   3099  CB  ARG A 391     -21.579  13.671  15.142  1.00  0.77           C  
ATOM   3100  O   ARG A 391     -19.303  16.154  15.056  1.00  0.77           O  
ATOM   3101  CG  ARG A 391     -20.376  12.828  14.752  1.00  0.77           C  
ATOM   3102  CD  ARG A 391     -20.733  11.351  14.648  1.00  0.77           C  
ATOM   3103  NE  ARG A 391     -19.576  10.542  14.275  1.00  0.77           N  
ATOM   3104  NH1 ARG A 391     -20.657   9.405  12.580  1.00  0.77           N  
ATOM   3105  NH2 ARG A 391     -18.458   8.956  13.047  1.00  0.77           N  
ATOM   3106  CZ  ARG A 391     -19.566   9.636  13.301  1.00  0.77           C  
ATOM   3107  N   HIS A 392     -20.682  15.944  16.867  1.00  0.77           N  
ATOM   3108  CA  HIS A 392     -19.717  16.520  17.797  1.00  0.77           C  
ATOM   3109  C   HIS A 392     -18.517  15.599  17.988  1.00  0.77           C  
ATOM   3110  CB  HIS A 392     -20.379  16.807  19.145  1.00  0.77           C  
ATOM   3111  O   HIS A 392     -18.660  14.374  17.963  1.00  0.77           O  
ATOM   3112  CG  HIS A 392     -21.358  17.937  19.105  1.00  0.77           C  
ATOM   3113  CD2 HIS A 392     -22.689  17.952  18.857  1.00  0.77           C  
ATOM   3114  ND1 HIS A 392     -20.994  19.246  19.337  1.00  0.77           N  
ATOM   3115  CE1 HIS A 392     -22.062  20.019  19.233  1.00  0.77           C  
ATOM   3116  NE2 HIS A 392     -23.103  19.259  18.942  1.00  0.77           N  
ATOM   3117  N   PRO A 393     -17.346  16.206  18.096  1.00  0.85           N  
ATOM   3118  CA  PRO A 393     -16.149  15.383  18.282  1.00  0.85           C  
ATOM   3119  C   PRO A 393     -16.270  14.425  19.465  1.00  0.85           C  
ATOM   3120  CB  PRO A 393     -15.046  16.415  18.526  1.00  0.85           C  
ATOM   3121  O   PRO A 393     -15.709  13.327  19.435  1.00  0.85           O  
ATOM   3122  CG  PRO A 393     -15.771  17.688  18.821  1.00  0.85           C  
ATOM   3123  CD  PRO A 393     -17.151  17.597  18.235  1.00  0.85           C  
ATOM   3124  N   GLY A 394     -17.042  14.858  20.466  1.00  0.75           N  
ATOM   3125  CA  GLY A 394     -17.262  14.007  21.625  1.00  0.75           C  
ATOM   3126  C   GLY A 394     -17.920  12.686  21.278  1.00  0.75           C  
ATOM   3127  O   GLY A 394     -17.571  11.646  21.841  1.00  0.75           O  
ATOM   3128  N   VAL A 395     -18.803  12.760  20.342  1.00  0.73           N  
ATOM   3129  CA  VAL A 395     -19.526  11.573  19.900  1.00  0.73           C  
ATOM   3130  C   VAL A 395     -18.575  10.632  19.163  1.00  0.73           C  
ATOM   3131  CB  VAL A 395     -20.721  11.941  18.992  1.00  0.73           C  
ATOM   3132  O   VAL A 395     -18.638   9.413  19.337  1.00  0.73           O  
ATOM   3133  CG1 VAL A 395     -21.396  10.682  18.451  1.00  0.73           C  
ATOM   3134  CG2 VAL A 395     -21.725  12.802  19.756  1.00  0.73           C  
ATOM   3135  N   ILE A 396     -17.687  11.182  18.427  1.00  0.79           N  
ATOM   3136  CA  ILE A 396     -16.706  10.401  17.681  1.00  0.79           C  
ATOM   3137  C   ILE A 396     -15.796   9.653  18.652  1.00  0.79           C  
ATOM   3138  CB  ILE A 396     -15.868  11.296  16.742  1.00  0.79           C  
ATOM   3139  O   ILE A 396     -15.579   8.448  18.506  1.00  0.79           O  
ATOM   3140  CG1 ILE A 396     -16.770  11.977  15.707  1.00  0.79           C  
ATOM   3141  CG2 ILE A 396     -14.768  10.479  16.056  1.00  0.79           C  
ATOM   3142  CD1 ILE A 396     -16.067  13.043  14.878  1.00  0.79           C  
ATOM   3143  N   PHE A 397     -15.373  10.370  19.653  1.00  0.82           N  
ATOM   3144  CA  PHE A 397     -14.490   9.775  20.650  1.00  0.82           C  
ATOM   3145  C   PHE A 397     -15.199   8.654  21.401  1.00  0.82           C  
ATOM   3146  CB  PHE A 397     -13.997  10.838  21.636  1.00  0.82           C  
ATOM   3147  O   PHE A 397     -14.638   7.572  21.586  1.00  0.82           O  
ATOM   3148  CG  PHE A 397     -13.235  10.274  22.805  1.00  0.82           C  
ATOM   3149  CD1 PHE A 397     -13.826  10.183  24.059  1.00  0.82           C  
ATOM   3150  CD2 PHE A 397     -11.927   9.835  22.649  1.00  0.82           C  
ATOM   3151  CE1 PHE A 397     -13.122   9.662  25.143  1.00  0.82           C  
ATOM   3152  CE2 PHE A 397     -11.217   9.313  23.727  1.00  0.82           C  
ATOM   3153  CZ  PHE A 397     -11.817   9.228  24.973  1.00  0.82           C  
ATOM   3154  N   LYS A 398     -16.366   8.909  21.827  1.00  0.72           N  
ATOM   3155  CA  LYS A 398     -17.125   7.922  22.590  1.00  0.72           C  
ATOM   3156  C   LYS A 398     -17.358   6.655  21.772  1.00  0.72           C  
ATOM   3157  CB  LYS A 398     -18.464   8.507  23.042  1.00  0.72           C  
ATOM   3158  O   LYS A 398     -17.290   5.545  22.305  1.00  0.72           O  
ATOM   3159  CG  LYS A 398     -18.347   9.521  24.171  1.00  0.72           C  
ATOM   3160  CD  LYS A 398     -19.708  10.083  24.560  1.00  0.72           C  
ATOM   3161  CE  LYS A 398     -19.585  11.158  25.632  1.00  0.72           C  
ATOM   3162  NZ  LYS A 398     -20.895  11.819  25.907  1.00  0.72           N  
ATOM   3163  N   ALA A 399     -17.595   6.862  20.508  1.00  0.71           N  
ATOM   3164  CA  ALA A 399     -17.770   5.715  19.621  1.00  0.71           C  
ATOM   3165  C   ALA A 399     -16.490   4.890  19.531  1.00  0.71           C  
ATOM   3166  CB  ALA A 399     -18.199   6.178  18.230  1.00  0.71           C  
ATOM   3167  O   ALA A 399     -16.527   3.662  19.641  1.00  0.71           O  
ATOM   3168  N   LEU A 400     -15.442   5.568  19.331  1.00  0.76           N  
ATOM   3169  CA  LEU A 400     -14.149   4.900  19.233  1.00  0.76           C  
ATOM   3170  C   LEU A 400     -13.822   4.156  20.524  1.00  0.76           C  
ATOM   3171  CB  LEU A 400     -13.044   5.914  18.921  1.00  0.76           C  
ATOM   3172  O   LEU A 400     -13.376   3.007  20.487  1.00  0.76           O  
ATOM   3173  CG  LEU A 400     -11.639   5.345  18.719  1.00  0.76           C  
ATOM   3174  CD1 LEU A 400     -11.619   4.396  17.525  1.00  0.76           C  
ATOM   3175  CD2 LEU A 400     -10.628   6.470  18.531  1.00  0.76           C  
ATOM   3176  N   LYS A 401     -14.038   4.858  21.656  1.00  0.75           N  
ATOM   3177  CA  LYS A 401     -13.763   4.262  22.960  1.00  0.75           C  
ATOM   3178  C   LYS A 401     -14.619   3.019  23.187  1.00  0.75           C  
ATOM   3179  CB  LYS A 401     -14.007   5.277  24.077  1.00  0.75           C  
ATOM   3180  O   LYS A 401     -14.122   1.994  23.659  1.00  0.75           O  
ATOM   3181  CG  LYS A 401     -13.577   4.796  25.455  1.00  0.75           C  
ATOM   3182  CD  LYS A 401     -13.508   5.946  26.452  1.00  0.75           C  
ATOM   3183  CE  LYS A 401     -13.060   5.469  27.827  1.00  0.75           C  
ATOM   3184  NZ  LYS A 401     -12.821   6.611  28.759  1.00  0.75           N  
ATOM   3185  N   ALA A 402     -15.825   3.110  22.855  1.00  0.64           N  
ATOM   3186  CA  ALA A 402     -16.755   1.996  23.015  1.00  0.64           C  
ATOM   3187  C   ALA A 402     -16.316   0.791  22.189  1.00  0.64           C  
ATOM   3188  CB  ALA A 402     -18.168   2.421  22.622  1.00  0.64           C  
ATOM   3189  O   ALA A 402     -16.355  -0.345  22.666  1.00  0.64           O  
ATOM   3190  N   LEU A 403     -15.889   1.072  21.007  1.00  0.68           N  
ATOM   3191  CA  LEU A 403     -15.458   0.006  20.109  1.00  0.68           C  
ATOM   3192  C   LEU A 403     -14.175  -0.646  20.616  1.00  0.68           C  
ATOM   3193  CB  LEU A 403     -15.243   0.551  18.695  1.00  0.68           C  
ATOM   3194  O   LEU A 403     -14.015  -1.865  20.522  1.00  0.68           O  
ATOM   3195  CG  LEU A 403     -16.502   0.948  17.923  1.00  0.68           C  
ATOM   3196  CD1 LEU A 403     -16.131   1.751  16.680  1.00  0.68           C  
ATOM   3197  CD2 LEU A 403     -17.310  -0.289  17.544  1.00  0.68           C  
ATOM   3198  N   SER A 404     -13.368   0.196  21.153  1.00  0.73           N  
ATOM   3199  CA  SER A 404     -12.100  -0.306  21.670  1.00  0.73           C  
ATOM   3200  C   SER A 404     -12.310  -1.161  22.916  1.00  0.73           C  
ATOM   3201  CB  SER A 404     -11.154   0.852  21.991  1.00  0.73           C  
ATOM   3202  O   SER A 404     -11.640  -2.179  23.097  1.00  0.73           O  
ATOM   3203  OG  SER A 404     -10.657   1.439  20.801  1.00  0.73           O  
ATOM   3204  N   ASP A 405     -13.199  -0.815  23.798  1.00  0.67           N  
ATOM   3205  CA  ASP A 405     -13.495  -1.548  25.025  1.00  0.67           C  
ATOM   3206  C   ASP A 405     -14.168  -2.884  24.717  1.00  0.67           C  
ATOM   3207  CB  ASP A 405     -14.382  -0.712  25.949  1.00  0.67           C  
ATOM   3208  O   ASP A 405     -13.882  -3.893  25.365  1.00  0.67           O  
ATOM   3209  CG  ASP A 405     -13.653   0.470  26.562  1.00  0.67           C  
ATOM   3210  OD1 ASP A 405     -12.404   0.509  26.513  1.00  0.67           O  
ATOM   3211  OD2 ASP A 405     -14.332   1.371  27.101  1.00  0.67           O  
ATOM   3212  N   ARG A 406     -14.906  -2.922  23.677  1.00  0.62           N  
ATOM   3213  CA  ARG A 406     -15.754  -4.072  23.382  1.00  0.62           C  
ATOM   3214  C   ARG A 406     -15.029  -5.072  22.488  1.00  0.62           C  
ATOM   3215  CB  ARG A 406     -17.057  -3.624  22.718  1.00  0.62           C  
ATOM   3216  O   ARG A 406     -15.268  -6.279  22.575  1.00  0.62           O  
ATOM   3217  CG  ARG A 406     -18.189  -3.358  23.698  1.00  0.62           C  
ATOM   3218  CD  ARG A 406     -19.523  -3.186  22.986  1.00  0.62           C  
ATOM   3219  NE  ARG A 406     -20.631  -3.090  23.933  1.00  0.62           N  
ATOM   3220  NH1 ARG A 406     -22.272  -2.929  22.314  1.00  0.62           N  
ATOM   3221  NH2 ARG A 406     -22.838  -2.890  24.535  1.00  0.62           N  
ATOM   3222  CZ  ARG A 406     -21.911  -2.970  23.592  1.00  0.62           C  
ATOM   3223  N   PHE A 407     -14.029  -4.563  21.657  1.00  0.61           N  
ATOM   3224  CA  PHE A 407     -13.325  -5.408  20.700  1.00  0.61           C  
ATOM   3225  C   PHE A 407     -11.883  -5.634  21.137  1.00  0.61           C  
ATOM   3226  CB  PHE A 407     -13.359  -4.784  19.302  1.00  0.61           C  
ATOM   3227  O   PHE A 407     -11.016  -5.924  20.309  1.00  0.61           O  
ATOM   3228  CG  PHE A 407     -14.689  -4.915  18.611  1.00  0.61           C  
ATOM   3229  CD1 PHE A 407     -15.035  -6.090  17.955  1.00  0.61           C  
ATOM   3230  CD2 PHE A 407     -15.595  -3.862  18.617  1.00  0.61           C  
ATOM   3231  CE1 PHE A 407     -16.266  -6.214  17.315  1.00  0.61           C  
ATOM   3232  CE2 PHE A 407     -16.827  -3.979  17.979  1.00  0.61           C  
ATOM   3233  CZ  PHE A 407     -17.160  -5.155  17.328  1.00  0.61           C  
ATOM   3234  N   SER A 408     -11.553  -5.604  22.423  1.00  0.52           N  
ATOM   3235  CA  SER A 408     -10.209  -5.802  22.956  1.00  0.52           C  
ATOM   3236  C   SER A 408      -9.968  -7.264  23.320  1.00  0.52           C  
ATOM   3237  CB  SER A 408      -9.984  -4.919  24.184  1.00  0.52           C  
ATOM   3238  O   SER A 408      -8.852  -7.644  23.677  1.00  0.52           O  
ATOM   3239  OG  SER A 408     -11.051  -5.057  25.106  1.00  0.52           O  
ATOM   3240  N   GLY A 409     -10.963  -8.285  22.826  1.00  0.46           N  
ATOM   3241  CA  GLY A 409     -10.773  -9.701  23.095  1.00  0.46           C  
ATOM   3242  C   GLY A 409     -10.418 -10.502  21.857  1.00  0.46           C  
ATOM   3243  O   GLY A 409     -10.317  -9.948  20.760  1.00  0.46           O  
ATOM   3244  N   GLU A 410      -9.690 -11.807  21.864  1.00  0.41           N  
ATOM   3245  CA  GLU A 410      -9.180 -12.763  20.886  1.00  0.41           C  
ATOM   3246  C   GLU A 410     -10.284 -13.228  19.941  1.00  0.41           C  
ATOM   3247  CB  GLU A 410      -8.547 -13.967  21.588  1.00  0.41           C  
ATOM   3248  O   GLU A 410     -11.398 -13.524  20.378  1.00  0.41           O  
ATOM   3249  CG  GLU A 410      -7.173 -13.682  22.178  1.00  0.41           C  
ATOM   3250  CD  GLU A 410      -6.454 -14.934  22.655  1.00  0.41           C  
ATOM   3251  OE1 GLU A 410      -5.289 -14.831  23.102  1.00  0.41           O  
ATOM   3252  OE2 GLU A 410      -7.060 -16.026  22.579  1.00  0.41           O  
ATOM   3253  N   ILE A 411     -10.475 -12.713  18.687  1.00  0.46           N  
ATOM   3254  CA  ILE A 411     -11.307 -13.292  17.637  1.00  0.46           C  
ATOM   3255  C   ILE A 411     -10.963 -14.770  17.464  1.00  0.46           C  
ATOM   3256  CB  ILE A 411     -11.132 -12.541  16.298  1.00  0.46           C  
ATOM   3257  O   ILE A 411      -9.792 -15.129  17.325  1.00  0.46           O  
ATOM   3258  CG1 ILE A 411     -11.363 -11.038  16.495  1.00  0.46           C  
ATOM   3259  CG2 ILE A 411     -12.078 -13.105  15.235  1.00  0.46           C  
ATOM   3260  CD1 ILE A 411     -10.982 -10.190  15.289  1.00  0.46           C  
ATOM   3261  N   PRO A 412     -11.737 -15.813  17.972  1.00  0.41           N  
ATOM   3262  CA  PRO A 412     -11.448 -17.244  17.853  1.00  0.41           C  
ATOM   3263  C   PRO A 412     -10.944 -17.630  16.464  1.00  0.41           C  
ATOM   3264  CB  PRO A 412     -12.798 -17.902  18.147  1.00  0.41           C  
ATOM   3265  O   PRO A 412     -11.459 -17.136  15.457  1.00  0.41           O  
ATOM   3266  CG  PRO A 412     -13.721 -16.764  18.442  1.00  0.41           C  
ATOM   3267  CD  PRO A 412     -13.008 -15.479  18.133  1.00  0.41           C  
ATOM   3268  N   ASP A 413      -9.591 -18.038  16.201  1.00  0.40           N  
ATOM   3269  CA  ASP A 413      -8.683 -18.536  15.172  1.00  0.40           C  
ATOM   3270  C   ASP A 413      -9.419 -19.432  14.177  1.00  0.40           C  
ATOM   3271  CB  ASP A 413      -7.520 -19.300  15.807  1.00  0.40           C  
ATOM   3272  O   ASP A 413      -9.083 -19.458  12.992  1.00  0.40           O  
ATOM   3273  CG  ASP A 413      -6.363 -18.399  16.201  1.00  0.40           C  
ATOM   3274  OD1 ASP A 413      -6.317 -17.234  15.750  1.00  0.40           O  
ATOM   3275  OD2 ASP A 413      -5.488 -18.858  16.967  1.00  0.40           O  
ATOM   3276  N   ASP A 414     -10.584 -20.019  14.525  1.00  0.39           N  
ATOM   3277  CA  ASP A 414     -11.230 -20.989  13.647  1.00  0.39           C  
ATOM   3278  C   ASP A 414     -12.097 -20.291  12.601  1.00  0.39           C  
ATOM   3279  CB  ASP A 414     -12.076 -21.970  14.461  1.00  0.39           C  
ATOM   3280  O   ASP A 414     -12.294 -20.813  11.502  1.00  0.39           O  
ATOM   3281  CG  ASP A 414     -12.613 -21.366  15.746  1.00  0.39           C  
ATOM   3282  OD1 ASP A 414     -12.043 -20.367  16.235  1.00  0.39           O  
ATOM   3283  OD2 ASP A 414     -13.614 -21.895  16.277  1.00  0.39           O  
ATOM   3284  N   GLN A 415     -12.273 -18.949  12.631  1.00  0.40           N  
ATOM   3285  CA  GLN A 415     -13.091 -18.164  11.713  1.00  0.40           C  
ATOM   3286  C   GLN A 415     -12.226 -17.254  10.846  1.00  0.40           C  
ATOM   3287  CB  GLN A 415     -14.118 -17.333  12.485  1.00  0.40           C  
ATOM   3288  O   GLN A 415     -12.656 -16.815   9.777  1.00  0.40           O  
ATOM   3289  CG  GLN A 415     -15.312 -18.136  12.981  1.00  0.40           C  
ATOM   3290  CD  GLN A 415     -16.367 -17.271  13.644  1.00  0.40           C  
ATOM   3291  NE2 GLN A 415     -17.142 -17.866  14.544  1.00  0.40           N  
ATOM   3292  OE1 GLN A 415     -16.484 -16.077  13.351  1.00  0.40           O  
ATOM   3293  N   MET A 416     -10.845 -17.201  10.973  1.00  0.39           N  
ATOM   3294  CA  MET A 416      -9.887 -16.304  10.335  1.00  0.39           C  
ATOM   3295  C   MET A 416      -9.073 -17.040   9.276  1.00  0.39           C  
ATOM   3296  CB  MET A 416      -8.952 -15.685  11.376  1.00  0.39           C  
ATOM   3297  O   MET A 416      -8.506 -16.416   8.377  1.00  0.39           O  
ATOM   3298  CG  MET A 416      -9.571 -14.531  12.147  1.00  0.39           C  
ATOM   3299  SD  MET A 416      -8.380 -13.728  13.288  1.00  0.39           S  
ATOM   3300  CE  MET A 416      -7.357 -12.819  12.095  1.00  0.39           C  
ATOM   3301  N   ALA A 417      -9.109 -18.396   9.210  1.00  0.35           N  
ATOM   3302  CA  ALA A 417      -8.346 -19.224   8.279  1.00  0.35           C  
ATOM   3303  C   ALA A 417      -8.941 -19.160   6.875  1.00  0.35           C  
ATOM   3304  CB  ALA A 417      -8.298 -20.669   8.768  1.00  0.35           C  
ATOM   3305  O   ALA A 417      -8.216 -19.255   5.882  1.00  0.35           O  
ATOM   3306  N   HIS A 418     -10.154 -18.425   6.771  1.00  0.37           N  
ATOM   3307  CA  HIS A 418     -10.742 -18.355   5.438  1.00  0.37           C  
ATOM   3308  C   HIS A 418     -10.899 -16.909   4.980  1.00  0.37           C  
ATOM   3309  CB  HIS A 418     -12.096 -19.064   5.411  1.00  0.37           C  
ATOM   3310  O   HIS A 418     -11.160 -16.650   3.803  1.00  0.37           O  
ATOM   3311  CG  HIS A 418     -12.001 -20.547   5.583  1.00  0.37           C  
ATOM   3312  CD2 HIS A 418     -12.421 -21.355   6.584  1.00  0.37           C  
ATOM   3313  ND1 HIS A 418     -11.408 -21.367   4.647  1.00  0.37           N  
ATOM   3314  CE1 HIS A 418     -11.469 -22.620   5.067  1.00  0.37           C  
ATOM   3315  NE2 HIS A 418     -12.079 -22.640   6.240  1.00  0.37           N  
ATOM   3316  N   SER A 419     -10.337 -15.882   5.745  1.00  0.37           N  
ATOM   3317  CA  SER A 419     -10.579 -14.488   5.388  1.00  0.37           C  
ATOM   3318  C   SER A 419      -9.289 -13.675   5.433  1.00  0.37           C  
ATOM   3319  CB  SER A 419     -11.616 -13.867   6.325  1.00  0.37           C  
ATOM   3320  O   SER A 419      -8.706 -13.485   6.502  1.00  0.37           O  
ATOM   3321  OG  SER A 419     -11.329 -14.186   7.675  1.00  0.37           O  
ATOM   3322  N   SER A 420      -8.184 -14.169   4.844  1.00  0.33           N  
ATOM   3323  CA  SER A 420      -6.916 -13.453   4.750  1.00  0.33           C  
ATOM   3324  C   SER A 420      -7.108 -12.063   4.154  1.00  0.33           C  
ATOM   3325  CB  SER A 420      -5.915 -14.245   3.907  1.00  0.33           C  
ATOM   3326  O   SER A 420      -7.641 -11.923   3.051  1.00  0.33           O  
ATOM   3327  OG  SER A 420      -4.936 -14.855   4.729  1.00  0.33           O  
ATOM   3328  N   PHE A 421      -7.658 -11.064   4.844  1.00  0.37           N  
ATOM   3329  CA  PHE A 421      -7.884  -9.624   4.827  1.00  0.37           C  
ATOM   3330  C   PHE A 421      -6.727  -8.902   4.147  1.00  0.37           C  
ATOM   3331  CB  PHE A 421      -8.071  -9.091   6.251  1.00  0.37           C  
ATOM   3332  O   PHE A 421      -6.913  -7.833   3.562  1.00  0.37           O  
ATOM   3333  CG  PHE A 421      -9.486  -9.187   6.755  1.00  0.37           C  
ATOM   3334  CD1 PHE A 421     -10.390  -8.156   6.531  1.00  0.37           C  
ATOM   3335  CD2 PHE A 421      -9.912 -10.310   7.452  1.00  0.37           C  
ATOM   3336  CE1 PHE A 421     -11.700  -8.242   6.995  1.00  0.37           C  
ATOM   3337  CE2 PHE A 421     -11.220 -10.404   7.920  1.00  0.37           C  
ATOM   3338  CZ  PHE A 421     -12.112  -9.368   7.691  1.00  0.37           C  
ATOM   3339  N   PHE A 422      -5.623  -9.591   3.688  1.00  0.31           N  
ATOM   3340  CA  PHE A 422      -4.458  -8.973   3.066  1.00  0.31           C  
ATOM   3341  C   PHE A 422      -3.644 -10.006   2.296  1.00  0.31           C  
ATOM   3342  CB  PHE A 422      -3.581  -8.293   4.121  1.00  0.31           C  
ATOM   3343  O   PHE A 422      -3.431 -11.120   2.777  1.00  0.31           O  
ATOM   3344  CG  PHE A 422      -4.163  -7.016   4.664  1.00  0.31           C  
ATOM   3345  CD1 PHE A 422      -4.018  -5.820   3.973  1.00  0.31           C  
ATOM   3346  CD2 PHE A 422      -4.857  -7.012   5.867  1.00  0.31           C  
ATOM   3347  CE1 PHE A 422      -4.556  -4.636   4.473  1.00  0.31           C  
ATOM   3348  CE2 PHE A 422      -5.398  -5.834   6.374  1.00  0.31           C  
ATOM   3349  CZ  PHE A 422      -5.245  -4.647   5.675  1.00  0.31           C  
ATOM   3350  N   PRO A 423      -3.713 -10.186   1.006  1.00  0.34           N  
ATOM   3351  CA  PRO A 423      -2.883 -11.195   0.344  1.00  0.34           C  
ATOM   3352  C   PRO A 423      -1.486 -11.299   0.951  1.00  0.34           C  
ATOM   3353  CB  PRO A 423      -2.814 -10.701  -1.103  1.00  0.34           C  
ATOM   3354  O   PRO A 423      -0.856 -10.279   1.239  1.00  0.34           O  
ATOM   3355  CG  PRO A 423      -3.551  -9.400  -1.098  1.00  0.34           C  
ATOM   3356  CD  PRO A 423      -3.965  -9.092   0.312  1.00  0.34           C  
ATOM   3357  N   ASP A 424      -1.226 -12.111   2.057  1.00  0.31           N  
ATOM   3358  CA  ASP A 424       0.049 -12.545   2.619  1.00  0.31           C  
ATOM   3359  C   ASP A 424       1.215 -12.118   1.731  1.00  0.31           C  
ATOM   3360  CB  ASP A 424       0.063 -14.063   2.811  1.00  0.31           C  
ATOM   3361  O   ASP A 424       2.316 -11.862   2.222  1.00  0.31           O  
ATOM   3362  CG  ASP A 424      -0.797 -14.521   3.976  1.00  0.31           C  
ATOM   3363  OD1 ASP A 424      -1.116 -13.698   4.860  1.00  0.31           O  
ATOM   3364  OD2 ASP A 424      -1.158 -15.718   4.011  1.00  0.31           O  
ATOM   3365  N   GLU A 425       0.866 -11.638   0.500  1.00  0.34           N  
ATOM   3366  CA  GLU A 425       1.969 -11.436  -0.435  1.00  0.34           C  
ATOM   3367  C   GLU A 425       2.470  -9.995  -0.394  1.00  0.34           C  
ATOM   3368  CB  GLU A 425       1.542 -11.804  -1.858  1.00  0.34           C  
ATOM   3369  O   GLU A 425       3.637  -9.730  -0.691  1.00  0.34           O  
ATOM   3370  CG  GLU A 425       1.581 -13.298  -2.145  1.00  0.34           C  
ATOM   3371  CD  GLU A 425       0.475 -13.759  -3.081  1.00  0.34           C  
ATOM   3372  OE1 GLU A 425       0.333 -14.984  -3.296  1.00  0.34           O  
ATOM   3373  OE2 GLU A 425      -0.253 -12.887  -3.606  1.00  0.34           O  
ATOM   3374  N   TYR A 426       1.794  -9.072   0.366  1.00  0.31           N  
ATOM   3375  CA  TYR A 426       2.192  -7.669   0.379  1.00  0.31           C  
ATOM   3376  C   TYR A 426       2.638  -7.241   1.772  1.00  0.31           C  
ATOM   3377  CB  TYR A 426       1.039  -6.779  -0.096  1.00  0.31           C  
ATOM   3378  O   TYR A 426       3.211  -6.162   1.943  1.00  0.31           O  
ATOM   3379  CG  TYR A 426       0.745  -6.903  -1.571  1.00  0.31           C  
ATOM   3380  CD1 TYR A 426       1.540  -6.259  -2.517  1.00  0.31           C  
ATOM   3381  CD2 TYR A 426      -0.329  -7.662  -2.023  1.00  0.31           C  
ATOM   3382  CE1 TYR A 426       1.271  -6.368  -3.877  1.00  0.31           C  
ATOM   3383  CE2 TYR A 426      -0.607  -7.779  -3.381  1.00  0.31           C  
ATOM   3384  OH  TYR A 426      -0.073  -7.242  -5.644  1.00  0.31           O  
ATOM   3385  CZ  TYR A 426       0.198  -7.130  -4.299  1.00  0.31           C  
ATOM   3386  N   PHE A 427       2.488  -8.127   2.707  1.00  0.40           N  
ATOM   3387  CA  PHE A 427       2.826  -7.835   4.095  1.00  0.40           C  
ATOM   3388  C   PHE A 427       3.814  -8.860   4.639  1.00  0.40           C  
ATOM   3389  CB  PHE A 427       1.564  -7.811   4.963  1.00  0.40           C  
ATOM   3390  O   PHE A 427       3.851  -9.115   5.845  1.00  0.40           O  
ATOM   3391  CG  PHE A 427       0.575  -6.747   4.567  1.00  0.40           C  
ATOM   3392  CD1 PHE A 427       0.811  -5.412   4.871  1.00  0.40           C  
ATOM   3393  CD2 PHE A 427      -0.590  -7.083   3.891  1.00  0.40           C  
ATOM   3394  CE1 PHE A 427      -0.102  -4.425   4.506  1.00  0.40           C  
ATOM   3395  CE2 PHE A 427      -1.508  -6.103   3.523  1.00  0.40           C  
ATOM   3396  CZ  PHE A 427      -1.262  -4.774   3.832  1.00  0.40           C  
ATOM   3397  N   THR A 428       4.368  -9.450   3.728  1.00  0.42           N  
ATOM   3398  CA  THR A 428       5.424 -10.427   3.972  1.00  0.42           C  
ATOM   3399  C   THR A 428       6.796  -9.823   3.688  1.00  0.42           C  
ATOM   3400  CB  THR A 428       5.227 -11.688   3.110  1.00  0.42           C  
ATOM   3401  O   THR A 428       6.910  -8.854   2.934  1.00  0.42           O  
ATOM   3402  CG2 THR A 428       4.050 -12.519   3.612  1.00  0.42           C  
ATOM   3403  OG1 THR A 428       4.979 -11.300   1.753  1.00  0.42           O  
ATOM   3404  N   CYS A 429       7.409  -9.829   4.754  1.00  0.55           N  
ATOM   3405  CA  CYS A 429       8.810  -9.448   4.618  1.00  0.55           C  
ATOM   3406  C   CYS A 429       9.240  -9.462   3.156  1.00  0.55           C  
ATOM   3407  CB  CYS A 429       9.702 -10.386   5.430  1.00  0.55           C  
ATOM   3408  O   CYS A 429       8.875 -10.369   2.406  1.00  0.55           O  
ATOM   3409  SG  CYS A 429      11.469 -10.101   5.188  1.00  0.55           S  
ATOM   3410  N   SER A 430       9.724  -8.218   2.661  1.00  0.56           N  
ATOM   3411  CA  SER A 430      10.102  -8.047   1.262  1.00  0.56           C  
ATOM   3412  C   SER A 430      11.395  -8.791   0.944  1.00  0.56           C  
ATOM   3413  CB  SER A 430      10.263  -6.563   0.927  1.00  0.56           C  
ATOM   3414  O   SER A 430      11.891  -8.730  -0.183  1.00  0.56           O  
ATOM   3415  OG  SER A 430      11.039  -5.906   1.914  1.00  0.56           O  
ATOM   3416  N   SER A 431      11.799  -9.546   1.922  1.00  0.63           N  
ATOM   3417  CA  SER A 431      13.078 -10.223   1.731  1.00  0.63           C  
ATOM   3418  C   SER A 431      12.927 -11.449   0.836  1.00  0.63           C  
ATOM   3419  CB  SER A 431      13.673 -10.636   3.078  1.00  0.63           C  
ATOM   3420  O   SER A 431      11.953 -12.195   0.956  1.00  0.63           O  
ATOM   3421  OG  SER A 431      14.029  -9.496   3.841  1.00  0.63           O  
ATOM   3422  N   LEU A 432      13.732 -11.518  -0.221  1.00  0.70           N  
ATOM   3423  CA  LEU A 432      13.765 -12.635  -1.158  1.00  0.70           C  
ATOM   3424  C   LEU A 432      14.991 -13.510  -0.917  1.00  0.70           C  
ATOM   3425  CB  LEU A 432      13.763 -12.125  -2.602  1.00  0.70           C  
ATOM   3426  O   LEU A 432      16.074 -13.001  -0.621  1.00  0.70           O  
ATOM   3427  CG  LEU A 432      12.532 -11.330  -3.038  1.00  0.70           C  
ATOM   3428  CD1 LEU A 432      12.819 -10.575  -4.332  1.00  0.70           C  
ATOM   3429  CD2 LEU A 432      11.331 -12.255  -3.208  1.00  0.70           C  
ATOM   3430  N   CYS A 433      14.603 -14.889  -0.991  1.00  0.82           N  
ATOM   3431  CA  CYS A 433      15.731 -15.809  -0.891  1.00  0.82           C  
ATOM   3432  C   CYS A 433      16.723 -15.581  -2.024  1.00  0.82           C  
ATOM   3433  CB  CYS A 433      15.244 -17.257  -0.910  1.00  0.82           C  
ATOM   3434  O   CYS A 433      16.327 -15.441  -3.183  1.00  0.82           O  
ATOM   3435  SG  CYS A 433      16.580 -18.473  -0.931  1.00  0.82           S  
ATOM   3436  N   LEU A 434      17.999 -15.428  -1.756  1.00  0.81           N  
ATOM   3437  CA  LEU A 434      19.047 -15.152  -2.733  1.00  0.81           C  
ATOM   3438  C   LEU A 434      19.313 -16.375  -3.604  1.00  0.81           C  
ATOM   3439  CB  LEU A 434      20.336 -14.722  -2.029  1.00  0.81           C  
ATOM   3440  O   LEU A 434      19.839 -16.250  -4.713  1.00  0.81           O  
ATOM   3441  CG  LEU A 434      20.275 -13.410  -1.244  1.00  0.81           C  
ATOM   3442  CD1 LEU A 434      21.532 -13.240  -0.398  1.00  0.81           C  
ATOM   3443  CD2 LEU A 434      20.097 -12.228  -2.190  1.00  0.81           C  
ATOM   3444  N   SER A 435      18.917 -17.579  -3.067  1.00  0.83           N  
ATOM   3445  CA  SER A 435      19.152 -18.796  -3.838  1.00  0.83           C  
ATOM   3446  C   SER A 435      17.964 -19.118  -4.738  1.00  0.83           C  
ATOM   3447  CB  SER A 435      19.431 -19.976  -2.906  1.00  0.83           C  
ATOM   3448  O   SER A 435      18.117 -19.245  -5.955  1.00  0.83           O  
ATOM   3449  OG  SER A 435      19.648 -21.163  -3.649  1.00  0.83           O  
ATOM   3450  N   CYS A 436      16.759 -19.198  -4.339  1.00  0.82           N  
ATOM   3451  CA  CYS A 436      15.620 -19.693  -5.103  1.00  0.82           C  
ATOM   3452  C   CYS A 436      14.685 -18.552  -5.488  1.00  0.82           C  
ATOM   3453  CB  CYS A 436      14.853 -20.745  -4.303  1.00  0.82           C  
ATOM   3454  O   CYS A 436      13.857 -18.700  -6.389  1.00  0.82           O  
ATOM   3455  SG  CYS A 436      14.025 -20.086  -2.839  1.00  0.82           S  
ATOM   3456  N   GLY A 437      14.784 -17.384  -4.853  1.00  0.75           N  
ATOM   3457  CA  GLY A 437      13.983 -16.212  -5.171  1.00  0.75           C  
ATOM   3458  C   GLY A 437      12.621 -16.221  -4.503  1.00  0.75           C  
ATOM   3459  O   GLY A 437      11.801 -15.333  -4.743  1.00  0.75           O  
ATOM   3460  N   VAL A 438      12.328 -17.215  -3.701  1.00  0.73           N  
ATOM   3461  CA  VAL A 438      11.034 -17.287  -3.030  1.00  0.73           C  
ATOM   3462  C   VAL A 438      10.960 -16.225  -1.935  1.00  0.73           C  
ATOM   3463  CB  VAL A 438      10.782 -18.689  -2.432  1.00  0.73           C  
ATOM   3464  O   VAL A 438      11.959 -15.937  -1.273  1.00  0.73           O  
ATOM   3465  CG1 VAL A 438      10.207 -18.578  -1.021  1.00  0.73           C  
ATOM   3466  CG2 VAL A 438       9.846 -19.493  -3.332  1.00  0.73           C  
ATOM   3467  N   GLY A 439       9.885 -15.606  -1.750  1.00  0.63           N  
ATOM   3468  CA  GLY A 439       9.687 -14.537  -0.784  1.00  0.63           C  
ATOM   3469  C   GLY A 439       9.407 -15.044   0.618  1.00  0.63           C  
ATOM   3470  O   GLY A 439       8.822 -16.114   0.792  1.00  0.63           O  
ATOM   3471  N   CYS A 440       9.883 -14.249   1.694  1.00  0.71           N  
ATOM   3472  CA  CYS A 440       9.603 -14.550   3.093  1.00  0.71           C  
ATOM   3473  C   CYS A 440       8.104 -14.533   3.366  1.00  0.71           C  
ATOM   3474  CB  CYS A 440      10.309 -13.550   4.009  1.00  0.71           C  
ATOM   3475  O   CYS A 440       7.380 -13.694   2.825  1.00  0.71           O  
ATOM   3476  SG  CYS A 440       9.964 -13.800   5.764  1.00  0.71           S  
ATOM   3477  N   LYS A 441       7.633 -15.582   4.089  1.00  0.67           N  
ATOM   3478  CA  LYS A 441       6.202 -15.673   4.363  1.00  0.67           C  
ATOM   3479  C   LYS A 441       5.837 -14.918   5.637  1.00  0.67           C  
ATOM   3480  CB  LYS A 441       5.769 -17.135   4.478  1.00  0.67           C  
ATOM   3481  O   LYS A 441       4.659 -14.815   5.989  1.00  0.67           O  
ATOM   3482  CG  LYS A 441       6.225 -17.817   5.760  1.00  0.67           C  
ATOM   3483  CD  LYS A 441       5.715 -19.250   5.844  1.00  0.67           C  
ATOM   3484  CE  LYS A 441       6.152 -19.925   7.137  1.00  0.67           C  
ATOM   3485  NZ  LYS A 441       5.638 -21.324   7.232  1.00  0.67           N  
ATOM   3486  N   LYS A 442       6.926 -14.362   6.290  1.00  0.58           N  
ATOM   3487  CA  LYS A 442       6.638 -13.677   7.547  1.00  0.58           C  
ATOM   3488  C   LYS A 442       6.176 -12.244   7.299  1.00  0.58           C  
ATOM   3489  CB  LYS A 442       7.870 -13.681   8.454  1.00  0.58           C  
ATOM   3490  O   LYS A 442       6.256 -11.747   6.174  1.00  0.58           O  
ATOM   3491  CG  LYS A 442       8.298 -15.068   8.911  1.00  0.58           C  
ATOM   3492  CD  LYS A 442       7.367 -15.614   9.986  1.00  0.58           C  
ATOM   3493  CE  LYS A 442       7.866 -16.944  10.536  1.00  0.58           C  
ATOM   3494  NZ  LYS A 442       6.949 -17.490  11.580  1.00  0.58           N  
ATOM   3495  N   SER A 443       5.656 -11.637   8.421  1.00  0.49           N  
ATOM   3496  CA  SER A 443       5.110 -10.285   8.356  1.00  0.49           C  
ATOM   3497  C   SER A 443       6.219  -9.245   8.241  1.00  0.49           C  
ATOM   3498  CB  SER A 443       4.252  -9.994   9.589  1.00  0.49           C  
ATOM   3499  O   SER A 443       7.386  -9.543   8.504  1.00  0.49           O  
ATOM   3500  OG  SER A 443       5.038 -10.031  10.768  1.00  0.49           O  
ATOM   3501  N   MET A 444       6.034  -8.075   7.711  1.00  0.47           N  
ATOM   3502  CA  MET A 444       6.919  -6.926   7.534  1.00  0.47           C  
ATOM   3503  C   MET A 444       7.490  -6.468   8.872  1.00  0.47           C  
ATOM   3504  CB  MET A 444       6.175  -5.773   6.860  1.00  0.47           C  
ATOM   3505  O   MET A 444       6.810  -6.535   9.897  1.00  0.47           O  
ATOM   3506  CG  MET A 444       6.633  -5.496   5.437  1.00  0.47           C  
ATOM   3507  SD  MET A 444       5.636  -4.191   4.618  1.00  0.47           S  
ATOM   3508  CE  MET A 444       6.089  -2.757   5.633  1.00  0.47           C  
ATOM   3509  N   ASN A 445       8.863  -6.534   9.192  1.00  0.46           N  
ATOM   3510  CA  ASN A 445       9.633  -6.023  10.321  1.00  0.46           C  
ATOM   3511  C   ASN A 445       9.924  -7.118  11.343  1.00  0.46           C  
ATOM   3512  CB  ASN A 445       8.901  -4.856  10.987  1.00  0.46           C  
ATOM   3513  O   ASN A 445      10.157  -6.829  12.519  1.00  0.46           O  
ATOM   3514  CG  ASN A 445       9.028  -3.564  10.204  1.00  0.46           C  
ATOM   3515  ND2 ASN A 445       8.145  -2.612  10.484  1.00  0.46           N  
ATOM   3516  OD1 ASN A 445       9.911  -3.422   9.354  1.00  0.46           O  
ATOM   3517  N   HIS A 446       9.639  -8.427  10.943  1.00  0.59           N  
ATOM   3518  CA  HIS A 446       9.974  -9.494  11.879  1.00  0.59           C  
ATOM   3519  C   HIS A 446      11.459  -9.476  12.227  1.00  0.59           C  
ATOM   3520  CB  HIS A 446       9.586 -10.856  11.301  1.00  0.59           C  
ATOM   3521  O   HIS A 446      11.855  -9.936  13.300  1.00  0.59           O  
ATOM   3522  CG  HIS A 446      10.421 -11.271  10.132  1.00  0.59           C  
ATOM   3523  CD2 HIS A 446      10.250 -11.077   8.803  1.00  0.59           C  
ATOM   3524  ND1 HIS A 446      11.594 -11.981  10.270  1.00  0.59           N  
ATOM   3525  CE1 HIS A 446      12.110 -12.206   9.073  1.00  0.59           C  
ATOM   3526  NE2 HIS A 446      11.313 -11.667   8.166  1.00  0.59           N  
ATOM   3527  N   GLY A 447      12.256  -8.904  11.364  1.00  0.57           N  
ATOM   3528  CA  GLY A 447      13.684  -8.779  11.608  1.00  0.57           C  
ATOM   3529  C   GLY A 447      14.009  -7.958  12.841  1.00  0.57           C  
ATOM   3530  O   GLY A 447      14.924  -8.296  13.595  1.00  0.57           O  
ATOM   3531  N   LYS A 448      13.226  -6.959  13.229  1.00  0.54           N  
ATOM   3532  CA  LYS A 448      13.436  -6.077  14.373  1.00  0.54           C  
ATOM   3533  C   LYS A 448      13.088  -6.781  15.681  1.00  0.54           C  
ATOM   3534  CB  LYS A 448      12.604  -4.802  14.227  1.00  0.54           C  
ATOM   3535  O   LYS A 448      13.627  -6.444  16.737  1.00  0.54           O  
ATOM   3536  CG  LYS A 448      13.213  -3.770  13.289  1.00  0.54           C  
ATOM   3537  CD  LYS A 448      12.437  -2.459  13.321  1.00  0.54           C  
ATOM   3538  CE  LYS A 448      13.026  -1.436  12.359  1.00  0.54           C  
ATOM   3539  NZ  LYS A 448      12.287  -0.140  12.408  1.00  0.54           N  
ATOM   3540  N   GLU A 449      12.392  -7.842  15.573  1.00  0.54           N  
ATOM   3541  CA  GLU A 449      11.953  -8.595  16.744  1.00  0.54           C  
ATOM   3542  C   GLU A 449      12.816  -9.834  16.959  1.00  0.54           C  
ATOM   3543  CB  GLU A 449      10.482  -8.996  16.604  1.00  0.54           C  
ATOM   3544  O   GLU A 449      12.578 -10.609  17.888  1.00  0.54           O  
ATOM   3545  CG  GLU A 449       9.519  -7.817  16.623  1.00  0.54           C  
ATOM   3546  CD  GLU A 449       8.058  -8.237  16.680  1.00  0.54           C  
ATOM   3547  OE1 GLU A 449       7.176  -7.353  16.773  1.00  0.54           O  
ATOM   3548  OE2 GLU A 449       7.794  -9.459  16.631  1.00  0.54           O  
ATOM   3549  N   GLY A 450      13.837 -10.032  16.069  1.00  0.62           N  
ATOM   3550  CA  GLY A 450      14.767 -11.139  16.220  1.00  0.62           C  
ATOM   3551  C   GLY A 450      14.236 -12.445  15.660  1.00  0.62           C  
ATOM   3552  O   GLY A 450      14.752 -13.519  15.979  1.00  0.62           O  
ATOM   3553  N   VAL A 451      13.056 -12.415  14.990  1.00  0.65           N  
ATOM   3554  CA  VAL A 451      12.476 -13.608  14.381  1.00  0.65           C  
ATOM   3555  C   VAL A 451      13.081 -13.828  12.996  1.00  0.65           C  
ATOM   3556  CB  VAL A 451      10.938 -13.503  14.281  1.00  0.65           C  
ATOM   3557  O   VAL A 451      13.158 -12.897  12.191  1.00  0.65           O  
ATOM   3558  CG1 VAL A 451      10.348 -14.778  13.679  1.00  0.65           C  
ATOM   3559  CG2 VAL A 451      10.332 -13.227  15.655  1.00  0.65           C  
ATOM   3560  N   PRO A 452      13.608 -15.145  12.644  1.00  0.73           N  
ATOM   3561  CA  PRO A 452      14.287 -15.431  11.378  1.00  0.73           C  
ATOM   3562  C   PRO A 452      13.318 -15.562  10.205  1.00  0.73           C  
ATOM   3563  CB  PRO A 452      14.996 -16.760  11.651  1.00  0.73           C  
ATOM   3564  O   PRO A 452      12.160 -15.941  10.396  1.00  0.73           O  
ATOM   3565  CG  PRO A 452      14.537 -17.165  13.015  1.00  0.73           C  
ATOM   3566  CD  PRO A 452      13.658 -16.078  13.564  1.00  0.73           C  
ATOM   3567  N   HIS A 453      13.843 -15.225   9.030  1.00  0.78           N  
ATOM   3568  CA  HIS A 453      13.050 -15.356   7.813  1.00  0.78           C  
ATOM   3569  C   HIS A 453      12.651 -16.807   7.569  1.00  0.78           C  
ATOM   3570  CB  HIS A 453      13.824 -14.815   6.609  1.00  0.78           C  
ATOM   3571  O   HIS A 453      13.379 -17.728   7.949  1.00  0.78           O  
ATOM   3572  CG  HIS A 453      14.003 -13.330   6.630  1.00  0.78           C  
ATOM   3573  CD2 HIS A 453      15.071 -12.568   6.963  1.00  0.78           C  
ATOM   3574  ND1 HIS A 453      12.999 -12.454   6.278  1.00  0.78           N  
ATOM   3575  CE1 HIS A 453      13.444 -11.214   6.394  1.00  0.78           C  
ATOM   3576  NE2 HIS A 453      14.699 -11.256   6.808  1.00  0.78           N  
ATOM   3577  N   GLU A 454      11.347 -17.012   6.896  1.00  0.79           N  
ATOM   3578  CA  GLU A 454      10.813 -18.350   6.659  1.00  0.79           C  
ATOM   3579  C   GLU A 454      10.062 -18.418   5.332  1.00  0.79           C  
ATOM   3580  CB  GLU A 454       9.892 -18.773   7.807  1.00  0.79           C  
ATOM   3581  O   GLU A 454       9.458 -17.432   4.903  1.00  0.79           O  
ATOM   3582  CG  GLU A 454       9.458 -20.230   7.742  1.00  0.79           C  
ATOM   3583  CD  GLU A 454       8.550 -20.637   8.891  1.00  0.79           C  
ATOM   3584  OE1 GLU A 454       8.132 -21.816   8.947  1.00  0.79           O  
ATOM   3585  OE2 GLU A 454       8.254 -19.770   9.743  1.00  0.79           O  
ATOM   3586  N   ALA A 455      10.203 -19.653   4.608  1.00  0.78           N  
ATOM   3587  CA  ALA A 455       9.485 -19.896   3.359  1.00  0.78           C  
ATOM   3588  C   ALA A 455       8.754 -21.235   3.399  1.00  0.78           C  
ATOM   3589  CB  ALA A 455      10.447 -19.853   2.175  1.00  0.78           C  
ATOM   3590  O   ALA A 455       9.232 -22.192   4.012  1.00  0.78           O  
ATOM   3591  N   LYS A 456       7.603 -21.334   2.647  1.00  0.74           N  
ATOM   3592  CA  LYS A 456       6.754 -22.522   2.641  1.00  0.74           C  
ATOM   3593  C   LYS A 456       7.398 -23.653   1.843  1.00  0.74           C  
ATOM   3594  CB  LYS A 456       5.375 -22.195   2.067  1.00  0.74           C  
ATOM   3595  O   LYS A 456       7.301 -24.821   2.224  1.00  0.74           O  
ATOM   3596  CG  LYS A 456       4.287 -22.040   3.119  1.00  0.74           C  
ATOM   3597  CD  LYS A 456       2.930 -21.767   2.484  1.00  0.74           C  
ATOM   3598  CE  LYS A 456       1.845 -21.586   3.538  1.00  0.74           C  
ATOM   3599  NZ  LYS A 456       0.512 -21.319   2.920  1.00  0.74           N  
ATOM   3600  N   SER A 457       8.168 -23.285   0.860  1.00  0.76           N  
ATOM   3601  CA  SER A 457       8.724 -24.303  -0.027  1.00  0.76           C  
ATOM   3602  C   SER A 457      10.192 -24.567   0.288  1.00  0.76           C  
ATOM   3603  CB  SER A 457       8.575 -23.879  -1.489  1.00  0.76           C  
ATOM   3604  O   SER A 457      10.852 -23.748   0.931  1.00  0.76           O  
ATOM   3605  OG  SER A 457       9.219 -22.638  -1.721  1.00  0.76           O  
ATOM   3606  N   ARG A 458      10.615 -25.784  -0.113  1.00  0.83           N  
ATOM   3607  CA  ARG A 458      12.030 -26.123   0.005  1.00  0.83           C  
ATOM   3608  C   ARG A 458      12.875 -25.282  -0.946  1.00  0.83           C  
ATOM   3609  CB  ARG A 458      12.252 -27.611  -0.273  1.00  0.83           C  
ATOM   3610  O   ARG A 458      12.423 -24.924  -2.036  1.00  0.83           O  
ATOM   3611  CG  ARG A 458      11.667 -28.530   0.788  1.00  0.83           C  
ATOM   3612  CD  ARG A 458      11.993 -29.991   0.511  1.00  0.83           C  
ATOM   3613  NE  ARG A 458      11.552 -30.857   1.600  1.00  0.83           N  
ATOM   3614  NH1 ARG A 458      12.297 -32.813   0.622  1.00  0.83           N  
ATOM   3615  NH2 ARG A 458      11.267 -32.870   2.669  1.00  0.83           N  
ATOM   3616  CZ  ARG A 458      11.706 -32.178   1.628  1.00  0.83           C  
ATOM   3617  N   CYS A 459      14.062 -24.925  -0.468  1.00  0.87           N  
ATOM   3618  CA  CYS A 459      14.961 -24.110  -1.277  1.00  0.87           C  
ATOM   3619  C   CYS A 459      15.701 -24.966  -2.298  1.00  0.87           C  
ATOM   3620  CB  CYS A 459      15.965 -23.377  -0.389  1.00  0.87           C  
ATOM   3621  O   CYS A 459      15.621 -26.195  -2.260  1.00  0.87           O  
ATOM   3622  SG  CYS A 459      16.816 -22.018  -1.222  1.00  0.87           S  
ATOM   3623  N   ARG A 460      16.420 -24.148  -3.326  1.00  0.84           N  
ATOM   3624  CA  ARG A 460      17.277 -24.776  -4.326  1.00  0.84           C  
ATOM   3625  C   ARG A 460      18.751 -24.562  -3.997  1.00  0.84           C  
ATOM   3626  CB  ARG A 460      16.967 -24.228  -5.721  1.00  0.84           C  
ATOM   3627  O   ARG A 460      19.139 -23.488  -3.533  1.00  0.84           O  
ATOM   3628  CG  ARG A 460      17.621 -25.010  -6.849  1.00  0.84           C  
ATOM   3629  CD  ARG A 460      17.339 -24.382  -8.207  1.00  0.84           C  
ATOM   3630  NE  ARG A 460      17.896 -25.179  -9.296  1.00  0.84           N  
ATOM   3631  NH1 ARG A 460      17.261 -23.717 -10.968  1.00  0.84           N  
ATOM   3632  NH2 ARG A 460      18.386 -25.645 -11.491  1.00  0.84           N  
ATOM   3633  CZ  ARG A 460      17.847 -24.845 -10.582  1.00  0.84           C  
ATOM   3634  N   TYR A 461      19.455 -25.627  -4.188  1.00  0.85           N  
ATOM   3635  CA  TYR A 461      20.885 -25.518  -3.921  1.00  0.85           C  
ATOM   3636  C   TYR A 461      21.542 -24.519  -4.865  1.00  0.85           C  
ATOM   3637  CB  TYR A 461      21.562 -26.885  -4.053  1.00  0.85           C  
ATOM   3638  O   TYR A 461      21.244 -24.499  -6.062  1.00  0.85           O  
ATOM   3639  CG  TYR A 461      23.062 -26.838  -3.885  1.00  0.85           C  
ATOM   3640  CD1 TYR A 461      23.909 -26.951  -4.985  1.00  0.85           C  
ATOM   3641  CD2 TYR A 461      23.634 -26.681  -2.627  1.00  0.85           C  
ATOM   3642  CE1 TYR A 461      25.291 -26.910  -4.836  1.00  0.85           C  
ATOM   3643  CE2 TYR A 461      25.015 -26.639  -2.466  1.00  0.85           C  
ATOM   3644  OH  TYR A 461      27.202 -26.712  -3.420  1.00  0.85           O  
ATOM   3645  CZ  TYR A 461      25.834 -26.753  -3.574  1.00  0.85           C  
ATOM   3646  N   SER A 462      22.277 -23.599  -4.280  1.00  0.76           N  
ATOM   3647  CA  SER A 462      23.074 -22.645  -5.044  1.00  0.76           C  
ATOM   3648  C   SER A 462      24.537 -22.680  -4.617  1.00  0.76           C  
ATOM   3649  CB  SER A 462      22.520 -21.229  -4.880  1.00  0.76           C  
ATOM   3650  O   SER A 462      24.846 -22.556  -3.430  1.00  0.76           O  
ATOM   3651  OG  SER A 462      23.382 -20.279  -5.482  1.00  0.76           O  
ATOM   3652  N   HIS A 463      25.463 -22.954  -5.574  1.00  0.68           N  
ATOM   3653  CA  HIS A 463      26.897 -23.027  -5.314  1.00  0.68           C  
ATOM   3654  C   HIS A 463      27.429 -21.699  -4.786  1.00  0.68           C  
ATOM   3655  CB  HIS A 463      27.651 -23.428  -6.583  1.00  0.68           C  
ATOM   3656  O   HIS A 463      28.337 -21.677  -3.952  1.00  0.68           O  
ATOM   3657  CG  HIS A 463      28.197 -24.820  -6.542  1.00  0.68           C  
ATOM   3658  CD2 HIS A 463      27.677 -25.992  -6.977  1.00  0.68           C  
ATOM   3659  ND1 HIS A 463      29.426 -25.121  -5.997  1.00  0.68           N  
ATOM   3660  CE1 HIS A 463      29.639 -26.422  -6.099  1.00  0.68           C  
ATOM   3661  NE2 HIS A 463      28.593 -26.974  -6.691  1.00  0.68           N  
ATOM   3662  N   GLN A 464      26.749 -20.606  -5.248  1.00  0.66           N  
ATOM   3663  CA  GLN A 464      27.186 -19.268  -4.864  1.00  0.66           C  
ATOM   3664  C   GLN A 464      27.025 -19.046  -3.363  1.00  0.66           C  
ATOM   3665  CB  GLN A 464      26.407 -18.204  -5.639  1.00  0.66           C  
ATOM   3666  O   GLN A 464      27.875 -18.418  -2.728  1.00  0.66           O  
ATOM   3667  CG  GLN A 464      27.083 -16.840  -5.662  1.00  0.66           C  
ATOM   3668  CD  GLN A 464      26.326 -15.823  -6.494  1.00  0.66           C  
ATOM   3669  NE2 GLN A 464      26.843 -14.601  -6.552  1.00  0.66           N  
ATOM   3670  OE1 GLN A 464      25.284 -16.133  -7.080  1.00  0.66           O  
ATOM   3671  N   TYR A 465      26.030 -19.609  -2.794  1.00  0.69           N  
ATOM   3672  CA  TYR A 465      25.721 -19.374  -1.388  1.00  0.69           C  
ATOM   3673  C   TYR A 465      25.990 -20.621  -0.555  1.00  0.69           C  
ATOM   3674  CB  TYR A 465      24.261 -18.941  -1.223  1.00  0.69           C  
ATOM   3675  O   TYR A 465      25.990 -20.565   0.677  1.00  0.69           O  
ATOM   3676  CG  TYR A 465      23.883 -17.748  -2.066  1.00  0.69           C  
ATOM   3677  CD1 TYR A 465      24.374 -16.478  -1.771  1.00  0.69           C  
ATOM   3678  CD2 TYR A 465      23.033 -17.887  -3.159  1.00  0.69           C  
ATOM   3679  CE1 TYR A 465      24.026 -15.375  -2.544  1.00  0.69           C  
ATOM   3680  CE2 TYR A 465      22.679 -16.792  -3.939  1.00  0.69           C  
ATOM   3681  OH  TYR A 465      22.833 -14.453  -4.393  1.00  0.69           O  
ATOM   3682  CZ  TYR A 465      23.180 -15.542  -3.625  1.00  0.69           C  
ATOM   3683  N   ASP A 466      26.357 -21.638  -1.097  1.00  0.71           N  
ATOM   3684  CA  ASP A 466      26.507 -22.929  -0.433  1.00  0.71           C  
ATOM   3685  C   ASP A 466      25.486 -23.090   0.691  1.00  0.71           C  
ATOM   3686  CB  ASP A 466      27.925 -23.089   0.117  1.00  0.71           C  
ATOM   3687  O   ASP A 466      25.857 -23.263   1.854  1.00  0.71           O  
ATOM   3688  CG  ASP A 466      28.311 -24.539   0.350  1.00  0.71           C  
ATOM   3689  OD1 ASP A 466      27.731 -25.436  -0.298  1.00  0.71           O  
ATOM   3690  OD2 ASP A 466      29.202 -24.786   1.192  1.00  0.71           O  
ATOM   3691  N   ASN A 467      24.135 -23.151   0.340  1.00  0.82           N  
ATOM   3692  CA  ASN A 467      23.052 -23.152   1.317  1.00  0.82           C  
ATOM   3693  C   ASN A 467      22.768 -24.559   1.838  1.00  0.82           C  
ATOM   3694  CB  ASN A 467      21.784 -22.544   0.714  1.00  0.82           C  
ATOM   3695  O   ASN A 467      21.624 -24.890   2.151  1.00  0.82           O  
ATOM   3696  CG  ASN A 467      21.339 -23.255  -0.549  1.00  0.82           C  
ATOM   3697  ND2 ASN A 467      20.050 -23.165  -0.857  1.00  0.82           N  
ATOM   3698  OD1 ASN A 467      22.146 -23.881  -1.241  1.00  0.82           O  
ATOM   3699  N   ARG A 468      23.783 -25.402   2.097  1.00  0.82           N  
ATOM   3700  CA  ARG A 468      23.653 -26.728   2.694  1.00  0.82           C  
ATOM   3701  C   ARG A 468      23.959 -26.688   4.187  1.00  0.82           C  
ATOM   3702  CB  ARG A 468      24.581 -27.725   1.995  1.00  0.82           C  
ATOM   3703  O   ARG A 468      24.872 -25.981   4.621  1.00  0.82           O  
ATOM   3704  CG  ARG A 468      24.568 -27.620   0.479  1.00  0.82           C  
ATOM   3705  CD  ARG A 468      25.513 -28.625  -0.164  1.00  0.82           C  
ATOM   3706  NE  ARG A 468      26.034 -28.137  -1.438  1.00  0.82           N  
ATOM   3707  NH1 ARG A 468      27.165 -30.082  -1.958  1.00  0.82           N  
ATOM   3708  NH2 ARG A 468      27.224 -28.298  -3.396  1.00  0.82           N  
ATOM   3709  CZ  ARG A 468      26.806 -28.840  -2.261  1.00  0.82           C  
ATOM   3710  N   VAL A 469      23.082 -27.275   4.962  1.00  0.82           N  
ATOM   3711  CA  VAL A 469      23.315 -27.418   6.395  1.00  0.82           C  
ATOM   3712  C   VAL A 469      23.506 -28.893   6.743  1.00  0.82           C  
ATOM   3713  CB  VAL A 469      22.153 -26.822   7.221  1.00  0.82           C  
ATOM   3714  O   VAL A 469      22.832 -29.761   6.185  1.00  0.82           O  
ATOM   3715  CG1 VAL A 469      22.425 -26.965   8.717  1.00  0.82           C  
ATOM   3716  CG2 VAL A 469      21.933 -25.356   6.852  1.00  0.82           C  
ATOM   3717  N   TYR A 470      24.581 -29.169   7.586  1.00  0.86           N  
ATOM   3718  CA  TYR A 470      24.882 -30.528   8.021  1.00  0.86           C  
ATOM   3719  C   TYR A 470      24.274 -30.810   9.389  1.00  0.86           C  
ATOM   3720  CB  TYR A 470      26.396 -30.757   8.065  1.00  0.86           C  
ATOM   3721  O   TYR A 470      24.364 -29.981  10.298  1.00  0.86           O  
ATOM   3722  CG  TYR A 470      27.048 -30.768   6.704  1.00  0.86           C  
ATOM   3723  CD1 TYR A 470      26.415 -31.358   5.611  1.00  0.86           C  
ATOM   3724  CD2 TYR A 470      28.298 -30.192   6.507  1.00  0.86           C  
ATOM   3725  CE1 TYR A 470      27.013 -31.373   4.356  1.00  0.86           C  
ATOM   3726  CE2 TYR A 470      28.905 -30.201   5.255  1.00  0.86           C  
ATOM   3727  OH  TYR A 470      28.852 -30.804   2.947  1.00  0.86           O  
ATOM   3728  CZ  TYR A 470      28.256 -30.792   4.188  1.00  0.86           C  
ATOM   3729  N   THR A 471      23.528 -31.901   9.416  1.00  0.88           N  
ATOM   3730  CA  THR A 471      23.036 -32.411  10.691  1.00  0.88           C  
ATOM   3731  C   THR A 471      23.658 -33.769  11.006  1.00  0.88           C  
ATOM   3732  CB  THR A 471      21.501 -32.534  10.689  1.00  0.88           C  
ATOM   3733  O   THR A 471      23.894 -34.574  10.103  1.00  0.88           O  
ATOM   3734  CG2 THR A 471      20.866 -31.516  11.630  1.00  0.88           C  
ATOM   3735  OG1 THR A 471      21.012 -32.311   9.361  1.00  0.88           O  
ATOM   3736  N   CYS A 472      23.938 -33.948  12.307  1.00  0.91           N  
ATOM   3737  CA  CYS A 472      24.556 -35.197  12.738  1.00  0.91           C  
ATOM   3738  C   CYS A 472      23.599 -36.369  12.561  1.00  0.91           C  
ATOM   3739  CB  CYS A 472      24.995 -35.102  14.199  1.00  0.91           C  
ATOM   3740  O   CYS A 472      22.474 -36.339  13.063  1.00  0.91           O  
ATOM   3741  SG  CYS A 472      25.684 -36.637  14.854  1.00  0.91           S  
ATOM   3742  N   LYS A 473      24.080 -37.298  11.795  1.00  0.91           N  
ATOM   3743  CA  LYS A 473      23.282 -38.480  11.482  1.00  0.91           C  
ATOM   3744  C   LYS A 473      23.018 -39.312  12.733  1.00  0.91           C  
ATOM   3745  CB  LYS A 473      23.981 -39.334  10.423  1.00  0.91           C  
ATOM   3746  O   LYS A 473      21.919 -39.842  12.912  1.00  0.91           O  
ATOM   3747  CG  LYS A 473      23.056 -40.299   9.696  1.00  0.91           C  
ATOM   3748  CD  LYS A 473      23.781 -41.029   8.573  1.00  0.91           C  
ATOM   3749  CE  LYS A 473      22.843 -41.957   7.811  1.00  0.91           C  
ATOM   3750  NZ  LYS A 473      23.532 -42.621   6.665  1.00  0.91           N  
ATOM   3751  N   ALA A 474      23.907 -39.463  13.580  1.00  0.89           N  
ATOM   3752  CA  ALA A 474      23.771 -40.250  14.802  1.00  0.89           C  
ATOM   3753  C   ALA A 474      22.730 -39.638  15.736  1.00  0.89           C  
ATOM   3754  CB  ALA A 474      25.117 -40.366  15.514  1.00  0.89           C  
ATOM   3755  O   ALA A 474      21.881 -40.348  16.281  1.00  0.89           O  
ATOM   3756  N   CYS A 475      22.740 -38.375  15.916  1.00  0.90           N  
ATOM   3757  CA  CYS A 475      21.772 -37.683  16.759  1.00  0.90           C  
ATOM   3758  C   CYS A 475      20.372 -37.763  16.161  1.00  0.90           C  
ATOM   3759  CB  CYS A 475      22.173 -36.221  16.947  1.00  0.90           C  
ATOM   3760  O   CYS A 475      19.390 -37.920  16.887  1.00  0.90           O  
ATOM   3761  SG  CYS A 475      23.586 -35.989  18.048  1.00  0.90           S  
ATOM   3762  N   TYR A 476      20.332 -37.630  14.954  1.00  0.88           N  
ATOM   3763  CA  TYR A 476      19.044 -37.727  14.277  1.00  0.88           C  
ATOM   3764  C   TYR A 476      18.402 -39.088  14.518  1.00  0.88           C  
ATOM   3765  CB  TYR A 476      19.208 -37.486  12.773  1.00  0.88           C  
ATOM   3766  O   TYR A 476      17.197 -39.178  14.762  1.00  0.88           O  
ATOM   3767  CG  TYR A 476      17.902 -37.468  12.015  1.00  0.88           C  
ATOM   3768  CD1 TYR A 476      17.450 -38.600  11.341  1.00  0.88           C  
ATOM   3769  CD2 TYR A 476      17.119 -36.320  11.972  1.00  0.88           C  
ATOM   3770  CE1 TYR A 476      16.249 -38.588  10.640  1.00  0.88           C  
ATOM   3771  CE2 TYR A 476      15.916 -36.296  11.274  1.00  0.88           C  
ATOM   3772  OH  TYR A 476      14.299 -37.415   9.921  1.00  0.88           O  
ATOM   3773  CZ  TYR A 476      15.489 -37.433  10.613  1.00  0.88           C  
ATOM   3774  N   GLU A 477      19.185 -40.139  14.459  1.00  0.89           N  
ATOM   3775  CA  GLU A 477      18.672 -41.491  14.659  1.00  0.89           C  
ATOM   3776  C   GLU A 477      18.189 -41.692  16.093  1.00  0.89           C  
ATOM   3777  CB  GLU A 477      19.744 -42.529  14.315  1.00  0.89           C  
ATOM   3778  O   GLU A 477      17.348 -42.555  16.355  1.00  0.89           O  
ATOM   3779  CG  GLU A 477      20.013 -42.664  12.824  1.00  0.89           C  
ATOM   3780  CD  GLU A 477      21.136 -43.637  12.502  1.00  0.89           C  
ATOM   3781  OE1 GLU A 477      21.344 -43.952  11.308  1.00  0.89           O  
ATOM   3782  OE2 GLU A 477      21.814 -44.089  13.452  1.00  0.89           O  
ATOM   3783  N   ARG A 478      18.577 -40.857  16.960  1.00  0.90           N  
ATOM   3784  CA  ARG A 478      18.139 -40.912  18.351  1.00  0.90           C  
ATOM   3785  C   ARG A 478      16.966 -39.967  18.593  1.00  0.90           C  
ATOM   3786  CB  ARG A 478      19.294 -40.566  19.293  1.00  0.90           C  
ATOM   3787  O   ARG A 478      16.481 -39.847  19.720  1.00  0.90           O  
ATOM   3788  CG  ARG A 478      20.380 -41.628  19.351  1.00  0.90           C  
ATOM   3789  CD  ARG A 478      21.413 -41.320  20.426  1.00  0.90           C  
ATOM   3790  NE  ARG A 478      22.315 -40.248  20.015  1.00  0.90           N  
ATOM   3791  NH1 ARG A 478      24.092 -41.646  19.538  1.00  0.90           N  
ATOM   3792  NH2 ARG A 478      24.300 -39.381  19.251  1.00  0.90           N  
ATOM   3793  CZ  ARG A 478      23.567 -40.427  19.602  1.00  0.90           C  
ATOM   3794  N   GLY A 479      16.567 -39.319  17.573  1.00  0.83           N  
ATOM   3795  CA  GLY A 479      15.410 -38.442  17.649  1.00  0.83           C  
ATOM   3796  C   GLY A 479      15.773 -37.000  17.951  1.00  0.83           C  
ATOM   3797  O   GLY A 479      14.908 -36.198  18.307  1.00  0.83           O  
ATOM   3798  N   GLU A 480      17.019 -36.688  17.869  1.00  0.83           N  
ATOM   3799  CA  GLU A 480      17.465 -35.317  18.100  1.00  0.83           C  
ATOM   3800  C   GLU A 480      18.098 -34.724  16.845  1.00  0.83           C  
ATOM   3801  CB  GLU A 480      18.455 -35.262  19.266  1.00  0.83           C  
ATOM   3802  O   GLU A 480      18.744 -35.437  16.073  1.00  0.83           O  
ATOM   3803  CG  GLU A 480      17.830 -35.567  20.619  1.00  0.83           C  
ATOM   3804  CD  GLU A 480      18.240 -34.585  21.705  1.00  0.83           C  
ATOM   3805  OE1 GLU A 480      17.543 -34.501  22.742  1.00  0.83           O  
ATOM   3806  OE2 GLU A 480      19.266 -33.894  21.517  1.00  0.83           O  
ATOM   3807  N   GLU A 481      17.799 -33.373  16.544  1.00  0.82           N  
ATOM   3808  CA  GLU A 481      18.378 -32.679  15.397  1.00  0.82           C  
ATOM   3809  C   GLU A 481      19.452 -31.688  15.836  1.00  0.82           C  
ATOM   3810  CB  GLU A 481      17.289 -31.956  14.600  1.00  0.82           C  
ATOM   3811  O   GLU A 481      19.161 -30.721  16.542  1.00  0.82           O  
ATOM   3812  CG  GLU A 481      17.437 -32.093  13.092  1.00  0.82           C  
ATOM   3813  CD  GLU A 481      16.342 -31.380  12.314  1.00  0.82           C  
ATOM   3814  OE1 GLU A 481      16.334 -31.461  11.065  1.00  0.82           O  
ATOM   3815  OE2 GLU A 481      15.486 -30.735  12.959  1.00  0.82           O  
ATOM   3816  N   VAL A 482      20.758 -32.121  15.568  1.00  0.84           N  
ATOM   3817  CA  VAL A 482      21.884 -31.282  15.966  1.00  0.84           C  
ATOM   3818  C   VAL A 482      22.644 -30.816  14.726  1.00  0.84           C  
ATOM   3819  CB  VAL A 482      22.836 -32.029  16.926  1.00  0.84           C  
ATOM   3820  O   VAL A 482      23.137 -31.636  13.948  1.00  0.84           O  
ATOM   3821  CG1 VAL A 482      24.013 -31.138  17.320  1.00  0.84           C  
ATOM   3822  CG2 VAL A 482      22.080 -32.500  18.167  1.00  0.84           C  
ATOM   3823  N   SER A 483      22.682 -29.482  14.443  1.00  0.82           N  
ATOM   3824  CA  SER A 483      23.402 -28.918  13.305  1.00  0.82           C  
ATOM   3825  C   SER A 483      24.909 -28.955  13.531  1.00  0.82           C  
ATOM   3826  CB  SER A 483      22.951 -27.480  13.045  1.00  0.82           C  
ATOM   3827  O   SER A 483      25.382 -28.710  14.644  1.00  0.82           O  
ATOM   3828  OG  SER A 483      24.048 -26.586  13.131  1.00  0.82           O  
ATOM   3829  N   VAL A 484      25.674 -29.472  12.549  1.00  0.84           N  
ATOM   3830  CA  VAL A 484      27.127 -29.580  12.639  1.00  0.84           C  
ATOM   3831  C   VAL A 484      27.776 -28.791  11.504  1.00  0.84           C  
ATOM   3832  CB  VAL A 484      27.590 -31.053  12.598  1.00  0.84           C  
ATOM   3833  O   VAL A 484      27.263 -28.769  10.383  1.00  0.84           O  
ATOM   3834  CG1 VAL A 484      27.247 -31.764  13.906  1.00  0.84           C  
ATOM   3835  CG2 VAL A 484      26.958 -31.777  11.411  1.00  0.84           C  
ATOM   3836  N   VAL A 485      28.868 -28.074  11.842  1.00  0.72           N  
ATOM   3837  CA  VAL A 485      29.549 -27.235  10.861  1.00  0.72           C  
ATOM   3838  C   VAL A 485      30.997 -27.694  10.705  1.00  0.72           C  
ATOM   3839  CB  VAL A 485      29.503 -25.743  11.261  1.00  0.72           C  
ATOM   3840  O   VAL A 485      31.651 -28.054  11.687  1.00  0.72           O  
ATOM   3841  CG1 VAL A 485      29.422 -24.854  10.022  1.00  0.72           C  
ATOM   3842  CG2 VAL A 485      28.321 -25.478  12.192  1.00  0.72           C  
ATOM   3843  N   PRO A 486      31.370 -27.854   9.477  1.00  0.70           N  
ATOM   3844  CA  PRO A 486      32.778 -28.194   9.260  1.00  0.70           C  
ATOM   3845  C   PRO A 486      33.731 -27.115   9.767  1.00  0.70           C  
ATOM   3846  CB  PRO A 486      32.876 -28.338   7.739  1.00  0.70           C  
ATOM   3847  O   PRO A 486      33.447 -25.922   9.632  1.00  0.70           O  
ATOM   3848  CG  PRO A 486      31.466 -28.234   7.254  1.00  0.70           C  
ATOM   3849  CD  PRO A 486      30.613 -27.715   8.376  1.00  0.70           C  
ATOM   3850  N   LYS A 487      34.667 -27.497  10.647  1.00  0.66           N  
ATOM   3851  CA  LYS A 487      35.666 -26.621  11.253  1.00  0.66           C  
ATOM   3852  C   LYS A 487      37.075 -27.007  10.814  1.00  0.66           C  
ATOM   3853  CB  LYS A 487      35.562 -26.662  12.779  1.00  0.66           C  
ATOM   3854  O   LYS A 487      37.338 -28.171  10.505  1.00  0.66           O  
ATOM   3855  CG  LYS A 487      34.171 -26.353  13.313  1.00  0.66           C  
ATOM   3856  CD  LYS A 487      34.139 -26.378  14.836  1.00  0.66           C  
ATOM   3857  CE  LYS A 487      32.730 -26.159  15.370  1.00  0.66           C  
ATOM   3858  NZ  LYS A 487      32.687 -26.221  16.862  1.00  0.66           N  
ATOM   3859  N   THR A 488      37.932 -25.948  10.916  1.00  0.58           N  
ATOM   3860  CA  THR A 488      39.326 -26.134  10.531  1.00  0.58           C  
ATOM   3861  C   THR A 488      40.128 -26.741  11.678  1.00  0.58           C  
ATOM   3862  CB  THR A 488      39.969 -24.803  10.099  1.00  0.58           C  
ATOM   3863  O   THR A 488      41.222 -27.268  11.467  1.00  0.58           O  
ATOM   3864  CG2 THR A 488      39.586 -24.446   8.666  1.00  0.58           C  
ATOM   3865  OG1 THR A 488      39.526 -23.759  10.974  1.00  0.58           O  
ATOM   3866  N   SER A 489      39.419 -26.818  12.813  1.00  0.59           N  
ATOM   3867  CA  SER A 489      40.121 -27.408  13.949  1.00  0.59           C  
ATOM   3868  C   SER A 489      39.143 -27.884  15.017  1.00  0.59           C  
ATOM   3869  CB  SER A 489      41.100 -26.402  14.555  1.00  0.59           C  
ATOM   3870  O   SER A 489      38.035 -27.355  15.132  1.00  0.59           O  
ATOM   3871  OG  SER A 489      40.448 -25.179  14.850  1.00  0.59           O  
ATOM   3872  N   ALA A 490      39.437 -29.033  15.659  1.00  0.62           N  
ATOM   3873  CA  ALA A 490      38.635 -29.627  16.725  1.00  0.62           C  
ATOM   3874  C   ALA A 490      38.682 -28.772  17.988  1.00  0.62           C  
ATOM   3875  CB  ALA A 490      39.118 -31.044  17.028  1.00  0.62           C  
ATOM   3876  O   ALA A 490      39.705 -28.152  18.288  1.00  0.62           O  
ATOM   3877  N   SER A 491      37.537 -28.520  18.672  1.00  0.66           N  
ATOM   3878  CA  SER A 491      37.380 -27.700  19.869  1.00  0.66           C  
ATOM   3879  C   SER A 491      38.360 -28.120  20.959  1.00  0.66           C  
ATOM   3880  CB  SER A 491      35.947 -27.791  20.398  1.00  0.66           C  
ATOM   3881  O   SER A 491      38.720 -27.315  21.821  1.00  0.66           O  
ATOM   3882  OG  SER A 491      35.310 -28.965  19.925  1.00  0.66           O  
ATOM   3883  N   THR A 492      38.950 -29.202  20.868  1.00  0.57           N  
ATOM   3884  CA  THR A 492      39.895 -29.702  21.860  1.00  0.57           C  
ATOM   3885  C   THR A 492      41.321 -29.295  21.501  1.00  0.57           C  
ATOM   3886  CB  THR A 492      39.812 -31.234  21.989  1.00  0.57           C  
ATOM   3887  O   THR A 492      42.211 -29.315  22.354  1.00  0.57           O  
ATOM   3888  CG2 THR A 492      38.469 -31.665  22.568  1.00  0.57           C  
ATOM   3889  OG1 THR A 492      39.973 -31.826  20.694  1.00  0.57           O  
ATOM   3890  N   ASP A 493      41.511 -28.582  20.368  1.00  0.49           N  
ATOM   3891  CA  ASP A 493      42.852 -28.262  19.886  1.00  0.49           C  
ATOM   3892  C   ASP A 493      43.169 -26.782  20.088  1.00  0.49           C  
ATOM   3893  CB  ASP A 493      42.994 -28.634  18.409  1.00  0.49           C  
ATOM   3894  O   ASP A 493      42.262 -25.948  20.132  1.00  0.49           O  
ATOM   3895  CG  ASP A 493      43.230 -30.119  18.192  1.00  0.49           C  
ATOM   3896  OD1 ASP A 493      43.580 -30.829  19.160  1.00  0.49           O  
ATOM   3897  OD2 ASP A 493      43.068 -30.582  17.042  1.00  0.49           O  
ATOM   3898  N   SER A 494      44.306 -26.315  20.839  1.00  0.43           N  
ATOM   3899  CA  SER A 494      44.827 -24.969  21.056  1.00  0.43           C  
ATOM   3900  C   SER A 494      44.767 -24.140  19.777  1.00  0.43           C  
ATOM   3901  CB  SER A 494      46.267 -25.027  21.568  1.00  0.43           C  
ATOM   3902  O   SER A 494      44.970 -24.665  18.680  1.00  0.43           O  
ATOM   3903  OG  SER A 494      46.958 -23.829  21.261  1.00  0.43           O  
ATOM   3904  N   PRO A 495      43.879 -22.994  19.795  1.00  0.44           N  
ATOM   3905  CA  PRO A 495      43.613 -22.079  18.683  1.00  0.44           C  
ATOM   3906  C   PRO A 495      44.848 -21.821  17.823  1.00  0.44           C  
ATOM   3907  CB  PRO A 495      43.157 -20.796  19.384  1.00  0.44           C  
ATOM   3908  O   PRO A 495      44.740 -21.714  16.598  1.00  0.44           O  
ATOM   3909  CG  PRO A 495      42.978 -21.186  20.815  1.00  0.44           C  
ATOM   3910  CD  PRO A 495      43.621 -22.526  21.029  1.00  0.44           C  
ATOM   3911  N   TRP A 496      46.014 -22.076  18.392  1.00  0.39           N  
ATOM   3912  CA  TRP A 496      47.273 -21.765  17.725  1.00  0.39           C  
ATOM   3913  C   TRP A 496      47.896 -23.021  17.124  1.00  0.39           C  
ATOM   3914  CB  TRP A 496      48.254 -21.112  18.703  1.00  0.39           C  
ATOM   3915  O   TRP A 496      48.483 -22.973  16.041  1.00  0.39           O  
ATOM   3916  CG  TRP A 496      49.608 -20.841  18.119  1.00  0.39           C  
ATOM   3917  CD1 TRP A 496      50.672 -21.698  18.075  1.00  0.39           C  
ATOM   3918  CD2 TRP A 496      50.043 -19.627  17.500  1.00  0.39           C  
ATOM   3919  CE2 TRP A 496      51.385 -19.819  17.102  1.00  0.39           C  
ATOM   3920  CE3 TRP A 496      49.428 -18.395  17.241  1.00  0.39           C  
ATOM   3921  NE1 TRP A 496      51.744 -21.089  17.464  1.00  0.39           N  
ATOM   3922  CH2 TRP A 496      51.497 -17.627  16.218  1.00  0.39           C  
ATOM   3923  CZ2 TRP A 496      52.123 -18.823  16.458  1.00  0.39           C  
ATOM   3924  CZ3 TRP A 496      50.164 -17.404  16.601  1.00  0.39           C  
ATOM   3925  N   MET A 497      47.720 -24.200  17.681  1.00  0.38           N  
ATOM   3926  CA  MET A 497      48.204 -25.499  17.222  1.00  0.38           C  
ATOM   3927  C   MET A 497      47.220 -26.132  16.244  1.00  0.38           C  
ATOM   3928  CB  MET A 497      48.439 -26.435  18.408  1.00  0.38           C  
ATOM   3929  O   MET A 497      47.619 -26.894  15.362  1.00  0.38           O  
ATOM   3930  CG  MET A 497      49.796 -26.259  19.069  1.00  0.38           C  
ATOM   3931  SD  MET A 497      50.971 -27.599  18.630  1.00  0.38           S  
ATOM   3932  CE  MET A 497      50.062 -29.039  19.257  1.00  0.38           C  
ATOM   3933  N   GLY A 498      45.989 -25.655  16.202  1.00  0.37           N  
ATOM   3934  CA  GLY A 498      44.892 -26.078  15.347  1.00  0.37           C  
ATOM   3935  C   GLY A 498      44.955 -25.478  13.955  1.00  0.37           C  
ATOM   3936  O   GLY A 498      44.642 -26.149  12.969  1.00  0.37           O  
ATOM   3937  N   LEU A 499      45.633 -24.331  13.822  1.00  0.37           N  
ATOM   3938  CA  LEU A 499      45.838 -23.612  12.569  1.00  0.37           C  
ATOM   3939  C   LEU A 499      47.067 -24.139  11.835  1.00  0.37           C  
ATOM   3940  CB  LEU A 499      45.990 -22.111  12.831  1.00  0.37           C  
ATOM   3941  O   LEU A 499      47.054 -24.268  10.609  1.00  0.37           O  
ATOM   3942  CG  LEU A 499      44.760 -21.246  12.548  1.00  0.37           C  
ATOM   3943  CD1 LEU A 499      44.588 -20.196  13.640  1.00  0.37           C  
ATOM   3944  CD2 LEU A 499      44.875 -20.586  11.178  1.00  0.37           C  
ATOM   3945  N   ALA A 500      48.109 -24.751  12.520  1.00  0.37           N  
ATOM   3946  CA  ALA A 500      49.343 -25.358  12.028  1.00  0.37           C  
ATOM   3947  C   ALA A 500      49.157 -26.852  11.777  1.00  0.37           C  
ATOM   3948  CB  ALA A 500      50.482 -25.127  13.018  1.00  0.37           C  
ATOM   3949  O   ALA A 500      49.675 -27.392  10.796  1.00  0.37           O  
ATOM   3950  N   LYS A 501      48.193 -27.481  12.410  1.00  0.39           N  
ATOM   3951  CA  LYS A 501      47.917 -28.901  12.211  1.00  0.39           C  
ATOM   3952  C   LYS A 501      46.917 -29.113  11.078  1.00  0.39           C  
ATOM   3953  CB  LYS A 501      47.387 -29.530  13.501  1.00  0.39           C  
ATOM   3954  O   LYS A 501      47.041 -30.066  10.305  1.00  0.39           O  
ATOM   3955  CG  LYS A 501      48.029 -30.866  13.847  1.00  0.39           C  
ATOM   3956  CD  LYS A 501      47.477 -31.431  15.149  1.00  0.39           C  
ATOM   3957  CE  LYS A 501      48.134 -32.756  15.508  1.00  0.39           C  
ATOM   3958  NZ  LYS A 501      47.733 -33.223  16.869  1.00  0.39           N  
ATOM   3959  N   TYR A 502      46.252 -28.028  10.573  1.00  0.38           N  
ATOM   3960  CA  TYR A 502      45.166 -28.249   9.624  1.00  0.38           C  
ATOM   3961  C   TYR A 502      45.270 -27.289   8.444  1.00  0.38           C  
ATOM   3962  CB  TYR A 502      43.808 -28.084  10.313  1.00  0.38           C  
ATOM   3963  O   TYR A 502      44.395 -27.268   7.575  1.00  0.38           O  
ATOM   3964  CG  TYR A 502      43.364 -29.307  11.078  1.00  0.38           C  
ATOM   3965  CD1 TYR A 502      42.741 -30.371  10.429  1.00  0.38           C  
ATOM   3966  CD2 TYR A 502      43.565 -29.401  12.451  1.00  0.38           C  
ATOM   3967  CE1 TYR A 502      42.328 -31.499  11.131  1.00  0.38           C  
ATOM   3968  CE2 TYR A 502      43.156 -30.524  13.163  1.00  0.38           C  
ATOM   3969  OH  TYR A 502      42.133 -32.681  13.194  1.00  0.38           O  
ATOM   3970  CZ  TYR A 502      42.540 -31.566  12.495  1.00  0.38           C  
ATOM   3971  N   ALA A 503      46.365 -26.407   8.420  1.00  0.39           N  
ATOM   3972  CA  ALA A 503      46.706 -25.518   7.313  1.00  0.39           C  
ATOM   3973  C   ALA A 503      47.153 -26.311   6.089  1.00  0.39           C  
ATOM   3974  CB  ALA A 503      47.797 -24.537   7.736  1.00  0.39           C  
ATOM   3975  O   ALA A 503      46.853 -25.935   4.954  1.00  0.39           O  
ATOM   3976  N   TRP A 504      47.049 -27.765   6.314  1.00  0.39           N  
ATOM   3977  CA  TRP A 504      47.442 -28.651   5.223  1.00  0.39           C  
ATOM   3978  C   TRP A 504      46.674 -29.967   5.288  1.00  0.39           C  
ATOM   3979  CB  TRP A 504      48.948 -28.921   5.265  1.00  0.39           C  
ATOM   3980  O   TRP A 504      46.591 -30.694   4.295  1.00  0.39           O  
ATOM   3981  CG  TRP A 504      49.790 -27.742   4.881  1.00  0.39           C  
ATOM   3982  CD1 TRP A 504      49.664 -26.458   5.333  1.00  0.39           C  
ATOM   3983  CD2 TRP A 504      50.885 -27.738   3.960  1.00  0.39           C  
ATOM   3984  CE2 TRP A 504      51.378 -26.415   3.903  1.00  0.39           C  
ATOM   3985  CE3 TRP A 504      51.499 -28.725   3.178  1.00  0.39           C  
ATOM   3986  NE1 TRP A 504      50.616 -25.655   4.749  1.00  0.39           N  
ATOM   3987  CH2 TRP A 504      53.040 -27.040   2.338  1.00  0.39           C  
ATOM   3988  CZ2 TRP A 504      52.458 -26.055   3.093  1.00  0.39           C  
ATOM   3989  CZ3 TRP A 504      52.573 -28.365   2.373  1.00  0.39           C  
ATOM   3990  N   SER A 505      45.364 -30.079   6.184  1.00  0.42           N  
ATOM   3991  CA  SER A 505      44.851 -31.335   6.722  1.00  0.42           C  
ATOM   3992  C   SER A 505      43.333 -31.411   6.597  1.00  0.42           C  
ATOM   3993  CB  SER A 505      45.259 -31.497   8.187  1.00  0.42           C  
ATOM   3994  O   SER A 505      42.748 -32.489   6.719  1.00  0.42           O  
ATOM   3995  OG  SER A 505      45.256 -30.245   8.852  1.00  0.42           O  
ATOM   3996  N   GLY A 506      42.754 -30.576   5.692  1.00  0.52           N  
ATOM   3997  CA  GLY A 506      41.348 -30.887   5.488  1.00  0.52           C  
ATOM   3998  C   GLY A 506      40.447 -30.313   6.565  1.00  0.52           C  
ATOM   3999  O   GLY A 506      40.836 -29.386   7.278  1.00  0.52           O  
ATOM   4000  N   TYR A 507      39.180 -30.506   6.726  1.00  0.70           N  
ATOM   4001  CA  TYR A 507      38.192 -29.984   7.663  1.00  0.70           C  
ATOM   4002  C   TYR A 507      37.654 -31.091   8.562  1.00  0.70           C  
ATOM   4003  CB  TYR A 507      37.037 -29.316   6.910  1.00  0.70           C  
ATOM   4004  O   TYR A 507      37.828 -32.276   8.270  1.00  0.70           O  
ATOM   4005  CG  TYR A 507      36.196 -30.280   6.110  1.00  0.70           C  
ATOM   4006  CD1 TYR A 507      36.525 -30.596   4.794  1.00  0.70           C  
ATOM   4007  CD2 TYR A 507      35.070 -30.876   6.668  1.00  0.70           C  
ATOM   4008  CE1 TYR A 507      35.752 -31.482   4.052  1.00  0.70           C  
ATOM   4009  CE2 TYR A 507      34.289 -31.764   5.935  1.00  0.70           C  
ATOM   4010  OH  TYR A 507      33.868 -32.939   3.900  1.00  0.70           O  
ATOM   4011  CZ  TYR A 507      34.638 -32.061   4.630  1.00  0.70           C  
ATOM   4012  N   VAL A 508      37.280 -30.721   9.827  1.00  0.76           N  
ATOM   4013  CA  VAL A 508      36.667 -31.640  10.780  1.00  0.76           C  
ATOM   4014  C   VAL A 508      35.223 -31.221  11.045  1.00  0.76           C  
ATOM   4015  CB  VAL A 508      37.458 -31.693  12.106  1.00  0.76           C  
ATOM   4016  O   VAL A 508      34.913 -30.028  11.085  1.00  0.76           O  
ATOM   4017  CG1 VAL A 508      36.751 -32.589  13.121  1.00  0.76           C  
ATOM   4018  CG2 VAL A 508      38.883 -32.184  11.857  1.00  0.76           C  
ATOM   4019  N   ILE A 509      34.320 -32.294  11.221  1.00  0.82           N  
ATOM   4020  CA  ILE A 509      32.946 -32.055  11.650  1.00  0.82           C  
ATOM   4021  C   ILE A 509      32.752 -32.578  13.072  1.00  0.82           C  
ATOM   4022  CB  ILE A 509      31.931 -32.717  10.692  1.00  0.82           C  
ATOM   4023  O   ILE A 509      32.997 -33.755  13.346  1.00  0.82           O  
ATOM   4024  CG1 ILE A 509      32.145 -32.217   9.259  1.00  0.82           C  
ATOM   4025  CG2 ILE A 509      30.496 -32.450  11.157  1.00  0.82           C  
ATOM   4026  CD1 ILE A 509      31.265 -32.905   8.225  1.00  0.82           C  
ATOM   4027  N   GLU A 510      32.484 -31.640  13.933  1.00  0.83           N  
ATOM   4028  CA  GLU A 510      32.300 -32.009  15.334  1.00  0.83           C  
ATOM   4029  C   GLU A 510      30.866 -31.755  15.788  1.00  0.83           C  
ATOM   4030  CB  GLU A 510      33.279 -31.240  16.225  1.00  0.83           C  
ATOM   4031  O   GLU A 510      30.294 -30.702  15.496  1.00  0.83           O  
ATOM   4032  CG  GLU A 510      33.484 -31.866  17.597  1.00  0.83           C  
ATOM   4033  CD  GLU A 510      34.433 -31.075  18.482  1.00  0.83           C  
ATOM   4034  OE1 GLU A 510      34.737 -31.532  19.607  1.00  0.83           O  
ATOM   4035  OE2 GLU A 510      34.876 -29.988  18.048  1.00  0.83           O  
ATOM   4036  N   CYS A 511      30.280 -32.879  16.461  1.00  0.87           N  
ATOM   4037  CA  CYS A 511      28.965 -32.773  17.083  1.00  0.87           C  
ATOM   4038  C   CYS A 511      29.087 -32.576  18.589  1.00  0.87           C  
ATOM   4039  CB  CYS A 511      28.131 -34.020  16.789  1.00  0.87           C  
ATOM   4040  O   CYS A 511      29.897 -33.237  19.242  1.00  0.87           O  
ATOM   4041  SG  CYS A 511      26.560 -34.072  17.677  1.00  0.87           S  
ATOM   4042  N   PRO A 512      28.404 -31.616  19.128  1.00  0.82           N  
ATOM   4043  CA  PRO A 512      28.479 -31.381  20.572  1.00  0.82           C  
ATOM   4044  C   PRO A 512      28.074 -32.605  21.391  1.00  0.82           C  
ATOM   4045  CB  PRO A 512      27.496 -30.228  20.792  1.00  0.82           C  
ATOM   4046  O   PRO A 512      28.528 -32.771  22.525  1.00  0.82           O  
ATOM   4047  CG  PRO A 512      26.980 -29.899  19.429  1.00  0.82           C  
ATOM   4048  CD  PRO A 512      27.573 -30.870  18.448  1.00  0.82           C  
ATOM   4049  N   ASN A 513      27.294 -33.381  20.850  1.00  0.88           N  
ATOM   4050  CA  ASN A 513      26.823 -34.553  21.581  1.00  0.88           C  
ATOM   4051  C   ASN A 513      27.666 -35.786  21.268  1.00  0.88           C  
ATOM   4052  CB  ASN A 513      25.350 -34.823  21.269  1.00  0.88           C  
ATOM   4053  O   ASN A 513      27.842 -36.656  22.122  1.00  0.88           O  
ATOM   4054  CG  ASN A 513      24.413 -34.175  22.269  1.00  0.88           C  
ATOM   4055  ND2 ASN A 513      23.125 -34.480  22.160  1.00  0.88           N  
ATOM   4056  OD1 ASN A 513      24.842 -33.405  23.132  1.00  0.88           O  
ATOM   4057  N   CYS A 514      28.298 -35.770  20.100  1.00  0.87           N  
ATOM   4058  CA  CYS A 514      28.952 -36.993  19.646  1.00  0.87           C  
ATOM   4059  C   CYS A 514      30.456 -36.790  19.516  1.00  0.87           C  
ATOM   4060  CB  CYS A 514      28.371 -37.445  18.307  1.00  0.87           C  
ATOM   4061  O   CYS A 514      31.209 -37.758  19.392  1.00  0.87           O  
ATOM   4062  SG  CYS A 514      26.600 -37.794  18.361  1.00  0.87           S  
ATOM   4063  N   GLY A 515      30.865 -35.577  19.587  1.00  0.84           N  
ATOM   4064  CA  GLY A 515      32.273 -35.282  19.376  1.00  0.84           C  
ATOM   4065  C   GLY A 515      32.647 -35.170  17.910  1.00  0.84           C  
ATOM   4066  O   GLY A 515      31.832 -34.749  17.087  1.00  0.84           O  
ATOM   4067  N   VAL A 516      33.898 -35.520  17.497  1.00  0.84           N  
ATOM   4068  CA  VAL A 516      34.354 -35.446  16.113  1.00  0.84           C  
ATOM   4069  C   VAL A 516      33.729 -36.578  15.301  1.00  0.84           C  
ATOM   4070  CB  VAL A 516      35.895 -35.510  16.019  1.00  0.84           C  
ATOM   4071  O   VAL A 516      33.992 -37.755  15.560  1.00  0.84           O  
ATOM   4072  CG1 VAL A 516      36.348 -35.492  14.560  1.00  0.84           C  
ATOM   4073  CG2 VAL A 516      36.525 -34.353  16.792  1.00  0.84           C  
ATOM   4074  N   VAL A 517      32.888 -36.242  14.433  1.00  0.86           N  
ATOM   4075  CA  VAL A 517      32.138 -37.252  13.694  1.00  0.86           C  
ATOM   4076  C   VAL A 517      32.782 -37.478  12.328  1.00  0.86           C  
ATOM   4077  CB  VAL A 517      30.657 -36.848  13.524  1.00  0.86           C  
ATOM   4078  O   VAL A 517      32.496 -38.472  11.657  1.00  0.86           O  
ATOM   4079  CG1 VAL A 517      29.913 -36.947  14.855  1.00  0.86           C  
ATOM   4080  CG2 VAL A 517      30.552 -35.434  12.955  1.00  0.86           C  
ATOM   4081  N   TYR A 518      33.649 -36.514  11.897  1.00  0.83           N  
ATOM   4082  CA  TYR A 518      34.259 -36.681  10.583  1.00  0.83           C  
ATOM   4083  C   TYR A 518      35.578 -35.923  10.494  1.00  0.83           C  
ATOM   4084  CB  TYR A 518      33.307 -36.201   9.483  1.00  0.83           C  
ATOM   4085  O   TYR A 518      35.709 -34.825  11.041  1.00  0.83           O  
ATOM   4086  CG  TYR A 518      33.865 -36.350   8.089  1.00  0.83           C  
ATOM   4087  CD1 TYR A 518      34.450 -35.269   7.433  1.00  0.83           C  
ATOM   4088  CD2 TYR A 518      33.808 -37.570   7.425  1.00  0.83           C  
ATOM   4089  CE1 TYR A 518      34.965 -35.401   6.147  1.00  0.83           C  
ATOM   4090  CE2 TYR A 518      34.319 -37.714   6.139  1.00  0.83           C  
ATOM   4091  OH  TYR A 518      35.403 -36.762   4.237  1.00  0.83           O  
ATOM   4092  CZ  TYR A 518      34.895 -36.626   5.510  1.00  0.83           C  
ATOM   4093  N   ARG A 519      36.562 -36.647   9.757  1.00  0.76           N  
ATOM   4094  CA  ARG A 519      37.839 -36.038   9.399  1.00  0.76           C  
ATOM   4095  C   ARG A 519      38.135 -36.218   7.914  1.00  0.76           C  
ATOM   4096  CB  ARG A 519      38.973 -36.635  10.235  1.00  0.76           C  
ATOM   4097  O   ARG A 519      38.024 -37.325   7.384  1.00  0.76           O  
ATOM   4098  CG  ARG A 519      38.923 -36.250  11.705  1.00  0.76           C  
ATOM   4099  CD  ARG A 519      40.116 -36.802  12.474  1.00  0.76           C  
ATOM   4100  NE  ARG A 519      40.039 -36.477  13.895  1.00  0.76           N  
ATOM   4101  NH1 ARG A 519      41.766 -34.944  13.850  1.00  0.76           N  
ATOM   4102  NH2 ARG A 519      40.667 -35.382  15.814  1.00  0.76           N  
ATOM   4103  CZ  ARG A 519      40.824 -35.602  14.516  1.00  0.76           C  
ATOM   4104  N   SER A 520      38.221 -35.113   7.200  1.00  0.66           N  
ATOM   4105  CA  SER A 520      38.380 -35.110   5.749  1.00  0.66           C  
ATOM   4106  C   SER A 520      39.670 -35.809   5.333  1.00  0.66           C  
ATOM   4107  CB  SER A 520      38.369 -33.679   5.211  1.00  0.66           C  
ATOM   4108  O   SER A 520      39.738 -36.407   4.256  1.00  0.66           O  
ATOM   4109  OG  SER A 520      39.657 -33.096   5.307  1.00  0.66           O  
ATOM   4110  N   ARG A 521      40.575 -36.020   6.189  1.00  0.63           N  
ATOM   4111  CA  ARG A 521      41.794 -36.714   5.787  1.00  0.63           C  
ATOM   4112  C   ARG A 521      42.227 -37.719   6.850  1.00  0.63           C  
ATOM   4113  CB  ARG A 521      42.921 -35.713   5.523  1.00  0.63           C  
ATOM   4114  O   ARG A 521      43.422 -37.938   7.054  1.00  0.63           O  
ATOM   4115  CG  ARG A 521      42.675 -34.812   4.323  1.00  0.63           C  
ATOM   4116  CD  ARG A 521      43.944 -34.093   3.888  1.00  0.63           C  
ATOM   4117  NE  ARG A 521      43.787 -33.467   2.578  1.00  0.63           N  
ATOM   4118  NH1 ARG A 521      46.048 -33.407   2.106  1.00  0.63           N  
ATOM   4119  NH2 ARG A 521      44.534 -32.588   0.593  1.00  0.63           N  
ATOM   4120  CZ  ARG A 521      44.790 -33.155   1.762  1.00  0.63           C  
ATOM   4121  N   GLN A 522      41.206 -38.551   7.227  1.00  0.60           N  
ATOM   4122  CA  GLN A 522      41.520 -39.660   8.122  1.00  0.60           C  
ATOM   4123  C   GLN A 522      42.361 -40.717   7.412  1.00  0.60           C  
ATOM   4124  CB  GLN A 522      40.238 -40.289   8.669  1.00  0.60           C  
ATOM   4125  O   GLN A 522      43.273 -41.295   8.008  1.00  0.60           O  
ATOM   4126  CG  GLN A 522      40.456 -41.160   9.898  1.00  0.60           C  
ATOM   4127  CD  GLN A 522      39.198 -41.329  10.729  1.00  0.60           C  
ATOM   4128  NE2 GLN A 522      39.340 -41.934  11.903  1.00  0.60           N  
ATOM   4129  OE1 GLN A 522      38.108 -40.919  10.319  1.00  0.60           O  
ATOM   4130  N   TYR A 523      42.197 -40.754   6.031  1.00  0.50           N  
ATOM   4131  CA  TYR A 523      42.871 -41.739   5.193  1.00  0.50           C  
ATOM   4132  C   TYR A 523      43.437 -41.090   3.936  1.00  0.50           C  
ATOM   4133  CB  TYR A 523      41.909 -42.867   4.809  1.00  0.50           C  
ATOM   4134  O   TYR A 523      42.943 -40.052   3.489  1.00  0.50           O  
ATOM   4135  CG  TYR A 523      41.310 -43.584   5.995  1.00  0.50           C  
ATOM   4136  CD1 TYR A 523      42.052 -44.513   6.720  1.00  0.50           C  
ATOM   4137  CD2 TYR A 523      40.001 -43.334   6.393  1.00  0.50           C  
ATOM   4138  CE1 TYR A 523      41.504 -45.178   7.812  1.00  0.50           C  
ATOM   4139  CE2 TYR A 523      39.443 -43.992   7.484  1.00  0.50           C  
ATOM   4140  OH  TYR A 523      39.653 -45.565   9.267  1.00  0.50           O  
ATOM   4141  CZ  TYR A 523      40.201 -44.910   8.186  1.00  0.50           C  
ATOM   4142  N   TRP A 524      44.813 -41.207   3.560  1.00  0.42           N  
ATOM   4143  CA  TRP A 524      45.579 -40.626   2.463  1.00  0.42           C  
ATOM   4144  C   TRP A 524      44.854 -40.812   1.134  1.00  0.42           C  
ATOM   4145  CB  TRP A 524      46.974 -41.254   2.389  1.00  0.42           C  
ATOM   4146  O   TRP A 524      44.880 -39.926   0.276  1.00  0.42           O  
ATOM   4147  CG  TRP A 524      48.065 -40.380   2.930  1.00  0.42           C  
ATOM   4148  CD1 TRP A 524      48.187 -39.912   4.209  1.00  0.42           C  
ATOM   4149  CD2 TRP A 524      49.186 -39.864   2.206  1.00  0.42           C  
ATOM   4150  CE2 TRP A 524      49.948 -39.091   3.109  1.00  0.42           C  
ATOM   4151  CE3 TRP A 524      49.620 -39.982   0.879  1.00  0.42           C  
ATOM   4152  NE1 TRP A 524      49.318 -39.137   4.323  1.00  0.42           N  
ATOM   4153  CH2 TRP A 524      51.525 -38.569   1.423  1.00  0.42           C  
ATOM   4154  CZ2 TRP A 524      51.122 -38.438   2.727  1.00  0.42           C  
ATOM   4155  CZ3 TRP A 524      50.789 -39.331   0.500  1.00  0.42           C  
ATOM   4156  N   PHE A 525      43.895 -41.798   0.937  1.00  0.37           N  
ATOM   4157  CA  PHE A 525      43.033 -42.082  -0.204  1.00  0.37           C  
ATOM   4158  C   PHE A 525      41.795 -42.857   0.232  1.00  0.37           C  
ATOM   4159  CB  PHE A 525      43.796 -42.870  -1.274  1.00  0.37           C  
ATOM   4160  O   PHE A 525      41.848 -43.633   1.189  1.00  0.37           O  
ATOM   4161  CG  PHE A 525      43.306 -44.281  -1.453  1.00  0.37           C  
ATOM   4162  CD1 PHE A 525      43.854 -45.321  -0.711  1.00  0.37           C  
ATOM   4163  CD2 PHE A 525      42.298 -44.569  -2.364  1.00  0.37           C  
ATOM   4164  CE1 PHE A 525      43.403 -46.629  -0.874  1.00  0.37           C  
ATOM   4165  CE2 PHE A 525      41.842 -45.873  -2.533  1.00  0.37           C  
ATOM   4166  CZ  PHE A 525      42.397 -46.902  -1.788  1.00  0.37           C  
ATOM   4167  N   GLY A 526      40.530 -42.309  -0.212  1.00  0.48           N  
ATOM   4168  CA  GLY A 526      39.305 -43.067  -0.013  1.00  0.48           C  
ATOM   4169  C   GLY A 526      38.420 -42.494   1.078  1.00  0.48           C  
ATOM   4170  O   GLY A 526      37.583 -43.202   1.642  1.00  0.48           O  
ATOM   4171  N   ASN A 527      38.728 -41.290   1.390  1.00  0.61           N  
ATOM   4172  CA  ASN A 527      37.854 -40.717   2.407  1.00  0.61           C  
ATOM   4173  C   ASN A 527      36.442 -40.494   1.872  1.00  0.61           C  
ATOM   4174  CB  ASN A 527      38.434 -39.403   2.935  1.00  0.61           C  
ATOM   4175  O   ASN A 527      36.267 -40.008   0.753  1.00  0.61           O  
ATOM   4176  CG  ASN A 527      39.511 -39.619   3.980  1.00  0.61           C  
ATOM   4177  ND2 ASN A 527      40.388 -38.634   4.140  1.00  0.61           N  
ATOM   4178  OD1 ASN A 527      39.556 -40.662   4.637  1.00  0.61           O  
ATOM   4179  N   GLN A 528      35.525 -41.185   2.511  1.00  0.68           N  
ATOM   4180  CA  GLN A 528      34.104 -41.174   2.180  1.00  0.68           C  
ATOM   4181  C   GLN A 528      33.471 -39.827   2.518  1.00  0.68           C  
ATOM   4182  CB  GLN A 528      33.372 -42.297   2.915  1.00  0.68           C  
ATOM   4183  O   GLN A 528      33.876 -39.169   3.479  1.00  0.68           O  
ATOM   4184  CG  GLN A 528      33.703 -43.690   2.396  1.00  0.68           C  
ATOM   4185  CD  GLN A 528      32.662 -44.723   2.783  1.00  0.68           C  
ATOM   4186  NE2 GLN A 528      32.838 -45.950   2.305  1.00  0.68           N  
ATOM   4187  OE1 GLN A 528      31.707 -44.422   3.506  1.00  0.68           O  
ATOM   4188  N   ASP A 529      32.770 -39.325   1.589  1.00  0.72           N  
ATOM   4189  CA  ASP A 529      32.061 -38.055   1.716  1.00  0.72           C  
ATOM   4190  C   ASP A 529      31.205 -38.027   2.980  1.00  0.72           C  
ATOM   4191  CB  ASP A 529      31.188 -37.802   0.485  1.00  0.72           C  
ATOM   4192  O   ASP A 529      30.539 -39.012   3.307  1.00  0.72           O  
ATOM   4193  CG  ASP A 529      30.679 -36.373   0.402  1.00  0.72           C  
ATOM   4194  OD1 ASP A 529      30.126 -35.864   1.401  1.00  0.72           O  
ATOM   4195  OD2 ASP A 529      30.829 -35.752  -0.672  1.00  0.72           O  
ATOM   4196  N   PRO A 530      31.453 -37.022   3.780  1.00  0.80           N  
ATOM   4197  CA  PRO A 530      30.683 -36.948   5.024  1.00  0.80           C  
ATOM   4198  C   PRO A 530      29.177 -37.050   4.794  1.00  0.80           C  
ATOM   4199  CB  PRO A 530      31.058 -35.576   5.590  1.00  0.80           C  
ATOM   4200  O   PRO A 530      28.454 -37.579   5.641  1.00  0.80           O  
ATOM   4201  CG  PRO A 530      31.751 -34.876   4.466  1.00  0.80           C  
ATOM   4202  CD  PRO A 530      32.136 -35.896   3.433  1.00  0.80           C  
ATOM   4203  N   VAL A 531      28.697 -36.682   3.700  1.00  0.79           N  
ATOM   4204  CA  VAL A 531      27.271 -36.704   3.392  1.00  0.79           C  
ATOM   4205  C   VAL A 531      26.789 -38.148   3.277  1.00  0.79           C  
ATOM   4206  CB  VAL A 531      26.959 -35.932   2.090  1.00  0.79           C  
ATOM   4207  O   VAL A 531      25.634 -38.450   3.587  1.00  0.79           O  
ATOM   4208  CG1 VAL A 531      25.460 -35.949   1.797  1.00  0.79           C  
ATOM   4209  CG2 VAL A 531      27.472 -34.496   2.186  1.00  0.79           C  
ATOM   4210  N   ASP A 532      27.754 -38.986   2.900  1.00  0.79           N  
ATOM   4211  CA  ASP A 532      27.387 -40.386   2.713  1.00  0.79           C  
ATOM   4212  C   ASP A 532      27.627 -41.192   3.987  1.00  0.79           C  
ATOM   4213  CB  ASP A 532      28.171 -40.996   1.549  1.00  0.79           C  
ATOM   4214  O   ASP A 532      27.087 -42.288   4.146  1.00  0.79           O  
ATOM   4215  CG  ASP A 532      27.768 -40.427   0.200  1.00  0.79           C  
ATOM   4216  OD1 ASP A 532      26.575 -40.111   0.002  1.00  0.79           O  
ATOM   4217  OD2 ASP A 532      28.652 -40.296  -0.675  1.00  0.79           O  
ATOM   4218  N   THR A 533      28.169 -40.577   4.985  1.00  0.83           N  
ATOM   4219  CA  THR A 533      28.595 -41.422   6.096  1.00  0.83           C  
ATOM   4220  C   THR A 533      28.062 -40.884   7.420  1.00  0.83           C  
ATOM   4221  CB  THR A 533      30.130 -41.527   6.161  1.00  0.83           C  
ATOM   4222  O   THR A 533      27.284 -41.555   8.101  1.00  0.83           O  
ATOM   4223  CG2 THR A 533      30.659 -42.505   5.118  1.00  0.83           C  
ATOM   4224  OG1 THR A 533      30.702 -40.235   5.923  1.00  0.83           O  
ATOM   4225  N   VAL A 534      28.272 -39.511   7.694  1.00  0.87           N  
ATOM   4226  CA  VAL A 534      28.114 -39.116   9.090  1.00  0.87           C  
ATOM   4227  C   VAL A 534      27.138 -37.945   9.188  1.00  0.87           C  
ATOM   4228  CB  VAL A 534      29.469 -38.736   9.729  1.00  0.87           C  
ATOM   4229  O   VAL A 534      26.619 -37.651  10.268  1.00  0.87           O  
ATOM   4230  CG1 VAL A 534      30.324 -39.980   9.962  1.00  0.87           C  
ATOM   4231  CG2 VAL A 534      30.210 -37.731   8.849  1.00  0.87           C  
ATOM   4232  N   VAL A 535      26.857 -37.295   8.030  1.00  0.87           N  
ATOM   4233  CA  VAL A 535      25.998 -36.121   8.154  1.00  0.87           C  
ATOM   4234  C   VAL A 535      24.806 -36.251   7.210  1.00  0.87           C  
ATOM   4235  CB  VAL A 535      26.773 -34.817   7.860  1.00  0.87           C  
ATOM   4236  O   VAL A 535      24.911 -36.870   6.148  1.00  0.87           O  
ATOM   4237  CG1 VAL A 535      27.707 -34.470   9.018  1.00  0.87           C  
ATOM   4238  CG2 VAL A 535      27.558 -34.947   6.556  1.00  0.87           C  
ATOM   4239  N   ARG A 536      23.646 -35.650   7.571  1.00  0.88           N  
ATOM   4240  CA  ARG A 536      22.500 -35.404   6.702  1.00  0.88           C  
ATOM   4241  C   ARG A 536      22.516 -33.977   6.165  1.00  0.88           C  
ATOM   4242  CB  ARG A 536      21.191 -35.669   7.449  1.00  0.88           C  
ATOM   4243  O   ARG A 536      22.916 -33.048   6.869  1.00  0.88           O  
ATOM   4244  CG  ARG A 536      20.467 -36.927   6.996  1.00  0.88           C  
ATOM   4245  CD  ARG A 536      19.050 -36.992   7.549  1.00  0.88           C  
ATOM   4246  NE  ARG A 536      18.060 -37.103   6.482  1.00  0.88           N  
ATOM   4247  NH1 ARG A 536      16.271 -37.468   7.898  1.00  0.88           N  
ATOM   4248  NH2 ARG A 536      15.949 -37.409   5.629  1.00  0.88           N  
ATOM   4249  CZ  ARG A 536      16.762 -37.326   6.672  1.00  0.88           C  
ATOM   4250  N   THR A 537      22.292 -33.892   4.890  1.00  0.84           N  
ATOM   4251  CA  THR A 537      22.329 -32.588   4.238  1.00  0.84           C  
ATOM   4252  C   THR A 537      20.917 -32.052   4.019  1.00  0.84           C  
ATOM   4253  CB  THR A 537      23.069 -32.658   2.890  1.00  0.84           C  
ATOM   4254  O   THR A 537      20.010 -32.806   3.661  1.00  0.84           O  
ATOM   4255  CG2 THR A 537      23.849 -31.375   2.623  1.00  0.84           C  
ATOM   4256  OG1 THR A 537      23.981 -33.763   2.909  1.00  0.84           O  
ATOM   4257  N   GLU A 538      20.684 -30.843   4.533  1.00  0.83           N  
ATOM   4258  CA  GLU A 538      19.435 -30.132   4.274  1.00  0.83           C  
ATOM   4259  C   GLU A 538      19.692 -28.804   3.569  1.00  0.83           C  
ATOM   4260  CB  GLU A 538      18.670 -29.897   5.578  1.00  0.83           C  
ATOM   4261  O   GLU A 538      20.639 -28.089   3.905  1.00  0.83           O  
ATOM   4262  CG  GLU A 538      17.203 -30.296   5.512  1.00  0.83           C  
ATOM   4263  CD  GLU A 538      16.425 -29.934   6.767  1.00  0.83           C  
ATOM   4264  OE1 GLU A 538      15.189 -30.133   6.794  1.00  0.83           O  
ATOM   4265  OE2 GLU A 538      17.056 -29.445   7.731  1.00  0.83           O  
ATOM   4266  N   ILE A 539      18.913 -28.569   2.534  1.00  0.86           N  
ATOM   4267  CA  ILE A 539      19.027 -27.316   1.796  1.00  0.86           C  
ATOM   4268  C   ILE A 539      18.117 -26.263   2.422  1.00  0.86           C  
ATOM   4269  CB  ILE A 539      18.678 -27.506   0.303  1.00  0.86           C  
ATOM   4270  O   ILE A 539      16.923 -26.501   2.617  1.00  0.86           O  
ATOM   4271  CG1 ILE A 539      19.560 -28.597  -0.317  1.00  0.86           C  
ATOM   4272  CG2 ILE A 539      18.824 -26.186  -0.459  1.00  0.86           C  
ATOM   4273  CD1 ILE A 539      20.063 -28.265  -1.715  1.00  0.86           C  
ATOM   4274  N   VAL A 540      18.791 -25.062   2.812  1.00  0.86           N  
ATOM   4275  CA  VAL A 540      18.003 -24.046   3.503  1.00  0.86           C  
ATOM   4276  C   VAL A 540      17.964 -22.767   2.670  1.00  0.86           C  
ATOM   4277  CB  VAL A 540      18.570 -23.749   4.910  1.00  0.86           C  
ATOM   4278  O   VAL A 540      18.890 -22.488   1.905  1.00  0.86           O  
ATOM   4279  CG1 VAL A 540      18.070 -24.779   5.921  1.00  0.86           C  
ATOM   4280  CG2 VAL A 540      20.097 -23.726   4.876  1.00  0.86           C  
ATOM   4281  N   HIS A 541      16.977 -21.932   2.898  1.00  0.86           N  
ATOM   4282  CA  HIS A 541      16.835 -20.637   2.243  1.00  0.86           C  
ATOM   4283  C   HIS A 541      17.902 -19.658   2.720  1.00  0.86           C  
ATOM   4284  CB  HIS A 541      15.442 -20.059   2.495  1.00  0.86           C  
ATOM   4285  O   HIS A 541      18.320 -19.706   3.879  1.00  0.86           O  
ATOM   4286  CG  HIS A 541      14.353 -20.772   1.757  1.00  0.86           C  
ATOM   4287  CD2 HIS A 541      13.529 -21.775   2.141  1.00  0.86           C  
ATOM   4288  ND1 HIS A 541      14.017 -20.472   0.455  1.00  0.86           N  
ATOM   4289  CE1 HIS A 541      13.028 -21.261   0.069  1.00  0.86           C  
ATOM   4290  NE2 HIS A 541      12.713 -22.061   1.074  1.00  0.86           N  
ATOM   4291  N   VAL A 542      18.432 -18.813   1.699  1.00  0.85           N  
ATOM   4292  CA  VAL A 542      19.443 -17.800   1.983  1.00  0.85           C  
ATOM   4293  C   VAL A 542      18.806 -16.412   1.957  1.00  0.85           C  
ATOM   4294  CB  VAL A 542      20.613 -17.868   0.976  1.00  0.85           C  
ATOM   4295  O   VAL A 542      18.249 -15.997   0.938  1.00  0.85           O  
ATOM   4296  CG1 VAL A 542      21.714 -16.880   1.360  1.00  0.85           C  
ATOM   4297  CG2 VAL A 542      21.168 -19.289   0.899  1.00  0.85           C  
ATOM   4298  N   TRP A 543      18.840 -15.631   3.158  1.00  0.82           N  
ATOM   4299  CA  TRP A 543      18.184 -14.333   3.278  1.00  0.82           C  
ATOM   4300  C   TRP A 543      19.212 -13.211   3.383  1.00  0.82           C  
ATOM   4301  CB  TRP A 543      17.257 -14.310   4.496  1.00  0.82           C  
ATOM   4302  O   TRP A 543      20.321 -13.422   3.880  1.00  0.82           O  
ATOM   4303  CG  TRP A 543      16.240 -15.411   4.509  1.00  0.82           C  
ATOM   4304  CD1 TRP A 543      16.250 -16.533   5.290  1.00  0.82           C  
ATOM   4305  CD2 TRP A 543      15.064 -15.497   3.699  1.00  0.82           C  
ATOM   4306  CE2 TRP A 543      14.406 -16.699   4.042  1.00  0.82           C  
ATOM   4307  CE3 TRP A 543      14.501 -14.672   2.716  1.00  0.82           C  
ATOM   4308  NE1 TRP A 543      15.150 -17.312   5.014  1.00  0.82           N  
ATOM   4309  CH2 TRP A 543      12.683 -16.272   2.477  1.00  0.82           C  
ATOM   4310  CZ2 TRP A 543      13.213 -17.097   3.435  1.00  0.82           C  
ATOM   4311  CZ3 TRP A 543      13.313 -15.070   2.113  1.00  0.82           C  
ATOM   4312  N   PRO A 544      18.927 -12.023   2.886  1.00  0.68           N  
ATOM   4313  CA  PRO A 544      19.800 -10.850   2.966  1.00  0.68           C  
ATOM   4314  C   PRO A 544      20.096 -10.432   4.405  1.00  0.68           C  
ATOM   4315  CB  PRO A 544      19.002  -9.766   2.237  1.00  0.68           C  
ATOM   4316  O   PRO A 544      19.198 -10.439   5.251  1.00  0.68           O  
ATOM   4317  CG  PRO A 544      17.823 -10.483   1.660  1.00  0.68           C  
ATOM   4318  CD  PRO A 544      17.740 -11.845   2.286  1.00  0.68           C  
ATOM   4319  N   GLY A 545      21.340 -10.334   4.887  1.00  0.65           N  
ATOM   4320  CA  GLY A 545      21.719  -9.934   6.233  1.00  0.65           C  
ATOM   4321  C   GLY A 545      22.019 -11.110   7.143  1.00  0.65           C  
ATOM   4322  O   GLY A 545      22.486 -10.928   8.269  1.00  0.65           O  
ATOM   4323  N   THR A 546      21.623 -12.369   6.709  1.00  0.59           N  
ATOM   4324  CA  THR A 546      21.926 -13.588   7.450  1.00  0.59           C  
ATOM   4325  C   THR A 546      23.287 -14.145   7.042  1.00  0.59           C  
ATOM   4326  CB  THR A 546      20.842 -14.660   7.231  1.00  0.59           C  
ATOM   4327  O   THR A 546      23.672 -14.062   5.874  1.00  0.59           O  
ATOM   4328  CG2 THR A 546      19.722 -14.527   8.256  1.00  0.59           C  
ATOM   4329  OG1 THR A 546      20.292 -14.512   5.916  1.00  0.59           O  
ATOM   4330  N   ASP A 547      24.287 -14.029   7.966  1.00  0.47           N  
ATOM   4331  CA  ASP A 547      25.640 -14.551   7.806  1.00  0.47           C  
ATOM   4332  C   ASP A 547      25.619 -15.970   7.242  1.00  0.47           C  
ATOM   4333  CB  ASP A 547      26.387 -14.527   9.141  1.00  0.47           C  
ATOM   4334  O   ASP A 547      24.797 -16.793   7.650  1.00  0.47           O  
ATOM   4335  CG  ASP A 547      26.872 -13.140   9.524  1.00  0.47           C  
ATOM   4336  OD1 ASP A 547      27.040 -12.284   8.629  1.00  0.47           O  
ATOM   4337  OD2 ASP A 547      27.091 -12.902  10.732  1.00  0.47           O  
ATOM   4338  N   GLY A 548      25.462 -16.186   5.882  1.00  0.44           N  
ATOM   4339  CA  GLY A 548      25.638 -17.473   5.228  1.00  0.44           C  
ATOM   4340  C   GLY A 548      26.088 -18.568   6.177  1.00  0.44           C  
ATOM   4341  O   GLY A 548      26.809 -18.303   7.141  1.00  0.44           O  
ATOM   4342  N   PHE A 549      25.208 -19.645   6.498  1.00  0.44           N  
ATOM   4343  CA  PHE A 549      25.278 -20.815   7.367  1.00  0.44           C  
ATOM   4344  C   PHE A 549      26.614 -21.529   7.207  1.00  0.44           C  
ATOM   4345  CB  PHE A 549      24.127 -21.780   7.064  1.00  0.44           C  
ATOM   4346  O   PHE A 549      27.135 -22.104   8.165  1.00  0.44           O  
ATOM   4347  CG  PHE A 549      22.836 -21.419   7.748  1.00  0.44           C  
ATOM   4348  CD1 PHE A 549      22.585 -21.833   9.051  1.00  0.44           C  
ATOM   4349  CD2 PHE A 549      21.874 -20.666   7.088  1.00  0.44           C  
ATOM   4350  CE1 PHE A 549      21.391 -21.500   9.686  1.00  0.44           C  
ATOM   4351  CE2 PHE A 549      20.678 -20.330   7.717  1.00  0.44           C  
ATOM   4352  CZ  PHE A 549      20.438 -20.749   9.016  1.00  0.44           C  
ATOM   4353  N   LEU A 550      27.470 -20.937   6.297  1.00  0.42           N  
ATOM   4354  CA  LEU A 550      28.818 -21.478   6.161  1.00  0.42           C  
ATOM   4355  C   LEU A 550      29.814 -20.375   5.819  1.00  0.42           C  
ATOM   4356  CB  LEU A 550      28.853 -22.566   5.084  1.00  0.42           C  
ATOM   4357  O   LEU A 550      30.947 -20.658   5.423  1.00  0.42           O  
ATOM   4358  CG  LEU A 550      28.262 -23.922   5.471  1.00  0.42           C  
ATOM   4359  CD1 LEU A 550      28.039 -24.777   4.228  1.00  0.42           C  
ATOM   4360  CD2 LEU A 550      29.172 -24.638   6.463  1.00  0.42           C  
ATOM   4361  N   LYS A 551      29.431 -19.062   5.908  1.00  0.40           N  
ATOM   4362  CA  LYS A 551      30.428 -18.014   5.706  1.00  0.40           C  
ATOM   4363  C   LYS A 551      31.610 -18.190   6.655  1.00  0.40           C  
ATOM   4364  CB  LYS A 551      29.801 -16.632   5.900  1.00  0.40           C  
ATOM   4365  O   LYS A 551      32.736 -17.806   6.330  1.00  0.40           O  
ATOM   4366  CG  LYS A 551      30.106 -15.652   4.777  1.00  0.40           C  
ATOM   4367  CD  LYS A 551      29.462 -14.295   5.029  1.00  0.40           C  
ATOM   4368  CE  LYS A 551      29.808 -13.297   3.932  1.00  0.40           C  
ATOM   4369  NZ  LYS A 551      29.178 -11.965   4.175  1.00  0.40           N  
ATOM   4370  N   ASP A 552      31.523 -19.283   7.472  1.00  0.37           N  
ATOM   4371  CA  ASP A 552      32.744 -19.583   8.213  1.00  0.37           C  
ATOM   4372  C   ASP A 552      33.513 -20.732   7.564  1.00  0.37           C  
ATOM   4373  CB  ASP A 552      32.418 -19.925   9.669  1.00  0.37           C  
ATOM   4374  O   ASP A 552      34.659 -21.002   7.927  1.00  0.37           O  
ATOM   4375  CG  ASP A 552      31.965 -18.720  10.474  1.00  0.37           C  
ATOM   4376  OD1 ASP A 552      32.348 -17.580  10.133  1.00  0.37           O  
ATOM   4377  OD2 ASP A 552      31.222 -18.912  11.460  1.00  0.37           O  
ATOM   4378  N   ASN A 553      33.228 -21.002   6.220  1.00  0.39           N  
ATOM   4379  CA  ASN A 553      33.895 -22.225   5.786  1.00  0.39           C  
ATOM   4380  C   ASN A 553      34.225 -22.186   4.297  1.00  0.39           C  
ATOM   4381  CB  ASN A 553      33.033 -23.449   6.106  1.00  0.39           C  
ATOM   4382  O   ASN A 553      34.853 -23.107   3.771  1.00  0.39           O  
ATOM   4383  CG  ASN A 553      33.278 -23.986   7.503  1.00  0.39           C  
ATOM   4384  ND2 ASN A 553      32.427 -24.905   7.942  1.00  0.39           N  
ATOM   4385  OD1 ASN A 553      34.224 -23.577   8.181  1.00  0.39           O  
ATOM   4386  N   ASN A 554      34.363 -20.972   3.670  1.00  0.33           N  
ATOM   4387  CA  ASN A 554      34.914 -20.931   2.320  1.00  0.33           C  
ATOM   4388  C   ASN A 554      36.213 -20.131   2.269  1.00  0.33           C  
ATOM   4389  CB  ASN A 554      33.893 -20.348   1.340  1.00  0.33           C  
ATOM   4390  O   ASN A 554      36.348 -19.115   2.951  1.00  0.33           O  
ATOM   4391  CG  ASN A 554      32.753 -21.303   1.048  1.00  0.33           C  
ATOM   4392  ND2 ASN A 554      31.648 -20.770   0.539  1.00  0.33           N  
ATOM   4393  OD1 ASN A 554      32.864 -22.510   1.278  1.00  0.33           O  
ATOM   4394  N   ASN A 555      37.402 -20.872   2.494  1.00  0.36           N  
ATOM   4395  CA  ASN A 555      38.769 -20.787   1.990  1.00  0.36           C  
ATOM   4396  C   ASN A 555      39.675 -20.026   2.954  1.00  0.36           C  
ATOM   4397  CB  ASN A 555      38.792 -20.130   0.609  1.00  0.36           C  
ATOM   4398  O   ASN A 555      39.318 -18.945   3.426  1.00  0.36           O  
ATOM   4399  CG  ASN A 555      38.653 -21.135  -0.518  1.00  0.36           C  
ATOM   4400  ND2 ASN A 555      38.189 -20.671  -1.672  1.00  0.36           N  
ATOM   4401  OD1 ASN A 555      38.960 -22.318  -0.352  1.00  0.36           O  
ATOM   4402  N   ALA A 556      39.987 -20.670   4.075  1.00  0.35           N  
ATOM   4403  CA  ALA A 556      41.145 -20.167   4.809  1.00  0.35           C  
ATOM   4404  C   ALA A 556      41.673 -18.878   4.184  1.00  0.35           C  
ATOM   4405  CB  ALA A 556      42.247 -21.223   4.853  1.00  0.35           C  
ATOM   4406  O   ALA A 556      42.072 -17.954   4.896  1.00  0.35           O  
ATOM   4407  N   ALA A 557      41.357 -18.600   2.918  1.00  0.33           N  
ATOM   4408  CA  ALA A 557      41.837 -17.424   2.197  1.00  0.33           C  
ATOM   4409  C   ALA A 557      40.864 -16.257   2.341  1.00  0.33           C  
ATOM   4410  CB  ALA A 557      42.053 -17.754   0.722  1.00  0.33           C  
ATOM   4411  O   ALA A 557      41.283 -15.106   2.484  1.00  0.33           O  
ATOM   4412  N   GLN A 558      39.587 -16.368   2.633  1.00  0.36           N  
ATOM   4413  CA  GLN A 558      38.552 -15.357   2.827  1.00  0.36           C  
ATOM   4414  C   GLN A 558      38.445 -14.956   4.295  1.00  0.36           C  
ATOM   4415  CB  GLN A 558      37.202 -15.867   2.322  1.00  0.36           C  
ATOM   4416  O   GLN A 558      38.154 -13.799   4.608  1.00  0.36           O  
ATOM   4417  CG  GLN A 558      36.346 -14.792   1.665  1.00  0.36           C  
ATOM   4418  CD  GLN A 558      35.368 -15.358   0.652  1.00  0.36           C  
ATOM   4419  NE2 GLN A 558      34.622 -14.479  -0.007  1.00  0.36           N  
ATOM   4420  OE1 GLN A 558      35.285 -16.576   0.463  1.00  0.36           O  
ATOM   4421  N   ARG A 559      38.888 -15.822   5.284  1.00  0.37           N  
ATOM   4422  CA  ARG A 559      38.964 -15.487   6.702  1.00  0.37           C  
ATOM   4423  C   ARG A 559      40.236 -14.704   7.012  1.00  0.37           C  
ATOM   4424  CB  ARG A 559      38.907 -16.754   7.558  1.00  0.37           C  
ATOM   4425  O   ARG A 559      40.239 -13.837   7.888  1.00  0.37           O  
ATOM   4426  CG  ARG A 559      37.495 -17.228   7.863  1.00  0.37           C  
ATOM   4427  CD  ARG A 559      37.457 -18.134   9.086  1.00  0.37           C  
ATOM   4428  NE  ARG A 559      36.099 -18.288   9.600  1.00  0.37           N  
ATOM   4429  NH1 ARG A 559      36.325 -20.530  10.111  1.00  0.37           N  
ATOM   4430  NH2 ARG A 559      34.344 -19.451  10.518  1.00  0.37           N  
ATOM   4431  CZ  ARG A 559      35.592 -19.422  10.075  1.00  0.37           C  
ATOM   4432  N   LEU A 560      41.248 -14.856   6.181  1.00  0.36           N  
ATOM   4433  CA  LEU A 560      42.422 -13.994   6.261  1.00  0.36           C  
ATOM   4434  C   LEU A 560      42.112 -12.602   5.721  1.00  0.36           C  
ATOM   4435  CB  LEU A 560      43.591 -14.607   5.485  1.00  0.36           C  
ATOM   4436  O   LEU A 560      42.537 -11.599   6.298  1.00  0.36           O  
ATOM   4437  CG  LEU A 560      44.835 -14.960   6.301  1.00  0.36           C  
ATOM   4438  CD1 LEU A 560      45.628 -16.063   5.608  1.00  0.36           C  
ATOM   4439  CD2 LEU A 560      45.703 -13.724   6.516  1.00  0.36           C  
ATOM   4440  N   LEU A 561      41.128 -12.432   4.952  1.00  0.34           N  
ATOM   4441  CA  LEU A 561      40.699 -11.168   4.363  1.00  0.34           C  
ATOM   4442  C   LEU A 561      39.576 -10.541   5.182  1.00  0.34           C  
ATOM   4443  CB  LEU A 561      40.237 -11.379   2.919  1.00  0.34           C  
ATOM   4444  O   LEU A 561      39.531  -9.320   5.348  1.00  0.34           O  
ATOM   4445  CG  LEU A 561      41.335 -11.407   1.854  1.00  0.34           C  
ATOM   4446  CD1 LEU A 561      40.817 -12.061   0.577  1.00  0.34           C  
ATOM   4447  CD2 LEU A 561      41.842  -9.997   1.571  1.00  0.34           C  
ATOM   4448  N   ASP A 562      38.682 -11.339   5.881  1.00  0.32           N  
ATOM   4449  CA  ASP A 562      37.600 -10.873   6.743  1.00  0.32           C  
ATOM   4450  C   ASP A 562      38.102 -10.614   8.162  1.00  0.32           C  
ATOM   4451  CB  ASP A 562      36.457 -11.890   6.767  1.00  0.32           C  
ATOM   4452  O   ASP A 562      37.583  -9.740   8.860  1.00  0.32           O  
ATOM   4453  CG  ASP A 562      35.585 -11.831   5.525  1.00  0.32           C  
ATOM   4454  OD1 ASP A 562      35.633 -10.819   4.793  1.00  0.32           O  
ATOM   4455  OD2 ASP A 562      34.840 -12.805   5.278  1.00  0.32           O  
ATOM   4456  N   GLY A 563      39.152 -11.265   8.658  1.00  0.34           N  
ATOM   4457  CA  GLY A 563      39.869 -10.959   9.886  1.00  0.34           C  
ATOM   4458  C   GLY A 563      40.686  -9.684   9.798  1.00  0.34           C  
ATOM   4459  O   GLY A 563      40.862  -8.984  10.797  1.00  0.34           O  
ATOM   4460  N   MET A 564      40.891  -9.159   8.581  1.00  0.33           N  
ATOM   4461  CA  MET A 564      41.563  -7.891   8.309  1.00  0.33           C  
ATOM   4462  C   MET A 564      40.557  -6.748   8.230  1.00  0.33           C  
ATOM   4463  CB  MET A 564      42.364  -7.974   7.009  1.00  0.33           C  
ATOM   4464  O   MET A 564      40.871  -5.612   8.590  1.00  0.33           O  
ATOM   4465  CG  MET A 564      43.607  -8.844   7.109  1.00  0.33           C  
ATOM   4466  SD  MET A 564      44.537  -8.926   5.529  1.00  0.33           S  
ATOM   4467  CE  MET A 564      45.346  -7.302   5.550  1.00  0.33           C  
ATOM   4468  N   ASN A 565      39.242  -7.012   8.030  1.00  0.28           N  
ATOM   4469  CA  ASN A 565      38.169  -6.024   8.020  1.00  0.28           C  
ATOM   4470  C   ASN A 565      37.628  -5.768   9.423  1.00  0.28           C  
ATOM   4471  CB  ASN A 565      37.039  -6.468   7.088  1.00  0.28           C  
ATOM   4472  O   ASN A 565      37.236  -4.646   9.748  1.00  0.28           O  
ATOM   4473  CG  ASN A 565      37.190  -5.916   5.684  1.00  0.28           C  
ATOM   4474  ND2 ASN A 565      36.450  -6.486   4.740  1.00  0.28           N  
ATOM   4475  OD1 ASN A 565      37.965  -4.985   5.449  1.00  0.28           O  
ATOM   4476  N   PHE A 566      37.803  -6.681  10.353  1.00  0.30           N  
ATOM   4477  CA  PHE A 566      37.404  -6.543  11.748  1.00  0.30           C  
ATOM   4478  C   PHE A 566      38.525  -5.921  12.573  1.00  0.30           C  
ATOM   4479  CB  PHE A 566      37.014  -7.903  12.335  1.00  0.30           C  
ATOM   4480  O   PHE A 566      38.267  -5.147  13.497  1.00  0.30           O  
ATOM   4481  CG  PHE A 566      35.951  -7.823  13.398  1.00  0.30           C  
ATOM   4482  CD1 PHE A 566      36.296  -7.770  14.742  1.00  0.30           C  
ATOM   4483  CD2 PHE A 566      34.606  -7.801  13.051  1.00  0.30           C  
ATOM   4484  CE1 PHE A 566      35.315  -7.696  15.728  1.00  0.30           C  
ATOM   4485  CE2 PHE A 566      33.620  -7.728  14.031  1.00  0.30           C  
ATOM   4486  CZ  PHE A 566      33.976  -7.676  15.369  1.00  0.30           C  
ATOM   4487  N   MET A 567      39.728  -5.751  11.985  1.00  0.30           N  
ATOM   4488  CA  MET A 567      40.838  -5.041  12.613  1.00  0.30           C  
ATOM   4489  C   MET A 567      41.054  -3.681  11.958  1.00  0.30           C  
ATOM   4490  CB  MET A 567      42.121  -5.870  12.532  1.00  0.30           C  
ATOM   4491  O   MET A 567      41.566  -2.756  12.592  1.00  0.30           O  
ATOM   4492  CG  MET A 567      42.216  -6.958  13.589  1.00  0.30           C  
ATOM   4493  SD  MET A 567      43.883  -7.058  14.348  1.00  0.30           S  
ATOM   4494  CE  MET A 567      44.765  -7.987  13.063  1.00  0.30           C  
ATOM   4495  N   ALA A 568      40.401  -3.453  10.797  1.00  0.29           N  
ATOM   4496  CA  ALA A 568      40.418  -2.160  10.118  1.00  0.29           C  
ATOM   4497  C   ALA A 568      39.338  -1.235  10.671  1.00  0.29           C  
ATOM   4498  CB  ALA A 568      40.234  -2.348   8.614  1.00  0.29           C  
ATOM   4499  O   ALA A 568      39.522  -0.017  10.724  1.00  0.29           O  
ATOM   4500  N   GLN A 569      38.328  -1.836  11.440  1.00  0.28           N  
ATOM   4501  CA  GLN A 569      37.329  -1.007  12.106  1.00  0.28           C  
ATOM   4502  C   GLN A 569      37.727  -0.720  13.551  1.00  0.28           C  
ATOM   4503  CB  GLN A 569      35.957  -1.681  12.064  1.00  0.28           C  
ATOM   4504  O   GLN A 569      37.407   0.342  14.089  1.00  0.28           O  
ATOM   4505  CG  GLN A 569      35.158  -1.370  10.805  1.00  0.28           C  
ATOM   4506  CD  GLN A 569      33.756  -1.950  10.842  1.00  0.28           C  
ATOM   4507  NE2 GLN A 569      32.926  -1.555   9.883  1.00  0.28           N  
ATOM   4508  OE1 GLN A 569      33.422  -2.746  11.725  1.00  0.28           O  
ATOM   4509  N   SER A 570      38.783  -1.381  14.028  1.00  0.29           N  
ATOM   4510  CA  SER A 570      39.357  -1.097  15.339  1.00  0.29           C  
ATOM   4511  C   SER A 570      40.690  -0.368  15.213  1.00  0.29           C  
ATOM   4512  CB  SER A 570      39.547  -2.390  16.132  1.00  0.29           C  
ATOM   4513  O   SER A 570      41.178   0.217  16.183  1.00  0.29           O  
ATOM   4514  OG  SER A 570      38.311  -3.061  16.305  1.00  0.29           O  
ATOM   4515  N   VAL A 571      41.082   0.085  14.022  1.00  0.27           N  
ATOM   4516  CA  VAL A 571      42.378   0.701  13.757  1.00  0.27           C  
ATOM   4517  C   VAL A 571      42.179   2.041  13.052  1.00  0.27           C  
ATOM   4518  CB  VAL A 571      43.282  -0.219  12.907  1.00  0.27           C  
ATOM   4519  O   VAL A 571      43.146   2.757  12.781  1.00  0.27           O  
ATOM   4520  CG1 VAL A 571      44.718  -0.196  13.427  1.00  0.27           C  
ATOM   4521  CG2 VAL A 571      42.735  -1.646  12.901  1.00  0.27           C  
ATOM   4522  N   SER A 572      40.969   2.611  13.034  1.00  0.31           N  
ATOM   4523  CA  SER A 572      40.866   4.039  12.750  1.00  0.31           C  
ATOM   4524  C   SER A 572      41.094   4.870  14.008  1.00  0.31           C  
ATOM   4525  CB  SER A 572      39.499   4.369  12.151  1.00  0.31           C  
ATOM   4526  O   SER A 572      41.337   6.076  13.926  1.00  0.31           O  
ATOM   4527  OG  SER A 572      39.090   3.360  11.244  1.00  0.31           O  
ATOM   4528  N   GLU A 573      41.744   4.104  15.067  1.00  0.29           N  
ATOM   4529  CA  GLU A 573      42.047   4.817  16.304  1.00  0.29           C  
ATOM   4530  C   GLU A 573      43.486   4.567  16.747  1.00  0.29           C  
ATOM   4531  CB  GLU A 573      41.076   4.406  17.414  1.00  0.29           C  
ATOM   4532  O   GLU A 573      44.082   5.396  17.437  1.00  0.29           O  
ATOM   4533  CG  GLU A 573      39.860   5.313  17.534  1.00  0.29           C  
ATOM   4534  CD  GLU A 573      38.877   4.861  18.602  1.00  0.29           C  
ATOM   4535  OE1 GLU A 573      37.814   5.503  18.760  1.00  0.29           O  
ATOM   4536  OE2 GLU A 573      39.174   3.857  19.288  1.00  0.29           O  
ATOM   4537  N   LEU A 574      44.556   4.273  15.790  1.00  0.25           N  
ATOM   4538  CA  LEU A 574      45.936   4.359  16.254  1.00  0.25           C  
ATOM   4539  C   LEU A 574      46.911   4.131  15.104  1.00  0.25           C  
ATOM   4540  CB  LEU A 574      46.193   3.338  17.366  1.00  0.25           C  
ATOM   4541  O   LEU A 574      46.787   3.152  14.364  1.00  0.25           O  
ATOM   4542  CG  LEU A 574      45.653   3.696  18.752  1.00  0.25           C  
ATOM   4543  CD1 LEU A 574      45.562   2.447  19.623  1.00  0.25           C  
ATOM   4544  CD2 LEU A 574      46.533   4.751  19.412  1.00  0.25           C  
ATOM   4545  N   SER A 575      47.356   5.104  14.313  1.00  0.27           N  
ATOM   4546  CA  SER A 575      48.575   5.668  13.742  1.00  0.27           C  
ATOM   4547  C   SER A 575      49.779   4.773  14.014  1.00  0.27           C  
ATOM   4548  CB  SER A 575      48.832   7.068  14.301  1.00  0.27           C  
ATOM   4549  O   SER A 575      49.916   4.225  15.110  1.00  0.27           O  
ATOM   4550  OG  SER A 575      47.969   8.017  13.699  1.00  0.27           O  
ATOM   4551  N   LEU A 576      50.258   3.752  13.117  1.00  0.29           N  
ATOM   4552  CA  LEU A 576      51.541   3.439  12.497  1.00  0.29           C  
ATOM   4553  C   LEU A 576      52.221   2.276  13.212  1.00  0.29           C  
ATOM   4554  CB  LEU A 576      52.456   4.666  12.509  1.00  0.29           C  
ATOM   4555  O   LEU A 576      52.372   2.297  14.435  1.00  0.29           O  
ATOM   4556  CG  LEU A 576      52.024   5.843  11.633  1.00  0.29           C  
ATOM   4557  CD1 LEU A 576      52.858   7.078  11.956  1.00  0.29           C  
ATOM   4558  CD2 LEU A 576      52.143   5.482  10.156  1.00  0.29           C  
ATOM   4559  N   GLY A 577      51.879   0.835  12.969  1.00  0.38           N  
ATOM   4560  CA  GLY A 577      53.048   0.003  13.205  1.00  0.38           C  
ATOM   4561  C   GLY A 577      52.711  -1.467  13.364  1.00  0.38           C  
ATOM   4562  O   GLY A 577      53.590  -2.325  13.265  1.00  0.38           O  
ATOM   4563  N   PRO A 578      51.610  -2.314  12.912  1.00  0.38           N  
ATOM   4564  CA  PRO A 578      51.664  -3.775  12.994  1.00  0.38           C  
ATOM   4565  C   PRO A 578      51.311  -4.454  11.672  1.00  0.38           C  
ATOM   4566  CB  PRO A 578      50.629  -4.106  14.072  1.00  0.38           C  
ATOM   4567  O   PRO A 578      51.337  -5.683  11.579  1.00  0.38           O  
ATOM   4568  CG  PRO A 578      49.819  -2.859  14.220  1.00  0.38           C  
ATOM   4569  CD  PRO A 578      50.369  -1.819  13.286  1.00  0.38           C  
ATOM   4570  N   THR A 579      51.393  -3.904  10.492  1.00  0.42           N  
ATOM   4571  CA  THR A 579      50.872  -4.569   9.303  1.00  0.42           C  
ATOM   4572  C   THR A 579      51.963  -5.388   8.619  1.00  0.42           C  
ATOM   4573  CB  THR A 579      50.287  -3.552   8.305  1.00  0.42           C  
ATOM   4574  O   THR A 579      51.713  -6.505   8.160  1.00  0.42           O  
ATOM   4575  CG2 THR A 579      48.887  -3.962   7.859  1.00  0.42           C  
ATOM   4576  OG1 THR A 579      50.220  -2.264   8.929  1.00  0.42           O  
ATOM   4577  N   LYS A 580      53.476  -5.148   8.850  1.00  0.50           N  
ATOM   4578  CA  LYS A 580      54.505  -5.868   8.106  1.00  0.50           C  
ATOM   4579  C   LYS A 580      55.083  -7.012   8.934  1.00  0.50           C  
ATOM   4580  CB  LYS A 580      55.622  -4.916   7.675  1.00  0.50           C  
ATOM   4581  O   LYS A 580      55.571  -8.000   8.382  1.00  0.50           O  
ATOM   4582  CG  LYS A 580      55.328  -4.159   6.388  1.00  0.50           C  
ATOM   4583  CD  LYS A 580      56.550  -4.106   5.480  1.00  0.50           C  
ATOM   4584  CE  LYS A 580      56.266  -3.323   4.205  1.00  0.50           C  
ATOM   4585  NZ  LYS A 580      57.488  -3.181   3.358  1.00  0.50           N  
ATOM   4586  N   ALA A 581      54.779  -7.016  10.333  1.00  0.48           N  
ATOM   4587  CA  ALA A 581      55.149  -8.121  11.213  1.00  0.48           C  
ATOM   4588  C   ALA A 581      54.222  -9.317  11.013  1.00  0.48           C  
ATOM   4589  CB  ALA A 581      55.124  -7.671  12.672  1.00  0.48           C  
ATOM   4590  O   ALA A 581      54.669 -10.466  11.019  1.00  0.48           O  
ATOM   4591  N   VAL A 582      52.982  -8.997  10.716  1.00  0.43           N  
ATOM   4592  CA  VAL A 582      51.976 -10.019  10.443  1.00  0.43           C  
ATOM   4593  C   VAL A 582      52.209 -10.617   9.057  1.00  0.43           C  
ATOM   4594  CB  VAL A 582      50.544  -9.446  10.542  1.00  0.43           C  
ATOM   4595  O   VAL A 582      52.111 -11.832   8.874  1.00  0.43           O  
ATOM   4596  CG1 VAL A 582      49.514 -10.494  10.125  1.00  0.43           C  
ATOM   4597  CG2 VAL A 582      50.265  -8.952  11.960  1.00  0.43           C  
ATOM   4598  N   THR A 583      52.801  -9.834   8.157  1.00  0.48           N  
ATOM   4599  CA  THR A 583      53.152 -10.264   6.807  1.00  0.48           C  
ATOM   4600  C   THR A 583      54.392 -11.152   6.828  1.00  0.48           C  
ATOM   4601  CB  THR A 583      53.396  -9.057   5.882  1.00  0.48           C  
ATOM   4602  O   THR A 583      54.443 -12.172   6.139  1.00  0.48           O  
ATOM   4603  CG2 THR A 583      52.918  -9.346   4.463  1.00  0.48           C  
ATOM   4604  OG1 THR A 583      52.686  -7.921   6.391  1.00  0.48           O  
ATOM   4605  N   SER A 584      55.394 -10.766   7.592  1.00  0.51           N  
ATOM   4606  CA  SER A 584      56.630 -11.529   7.727  1.00  0.51           C  
ATOM   4607  C   SER A 584      56.370 -12.900   8.342  1.00  0.51           C  
ATOM   4608  CB  SER A 584      57.643 -10.763   8.579  1.00  0.51           C  
ATOM   4609  O   SER A 584      56.950 -13.899   7.912  1.00  0.51           O  
ATOM   4610  OG  SER A 584      58.964 -10.999   8.123  1.00  0.51           O  
ATOM   4611  N   TRP A 585      55.437 -12.948   9.294  1.00  0.55           N  
ATOM   4612  CA  TRP A 585      55.039 -14.198   9.933  1.00  0.55           C  
ATOM   4613  C   TRP A 585      54.295 -15.098   8.953  1.00  0.55           C  
ATOM   4614  CB  TRP A 585      54.163 -13.921  11.158  1.00  0.55           C  
ATOM   4615  O   TRP A 585      54.570 -16.298   8.869  1.00  0.55           O  
ATOM   4616  CG  TRP A 585      53.697 -15.158  11.866  1.00  0.55           C  
ATOM   4617  CD1 TRP A 585      54.395 -15.894  12.783  1.00  0.55           C  
ATOM   4618  CD2 TRP A 585      52.432 -15.806  11.710  1.00  0.55           C  
ATOM   4619  CE2 TRP A 585      52.430 -16.931  12.565  1.00  0.55           C  
ATOM   4620  CE3 TRP A 585      51.297 -15.545  10.930  1.00  0.55           C  
ATOM   4621  NE1 TRP A 585      53.638 -16.961  13.208  1.00  0.55           N  
ATOM   4622  CH2 TRP A 585      50.238 -17.515  11.888  1.00  0.55           C  
ATOM   4623  CZ2 TRP A 585      51.335 -17.793  12.662  1.00  0.55           C  
ATOM   4624  CZ3 TRP A 585      50.209 -16.405  11.027  1.00  0.55           C  
ATOM   4625  N   LEU A 586      53.365 -14.514   8.138  1.00  0.44           N  
ATOM   4626  CA  LEU A 586      52.577 -15.238   7.146  1.00  0.44           C  
ATOM   4627  C   LEU A 586      53.465 -15.762   6.023  1.00  0.44           C  
ATOM   4628  CB  LEU A 586      51.483 -14.336   6.568  1.00  0.44           C  
ATOM   4629  O   LEU A 586      53.297 -16.897   5.571  1.00  0.44           O  
ATOM   4630  CG  LEU A 586      50.258 -15.043   5.986  1.00  0.44           C  
ATOM   4631  CD1 LEU A 586      49.216 -15.279   7.073  1.00  0.44           C  
ATOM   4632  CD2 LEU A 586      49.667 -14.231   4.838  1.00  0.44           C  
ATOM   4633  N   THR A 587      54.492 -15.013   5.577  1.00  0.51           N  
ATOM   4634  CA  THR A 587      55.451 -15.400   4.549  1.00  0.51           C  
ATOM   4635  C   THR A 587      56.316 -16.563   5.026  1.00  0.51           C  
ATOM   4636  CB  THR A 587      56.352 -14.217   4.150  1.00  0.51           C  
ATOM   4637  O   THR A 587      56.653 -17.455   4.244  1.00  0.51           O  
ATOM   4638  CG2 THR A 587      56.769 -14.312   2.686  1.00  0.51           C  
ATOM   4639  OG1 THR A 587      55.638 -12.991   4.353  1.00  0.51           O  
ATOM   4640  N   ASP A 588      56.536 -16.663   6.360  1.00  0.59           N  
ATOM   4641  CA  ASP A 588      57.363 -17.726   6.922  1.00  0.59           C  
ATOM   4642  C   ASP A 588      56.606 -19.051   6.956  1.00  0.59           C  
ATOM   4643  CB  ASP A 588      57.833 -17.353   8.329  1.00  0.59           C  
ATOM   4644  O   ASP A 588      57.206 -20.119   6.816  1.00  0.59           O  
ATOM   4645  CG  ASP A 588      58.954 -16.328   8.328  1.00  0.59           C  
ATOM   4646  OD1 ASP A 588      59.580 -16.110   7.268  1.00  0.59           O  
ATOM   4647  OD2 ASP A 588      59.215 -15.734   9.397  1.00  0.59           O  
ATOM   4648  N   GLN A 589      55.326 -18.975   6.903  1.00  0.49           N  
ATOM   4649  CA  GLN A 589      54.494 -20.166   7.040  1.00  0.49           C  
ATOM   4650  C   GLN A 589      54.184 -20.779   5.677  1.00  0.49           C  
ATOM   4651  CB  GLN A 589      53.194 -19.832   7.773  1.00  0.49           C  
ATOM   4652  O   GLN A 589      53.952 -21.986   5.572  1.00  0.49           O  
ATOM   4653  CG  GLN A 589      53.378 -19.574   9.263  1.00  0.49           C  
ATOM   4654  CD  GLN A 589      53.925 -20.779  10.005  1.00  0.49           C  
ATOM   4655  NE2 GLN A 589      54.416 -20.555  11.219  1.00  0.49           N  
ATOM   4656  OE1 GLN A 589      53.906 -21.902   9.491  1.00  0.49           O  
ATOM   4657  N   ILE A 590      54.339 -19.989   4.589  1.00  0.50           N  
ATOM   4658  CA  ILE A 590      54.016 -20.470   3.250  1.00  0.50           C  
ATOM   4659  C   ILE A 590      55.293 -20.584   2.421  1.00  0.50           C  
ATOM   4660  CB  ILE A 590      53.000 -19.544   2.546  1.00  0.50           C  
ATOM   4661  O   ILE A 590      55.264 -21.073   1.289  1.00  0.50           O  
ATOM   4662  CG1 ILE A 590      53.166 -18.100   3.033  1.00  0.50           C  
ATOM   4663  CG2 ILE A 590      51.568 -20.039   2.776  1.00  0.50           C  
ATOM   4664  CD1 ILE A 590      52.468 -17.067   2.159  1.00  0.50           C  
ATOM   4665  N   ALA A 591      56.449 -20.335   3.040  1.00  0.62           N  
ATOM   4666  CA  ALA A 591      57.739 -20.326   2.354  1.00  0.62           C  
ATOM   4667  C   ALA A 591      58.328 -21.732   2.275  1.00  0.62           C  
ATOM   4668  CB  ALA A 591      58.711 -19.385   3.062  1.00  0.62           C  
ATOM   4669  O   ALA A 591      58.106 -22.555   3.165  1.00  0.62           O  
ATOM   4670  N   PRO A 592      58.940 -22.116   1.113  1.00  0.69           N  
ATOM   4671  CA  PRO A 592      59.620 -23.408   0.997  1.00  0.69           C  
ATOM   4672  C   PRO A 592      60.523 -23.710   2.191  1.00  0.69           C  
ATOM   4673  CB  PRO A 592      60.443 -23.259  -0.285  1.00  0.69           C  
ATOM   4674  O   PRO A 592      61.096 -22.792   2.784  1.00  0.69           O  
ATOM   4675  CG  PRO A 592      59.854 -22.075  -0.981  1.00  0.69           C  
ATOM   4676  CD  PRO A 592      59.159 -21.219   0.038  1.00  0.69           C  
ATOM   4677  N   ALA A 593      60.491 -24.927   2.593  1.00  0.73           N  
ATOM   4678  CA  ALA A 593      61.216 -25.387   3.774  1.00  0.73           C  
ATOM   4679  C   ALA A 593      62.667 -24.913   3.748  1.00  0.73           C  
ATOM   4680  CB  ALA A 593      61.160 -26.910   3.873  1.00  0.73           C  
ATOM   4681  O   ALA A 593      63.243 -24.601   4.792  1.00  0.73           O  
ATOM   4682  N   TYR A 594      63.176 -24.730   2.561  1.00  0.84           N  
ATOM   4683  CA  TYR A 594      64.598 -24.415   2.488  1.00  0.84           C  
ATOM   4684  C   TYR A 594      64.831 -22.913   2.606  1.00  0.84           C  
ATOM   4685  CB  TYR A 594      65.198 -24.935   1.179  1.00  0.84           C  
ATOM   4686  O   TYR A 594      65.971 -22.465   2.748  1.00  0.84           O  
ATOM   4687  CG  TYR A 594      64.815 -24.119  -0.031  1.00  0.84           C  
ATOM   4688  CD1 TYR A 594      63.628 -24.368  -0.717  1.00  0.84           C  
ATOM   4689  CD2 TYR A 594      65.639 -23.098  -0.493  1.00  0.84           C  
ATOM   4690  CE1 TYR A 594      63.272 -23.620  -1.834  1.00  0.84           C  
ATOM   4691  CE2 TYR A 594      65.293 -22.343  -1.608  1.00  0.84           C  
ATOM   4692  OH  TYR A 594      63.761 -21.866  -3.376  1.00  0.84           O  
ATOM   4693  CZ  TYR A 594      64.109 -22.610  -2.271  1.00  0.84           C  
ATOM   4694  N   TRP A 595      63.801 -22.161   2.683  1.00  0.89           N  
ATOM   4695  CA  TRP A 595      63.948 -20.722   2.876  1.00  0.89           C  
ATOM   4696  C   TRP A 595      64.238 -20.395   4.337  1.00  0.89           C  
ATOM   4697  CB  TRP A 595      62.687 -19.985   2.415  1.00  0.89           C  
ATOM   4698  O   TRP A 595      63.625 -20.967   5.241  1.00  0.89           O  
ATOM   4699  CG  TRP A 595      62.637 -19.727   0.939  1.00  0.89           C  
ATOM   4700  CD1 TRP A 595      63.319 -20.398  -0.038  1.00  0.89           C  
ATOM   4701  CD2 TRP A 595      61.867 -18.721   0.273  1.00  0.89           C  
ATOM   4702  CE2 TRP A 595      62.130 -18.841  -1.109  1.00  0.89           C  
ATOM   4703  CE3 TRP A 595      60.979 -17.731   0.712  1.00  0.89           C  
ATOM   4704  NE1 TRP A 595      63.018 -19.869  -1.272  1.00  0.89           N  
ATOM   4705  CH2 TRP A 595      60.670 -17.044  -1.601  1.00  0.89           C  
ATOM   4706  CZ2 TRP A 595      61.535 -18.005  -2.057  1.00  0.89           C  
ATOM   4707  CZ3 TRP A 595      60.388 -16.900  -0.233  1.00  0.89           C  
ATOM   4708  N   ARG A 596      65.094 -19.479   4.464  1.00  0.86           N  
ATOM   4709  CA  ARG A 596      65.288 -18.917   5.797  1.00  0.86           C  
ATOM   4710  C   ARG A 596      64.105 -18.044   6.202  1.00  0.86           C  
ATOM   4711  CB  ARG A 596      66.583 -18.103   5.854  1.00  0.86           C  
ATOM   4712  O   ARG A 596      63.651 -17.205   5.421  1.00  0.86           O  
ATOM   4713  CG  ARG A 596      67.234 -18.077   7.228  1.00  0.86           C  
ATOM   4714  CD  ARG A 596      68.531 -17.279   7.222  1.00  0.86           C  
ATOM   4715  NE  ARG A 596      69.200 -17.328   8.519  1.00  0.86           N  
ATOM   4716  NH1 ARG A 596      71.122 -16.268   7.800  1.00  0.86           N  
ATOM   4717  NH2 ARG A 596      70.929 -16.945   9.981  1.00  0.86           N  
ATOM   4718  CZ  ARG A 596      70.415 -16.847   8.764  1.00  0.86           C  
ATOM   4719  N   PRO A 597      63.580 -18.310   7.327  1.00  0.79           N  
ATOM   4720  CA  PRO A 597      62.437 -17.527   7.803  1.00  0.79           C  
ATOM   4721  C   PRO A 597      62.765 -16.045   7.969  1.00  0.79           C  
ATOM   4722  CB  PRO A 597      62.108 -18.169   9.153  1.00  0.79           C  
ATOM   4723  O   PRO A 597      63.882 -15.696   8.358  1.00  0.79           O  
ATOM   4724  CG  PRO A 597      62.787 -19.500   9.119  1.00  0.79           C  
ATOM   4725  CD  PRO A 597      63.945 -19.420   8.166  1.00  0.79           C  
ATOM   4726  N   ASN A 598      61.798 -15.192   7.597  1.00  0.77           N  
ATOM   4727  CA  ASN A 598      61.988 -13.746   7.631  1.00  0.77           C  
ATOM   4728  C   ASN A 598      62.421 -13.270   9.015  1.00  0.77           C  
ATOM   4729  CB  ASN A 598      60.710 -13.026   7.198  1.00  0.77           C  
ATOM   4730  O   ASN A 598      63.227 -12.345   9.134  1.00  0.77           O  
ATOM   4731  CG  ASN A 598      60.592 -12.900   5.692  1.00  0.77           C  
ATOM   4732  ND2 ASN A 598      59.403 -12.547   5.217  1.00  0.77           N  
ATOM   4733  OD1 ASN A 598      61.562 -13.118   4.961  1.00  0.77           O  
ATOM   4734  N   SER A 599      61.958 -13.942  10.066  1.00  0.74           N  
ATOM   4735  CA  SER A 599      62.292 -13.558  11.434  1.00  0.74           C  
ATOM   4736  C   SER A 599      63.771 -13.788  11.727  1.00  0.74           C  
ATOM   4737  CB  SER A 599      61.439 -14.339  12.434  1.00  0.74           C  
ATOM   4738  O   SER A 599      64.333 -13.172  12.635  1.00  0.74           O  
ATOM   4739  OG  SER A 599      61.642 -15.734  12.288  1.00  0.74           O  
ATOM   4740  N   GLN A 600      64.330 -14.610  10.903  1.00  0.83           N  
ATOM   4741  CA  GLN A 600      65.718 -14.980  11.160  1.00  0.83           C  
ATOM   4742  C   GLN A 600      66.668 -14.232  10.229  1.00  0.83           C  
ATOM   4743  CB  GLN A 600      65.910 -16.489  11.003  1.00  0.83           C  
ATOM   4744  O   GLN A 600      67.889 -14.335  10.366  1.00  0.83           O  
ATOM   4745  CG  GLN A 600      65.244 -17.311  12.098  1.00  0.83           C  
ATOM   4746  CD  GLN A 600      65.387 -18.806  11.880  1.00  0.83           C  
ATOM   4747  NE2 GLN A 600      64.611 -19.590  12.621  1.00  0.83           N  
ATOM   4748  OE1 GLN A 600      66.187 -19.252  11.052  1.00  0.83           O  
ATOM   4749  N   ILE A 601      66.150 -13.434   9.365  1.00  0.87           N  
ATOM   4750  CA  ILE A 601      66.974 -12.661   8.443  1.00  0.87           C  
ATOM   4751  C   ILE A 601      67.191 -11.255   8.998  1.00  0.87           C  
ATOM   4752  CB  ILE A 601      66.335 -12.590   7.038  1.00  0.87           C  
ATOM   4753  O   ILE A 601      66.286 -10.417   8.954  1.00  0.87           O  
ATOM   4754  CG1 ILE A 601      66.127 -14.000   6.474  1.00  0.87           C  
ATOM   4755  CG2 ILE A 601      67.197 -11.745   6.095  1.00  0.87           C  
ATOM   4756  CD1 ILE A 601      65.344 -14.036   5.168  1.00  0.87           C  
ATOM   4757  N   LEU A 602      68.323 -11.002   9.584  1.00  0.88           N  
ATOM   4758  CA  LEU A 602      68.598  -9.722  10.229  1.00  0.88           C  
ATOM   4759  C   LEU A 602      69.430  -8.823   9.320  1.00  0.88           C  
ATOM   4760  CB  LEU A 602      69.324  -9.936  11.559  1.00  0.88           C  
ATOM   4761  O   LEU A 602      69.407  -7.598   9.461  1.00  0.88           O  
ATOM   4762  CG  LEU A 602      68.565 -10.724  12.627  1.00  0.88           C  
ATOM   4763  CD1 LEU A 602      69.502 -11.113  13.766  1.00  0.88           C  
ATOM   4764  CD2 LEU A 602      67.385  -9.913  13.153  1.00  0.88           C  
ATOM   4765  N   SER A 603      70.073  -9.361   8.372  1.00  0.93           N  
ATOM   4766  CA  SER A 603      70.914  -8.630   7.430  1.00  0.93           C  
ATOM   4767  C   SER A 603      71.021  -9.365   6.098  1.00  0.93           C  
ATOM   4768  CB  SER A 603      72.309  -8.411   8.015  1.00  0.93           C  
ATOM   4769  O   SER A 603      70.736 -10.562   6.019  1.00  0.93           O  
ATOM   4770  OG  SER A 603      72.924  -9.650   8.325  1.00  0.93           O  
ATOM   4771  N   CYS A 604      71.215  -8.494   5.084  1.00  0.95           N  
ATOM   4772  CA  CYS A 604      71.389  -9.053   3.748  1.00  0.95           C  
ATOM   4773  C   CYS A 604      72.503 -10.093   3.732  1.00  0.95           C  
ATOM   4774  CB  CYS A 604      71.698  -7.947   2.740  1.00  0.95           C  
ATOM   4775  O   CYS A 604      73.561  -9.885   4.329  1.00  0.95           O  
ATOM   4776  SG  CYS A 604      72.052  -8.555   1.076  1.00  0.95           S  
ATOM   4777  N   ASN A 605      72.237 -11.273   3.076  1.00  0.94           N  
ATOM   4778  CA  ASN A 605      73.184 -12.384   3.065  1.00  0.94           C  
ATOM   4779  C   ASN A 605      74.425 -12.053   2.240  1.00  0.94           C  
ATOM   4780  CB  ASN A 605      72.516 -13.653   2.533  1.00  0.94           C  
ATOM   4781  O   ASN A 605      75.503 -12.595   2.490  1.00  0.94           O  
ATOM   4782  CG  ASN A 605      73.312 -14.906   2.842  1.00  0.94           C  
ATOM   4783  ND2 ASN A 605      73.587 -15.702   1.816  1.00  0.94           N  
ATOM   4784  OD1 ASN A 605      73.676 -15.156   3.994  1.00  0.94           O  
ATOM   4785  N   LYS A 606      74.313 -11.116   1.355  1.00  0.93           N  
ATOM   4786  CA  LYS A 606      75.456 -10.763   0.518  1.00  0.93           C  
ATOM   4787  C   LYS A 606      76.159  -9.516   1.046  1.00  0.93           C  
ATOM   4788  CB  LYS A 606      75.014 -10.541  -0.929  1.00  0.93           C  
ATOM   4789  O   LYS A 606      77.348  -9.558   1.370  1.00  0.93           O  
ATOM   4790  CG  LYS A 606      76.160 -10.267  -1.892  1.00  0.93           C  
ATOM   4791  CD  LYS A 606      75.656 -10.052  -3.314  1.00  0.93           C  
ATOM   4792  CE  LYS A 606      76.798  -9.731  -4.269  1.00  0.93           C  
ATOM   4793  NZ  LYS A 606      76.300  -9.428  -5.644  1.00  0.93           N  
ATOM   4794  N   CYS A 607      75.489  -8.384   1.198  1.00  0.95           N  
ATOM   4795  CA  CYS A 607      76.143  -7.122   1.525  1.00  0.95           C  
ATOM   4796  C   CYS A 607      76.188  -6.906   3.032  1.00  0.95           C  
ATOM   4797  CB  CYS A 607      75.421  -5.954   0.854  1.00  0.95           C  
ATOM   4798  O   CYS A 607      76.887  -6.013   3.515  1.00  0.95           O  
ATOM   4799  SG  CYS A 607      73.786  -5.617   1.543  1.00  0.95           S  
ATOM   4800  N   ALA A 608      75.452  -7.749   3.791  1.00  0.94           N  
ATOM   4801  CA  ALA A 608      75.445  -7.786   5.251  1.00  0.94           C  
ATOM   4802  C   ALA A 608      74.810  -6.524   5.828  1.00  0.94           C  
ATOM   4803  CB  ALA A 608      76.865  -7.956   5.785  1.00  0.94           C  
ATOM   4804  O   ALA A 608      74.964  -6.232   7.016  1.00  0.94           O  
ATOM   4805  N   THR A 609      74.167  -5.722   4.970  1.00  0.92           N  
ATOM   4806  CA  THR A 609      73.426  -4.570   5.472  1.00  0.92           C  
ATOM   4807  C   THR A 609      72.263  -5.017   6.352  1.00  0.92           C  
ATOM   4808  CB  THR A 609      72.894  -3.701   4.316  1.00  0.92           C  
ATOM   4809  O   THR A 609      71.527  -5.940   5.997  1.00  0.92           O  
ATOM   4810  CG2 THR A 609      72.218  -2.440   4.843  1.00  0.92           C  
ATOM   4811  OG1 THR A 609      73.986  -3.326   3.467  1.00  0.92           O  
ATOM   4812  N   SER A 610      72.146  -4.447   7.541  1.00  0.92           N  
ATOM   4813  CA  SER A 610      71.101  -4.797   8.498  1.00  0.92           C  
ATOM   4814  C   SER A 610      69.733  -4.319   8.022  1.00  0.92           C  
ATOM   4815  CB  SER A 610      71.409  -4.200   9.872  1.00  0.92           C  
ATOM   4816  O   SER A 610      69.607  -3.213   7.491  1.00  0.92           O  
ATOM   4817  OG  SER A 610      72.692  -4.604  10.319  1.00  0.92           O  
ATOM   4818  N   PHE A 611      68.774  -5.167   8.106  1.00  0.85           N  
ATOM   4819  CA  PHE A 611      67.402  -4.839   7.738  1.00  0.85           C  
ATOM   4820  C   PHE A 611      66.699  -4.104   8.873  1.00  0.85           C  
ATOM   4821  CB  PHE A 611      66.625  -6.107   7.372  1.00  0.85           C  
ATOM   4822  O   PHE A 611      66.792  -4.509  10.034  1.00  0.85           O  
ATOM   4823  CG  PHE A 611      67.016  -6.697   6.044  1.00  0.85           C  
ATOM   4824  CD1 PHE A 611      66.696  -6.049   4.858  1.00  0.85           C  
ATOM   4825  CD2 PHE A 611      67.706  -7.901   5.983  1.00  0.85           C  
ATOM   4826  CE1 PHE A 611      67.057  -6.593   3.627  1.00  0.85           C  
ATOM   4827  CE2 PHE A 611      68.071  -8.451   4.757  1.00  0.85           C  
ATOM   4828  CZ  PHE A 611      67.744  -7.796   3.580  1.00  0.85           C  
ATOM   4829  N   LYS A 612      66.142  -2.900   8.625  1.00  0.81           N  
ATOM   4830  CA  LYS A 612      65.317  -2.176   9.588  1.00  0.81           C  
ATOM   4831  C   LYS A 612      63.922  -2.787   9.684  1.00  0.81           C  
ATOM   4832  CB  LYS A 612      65.217  -0.699   9.206  1.00  0.81           C  
ATOM   4833  O   LYS A 612      63.539  -3.608   8.848  1.00  0.81           O  
ATOM   4834  CG  LYS A 612      66.554   0.026   9.181  1.00  0.81           C  
ATOM   4835  CD  LYS A 612      66.385   1.500   8.836  1.00  0.81           C  
ATOM   4836  CE  LYS A 612      67.729   2.204   8.713  1.00  0.81           C  
ATOM   4837  NZ  LYS A 612      67.567   3.667   8.457  1.00  0.81           N  
ATOM   4838  N   ASP A 613      63.139  -2.557  10.764  1.00  0.68           N  
ATOM   4839  CA  ASP A 613      61.854  -3.135  11.146  1.00  0.68           C  
ATOM   4840  C   ASP A 613      60.814  -2.937  10.046  1.00  0.68           C  
ATOM   4841  CB  ASP A 613      61.358  -2.521  12.457  1.00  0.68           C  
ATOM   4842  O   ASP A 613      59.958  -3.799   9.831  1.00  0.68           O  
ATOM   4843  CG  ASP A 613      62.099  -3.043  13.675  1.00  0.68           C  
ATOM   4844  OD1 ASP A 613      62.704  -4.135  13.599  1.00  0.68           O  
ATOM   4845  OD2 ASP A 613      62.076  -2.359  14.720  1.00  0.68           O  
ATOM   4846  N   ASN A 614      61.261  -2.144   8.946  1.00  0.68           N  
ATOM   4847  CA  ASN A 614      60.298  -1.910   7.876  1.00  0.68           C  
ATOM   4848  C   ASN A 614      60.907  -2.183   6.504  1.00  0.68           C  
ATOM   4849  CB  ASN A 614      59.759  -0.479   7.942  1.00  0.68           C  
ATOM   4850  O   ASN A 614      60.309  -1.854   5.478  1.00  0.68           O  
ATOM   4851  CG  ASN A 614      58.731  -0.293   9.041  1.00  0.68           C  
ATOM   4852  ND2 ASN A 614      58.275   0.941   9.222  1.00  0.68           N  
ATOM   4853  OD1 ASN A 614      58.351  -1.249   9.721  1.00  0.68           O  
ATOM   4854  N   ASP A 615      62.061  -2.756   6.476  1.00  0.72           N  
ATOM   4855  CA  ASP A 615      62.744  -3.052   5.221  1.00  0.72           C  
ATOM   4856  C   ASP A 615      62.167  -4.303   4.562  1.00  0.72           C  
ATOM   4857  CB  ASP A 615      64.246  -3.226   5.455  1.00  0.72           C  
ATOM   4858  O   ASP A 615      61.772  -5.246   5.250  1.00  0.72           O  
ATOM   4859  CG  ASP A 615      64.994  -1.906   5.516  1.00  0.72           C  
ATOM   4860  OD1 ASP A 615      64.389  -0.848   5.239  1.00  0.72           O  
ATOM   4861  OD2 ASP A 615      66.201  -1.924   5.841  1.00  0.72           O  
ATOM   4862  N   THR A 616      61.903  -4.229   3.245  1.00  0.74           N  
ATOM   4863  CA  THR A 616      61.440  -5.372   2.467  1.00  0.74           C  
ATOM   4864  C   THR A 616      62.575  -6.367   2.239  1.00  0.74           C  
ATOM   4865  CB  THR A 616      60.864  -4.928   1.110  1.00  0.74           C  
ATOM   4866  O   THR A 616      63.673  -5.981   1.832  1.00  0.74           O  
ATOM   4867  CG2 THR A 616      59.451  -5.468   0.909  1.00  0.74           C  
ATOM   4868  OG1 THR A 616      60.827  -3.496   1.059  1.00  0.74           O  
ATOM   4869  N   LYS A 617      62.342  -7.588   2.650  1.00  0.86           N  
ATOM   4870  CA  LYS A 617      63.303  -8.677   2.496  1.00  0.86           C  
ATOM   4871  C   LYS A 617      62.983  -9.523   1.267  1.00  0.86           C  
ATOM   4872  CB  LYS A 617      63.323  -9.556   3.747  1.00  0.86           C  
ATOM   4873  O   LYS A 617      61.814  -9.772   0.966  1.00  0.86           O  
ATOM   4874  CG  LYS A 617      63.622  -8.798   5.032  1.00  0.86           C  
ATOM   4875  CD  LYS A 617      63.398  -9.671   6.261  1.00  0.86           C  
ATOM   4876  CE  LYS A 617      63.577  -8.880   7.549  1.00  0.86           C  
ATOM   4877  NZ  LYS A 617      62.622  -9.323   8.609  1.00  0.86           N  
ATOM   4878  N   HIS A 618      63.926  -9.906   0.510  1.00  0.88           N  
ATOM   4879  CA  HIS A 618      63.732 -10.735  -0.675  1.00  0.88           C  
ATOM   4880  C   HIS A 618      64.432 -12.081  -0.527  1.00  0.88           C  
ATOM   4881  CB  HIS A 618      64.242 -10.012  -1.923  1.00  0.88           C  
ATOM   4882  O   HIS A 618      65.613 -12.136  -0.175  1.00  0.88           O  
ATOM   4883  CG  HIS A 618      63.640  -8.658  -2.121  1.00  0.88           C  
ATOM   4884  CD2 HIS A 618      64.164  -7.420  -1.957  1.00  0.88           C  
ATOM   4885  ND1 HIS A 618      62.338  -8.475  -2.534  1.00  0.88           N  
ATOM   4886  CE1 HIS A 618      62.087  -7.179  -2.618  1.00  0.88           C  
ATOM   4887  NE2 HIS A 618      63.178  -6.517  -2.273  1.00  0.88           N  
ATOM   4888  N   HIS A 619      63.732 -13.187  -0.899  1.00  0.91           N  
ATOM   4889  CA  HIS A 619      64.309 -14.526  -0.844  1.00  0.91           C  
ATOM   4890  C   HIS A 619      64.816 -14.964  -2.214  1.00  0.91           C  
ATOM   4891  CB  HIS A 619      63.281 -15.531  -0.320  1.00  0.91           C  
ATOM   4892  O   HIS A 619      64.207 -14.646  -3.238  1.00  0.91           O  
ATOM   4893  CG  HIS A 619      62.993 -15.386   1.141  1.00  0.91           C  
ATOM   4894  CD2 HIS A 619      63.399 -16.120   2.204  1.00  0.91           C  
ATOM   4895  ND1 HIS A 619      62.191 -14.386   1.646  1.00  0.91           N  
ATOM   4896  CE1 HIS A 619      62.117 -14.511   2.960  1.00  0.91           C  
ATOM   4897  NE2 HIS A 619      62.841 -15.555   3.324  1.00  0.91           N  
ATOM   4898  N   CYS A 620      65.982 -15.587  -2.195  1.00  0.93           N  
ATOM   4899  CA  CYS A 620      66.485 -16.244  -3.396  1.00  0.93           C  
ATOM   4900  C   CYS A 620      65.823 -17.602  -3.594  1.00  0.93           C  
ATOM   4901  CB  CYS A 620      68.002 -16.413  -3.318  1.00  0.93           C  
ATOM   4902  O   CYS A 620      65.800 -18.426  -2.677  1.00  0.93           O  
ATOM   4903  SG  CYS A 620      68.723 -17.198  -4.777  1.00  0.93           S  
ATOM   4904  N   ARG A 621      65.274 -17.722  -4.789  1.00  0.91           N  
ATOM   4905  CA  ARG A 621      64.490 -18.922  -5.061  1.00  0.91           C  
ATOM   4906  C   ARG A 621      65.394 -20.137  -5.244  1.00  0.91           C  
ATOM   4907  CB  ARG A 621      63.619 -18.725  -6.303  1.00  0.91           C  
ATOM   4908  O   ARG A 621      64.946 -21.277  -5.102  1.00  0.91           O  
ATOM   4909  CG  ARG A 621      62.338 -17.949  -6.041  1.00  0.91           C  
ATOM   4910  CD  ARG A 621      62.586 -16.448  -6.002  1.00  0.91           C  
ATOM   4911  NE  ARG A 621      61.335 -15.696  -5.947  1.00  0.91           N  
ATOM   4912  NH1 ARG A 621      62.308 -13.731  -5.218  1.00  0.91           N  
ATOM   4913  NH2 ARG A 621      60.044 -13.836  -5.561  1.00  0.91           N  
ATOM   4914  CZ  ARG A 621      61.232 -14.423  -5.575  1.00  0.91           C  
ATOM   4915  N   ALA A 622      66.678 -19.939  -5.351  1.00  0.90           N  
ATOM   4916  CA  ALA A 622      67.646 -21.024  -5.497  1.00  0.90           C  
ATOM   4917  C   ALA A 622      68.231 -21.422  -4.145  1.00  0.90           C  
ATOM   4918  CB  ALA A 622      68.761 -20.616  -6.456  1.00  0.90           C  
ATOM   4919  O   ALA A 622      68.200 -22.596  -3.769  1.00  0.90           O  
ATOM   4920  N   CYS A 623      68.672 -20.458  -3.339  1.00  0.93           N  
ATOM   4921  CA  CYS A 623      69.370 -20.804  -2.105  1.00  0.93           C  
ATOM   4922  C   CYS A 623      68.467 -20.604  -0.894  1.00  0.93           C  
ATOM   4923  CB  CYS A 623      70.637 -19.964  -1.952  1.00  0.93           C  
ATOM   4924  O   CYS A 623      68.703 -21.189   0.165  1.00  0.93           O  
ATOM   4925  SG  CYS A 623      70.318 -18.229  -1.566  1.00  0.93           S  
ATOM   4926  N   GLY A 624      67.478 -19.699  -1.001  1.00  0.90           N  
ATOM   4927  CA  GLY A 624      66.493 -19.518   0.053  1.00  0.90           C  
ATOM   4928  C   GLY A 624      66.913 -18.497   1.093  1.00  0.90           C  
ATOM   4929  O   GLY A 624      66.207 -18.281   2.080  1.00  0.90           O  
ATOM   4930  N   GLU A 625      68.104 -17.799   0.956  1.00  0.94           N  
ATOM   4931  CA  GLU A 625      68.558 -16.794   1.912  1.00  0.94           C  
ATOM   4932  C   GLU A 625      67.900 -15.443   1.646  1.00  0.94           C  
ATOM   4933  CB  GLU A 625      70.082 -16.655   1.863  1.00  0.94           C  
ATOM   4934  O   GLU A 625      67.284 -15.242   0.597  1.00  0.94           O  
ATOM   4935  CG  GLU A 625      70.828 -17.926   2.241  1.00  0.94           C  
ATOM   4936  CD  GLU A 625      70.631 -18.327   3.694  1.00  0.94           C  
ATOM   4937  OE1 GLU A 625      70.644 -19.543   3.996  1.00  0.94           O  
ATOM   4938  OE2 GLU A 625      70.462 -17.419   4.539  1.00  0.94           O
[truncated: 94,690 more chars]
