# Supplementary material for: ATPase activity of DFCP1 controls selective autophagy
Source: Nat Commun. 2023 Jul 8;14:4051. doi: 10.1038/s41467-023-39641-9 (PMC10329651; doi:10.1038/s41467-023-39641-9)
Supplement: Supplementary file 11 — Supplementary Data [file 41467_2023_39641_MOESM11_ESM.zip › StructuralPredictions/Phyre_output/DFCP1_Phyre_Atlastin.pdb]

ATOM      1  N   THR    15      31.651 -51.202  30.434  1.00  0.00           N  
ATOM      2  CA  THR    15      32.138 -50.458  29.280  1.00  0.00           C  
ATOM      3  C   THR    15      31.002 -49.692  28.620  1.00  0.00           C  
ATOM      4  O   THR    15      31.188 -49.071  27.574  1.00  0.00           O  
ATOM      5  CB  THR    15      32.810 -51.395  28.273  1.00  0.00           C  
ATOM      6  OG1 THR    15      31.894 -52.395  27.851  1.00  0.00           O  
ATOM      7  CG2 THR    15      34.026 -52.065  28.935  1.00  0.00           C  
ATOM      8  N   GLU    16      29.828 -49.747  29.241  1.00  0.00           N  
ATOM      9  CA  GLU    16      28.650 -49.041  28.748  1.00  0.00           C  
ATOM     10  C   GLU    16      27.799 -48.586  29.929  1.00  0.00           C  
ATOM     11  O   GLU    16      27.630 -49.325  30.900  1.00  0.00           O  
ATOM     12  CB  GLU    16      27.843 -49.934  27.813  1.00  0.00           C  
ATOM     13  CG  GLU    16      26.632 -49.233  27.195  1.00  0.00           C  
ATOM     14  CD  GLU    16      25.950 -50.215  26.252  1.00  0.00           C  
ATOM     15  OE1 GLU    16      26.472 -51.352  26.105  1.00  0.00           O  
ATOM     16  OE2 GLU    16      24.899 -49.841  25.666  1.00  0.00           O  
ATOM     17  N   LYS    17      27.266 -47.372  29.853  1.00  0.00           N  
ATOM     18  CA  LYS    17      26.419 -46.859  30.924  1.00  0.00           C  
ATOM     19  C   LYS    17      25.286 -47.844  31.228  1.00  0.00           C  
ATOM     20  O   LYS    17      25.196 -48.908  30.617  1.00  0.00           O  
ATOM     21  CB  LYS    17      25.881 -45.458  30.574  1.00  0.00           C  
ATOM     22  CG  LYS    17      25.246 -45.330  29.182  1.00  0.00           C  
ATOM     23  CD  LYS    17      25.372 -43.902  28.622  1.00  0.00           C  
ATOM     24  CE  LYS    17      24.033 -43.191  28.556  1.00  0.00           C  
ATOM     25  NZ  LYS    17      23.121 -43.861  27.588  1.00  0.00           N  
ATOM     26  N   VAL    18      24.439 -47.501  32.191  1.00  0.00           N  
ATOM     27  CA  VAL    18      23.248 -48.296  32.457  1.00  0.00           C  
ATOM     28  C   VAL    18      22.168 -47.932  31.449  1.00  0.00           C  
ATOM     29  O   VAL    18      22.061 -46.781  31.026  1.00  0.00           O  
ATOM     30  CB  VAL    18      22.765 -48.057  33.854  1.00  0.00           C  
ATOM     31  CG1 VAL    18      21.427 -48.734  34.160  1.00  0.00           C  
ATOM     32  CG2 VAL    18      23.727 -48.566  34.928  1.00  0.00           C  
ATOM     33  N   VAL    19      21.362 -48.909  31.057  1.00  0.00           N  
ATOM     34  CA  VAL    19      20.324 -48.644  30.079  1.00  0.00           C  
ATOM     35  C   VAL    19      19.358 -49.793  29.918  1.00  0.00           C  
ATOM     36  O   VAL    19      19.510 -50.830  30.557  1.00  0.00           O  
ATOM     37  CB  VAL    19      20.949 -48.304  28.709  1.00  0.00           C  
ATOM     38  CG1 VAL    19      21.801 -47.034  28.726  1.00  0.00           C  
ATOM     39  CG2 VAL    19      21.872 -49.399  28.171  1.00  0.00           C  
ATOM     40  N   SER    20      18.346 -49.611  29.059  1.00  0.00           N  
ATOM     41  CA  SER    20      17.341 -50.651  28.825  1.00  0.00           C  
ATOM     42  C   SER    20      17.860 -51.684  27.839  1.00  0.00           C  
ATOM     43  O   SER    20      18.573 -51.322  26.900  1.00  0.00           O  
ATOM     44  CB  SER    20      16.175 -49.867  28.218  1.00  0.00           C  
ATOM     45  OG  SER    20      15.644 -48.963  29.176  1.00  0.00           O  
ATOM     46  N   PHE    21      17.528 -52.953  28.053  1.00  0.00           N  
ATOM     47  CA  PHE    21      17.966 -53.987  27.126  1.00  0.00           C  
ATOM     48  C   PHE    21      16.863 -54.994  26.787  1.00  0.00           C  
ATOM     49  O   PHE    21      16.187 -55.511  27.676  1.00  0.00           O  
ATOM     50  CB  PHE    21      19.287 -54.691  27.594  1.00  0.00           C  
ATOM     51  CG  PHE    21      19.645 -55.704  26.562  1.00  0.00           C  
ATOM     52  CD1 PHE    21      20.307 -55.353  25.364  1.00  0.00           C  
ATOM     53  CD2 PHE    21      19.324 -57.058  26.769  1.00  0.00           C  
ATOM     54  CE1 PHE    21      20.649 -56.330  24.385  1.00  0.00           C  
ATOM     55  CE2 PHE    21      19.654 -58.058  25.804  1.00  0.00           C  
ATOM     56  CZ  PHE    21      20.319 -57.690  24.607  1.00  0.00           C  
ATOM     57  N   LEU    22      16.681 -55.242  25.491  1.00  0.00           N  
ATOM     58  CA  LEU    22      15.692 -56.199  25.014  1.00  0.00           C  
ATOM     59  C   LEU    22      16.075 -57.590  25.466  1.00  0.00           C  
ATOM     60  O   LEU    22      17.176 -58.057  25.195  1.00  0.00           O  
ATOM     61  CB  LEU    22      15.593 -56.177  23.482  1.00  0.00           C  
ATOM     62  CG  LEU    22      15.044 -54.862  22.924  1.00  0.00           C  
ATOM     63  CD1 LEU    22      15.047 -54.755  21.400  1.00  0.00           C  
ATOM     64  CD2 LEU    22      13.595 -54.557  23.298  1.00  0.00           C  
ATOM     65  N   LEU    23      15.156 -58.257  26.145  1.00  0.00           N  
ATOM     66  CA  LEU    23      15.429 -59.577  26.682  1.00  0.00           C  
ATOM     67  C   LEU    23      14.487 -60.606  26.041  1.00  0.00           C  
ATOM     68  O   LEU    23      14.853 -61.760  25.825  1.00  0.00           O  
ATOM     69  CB  LEU    23      15.383 -59.554  28.246  1.00  0.00           C  
ATOM     70  CG  LEU    23      16.405 -58.605  28.873  1.00  0.00           C  
ATOM     71  CD1 LEU    23      16.305 -58.457  30.390  1.00  0.00           C  
ATOM     72  CD2 LEU    23      17.867 -58.993  28.651  1.00  0.00           C  
ATOM     73  N   VAL    24      13.284 -60.164  25.704  1.00  0.00           N  
ATOM     74  CA  VAL    24      12.336 -60.992  24.971  1.00  0.00           C  
ATOM     75  C   VAL    24      11.730 -60.187  23.829  1.00  0.00           C  
ATOM     76  O   VAL    24      11.254 -59.064  24.034  1.00  0.00           O  
ATOM     77  CB  VAL    24      11.217 -61.477  25.895  1.00  0.00           C  
ATOM     78  CG1 VAL    24      11.711 -62.372  27.033  1.00  0.00           C  
ATOM     79  CG2 VAL    24      10.456 -60.341  26.581  1.00  0.00           C  
ATOM     80  N   ASP    25      12.009 -58.886  23.811  1.00  0.00           N  
ATOM     81  CA  ASP    25      11.491 -57.993  22.779  1.00  0.00           C  
ATOM     82  C   ASP    25      11.882 -58.385  21.360  1.00  0.00           C  
ATOM     83  O   ASP    25      11.173 -58.086  20.396  1.00  0.00           O  
ATOM     84  CB  ASP    25      11.938 -56.531  22.868  1.00  0.00           C  
ATOM     85  CG  ASP    25      11.095 -55.721  21.892  1.00  0.00           C  
ATOM     86  OD1 ASP    25       9.848 -55.698  22.066  1.00  0.00           O  
ATOM     87  OD2 ASP    25      11.689 -55.115  20.960  1.00  0.00           O  
ATOM     88  N   GLU    26      13.013 -59.059  21.196  1.00  0.00           N  
ATOM     89  CA  GLU    26      13.448 -59.440  19.851  1.00  0.00           C  
ATOM     90  C   GLU    26      13.306 -60.917  19.528  1.00  0.00           C  
ATOM     91  O   GLU    26      13.672 -61.376  18.443  1.00  0.00           O  
ATOM     92  CB  GLU    26      14.914 -59.199  19.477  1.00  0.00           C  
ATOM     93  CG  GLU    26      15.308 -57.721  19.472  1.00  0.00           C  
ATOM     94  CD  GLU    26      16.770 -57.625  19.063  1.00  0.00           C  
ATOM     95  OE1 GLU    26      17.371 -58.691  18.761  1.00  0.00           O  
ATOM     96  OE2 GLU    26      17.307 -56.485  19.047  1.00  0.00           O  
ATOM     97  N   ASN    27      12.767 -61.694  20.465  1.00  0.00           N  
ATOM     98  CA  ASN    27      12.609 -63.136  20.266  1.00  0.00           C  
ATOM     99  C   ASN    27      13.929 -63.797  19.881  1.00  0.00           C  
ATOM    100  O   ASN    27      13.983 -64.720  19.064  1.00  0.00           O  
ATOM    101  CB  ASN    27      11.597 -63.505  19.177  1.00  0.00           C  
ATOM    102  CG  ASN    27      10.219 -63.063  19.647  1.00  0.00           C  
ATOM    103  OD1 ASN    27       9.948 -63.000  20.845  1.00  0.00           O  
ATOM    104  ND2 ASN    27       9.273 -62.730  18.728  1.00  0.00           N  
ATOM    105  N   GLU    28      15.020 -63.322  20.476  1.00  0.00           N  
ATOM    106  CA  GLU    28      16.356 -63.855  20.220  1.00  0.00           C  
ATOM    107  C   GLU    28      16.932 -64.545  21.449  1.00  0.00           C  
ATOM    108  O   GLU    28      17.325 -63.907  22.429  1.00  0.00           O  
ATOM    109  CB  GLU    28      17.476 -62.877  19.851  1.00  0.00           C  
ATOM    110  CG  GLU    28      18.814 -63.563  19.567  1.00  0.00           C  
ATOM    111  CD  GLU    28      19.805 -62.495  19.126  1.00  0.00           C  
ATOM    112  OE1 GLU    28      19.406 -61.301  19.077  1.00  0.00           O  
ATOM    113  OE2 GLU    28      20.975 -62.859  18.832  1.00  0.00           O  
ATOM    114  N   GLU    29      16.990 -65.868  21.409  1.00  0.00           N  
ATOM    115  CA  GLU    29      17.519 -66.670  22.514  1.00  0.00           C  
ATOM    116  C   GLU    29      18.924 -66.263  22.947  1.00  0.00           C  
ATOM    117  O   GLU    29      19.231 -66.150  24.137  1.00  0.00           O  
ATOM    118  CB  GLU    29      17.695 -68.176  22.294  1.00  0.00           C  
ATOM    119  CG  GLU    29      18.199 -68.919  23.533  1.00  0.00           C  
ATOM    120  CD  GLU    29      18.266 -70.401  23.197  1.00  0.00           C  
ATOM    121  OE1 GLU    29      17.901 -70.765  22.048  1.00  0.00           O  
ATOM    122  OE2 GLU    29      18.683 -71.190  24.087  1.00  0.00           O  
ATOM    123  N   ILE    30      19.802 -66.038  21.972  1.00  0.00           N  
ATOM    124  CA  ILE    30      21.180 -65.659  22.249  1.00  0.00           C  
ATOM    125  C   ILE    30      21.260 -64.439  23.182  1.00  0.00           C  
ATOM    126  O   ILE    30      21.949 -64.454  24.205  1.00  0.00           O  
ATOM    127  CB  ILE    30      22.282 -65.092  21.328  1.00  0.00           C  
ATOM    128  CG1 ILE    30      22.772 -66.094  20.268  1.00  0.00           C  
ATOM    129  CG2 ILE    30      23.548 -64.655  22.083  1.00  0.00           C  
ATOM    130  CD1 ILE    30      23.651 -65.460  19.191  1.00  0.00           C  
ATOM    131  N   GLN    31      20.549 -63.366  22.832  1.00  0.00           N  
ATOM    132  CA  GLN    31      20.562 -62.148  23.639  1.00  0.00           C  
ATOM    133  C   GLN    31      19.854 -62.384  24.971  1.00  0.00           C  
ATOM    134  O   GLN    31      20.246 -61.857  26.015  1.00  0.00           O  
ATOM    135  CB  GLN    31      19.844 -60.861  23.219  1.00  0.00           C  
ATOM    136  CG  GLN    31      20.493 -60.163  22.021  1.00  0.00           C  
ATOM    137  CD  GLN    31      19.622 -58.975  21.641  1.00  0.00           C  
ATOM    138  OE1 GLN    31      18.543 -58.776  22.198  1.00  0.00           O  
ATOM    139  NE2 GLN    31      20.042 -58.120  20.670  1.00  0.00           N  
ATOM    140  N   VAL    32      18.797 -63.184  24.948  1.00  0.00           N  
ATOM    141  CA  VAL    32      18.093 -63.485  26.177  1.00  0.00           C  
ATOM    142  C   VAL    32      18.961 -64.404  27.047  1.00  0.00           C  
ATOM    143  O   VAL    32      19.211 -64.124  28.223  1.00  0.00           O  
ATOM    144  CB  VAL    32      16.899 -64.285  26.743  1.00  0.00           C  
ATOM    145  CG1 VAL    32      16.833 -64.280  28.271  1.00  0.00           C  
ATOM    146  CG2 VAL    32      15.539 -63.758  26.282  1.00  0.00           C  
ATOM    147  N   THR    33      19.434 -65.516  26.485  1.00  0.00           N  
ATOM    148  CA  THR    33      20.283 -66.438  27.240  1.00  0.00           C  
ATOM    149  C   THR    33      21.522 -65.741  27.785  1.00  0.00           C  
ATOM    150  O   THR    33      21.911 -65.913  28.945  1.00  0.00           O  
ATOM    151  CB  THR    33      21.282 -67.597  27.425  1.00  0.00           C  
ATOM    152  OG1 THR    33      20.721 -68.807  26.937  1.00  0.00           O  
ATOM    153  CG2 THR    33      21.609 -67.755  28.919  1.00  0.00           C  
ATOM    154  N   ASN    34      22.133 -64.890  26.875  1.00  0.00           N  
ATOM    155  CA  ASN    34      23.342 -64.273  27.405  1.00  0.00           C  
ATOM    156  C   ASN    34      23.078 -62.879  27.994  1.00  0.00           C  
ATOM    157  O   ASN    34      23.639 -62.527  29.029  1.00  0.00           O  
ATOM    158  CB  ASN    34      24.519 -64.285  26.388  1.00  0.00           C  
ATOM    159  CG  ASN    34      24.933 -65.732  26.166  1.00  0.00           C  
ATOM    160  OD1 ASN    34      24.711 -66.593  27.016  1.00  0.00           O  
ATOM    161  ND2 ASN    34      25.559 -66.080  25.009  1.00  0.00           N  
ATOM    162  N   GLU    35      22.209 -62.102  27.356  1.00  0.00           N  
ATOM    163  CA  GLU    35      21.824 -60.801  27.904  1.00  0.00           C  
ATOM    164  C   GLU    35      21.127 -60.994  29.239  1.00  0.00           C  
ATOM    165  O   GLU    35      21.417 -60.302  30.220  1.00  0.00           O  
ATOM    166  CB  GLU    35      20.908 -60.066  26.945  1.00  0.00           C  
ATOM    167  CG  GLU    35      21.627 -59.526  25.708  1.00  0.00           C  
ATOM    168  CD  GLU    35      22.696 -58.548  26.174  1.00  0.00           C  
ATOM    169  OE1 GLU    35      22.347 -57.611  26.940  1.00  0.00           O  
ATOM    170  OE2 GLU    35      23.876 -58.724  25.770  1.00  0.00           O  
ATOM    171  N   GLU    36      20.197 -61.941  29.262  1.00  0.00           N  
ATOM    172  CA  GLU    36      19.466 -62.281  30.477  1.00  0.00           C  
ATOM    173  C   GLU    36      20.433 -62.742  31.568  1.00  0.00           C  
ATOM    174  O   GLU    36      20.312 -62.340  32.723  1.00  0.00           O  
ATOM    175  CB  GLU    36      18.442 -63.376  30.182  1.00  0.00           C  
ATOM    176  CG  GLU    36      17.599 -63.767  31.398  1.00  0.00           C  
ATOM    177  CD  GLU    36      16.730 -62.573  31.769  1.00  0.00           C  
ATOM    178  OE1 GLU    36      16.667 -61.611  30.958  1.00  0.00           O  
ATOM    179  OE2 GLU    36      16.115 -62.609  32.868  1.00  0.00           O  
ATOM    180  N   ASP    37      21.399 -63.578  31.188  1.00  0.00           N  
ATOM    181  CA  ASP    37      22.382 -64.111  32.131  1.00  0.00           C  
ATOM    182  C   ASP    37      23.319 -63.032  32.674  1.00  0.00           C  
ATOM    183  O   ASP    37      23.519 -62.921  33.886  1.00  0.00           O  
ATOM    184  CB  ASP    37      23.203 -65.249  31.494  1.00  0.00           C  
ATOM    185  CG  ASP    37      24.151 -65.794  32.552  1.00  0.00           C  
ATOM    186  OD1 ASP    37      23.649 -66.300  33.592  1.00  0.00           O  
ATOM    187  OD2 ASP    37      25.390 -65.713  32.336  1.00  0.00           O  
ATOM    188  N   PHE    38      23.893 -62.240  31.777  1.00  0.00           N  
ATOM    189  CA  PHE    38      24.868 -61.233  32.177  1.00  0.00           C  
ATOM    190  C   PHE    38      24.308 -60.280  33.219  1.00  0.00           C  
ATOM    191  O   PHE    38      25.053 -59.699  33.996  1.00  0.00           O  
ATOM    192  CB  PHE    38      25.371 -60.439  30.970  1.00  0.00           C  
ATOM    193  CG  PHE    38      26.453 -59.533  31.448  1.00  0.00           C  
ATOM    194  CD1 PHE    38      27.740 -60.014  31.779  1.00  0.00           C  
ATOM    195  CD2 PHE    38      26.207 -58.155  31.580  1.00  0.00           C  
ATOM    196  CE1 PHE    38      28.770 -59.140  32.230  1.00  0.00           C  
ATOM    197  CE2 PHE    38      27.221 -57.257  32.030  1.00  0.00           C  
ATOM    198  CZ  PHE    38      28.508 -57.754  32.359  1.00  0.00           C  
ATOM    199  N   ILE    39      22.991 -60.122  33.234  1.00  0.00           N  
ATOM    200  CA  ILE    39      22.357 -59.122  34.090  1.00  0.00           C  
ATOM    201  C   ILE    39      21.910 -59.664  35.445  1.00  0.00           C  
ATOM    202  O   ILE    39      22.169 -59.049  36.472  1.00  0.00           O  
ATOM    203  CB  ILE    39      21.164 -58.447  33.381  1.00  0.00           C  
ATOM    204  CG1 ILE    39      21.664 -57.524  32.268  1.00  0.00           C  
ATOM    205  CG2 ILE    39      20.327 -57.662  34.378  1.00  0.00           C  
ATOM    206  CD1 ILE    39      20.587 -56.678  31.653  1.00  0.00           C  
ATOM    207  N   ARG    40      21.240 -60.812  35.443  1.00  0.00           N  
ATOM    208  CA  ARG    40      20.746 -61.426  36.671  1.00  0.00           C  
ATOM    209  C   ARG    40      21.530 -62.665  37.112  1.00  0.00           C  
ATOM    210  O   ARG    40      21.023 -63.476  37.882  1.00  0.00           O  
ATOM    211  CB  ARG    40      19.284 -61.819  36.515  1.00  0.00           C  
ATOM    212  CG  ARG    40      18.345 -60.623  36.350  1.00  0.00           C  
ATOM    213  CD  ARG    40      16.863 -61.005  36.329  1.00  0.00           C  
ATOM    214  NE  ARG    40      16.526 -61.564  37.668  1.00  0.00           N  
ATOM    215  CZ  ARG    40      15.333 -62.198  37.862  1.00  0.00           C  
ATOM    216  NH1 ARG    40      14.654 -62.178  36.678  1.00  0.00           N  
ATOM    217  NH2 ARG    40      15.285 -62.607  39.164  1.00  0.00           N  
ATOM    218  N   LYS    41      22.748 -62.830  36.617  1.00  0.00           N  
ATOM    219  CA  LYS    41      23.597 -63.912  37.096  1.00  0.00           C  
ATOM    220  C   LYS    41      24.942 -63.350  37.504  1.00  0.00           C  
ATOM    221  O   LYS    41      25.902 -64.087  37.719  1.00  0.00           O  
ATOM    222  CB  LYS    41      23.743 -65.018  36.051  1.00  0.00           C  
ATOM    223  CG  LYS    41      24.490 -66.249  36.566  1.00  0.00           C  
ATOM    224  CD  LYS    41      23.780 -66.959  37.721  1.00  0.00           C  
ATOM    225  CE  LYS    41      24.506 -68.215  38.207  1.00  0.00           C  
ATOM    226  NZ  LYS    41      24.480 -69.255  37.154  1.00  0.00           N  
ATOM    227  N   LEU    42      24.996 -62.028  37.593  1.00  0.00           N  
ATOM    228  CA  LEU    42      26.127 -61.355  38.194  1.00  0.00           C  
ATOM    229  C   LEU    42      26.233 -61.911  39.605  1.00  0.00           C  
ATOM    230  O   LEU    42      25.218 -62.094  40.281  1.00  0.00           O  
ATOM    231  CB  LEU    42      25.887 -59.844  38.230  1.00  0.00           C  
ATOM    232  CG  LEU    42      27.079 -59.048  38.766  1.00  0.00           C  
ATOM    233  CD1 LEU    42      28.329 -59.088  37.887  1.00  0.00           C  
ATOM    234  CD2 LEU    42      26.826 -57.554  38.957  1.00  0.00           C  
ATOM    235  N   ASP    43      27.454 -62.203  40.036  1.00  0.00           N  
ATOM    236  CA  ASP    43      27.683 -62.729  41.374  1.00  0.00           C  
ATOM    237  C   ASP    43      27.115 -61.770  42.418  1.00  0.00           C  
ATOM    238  O   ASP    43      26.553 -62.191  43.435  1.00  0.00           O  
ATOM    239  CB  ASP    43      29.180 -62.933  41.596  1.00  0.00           C  
ATOM    240  CG  ASP    43      29.617 -64.139  40.777  1.00  0.00           C  
ATOM    241  OD1 ASP    43      28.722 -64.880  40.290  1.00  0.00           O  
ATOM    242  OD2 ASP    43      30.853 -64.337  40.629  1.00  0.00           O  
ATOM    243  N   CYS    44      27.258 -60.477  42.142  1.00  0.00           N  
ATOM    244  CA  CYS    44      26.810 -59.426  43.048  1.00  0.00           C  
ATOM    245  C   CYS    44      25.298 -59.425  43.288  1.00  0.00           C  
ATOM    246  O   CYS    44      24.807 -58.686  44.146  1.00  0.00           O  
ATOM    247  CB  CYS    44      27.261 -58.068  42.529  1.00  0.00           C  
ATOM    248  SG  CYS    44      28.674 -57.936  42.510  1.00  0.00           S  
ATOM    249  N   LYS    45      24.566 -60.254  42.542  1.00  0.00           N  
ATOM    250  CA  LYS    45      23.103 -60.230  42.577  1.00  0.00           C  
ATOM    251  C   LYS    45      22.480 -61.626  42.481  1.00  0.00           C  
ATOM    252  O   LYS    45      21.396 -61.878  43.015  1.00  0.00           O  
ATOM    253  CB  LYS    45      22.548 -59.315  41.445  1.00  0.00           C  
ATOM    254  CG  LYS    45      21.029 -59.140  41.491  1.00  0.00           C  
ATOM    255  CD  LYS    45      20.491 -58.173  40.433  1.00  0.00           C  
ATOM    256  CE  LYS    45      18.966 -58.051  40.435  1.00  0.00           C  
ATOM    257  NZ  LYS    45      18.509 -57.433  41.699  1.00  0.00           N  
ATOM    258  N   PRO    46      23.184 -62.523  41.802  1.00  0.00           N  
ATOM    259  CA  PRO    46      22.696 -63.868  41.500  1.00  0.00           C  
ATOM    260  C   PRO    46      22.007 -64.622  42.654  1.00  0.00           C  
ATOM    261  O   PRO    46      21.163 -65.486  42.410  1.00  0.00           O  
ATOM    262  CB  PRO    46      23.838 -64.708  40.910  1.00  0.00           C  
ATOM    263  CG  PRO    46      25.230 -64.187  41.274  1.00  0.00           C  
ATOM    264  CD  PRO    46      25.311 -62.662  41.357  1.00  0.00           C  
ATOM    265  N   ASP    47      22.351 -64.313  43.902  1.00  0.00           N  
ATOM    266  CA  ASP    47      21.790 -65.074  45.018  1.00  0.00           C  
ATOM    267  C   ASP    47      20.837 -64.280  45.914  1.00  0.00           C  
ATOM    268  O   ASP    47      20.446 -64.757  46.976  1.00  0.00           O  
ATOM    269  CB  ASP    47      22.904 -65.702  45.866  1.00  0.00           C  
ATOM    270  CG  ASP    47      23.654 -66.812  45.136  1.00  0.00           C  
ATOM    271  OD1 ASP    47      23.090 -67.378  44.172  1.00  0.00           O  
ATOM    272  OD2 ASP    47      24.803 -67.119  45.542  1.00  0.00           O  
ATOM    273  N   GLN    48      20.459 -63.080  45.484  1.00  0.00           N  
ATOM    274  CA  GLN    48      19.581 -62.224  46.284  1.00  0.00           C  
ATOM    275  C   GLN    48      18.098 -62.393  45.962  1.00  0.00           C  
ATOM    276  O   GLN    48      17.712 -62.707  44.836  1.00  0.00           O  
ATOM    277  CB  GLN    48      19.968 -60.755  46.124  1.00  0.00           C  
ATOM    278  CG  GLN    48      21.398 -60.448  46.575  1.00  0.00           C  
ATOM    279  CD  GLN    48      21.495 -60.746  48.065  1.00  0.00           C  
ATOM    280  OE1 GLN    48      20.701 -60.249  48.862  1.00  0.00           O  
ATOM    281  NE2 GLN    48      22.473 -61.572  48.520  1.00  0.00           N  
ATOM    282  N   HIS    49      17.266 -62.170  46.967  1.00  0.00           N  
ATOM    283  CA  HIS    49      15.833 -62.220  46.770  1.00  0.00           C  
ATOM    284  C   HIS    49      15.382 -61.020  45.933  1.00  0.00           C  
ATOM    285  O   HIS    49      15.678 -59.868  46.266  1.00  0.00           O  
ATOM    286  CB  HIS    49      15.126 -62.303  48.123  1.00  0.00           C  
ATOM    287  CG  HIS    49      13.664 -62.618  48.002  1.00  0.00           C  
ATOM    288  ND1 HIS    49      12.701 -61.691  47.662  1.00  0.00           N  
ATOM    289  CD2 HIS    49      12.990 -63.780  48.175  1.00  0.00           C  
ATOM    290  CE1 HIS    49      11.526 -62.243  47.628  1.00  0.00           C  
ATOM    291  NE2 HIS    49      11.664 -63.518  47.937  1.00  0.00           N  
ATOM    292  N   LEU    50      14.677 -61.295  44.837  1.00  0.00           N  
ATOM    293  CA  LEU    50      14.401 -60.267  43.837  1.00  0.00           C  
ATOM    294  C   LEU    50      12.994 -59.695  43.887  1.00  0.00           C  
ATOM    295  O   LEU    50      12.013 -60.431  43.962  1.00  0.00           O  
ATOM    296  CB  LEU    50      14.686 -60.769  42.404  1.00  0.00           C  
ATOM    297  CG  LEU    50      16.145 -61.173  42.178  1.00  0.00           C  
ATOM    298  CD1 LEU    50      16.449 -61.744  40.795  1.00  0.00           C  
ATOM    299  CD2 LEU    50      17.158 -60.039  42.326  1.00  0.00           C  
ATOM    300  N   LYS    51      12.917 -58.368  43.853  1.00  0.00           N  
ATOM    301  CA  LYS    51      11.661 -57.652  43.657  1.00  0.00           C  
ATOM    302  C   LYS    51      11.575 -57.294  42.188  1.00  0.00           C  
ATOM    303  O   LYS    51      12.441 -56.584  41.687  1.00  0.00           O  
ATOM    304  CB  LYS    51      11.652 -56.328  44.428  1.00  0.00           C  
ATOM    305  CG  LYS    51      10.315 -55.587  44.352  1.00  0.00           C  
ATOM    306  CD  LYS    51      10.314 -54.248  45.092  1.00  0.00           C  
ATOM    307  CE  LYS    51       8.974 -53.512  45.023  1.00  0.00           C  
ATOM    308  NZ  LYS    51       9.061 -52.234  45.766  1.00  0.00           N  
ATOM    309  N   VAL    52      10.541 -57.773  41.499  1.00  0.00           N  
ATOM    310  CA  VAL    52      10.399 -57.538  40.050  1.00  0.00           C  
ATOM    311  C   VAL    52       9.193 -56.662  39.674  1.00  0.00           C  
ATOM    312  O   VAL    52       8.044 -57.106  39.728  1.00  0.00           O  
ATOM    313  CB  VAL    52      10.349 -58.861  39.290  1.00  0.00           C  
ATOM    314  CG1 VAL    52      10.174 -58.690  37.780  1.00  0.00           C  
ATOM    315  CG2 VAL    52      11.614 -59.706  39.453  1.00  0.00           C  
ATOM    316  N   VAL    53       9.475 -55.424  39.279  1.00  0.00           N  
ATOM    317  CA  VAL    53       8.433 -54.470  38.909  1.00  0.00           C  
ATOM    318  C   VAL    53       8.331 -54.240  37.407  1.00  0.00           C  
ATOM    319  O   VAL    53       9.321 -53.931  36.731  1.00  0.00           O  
ATOM    320  CB  VAL    53       8.654 -53.108  39.554  1.00  0.00           C  
ATOM    321  CG1 VAL    53       7.426 -52.239  39.325  1.00  0.00           C  
ATOM    322  CG2 VAL    53       8.946 -53.269  41.055  1.00  0.00           C  
ATOM    323  N   SER    54       7.107 -54.368  36.905  1.00  0.00           N  
ATOM    324  CA  SER    54       6.831 -54.305  35.483  1.00  0.00           C  
ATOM    325  C   SER    54       5.755 -53.288  35.177  1.00  0.00           C  
ATOM    326  O   SER    54       4.683 -53.330  35.764  1.00  0.00           O  
ATOM    327  CB  SER    54       6.379 -55.673  34.988  1.00  0.00           C  
ATOM    328  OG  SER    54       5.621 -55.566  33.788  1.00  0.00           O  
ATOM    329  N   ILE    55       6.055 -52.375  34.255  1.00  0.00           N  
ATOM    330  CA  ILE    55       5.048 -51.513  33.648  1.00  0.00           C  
ATOM    331  C   ILE    55       4.652 -52.098  32.294  1.00  0.00           C  
ATOM    332  O   ILE    55       5.494 -52.247  31.423  1.00  0.00           O  
ATOM    333  CB  ILE    55       5.586 -50.109  33.415  1.00  0.00           C  
ATOM    334  CG1 ILE    55       6.023 -49.397  34.706  1.00  0.00           C  
ATOM    335  CG2 ILE    55       4.566 -49.163  32.759  1.00  0.00           C  
ATOM    336  CD1 ILE    55       6.765 -48.085  34.457  1.00  0.00           C  
ATOM    337  N   PHE    56       3.376 -52.434  32.127  1.00  0.00           N  
ATOM    338  CA  PHE    56       2.935 -53.151  30.945  1.00  0.00           C  
ATOM    339  C   PHE    56       1.750 -52.486  30.301  1.00  0.00           C  
ATOM    340  O   PHE    56       0.828 -52.053  30.976  1.00  0.00           O  
ATOM    341  CB  PHE    56       2.600 -54.580  31.273  1.00  0.00           C  
ATOM    342  CG  PHE    56       2.129 -55.230  30.017  1.00  0.00           C  
ATOM    343  CD1 PHE    56       3.028 -55.680  29.024  1.00  0.00           C  
ATOM    344  CD2 PHE    56       0.752 -55.410  29.795  1.00  0.00           C  
ATOM    345  CE1 PHE    56       2.568 -56.303  27.828  1.00  0.00           C  
ATOM    346  CE2 PHE    56       0.264 -56.030  28.605  1.00  0.00           C  
ATOM    347  CZ  PHE    56       1.179 -56.478  27.617  1.00  0.00           C  
ATOM    348  N   GLY    57       1.783 -52.420  28.976  1.00  0.00           N  
ATOM    349  CA  GLY    57       0.762 -51.732  28.222  1.00  0.00           C  
ATOM    350  C   GLY    57       1.041 -51.715  26.735  1.00  0.00           C  
ATOM    351  O   GLY    57       2.069 -52.189  26.256  1.00  0.00           O  
ATOM    352  N   ASN    58       0.090 -51.185  25.991  1.00  0.00           N  
ATOM    353  CA  ASN    58       0.319 -50.884  24.581  1.00  0.00           C  
ATOM    354  C   ASN    58       1.408 -49.823  24.397  1.00  0.00           C  
ATOM    355  O   ASN    58       1.877 -49.203  25.359  1.00  0.00           O  
ATOM    356  CB  ASN    58      -0.976 -50.451  23.919  1.00  0.00           C  
ATOM    357  CG  ASN    58      -1.384 -49.111  24.514  1.00  0.00           C  
ATOM    358  OD1 ASN    58      -0.630 -48.140  24.465  1.00  0.00           O  
ATOM    359  ND2 ASN    58      -2.600 -48.985  25.110  1.00  0.00           N  
ATOM    360  N   THR    59       1.809 -49.662  23.143  1.00  0.00           N  
ATOM    361  CA  THR    59       2.799 -48.692  22.684  1.00  0.00           C  
ATOM    362  C   THR    59       2.217 -47.271  22.732  1.00  0.00           C  
ATOM    363  O   THR    59       1.030 -47.057  22.439  1.00  0.00           O  
ATOM    364  CB  THR    59       3.192 -49.095  21.253  1.00  0.00           C  
ATOM    365  OG1 THR    59       3.737 -50.405  21.247  1.00  0.00           O  
ATOM    366  CG2 THR    59       4.240 -48.105  20.715  1.00  0.00           C  
ATOM    367  N   GLY    60       3.052 -46.308  23.120  1.00  0.00           N  
ATOM    368  CA  GLY    60       2.643 -44.909  23.205  1.00  0.00           C  
ATOM    369  C   GLY    60       1.555 -44.700  24.236  1.00  0.00           C  
ATOM    370  O   GLY    60       0.588 -43.978  23.982  1.00  0.00           O  
ATOM    371  N   ASP    61       1.701 -45.352  25.382  1.00  0.00           N  
ATOM    372  CA  ASP    61       0.776 -45.159  26.485  1.00  0.00           C  
ATOM    373  C   ASP    61       1.484 -44.439  27.648  1.00  0.00           C  
ATOM    374  O   ASP    61       0.932 -44.285  28.733  1.00  0.00           O  
ATOM    375  CB  ASP    61       0.190 -46.501  26.919  1.00  0.00           C  
ATOM    376  CG  ASP    61      -0.723 -46.998  25.807  1.00  0.00           C  
ATOM    377  OD1 ASP    61      -1.096 -46.169  24.934  1.00  0.00           O  
ATOM    378  OD2 ASP    61      -1.061 -48.211  25.816  1.00  0.00           O  
ATOM    379  N   GLY    62       2.712 -43.992  27.395  1.00  0.00           N  
ATOM    380  CA  GLY    62       3.468 -43.196  28.353  1.00  0.00           C  
ATOM    381  C   GLY    62       4.289 -43.994  29.352  1.00  0.00           C  
ATOM    382  O   GLY    62       4.609 -43.500  30.432  1.00  0.00           O  
ATOM    383  N   LYS    63       4.619 -45.231  29.002  1.00  0.00           N  
ATOM    384  CA  LYS    63       5.328 -46.098  29.931  1.00  0.00           C  
ATOM    385  C   LYS    63       6.738 -45.604  30.197  1.00  0.00           C  
ATOM    386  O   LYS    63       7.181 -45.604  31.343  1.00  0.00           O  
ATOM    387  CB  LYS    63       5.354 -47.562  29.456  1.00  0.00           C  
ATOM    388  CG  LYS    63       3.981 -48.242  29.373  1.00  0.00           C  
ATOM    389  CD  LYS    63       4.124 -49.689  28.861  1.00  0.00           C  
ATOM    390  CE  LYS    63       4.985 -49.760  27.574  1.00  0.00           C  
ATOM    391  NZ  LYS    63       4.484 -48.943  26.403  1.00  0.00           N  
ATOM    392  N   SER    64       7.449 -45.176  29.151  1.00  0.00           N  
ATOM    393  CA  SER    64       8.866 -44.866  29.324  1.00  0.00           C  
ATOM    394  C   SER    64       9.031 -43.601  30.141  1.00  0.00           C  
ATOM    395  O   SER    64       9.949 -43.482  30.949  1.00  0.00           O  
ATOM    396  CB  SER    64       9.595 -44.754  27.990  1.00  0.00           C  
ATOM    397  OG  SER    64       9.743 -46.029  27.405  1.00  0.00           O  
ATOM    398  N   HIS    65       8.117 -42.666  29.923  1.00  0.00           N  
ATOM    399  CA  HIS    65       8.081 -41.435  30.672  1.00  0.00           C  
ATOM    400  C   HIS    65       7.870 -41.757  32.136  1.00  0.00           C  
ATOM    401  O   HIS    65       8.523 -41.188  33.007  1.00  0.00           O  
ATOM    402  CB  HIS    65       6.928 -40.594  30.168  1.00  0.00           C  
ATOM    403  CG  HIS    65       7.176 -40.015  28.807  1.00  0.00           C  
ATOM    404  ND1 HIS    65       8.179 -39.111  28.524  1.00  0.00           N  
ATOM    405  CD2 HIS    65       6.541 -40.218  27.628  1.00  0.00           C  
ATOM    406  CE1 HIS    65       8.161 -38.786  27.267  1.00  0.00           C  
ATOM    407  NE2 HIS    65       7.174 -39.442  26.688  1.00  0.00           N  
ATOM    408  N   THR    66       6.951 -42.672  32.420  1.00  0.00           N  
ATOM    409  CA  THR    66       6.711 -43.009  33.816  1.00  0.00           C  
ATOM    410  C   THR    66       7.963 -43.657  34.394  1.00  0.00           C  
ATOM    411  O   THR    66       8.473 -43.239  35.429  1.00  0.00           O  
ATOM    412  CB  THR    66       5.500 -43.920  33.985  1.00  0.00           C  
ATOM    413  OG1 THR    66       4.394 -43.399  33.263  1.00  0.00           O  
ATOM    414  CG2 THR    66       5.136 -44.011  35.477  1.00  0.00           C  
ATOM    415  N   LEU    67       8.840 -42.847  34.982  1.00  0.00           N  
ATOM    416  CA  LEU    67      10.082 -43.367  35.542  1.00  0.00           C  
ATOM    417  C   LEU    67      10.391 -42.905  36.969  1.00  0.00           C  
ATOM    418  O   LEU    67      11.257 -43.458  37.653  1.00  0.00           O  
ATOM    419  CB  LEU    67      11.429 -43.020  34.900  1.00  0.00           C  
ATOM    420  CG  LEU    67      11.552 -43.487  33.449  1.00  0.00           C  
ATOM    421  CD1 LEU    67      12.800 -42.998  32.716  1.00  0.00           C  
ATOM    422  CD2 LEU    67      11.602 -45.003  33.260  1.00  0.00           C  
ATOM    423  N   ASN    68       9.685 -41.882  37.436  1.00  0.00           N  
ATOM    424  CA  ASN    68       9.898 -41.384  38.790  1.00  0.00           C  
ATOM    425  C   ASN    68      11.284 -40.807  38.975  1.00  0.00           C  
ATOM    426  O   ASN    68      12.092 -41.334  39.745  1.00  0.00           O  
ATOM    427  CB  ASN    68       9.719 -42.450  39.875  1.00  0.00           C  
ATOM    428  CG  ASN    68       9.611 -41.742  41.217  1.00  0.00           C  
ATOM    429  OD1 ASN    68       9.237 -40.572  41.288  1.00  0.00           O  
ATOM    430  ND2 ASN    68       9.934 -42.413  42.357  1.00  0.00           N  
ATOM    431  N   HIS    69      11.607 -39.721  38.287  1.00  0.00           N  
ATOM    432  CA  HIS    69      12.918 -39.128  38.487  1.00  0.00           C  
ATOM    433  C   HIS    69      12.859 -37.611  38.459  1.00  0.00           C  
ATOM    434  O   HIS    69      11.984 -37.010  37.830  1.00  0.00           O  
ATOM    435  CB  HIS    69      14.046 -39.368  37.479  1.00  0.00           C  
ATOM    436  CG  HIS    69      14.444 -40.811  37.379  1.00  0.00           C  
ATOM    437  ND1 HIS    69      15.236 -41.460  38.304  1.00  0.00           N  
ATOM    438  CD2 HIS    69      14.152 -41.748  36.446  1.00  0.00           C  
ATOM    439  CE1 HIS    69      15.415 -42.700  37.964  1.00  0.00           C  
ATOM    440  NE2 HIS    69      14.768 -42.913  36.835  1.00  0.00           N  
ATOM    441  N   THR    70      13.794 -36.961  39.143  1.00  0.00           N  
ATOM    442  CA  THR    70      13.814 -35.508  39.177  1.00  0.00           C  
ATOM    443  C   THR    70      15.069 -34.944  38.533  1.00  0.00           C  
ATOM    444  O   THR    70      16.162 -35.513  38.614  1.00  0.00           O  
ATOM    445  CB  THR    70      13.951 -34.121  39.834  1.00  0.00           C  
ATOM    446  OG1 THR    70      15.248 -33.972  40.392  1.00  0.00           O  
ATOM    447  CG2 THR    70      12.899 -33.977  40.946  1.00  0.00           C  
ATOM    448  N   PHE    71      14.914 -33.805  37.879  1.00  0.00           N  
ATOM    449  CA  PHE    71      16.039 -33.163  37.230  1.00  0.00           C  
ATOM    450  C   PHE    71      15.871 -31.644  37.287  1.00  0.00           C  
ATOM    451  O   PHE    71      14.783 -31.121  37.541  1.00  0.00           O  
ATOM    452  CB  PHE    71      16.327 -33.330  35.733  1.00  0.00           C  
ATOM    453  CG  PHE    71      16.558 -34.780  35.481  1.00  0.00           C  
ATOM    454  CD1 PHE    71      15.521 -35.642  35.061  1.00  0.00           C  
ATOM    455  CD2 PHE    71      17.842 -35.327  35.660  1.00  0.00           C  
ATOM    456  CE1 PHE    71      15.752 -37.028  34.818  1.00  0.00           C  
ATOM    457  CE2 PHE    71      18.102 -36.711  35.423  1.00  0.00           C  
ATOM    458  CZ  PHE    71      17.049 -37.565  35.003  1.00  0.00           C  
ATOM    459  N   PHE    72      16.956 -30.918  37.050  1.00  0.00           N  
ATOM    460  CA  PHE    72      16.908 -29.460  37.030  1.00  0.00           C  
ATOM    461  C   PHE    72      17.161 -29.137  35.579  1.00  0.00           C  
ATOM    462  O   PHE    72      17.665 -29.961  34.810  1.00  0.00           O  
ATOM    463  CB  PHE    72      17.935 -28.562  37.733  1.00  0.00           C  
ATOM    464  CG  PHE    72      17.802 -28.792  39.199  1.00  0.00           C  
ATOM    465  CD1 PHE    72      18.622 -29.713  39.889  1.00  0.00           C  
ATOM    466  CD2 PHE    72      16.840 -28.079  39.936  1.00  0.00           C  
ATOM    467  CE1 PHE    72      18.490 -29.923  41.292  1.00  0.00           C  
ATOM    468  CE2 PHE    72      16.687 -28.271  41.343  1.00  0.00           C  
ATOM    469  CZ  PHE    72      17.516 -29.200  42.023  1.00  0.00           C  
ATOM    470  N   TYR    73      16.819 -27.926  35.168  1.00  0.00           N  
ATOM    471  CA  TYR    73      16.996 -27.553  33.779  1.00  0.00           C  
ATOM    472  C   TYR    73      16.567 -28.725  32.893  1.00  0.00           C  
ATOM    473  O   TYR    73      17.204 -29.049  31.887  1.00  0.00           O  
ATOM    474  CB  TYR    73      18.340 -27.274  33.094  1.00  0.00           C  
ATOM    475  CG  TYR    73      18.993 -26.153  33.827  1.00  0.00           C  
ATOM    476  CD1 TYR    73      19.997 -26.425  34.766  1.00  0.00           C  
ATOM    477  CD2 TYR    73      18.629 -24.808  33.598  1.00  0.00           C  
ATOM    478  CE1 TYR    73      20.640 -25.393  35.477  1.00  0.00           C  
ATOM    479  CE2 TYR    73      19.273 -23.746  34.312  1.00  0.00           C  
ATOM    480  CZ  TYR    73      20.277 -24.061  35.249  1.00  0.00           C  
ATOM    481  OH  TYR    73      20.921 -23.074  35.963  1.00  0.00           O  
ATOM    482  N   GLY    74      15.490 -29.399  33.217  1.00  0.00           N  
ATOM    483  CA  GLY    74      14.839 -30.471  32.467  1.00  0.00           C  
ATOM    484  C   GLY    74      15.012 -31.824  33.128  1.00  0.00           C  
ATOM    485  O   GLY    74      15.722 -31.947  34.121  1.00  0.00           O  
ATOM    486  N   ARG    75      14.342 -32.831  32.583  1.00  0.00           N  
ATOM    487  CA  ARG    75      14.626 -34.203  32.945  1.00  0.00           C  
ATOM    488  C   ARG    75      15.927 -34.583  32.265  1.00  0.00           C  
ATOM    489  O   ARG    75      16.159 -34.248  31.100  1.00  0.00           O  
ATOM    490  CB  ARG    75      13.526 -35.141  32.461  1.00  0.00           C  
ATOM    491  CG  ARG    75      12.182 -34.917  33.159  1.00  0.00           C  
ATOM    492  CD  ARG    75      11.070 -35.840  32.659  1.00  0.00           C  
ATOM    493  NE  ARG    75      10.754 -35.442  31.257  1.00  0.00           N  
ATOM    494  CZ  ARG    75       9.987 -36.255  30.474  1.00  0.00           C  
ATOM    495  NH1 ARG    75       9.650 -37.351  31.215  1.00  0.00           N  
ATOM    496  NH2 ARG    75       9.855 -35.654  29.255  1.00  0.00           N  
ATOM    497  N   GLU    76      16.774 -35.292  32.994  1.00  0.00           N  
ATOM    498  CA  GLU    76      18.079 -35.657  32.488  1.00  0.00           C  
ATOM    499  C   GLU    76      18.494 -36.937  33.169  1.00  0.00           C  
ATOM    500  O   GLU    76      17.907 -37.336  34.173  1.00  0.00           O  
ATOM    501  CB  GLU    76      19.106 -34.584  32.833  1.00  0.00           C  
ATOM    502  CG  GLU    76      18.844 -33.244  32.143  1.00  0.00           C  
ATOM    503  CD  GLU    76      19.024 -33.442  30.646  1.00  0.00           C  
ATOM    504  OE1 GLU    76      19.635 -34.474  30.254  1.00  0.00           O  
ATOM    505  OE2 GLU    76      18.554 -32.565  29.872  1.00  0.00           O  
ATOM    506  N   VAL    77      19.518 -37.576  32.623  1.00  0.00           N  
ATOM    507  CA  VAL    77      20.042 -38.781  33.218  1.00  0.00           C  
ATOM    508  C   VAL    77      19.633 -39.984  32.412  1.00  0.00           C  
ATOM    509  O   VAL    77      19.300 -39.864  31.228  1.00  0.00           O  
ATOM    510  CB  VAL    77      19.566 -38.934  34.679  1.00  0.00           C  
ATOM    511  CG1 VAL    77      20.032 -37.800  35.594  1.00  0.00           C  
ATOM    512  CG2 VAL    77      18.043 -38.965  34.825  1.00  0.00           C  
ATOM    513  N   PHE    78      19.656 -41.144  33.061  1.00  0.00           N  
ATOM    514  CA  PHE    78      19.325 -42.399  32.402  1.00  0.00           C  
ATOM    515  C   PHE    78      17.883 -42.373  31.897  1.00  0.00           C  
ATOM    516  O   PHE    78      16.988 -41.793  32.533  1.00  0.00           O  
ATOM    517  CB  PHE    78      19.565 -43.585  33.345  1.00  0.00           C  
ATOM    518  CG  PHE    78      20.941 -43.605  33.958  1.00  0.00           C  
ATOM    519  CD1 PHE    78      21.144 -43.149  35.249  1.00  0.00           C  
ATOM    520  CD2 PHE    78      22.033 -44.066  33.237  1.00  0.00           C  
ATOM    521  CE1 PHE    78      22.401 -43.163  35.808  1.00  0.00           C  
ATOM    522  CE2 PHE    78      23.297 -44.077  33.789  1.00  0.00           C  
ATOM    523  CZ  PHE    78      23.481 -43.627  35.074  1.00  0.00           C  
ATOM    524  N   LYS    79      17.660 -42.987  30.743  1.00  0.00           N  
ATOM    525  CA  LYS    79      16.343 -42.939  30.144  1.00  0.00           C  
ATOM    526  C   LYS    79      16.008 -44.191  29.361  1.00  0.00           C  
ATOM    527  O   LYS    79      16.861 -44.768  28.687  1.00  0.00           O  
ATOM    528  CB  LYS    79      16.215 -41.718  29.244  1.00  0.00           C  
ATOM    529  CG  LYS    79      16.230 -40.392  30.007  1.00  0.00           C  
ATOM    530  CD  LYS    79      15.968 -39.172  29.123  1.00  0.00           C  
ATOM    531  CE  LYS    79      15.856 -37.862  29.904  1.00  0.00           C  
ATOM    532  NZ  LYS    79      15.591 -36.740  28.975  1.00  0.00           N  
ATOM    533  N   THR    80      14.747 -44.600  29.460  1.00  0.00           N  
ATOM    534  CA  THR    80      14.232 -45.724  28.702  1.00  0.00           C  
ATOM    535  C   THR    80      13.904 -45.272  27.293  1.00  0.00           C  
ATOM    536  O   THR    80      13.769 -46.099  26.390  1.00  0.00           O  
ATOM    537  CB  THR    80      12.943 -46.230  29.325  1.00  0.00           C  
ATOM    538  OG1 THR    80      11.961 -45.205  29.314  1.00  0.00           O  
ATOM    539  CG2 THR    80      13.214 -46.661  30.777  1.00  0.00           C  
ATOM    540  N   SER    81      13.749 -43.957  27.127  1.00  0.00           N  
ATOM    541  CA  SER    81      13.395 -43.349  25.840  1.00  0.00           C  
ATOM    542  C   SER    81      14.599 -43.294  24.883  1.00  0.00           C  
ATOM    543  O   SER    81      15.566 -42.556  25.108  1.00  0.00           O  
ATOM    544  CB  SER    81      12.767 -41.962  26.058  1.00  0.00           C  
ATOM    545  OG  SER    81      12.522 -41.335  24.808  1.00  0.00           O  
ATOM    546  N   PRO    82      14.536 -44.092  23.820  1.00  0.00           N  
ATOM    547  CA  PRO    82      15.682 -44.298  22.948  1.00  0.00           C  
ATOM    548  C   PRO    82      15.750 -43.460  21.682  1.00  0.00           C  
ATOM    549  O   PRO    82      16.796 -43.403  21.023  1.00  0.00           O  
ATOM    550  CB  PRO    82      15.562 -45.784  22.598  1.00  0.00           C  
ATOM    551  CG  PRO    82      14.117 -46.263  22.454  1.00  0.00           C  
ATOM    552  CD  PRO    82      13.155 -45.616  23.455  1.00  0.00           C  
ATOM    553  N   THR    83      14.641 -42.823  21.324  1.00  0.00           N  
ATOM    554  CA  THR    83      14.619 -41.956  20.159  1.00  0.00           C  
ATOM    555  C   THR    83      13.884 -42.522  18.958  1.00  0.00           C  
ATOM    556  O   THR    83      12.677 -42.338  18.820  1.00  0.00           O  
ATOM    557  CB  THR    83      16.059 -41.611  19.733  1.00  0.00           C  
ATOM    558  OG1 THR    83      16.734 -40.943  20.789  1.00  0.00           O  
ATOM    559  CG2 THR    83      16.019 -40.698  18.496  1.00  0.00           C  
ATOM    560  N   GLN    84      14.610 -43.189  18.069  1.00  0.00           N  
ATOM    561  CA  GLN    84      13.977 -43.851  16.941  1.00  0.00           C  
ATOM    562  C   GLN    84      13.183 -45.017  17.502  1.00  0.00           C  
ATOM    563  O   GLN    84      13.679 -46.140  17.550  1.00  0.00           O  
ATOM    564  CB  GLN    84      15.028 -44.354  15.951  1.00  0.00           C  
ATOM    565  CG  GLN    84      15.890 -43.238  15.356  1.00  0.00           C  
ATOM    566  CD  GLN    84      14.974 -42.295  14.589  1.00  0.00           C  
ATOM    567  OE1 GLN    84      14.189 -42.723  13.744  1.00  0.00           O  
ATOM    568  NE2 GLN    84      15.023 -40.960  14.842  1.00  0.00           N  
ATOM    569  N   GLU    85      11.958 -44.742  17.943  1.00  0.00           N  
ATOM    570  CA  GLU    85      11.163 -45.720  18.688  1.00  0.00           C  
ATOM    571  C   GLU    85      10.389 -46.636  17.750  1.00  0.00           C  
ATOM    572  O   GLU    85       9.486 -46.196  17.033  1.00  0.00           O  
ATOM    573  CB  GLU    85      10.196 -45.016  19.655  1.00  0.00           C  
ATOM    574  CG  GLU    85       9.839 -45.816  20.907  1.00  0.00           C  
ATOM    575  CD  GLU    85      10.712 -45.467  22.116  1.00  0.00           C  
ATOM    576  OE1 GLU    85      11.336 -44.385  22.111  1.00  0.00           O  
ATOM    577  OE2 GLU    85      10.764 -46.270  23.077  1.00  0.00           O  
ATOM    578  N   SER    86      10.759 -47.913  17.749  1.00  0.00           N  
ATOM    579  CA  SER    86      10.036 -48.917  16.985  1.00  0.00           C  
ATOM    580  C   SER    86       8.962 -49.492  17.891  1.00  0.00           C  
ATOM    581  O   SER    86       9.208 -49.748  19.073  1.00  0.00           O  
ATOM    582  CB  SER    86      10.972 -50.050  16.557  1.00  0.00           C  
ATOM    583  OG  SER    86      10.234 -51.072  15.903  1.00  0.00           O  
ATOM    584  N   CYS    87       7.766 -49.687  17.352  1.00  0.00           N  
ATOM    585  CA  CYS    87       6.770 -50.487  18.049  1.00  0.00           C  
ATOM    586  C   CYS    87       7.244 -51.940  18.040  1.00  0.00           C  
ATOM    587  O   CYS    87       7.688 -52.442  17.018  1.00  0.00           O  
ATOM    588  CB  CYS    87       5.422 -50.355  17.372  1.00  0.00           C  
ATOM    589  SG  CYS    87       4.412 -51.115  18.018  1.00  0.00           S  
ATOM    590  N   THR    88       7.196 -52.601  19.186  1.00  0.00           N  
ATOM    591  CA  THR    88       7.752 -53.934  19.316  1.00  0.00           C  
ATOM    592  C   THR    88       6.948 -54.629  20.368  1.00  0.00           C  
ATOM    593  O   THR    88       6.316 -53.982  21.188  1.00  0.00           O  
ATOM    594  CB  THR    88       9.195 -53.908  19.829  1.00  0.00           C  
ATOM    595  OG1 THR    88       9.218 -53.319  21.130  1.00  0.00           O  
ATOM    596  CG2 THR    88      10.096 -53.104  18.914  1.00  0.00           C  
ATOM    597  N   VAL    89       6.970 -55.950  20.356  1.00  0.00           N  
ATOM    598  CA  VAL    89       6.300 -56.709  21.394  1.00  0.00           C  
ATOM    599  C   VAL    89       7.322 -57.501  22.175  1.00  0.00           C  
ATOM    600  O   VAL    89       8.087 -58.266  21.599  1.00  0.00           O  
ATOM    601  CB  VAL    89       5.249 -57.648  20.816  1.00  0.00           C  
ATOM    602  CG1 VAL    89       4.541 -58.497  21.874  1.00  0.00           C  
ATOM    603  CG2 VAL    89       4.127 -56.922  20.069  1.00  0.00           C  
ATOM    604  N   GLY    90       7.343 -57.309  23.487  1.00  0.00           N  
ATOM    605  CA  GLY    90       8.292 -58.016  24.332  1.00  0.00           C  
ATOM    606  C   GLY    90       8.608 -57.359  25.660  1.00  0.00           C  
ATOM    607  O   GLY    90       7.835 -56.551  26.194  1.00  0.00           O  
ATOM    608  N   VAL    91       9.768 -57.711  26.199  1.00  0.00           N  
ATOM    609  CA  VAL    91      10.147 -57.257  27.525  1.00  0.00           C  
ATOM    610  C   VAL    91      11.541 -56.652  27.510  1.00  0.00           C  
ATOM    611  O   VAL    91      12.470 -57.231  26.941  1.00  0.00           O  
ATOM    612  CB  VAL    91      10.097 -58.416  28.527  1.00  0.00           C  
ATOM    613  CG1 VAL    91      10.519 -58.018  29.942  1.00  0.00           C  
ATOM    614  CG2 VAL    91       8.704 -59.030  28.681  1.00  0.00           C  
ATOM    615  N   TRP    92      11.678 -55.476  28.117  1.00  0.00           N  
ATOM    616  CA  TRP    92      12.983 -54.861  28.332  1.00  0.00           C  
ATOM    617  C   TRP    92      13.202 -54.816  29.842  1.00  0.00           C  
ATOM    618  O   TRP    92      12.264 -54.527  30.598  1.00  0.00           O  
ATOM    619  CB  TRP    92      13.038 -53.431  27.748  1.00  0.00           C  
ATOM    620  CG  TRP    92      12.953 -53.379  26.242  1.00  0.00           C  
ATOM    621  CD1 TRP    92      12.774 -54.395  25.348  1.00  0.00           C  
ATOM    622  CD2 TRP    92      13.047 -52.212  25.412  1.00  0.00           C  
ATOM    623  NE1 TRP    92      12.745 -54.004  24.089  1.00  0.00           N  
ATOM    624  CE2 TRP    92      12.911 -52.644  24.066  1.00  0.00           C  
ATOM    625  CE3 TRP    92      13.231 -50.838  25.671  1.00  0.00           C  
ATOM    626  CZ2 TRP    92      12.955 -51.742  22.968  1.00  0.00           C  
ATOM    627  CZ3 TRP    92      13.276 -49.926  24.574  1.00  0.00           C  
ATOM    628  CH2 TRP    92      13.138 -50.393  23.242  1.00  0.00           C  
ATOM    629  N   ALA    93      14.357 -55.281  30.299  1.00  0.00           N  
ATOM    630  CA  ALA    93      14.641 -55.195  31.716  1.00  0.00           C  
ATOM    631  C   ALA    93      15.862 -54.295  31.881  1.00  0.00           C  
ATOM    632  O   ALA    93      16.911 -54.486  31.260  1.00  0.00           O  
ATOM    633  CB  ALA    93      14.926 -56.550  32.354  1.00  0.00           C  
ATOM    634  N   ALA    94      15.719 -53.289  32.742  1.00  0.00           N  
ATOM    635  CA  ALA    94      16.790 -52.345  33.022  1.00  0.00           C  
ATOM    636  C   ALA    94      17.120 -52.479  34.496  1.00  0.00           C  
ATOM    637  O   ALA    94      16.287 -52.860  35.324  1.00  0.00           O  
ATOM    638  CB  ALA    94      16.414 -50.899  32.717  1.00  0.00           C  
ATOM    639  N   TYR    95      18.358 -52.162  34.839  1.00  0.00           N  
ATOM    640  CA  TYR    95      18.826 -52.271  36.201  1.00  0.00           C  
ATOM    641  C   TYR    95      19.610 -51.015  36.591  1.00  0.00           C  
ATOM    642  O   TYR    95      20.441 -50.510  35.831  1.00  0.00           O  
ATOM    643  CB  TYR    95      19.856 -53.291  36.707  1.00  0.00           C  
ATOM    644  CG  TYR    95      19.269 -54.648  36.522  1.00  0.00           C  
ATOM    645  CD1 TYR    95      19.477 -55.340  35.322  1.00  0.00           C  
ATOM    646  CD2 TYR    95      18.506 -55.268  37.536  1.00  0.00           C  
ATOM    647  CE1 TYR    95      18.942 -56.626  35.111  1.00  0.00           C  
ATOM    648  CE2 TYR    95      17.954 -56.575  37.338  1.00  0.00           C  
ATOM    649  CZ  TYR    95      18.185 -57.238  36.116  1.00  0.00           C  
ATOM    650  OH  TYR    95      17.670 -58.495  35.878  1.00  0.00           O  
ATOM    651  N   ASP    96      19.354 -50.494  37.787  1.00  0.00           N  
ATOM    652  CA  ASP    96      20.088 -49.316  38.240  1.00  0.00           C  
ATOM    653  C   ASP    96      21.521 -49.697  38.589  1.00  0.00           C  
ATOM    654  O   ASP    96      21.812 -50.836  38.961  1.00  0.00           O  
ATOM    655  CB  ASP    96      19.569 -48.611  39.496  1.00  0.00           C  
ATOM    656  CG  ASP    96      18.283 -47.884  39.129  1.00  0.00           C  
ATOM    657  OD1 ASP    96      17.985 -47.790  37.910  1.00  0.00           O  
ATOM    658  OD2 ASP    96      17.584 -47.412  40.066  1.00  0.00           O  
ATOM    659  N   PRO    97      22.445 -48.747  38.475  1.00  0.00           N  
ATOM    660  CA  PRO    97      23.833 -49.043  38.800  1.00  0.00           C  
ATOM    661  C   PRO    97      23.895 -49.564  40.241  1.00  0.00           C  
ATOM    662  O   PRO    97      24.685 -50.455  40.568  1.00  0.00           O  
ATOM    663  CB  PRO    97      25.198 -48.550  39.289  1.00  0.00           C  
ATOM    664  CG  PRO    97      25.456 -47.072  38.989  1.00  0.00           C  
ATOM    665  CD  PRO    97      24.216 -46.189  39.145  1.00  0.00           C  
ATOM    666  N   VAL    98      23.061 -49.016  41.127  1.00  0.00           N  
ATOM    667  CA  VAL    98      22.960 -49.537  42.498  1.00  0.00           C  
ATOM    668  C   VAL    98      21.969 -50.668  42.215  1.00  0.00           C  
ATOM    669  O   VAL    98      20.752 -50.470  42.134  1.00  0.00           O  
ATOM    670  CB  VAL    98      22.309 -49.305  43.878  1.00  0.00           C  
ATOM    671  CG1 VAL    98      22.684 -50.365  44.915  1.00  0.00           C  
ATOM    672  CG2 VAL    98      22.690 -47.968  44.516  1.00  0.00           C  
ATOM    673  N   HIS    99      22.502 -51.879  42.062  1.00  0.00           N  
ATOM    674  CA  HIS    99      21.730 -53.062  41.656  1.00  0.00           C  
ATOM    675  C   HIS    99      20.637 -53.692  42.503  1.00  0.00           C  
ATOM    676  O   HIS    99      20.490 -54.917  42.544  1.00  0.00           O  
ATOM    677  CB  HIS    99      22.499 -54.361  41.388  1.00  0.00           C  
ATOM    678  CG  HIS    99      23.447 -54.253  40.231  1.00  0.00           C  
ATOM    679  ND1 HIS    99      23.048 -54.181  38.911  1.00  0.00           N  
ATOM    680  CD2 HIS    99      24.799 -54.201  40.193  1.00  0.00           C  
ATOM    681  CE1 HIS    99      24.078 -54.090  38.125  1.00  0.00           C  
ATOM    682  NE2 HIS    99      25.166 -54.101  38.873  1.00  0.00           N  
ATOM    683  N   LYS   100      19.848 -52.883  43.197  1.00  0.00           N  
ATOM    684  CA  LYS   100      18.763 -53.453  43.988  1.00  0.00           C  
ATOM    685  C   LYS   100      17.415 -52.919  43.535  1.00  0.00           C  
ATOM    686  O   LYS   100      16.405 -52.999  44.239  1.00  0.00           O  
ATOM    687  CB  LYS   100      18.655 -53.191  45.494  1.00  0.00           C  
ATOM    688  CG  LYS   100      19.819 -53.771  46.299  1.00  0.00           C  
ATOM    689  CD  LYS   100      19.708 -53.522  47.804  1.00  0.00           C  
ATOM    690  CE  LYS   100      20.938 -53.976  48.593  1.00  0.00           C  
ATOM    691  NZ  LYS   100      20.753 -53.683  50.032  1.00  0.00           N  
ATOM    692  N   VAL   101      17.397 -52.364  42.331  1.00  0.00           N  
ATOM    693  CA  VAL   101      16.175 -51.833  41.755  1.00  0.00           C  
ATOM    694  C   VAL   101      16.187 -52.059  40.241  1.00  0.00           C  
ATOM    695  O   VAL   101      17.026 -51.516  39.518  1.00  0.00           O  
ATOM    696  CB  VAL   101      15.448 -50.511  41.425  1.00  0.00           C  
ATOM    697  CG1 VAL   101      14.080 -50.714  40.771  1.00  0.00           C  
ATOM    698  CG2 VAL   101      15.179 -49.639  42.654  1.00  0.00           C  
ATOM    699  N   ALA   102      15.260 -52.864  39.739  1.00  0.00           N  
ATOM    700  CA  ALA   102      15.211 -53.112  38.302  1.00  0.00           C  
ATOM    701  C   ALA   102      13.795 -52.912  37.805  1.00  0.00           C  
ATOM    702  O   ALA   102      12.813 -53.051  38.541  1.00  0.00           O  
ATOM    703  CB  ALA   102      15.663 -54.520  37.933  1.00  0.00           C  
ATOM    704  N   VAL   103      13.680 -52.580  36.528  1.00  0.00           N  
ATOM    705  CA  VAL   103      12.388 -52.346  35.909  1.00  0.00           C  
ATOM    706  C   VAL   103      12.276 -53.073  34.579  1.00  0.00           C  
ATOM    707  O   VAL   103      13.130 -52.961  33.695  1.00  0.00           O  
ATOM    708  CB  VAL   103      11.545 -51.253  35.217  1.00  0.00           C  
ATOM    709  CG1 VAL   103      10.174 -51.745  34.748  1.00  0.00           C  
ATOM    710  CG2 VAL   103      11.251 -50.049  36.114  1.00  0.00           C  
ATOM    711  N   ILE   104      11.202 -53.833  34.430  1.00  0.00           N  
ATOM    712  CA  ILE   104      10.954 -54.531  33.185  1.00  0.00           C  
ATOM    713  C   ILE   104       9.792 -53.846  32.480  1.00  0.00           C  
ATOM    714  O   ILE   104       8.675 -53.759  32.996  1.00  0.00           O  
ATOM    715  CB  ILE   104      10.413 -55.947  32.887  1.00  0.00           C  
ATOM    716  CG1 ILE   104      11.285 -57.073  33.468  1.00  0.00           C  
ATOM    717  CG2 ILE   104      10.304 -56.258  31.384  1.00  0.00           C  
ATOM    718  CD1 ILE   104      10.644 -58.456  33.363  1.00  0.00           C  
ATOM    719  N   ASP   105      10.058 -53.243  31.270  1.00  0.00           N  
ATOM    720  CA  ASP   105       9.010 -52.698  30.431  1.00  0.00           C  
ATOM    721  C   ASP   105       8.373 -53.839  29.660  1.00  0.00           C  
ATOM    722  O   ASP   105       9.062 -54.631  29.023  1.00  0.00           O  
ATOM    723  CB  ASP   105       9.592 -51.689  29.459  1.00  0.00           C  
ATOM    724  CG  ASP   105       8.542 -51.102  28.553  1.00  0.00           C  
ATOM    725  OD1 ASP   105       8.199 -49.914  28.727  1.00  0.00           O  
ATOM    726  OD2 ASP   105       8.057 -51.840  27.668  1.00  0.00           O  
ATOM    727  N   THR   106       7.054 -53.923  29.715  1.00  0.00           N  
ATOM    728  CA  THR   106       6.332 -55.006  29.066  1.00  0.00           C  
ATOM    729  C   THR   106       5.406 -54.408  28.039  1.00  0.00           C  
ATOM    730  O   THR   106       4.446 -53.729  28.397  1.00  0.00           O  
ATOM    731  CB  THR   106       5.487 -55.800  30.079  1.00  0.00           C  
ATOM    732  OG1 THR   106       6.353 -56.481  30.996  1.00  0.00           O  
ATOM    733  CG2 THR   106       4.624 -56.812  29.376  1.00  0.00           C  
ATOM    734  N   GLU   107       5.671 -54.678  26.765  1.00  0.00           N  
ATOM    735  CA  GLU   107       4.968 -53.982  25.710  1.00  0.00           C  
ATOM    736  C   GLU   107       4.406 -54.892  24.626  1.00  0.00           C  
ATOM    737  O   GLU   107       5.052 -55.844  24.182  1.00  0.00           O  
ATOM    738  CB  GLU   107       5.885 -52.933  25.086  1.00  0.00           C  
ATOM    739  CG  GLU   107       5.218 -52.124  23.971  1.00  0.00           C  
ATOM    740  CD  GLU   107       6.195 -51.049  23.522  1.00  0.00           C  
ATOM    741  OE1 GLU   107       7.302 -51.416  23.045  1.00  0.00           O  
ATOM    742  OE2 GLU   107       5.848 -49.844  23.647  1.00  0.00           O  
ATOM    743  N   GLY   108       3.198 -54.567  24.183  1.00  0.00           N  
ATOM    744  CA  GLY   108       2.569 -55.303  23.109  1.00  0.00           C  
ATOM    745  C   GLY   108       1.662 -54.442  22.258  1.00  0.00           C  
ATOM    746  O   GLY   108       1.223 -53.371  22.673  1.00  0.00           O  
ATOM    747  N   LEU   109       1.381 -54.908  21.050  1.00  0.00           N  
ATOM    748  CA  LEU   109       0.490 -54.177  20.173  1.00  0.00           C  
ATOM    749  C   LEU   109      -0.797 -54.971  19.991  1.00  0.00           C  
ATOM    750  O   LEU   109      -0.788 -56.211  19.985  1.00  0.00           O  
ATOM    751  CB  LEU   109       1.164 -53.840  18.824  1.00  0.00           C  
ATOM    752  CG  LEU   109       2.437 -53.004  18.971  1.00  0.00           C  
ATOM    753  CD1 LEU   109       3.176 -52.719  17.664  1.00  0.00           C  
ATOM    754  CD2 LEU   109       2.230 -51.613  19.571  1.00  0.00           C  
ATOM    755  N   LEU   110      -1.906 -54.253  19.859  1.00  0.00           N  
ATOM    756  CA  LEU   110      -3.210 -54.898  19.802  1.00  0.00           C  
ATOM    757  C   LEU   110      -3.991 -54.394  18.606  1.00  0.00           C  
ATOM    758  O   LEU   110      -4.984 -53.686  18.752  1.00  0.00           O  
ATOM    759  CB  LEU   110      -3.960 -54.648  21.109  1.00  0.00           C  
ATOM    760  CG  LEU   110      -5.250 -55.461  21.237  1.00  0.00           C  
ATOM    761  CD1 LEU   110      -5.065 -56.977  21.184  1.00  0.00           C  
ATOM    762  CD2 LEU   110      -6.025 -55.243  22.536  1.00  0.00           C  
ATOM    763  N   GLY   111      -3.514 -54.760  17.419  1.00  0.00           N  
ATOM    764  CA  GLY   111      -4.036 -54.228  16.166  1.00  0.00           C  
ATOM    765  C   GLY   111      -4.677 -55.299  15.297  1.00  0.00           C  
ATOM    766  O   GLY   111      -5.053 -55.024  14.163  1.00  0.00           O  
ATOM    767  N   ALA   112      -4.796 -56.515  15.813  1.00  0.00           N  
ATOM    768  CA  ALA   112      -5.277 -57.618  14.999  1.00  0.00           C  
ATOM    769  C   ALA   112      -5.261 -58.922  15.766  1.00  0.00           C  
ATOM    770  O   ALA   112      -4.465 -59.098  16.682  1.00  0.00           O  
ATOM    771  CB  ALA   112      -4.399 -57.783  13.761  1.00  0.00           C  
ATOM    772  N   THR   113      -6.123 -59.854  15.372  1.00  0.00           N  
ATOM    773  CA  THR   113      -6.269 -61.088  16.132  1.00  0.00           C  
ATOM    774  C   THR   113      -4.997 -61.921  16.093  1.00  0.00           C  
ATOM    775  O   THR   113      -4.805 -62.810  16.923  1.00  0.00           O  
ATOM    776  CB  THR   113      -7.500 -61.892  15.691  1.00  0.00           C  
ATOM    777  OG1 THR   113      -7.386 -62.245  14.321  1.00  0.00           O  
ATOM    778  CG2 THR   113      -8.764 -61.039  15.894  1.00  0.00           C  
ATOM    779  N   VAL   114      -4.112 -61.617  15.148  1.00  0.00           N  
ATOM    780  CA  VAL   114      -2.813 -62.287  15.105  1.00  0.00           C  
ATOM    781  C   VAL   114      -1.865 -61.756  16.188  1.00  0.00           C  
ATOM    782  O   VAL   114      -1.259 -62.532  16.937  1.00  0.00           O  
ATOM    783  CB  VAL   114      -2.176 -62.183  13.715  1.00  0.00           C  
ATOM    784  CG1 VAL   114      -0.757 -62.752  13.650  1.00  0.00           C  
ATOM    785  CG2 VAL   114      -2.955 -62.929  12.629  1.00  0.00           C  
ATOM    786  N   ASN   115      -1.742 -60.437  16.288  1.00  0.00           N  
ATOM    787  CA  ASN   115      -0.837 -59.880  17.278  1.00  0.00           C  
ATOM    788  C   ASN   115      -1.359 -60.002  18.705  1.00  0.00           C  
ATOM    789  O   ASN   115      -0.582 -59.922  19.656  1.00  0.00           O  
ATOM    790  CB  ASN   115      -0.473 -58.424  16.986  1.00  0.00           C  
ATOM    791  CG  ASN   115       0.463 -58.405  15.785  1.00  0.00           C  
ATOM    792  OD1 ASN   115       1.092 -59.409  15.457  1.00  0.00           O  
ATOM    793  ND2 ASN   115       0.605 -57.260  15.065  1.00  0.00           N  
ATOM    794  N   LEU   116      -2.664 -60.198  18.856  1.00  0.00           N  
ATOM    795  CA  LEU   116      -3.239 -60.399  20.183  1.00  0.00           C  
ATOM    796  C   LEU   116      -2.622 -61.607  20.882  1.00  0.00           C  
ATOM    797  O   LEU   116      -2.162 -61.496  22.023  1.00  0.00           O  
ATOM    798  CB  LEU   116      -4.761 -60.553  20.114  1.00  0.00           C  
ATOM    799  CG  LEU   116      -5.494 -60.632  21.455  1.00  0.00           C  
ATOM    800  CD1 LEU   116      -4.775 -59.826  22.528  1.00  0.00           C  
ATOM    801  CD2 LEU   116      -6.917 -60.153  21.301  1.00  0.00           C  
ATOM    802  N   SER   117      -2.615 -62.750  20.197  1.00  0.00           N  
ATOM    803  CA  SER   117      -1.990 -63.963  20.722  1.00  0.00           C  
ATOM    804  C   SER   117      -0.584 -63.698  21.288  1.00  0.00           C  
ATOM    805  O   SER   117      -0.275 -64.116  22.397  1.00  0.00           O  
ATOM    806  CB  SER   117      -1.934 -65.048  19.645  1.00  0.00           C  
ATOM    807  OG  SER   117      -3.247 -65.478  19.318  1.00  0.00           O  
ATOM    808  N   GLN   118       0.252 -62.989  20.530  1.00  0.00           N  
ATOM    809  CA  GLN   118       1.641 -62.734  20.913  1.00  0.00           C  
ATOM    810  C   GLN   118       1.748 -61.844  22.149  1.00  0.00           C  
ATOM    811  O   GLN   118       2.449 -62.155  23.112  1.00  0.00           O  
ATOM    812  CB  GLN   118       2.393 -62.081  19.754  1.00  0.00           C  
ATOM    813  CG  GLN   118       2.627 -63.024  18.572  1.00  0.00           C  
ATOM    814  CD  GLN   118       3.242 -62.213  17.438  1.00  0.00           C  
ATOM    815  OE1 GLN   118       3.368 -60.993  17.529  1.00  0.00           O  
ATOM    816  NE2 GLN   118       3.657 -62.847  16.310  1.00  0.00           N  
ATOM    817  N   ARG   119       1.050 -60.725  22.110  1.00  0.00           N  
ATOM    818  CA  ARG   119       0.997 -59.834  23.244  1.00  0.00           C  
ATOM    819  C   ARG   119       0.523 -60.559  24.488  1.00  0.00           C  
ATOM    820  O   ARG   119       1.115 -60.424  25.566  1.00  0.00           O  
ATOM    821  CB  ARG   119       0.069 -58.677  22.924  1.00  0.00           C  
ATOM    822  CG  ARG   119      -0.051 -57.660  24.060  1.00  0.00           C  
ATOM    823  CD  ARG   119      -0.941 -56.463  23.719  1.00  0.00           C  
ATOM    824  NE  ARG   119      -0.979 -55.576  24.916  1.00  0.00           N  
ATOM    825  CZ  ARG   119      -1.715 -54.427  24.892  1.00  0.00           C  
ATOM    826  NH1 ARG   119      -2.306 -54.338  23.664  1.00  0.00           N  
ATOM    827  NH2 ARG   119      -1.572 -53.816  26.103  1.00  0.00           N  
ATOM    828  N   THR   120      -0.548 -61.332  24.334  1.00  0.00           N  
ATOM    829  CA  THR   120      -1.129 -62.065  25.451  1.00  0.00           C  
ATOM    830  C   THR   120      -0.128 -63.047  26.077  1.00  0.00           C  
ATOM    831  O   THR   120      -0.018 -63.149  27.304  1.00  0.00           O  
ATOM    832  CB  THR   120      -2.377 -62.780  25.012  1.00  0.00           C  
ATOM    833  OG1 THR   120      -3.345 -61.842  24.566  1.00  0.00           O  
ATOM    834  CG2 THR   120      -2.948 -63.580  26.194  1.00  0.00           C  
ATOM    835  N   ARG   121       0.624 -63.757  25.248  1.00  0.00           N  
ATOM    836  CA  ARG   121       1.669 -64.594  25.808  1.00  0.00           C  
ATOM    837  C   ARG   121       2.877 -63.802  26.375  1.00  0.00           C  
ATOM    838  O   ARG   121       3.446 -64.198  27.390  1.00  0.00           O  
ATOM    839  CB  ARG   121       2.049 -65.801  24.877  1.00  0.00           C  
ATOM    840  CG  ARG   121       0.966 -66.880  24.806  1.00  0.00           C  
ATOM    841  CD  ARG   121       1.299 -68.019  23.839  1.00  0.00           C  
ATOM    842  NE  ARG   121       0.163 -68.982  23.872  1.00  0.00           N  
ATOM    843  CZ  ARG   121       0.158 -70.061  23.037  1.00  0.00           C  
ATOM    844  NH1 ARG   121       1.299 -70.013  22.288  1.00  0.00           N  
ATOM    845  NH2 ARG   121      -0.986 -70.767  23.275  1.00  0.00           N  
ATOM    846  N   LEU   122       3.251 -62.684  25.754  1.00  0.00           N  
ATOM    847  CA  LEU   122       4.259 -61.794  26.353  1.00  0.00           C  
ATOM    848  C   LEU   122       3.786 -61.182  27.700  1.00  0.00           C  
ATOM    849  O   LEU   122       4.563 -61.068  28.659  1.00  0.00           O  
ATOM    850  CB  LEU   122       4.671 -60.658  25.396  1.00  0.00           C  
ATOM    851  CG  LEU   122       5.480 -61.140  24.190  1.00  0.00           C  
ATOM    852  CD1 LEU   122       5.755 -60.075  23.131  1.00  0.00           C  
ATOM    853  CD2 LEU   122       6.871 -61.680  24.519  1.00  0.00           C  
ATOM    854  N   LEU   123       2.517 -60.788  27.775  1.00  0.00           N  
ATOM    855  CA  LEU   123       1.977 -60.314  29.047  1.00  0.00           C  
ATOM    856  C   LEU   123       1.839 -61.423  30.095  1.00  0.00           C  
ATOM    857  O   LEU   123       1.918 -61.161  31.288  1.00  0.00           O  
ATOM    858  CB  LEU   123       0.628 -59.605  28.868  1.00  0.00           C  
ATOM    859  CG  LEU   123       0.096 -58.972  30.156  1.00  0.00           C  
ATOM    860  CD1 LEU   123       1.003 -57.907  30.773  1.00  0.00           C  
ATOM    861  CD2 LEU   123      -1.247 -58.256  30.017  1.00  0.00           C  
ATOM    862  N   LEU   124       1.607 -62.655  29.663  1.00  0.00           N  
ATOM    863  CA  LEU   124       1.506 -63.748  30.621  1.00  0.00           C  
ATOM    864  C   LEU   124       2.888 -63.970  31.243  1.00  0.00           C  
ATOM    865  O   LEU   124       3.049 -63.869  32.460  1.00  0.00           O  
ATOM    866  CB  LEU   124       0.973 -65.009  29.960  1.00  0.00           C  
ATOM    867  CG  LEU   124      -0.497 -64.906  29.549  1.00  0.00           C  
ATOM    868  CD1 LEU   124      -1.030 -66.097  28.754  1.00  0.00           C  
ATOM    869  CD2 LEU   124      -1.485 -64.784  30.709  1.00  0.00           C  
ATOM    870  N   LYS   125       3.889 -64.221  30.402  1.00  0.00           N  
ATOM    871  CA  LYS   125       5.269 -64.297  30.864  1.00  0.00           C  
ATOM    872  C   LYS   125       5.660 -63.147  31.812  1.00  0.00           C  
ATOM    873  O   LYS   125       6.237 -63.373  32.878  1.00  0.00           O  
ATOM    874  CB  LYS   125       6.238 -64.368  29.685  1.00  0.00           C  
ATOM    875  CG  LYS   125       6.182 -65.696  28.928  1.00  0.00           C  
ATOM    876  CD  LYS   125       7.172 -65.781  27.765  1.00  0.00           C  
ATOM    877  CE  LYS   125       7.131 -67.118  27.023  1.00  0.00           C  
ATOM    878  NZ  LYS   125       8.078 -67.093  25.884  1.00  0.00           N  
ATOM    879  N   VAL   126       5.432 -61.958  31.394  1.00  0.00           N  
ATOM    880  CA  VAL   126       5.761 -60.792  32.216  1.00  0.00           C  
ATOM    881  C   VAL   126       5.021 -60.820  33.543  1.00  0.00           C  
ATOM    882  O   VAL   126       5.590 -60.576  34.611  1.00  0.00           O  
ATOM    883  CB  VAL   126       5.558 -59.264  32.304  1.00  0.00           C  
ATOM    884  CG1 VAL   126       6.060 -58.656  33.615  1.00  0.00           C  
ATOM    885  CG2 VAL   126       6.281 -58.488  31.201  1.00  0.00           C  
ATOM    886  N   LEU   127       3.727 -61.122  33.489  1.00  0.00           N  
ATOM    887  CA  LEU   127       2.932 -61.194  34.705  1.00  0.00           C  
ATOM    888  C   LEU   127       3.450 -62.291  35.622  1.00  0.00           C  
ATOM    889  O   LEU   127       3.516 -62.133  36.844  1.00  0.00           O  
ATOM    890  CB  LEU   127       1.447 -61.569  34.669  1.00  0.00           C  
ATOM    891  CG  LEU   127       0.785 -61.573  36.048  1.00  0.00           C  
ATOM    892  CD1 LEU   127       0.791 -60.227  36.771  1.00  0.00           C  
ATOM    893  CD2 LEU   127      -0.690 -61.973  36.055  1.00  0.00           C  
ATOM    894  N   ALA   128       3.830 -63.426  35.048  1.00  0.00           N  
ATOM    895  CA  ALA   128       4.331 -64.538  35.858  1.00  0.00           C  
ATOM    896  C   ALA   128       5.656 -64.222  36.550  1.00  0.00           C  
ATOM    897  O   ALA   128       5.898 -64.600  37.699  1.00  0.00           O  
ATOM    898  CB  ALA   128       4.535 -65.798  35.023  1.00  0.00           C  
ATOM    899  N   ILE   129       6.528 -63.516  35.846  1.00  0.00           N  
ATOM    900  CA  ILE   129       7.838 -63.162  36.376  1.00  0.00           C  
ATOM    901  C   ILE   129       7.813 -62.048  37.415  1.00  0.00           C  
ATOM    902  O   ILE   129       8.664 -61.973  38.307  1.00  0.00           O  
ATOM    903  CB  ILE   129       9.066 -62.527  35.686  1.00  0.00           C  
ATOM    904  CG1 ILE   129       9.732 -63.449  34.651  1.00  0.00           C  
ATOM    905  CG2 ILE   129      10.189 -62.143  36.664  1.00  0.00           C  
ATOM    906  CD1 ILE   129      10.771 -62.740  33.784  1.00  0.00           C  
ATOM    907  N   SER   130       6.833 -61.165  37.311  1.00  0.00           N  
ATOM    908  CA  SER   130       6.758 -60.024  38.213  1.00  0.00           C  
ATOM    909  C   SER   130       6.254 -60.248  39.634  1.00  0.00           C  
ATOM    910  O   SER   130       5.655 -61.271  39.974  1.00  0.00           O  
ATOM    911  CB  SER   130       5.859 -58.800  38.015  1.00  0.00           C  
ATOM    912  OG  SER   130       6.239 -58.101  36.839  1.00  0.00           O  
ATOM    913  N   ASP   131       6.508 -59.253  40.479  1.00  0.00           N  
ATOM    914  CA  ASP   131       5.981 -59.245  41.837  1.00  0.00           C  
ATOM    915  C   ASP   131       4.820 -58.261  41.729  1.00  0.00           C  
ATOM    916  O   ASP   131       3.700 -58.507  42.186  1.00  0.00           O  
ATOM    917  CB  ASP   131       6.874 -58.741  42.975  1.00  0.00           C  
ATOM    918  CG  ASP   131       7.950 -59.787  43.227  1.00  0.00           C  
ATOM    919  OD1 ASP   131       7.773 -60.944  42.758  1.00  0.00           O  
ATOM    920  OD2 ASP   131       8.964 -59.445  43.892  1.00  0.00           O  
ATOM    921  N   LEU   132       5.095 -57.143  41.087  1.00  0.00           N  
ATOM    922  CA  LEU   132       4.127 -56.088  40.864  1.00  0.00           C  
ATOM    923  C   LEU   132       3.969 -55.889  39.354  1.00  0.00           C  
ATOM    924  O   LEU   132       4.938 -55.583  38.664  1.00  0.00           O  
ATOM    925  CB  LEU   132       4.569 -54.752  41.473  1.00  0.00           C  
ATOM    926  CG  LEU   132       3.596 -53.605  41.198  1.00  0.00           C  
ATOM    927  CD1 LEU   132       2.209 -53.771  41.820  1.00  0.00           C  
ATOM    928  CD2 LEU   132       4.049 -52.237  41.704  1.00  0.00           C  
ATOM    929  N   VAL   133       2.758 -56.081  38.844  1.00  0.00           N  
ATOM    930  CA  VAL   133       2.440 -55.775  37.447  1.00  0.00           C  
ATOM    931  C   VAL   133       1.618 -54.486  37.384  1.00  0.00           C  
ATOM    932  O   VAL   133       0.430 -54.473  37.740  1.00  0.00           O  
ATOM    933  CB  VAL   133       1.645 -56.926  36.822  1.00  0.00           C  
ATOM    934  CG1 VAL   133       1.265 -56.683  35.360  1.00  0.00           C  
ATOM    935  CG2 VAL   133       2.397 -58.258  36.823  1.00  0.00           C  
ATOM    936  N   ILE   134       2.241 -53.387  36.973  1.00  0.00           N  
ATOM    937  CA  ILE   134       1.499 -52.132  36.842  1.00  0.00           C  
ATOM    938  C   ILE   134       0.967 -52.002  35.402  1.00  0.00           C  
ATOM    939  O   ILE   134       1.708 -51.697  34.464  1.00  0.00           O  
ATOM    940  CB  ILE   134       2.316 -50.889  37.334  1.00  0.00           C  
ATOM    941  CG1 ILE   134       2.746 -50.983  38.808  1.00  0.00           C  
ATOM    942  CG2 ILE   134       1.541 -49.565  37.225  1.00  0.00           C  
ATOM    943  CD1 ILE   134       3.702 -49.871  39.235  1.00  0.00           C  
ATOM    944  N   TYR   135      -0.328 -52.289  35.262  1.00  0.00           N  
ATOM    945  CA  TYR   135      -1.058 -52.338  33.998  1.00  0.00           C  
ATOM    946  C   TYR   135      -1.412 -50.909  33.567  1.00  0.00           C  
ATOM    947  O   TYR   135      -2.290 -50.269  34.131  1.00  0.00           O  
ATOM    948  CB  TYR   135      -2.319 -53.183  34.206  1.00  0.00           C  
ATOM    949  CG  TYR   135      -3.046 -53.698  32.968  1.00  0.00           C  
ATOM    950  CD1 TYR   135      -4.432 -53.856  32.981  1.00  0.00           C  
ATOM    951  CD2 TYR   135      -2.361 -54.069  31.819  1.00  0.00           C  
ATOM    952  CE1 TYR   135      -5.110 -54.337  31.902  1.00  0.00           C  
ATOM    953  CE2 TYR   135      -3.041 -54.560  30.712  1.00  0.00           C  
ATOM    954  CZ  TYR   135      -4.417 -54.687  30.757  1.00  0.00           C  
ATOM    955  OH  TYR   135      -5.113 -55.163  29.659  1.00  0.00           O  
ATOM    956  N   ARG   136      -0.700 -50.409  32.569  1.00  0.00           N  
ATOM    957  CA  ARG   136      -0.762 -49.004  32.201  1.00  0.00           C  
ATOM    958  C   ARG   136      -1.822 -48.737  31.126  1.00  0.00           C  
ATOM    959  O   ARG   136      -1.579 -48.921  29.941  1.00  0.00           O  
ATOM    960  CB  ARG   136       0.633 -48.556  31.753  1.00  0.00           C  
ATOM    961  CG  ARG   136       1.696 -48.686  32.845  1.00  0.00           C  
ATOM    962  CD  ARG   136       1.400 -47.848  34.091  1.00  0.00           C  
ATOM    963  NE  ARG   136       1.482 -46.413  33.695  1.00  0.00           N  
ATOM    964  CZ  ARG   136       0.998 -45.447  34.530  1.00  0.00           C  
ATOM    965  NH1 ARG   136       0.505 -46.067  35.642  1.00  0.00           N  
ATOM    966  NH2 ARG   136       1.198 -44.239  33.926  1.00  0.00           N  
ATOM    967  N   THR   137      -3.002 -48.313  31.558  1.00  0.00           N  
ATOM    968  CA  THR   137      -4.117 -48.054  30.660  1.00  0.00           C  
ATOM    969  C   THR   137      -4.359 -46.556  30.439  1.00  0.00           C  
ATOM    970  O   THR   137      -3.927 -45.727  31.230  1.00  0.00           O  
ATOM    971  CB  THR   137      -5.376 -48.699  31.216  1.00  0.00           C  
ATOM    972  OG1 THR   137      -5.719 -48.108  32.460  1.00  0.00           O  
ATOM    973  CG2 THR   137      -5.130 -50.204  31.418  1.00  0.00           C  
ATOM    974  N   HIS   138      -5.078 -46.198  29.386  1.00  0.00           N  
ATOM    975  CA  HIS   138      -5.112 -44.795  29.031  1.00  0.00           C  
ATOM    976  C   HIS   138      -6.212 -43.982  29.660  1.00  0.00           C  
ATOM    977  O   HIS   138      -5.956 -43.213  30.612  1.00  0.00           O  
ATOM    978  CB  HIS   138      -5.042 -44.540  27.535  1.00  0.00           C  
ATOM    979  CG  HIS   138      -4.875 -43.089  27.195  1.00  0.00           C  
ATOM    980  ND1 HIS   138      -5.910 -42.176  27.175  1.00  0.00           N  
ATOM    981  CD2 HIS   138      -3.772 -42.378  26.859  1.00  0.00           C  
ATOM    982  CE1 HIS   138      -5.474 -40.996  26.853  1.00  0.00           C  
ATOM    983  NE2 HIS   138      -4.173 -41.081  26.651  1.00  0.00           N  
ATOM    984  N   ALA   139      -7.429 -44.049  29.158  1.00  0.00           N  
ATOM    985  CA  ALA   139      -8.352 -43.075  29.798  1.00  0.00           C  
ATOM    986  C   ALA   139      -9.271 -43.672  30.868  1.00  0.00           C  
ATOM    987  O   ALA   139      -9.768 -42.991  31.743  1.00  0.00           O  
ATOM    988  CB  ALA   139      -9.136 -42.250  28.781  1.00  0.00           C  
ATOM    989  N   ASP   140      -9.459 -44.972  30.790  1.00  0.00           N  
ATOM    990  CA  ASP   140     -10.423 -45.623  31.607  1.00  0.00           C  
ATOM    991  C   ASP   140     -10.072 -47.060  31.473  1.00  0.00           C  
ATOM    992  O   ASP   140      -9.041 -47.390  30.887  1.00  0.00           O  
ATOM    993  CB  ASP   140     -11.828 -45.366  31.079  1.00  0.00           C  
ATOM    994  CG  ASP   140     -12.805 -45.560  32.230  1.00  0.00           C  
ATOM    995  OD1 ASP   140     -12.377 -46.096  33.286  1.00  0.00           O  
ATOM    996  OD2 ASP   140     -13.994 -45.172  32.069  1.00  0.00           O  
ATOM    997  N   ARG   141     -10.909 -47.916  32.038  1.00  0.00           N  
ATOM    998  CA  ARG   141     -10.699 -49.335  31.944  1.00  0.00           C  
ATOM    999  C   ARG   141     -11.780 -49.851  31.026  1.00  0.00           C  
ATOM   1000  O   ARG   141     -12.907 -50.068  31.449  1.00  0.00           O  
ATOM   1001  CB  ARG   141     -10.778 -49.977  33.322  1.00  0.00           C  
ATOM   1002  CG  ARG   141     -10.435 -51.468  33.321  1.00  0.00           C  
ATOM   1003  CD  ARG   141     -10.424 -52.095  34.716  1.00  0.00           C  
ATOM   1004  NE  ARG   141     -11.824 -52.077  35.226  1.00  0.00           N  
ATOM   1005  CZ  ARG   141     -12.064 -52.195  36.565  1.00  0.00           C  
ATOM   1006  NH1 ARG   141     -10.859 -52.313  37.195  1.00  0.00           N  
ATOM   1007  NH2 ARG   141     -13.415 -52.149  36.751  1.00  0.00           N  
ATOM   1008  N   LEU   142     -11.433 -50.014  29.753  1.00  0.00           N  
ATOM   1009  CA  LEU   142     -12.405 -50.415  28.741  1.00  0.00           C  
ATOM   1010  C   LEU   142     -12.636 -51.930  28.750  1.00  0.00           C  
ATOM   1011  O   LEU   142     -11.827 -52.697  29.286  1.00  0.00           O  
ATOM   1012  CB  LEU   142     -11.950 -49.947  27.354  1.00  0.00           C  
ATOM   1013  CG  LEU   142     -11.850 -48.425  27.227  1.00  0.00           C  
ATOM   1014  CD1 LEU   142     -11.303 -47.924  25.891  1.00  0.00           C  
ATOM   1015  CD2 LEU   142     -13.174 -47.676  27.372  1.00  0.00           C  
ATOM   1016  N   HIS   143     -13.749 -52.350  28.159  1.00  0.00           N  
ATOM   1017  CA  HIS   143     -14.075 -53.766  28.077  1.00  0.00           C  
ATOM   1018  C   HIS   143     -12.917 -54.590  27.543  1.00  0.00           C  
ATOM   1019  O   HIS   143     -12.652 -55.678  28.039  1.00  0.00           O  
ATOM   1020  CB  HIS   143     -15.317 -53.992  27.212  1.00  0.00           C  
ATOM   1021  CG  HIS   143     -15.672 -55.442  27.062  1.00  0.00           C  
ATOM   1022  ND1 HIS   143     -16.270 -56.195  28.052  1.00  0.00           N  
ATOM   1023  CD2 HIS   143     -15.512 -56.290  26.021  1.00  0.00           C  
ATOM   1024  CE1 HIS   143     -16.464 -57.413  27.645  1.00  0.00           C  
ATOM   1025  NE2 HIS   143     -16.013 -57.509  26.409  1.00  0.00           N  
ATOM   1026  N   ASN   144     -12.221 -54.071  26.539  1.00  0.00           N  
ATOM   1027  CA  ASN   144     -11.149 -54.835  25.926  1.00  0.00           C  
ATOM   1028  C   ASN   144      -9.936 -54.926  26.853  1.00  0.00           C  
ATOM   1029  O   ASN   144      -9.171 -55.899  26.806  1.00  0.00           O  
ATOM   1030  CB  ASN   144     -10.800 -54.319  24.508  1.00  0.00           C  
ATOM   1031  CG  ASN   144     -11.928 -54.724  23.569  1.00  0.00           C  
ATOM   1032  OD1 ASN   144     -12.690 -55.645  23.855  1.00  0.00           O  
ATOM   1033  ND2 ASN   144     -12.095 -54.057  22.396  1.00  0.00           N  
ATOM   1034  N   ASP   145      -9.787 -53.923  27.714  1.00  0.00           N  
ATOM   1035  CA  ASP   145      -8.677 -53.873  28.656  1.00  0.00           C  
ATOM   1036  C   ASP   145      -8.777 -55.021  29.646  1.00  0.00           C  
ATOM   1037  O   ASP   145      -7.769 -55.685  29.955  1.00  0.00           O  
ATOM   1038  CB  ASP   145      -8.667 -52.533  29.390  1.00  0.00           C  
ATOM   1039  CG  ASP   145      -8.145 -51.410  28.528  1.00  0.00           C  
ATOM   1040  OD1 ASP   145      -7.214 -51.667  27.724  1.00  0.00           O  
ATOM   1041  OD2 ASP   145      -8.674 -50.279  28.651  1.00  0.00           O  
ATOM   1042  N   LEU   146     -10.005 -55.249  30.121  1.00  0.00           N  
ATOM   1043  CA  LEU   146     -10.308 -56.352  31.029  1.00  0.00           C  
ATOM   1044  C   LEU   146     -10.265 -57.698  30.303  1.00  0.00           C  
ATOM   1045  O   LEU   146      -9.572 -58.610  30.735  1.00  0.00           O  
ATOM   1046  CB  LEU   146     -11.653 -56.129  31.713  1.00  0.00           C  
ATOM   1047  CG  LEU   146     -11.667 -54.891  32.607  1.00  0.00           C  
ATOM   1048  CD1 LEU   146     -13.055 -54.564  33.126  1.00  0.00           C  
ATOM   1049  CD2 LEU   146     -10.692 -55.059  33.753  1.00  0.00           C  
ATOM   1050  N   PHE   147     -10.977 -57.809  29.187  1.00  0.00           N  
ATOM   1051  CA  PHE   147     -10.848 -58.984  28.324  1.00  0.00           C  
ATOM   1052  C   PHE   147      -9.384 -59.392  28.111  1.00  0.00           C  
ATOM   1053  O   PHE   147      -9.019 -60.538  28.361  1.00  0.00           O  
ATOM   1054  CB  PHE   147     -11.533 -58.748  26.977  1.00  0.00           C  
ATOM   1055  CG  PHE   147     -11.370 -59.990  26.168  1.00  0.00           C  
ATOM   1056  CD1 PHE   147     -12.214 -61.110  26.338  1.00  0.00           C  
ATOM   1057  CD2 PHE   147     -10.351 -60.068  25.202  1.00  0.00           C  
ATOM   1058  CE1 PHE   147     -12.053 -62.291  25.558  1.00  0.00           C  
ATOM   1059  CE2 PHE   147     -10.168 -61.239  24.406  1.00  0.00           C  
ATOM   1060  CZ  PHE   147     -11.023 -62.356  24.588  1.00  0.00           C  
ATOM   1061  N   LYS   148      -8.543 -58.463  27.663  1.00  0.00           N  
ATOM   1062  CA  LYS   148      -7.130 -58.780  27.472  1.00  0.00           C  
ATOM   1063  C   LYS   148      -6.483 -59.257  28.777  1.00  0.00           C  
ATOM   1064  O   LYS   148      -5.639 -60.154  28.756  1.00  0.00           O  
ATOM   1065  CB  LYS   148      -6.357 -57.595  26.893  1.00  0.00           C  
ATOM   1066  CG  LYS   148      -4.880 -57.898  26.633  1.00  0.00           C  
ATOM   1067  CD  LYS   148      -4.122 -56.741  25.982  1.00  0.00           C  
ATOM   1068  CE  LYS   148      -2.639 -57.033  25.749  1.00  0.00           C  
ATOM   1069  NZ  LYS   148      -1.981 -55.860  25.132  1.00  0.00           N  
ATOM   1070  N   PHE   149      -6.878 -58.668  29.907  1.00  0.00           N  
ATOM   1071  CA  PHE   149      -6.297 -59.056  31.199  1.00  0.00           C  
ATOM   1072  C   PHE   149      -6.663 -60.495  31.594  1.00  0.00           C  
ATOM   1073  O   PHE   149      -5.794 -61.291  31.961  1.00  0.00           O  
ATOM   1074  CB  PHE   149      -6.668 -58.071  32.307  1.00  0.00           C  
ATOM   1075  CG  PHE   149      -6.055 -58.568  33.572  1.00  0.00           C  
ATOM   1076  CD1 PHE   149      -4.684 -58.386  33.862  1.00  0.00           C  
ATOM   1077  CD2 PHE   149      -6.849 -59.241  34.518  1.00  0.00           C  
ATOM   1078  CE1 PHE   149      -4.108 -58.860  35.075  1.00  0.00           C  
ATOM   1079  CE2 PHE   149      -6.297 -59.728  35.742  1.00  0.00           C  
ATOM   1080  CZ  PHE   149      -4.919 -59.538  36.019  1.00  0.00           C  
ATOM   1081  N   LEU   150      -7.944 -60.834  31.506  1.00  0.00           N  
ATOM   1082  CA  LEU   150      -8.361 -62.215  31.702  1.00  0.00           C  
ATOM   1083  C   LEU   150      -7.639 -63.176  30.749  1.00  0.00           C  
ATOM   1084  O   LEU   150      -7.222 -64.269  31.146  1.00  0.00           O  
ATOM   1085  CB  LEU   150      -9.865 -62.350  31.520  1.00  0.00           C  
ATOM   1086  CG  LEU   150     -10.677 -61.686  32.634  1.00  0.00           C  
ATOM   1087  CD1 LEU   150     -12.186 -61.645  32.397  1.00  0.00           C  
ATOM   1088  CD2 LEU   150     -10.551 -62.345  34.007  1.00  0.00           C  
ATOM   1089  N   GLY   151      -7.490 -62.768  29.494  1.00  0.00           N  
ATOM   1090  CA  GLY   151      -6.946 -63.664  28.493  1.00  0.00           C  
ATOM   1091  C   GLY   151      -5.505 -63.988  28.783  1.00  0.00           C  
ATOM   1092  O   GLY   151      -5.071 -65.116  28.564  1.00  0.00           O  
ATOM   1093  N   ASP   152      -4.737 -63.013  29.254  1.00  0.00           N  
ATOM   1094  CA  ASP   152      -3.334 -63.323  29.515  1.00  0.00           C  
ATOM   1095  C   ASP   152      -3.065 -63.934  30.887  1.00  0.00           C  
ATOM   1096  O   ASP   152      -2.038 -64.591  31.072  1.00  0.00           O  
ATOM   1097  CB  ASP   152      -2.364 -62.182  29.152  1.00  0.00           C  
ATOM   1098  CG  ASP   152      -2.702 -60.983  30.026  1.00  0.00           C  
ATOM   1099  OD1 ASP   152      -3.892 -60.568  30.028  1.00  0.00           O  
ATOM   1100  OD2 ASP   152      -1.775 -60.465  30.703  1.00  0.00           O  
ATOM   1101  N   ALA   153      -3.984 -63.742  31.833  1.00  0.00           N  
ATOM   1102  CA  ALA   153      -3.881 -64.455  33.105  1.00  0.00           C  
ATOM   1103  C   ALA   153      -4.265 -65.906  32.847  1.00  0.00           C  
ATOM   1104  O   ALA   153      -3.674 -66.830  33.398  1.00  0.00           O  
ATOM   1105  CB  ALA   153      -4.750 -63.842  34.248  1.00  0.00           C  
ATOM   1106  N   SER   154      -5.249 -66.091  31.977  1.00  0.00           N  
ATOM   1107  CA  SER   154      -5.654 -67.412  31.532  1.00  0.00           C  
ATOM   1108  C   SER   154      -4.476 -68.145  30.888  1.00  0.00           C  
ATOM   1109  O   SER   154      -4.205 -69.301  31.196  1.00  0.00           O  
ATOM   1110  CB  SER   154      -6.788 -67.259  30.542  1.00  0.00           C  
ATOM   1111  OG  SER   154      -7.197 -68.534  30.068  1.00  0.00           O  
ATOM   1112  N   GLU   155      -3.762 -67.470  29.994  1.00  0.00           N  
ATOM   1113  CA  GLU   155      -2.572 -68.061  29.394  1.00  0.00           C  
ATOM   1114  C   GLU   155      -1.555 -68.447  30.453  1.00  0.00           C  
ATOM   1115  O   GLU   155      -0.903 -69.480  30.348  1.00  0.00           O  
ATOM   1116  CB  GLU   155      -1.920 -67.097  28.414  1.00  0.00           C  
ATOM   1117  CG  GLU   155      -2.702 -66.930  27.110  1.00  0.00           C  
ATOM   1118  CD  GLU   155      -2.789 -68.292  26.437  1.00  0.00           C  
ATOM   1119  OE1 GLU   155      -1.717 -68.926  26.245  1.00  0.00           O  
ATOM   1120  OE2 GLU   155      -3.927 -68.716  26.104  1.00  0.00           O  
ATOM   1121  N   ALA   156      -1.188 -67.445  31.285  1.00  0.00           N  
ATOM   1122  CA  ALA   156      -0.211 -67.696  32.344  1.00  0.00           C  
ATOM   1123  C   ALA   156      -0.726 -68.733  33.331  1.00  0.00           C  
ATOM   1124  O   ALA   156      -0.006 -69.641  33.753  1.00  0.00           O  
ATOM   1125  CB  ALA   156       0.133 -66.429  33.120  1.00  0.00           C  
ATOM   1126  N   TYR   157      -1.989 -68.605  33.713  1.00  0.00           N  
ATOM   1127  CA  TYR   157      -2.588 -69.538  34.653  1.00  0.00           C  
ATOM   1128  C   TYR   157      -2.515 -70.980  34.154  1.00  0.00           C  
ATOM   1129  O   TYR   157      -2.161 -71.903  34.892  1.00  0.00           O  
ATOM   1130  CB  TYR   157      -4.075 -69.572  35.033  1.00  0.00           C  
ATOM   1131  CG  TYR   157      -4.268 -70.699  35.988  1.00  0.00           C  
ATOM   1132  CD1 TYR   157      -3.928 -70.537  37.337  1.00  0.00           C  
ATOM   1133  CD2 TYR   157      -4.796 -71.941  35.569  1.00  0.00           C  
ATOM   1134  CE1 TYR   157      -4.099 -71.578  38.270  1.00  0.00           C  
ATOM   1135  CE2 TYR   157      -4.976 -73.010  36.505  1.00  0.00           C  
ATOM   1136  CZ  TYR   157      -4.621 -72.808  37.854  1.00  0.00           C  
ATOM   1137  OH  TYR   157      -4.771 -73.808  38.789  1.00  0.00           O  
ATOM   1138  N   LEU   158      -2.851 -71.191  32.886  1.00  0.00           N  
ATOM   1139  CA  LEU   158      -2.850 -72.542  32.339  1.00  0.00           C  
ATOM   1140  C   LEU   158      -1.469 -73.130  32.041  1.00  0.00           C  
ATOM   1141  O   LEU   158      -1.336 -74.312  31.714  1.00  0.00           O  
ATOM   1142  CB  LEU   158      -3.506 -72.830  30.985  1.00  0.00           C  
ATOM   1143  CG  LEU   158      -5.017 -72.586  30.975  1.00  0.00           C  
ATOM   1144  CD1 LEU   158      -5.690 -72.761  29.615  1.00  0.00           C  
ATOM   1145  CD2 LEU   158      -5.826 -73.502  31.892  1.00  0.00           C  
ATOM   1146  N   LYS   159      -0.419 -72.322  32.146  1.00  0.00           N  
ATOM   1147  CA  LYS   159       0.922 -72.829  31.881  1.00  0.00           C  
ATOM   1148  C   LYS   159       1.620 -73.294  33.156  1.00  0.00           C  
ATOM   1149  O   LYS   159       2.757 -73.772  33.137  1.00  0.00           O  
ATOM   1150  CB  LYS   159       2.013 -71.917  31.310  1.00  0.00           C  
ATOM   1151  CG  LYS   159       1.710 -71.414  29.897  1.00  0.00           C  
ATOM   1152  CD  LYS   159       2.796 -70.500  29.327  1.00  0.00           C  
ATOM   1153  CE  LYS   159       2.469 -69.954  27.936  1.00  0.00           C  
ATOM   1154  NZ  LYS   159       3.579 -69.105  27.451  1.00  0.00           N  
ATOM   1155  N   HIS   160       0.937 -73.156  34.288  1.00  0.00           N  
ATOM   1156  CA  HIS   160       1.501 -73.568  35.566  1.00  0.00           C  
ATOM   1157  C   HIS   160       0.569 -74.536  36.270  1.00  0.00           C  
ATOM   1158  O   HIS   160      -0.621 -74.632  35.962  1.00  0.00           O  
ATOM   1159  CB  HIS   160       1.741 -72.550  36.686  1.00  0.00           C  
ATOM   1160  CG  HIS   160       2.728 -71.486  36.309  1.00  0.00           C  
ATOM   1161  ND1 HIS   160       4.096 -71.672  36.289  1.00  0.00           N  
ATOM   1162  CD2 HIS   160       2.544 -70.199  35.927  1.00  0.00           C  
ATOM   1163  CE1 HIS   160       4.701 -70.584  35.922  1.00  0.00           C  
ATOM   1164  NE2 HIS   160       3.786 -69.663  35.694  1.00  0.00           N  
ATOM   1165  N   PHE   161       1.048 -75.246  37.209  1.00  0.00           N  
ATOM   1166  CA  PHE   161       0.366 -76.294  37.957  1.00  0.00           C  
ATOM   1167  C   PHE   161      -0.440 -75.675  39.096  1.00  0.00           C  
ATOM   1168  O   PHE   161       0.064 -74.812  39.821  1.00  0.00           O  
ATOM   1169  CB  PHE   161       1.416 -77.262  38.508  1.00  0.00           C  
ATOM   1170  CG  PHE   161       2.095 -77.897  37.344  1.00  0.00           C  
ATOM   1171  CD1 PHE   161       3.368 -77.475  36.898  1.00  0.00           C  
ATOM   1172  CD2 PHE   161       1.468 -78.951  36.656  1.00  0.00           C  
ATOM   1173  CE1 PHE   161       4.012 -78.092  35.787  1.00  0.00           C  
ATOM   1174  CE2 PHE   161       2.091 -79.587  35.539  1.00  0.00           C  
ATOM   1175  CZ  PHE   161       3.368 -79.151  35.102  1.00  0.00           C  
ATOM   1176  N   ASP   175      -1.685 -76.119  39.257  1.00  0.00           N  
ATOM   1177  CA  ASP   175      -2.627 -75.451  40.157  1.00  0.00           C  
ATOM   1178  C   ASP   175      -2.330 -75.736  41.629  1.00  0.00           C  
ATOM   1179  O   ASP   175      -1.883 -76.833  41.975  1.00  0.00           O  
ATOM   1180  CB  ASP   175      -4.065 -75.853  39.806  1.00  0.00           C  
ATOM   1181  CG  ASP   175      -5.006 -75.071  40.712  1.00  0.00           C  
ATOM   1182  OD1 ASP   175      -5.110 -73.829  40.527  1.00  0.00           O  
ATOM   1183  OD2 ASP   175      -5.633 -75.706  41.602  1.00  0.00           O  
ATOM   1184  N   VAL   176      -2.566 -74.747  42.493  1.00  0.00           N  
ATOM   1185  CA  VAL   176      -2.371 -74.925  43.937  1.00  0.00           C  
ATOM   1186  C   VAL   176      -3.455 -74.212  44.735  1.00  0.00           C  
ATOM   1187  O   VAL   176      -4.286 -73.514  44.165  1.00  0.00           O  
ATOM   1188  CB  VAL   176      -0.992 -74.401  44.432  1.00  0.00           C  
ATOM   1189  CG1 VAL   176       0.199 -75.127  43.804  1.00  0.00           C  
ATOM   1190  CG2 VAL   176      -0.759 -72.918  44.132  1.00  0.00           C  
ATOM   1191  N   PRO   177      -3.435 -74.395  46.055  1.00  0.00           N  
ATOM   1192  CA  PRO   177      -4.312 -73.649  46.953  1.00  0.00           C  
ATOM   1193  C   PRO   177      -3.954 -72.168  46.963  1.00  0.00           C  
ATOM   1194  O   PRO   177      -4.724 -71.349  47.465  1.00  0.00           O  
ATOM   1195  CB  PRO   177      -4.202 -74.165  48.385  1.00  0.00           C  
ATOM   1196  CG  PRO   177      -2.866 -74.847  48.687  1.00  0.00           C  
ATOM   1197  CD  PRO   177      -2.289 -75.616  47.496  1.00  0.00           C  
ATOM   1198  N   LEU   178      -2.770 -71.837  46.445  1.00  0.00           N  
ATOM   1199  CA  LEU   178      -2.321 -70.448  46.367  1.00  0.00           C  
ATOM   1200  C   LEU   178      -2.756 -69.783  45.046  1.00  0.00           C  
ATOM   1201  O   LEU   178      -3.005 -70.454  44.034  1.00  0.00           O  
ATOM   1202  CB  LEU   178      -0.795 -70.347  46.517  1.00  0.00           C  
ATOM   1203  CG  LEU   178      -0.021 -70.813  47.771  1.00  0.00           C  
ATOM   1204  CD1 LEU   178       1.484 -70.676  47.546  1.00  0.00           C  
ATOM   1205  CD2 LEU   178      -0.408 -70.096  49.071  1.00  0.00           C  
ATOM   1206  N   SER   179      -2.844 -68.460  45.062  1.00  0.00           N  
ATOM   1207  CA  SER   179      -3.097 -67.723  43.844  1.00  0.00           C  
ATOM   1208  C   SER   179      -1.846 -67.682  42.966  1.00  0.00           C  
ATOM   1209  O   SER   179      -0.736 -67.540  43.467  1.00  0.00           O  
ATOM   1210  CB  SER   179      -3.562 -66.313  44.186  1.00  0.00           C  
ATOM   1211  OG  SER   179      -3.736 -65.555  42.998  1.00  0.00           O  
ATOM   1212  N   THR   180      -2.031 -67.785  41.641  1.00  0.00           N  
ATOM   1213  CA  THR   180      -0.940 -67.841  40.656  1.00  0.00           C  
ATOM   1214  C   THR   180      -0.059 -66.594  40.592  1.00  0.00           C  
ATOM   1215  O   THR   180       1.125 -66.728  40.276  1.00  0.00           O  
ATOM   1216  CB  THR   180      -1.681 -67.991  39.330  1.00  0.00           C  
ATOM   1217  OG1 THR   180      -2.432 -69.196  39.325  1.00  0.00           O  
ATOM   1218  CG2 THR   180      -0.663 -68.022  38.177  1.00  0.00           C  
ATOM   1219  N   LEU   181      -0.616 -65.414  40.868  1.00  0.00           N  
ATOM   1220  CA  LEU   181       0.147 -64.166  40.729  1.00  0.00           C  
ATOM   1221  C   LEU   181       0.076 -63.327  41.993  1.00  0.00           C  
ATOM   1222  O   LEU   181      -0.781 -63.543  42.837  1.00  0.00           O  
ATOM   1223  CB  LEU   181      -0.357 -63.336  39.538  1.00  0.00           C  
ATOM   1224  CG  LEU   181      -1.852 -63.019  39.605  1.00  0.00           C  
ATOM   1225  CD1 LEU   181      -2.227 -61.875  40.547  1.00  0.00           C  
ATOM   1226  CD2 LEU   181      -2.484 -62.606  38.276  1.00  0.00           C  
ATOM   1227  N   GLY   182       0.973 -62.361  42.113  1.00  0.00           N  
ATOM   1228  CA  GLY   182       0.994 -61.508  43.290  1.00  0.00           C  
ATOM   1229  C   GLY   182       0.201 -60.222  43.096  1.00  0.00           C  
ATOM   1230  O   GLY   182      -1.011 -60.204  43.308  1.00  0.00           O  
ATOM   1231  N   PRO   183       0.883 -59.146  42.705  1.00  0.00           N  
ATOM   1232  CA  PRO   183       0.264 -57.822  42.747  1.00  0.00           C  
ATOM   1233  C   PRO   183      -0.137 -57.334  41.376  1.00  0.00           C  
ATOM   1234  O   PRO   183       0.511 -57.653  40.379  1.00  0.00           O  
ATOM   1235  CB  PRO   183       1.189 -56.789  43.402  1.00  0.00           C  
ATOM   1236  CG  PRO   183       2.675 -57.059  43.159  1.00  0.00           C  
ATOM   1237  CD  PRO   183       3.017 -58.546  43.046  1.00  0.00           C  
ATOM   1238  N   ALA   184      -1.200 -56.542  41.345  1.00  0.00           N  
ATOM   1239  CA  ALA   184      -1.686 -55.941  40.113  1.00  0.00           C  
ATOM   1240  C   ALA   184      -2.186 -54.533  40.356  1.00  0.00           C  
ATOM   1241  O   ALA   184      -3.095 -54.331  41.161  1.00  0.00           O  
ATOM   1242  CB  ALA   184      -2.824 -56.777  39.550  1.00  0.00           C  
ATOM   1243  N   VAL   185      -1.602 -53.552  39.674  1.00  0.00           N  
ATOM   1244  CA  VAL   185      -2.095 -52.178  39.797  1.00  0.00           C  
ATOM   1245  C   VAL   185      -2.671 -51.687  38.471  1.00  0.00           C  
ATOM   1246  O   VAL   185      -1.957 -51.625  37.463  1.00  0.00           O  
ATOM   1247  CB  VAL   185      -0.994 -51.190  40.277  1.00  0.00           C  
ATOM   1248  CG1 VAL   185      -1.475 -49.742  40.378  1.00  0.00           C  
ATOM   1249  CG2 VAL   185      -0.437 -51.525  41.663  1.00  0.00           C  
ATOM   1250  N   ILE   186      -3.958 -51.354  38.468  1.00  0.00           N  
ATOM   1251  CA  ILE   186      -4.569 -50.688  37.316  1.00  0.00           C  
ATOM   1252  C   ILE   186      -4.156 -49.237  37.374  1.00  0.00           C  
ATOM   1253  O   ILE   186      -4.714 -48.471  38.153  1.00  0.00           O  
ATOM   1254  CB  ILE   186      -6.093 -50.729  37.378  1.00  0.00           C  
ATOM   1255  CG1 ILE   186      -6.665 -52.151  37.500  1.00  0.00           C  
ATOM   1256  CG2 ILE   186      -6.774 -50.128  36.136  1.00  0.00           C  
ATOM   1257  CD1 ILE   186      -6.273 -53.067  36.340  1.00  0.00           C  
ATOM   1258  N   ILE   187      -3.165 -48.858  36.571  1.00  0.00           N  
ATOM   1259  CA  ILE   187      -2.727 -47.468  36.509  1.00  0.00           C  
ATOM   1260  C   ILE   187      -3.422 -46.770  35.353  1.00  0.00           C  
ATOM   1261  O   ILE   187      -3.118 -47.048  34.189  1.00  0.00           O  
ATOM   1262  CB  ILE   187      -1.222 -47.390  36.310  1.00  0.00           C  
ATOM   1263  CG1 ILE   187      -0.422 -48.161  37.374  1.00  0.00           C  
ATOM   1264  CG2 ILE   187      -0.672 -45.955  36.355  1.00  0.00           C  
ATOM   1265  CD1 ILE   187      -0.675 -47.674  38.800  1.00  0.00           C  
ATOM   1266  N   PHE   188      -4.353 -45.870  35.667  1.00  0.00           N  
ATOM   1267  CA  PHE   188      -5.125 -45.174  34.637  1.00  0.00           C  
ATOM   1268  C   PHE   188      -4.503 -43.832  34.249  1.00  0.00           C  
ATOM   1269  O   PHE   188      -4.532 -42.884  35.022  1.00  0.00           O  
ATOM   1270  CB  PHE   188      -6.545 -44.959  35.102  1.00  0.00           C  
ATOM   1271  CG  PHE   188      -7.210 -46.292  35.143  1.00  0.00           C  
ATOM   1272  CD1 PHE   188      -7.282 -47.056  36.330  1.00  0.00           C  
ATOM   1273  CD2 PHE   188      -7.789 -46.823  33.976  1.00  0.00           C  
ATOM   1274  CE1 PHE   188      -7.924 -48.327  36.361  1.00  0.00           C  
ATOM   1275  CE2 PHE   188      -8.437 -48.096  33.980  1.00  0.00           C  
ATOM   1276  CZ  PHE   188      -8.502 -48.851  35.179  1.00  0.00           C  
ATOM   1277  N   HIS   189      -3.983 -43.746  33.028  1.00  0.00           N  
ATOM   1278  CA  HIS   189      -3.053 -42.669  32.670  1.00  0.00           C  
ATOM   1279  C   HIS   189      -3.536 -41.255  32.413  1.00  0.00           C  
ATOM   1280  O   HIS   189      -2.765 -40.318  32.653  1.00  0.00           O  
ATOM   1281  CB  HIS   189      -2.116 -43.078  31.538  1.00  0.00           C  
ATOM   1282  CG  HIS   189      -1.079 -42.038  31.232  1.00  0.00           C  
ATOM   1283  ND1 HIS   189      -0.061 -41.686  32.095  1.00  0.00           N  
ATOM   1284  CD2 HIS   189      -0.899 -41.261  30.138  1.00  0.00           C  
ATOM   1285  CE1 HIS   189       0.687 -40.766  31.568  1.00  0.00           C  
ATOM   1286  NE2 HIS   189       0.207 -40.480  30.373  1.00  0.00           N  
ATOM   1287  N   GLU   190      -4.744 -41.037  31.920  1.00  0.00           N  
ATOM   1288  CA  GLU   190      -5.058 -39.610  31.663  1.00  0.00           C  
ATOM   1289  C   GLU   190      -6.404 -39.237  32.261  1.00  0.00           C  
ATOM   1290  O   GLU   190      -7.257 -38.658  31.591  1.00  0.00           O  
ATOM   1291  CB  GLU   190      -5.056 -39.274  30.155  1.00  0.00           C  
ATOM   1292  CG  GLU   190      -3.672 -39.364  29.511  1.00  0.00           C  
ATOM   1293  CD  GLU   190      -2.842 -38.191  30.013  1.00  0.00           C  
ATOM   1294  OE1 GLU   190      -3.425 -37.299  30.686  1.00  0.00           O  
ATOM   1295  OE2 GLU   190      -1.614 -38.170  29.729  1.00  0.00           O  
ATOM   1296  N   THR   191      -6.591 -39.582  33.524  1.00  0.00           N  
ATOM   1297  CA  THR   191      -7.882 -39.441  34.167  1.00  0.00           C  
ATOM   1298  C   THR   191      -8.319 -37.976  34.210  1.00  0.00           C  
ATOM   1299  O   THR   191      -7.553 -37.098  34.578  1.00  0.00           O  
ATOM   1300  CB  THR   191      -7.851 -40.059  35.562  1.00  0.00           C  
ATOM   1301  OG1 THR   191      -7.495 -41.431  35.479  1.00  0.00           O  
ATOM   1302  CG2 THR   191      -9.241 -39.931  36.207  1.00  0.00           C  
ATOM   1303  N   VAL   192      -9.561 -37.723  33.820  1.00  0.00           N  
ATOM   1304  CA  VAL   192     -10.014 -36.365  33.594  1.00  0.00           C  
ATOM   1305  C   VAL   192     -11.355 -36.115  34.250  1.00  0.00           C  
ATOM   1306  O   VAL   192     -11.984 -35.089  34.012  1.00  0.00           O  
ATOM   1307  CB  VAL   192     -10.070 -36.055  32.094  1.00  0.00           C  
ATOM   1308  CG1 VAL   192      -8.703 -36.113  31.408  1.00  0.00           C  
ATOM   1309  CG2 VAL   192     -10.955 -37.022  31.303  1.00  0.00           C  
ATOM   1310  N   HIS   193     -11.777 -37.044  35.101  1.00  0.00           N  
ATOM   1311  CA  HIS   193     -12.982 -36.830  35.892  1.00  0.00           C  
ATOM   1312  C   HIS   193     -12.697 -36.926  37.389  1.00  0.00           C  
ATOM   1313  O   HIS   193     -13.283 -37.760  38.086  1.00  0.00           O  
ATOM   1314  CB  HIS   193     -14.069 -37.816  35.475  1.00  0.00           C  
ATOM   1315  CG  HIS   193     -14.409 -37.733  34.016  1.00  0.00           C  
ATOM   1316  ND1 HIS   193     -15.186 -36.737  33.461  1.00  0.00           N  
ATOM   1317  CD2 HIS   193     -14.067 -38.532  32.979  1.00  0.00           C  
ATOM   1318  CE1 HIS   193     -15.310 -36.914  32.180  1.00  0.00           C  
ATOM   1319  NE2 HIS   193     -14.641 -38.001  31.850  1.00  0.00           N  
ATOM   1320  N   THR   194     -11.806 -36.053  37.889  1.00  0.00           N  
ATOM   1321  CA  THR   194     -11.505 -35.968  39.321  1.00  0.00           C  
ATOM   1322  C   THR   194     -12.733 -35.585  40.155  1.00  0.00           C  
ATOM   1323  O   THR   194     -12.738 -35.829  41.361  1.00  0.00           O  
ATOM   1324  CB  THR   194     -10.462 -34.837  39.381  1.00  0.00           C  
ATOM   1325  OG1 THR   194     -11.020 -33.631  38.879  1.00  0.00           O  
ATOM   1326  CG2 THR   194      -9.241 -35.225  38.531  1.00  0.00           C  
ATOM   1327  N   GLN   195     -13.738 -34.972  39.535  1.00  0.00           N  
ATOM   1328  CA  GLN   195     -14.928 -34.544  40.257  1.00  0.00           C  
ATOM   1329  C   GLN   195     -15.802 -35.743  40.582  1.00  0.00           C  
ATOM   1330  O   GLN   195     -16.723 -35.662  41.404  1.00  0.00           O  
ATOM   1331  CB  GLN   195     -15.721 -33.513  39.463  1.00  0.00           C  
ATOM   1332  CG  GLN   195     -15.002 -32.170  39.319  1.00  0.00           C  
ATOM   1333  CD  GLN   195     -15.885 -31.251  38.486  1.00  0.00           C  
ATOM   1334  OE1 GLN   195     -16.955 -31.647  38.026  1.00  0.00           O  
ATOM   1335  NE2 GLN   195     -15.484 -29.974  38.247  1.00  0.00           N  
ATOM   1336  N   LEU   196     -15.501 -36.854  39.921  1.00  0.00           N  
ATOM   1337  CA  LEU   196     -16.209 -38.104  40.124  1.00  0.00           C  
ATOM   1338  C   LEU   196     -15.385 -39.030  41.034  1.00  0.00           C  
ATOM   1339  O   LEU   196     -15.847 -39.454  42.072  1.00  0.00           O  
ATOM   1340  CB  LEU   196     -16.443 -38.744  38.770  1.00  0.00           C  
ATOM   1341  CG  LEU   196     -17.367 -37.930  37.862  1.00  0.00           C  
ATOM   1342  CD1 LEU   196     -17.543 -38.489  36.452  1.00  0.00           C  
ATOM   1343  CD2 LEU   196     -18.802 -37.782  38.366  1.00  0.00           C  
ATOM   1344  N   LEU   197     -14.158 -39.342  40.644  1.00  0.00           N  
ATOM   1345  CA  LEU   197     -13.234 -40.029  41.532  1.00  0.00           C  
ATOM   1346  C   LEU   197     -11.918 -39.265  41.557  1.00  0.00           C  
ATOM   1347  O   LEU   197     -11.496 -38.736  40.526  1.00  0.00           O  
ATOM   1348  CB  LEU   197     -12.983 -41.456  41.059  1.00  0.00           C  
ATOM   1349  CG  LEU   197     -14.178 -42.388  41.269  1.00  0.00           C  
ATOM   1350  CD1 LEU   197     -15.305 -42.232  40.249  1.00  0.00           C  
ATOM   1351  CD2 LEU   197     -13.853 -43.879  41.212  1.00  0.00           C  
ATOM   1352  N   GLY   198     -11.260 -39.220  42.715  1.00  0.00           N  
ATOM   1353  CA  GLY   198     -10.014 -38.453  42.852  1.00  0.00           C  
ATOM   1354  C   GLY   198      -8.754 -39.048  42.206  1.00  0.00           C  
ATOM   1355  O   GLY   198      -8.622 -40.255  42.023  1.00  0.00           O  
ATOM   1356  N   SER   199      -7.825 -38.171  41.871  1.00  0.00           N  
ATOM   1357  CA  SER   199      -6.504 -38.597  41.492  1.00  0.00           C  
ATOM   1358  C   SER   199      -5.857 -39.342  42.663  1.00  0.00           C  
ATOM   1359  O   SER   199      -5.864 -38.848  43.804  1.00  0.00           O  
ATOM   1360  CB  SER   199      -5.653 -37.383  41.127  1.00  0.00           C  
ATOM   1361  OG  SER   199      -4.368 -37.800  40.688  1.00  0.00           O  
ATOM   1362  N   ASP   200      -5.727 -40.652  42.478  1.00  0.00           N  
ATOM   1363  CA  ASP   200      -5.129 -41.563  43.444  1.00  0.00           C  
ATOM   1364  C   ASP   200      -4.895 -42.890  42.734  1.00  0.00           C  
ATOM   1365  O   ASP   200      -5.602 -43.875  42.963  1.00  0.00           O  
ATOM   1366  CB  ASP   200      -5.949 -41.919  44.687  1.00  0.00           C  
ATOM   1367  CG  ASP   200      -5.022 -42.605  45.680  1.00  0.00           C  
ATOM   1368  OD1 ASP   200      -4.355 -43.597  45.280  1.00  0.00           O  
ATOM   1369  OD2 ASP   200      -4.969 -42.148  46.854  1.00  0.00           O  
ATOM   1370  N   HIS   201      -3.891 -42.945  41.852  1.00  0.00           N  
ATOM   1371  CA  HIS   201      -3.586 -44.180  41.108  1.00  0.00           C  
ATOM   1372  C   HIS   201      -3.905 -45.470  41.878  1.00  0.00           C  
ATOM   1373  O   HIS   201      -4.576 -46.384  41.392  1.00  0.00           O  
ATOM   1374  CB  HIS   201      -2.143 -44.492  40.693  1.00  0.00           C  
ATOM   1375  CG  HIS   201      -1.598 -43.518  39.691  1.00  0.00           C  
ATOM   1376  ND1 HIS   201      -1.982 -43.477  38.366  1.00  0.00           N  
ATOM   1377  CD2 HIS   201      -0.683 -42.529  39.824  1.00  0.00           C  
ATOM   1378  CE1 HIS   201      -1.352 -42.533  37.736  1.00  0.00           C  
ATOM   1379  NE2 HIS   201      -0.549 -41.933  38.593  1.00  0.00           N  
ATOM   1380  N   PRO   202      -3.409 -45.529  43.102  1.00  0.00           N  
ATOM   1381  CA  PRO   202      -3.633 -46.683  43.958  1.00  0.00           C  
ATOM   1382  C   PRO   202      -4.076 -46.287  45.363  1.00  0.00           C  
ATOM   1383  O   PRO   202      -3.938 -47.055  46.318  1.00  0.00           O  
ATOM   1384  CB  PRO   202      -3.052 -47.768  44.868  1.00  0.00           C  
ATOM   1385  CG  PRO   202      -1.817 -47.311  45.649  1.00  0.00           C  
ATOM   1386  CD  PRO   202      -0.938 -46.323  44.881  1.00  0.00           C  
ATOM   1387  N   SER   203      -4.616 -45.084  45.522  1.00  0.00           N  
ATOM   1388  CA  SER   203      -5.054 -44.645  46.839  1.00  0.00           C  
ATOM   1389  C   SER   203      -6.569 -44.389  46.822  1.00  0.00           C  
ATOM   1390  O   SER   203      -7.312 -44.969  46.026  1.00  0.00           O  
ATOM   1391  CB  SER   203      -4.692 -43.337  47.548  1.00  0.00           C  
ATOM   1392  OG  SER   203      -5.190 -43.348  48.878  1.00  0.00           O  
ATOM   1393  N   GLU   204      -7.043 -43.514  47.703  1.00  0.00           N  
ATOM   1394  CA  GLU   204      -8.461 -43.173  47.835  1.00  0.00           C  
ATOM   1395  C   GLU   204      -9.330 -43.090  46.570  1.00  0.00           C  
ATOM   1396  O   GLU   204     -10.552 -43.252  46.635  1.00  0.00           O  
ATOM   1397  CB  GLU   204      -8.792 -41.816  48.464  1.00  0.00           C  
ATOM   1398  CG  GLU   204      -8.303 -40.625  47.637  1.00  0.00           C  
ATOM   1399  CD  GLU   204      -8.897 -39.359  48.239  1.00  0.00           C  
ATOM   1400  OE1 GLU   204      -8.578 -39.060  49.420  1.00  0.00           O  
ATOM   1401  OE2 GLU   204      -9.676 -38.674  47.524  1.00  0.00           O  
ATOM   1402  N   VAL   205      -8.740 -42.839  45.404  1.00  0.00           N  
ATOM   1403  CA  VAL   205      -9.539 -42.726  44.182  1.00  0.00           C  
ATOM   1404  C   VAL   205      -9.700 -44.004  43.363  1.00  0.00           C  
ATOM   1405  O   VAL   205     -10.724 -44.685  43.453  1.00  0.00           O  
ATOM   1406  CB  VAL   205      -9.521 -42.069  42.785  1.00  0.00           C  
ATOM   1407  CG1 VAL   205     -10.754 -42.398  41.941  1.00  0.00           C  
ATOM   1408  CG2 VAL   205      -9.461 -40.541  42.830  1.00  0.00           C  
ATOM   1409  N   PRO   206      -8.709 -44.367  42.549  1.00  0.00           N  
ATOM   1410  CA  PRO   206      -8.836 -45.578  41.728  1.00  0.00           C  
ATOM   1411  C   PRO   206      -9.430 -46.750  42.522  1.00  0.00           C  
ATOM   1412  O   PRO   206     -10.070 -47.645  41.963  1.00  0.00           O  
ATOM   1413  CB  PRO   206      -8.178 -46.823  41.126  1.00  0.00           C  
ATOM   1414  CG  PRO   206      -6.924 -47.274  41.876  1.00  0.00           C  
ATOM   1415  CD  PRO   206      -6.095 -46.115  42.435  1.00  0.00           C  
ATOM   1416  N   GLU   207      -9.154 -46.753  43.923  1.00  0.00           N  
ATOM   1417  CA  GLU   207      -9.821 -47.860  44.609  1.00  0.00           C  
ATOM   1418  C   GLU   207     -11.330 -47.806  44.394  1.00  0.00           C  
ATOM   1419  O   GLU   207     -11.954 -48.778  43.953  1.00  0.00           O  
ATOM   1420  CB  GLU   207      -9.500 -47.807  46.093  1.00  0.00           C  
ATOM   1421  CG  GLU   207     -10.117 -48.957  46.893  1.00  0.00           C  
ATOM   1422  CD  GLU   207      -9.691 -48.801  48.345  1.00  0.00           C  
ATOM   1423  OE1 GLU   207      -8.940 -47.834  48.641  1.00  0.00           O  
ATOM   1424  OE2 GLU   207     -10.110 -49.649  49.178  1.00  0.00           O  
ATOM   1425  N   LYS   208     -11.902 -46.646  44.688  1.00  0.00           N  
ATOM   1426  CA  LYS   208     -13.326 -46.449  44.525  1.00  0.00           C  
ATOM   1427  C   LYS   208     -13.765 -46.663  43.082  1.00  0.00           C  
ATOM   1428  O   LYS   208     -14.724 -47.395  42.838  1.00  0.00           O  
ATOM   1429  CB  LYS   208     -13.705 -45.062  45.023  1.00  0.00           C  
ATOM   1430  CG  LYS   208     -12.874 -44.638  46.226  1.00  0.00           C  
ATOM   1431  CD  LYS   208     -13.645 -43.726  47.177  1.00  0.00           C  
ATOM   1432  CE  LYS   208     -12.775 -43.331  48.369  1.00  0.00           C  
ATOM   1433  NZ  LYS   208     -12.068 -44.519  48.955  1.00  0.00           N  
ATOM   1434  N   LEU   209     -13.059 -46.041  42.132  1.00  0.00           N  
ATOM   1435  CA  LEU   209     -13.386 -46.153  40.703  1.00  0.00           C  
ATOM   1436  C   LEU   209     -13.342 -47.610  40.213  1.00  0.00           C  
ATOM   1437  O   LEU   209     -14.210 -48.051  39.443  1.00  0.00           O  
ATOM   1438  CB  LEU   209     -12.459 -45.274  39.831  1.00  0.00           C  
ATOM   1439  CG  LEU   209     -12.777 -45.349  38.337  1.00  0.00           C  
ATOM   1440  CD1 LEU   209     -14.177 -44.876  37.950  1.00  0.00           C  
ATOM   1441  CD2 LEU   209     -11.862 -44.517  37.440  1.00  0.00           C  
ATOM   1442  N   ILE   210     -12.331 -48.357  40.646  1.00  0.00           N  
ATOM   1443  CA  ILE   210     -12.217 -49.740  40.198  1.00  0.00           C  
ATOM   1444  C   ILE   210     -13.372 -50.623  40.724  1.00  0.00           C  
ATOM   1445  O   ILE   210     -13.851 -51.540  40.030  1.00  0.00           O  
ATOM   1446  CB  ILE   210     -10.848 -50.310  40.550  1.00  0.00           C  
ATOM   1447  CG1 ILE   210      -9.694 -49.668  39.761  1.00  0.00           C  
ATOM   1448  CG2 ILE   210     -10.726 -51.821  40.285  1.00  0.00           C  
ATOM   1449  CD1 ILE   210      -8.311 -50.042  40.291  1.00  0.00           C  
ATOM   1450  N   GLN   211     -13.829 -50.329  41.939  1.00  0.00           N  
ATOM   1451  CA  GLN   211     -15.049 -50.934  42.440  1.00  0.00           C  
ATOM   1452  C   GLN   211     -16.208 -50.761  41.471  1.00  0.00           C  
ATOM   1453  O   GLN   211     -16.802 -51.743  41.037  1.00  0.00           O  
ATOM   1454  CB  GLN   211     -15.412 -50.371  43.805  1.00  0.00           C  
ATOM   1455  CG  GLN   211     -16.686 -50.977  44.396  1.00  0.00           C  
ATOM   1456  CD  GLN   211     -16.910 -50.355  45.766  1.00  0.00           C  
ATOM   1457  OE1 GLN   211     -16.137 -49.509  46.213  1.00  0.00           O  
ATOM   1458  NE2 GLN   211     -17.983 -50.739  46.509  1.00  0.00           N  
ATOM   1459  N   ASP   212     -16.554 -49.521  41.143  1.00  0.00           N  
ATOM   1460  CA  ASP   212     -17.658 -49.297  40.215  1.00  0.00           C  
ATOM   1461  C   ASP   212     -17.453 -49.997  38.880  1.00  0.00           C  
ATOM   1462  O   ASP   212     -18.399 -50.550  38.328  1.00  0.00           O  
ATOM   1463  CB  ASP   212     -17.961 -47.805  40.012  1.00  0.00           C  
ATOM   1464  CG  ASP   212     -18.630 -47.284  41.275  1.00  0.00           C  
ATOM   1465  OD1 ASP   212     -19.036 -48.127  42.120  1.00  0.00           O  
ATOM   1466  OD2 ASP   212     -18.745 -46.037  41.414  1.00  0.00           O  
ATOM   1467  N   ARG   213     -16.229 -49.985  38.356  1.00  0.00           N  
ATOM   1468  CA  ARG   213     -16.003 -50.530  37.017  1.00  0.00           C  
ATOM   1469  C   ARG   213     -16.158 -52.033  37.033  1.00  0.00           C  
ATOM   1470  O   ARG   213     -16.785 -52.602  36.147  1.00  0.00           O  
ATOM   1471  CB  ARG   213     -14.622 -50.152  36.460  1.00  0.00           C  
ATOM   1472  CG  ARG   213     -14.673 -49.318  35.186  1.00  0.00           C  
ATOM   1473  CD  ARG   213     -14.514 -50.129  33.899  1.00  0.00           C  
ATOM   1474  NE  ARG   213     -15.671 -50.972  33.630  1.00  0.00           N  
ATOM   1475  CZ  ARG   213     -15.928 -51.586  32.477  1.00  0.00           C  
ATOM   1476  NH1 ARG   213     -15.117 -51.457  31.428  1.00  0.00           N  
ATOM   1477  NH2 ARG   213     -17.020 -52.334  32.374  1.00  0.00           N  
ATOM   1478  N   PHE   214     -15.585 -52.679  38.042  1.00  0.00           N  
ATOM   1479  CA  PHE   214     -15.607 -54.129  38.095  1.00  0.00           C  
ATOM   1480  C   PHE   214     -17.002 -54.666  38.408  1.00  0.00           C  
ATOM   1481  O   PHE   214     -17.352 -55.770  37.982  1.00  0.00           O  
ATOM   1482  CB  PHE   214     -14.591 -54.632  39.114  1.00  0.00           C  
ATOM   1483  CG  PHE   214     -14.497 -56.111  38.961  1.00  0.00           C  
ATOM   1484  CD1 PHE   214     -13.787 -56.709  37.896  1.00  0.00           C  
ATOM   1485  CD2 PHE   214     -15.126 -56.955  39.894  1.00  0.00           C  
ATOM   1486  CE1 PHE   214     -13.698 -58.125  37.760  1.00  0.00           C  
ATOM   1487  CE2 PHE   214     -15.053 -58.376  39.781  1.00  0.00           C  
ATOM   1488  CZ  PHE   214     -14.337 -58.962  38.706  1.00  0.00           C  
