# Supplementary material for: ATPase activity of DFCP1 controls selective autophagy
Source: Nat Commun. 2023 Jul 8;14:4051. doi: 10.1038/s41467-023-39641-9 (PMC10329651; doi:10.1038/s41467-023-39641-9)
Supplement: Supplementary file 11 — Supplementary Data [file 41467_2023_39641_MOESM11_ESM.zip › StructuralPredictions/Phyre_output/DFCP1_Phyre_Gbp1.pdb]

ATOM      1  N   VAL    18     -57.389 -10.712  52.589  1.00  0.00           N  
ATOM      2  CA  VAL    18     -58.778 -10.271  52.599  1.00  0.00           C  
ATOM      3  C   VAL    18     -58.848  -8.865  53.178  1.00  0.00           C  
ATOM      4  O   VAL    18     -59.774  -8.105  52.885  1.00  0.00           O  
ATOM      5  CB  VAL    18     -59.656 -11.193  53.465  1.00  0.00           C  
ATOM      6  CG1 VAL    18     -61.078 -10.667  53.667  1.00  0.00           C  
ATOM      7  CG2 VAL    18     -59.828 -12.597  52.881  1.00  0.00           C  
ATOM      8  N   VAL    19     -57.859  -8.525  54.003  1.00  0.00           N  
ATOM      9  CA  VAL    19     -57.824  -7.207  54.612  1.00  0.00           C  
ATOM     10  C   VAL    19     -56.443  -6.847  55.135  1.00  0.00           C  
ATOM     11  O   VAL    19     -55.549  -7.689  55.157  1.00  0.00           O  
ATOM     12  CB  VAL    19     -58.853  -7.111  55.760  1.00  0.00           C  
ATOM     13  CG1 VAL    19     -60.304  -7.219  55.289  1.00  0.00           C  
ATOM     14  CG2 VAL    19     -58.692  -8.207  56.816  1.00  0.00           C  
ATOM     15  N   SER    20     -56.240  -5.595  55.565  1.00  0.00           N  
ATOM     16  CA  SER    20     -54.933  -5.187  56.082  1.00  0.00           C  
ATOM     17  C   SER    20     -54.529  -5.895  57.374  1.00  0.00           C  
ATOM     18  O   SER    20     -55.365  -6.451  58.089  1.00  0.00           O  
ATOM     19  CB  SER    20     -55.088  -3.678  56.261  1.00  0.00           C  
ATOM     20  OG  SER    20     -56.013  -3.403  57.302  1.00  0.00           O  
ATOM     21  N   PHE    21     -53.231  -5.867  57.653  1.00  0.00           N  
ATOM     22  CA  PHE    21     -52.657  -6.484  58.839  1.00  0.00           C  
ATOM     23  C   PHE    21     -51.584  -5.536  59.352  1.00  0.00           C  
ATOM     24  O   PHE    21     -50.971  -4.807  58.571  1.00  0.00           O  
ATOM     25  CB  PHE    21     -52.026  -7.834  58.467  1.00  0.00           C  
ATOM     26  CG  PHE    21     -53.111  -8.705  57.934  1.00  0.00           C  
ATOM     27  CD1 PHE    21     -53.395  -8.786  56.553  1.00  0.00           C  
ATOM     28  CD2 PHE    21     -53.887  -9.478  58.817  1.00  0.00           C  
ATOM     29  CE1 PHE    21     -54.432  -9.624  56.051  1.00  0.00           C  
ATOM     30  CE2 PHE    21     -54.931 -10.327  58.342  1.00  0.00           C  
ATOM     31  CZ  PHE    21     -55.206 -10.397  56.952  1.00  0.00           C  
ATOM     32  N   LEU    22     -51.365  -5.527  60.662  1.00  0.00           N  
ATOM     33  CA  LEU    22     -50.337  -4.665  61.227  1.00  0.00           C  
ATOM     34  C   LEU    22     -48.977  -5.250  60.864  1.00  0.00           C  
ATOM     35  O   LEU    22     -48.729  -6.437  61.083  1.00  0.00           O  
ATOM     36  CB  LEU    22     -50.474  -4.588  62.748  1.00  0.00           C  
ATOM     37  CG  LEU    22     -49.480  -3.625  63.402  1.00  0.00           C  
ATOM     38  CD1 LEU    22     -49.675  -2.153  63.040  1.00  0.00           C  
ATOM     39  CD2 LEU    22     -49.498  -3.619  64.930  1.00  0.00           C  
ATOM     40  N   LEU    23     -48.109  -4.426  60.289  1.00  0.00           N  
ATOM     41  CA  LEU    23     -46.769  -4.868  59.906  1.00  0.00           C  
ATOM     42  C   LEU    23     -45.778  -4.532  61.010  1.00  0.00           C  
ATOM     43  O   LEU    23     -44.973  -5.376  61.418  1.00  0.00           O  
ATOM     44  CB  LEU    23     -46.340  -4.192  58.599  1.00  0.00           C  
ATOM     45  CG  LEU    23     -44.917  -4.469  58.105  1.00  0.00           C  
ATOM     46  CD1 LEU    23     -44.708  -5.964  57.927  1.00  0.00           C  
ATOM     47  CD2 LEU    23     -44.695  -3.734  56.788  1.00  0.00           C  
ATOM     48  N   VAL    24     -45.829  -3.294  61.485  1.00  0.00           N  
ATOM     49  CA  VAL    24     -44.948  -2.858  62.562  1.00  0.00           C  
ATOM     50  C   VAL    24     -45.807  -2.340  63.705  1.00  0.00           C  
ATOM     51  O   VAL    24     -46.552  -1.374  63.556  1.00  0.00           O  
ATOM     52  CB  VAL    24     -43.975  -1.755  62.082  1.00  0.00           C  
ATOM     53  CG1 VAL    24     -43.050  -1.235  63.185  1.00  0.00           C  
ATOM     54  CG2 VAL    24     -43.041  -2.211  60.959  1.00  0.00           C  
ATOM     55  N   ASP    25     -45.707  -3.012  64.846  1.00  0.00           N  
ATOM     56  CA  ASP    25     -46.465  -2.649  66.033  1.00  0.00           C  
ATOM     57  C   ASP    25     -45.742  -1.543  66.793  1.00  0.00           C  
ATOM     58  O   ASP    25     -44.516  -1.467  66.774  1.00  0.00           O  
ATOM     59  CB  ASP    25     -46.634  -3.889  66.920  1.00  0.00           C  
ATOM     60  CG  ASP    25     -47.617  -3.544  68.029  1.00  0.00           C  
ATOM     61  OD1 ASP    25     -48.192  -2.424  67.983  1.00  0.00           O  
ATOM     62  OD2 ASP    25     -47.805  -4.395  68.939  1.00  0.00           O  
ATOM     63  N   GLU    26     -45.347  -1.869  68.019  1.00  0.00           N  
ATOM     64  CA  GLU    26     -44.660  -0.949  68.919  1.00  0.00           C  
ATOM     65  C   GLU    26     -43.231  -0.562  68.523  1.00  0.00           C  
ATOM     66  O   GLU    26     -42.764   0.538  68.832  1.00  0.00           O  
ATOM     67  CB  GLU    26     -44.439  -1.406  70.365  1.00  0.00           C  
ATOM     68  CG  GLU    26     -45.727  -1.474  71.187  1.00  0.00           C  
ATOM     69  CD  GLU    26     -45.379  -2.027  72.561  1.00  0.00           C  
ATOM     70  OE1 GLU    26     -44.188  -2.380  72.773  1.00  0.00           O  
ATOM     71  OE2 GLU    26     -46.299  -2.104  73.419  1.00  0.00           O  
ATOM     72  N   ASN    27     -42.510  -1.443  67.840  1.00  0.00           N  
ATOM     73  CA  ASN    27     -41.133  -1.143  67.446  1.00  0.00           C  
ATOM     74  C   ASN    27     -40.978  -0.372  66.129  1.00  0.00           C  
ATOM     75  O   ASN    27     -39.908   0.149  65.803  1.00  0.00           O  
ATOM     76  CB  ASN    27     -40.271  -2.400  67.293  1.00  0.00           C  
ATOM     77  CG  ASN    27     -40.042  -2.985  68.679  1.00  0.00           C  
ATOM     78  OD1 ASN    27     -40.063  -2.271  69.680  1.00  0.00           O  
ATOM     79  ND2 ASN    27     -39.811  -4.319  68.813  1.00  0.00           N  
ATOM     80  N   GLU    28     -42.057  -0.294  65.356  1.00  0.00           N  
ATOM     81  CA  GLU    28     -42.014   0.392  64.078  1.00  0.00           C  
ATOM     82  C   GLU    28     -40.829   0.078  63.180  1.00  0.00           C  
ATOM     83  O   GLU    28     -40.366   0.945  62.435  1.00  0.00           O  
ATOM     84  CB  GLU    28     -41.949   1.922  64.098  1.00  0.00           C  
ATOM     85  CG  GLU    28     -43.083   2.571  64.894  1.00  0.00           C  
ATOM     86  CD  GLU    28     -44.368   2.415  64.093  1.00  0.00           C  
ATOM     87  OE1 GLU    28     -44.274   2.071  62.885  1.00  0.00           O  
ATOM     88  OE2 GLU    28     -45.461   2.639  64.680  1.00  0.00           O  
ATOM     89  N   GLU    29     -40.295  -1.149  63.204  1.00  0.00           N  
ATOM     90  CA  GLU    29     -39.119  -1.462  62.385  1.00  0.00           C  
ATOM     91  C   GLU    29     -39.327  -2.101  61.030  1.00  0.00           C  
ATOM     92  O   GLU    29     -38.407  -2.670  60.436  1.00  0.00           O  
ATOM     93  CB  GLU    29     -38.098  -2.438  62.979  1.00  0.00           C  
ATOM     94  CG  GLU    29     -37.394  -1.901  64.226  1.00  0.00           C  
ATOM     95  CD  GLU    29     -36.428  -2.970  64.718  1.00  0.00           C  
ATOM     96  OE1 GLU    29     -36.313  -4.022  64.035  1.00  0.00           O  
ATOM     97  OE2 GLU    29     -35.795  -2.748  65.786  1.00  0.00           O  
ATOM     98  N   ILE    30     -40.546  -2.021  60.510  1.00  0.00           N  
ATOM     99  CA  ILE    30     -40.797  -2.565  59.181  1.00  0.00           C  
ATOM    100  C   ILE    30     -41.044  -4.053  58.973  1.00  0.00           C  
ATOM    101  O   ILE    30     -41.329  -4.504  57.860  1.00  0.00           O  
ATOM    102  CB  ILE    30     -39.869  -2.587  57.945  1.00  0.00           C  
ATOM    103  CG1 ILE    30     -38.584  -3.403  58.159  1.00  0.00           C  
ATOM    104  CG2 ILE    30     -39.391  -1.190  57.512  1.00  0.00           C  
ATOM    105  CD1 ILE    30     -37.774  -3.611  56.879  1.00  0.00           C  
ATOM    106  N   GLN    31     -40.941  -4.846  60.031  1.00  0.00           N  
ATOM    107  CA  GLN    31     -41.191  -6.271  59.935  1.00  0.00           C  
ATOM    108  C   GLN    31     -42.111  -6.690  61.097  1.00  0.00           C  
ATOM    109  O   GLN    31     -42.046  -6.143  62.201  1.00  0.00           O  
ATOM    110  CB  GLN    31     -40.097  -7.332  60.090  1.00  0.00           C  
ATOM    111  CG  GLN    31     -39.006  -7.244  59.020  1.00  0.00           C  
ATOM    112  CD  GLN    31     -38.018  -8.376  59.261  1.00  0.00           C  
ATOM    113  OE1 GLN    31     -38.102  -9.088  60.261  1.00  0.00           O  
ATOM    114  NE2 GLN    31     -37.027  -8.604  58.359  1.00  0.00           N  
ATOM    115  N   VAL    32     -42.974  -7.664  60.857  1.00  0.00           N  
ATOM    116  CA  VAL    32     -43.845  -8.123  61.894  1.00  0.00           C  
ATOM    117  C   VAL    32     -43.861  -9.643  61.808  1.00  0.00           C  
ATOM    118  O   VAL    32     -43.453 -10.250  60.814  1.00  0.00           O  
ATOM    119  CB  VAL    32     -45.331  -8.226  62.301  1.00  0.00           C  
ATOM    120  CG1 VAL    32     -46.015  -6.867  62.462  1.00  0.00           C  
ATOM    121  CG2 VAL    32     -46.190  -8.989  61.290  1.00  0.00           C  
ATOM    122  N   THR    33     -44.343 -10.271  62.877  1.00  0.00           N  
ATOM    123  CA  THR    33     -44.370 -11.705  62.938  1.00  0.00           C  
ATOM    124  C   THR    33     -45.273 -12.290  61.877  1.00  0.00           C  
ATOM    125  O   THR    33     -44.844 -12.694  60.793  1.00  0.00           O  
ATOM    126  CB  THR    33     -44.749 -13.079  63.524  1.00  0.00           C  
ATOM    127  OG1 THR    33     -44.272 -13.189  64.858  1.00  0.00           O  
ATOM    128  CG2 THR    33     -44.120 -14.190  62.665  1.00  0.00           C  
ATOM    129  N   ASN    34     -46.531 -12.415  62.185  1.00  0.00           N  
ATOM    130  CA  ASN    34     -47.580 -12.886  61.293  1.00  0.00           C  
ATOM    131  C   ASN    34     -47.526 -12.150  59.955  1.00  0.00           C  
ATOM    132  O   ASN    34     -47.789 -12.731  58.901  1.00  0.00           O  
ATOM    133  CB  ASN    34     -48.948 -12.700  61.949  1.00  0.00           C  
ATOM    134  CG  ASN    34     -49.089 -13.743  63.047  1.00  0.00           C  
ATOM    135  OD1 ASN    34     -48.339 -14.717  63.096  1.00  0.00           O  
ATOM    136  ND2 ASN    34     -50.059 -13.597  63.989  1.00  0.00           N  
ATOM    137  N   GLU    35     -47.175 -10.870  59.996  1.00  0.00           N  
ATOM    138  CA  GLU    35     -47.088 -10.082  58.774  1.00  0.00           C  
ATOM    139  C   GLU    35     -45.849 -10.488  57.975  1.00  0.00           C  
ATOM    140  O   GLU    35     -45.893 -10.575  56.747  1.00  0.00           O  
ATOM    141  CB  GLU    35     -47.035  -8.599  59.111  1.00  0.00           C  
ATOM    142  CG  GLU    35     -46.986  -7.694  57.878  1.00  0.00           C  
ATOM    143  CD  GLU    35     -48.306  -7.839  57.135  1.00  0.00           C  
ATOM    144  OE1 GLU    35     -49.244  -8.455  57.710  1.00  0.00           O  
ATOM    145  OE2 GLU    35     -48.395  -7.338  55.982  1.00  0.00           O  
ATOM    146  N   GLU    36     -44.745 -10.738  58.674  1.00  0.00           N  
ATOM    147  CA  GLU    36     -43.514 -11.138  58.005  1.00  0.00           C  
ATOM    148  C   GLU    36     -43.748 -12.453  57.271  1.00  0.00           C  
ATOM    149  O   GLU    36     -43.244 -12.656  56.167  1.00  0.00           O  
ATOM    150  CB  GLU    36     -42.376 -11.293  59.022  1.00  0.00           C  
ATOM    151  CG  GLU    36     -41.032 -11.652  58.385  1.00  0.00           C  
ATOM    152  CD  GLU    36     -39.989 -11.716  59.491  1.00  0.00           C  
ATOM    153  OE1 GLU    36     -40.359 -11.463  60.669  1.00  0.00           O  
ATOM    154  OE2 GLU    36     -38.808 -12.018  59.174  1.00  0.00           O  
ATOM    155  N   ASP    37     -44.532 -13.333  57.885  1.00  0.00           N  
ATOM    156  CA  ASP    37     -44.847 -14.631  57.298  1.00  0.00           C  
ATOM    157  C   ASP    37     -45.606 -14.461  55.986  1.00  0.00           C  
ATOM    158  O   ASP    37     -45.347 -15.168  55.012  1.00  0.00           O  
ATOM    159  CB  ASP    37     -45.678 -15.462  58.279  1.00  0.00           C  
ATOM    160  CG  ASP    37     -44.759 -15.919  59.403  1.00  0.00           C  
ATOM    161  OD1 ASP    37     -43.517 -15.783  59.244  1.00  0.00           O  
ATOM    162  OD2 ASP    37     -45.288 -16.411  60.436  1.00  0.00           O  
ATOM    163  N   PHE    38     -46.551 -13.526  55.962  1.00  0.00           N  
ATOM    164  CA  PHE    38     -47.323 -13.269  54.752  1.00  0.00           C  
ATOM    165  C   PHE    38     -46.391 -12.760  53.655  1.00  0.00           C  
ATOM    166  O   PHE    38     -46.486 -13.177  52.503  1.00  0.00           O  
ATOM    167  CB  PHE    38     -48.430 -12.222  55.007  1.00  0.00           C  
ATOM    168  CG  PHE    38     -49.159 -12.018  53.723  1.00  0.00           C  
ATOM    169  CD1 PHE    38     -50.134 -12.930  53.262  1.00  0.00           C  
ATOM    170  CD2 PHE    38     -48.881 -10.889  52.931  1.00  0.00           C  
ATOM    171  CE1 PHE    38     -50.828 -12.725  52.034  1.00  0.00           C  
ATOM    172  CE2 PHE    38     -49.561 -10.659  51.697  1.00  0.00           C  
ATOM    173  CZ  PHE    38     -50.539 -11.584  51.247  1.00  0.00           C  
ATOM    174  N   ILE    39     -45.483 -11.862  54.019  1.00  0.00           N  
ATOM    175  CA  ILE    39     -44.540 -11.312  53.054  1.00  0.00           C  
ATOM    176  C   ILE    39     -43.625 -12.374  52.456  1.00  0.00           C  
ATOM    177  O   ILE    39     -43.322 -12.344  51.265  1.00  0.00           O  
ATOM    178  CB  ILE    39     -43.682 -10.228  53.705  1.00  0.00           C  
ATOM    179  CG1 ILE    39     -44.473  -8.966  54.085  1.00  0.00           C  
ATOM    180  CG2 ILE    39     -42.537  -9.730  52.806  1.00  0.00           C  
ATOM    181  CD1 ILE    39     -43.689  -7.998  54.970  1.00  0.00           C  
ATOM    182  N   ARG    40     -43.177 -13.310  53.286  1.00  0.00           N  
ATOM    183  CA  ARG    40     -42.287 -14.356  52.800  1.00  0.00           C  
ATOM    184  C   ARG    40     -42.927 -15.168  51.681  1.00  0.00           C  
ATOM    185  O   ARG    40     -42.223 -15.793  50.890  1.00  0.00           O  
ATOM    186  CB  ARG    40     -41.877 -15.290  53.943  1.00  0.00           C  
ATOM    187  CG  ARG    40     -40.874 -16.366  53.522  1.00  0.00           C  
ATOM    188  CD  ARG    40     -40.415 -17.261  54.675  1.00  0.00           C  
ATOM    189  NE  ARG    40     -39.436 -18.239  54.122  1.00  0.00           N  
ATOM    190  CZ  ARG    40     -38.869 -19.173  54.938  1.00  0.00           C  
ATOM    191  NH1 ARG    40     -39.370 -18.987  56.194  1.00  0.00           N  
ATOM    192  NH2 ARG    40     -38.022 -19.930  54.181  1.00  0.00           N  
ATOM    193  N   LYS    41     -43.156 -14.508  50.556  1.00  0.00           N  
ATOM    194  CA  LYS    41     -43.781 -15.150  49.411  1.00  0.00           C  
ATOM    195  C   LYS    41     -42.757 -15.829  48.494  1.00  0.00           C  
ATOM    196  O   LYS    41     -43.104 -16.532  47.540  1.00  0.00           O  
ATOM    197  CB  LYS    41     -44.549 -14.331  48.368  1.00  0.00           C  
ATOM    198  CG  LYS    41     -45.770 -13.608  48.939  1.00  0.00           C  
ATOM    199  CD  LYS    41     -46.867 -14.553  49.432  1.00  0.00           C  
ATOM    200  CE  LYS    41     -48.123 -13.831  49.925  1.00  0.00           C  
ATOM    201  NZ  LYS    41     -49.132 -14.817  50.370  1.00  0.00           N  
ATOM    202  N   LEU    42     -41.472 -15.622  48.781  1.00  0.00           N  
ATOM    203  CA  LEU    42     -40.382 -16.210  47.993  1.00  0.00           C  
ATOM    204  C   LEU    42     -40.522 -17.718  47.851  1.00  0.00           C  
ATOM    205  O   LEU    42     -40.155 -18.318  46.837  1.00  0.00           O  
ATOM    206  CB  LEU    42     -38.930 -16.142  48.475  1.00  0.00           C  
ATOM    207  CG  LEU    42     -37.928 -16.727  47.478  1.00  0.00           C  
ATOM    208  CD1 LEU    42     -37.877 -16.020  46.124  1.00  0.00           C  
ATOM    209  CD2 LEU    42     -36.472 -16.713  47.941  1.00  0.00           C  
ATOM    210  N   ASP    43     -41.062 -18.350  48.885  1.00  0.00           N  
ATOM    211  CA  ASP    43     -41.251 -19.788  48.899  1.00  0.00           C  
ATOM    212  C   ASP    43     -42.114 -20.287  47.744  1.00  0.00           C  
ATOM    213  O   ASP    43     -41.692 -21.113  46.930  1.00  0.00           O  
ATOM    214  CB  ASP    43     -41.941 -20.371  50.135  1.00  0.00           C  
ATOM    215  CG  ASP    43     -40.963 -20.297  51.298  1.00  0.00           C  
ATOM    216  OD1 ASP    43     -39.766 -19.997  51.046  1.00  0.00           O  
ATOM    217  OD2 ASP    43     -41.401 -20.539  52.455  1.00  0.00           O  
ATOM    218  N   CYS    44     -43.346 -19.790  47.656  1.00  0.00           N  
ATOM    219  CA  CYS    44     -44.270 -20.215  46.606  1.00  0.00           C  
ATOM    220  C   CYS    44     -43.902 -19.693  45.222  1.00  0.00           C  
ATOM    221  O   CYS    44     -44.330 -20.223  44.193  1.00  0.00           O  
ATOM    222  CB  CYS    44     -45.744 -19.818  46.497  1.00  0.00           C  
ATOM    223  SG  CYS    44     -46.529 -20.352  47.553  1.00  0.00           S  
ATOM    224  N   LYS    45     -43.096 -18.636  45.179  1.00  0.00           N  
ATOM    225  CA  LYS    45     -42.705 -18.054  43.907  1.00  0.00           C  
ATOM    226  C   LYS    45     -43.693 -16.973  43.505  1.00  0.00           C  
ATOM    227  O   LYS    45     -43.811 -16.591  42.338  1.00  0.00           O  
ATOM    228  CB  LYS    45     -42.676 -18.886  42.620  1.00  0.00           C  
ATOM    229  CG  LYS    45     -41.637 -20.008  42.643  1.00  0.00           C  
ATOM    230  CD  LYS    45     -41.531 -20.772  41.321  1.00  0.00           C  
ATOM    231  CE  LYS    45     -40.519 -21.920  41.357  1.00  0.00           C  
ATOM    232  NZ  LYS    45     -40.486 -22.606  40.046  1.00  0.00           N  
ATOM    233  N   PRO    46     -44.423 -16.465  44.497  1.00  0.00           N  
ATOM    234  CA  PRO    46     -45.425 -15.425  44.295  1.00  0.00           C  
ATOM    235  C   PRO    46     -45.017 -14.109  44.979  1.00  0.00           C  
ATOM    236  O   PRO    46     -45.820 -13.182  45.114  1.00  0.00           O  
ATOM    237  CB  PRO    46     -46.753 -14.789  44.717  1.00  0.00           C  
ATOM    238  CG  PRO    46     -46.983 -14.805  46.229  1.00  0.00           C  
ATOM    239  CD  PRO    46     -46.446 -16.062  46.918  1.00  0.00           C  
ATOM    240  N   ASP    47     -43.760 -14.008  45.421  1.00  0.00           N  
ATOM    241  CA  ASP    47     -43.249 -12.798  46.101  1.00  0.00           C  
ATOM    242  C   ASP    47     -43.250 -11.663  45.127  1.00  0.00           C  
ATOM    243  O   ASP    47     -42.767 -10.554  45.371  1.00  0.00           O  
ATOM    244  CB  ASP    47     -41.817 -12.844  46.640  1.00  0.00           C  
ATOM    245  CG  ASP    47     -40.869 -12.916  45.450  1.00  0.00           C  
ATOM    246  OD1 ASP    47     -41.370 -12.919  44.294  1.00  0.00           O  
ATOM    247  OD2 ASP    47     -39.632 -12.968  45.683  1.00  0.00           O  
ATOM    248  N   GLN    48     -43.822 -12.006  43.908  1.00  0.00           N  
ATOM    249  CA  GLN    48     -43.898 -11.032  42.826  1.00  0.00           C  
ATOM    250  C   GLN    48     -43.379  -9.652  43.220  1.00  0.00           C  
ATOM    251  O   GLN    48     -43.400  -9.284  44.397  1.00  0.00           O  
ATOM    252  CB  GLN    48     -45.338 -10.920  42.330  1.00  0.00           C  
ATOM    253  CG  GLN    48     -45.871 -12.208  41.732  1.00  0.00           C  
ATOM    254  CD  GLN    48     -47.280 -12.066  41.206  1.00  0.00           C  
ATOM    255  OE1 GLN    48     -48.204 -11.738  41.952  1.00  0.00           O  
ATOM    256  NE2 GLN    48     -47.456 -12.313  39.911  1.00  0.00           N  
ATOM    257  N   HIS    49     -42.897  -8.873  42.233  1.00  0.00           N  
ATOM    258  CA  HIS    49     -42.370  -7.523  42.463  1.00  0.00           C  
ATOM    259  C   HIS    49     -43.442  -6.637  43.073  1.00  0.00           C  
ATOM    260  O   HIS    49     -44.623  -6.754  42.734  1.00  0.00           O  
ATOM    261  CB  HIS    49     -41.959  -7.067  41.065  1.00  0.00           C  
ATOM    262  CG  HIS    49     -41.176  -5.788  41.073  1.00  0.00           C  
ATOM    263  ND1 HIS    49     -41.745  -4.534  41.174  1.00  0.00           N  
ATOM    264  CD2 HIS    49     -39.842  -5.564  40.994  1.00  0.00           C  
ATOM    265  CE1 HIS    49     -40.829  -3.614  41.159  1.00  0.00           C  
ATOM    266  NE2 HIS    49     -39.655  -4.205  41.050  1.00  0.00           N  
ATOM    267  N   LEU    50     -43.024  -5.727  43.948  1.00  0.00           N  
ATOM    268  CA  LEU    50     -43.970  -4.862  44.640  1.00  0.00           C  
ATOM    269  C   LEU    50     -43.781  -3.364  44.426  1.00  0.00           C  
ATOM    270  O   LEU    50     -42.657  -2.877  44.364  1.00  0.00           O  
ATOM    271  CB  LEU    50     -43.882  -5.110  46.146  1.00  0.00           C  
ATOM    272  CG  LEU    50     -44.210  -6.550  46.547  1.00  0.00           C  
ATOM    273  CD1 LEU    50     -44.010  -6.869  48.028  1.00  0.00           C  
ATOM    274  CD2 LEU    50     -45.651  -6.981  46.283  1.00  0.00           C  
ATOM    275  N   LYS    51     -44.899  -2.654  44.311  1.00  0.00           N  
ATOM    276  CA  LYS    51     -44.907  -1.201  44.204  1.00  0.00           C  
ATOM    277  C   LYS    51     -45.417  -0.852  45.600  1.00  0.00           C  
ATOM    278  O   LYS    51     -46.527  -1.238  45.966  1.00  0.00           O  
ATOM    279  CB  LYS    51     -45.920  -0.693  43.159  1.00  0.00           C  
ATOM    280  CG  LYS    51     -45.594  -1.131  41.730  1.00  0.00           C  
ATOM    281  CD  LYS    51     -46.604  -0.640  40.692  1.00  0.00           C  
ATOM    282  CE  LYS    51     -46.267  -1.061  39.260  1.00  0.00           C  
ATOM    283  NZ  LYS    51     -47.243  -0.473  38.316  1.00  0.00           N  
ATOM    284  N   VAL    52     -44.608  -0.145  46.382  1.00  0.00           N  
ATOM    285  CA  VAL    52     -44.999   0.190  47.750  1.00  0.00           C  
ATOM    286  C   VAL    52     -45.385   1.656  47.898  1.00  0.00           C  
ATOM    287  O   VAL    52     -44.598   2.550  47.595  1.00  0.00           O  
ATOM    288  CB  VAL    52     -43.858  -0.132  48.724  1.00  0.00           C  
ATOM    289  CG1 VAL    52     -44.314   0.094  50.162  1.00  0.00           C  
ATOM    290  CG2 VAL    52     -43.394  -1.572  48.519  1.00  0.00           C  
ATOM    291  N   VAL    53     -46.609   1.892  48.360  1.00  0.00           N  
ATOM    292  CA  VAL    53     -47.106   3.248  48.544  1.00  0.00           C  
ATOM    293  C   VAL    53     -47.422   3.460  50.021  1.00  0.00           C  
ATOM    294  O   VAL    53     -48.249   2.753  50.593  1.00  0.00           O  
ATOM    295  CB  VAL    53     -48.388   3.489  47.703  1.00  0.00           C  
ATOM    296  CG1 VAL    53     -48.879   4.935  47.875  1.00  0.00           C  
ATOM    297  CG2 VAL    53     -48.105   3.186  46.232  1.00  0.00           C  
ATOM    298  N   SER    54     -46.750   4.427  50.642  1.00  0.00           N  
ATOM    299  CA  SER    54     -46.984   4.718  52.048  1.00  0.00           C  
ATOM    300  C   SER    54     -47.588   6.108  52.207  1.00  0.00           C  
ATOM    301  O   SER    54     -47.311   7.005  51.416  1.00  0.00           O  
ATOM    302  CB  SER    54     -45.658   4.627  52.833  1.00  0.00           C  
ATOM    303  OG  SER    54     -45.147   3.302  52.778  1.00  0.00           O  
ATOM    304  N   ILE    55     -48.431   6.279  53.220  1.00  0.00           N  
ATOM    305  CA  ILE    55     -49.032   7.575  53.479  1.00  0.00           C  
ATOM    306  C   ILE    55     -48.732   7.980  54.921  1.00  0.00           C  
ATOM    307  O   ILE    55     -48.755   7.147  55.830  1.00  0.00           O  
ATOM    308  CB  ILE    55     -50.563   7.569  53.251  1.00  0.00           C  
ATOM    309  CG1 ILE    55     -51.086   9.012  53.270  1.00  0.00           C  
ATOM    310  CG2 ILE    55     -51.256   6.725  54.319  1.00  0.00           C  
ATOM    311  CD1 ILE    55     -52.464   9.182  52.609  1.00  0.00           C  
ATOM    312  N   PHE    56     -48.418   9.257  55.102  1.00  0.00           N  
ATOM    313  CA  PHE    56     -48.107   9.817  56.410  1.00  0.00           C  
ATOM    314  C   PHE    56     -48.712  11.209  56.535  1.00  0.00           C  
ATOM    315  O   PHE    56     -49.020  11.860  55.536  1.00  0.00           O  
ATOM    316  CB  PHE    56     -46.578   9.952  56.635  1.00  0.00           C  
ATOM    317  CG  PHE    56     -46.066  10.943  55.646  1.00  0.00           C  
ATOM    318  CD1 PHE    56     -45.978  12.321  55.943  1.00  0.00           C  
ATOM    319  CD2 PHE    56     -45.651  10.512  54.373  1.00  0.00           C  
ATOM    320  CE1 PHE    56     -45.484  13.260  54.994  1.00  0.00           C  
ATOM    321  CE2 PHE    56     -45.151  11.432  53.402  1.00  0.00           C  
ATOM    322  CZ  PHE    56     -45.070  12.813  53.715  1.00  0.00           C  
ATOM    323  N   GLY    57     -48.873  11.665  57.775  1.00  0.00           N  
ATOM    324  CA  GLY    57     -49.413  12.991  58.012  1.00  0.00           C  
ATOM    325  C   GLY    57     -50.072  13.077  59.374  1.00  0.00           C  
ATOM    326  O   GLY    57     -50.212  12.076  60.079  1.00  0.00           O  
ATOM    327  N   ASN    58     -50.475  14.283  59.743  1.00  0.00           N  
ATOM    328  CA  ASN    58     -51.136  14.516  61.017  1.00  0.00           C  
ATOM    329  C   ASN    58     -52.329  13.570  61.193  1.00  0.00           C  
ATOM    330  O   ASN    58     -52.989  13.191  60.220  1.00  0.00           O  
ATOM    331  CB  ASN    58     -51.601  15.972  61.080  1.00  0.00           C  
ATOM    332  CG  ASN    58     -52.121  16.240  62.485  1.00  0.00           C  
ATOM    333  OD1 ASN    58     -53.190  15.766  62.866  1.00  0.00           O  
ATOM    334  ND2 ASN    58     -51.393  17.016  63.332  1.00  0.00           N  
ATOM    335  N   THR    59     -52.599  13.177  62.432  1.00  0.00           N  
ATOM    336  CA  THR    59     -53.719  12.289  62.702  1.00  0.00           C  
ATOM    337  C   THR    59     -55.029  12.981  62.321  1.00  0.00           C  
ATOM    338  O   THR    59     -55.091  14.204  62.262  1.00  0.00           O  
ATOM    339  CB  THR    59     -53.733  11.894  64.186  1.00  0.00           C  
ATOM    340  OG1 THR    59     -54.733  10.913  64.421  1.00  0.00           O  
ATOM    341  CG2 THR    59     -54.029  13.138  65.042  1.00  0.00           C  
ATOM    342  N   GLY    60     -56.056  12.182  62.048  1.00  0.00           N  
ATOM    343  CA  GLY    60     -57.383  12.675  61.672  1.00  0.00           C  
ATOM    344  C   GLY    60     -57.420  13.521  60.395  1.00  0.00           C  
ATOM    345  O   GLY    60     -58.222  14.458  60.287  1.00  0.00           O  
ATOM    346  N   ASP    61     -56.571  13.199  59.422  1.00  0.00           N  
ATOM    347  CA  ASP    61     -56.571  13.958  58.170  1.00  0.00           C  
ATOM    348  C   ASP    61     -57.089  13.151  56.987  1.00  0.00           C  
ATOM    349  O   ASP    61     -56.937  13.562  55.838  1.00  0.00           O  
ATOM    350  CB  ASP    61     -55.166  14.523  57.824  1.00  0.00           C  
ATOM    351  CG  ASP    61     -54.832  15.608  58.838  1.00  0.00           C  
ATOM    352  OD1 ASP    61     -55.774  16.081  59.529  1.00  0.00           O  
ATOM    353  OD2 ASP    61     -53.632  15.977  58.936  1.00  0.00           O  
ATOM    354  N   GLY    62     -57.707  12.011  57.281  1.00  0.00           N  
ATOM    355  CA  GLY    62     -58.263  11.168  56.235  1.00  0.00           C  
ATOM    356  C   GLY    62     -57.264  10.304  55.485  1.00  0.00           C  
ATOM    357  O   GLY    62     -57.475   9.962  54.318  1.00  0.00           O  
ATOM    358  N   LYS    63     -56.167   9.941  56.139  1.00  0.00           N  
ATOM    359  CA  LYS    63     -55.168   9.101  55.493  1.00  0.00           C  
ATOM    360  C   LYS    63     -55.682   7.695  55.195  1.00  0.00           C  
ATOM    361  O   LYS    63     -55.568   7.207  54.066  1.00  0.00           O  
ATOM    362  CB  LYS    63     -53.910   9.011  56.369  1.00  0.00           C  
ATOM    363  CG  LYS    63     -53.173  10.331  56.484  1.00  0.00           C  
ATOM    364  CD  LYS    63     -51.850  10.177  57.243  1.00  0.00           C  
ATOM    365  CE  LYS    63     -52.065   9.548  58.614  1.00  0.00           C  
ATOM    366  NZ  LYS    63     -53.022  10.327  59.441  1.00  0.00           N  
ATOM    367  N   SER    64     -56.235   7.036  56.208  1.00  0.00           N  
ATOM    368  CA  SER    64     -56.742   5.685  56.035  1.00  0.00           C  
ATOM    369  C   SER    64     -57.843   5.657  54.981  1.00  0.00           C  
ATOM    370  O   SER    64     -57.880   4.762  54.147  1.00  0.00           O  
ATOM    371  CB  SER    64     -57.242   5.141  57.368  1.00  0.00           C  
ATOM    372  OG  SER    64     -56.129   4.907  58.228  1.00  0.00           O  
ATOM    373  N   HIS    65     -58.711   6.658  55.009  1.00  0.00           N  
ATOM    374  CA  HIS    65     -59.805   6.752  54.041  1.00  0.00           C  
ATOM    375  C   HIS    65     -59.265   6.795  52.608  1.00  0.00           C  
ATOM    376  O   HIS    65     -59.764   6.101  51.710  1.00  0.00           O  
ATOM    377  CB  HIS    65     -60.611   8.019  54.316  1.00  0.00           C  
ATOM    378  CG  HIS    65     -61.724   8.231  53.334  1.00  0.00           C  
ATOM    379  ND1 HIS    65     -62.897   7.503  53.328  1.00  0.00           N  
ATOM    380  CD2 HIS    65     -61.847   9.104  52.307  1.00  0.00           C  
ATOM    381  CE1 HIS    65     -63.679   7.903  52.373  1.00  0.00           C  
ATOM    382  NE2 HIS    65     -63.071   8.879  51.726  1.00  0.00           N  
ATOM    383  N   THR    66     -58.242   7.615  52.389  1.00  0.00           N  
ATOM    384  CA  THR    66     -57.665   7.746  51.055  1.00  0.00           C  
ATOM    385  C   THR    66     -56.965   6.465  50.626  1.00  0.00           C  
ATOM    386  O   THR    66     -57.042   6.067  49.458  1.00  0.00           O  
ATOM    387  CB  THR    66     -56.682   8.926  51.017  1.00  0.00           C  
ATOM    388  OG1 THR    66     -57.362  10.139  51.309  1.00  0.00           O  
ATOM    389  CG2 THR    66     -56.053   9.019  49.617  1.00  0.00           C  
ATOM    390  N   LEU    67     -56.278   5.810  51.558  1.00  0.00           N  
ATOM    391  CA  LEU    67     -55.591   4.571  51.230  1.00  0.00           C  
ATOM    392  C   LEU    67     -56.585   3.492  50.819  1.00  0.00           C  
ATOM    393  O   LEU    67     -56.269   2.640  49.995  1.00  0.00           O  
ATOM    394  CB  LEU    67     -54.748   4.085  52.407  1.00  0.00           C  
ATOM    395  CG  LEU    67     -53.544   4.980  52.706  1.00  0.00           C  
ATOM    396  CD1 LEU    67     -52.770   4.621  53.974  1.00  0.00           C  
ATOM    397  CD2 LEU    67     -52.465   4.995  51.624  1.00  0.00           C  
ATOM    398  N   ASN    68     -57.787   3.525  51.384  1.00  0.00           N  
ATOM    399  CA  ASN    68     -58.775   2.529  50.993  1.00  0.00           C  
ATOM    400  C   ASN    68     -59.213   2.760  49.546  1.00  0.00           C  
ATOM    401  O   ASN    68     -59.606   1.819  48.863  1.00  0.00           O  
ATOM    402  CB  ASN    68     -59.973   2.541  51.946  1.00  0.00           C  
ATOM    403  CG  ASN    68     -59.637   1.911  53.293  1.00  0.00           C  
ATOM    404  OD1 ASN    68     -58.719   1.096  53.383  1.00  0.00           O  
ATOM    405  ND2 ASN    68     -60.379   2.274  54.333  1.00  0.00           N  
ATOM    406  N   HIS    69     -59.120   4.002  49.074  1.00  0.00           N  
ATOM    407  CA  HIS    69     -59.491   4.304  47.690  1.00  0.00           C  
ATOM    408  C   HIS    69     -58.498   3.627  46.740  1.00  0.00           C  
ATOM    409  O   HIS    69     -58.880   3.148  45.668  1.00  0.00           O  
ATOM    410  CB  HIS    69     -59.489   5.816  47.434  1.00  0.00           C  
ATOM    411  CG  HIS    69     -59.897   6.174  46.035  1.00  0.00           C  
ATOM    412  ND1 HIS    69     -61.177   6.026  45.543  1.00  0.00           N  
ATOM    413  CD2 HIS    69     -59.180   6.686  45.007  1.00  0.00           C  
ATOM    414  CE1 HIS    69     -61.241   6.419  44.307  1.00  0.00           C  
ATOM    415  NE2 HIS    69     -60.040   6.828  43.945  1.00  0.00           N  
ATOM    416  N   THR    70     -57.225   3.592  47.134  1.00  0.00           N  
ATOM    417  CA  THR    70     -56.184   2.963  46.321  1.00  0.00           C  
ATOM    418  C   THR    70     -56.378   1.458  46.268  1.00  0.00           C  
ATOM    419  O   THR    70     -56.004   0.810  45.287  1.00  0.00           O  
ATOM    420  CB  THR    70     -54.792   3.265  46.880  1.00  0.00           C  
ATOM    421  OG1 THR    70     -54.554   4.665  46.866  1.00  0.00           O  
ATOM    422  CG2 THR    70     -53.732   2.559  46.018  1.00  0.00           C  
ATOM    423  N   PHE    71     -56.939   0.900  47.337  1.00  0.00           N  
ATOM    424  CA  PHE    71     -57.209  -0.531  47.390  1.00  0.00           C  
ATOM    425  C   PHE    71     -58.446  -0.745  46.535  1.00  0.00           C  
ATOM    426  O   PHE    71     -58.790  -1.871  46.176  1.00  0.00           O  
ATOM    427  CB  PHE    71     -57.483  -0.970  48.822  1.00  0.00           C  
ATOM    428  CG  PHE    71     -56.198  -0.886  49.570  1.00  0.00           C  
ATOM    429  CD1 PHE    71     -55.887   0.211  50.406  1.00  0.00           C  
ATOM    430  CD2 PHE    71     -55.251  -1.921  49.455  1.00  0.00           C  
ATOM    431  CE1 PHE    71     -54.657   0.280  51.120  1.00  0.00           C  
ATOM    432  CE2 PHE    71     -54.010  -1.875  50.160  1.00  0.00           C  
ATOM    433  CZ  PHE    71     -53.712  -0.767  50.996  1.00  0.00           C  
ATOM    434  N   PHE    72     -59.104   0.363  46.210  1.00  0.00           N  
ATOM    435  CA  PHE    72     -60.302   0.314  45.400  1.00  0.00           C  
ATOM    436  C   PHE    72     -61.388  -0.492  46.076  1.00  0.00           C  
ATOM    437  O   PHE    72     -62.130  -1.218  45.417  1.00  0.00           O  
ATOM    438  CB  PHE    72     -59.990  -0.284  44.022  1.00  0.00           C  
ATOM    439  CG  PHE    72     -59.542  -1.689  44.234  1.00  0.00           C  
ATOM    440  CD1 PHE    72     -60.450  -2.771  44.247  1.00  0.00           C  
ATOM    441  CD2 PHE    72     -58.176  -1.968  44.426  1.00  0.00           C  
ATOM    442  CE1 PHE    72     -60.013  -4.112  44.447  1.00  0.00           C  
ATOM    443  CE2 PHE    72     -57.710  -3.303  44.628  1.00  0.00           C  
ATOM    444  CZ  PHE    72     -58.636  -4.379  44.640  1.00  0.00           C  
ATOM    445  N   TYR    73     -61.114  -1.310  47.063  1.00  0.00           N  
ATOM    446  CA  TYR    73     -62.146  -2.098  47.728  1.00  0.00           C  
ATOM    447  C   TYR    73     -63.191  -1.128  48.262  1.00  0.00           C  
ATOM    448  O   TYR    73     -62.918   0.050  48.509  1.00  0.00           O  
ATOM    449  CB  TYR    73     -61.963  -2.925  49.007  1.00  0.00           C  
ATOM    450  CG  TYR    73     -61.093  -4.087  48.668  1.00  0.00           C  
ATOM    451  CD1 TYR    73     -59.764  -4.114  49.110  1.00  0.00           C  
ATOM    452  CD2 TYR    73     -61.577  -5.176  47.910  1.00  0.00           C  
ATOM    453  CE1 TYR    73     -58.912  -5.197  48.813  1.00  0.00           C  
ATOM    454  CE2 TYR    73     -60.723  -6.284  47.598  1.00  0.00           C  
ATOM    455  CZ  TYR    73     -59.392  -6.274  48.061  1.00  0.00           C  
ATOM    456  OH  TYR    73     -58.533  -7.316  47.782  1.00  0.00           O  
ATOM    457  N   GLY    74     -64.412  -1.617  48.448  1.00  0.00           N  
ATOM    458  CA  GLY    74     -65.498  -0.764  48.908  1.00  0.00           C  
ATOM    459  C   GLY    74     -65.742  -0.668  50.416  1.00  0.00           C  
ATOM    460  O   GLY    74     -66.110  -1.635  51.089  1.00  0.00           O  
ATOM    461  N   ARG    75     -65.527   0.531  50.947  1.00  0.00           N  
ATOM    462  CA  ARG    75     -65.775   0.859  52.347  1.00  0.00           C  
ATOM    463  C   ARG    75     -65.328  -0.116  53.436  1.00  0.00           C  
ATOM    464  O   ARG    75     -65.917  -0.165  54.520  1.00  0.00           O  
ATOM    465  CB  ARG    75     -67.210   1.039  52.849  1.00  0.00           C  
ATOM    466  CG  ARG    75     -68.095  -0.187  52.618  1.00  0.00           C  
ATOM    467  CD  ARG    75     -69.557   0.029  53.017  1.00  0.00           C  
ATOM    468  NE  ARG    75     -69.621   0.023  54.505  1.00  0.00           N  
ATOM    469  CZ  ARG    75     -69.641  -1.162  55.182  1.00  0.00           C  
ATOM    470  NH1 ARG    75     -69.594  -2.168  54.262  1.00  0.00           N  
ATOM    471  NH2 ARG    75     -69.701  -0.877  56.516  1.00  0.00           N  
ATOM    472  N   GLU    76     -64.289  -0.895  53.217  1.00  0.00           N  
ATOM    473  CA  GLU    76     -63.881  -1.873  54.216  1.00  0.00           C  
ATOM    474  C   GLU    76     -62.427  -2.260  53.944  1.00  0.00           C  
ATOM    475  O   GLU    76     -62.138  -3.139  53.130  1.00  0.00           O  
ATOM    476  CB  GLU    76     -64.762  -3.129  54.160  1.00  0.00           C  
ATOM    477  CG  GLU    76     -64.408  -4.170  55.224  1.00  0.00           C  
ATOM    478  CD  GLU    76     -65.402  -5.318  55.108  1.00  0.00           C  
ATOM    479  OE1 GLU    76     -66.295  -5.239  54.224  1.00  0.00           O  
ATOM    480  OE2 GLU    76     -65.280  -6.288  55.903  1.00  0.00           O  
ATOM    481  N   VAL    77     -61.516  -1.578  54.621  1.00  0.00           N  
ATOM    482  CA  VAL    77     -60.103  -1.860  54.465  1.00  0.00           C  
ATOM    483  C   VAL    77     -59.448  -1.407  55.747  1.00  0.00           C  
ATOM    484  O   VAL    77     -59.737  -1.945  56.817  1.00  0.00           O  
ATOM    485  CB  VAL    77     -59.493  -1.146  53.240  1.00  0.00           C  
ATOM    486  CG1 VAL    77     -57.987  -1.365  53.093  1.00  0.00           C  
ATOM    487  CG2 VAL    77     -60.095  -1.597  51.907  1.00  0.00           C  
ATOM    488  N   PHE    78     -58.567  -0.419  55.655  1.00  0.00           N  
ATOM    489  CA  PHE    78     -57.924   0.098  56.856  1.00  0.00           C  
ATOM    490  C   PHE    78     -59.030   0.743  57.687  1.00  0.00           C  
ATOM    491  O   PHE    78     -59.874   1.456  57.151  1.00  0.00           O  
ATOM    492  CB  PHE    78     -56.865   1.149  56.494  1.00  0.00           C  
ATOM    493  CG  PHE    78     -55.732   0.614  55.656  1.00  0.00           C  
ATOM    494  CD1 PHE    78     -55.656   0.894  54.290  1.00  0.00           C  
ATOM    495  CD2 PHE    78     -54.728  -0.155  56.235  1.00  0.00           C  
ATOM    496  CE1 PHE    78     -54.593   0.417  53.520  1.00  0.00           C  
ATOM    497  CE2 PHE    78     -53.661  -0.638  55.471  1.00  0.00           C  
ATOM    498  CZ  PHE    78     -53.594  -0.351  54.115  1.00  0.00           C  
ATOM    499  N   LYS    79     -59.038   0.491  58.994  1.00  0.00           N  
ATOM    500  CA  LYS    79     -60.071   1.066  59.852  1.00  0.00           C  
ATOM    501  C   LYS    79     -59.970   2.582  59.951  1.00  0.00           C  
ATOM    502  O   LYS    79     -58.870   3.143  59.958  1.00  0.00           O  
ATOM    503  CB  LYS    79     -60.007   0.442  61.250  1.00  0.00           C  
ATOM    504  CG  LYS    79     -60.413  -1.033  61.280  1.00  0.00           C  
ATOM    505  CD  LYS    79     -60.392  -1.647  62.681  1.00  0.00           C  
ATOM    506  CE  LYS    79     -60.751  -3.134  62.703  1.00  0.00           C  
ATOM    507  NZ  LYS    79     -60.725  -3.640  64.095  1.00  0.00           N  
ATOM    508  N   THR    80     -61.123   3.242  60.020  1.00  0.00           N  
ATOM    509  CA  THR    80     -61.174   4.693  60.112  1.00  0.00           C  
ATOM    510  C   THR    80     -61.489   5.176  61.519  1.00  0.00           C  
ATOM    511  O   THR    80     -62.147   4.481  62.305  1.00  0.00           O  
ATOM    512  CB  THR    80     -62.239   5.258  59.168  1.00  0.00           C  
ATOM    513  OG1 THR    80     -63.517   4.742  59.510  1.00  0.00           O  
ATOM    514  CG2 THR    80     -61.900   4.860  57.721  1.00  0.00           C  
ATOM    515  N   SER    81     -61.029   6.382  61.818  1.00  0.00           N  
ATOM    516  CA  SER    81     -61.276   6.974  63.115  1.00  0.00           C  
ATOM    517  C   SER    81     -62.282   8.089  62.948  1.00  0.00           C  
ATOM    518  O   SER    81     -62.978   8.158  61.933  1.00  0.00           O  
ATOM    519  CB  SER    81     -59.980   7.507  63.734  1.00  0.00           C  
ATOM    520  OG  SER    81     -59.457   8.560  62.939  1.00  0.00           O  
ATOM    521  N   PRO    82     -62.359   8.970  63.936  1.00  0.00           N  
ATOM    522  CA  PRO    82     -63.282  10.092  63.876  1.00  0.00           C  
ATOM    523  C   PRO    82     -62.515  11.315  63.399  1.00  0.00           C  
ATOM    524  O   PRO    82     -61.334  11.226  63.063  1.00  0.00           O  
ATOM    525  CB  PRO    82     -63.878  10.360  65.258  1.00  0.00           C  
ATOM    526  CG  PRO    82     -62.883  10.153  66.402  1.00  0.00           C  
ATOM    527  CD  PRO    82     -61.927   8.979  66.178  1.00  0.00           C  
ATOM    528  N   THR    83     -63.191  12.457  63.373  1.00  0.00           N  
ATOM    529  CA  THR    83     -62.572  13.699  62.936  1.00  0.00           C  
ATOM    530  C   THR    83     -61.857  14.404  64.088  1.00  0.00           C  
ATOM    531  O   THR    83     -61.207  15.430  63.884  1.00  0.00           O  
ATOM    532  CB  THR    83     -63.632  14.658  62.352  1.00  0.00           C  
ATOM    533  OG1 THR    83     -64.289  14.024  61.247  1.00  0.00           O  
ATOM    534  CG2 THR    83     -62.990  15.948  61.880  1.00  0.00           C  
ATOM    535  N   GLN    84     -61.954  13.845  65.291  1.00  0.00           N  
ATOM    536  CA  GLN    84     -61.330  14.471  66.454  1.00  0.00           C  
ATOM    537  C   GLN    84     -60.388  13.592  67.277  1.00  0.00           C  
ATOM    538  O   GLN    84     -59.657  14.101  68.127  1.00  0.00           O  
ATOM    539  CB  GLN    84     -62.408  15.027  67.407  1.00  0.00           C  
ATOM    540  CG  GLN    84     -63.296  16.096  66.766  1.00  0.00           C  
ATOM    541  CD  GLN    84     -64.426  16.411  67.735  1.00  0.00           C  
ATOM    542  OE1 GLN    84     -64.205  16.984  68.801  1.00  0.00           O  
ATOM    543  NE2 GLN    84     -65.700  16.056  67.417  1.00  0.00           N  
ATOM    544  N   GLU    85     -60.395  12.288  67.028  1.00  0.00           N  
ATOM    545  CA  GLU    85     -59.543  11.370  67.783  1.00  0.00           C  
ATOM    546  C   GLU    85     -58.635  10.557  66.867  1.00  0.00           C  
ATOM    547  O   GLU    85     -59.029  10.199  65.760  1.00  0.00           O  
ATOM    548  CB  GLU    85     -60.430  10.428  68.606  1.00  0.00           C  
ATOM    549  CG  GLU    85     -61.218  11.140  69.707  1.00  0.00           C  
ATOM    550  CD  GLU    85     -62.003  10.089  70.479  1.00  0.00           C  
ATOM    551  OE1 GLU    85     -61.905   8.888  70.109  1.00  0.00           O  
ATOM    552  OE2 GLU    85     -62.712  10.472  71.448  1.00  0.00           O  
ATOM    553  N   SER    86     -57.419  10.273  67.331  1.00  0.00           N  
ATOM    554  CA  SER    86     -56.467   9.476  66.556  1.00  0.00           C  
ATOM    555  C   SER    86     -57.004   8.054  66.444  1.00  0.00           C  
ATOM    556  O   SER    86     -57.806   7.626  67.277  1.00  0.00           O  
ATOM    557  CB  SER    86     -55.098   9.457  67.245  1.00  0.00           C  
ATOM    558  OG  SER    86     -55.182   8.895  68.544  1.00  0.00           O  
ATOM    559  N   CYS    87     -56.565   7.315  65.429  1.00  0.00           N  
ATOM    560  CA  CYS    87     -57.040   5.950  65.252  1.00  0.00           C  
ATOM    561  C   CYS    87     -55.952   4.918  64.941  1.00  0.00           C  
ATOM    562  O   CYS    87     -55.665   4.041  65.758  1.00  0.00           O  
ATOM    563  CB  CYS    87     -58.109   5.902  64.151  1.00  0.00           C  
ATOM    564  SG  CYS    87     -58.593   4.587  63.920  1.00  0.00           S  
ATOM    565  N   THR    88     -55.339   5.024  63.768  1.00  0.00           N  
ATOM    566  CA  THR    88     -54.316   4.063  63.361  1.00  0.00           C  
ATOM    567  C   THR    88     -53.080   4.108  64.246  1.00  0.00           C  
ATOM    568  O   THR    88     -52.632   5.175  64.625  1.00  0.00           O  
ATOM    569  CB  THR    88     -53.895   4.316  61.905  1.00  0.00           C  
ATOM    570  OG1 THR    88     -55.061   4.263  61.071  1.00  0.00           O  
ATOM    571  CG2 THR    88     -52.896   3.268  61.431  1.00  0.00           C  
ATOM    572  N   VAL    89     -52.549   2.935  64.570  1.00  0.00           N  
ATOM    573  CA  VAL    89     -51.351   2.822  65.394  1.00  0.00           C  
ATOM    574  C   VAL    89     -50.323   1.952  64.670  1.00  0.00           C  
ATOM    575  O   VAL    89     -50.683   0.982  64.000  1.00  0.00           O  
ATOM    576  CB  VAL    89     -51.697   2.200  66.750  1.00  0.00           C  
ATOM    577  CG1 VAL    89     -50.481   2.002  67.658  1.00  0.00           C  
ATOM    578  CG2 VAL    89     -52.679   3.037  67.573  1.00  0.00           C  
ATOM    579  N   GLY    90     -49.045   2.306  64.812  1.00  0.00           N  
ATOM    580  CA  GLY    90     -47.986   1.564  64.149  1.00  0.00           C  
ATOM    581  C   GLY    90     -48.085   1.721  62.641  1.00  0.00           C  
ATOM    582  O   GLY    90     -48.533   2.759  62.154  1.00  0.00           O  
ATOM    583  N   VAL    91     -47.644   0.708  61.901  1.00  0.00           N  
ATOM    584  CA  VAL    91     -47.726   0.726  60.439  1.00  0.00           C  
ATOM    585  C   VAL    91     -48.484  -0.514  59.986  1.00  0.00           C  
ATOM    586  O   VAL    91     -48.135  -1.638  60.354  1.00  0.00           O  
ATOM    587  CB  VAL    91     -46.323   0.730  59.770  1.00  0.00           C  
ATOM    588  CG1 VAL    91     -46.376   0.704  58.241  1.00  0.00           C  
ATOM    589  CG2 VAL    91     -45.482   1.960  60.120  1.00  0.00           C  
ATOM    590  N   TRP    92     -49.536  -0.306  59.197  1.00  0.00           N  
ATOM    591  CA  TRP    92     -50.331  -1.416  58.682  1.00  0.00           C  
ATOM    592  C   TRP    92     -50.036  -1.632  57.211  1.00  0.00           C  
ATOM    593  O   TRP    92     -49.698  -0.691  56.502  1.00  0.00           O  
ATOM    594  CB  TRP    92     -51.819  -1.125  58.855  1.00  0.00           C  
ATOM    595  CG  TRP    92     -52.264  -1.276  60.256  1.00  0.00           C  
ATOM    596  CD1 TRP    92     -51.810  -0.581  61.339  1.00  0.00           C  
ATOM    597  CD2 TRP    92     -53.210  -2.226  60.752  1.00  0.00           C  
ATOM    598  NE1 TRP    92     -52.412  -1.045  62.485  1.00  0.00           N  
ATOM    599  CE2 TRP    92     -53.277  -2.055  62.153  1.00  0.00           C  
ATOM    600  CE3 TRP    92     -54.007  -3.210  60.151  1.00  0.00           C  
ATOM    601  CZ2 TRP    92     -54.112  -2.832  62.965  1.00  0.00           C  
ATOM    602  CZ3 TRP    92     -54.837  -3.983  60.957  1.00  0.00           C  
ATOM    603  CH2 TRP    92     -54.881  -3.788  62.350  1.00  0.00           C  
ATOM    604  N   ALA    93     -50.159  -2.870  56.749  1.00  0.00           N  
ATOM    605  CA  ALA    93     -49.908  -3.152  55.342  1.00  0.00           C  
ATOM    606  C   ALA    93     -51.082  -3.888  54.725  1.00  0.00           C  
ATOM    607  O   ALA    93     -51.832  -4.572  55.417  1.00  0.00           O  
ATOM    608  CB  ALA    93     -48.664  -4.020  55.174  1.00  0.00           C  
ATOM    609  N   ALA    94     -51.235  -3.737  53.417  1.00  0.00           N  
ATOM    610  CA  ALA    94     -52.287  -4.430  52.688  1.00  0.00           C  
ATOM    611  C   ALA    94     -51.714  -4.682  51.306  1.00  0.00           C  
ATOM    612  O   ALA    94     -51.450  -3.742  50.555  1.00  0.00           O  
ATOM    613  CB  ALA    94     -53.543  -3.569  52.596  1.00  0.00           C  
ATOM    614  N   TYR    95     -51.491  -5.952  50.995  1.00  0.00           N  
ATOM    615  CA  TYR    95     -50.949  -6.344  49.703  1.00  0.00           C  
ATOM    616  C   TYR    95     -52.111  -6.774  48.826  1.00  0.00           C  
ATOM    617  O   TYR    95     -52.824  -7.726  49.149  1.00  0.00           O  
ATOM    618  CB  TYR    95     -49.961  -7.497  49.871  1.00  0.00           C  
ATOM    619  CG  TYR    95     -48.776  -6.968  50.602  1.00  0.00           C  
ATOM    620  CD1 TYR    95     -48.729  -7.045  52.000  1.00  0.00           C  
ATOM    621  CD2 TYR    95     -47.683  -6.391  49.920  1.00  0.00           C  
ATOM    622  CE1 TYR    95     -47.624  -6.559  52.727  1.00  0.00           C  
ATOM    623  CE2 TYR    95     -46.552  -5.892  50.644  1.00  0.00           C  
ATOM    624  CZ  TYR    95     -46.543  -5.985  52.050  1.00  0.00           C  
ATOM    625  OH  TYR    95     -45.478  -5.515  52.789  1.00  0.00           O  
ATOM    626  N   ASP    96     -52.311  -6.049  47.732  1.00  0.00           N  
ATOM    627  CA  ASP    96     -53.392  -6.346  46.800  1.00  0.00           C  
ATOM    628  C   ASP    96     -52.842  -6.409  45.381  1.00  0.00           C  
ATOM    629  O   ASP    96     -51.762  -5.891  45.097  1.00  0.00           O  
ATOM    630  CB  ASP    96     -54.494  -5.262  46.865  1.00  0.00           C  
ATOM    631  CG  ASP    96     -53.878  -3.939  46.435  1.00  0.00           C  
ATOM    632  OD1 ASP    96     -52.713  -3.956  45.954  1.00  0.00           O  
ATOM    633  OD2 ASP    96     -54.564  -2.892  46.581  1.00  0.00           O  
ATOM    634  N   PRO    97     -53.701  -6.651  44.367  1.00  0.00           N  
ATOM    635  CA  PRO    97     -53.269  -6.905  42.973  1.00  0.00           C  
ATOM    636  C   PRO    97     -52.178  -6.032  42.341  1.00  0.00           C  
ATOM    637  O   PRO    97     -51.228  -6.542  41.740  1.00  0.00           O  
ATOM    638  CB  PRO    97     -53.575  -6.780  41.479  1.00  0.00           C  
ATOM    639  CG  PRO    97     -55.067  -6.863  41.153  1.00  0.00           C  
ATOM    640  CD  PRO    97     -55.952  -6.081  42.126  1.00  0.00           C  
ATOM    641  N   VAL    98     -52.281  -4.711  42.459  1.00  0.00           N  
ATOM    642  CA  VAL    98     -51.402  -3.806  41.709  1.00  0.00           C  
ATOM    643  C   VAL    98     -50.192  -3.391  42.553  1.00  0.00           C  
ATOM    644  O   VAL    98     -50.337  -2.642  43.523  1.00  0.00           O  
ATOM    645  CB  VAL    98     -51.320  -2.372  41.144  1.00  0.00           C  
ATOM    646  CG1 VAL    98     -49.996  -2.068  40.440  1.00  0.00           C  
ATOM    647  CG2 VAL    98     -52.404  -2.060  40.110  1.00  0.00           C  
ATOM    648  N   HIS    99     -48.976  -3.848  42.232  1.00  0.00           N  
ATOM    649  CA  HIS    99     -48.713  -4.783  41.145  1.00  0.00           C  
ATOM    650  C   HIS    99     -47.588  -5.828  41.426  1.00  0.00           C  
ATOM    651  O   HIS    99     -46.699  -5.994  40.587  1.00  0.00           O  
ATOM    652  CB  HIS    99     -48.220  -4.261  39.791  1.00  0.00           C  
ATOM    653  CG  HIS    99     -48.210  -5.317  38.724  1.00  0.00           C  
ATOM    654  ND1 HIS    99     -49.349  -5.885  38.192  1.00  0.00           N  
ATOM    655  CD2 HIS    99     -47.182  -5.914  38.078  1.00  0.00           C  
ATOM    656  CE1 HIS    99     -49.042  -6.763  37.286  1.00  0.00           C  
ATOM    657  NE2 HIS    99     -47.727  -6.810  37.191  1.00  0.00           N  
ATOM    658  N   LYS   100     -47.554  -6.613  42.632  1.00  0.00           N  
ATOM    659  CA  LYS   100     -48.381  -6.463  43.818  1.00  0.00           C  
ATOM    660  C   LYS   100     -48.261  -5.033  44.313  1.00  0.00           C  
ATOM    661  O   LYS   100     -47.166  -4.468  44.327  1.00  0.00           O  
ATOM    662  CB  LYS   100     -47.926  -7.410  44.950  1.00  0.00           C  
ATOM    663  CG  LYS   100     -48.355  -8.863  44.739  1.00  0.00           C  
ATOM    664  CD  LYS   100     -47.920  -9.801  45.867  1.00  0.00           C  
ATOM    665  CE  LYS   100     -48.714  -9.611  47.161  1.00  0.00           C  
ATOM    666  NZ  LYS   100     -48.364 -10.674  48.130  1.00  0.00           N  
ATOM    667  N   VAL   101     -49.394  -4.453  44.694  1.00  0.00           N  
ATOM    668  CA  VAL   101     -49.427  -3.095  45.224  1.00  0.00           C  
ATOM    669  C   VAL   101     -49.489  -3.251  46.739  1.00  0.00           C  
ATOM    670  O   VAL   101     -50.444  -3.812  47.271  1.00  0.00           O  
ATOM    671  CB  VAL   101     -50.672  -2.355  44.724  1.00  0.00           C  
ATOM    672  CG1 VAL   101     -50.796  -0.932  45.272  1.00  0.00           C  
ATOM    673  CG2 VAL   101     -50.722  -2.204  43.202  1.00  0.00           C  
ATOM    674  N   ALA   102     -48.461  -2.770  47.423  1.00  0.00           N  
ATOM    675  CA  ALA   102     -48.394  -2.859  48.878  1.00  0.00           C  
ATOM    676  C   ALA   102     -48.722  -1.488  49.439  1.00  0.00           C  
ATOM    677  O   ALA   102     -48.019  -0.511  49.174  1.00  0.00           O  
ATOM    678  CB  ALA   102     -46.989  -3.280  49.342  1.00  0.00           C  
ATOM    679  N   VAL   103     -49.806  -1.426  50.199  1.00  0.00           N  
ATOM    680  CA  VAL   103     -50.257  -0.176  50.790  1.00  0.00           C  
ATOM    681  C   VAL   103     -49.854  -0.118  52.249  1.00  0.00           C  
ATOM    682  O   VAL   103     -50.163  -1.027  53.012  1.00  0.00           O  
ATOM    683  CB  VAL   103     -51.784  -0.071  50.662  1.00  0.00           C  
ATOM    684  CG1 VAL   103     -52.364   1.190  51.306  1.00  0.00           C  
ATOM    685  CG2 VAL   103     -52.274  -0.040  49.212  1.00  0.00           C  
ATOM    686  N   ILE   104     -49.157   0.946  52.634  1.00  0.00           N  
ATOM    687  CA  ILE   104     -48.732   1.098  54.022  1.00  0.00           C  
ATOM    688  C   ILE   104     -49.438   2.297  54.623  1.00  0.00           C  
ATOM    689  O   ILE   104     -49.235   3.430  54.185  1.00  0.00           O  
ATOM    690  CB  ILE   104     -47.214   1.301  54.107  1.00  0.00           C  
ATOM    691  CG1 ILE   104     -46.407   0.175  53.441  1.00  0.00           C  
ATOM    692  CG2 ILE   104     -46.685   1.376  55.549  1.00  0.00           C  
ATOM    693  CD1 ILE   104     -46.659  -1.202  54.055  1.00  0.00           C  
ATOM    694  N   ASP   105     -50.273   2.032  55.620  1.00  0.00           N  
ATOM    695  CA  ASP   105     -51.020   3.074  56.313  1.00  0.00           C  
ATOM    696  C   ASP   105     -50.289   3.294  57.631  1.00  0.00           C  
ATOM    697  O   ASP   105     -49.867   2.337  58.270  1.00  0.00           O  
ATOM    698  CB  ASP   105     -52.452   2.594  56.551  1.00  0.00           C  
ATOM    699  CG  ASP   105     -53.337   3.666  57.123  1.00  0.00           C  
ATOM    700  OD1 ASP   105     -52.992   4.859  56.984  1.00  0.00           O  
ATOM    701  OD2 ASP   105     -54.391   3.317  57.699  1.00  0.00           O  
ATOM    702  N   THR   106     -50.135   4.546  58.035  1.00  0.00           N  
ATOM    703  CA  THR   106     -49.392   4.824  59.253  1.00  0.00           C  
ATOM    704  C   THR   106     -50.107   5.601  60.342  1.00  0.00           C  
ATOM    705  O   THR   106     -51.085   6.311  60.103  1.00  0.00           O  
ATOM    706  CB  THR   106     -48.092   5.591  58.932  1.00  0.00           C  
ATOM    707  OG1 THR   106     -48.420   6.904  58.446  1.00  0.00           O  
ATOM    708  CG2 THR   106     -47.291   4.856  57.858  1.00  0.00           C  
ATOM    709  N   GLU   107     -49.572   5.456  61.550  1.00  0.00           N  
ATOM    710  CA  GLU   107     -50.068   6.147  62.729  1.00  0.00           C  
ATOM    711  C   GLU   107     -49.935   7.640  62.466  1.00  0.00           C  
ATOM    712  O   GLU   107     -48.873   8.118  62.038  1.00  0.00           O  
ATOM    713  CB  GLU   107     -49.215   5.751  63.937  1.00  0.00           C  
ATOM    714  CG  GLU   107     -49.670   6.321  65.272  1.00  0.00           C  
ATOM    715  CD  GLU   107     -48.866   5.754  66.428  1.00  0.00           C  
ATOM    716  OE1 GLU   107     -48.520   4.553  66.375  1.00  0.00           O  
ATOM    717  OE2 GLU   107     -48.592   6.502  67.392  1.00  0.00           O  
ATOM    718  N   GLY   108     -51.013   8.371  62.721  1.00  0.00           N  
ATOM    719  CA  GLY   108     -51.012   9.798  62.502  1.00  0.00           C  
ATOM    720  C   GLY   108     -49.986  10.525  63.344  1.00  0.00           C  
ATOM    721  O   GLY   108     -49.826  10.246  64.536  1.00  0.00           O  
ATOM    722  N   LEU   109     -49.297  11.462  62.712  1.00  0.00           N  
ATOM    723  CA  LEU   109     -48.283  12.265  63.379  1.00  0.00           C  
ATOM    724  C   LEU   109     -48.969  13.242  64.313  1.00  0.00           C  
ATOM    725  O   LEU   109     -50.133  13.586  64.126  1.00  0.00           O  
ATOM    726  CB  LEU   109     -47.472  13.066  62.363  1.00  0.00           C  
ATOM    727  CG  LEU   109     -46.712  12.290  61.284  1.00  0.00           C  
ATOM    728  CD1 LEU   109     -46.122  13.271  60.273  1.00  0.00           C  
ATOM    729  CD2 LEU   109     -45.619  11.451  61.932  1.00  0.00           C  
ATOM    730  N   LEU   110     -48.240  13.687  65.327  1.00  0.00           N  
ATOM    731  CA  LEU   110     -48.800  14.662  66.236  1.00  0.00           C  
ATOM    732  C   LEU   110     -48.092  15.967  65.947  1.00  0.00           C  
ATOM    733  O   LEU   110     -47.094  15.983  65.220  1.00  0.00           O  
ATOM    734  CB  LEU   110     -48.611  14.242  67.697  1.00  0.00           C  
ATOM    735  CG  LEU   110     -49.210  12.871  68.020  1.00  0.00           C  
ATOM    736  CD1 LEU   110     -48.938  12.366  69.436  1.00  0.00           C  
ATOM    737  CD2 LEU   110     -50.731  12.787  67.900  1.00  0.00           C  
ATOM    738  N   GLY   111     -48.604  17.064  66.490  1.00  0.00           N  
ATOM    739  CA  GLY   111     -47.972  18.360  66.292  1.00  0.00           C  
ATOM    740  C   GLY   111     -46.839  18.444  67.308  1.00  0.00           C  
ATOM    741  O   GLY   111     -47.080  18.659  68.493  1.00  0.00           O  
ATOM    742  N   ALA   112     -46.056  19.514  67.274  1.00  0.00           N  
ATOM    743  CA  ALA   112     -44.872  19.662  68.085  1.00  0.00           C  
ATOM    744  C   ALA   112     -45.138  19.690  69.585  1.00  0.00           C  
ATOM    745  O   ALA   112     -44.219  19.476  70.382  1.00  0.00           O  
ATOM    746  CB  ALA   112     -44.116  20.940  67.735  1.00  0.00           C  
ATOM    747  N   THR   113     -46.374  19.948  70.037  1.00  0.00           N  
ATOM    748  CA  THR   113     -46.661  19.850  71.443  1.00  0.00           C  
ATOM    749  C   THR   113     -46.951  18.438  71.887  1.00  0.00           C  
ATOM    750  O   THR   113     -46.969  18.206  73.099  1.00  0.00           O  
ATOM    751  CB  THR   113     -47.504  20.038  72.719  1.00  0.00           C  
ATOM    752  OG1 THR   113     -48.737  19.342  72.596  1.00  0.00           O  
ATOM    753  CG2 THR   113     -47.784  21.535  72.930  1.00  0.00           C  
ATOM    754  N   VAL   114     -47.188  17.431  71.063  1.00  0.00           N  
ATOM    755  CA  VAL   114     -47.386  16.075  71.561  1.00  0.00           C  
ATOM    756  C   VAL   114     -46.077  15.368  71.924  1.00  0.00           C  
ATOM    757  O   VAL   114     -45.077  15.480  71.210  1.00  0.00           O  
ATOM    758  CB  VAL   114     -47.827  14.665  71.110  1.00  0.00           C  
ATOM    759  CG1 VAL   114     -47.687  13.603  72.203  1.00  0.00           C  
ATOM    760  CG2 VAL   114     -49.290  14.595  70.670  1.00  0.00           C  
ATOM    761  N   ASN   115     -46.045  14.635  73.021  1.00  0.00           N  
ATOM    762  CA  ASN   115     -44.903  13.818  73.375  1.00  0.00           C  
ATOM    763  C   ASN   115     -45.096  12.581  72.522  1.00  0.00           C  
ATOM    764  O   ASN   115     -46.051  11.840  72.768  1.00  0.00           O  
ATOM    765  CB  ASN   115     -44.800  13.405  74.846  1.00  0.00           C  
ATOM    766  CG  ASN   115     -43.480  12.674  75.039  1.00  0.00           C  
ATOM    767  OD1 ASN   115     -42.926  12.109  74.097  1.00  0.00           O  
ATOM    768  ND2 ASN   115     -42.903  12.644  76.271  1.00  0.00           N  
ATOM    769  N   LEU   116     -44.288  12.259  71.526  1.00  0.00           N  
ATOM    770  CA  LEU   116     -44.492  11.024  70.822  1.00  0.00           C  
ATOM    771  C   LEU   116     -43.169  10.364  70.566  1.00  0.00           C  
ATOM    772  O   LEU   116     -42.393  10.798  69.711  1.00  0.00           O  
ATOM    773  CB  LEU   116     -45.084  10.991  69.409  1.00  0.00           C  
ATOM    774  CG  LEU   116     -45.217   9.579  68.835  1.00  0.00           C  
ATOM    775  CD1 LEU   116     -46.156   8.654  69.608  1.00  0.00           C  
ATOM    776  CD2 LEU   116     -45.750   9.510  67.406  1.00  0.00           C  
ATOM    777  N   SER   117     -42.870   9.309  71.281  1.00  0.00           N  
ATOM    778  CA  SER   117     -41.601   8.606  71.137  1.00  0.00           C  
ATOM    779  C   SER   117     -41.328   7.997  69.753  1.00  0.00           C  
ATOM    780  O   SER   117     -40.177   7.687  69.436  1.00  0.00           O  
ATOM    781  CB  SER   117     -41.191   7.333  71.882  1.00  0.00           C  
ATOM    782  OG  SER   117     -42.012   6.246  71.480  1.00  0.00           O  
ATOM    783  N   GLN   118     -42.364   7.793  68.894  1.00  0.00           N  
ATOM    784  CA  GLN   118     -41.976   7.206  67.615  1.00  0.00           C  
ATOM    785  C   GLN   118     -42.490   7.826  66.318  1.00  0.00           C  
ATOM    786  O   GLN   118     -42.368   7.210  65.256  1.00  0.00           O  
ATOM    787  CB  GLN   118     -42.282   5.706  67.626  1.00  0.00           C  
ATOM    788  CG  GLN   118     -43.751   5.384  67.907  1.00  0.00           C  
ATOM    789  CD  GLN   118     -44.520   5.514  66.601  1.00  0.00           C  
ATOM    790  OE1 GLN   118     -44.233   4.822  65.626  1.00  0.00           O  
ATOM    791  NE2 GLN   118     -45.538   6.411  66.509  1.00  0.00           N  
ATOM    792  N   ARG   119     -43.042   9.036  66.392  1.00  0.00           N  
ATOM    793  CA  ARG   119     -43.535   9.731  65.196  1.00  0.00           C  
ATOM    794  C   ARG   119     -42.440   9.785  64.126  1.00  0.00           C  
ATOM    795  O   ARG   119     -42.649   9.396  62.980  1.00  0.00           O  
ATOM    796  CB  ARG   119     -43.928  11.175  65.528  1.00  0.00           C  
ATOM    797  CG  ARG   119     -44.550  11.924  64.348  1.00  0.00           C  
ATOM    798  CD  ARG   119     -44.825  13.401  64.637  1.00  0.00           C  
ATOM    799  NE  ARG   119     -43.508  14.076  64.815  1.00  0.00           N  
ATOM    800  CZ  ARG   119     -42.756  14.401  63.723  1.00  0.00           C  
ATOM    801  NH1 ARG   119     -43.438  14.000  62.612  1.00  0.00           N  
ATOM    802  NH2 ARG   119     -41.614  15.001  64.170  1.00  0.00           N  
ATOM    803  N   THR   120     -41.269  10.281  64.514  1.00  0.00           N  
ATOM    804  CA  THR   120     -40.151  10.423  63.586  1.00  0.00           C  
ATOM    805  C   THR   120     -39.698   9.108  62.962  1.00  0.00           C  
ATOM    806  O   THR   120     -39.316   9.074  61.789  1.00  0.00           O  
ATOM    807  CB  THR   120     -38.963  11.086  64.289  1.00  0.00           C  
ATOM    808  OG1 THR   120     -38.555  10.303  65.401  1.00  0.00           O  
ATOM    809  CG2 THR   120     -39.376  12.485  64.775  1.00  0.00           C  
ATOM    810  N   ARG   121     -39.723   8.033  63.746  1.00  0.00           N  
ATOM    811  CA  ARG   121     -39.313   6.723  63.251  1.00  0.00           C  
ATOM    812  C   ARG   121     -40.331   6.164  62.273  1.00  0.00           C  
ATOM    813  O   ARG   121     -39.968   5.540  61.278  1.00  0.00           O  
ATOM    814  CB  ARG   121     -39.116   5.744  64.411  1.00  0.00           C  
ATOM    815  CG  ARG   121     -37.880   6.046  65.261  1.00  0.00           C  
ATOM    816  CD  ARG   121     -37.724   5.118  66.467  1.00  0.00           C  
ATOM    817  NE  ARG   121     -36.491   5.532  67.195  1.00  0.00           N  
ATOM    818  CZ  ARG   121     -36.154   4.920  68.368  1.00  0.00           C  
ATOM    819  NH1 ARG   121     -37.106   3.980  68.636  1.00  0.00           N  
ATOM    820  NH2 ARG   121     -34.995   5.488  68.814  1.00  0.00           N  
ATOM    821  N   LEU   122     -41.611   6.367  62.568  1.00  0.00           N  
ATOM    822  CA  LEU   122     -42.664   5.885  61.675  1.00  0.00           C  
ATOM    823  C   LEU   122     -42.478   6.590  60.336  1.00  0.00           C  
ATOM    824  O   LEU   122     -42.521   5.969  59.275  1.00  0.00           O  
ATOM    825  CB  LEU   122     -44.069   6.213  62.233  1.00  0.00           C  
ATOM    826  CG  LEU   122     -45.209   5.745  61.326  1.00  0.00           C  
ATOM    827  CD1 LEU   122     -45.273   4.235  61.097  1.00  0.00           C  
ATOM    828  CD2 LEU   122     -46.612   6.088  61.826  1.00  0.00           C  
ATOM    829  N   LEU   123     -42.259   7.897  60.406  1.00  0.00           N  
ATOM    830  CA  LEU   123     -42.042   8.717  59.226  1.00  0.00           C  
ATOM    831  C   LEU   123     -40.835   8.180  58.439  1.00  0.00           C  
ATOM    832  O   LEU   123     -40.915   7.957  57.230  1.00  0.00           O  
ATOM    833  CB  LEU   123     -41.779  10.158  59.660  1.00  0.00           C  
ATOM    834  CG  LEU   123     -41.519  11.111  58.491  1.00  0.00           C  
ATOM    835  CD1 LEU   123     -42.679  11.255  57.506  1.00  0.00           C  
ATOM    836  CD2 LEU   123     -41.211  12.553  58.890  1.00  0.00           C  
ATOM    837  N   LEU   124     -39.719   7.961  59.133  1.00  0.00           N  
ATOM    838  CA  LEU   124     -38.505   7.457  58.486  1.00  0.00           C  
ATOM    839  C   LEU   124     -38.684   6.075  57.866  1.00  0.00           C  
ATOM    840  O   LEU   124     -38.194   5.813  56.762  1.00  0.00           O  
ATOM    841  CB  LEU   124     -37.349   7.435  59.487  1.00  0.00           C  
ATOM    842  CG  LEU   124     -36.863   8.829  59.891  1.00  0.00           C  
ATOM    843  CD1 LEU   124     -35.833   8.853  61.019  1.00  0.00           C  
ATOM    844  CD2 LEU   124     -36.187   9.625  58.775  1.00  0.00           C  
ATOM    845  N   LYS   125     -39.371   5.183  58.572  1.00  0.00           N  
ATOM    846  CA  LYS   125     -39.607   3.841  58.041  1.00  0.00           C  
ATOM    847  C   LYS   125     -40.453   3.923  56.773  1.00  0.00           C  
ATOM    848  O   LYS   125     -40.213   3.187  55.814  1.00  0.00           O  
ATOM    849  CB  LYS   125     -40.314   2.970  59.083  1.00  0.00           C  
ATOM    850  CG  LYS   125     -39.430   2.611  60.279  1.00  0.00           C  
ATOM    851  CD  LYS   125     -38.255   1.699  59.922  1.00  0.00           C  
ATOM    852  CE  LYS   125     -37.398   1.303  61.126  1.00  0.00           C  
ATOM    853  NZ  LYS   125     -36.249   0.483  60.682  1.00  0.00           N  
ATOM    854  N   VAL   126     -41.445   4.810  56.772  1.00  0.00           N  
ATOM    855  CA  VAL   126     -42.299   4.973  55.595  1.00  0.00           C  
ATOM    856  C   VAL   126     -41.443   5.393  54.395  1.00  0.00           C  
ATOM    857  O   VAL   126     -41.653   4.922  53.279  1.00  0.00           O  
ATOM    858  CB  VAL   126     -43.392   6.008  55.872  1.00  0.00           C  
ATOM    859  CG1 VAL   126     -44.206   6.381  54.631  1.00  0.00           C  
ATOM    860  CG2 VAL   126     -44.423   5.545  56.903  1.00  0.00           C  
ATOM    861  N   LEU   127     -40.462   6.263  54.626  1.00  0.00           N  
ATOM    862  CA  LEU   127     -39.579   6.707  53.554  1.00  0.00           C  
ATOM    863  C   LEU   127     -38.710   5.544  53.056  1.00  0.00           C  
ATOM    864  O   LEU   127     -38.585   5.312  51.853  1.00  0.00           O  
ATOM    865  CB  LEU   127     -38.654   7.868  54.041  1.00  0.00           C  
ATOM    866  CG  LEU   127     -37.690   8.372  52.965  1.00  0.00           C  
ATOM    867  CD1 LEU   127     -38.358   8.946  51.717  1.00  0.00           C  
ATOM    868  CD2 LEU   127     -36.752   9.492  53.411  1.00  0.00           C  
ATOM    869  N   ALA   128     -38.128   4.800  53.988  1.00  0.00           N  
ATOM    870  CA  ALA   128     -37.254   3.689  53.630  1.00  0.00           C  
ATOM    871  C   ALA   128     -37.925   2.512  52.941  1.00  0.00           C  
ATOM    872  O   ALA   128     -37.318   1.854  52.100  1.00  0.00           O  
ATOM    873  CB  ALA   128     -36.543   3.169  54.875  1.00  0.00           C  
ATOM    874  N   ILE   129     -39.178   2.252  53.288  1.00  0.00           N  
ATOM    875  CA  ILE   129     -39.876   1.105  52.725  1.00  0.00           C  
ATOM    876  C   ILE   129     -40.674   1.353  51.451  1.00  0.00           C  
ATOM    877  O   ILE   129     -41.027   0.404  50.750  1.00  0.00           O  
ATOM    878  CB  ILE   129     -40.804   0.525  53.795  1.00  0.00           C  
ATOM    879  CG1 ILE   129     -41.926   1.486  54.221  1.00  0.00           C  
ATOM    880  CG2 ILE   129     -40.078   0.152  55.099  1.00  0.00           C  
ATOM    881  CD1 ILE   129     -42.970   0.840  55.130  1.00  0.00           C  
ATOM    882  N   SER   130     -40.917   2.615  51.119  1.00  0.00           N  
ATOM    883  CA  SER   130     -41.754   2.928  49.961  1.00  0.00           C  
ATOM    884  C   SER   130     -41.125   3.251  48.615  1.00  0.00           C  
ATOM    885  O   SER   130     -39.939   3.563  48.511  1.00  0.00           O  
ATOM    886  CB  SER   130     -42.699   4.076  50.321  1.00  0.00           C  
ATOM    887  OG  SER   130     -41.989   5.297  50.483  1.00  0.00           O  
ATOM    888  N   ASP   131     -41.974   3.172  47.588  1.00  0.00           N  
ATOM    889  CA  ASP   131     -41.636   3.502  46.202  1.00  0.00           C  
ATOM    890  C   ASP   131     -42.162   4.927  46.037  1.00  0.00           C  
ATOM    891  O   ASP   131     -41.552   5.769  45.382  1.00  0.00           O  
ATOM    892  CB  ASP   131     -42.403   2.607  45.212  1.00  0.00           C  
ATOM    893  CG  ASP   131     -41.941   2.957  43.805  1.00  0.00           C  
ATOM    894  OD1 ASP   131     -40.728   2.773  43.518  1.00  0.00           O  
ATOM    895  OD2 ASP   131     -42.795   3.413  42.998  1.00  0.00           O  
ATOM    896  N   LEU   132     -43.325   5.167  46.636  1.00  0.00           N  
ATOM    897  CA  LEU   132     -43.993   6.464  46.598  1.00  0.00           C  
ATOM    898  C   LEU   132     -44.409   6.820  48.011  1.00  0.00           C  
ATOM    899  O   LEU   132     -45.036   6.020  48.702  1.00  0.00           O  
ATOM    900  CB  LEU   132     -45.242   6.433  45.703  1.00  0.00           C  
ATOM    901  CG  LEU   132     -46.013   7.755  45.684  1.00  0.00           C  
ATOM    902  CD1 LEU   132     -45.274   8.923  45.032  1.00  0.00           C  
ATOM    903  CD2 LEU   132     -47.345   7.717  44.939  1.00  0.00           C  
ATOM    904  N   VAL   133     -44.067   8.035  48.412  1.00  0.00           N  
ATOM    905  CA  VAL   133     -44.321   8.539  49.758  1.00  0.00           C  
ATOM    906  C   VAL   133     -45.350   9.656  49.687  1.00  0.00           C  
ATOM    907  O   VAL   133     -45.087  10.719  49.127  1.00  0.00           O  
ATOM    908  CB  VAL   133     -42.989   9.056  50.310  1.00  0.00           C  
ATOM    909  CG1 VAL   133     -43.102   9.647  51.717  1.00  0.00           C  
ATOM    910  CG2 VAL   133     -41.912   7.975  50.416  1.00  0.00           C  
ATOM    911  N   ILE   134     -46.526   9.408  50.251  1.00  0.00           N  
ATOM    912  CA  ILE   134     -47.589  10.402  50.228  1.00  0.00           C  
ATOM    913  C   ILE   134     -47.721  11.144  51.554  1.00  0.00           C  
ATOM    914  O   ILE   134     -48.034  10.543  52.582  1.00  0.00           O  
ATOM    915  CB  ILE   134     -48.947   9.745  49.884  1.00  0.00           C  
ATOM    916  CG1 ILE   134     -48.968   9.065  48.506  1.00  0.00           C  
ATOM    917  CG2 ILE   134     -50.121  10.740  49.860  1.00  0.00           C  
ATOM    918  CD1 ILE   134     -50.223   8.229  48.257  1.00  0.00           C  
ATOM    919  N   TYR   135     -47.468  12.448  51.520  1.00  0.00           N  
ATOM    920  CA  TYR   135     -47.594  13.294  52.701  1.00  0.00           C  
ATOM    921  C   TYR   135     -48.954  13.963  52.598  1.00  0.00           C  
ATOM    922  O   TYR   135     -49.213  14.729  51.664  1.00  0.00           O  
ATOM    923  CB  TYR   135     -46.507  14.366  52.740  1.00  0.00           C  
ATOM    924  CG  TYR   135     -46.649  15.235  53.961  1.00  0.00           C  
ATOM    925  CD1 TYR   135     -46.345  14.740  55.229  1.00  0.00           C  
ATOM    926  CD2 TYR   135     -47.181  16.519  53.864  1.00  0.00           C  
ATOM    927  CE1 TYR   135     -46.578  15.507  56.374  1.00  0.00           C  
ATOM    928  CE2 TYR   135     -47.418  17.290  54.996  1.00  0.00           C  
ATOM    929  CZ  TYR   135     -47.118  16.780  56.244  1.00  0.00           C  
ATOM    930  OH  TYR   135     -47.373  17.539  57.358  1.00  0.00           O  
ATOM    931  N   ARG   136     -49.802  13.688  53.579  1.00  0.00           N  
ATOM    932  CA  ARG   136     -51.174  14.181  53.589  1.00  0.00           C  
ATOM    933  C   ARG   136     -51.420  15.247  54.660  1.00  0.00           C  
ATOM    934  O   ARG   136     -51.065  15.064  55.826  1.00  0.00           O  
ATOM    935  CB  ARG   136     -52.089  12.970  53.820  1.00  0.00           C  
ATOM    936  CG  ARG   136     -53.579  13.307  53.736  1.00  0.00           C  
ATOM    937  CD  ARG   136     -54.494  12.103  53.973  1.00  0.00           C  
ATOM    938  NE  ARG   136     -55.900  12.577  53.850  1.00  0.00           N  
ATOM    939  CZ  ARG   136     -56.475  12.699  52.619  1.00  0.00           C  
ATOM    940  NH1 ARG   136     -55.549  12.326  51.689  1.00  0.00           N  
ATOM    941  NH2 ARG   136     -57.752  13.148  52.798  1.00  0.00           N  
ATOM    942  N   THR   137     -52.023  16.361  54.263  1.00  0.00           N  
ATOM    943  CA  THR   137     -52.332  17.412  55.227  1.00  0.00           C  
ATOM    944  C   THR   137     -53.631  18.113  54.867  1.00  0.00           C  
ATOM    945  O   THR   137     -54.121  18.003  53.748  1.00  0.00           O  
ATOM    946  CB  THR   137     -51.194  18.439  55.310  1.00  0.00           C  
ATOM    947  OG1 THR   137     -51.445  19.360  56.360  1.00  0.00           O  
ATOM    948  CG2 THR   137     -51.096  19.199  53.977  1.00  0.00           C  
ATOM    949  N   HIS   138     -54.182  18.833  55.836  1.00  0.00           N  
ATOM    950  CA  HIS   138     -55.422  19.566  55.637  1.00  0.00           C  
ATOM    951  C   HIS   138     -55.115  21.042  55.444  1.00  0.00           C  
ATOM    952  O   HIS   138     -54.305  21.622  56.172  1.00  0.00           O  
ATOM    953  CB  HIS   138     -56.368  19.396  56.856  1.00  0.00           C  
ATOM    954  CG  HIS   138     -57.643  20.173  56.722  1.00  0.00           C  
ATOM    955  ND1 HIS   138     -58.633  19.878  55.806  1.00  0.00           N  
ATOM    956  CD2 HIS   138     -58.101  21.250  57.401  1.00  0.00           C  
ATOM    957  CE1 HIS   138     -59.622  20.712  55.918  1.00  0.00           C  
ATOM    958  NE2 HIS   138     -59.333  21.565  56.881  1.00  0.00           N  
ATOM    959  N   ALA   139     -55.740  21.647  54.441  1.00  0.00           N  
ATOM    960  CA  ALA   139     -55.538  23.062  54.213  1.00  0.00           C  
ATOM    961  C   ALA   139     -54.657  23.438  53.047  1.00  0.00           C  
ATOM    962  O   ALA   139     -54.741  22.862  51.957  1.00  0.00           O  
ATOM    963  CB  ALA   139     -54.963  23.685  55.481  1.00  0.00           C  
ATOM    964  N   ASP   140     -53.807  24.427  53.290  1.00  0.00           N  
ATOM    965  CA  ASP   140     -52.901  24.940  52.278  1.00  0.00           C  
ATOM    966  C   ASP   140     -51.470  24.759  52.749  1.00  0.00           C  
ATOM    967  O   ASP   140     -51.229  24.217  53.826  1.00  0.00           O  
ATOM    968  CB  ASP   140     -53.153  26.441  52.046  1.00  0.00           C  
ATOM    969  CG  ASP   140     -52.622  26.799  50.665  1.00  0.00           C  
ATOM    970  OD1 ASP   140     -51.981  25.919  50.031  1.00  0.00           O  
ATOM    971  OD2 ASP   140     -52.851  27.958  50.226  1.00  0.00           O  
ATOM    972  N   ARG   141     -50.520  25.200  51.936  1.00  0.00           N  
ATOM    973  CA  ARG   141     -49.119  25.090  52.307  1.00  0.00           C  
ATOM    974  C   ARG   141     -48.688  26.462  52.813  1.00  0.00           C  
ATOM    975  O   ARG   141     -48.208  27.293  52.048  1.00  0.00           O  
ATOM    976  CB  ARG   141     -48.240  24.673  51.099  1.00  0.00           C  
ATOM    977  CG  ARG   141     -48.532  23.259  50.591  1.00  0.00           C  
ATOM    978  CD  ARG   141     -47.688  22.857  49.379  1.00  0.00           C  
ATOM    979  NE  ARG   141     -46.267  22.803  49.822  1.00  0.00           N  
ATOM    980  CZ  ARG   141     -45.780  21.677  50.420  1.00  0.00           C  
ATOM    981  NH1 ARG   141     -46.796  20.769  50.485  1.00  0.00           N  
ATOM    982  NH2 ARG   141     -44.466  21.899  50.719  1.00  0.00           N  
ATOM    983  N   LEU   142     -48.900  26.700  54.105  1.00  0.00           N  
ATOM    984  CA  LEU   142     -48.526  27.965  54.725  1.00  0.00           C  
ATOM    985  C   LEU   142     -47.473  27.698  55.794  1.00  0.00           C  
ATOM    986  O   LEU   142     -46.950  26.587  55.894  1.00  0.00           O  
ATOM    987  CB  LEU   142     -49.748  28.657  55.345  1.00  0.00           C  
ATOM    988  CG  LEU   142     -50.848  28.978  54.331  1.00  0.00           C  
ATOM    989  CD1 LEU   142     -52.147  29.511  54.934  1.00  0.00           C  
ATOM    990  CD2 LEU   142     -50.480  30.035  53.291  1.00  0.00           C  
ATOM    991  N   HIS   143     -47.160  28.708  56.598  1.00  0.00           N  
ATOM    992  CA  HIS   143     -46.151  28.531  57.637  1.00  0.00           C  
ATOM    993  C   HIS   143     -46.523  27.417  58.603  1.00  0.00           C  
ATOM    994  O   HIS   143     -45.677  26.616  58.989  1.00  0.00           O  
ATOM    995  CB  HIS   143     -45.944  29.826  58.419  1.00  0.00           C  
ATOM    996  CG  HIS   143     -44.913  29.700  59.500  1.00  0.00           C  
ATOM    997  ND1 HIS   143     -43.557  29.599  59.265  1.00  0.00           N  
ATOM    998  CD2 HIS   143     -45.040  29.659  60.847  1.00  0.00           C  
ATOM    999  CE1 HIS   143     -42.904  29.506  60.384  1.00  0.00           C  
ATOM   1000  NE2 HIS   143     -43.777  29.539  61.372  1.00  0.00           N  
ATOM   1001  N   ASN   144     -47.792  27.375  58.996  1.00  0.00           N  
ATOM   1002  CA  ASN   144     -48.272  26.355  59.918  1.00  0.00           C  
ATOM   1003  C   ASN   144     -48.012  24.963  59.346  1.00  0.00           C  
ATOM   1004  O   ASN   144     -47.546  24.060  60.046  1.00  0.00           O  
ATOM   1005  CB  ASN   144     -49.772  26.538  60.156  1.00  0.00           C  
ATOM   1006  CG  ASN   144     -49.962  27.766  61.035  1.00  0.00           C  
ATOM   1007  OD1 ASN   144     -49.038  28.206  61.717  1.00  0.00           O  
ATOM   1008  ND2 ASN   144     -51.172  28.387  61.065  1.00  0.00           N  
ATOM   1009  N   ASP   145     -48.315  24.794  58.065  1.00  0.00           N  
ATOM   1010  CA  ASP   145     -48.120  23.509  57.416  1.00  0.00           C  
ATOM   1011  C   ASP   145     -46.647  23.144  57.295  1.00  0.00           C  
ATOM   1012  O   ASP   145     -46.276  21.990  57.490  1.00  0.00           O  
ATOM   1013  CB  ASP   145     -48.767  23.517  56.040  1.00  0.00           C  
ATOM   1014  CG  ASP   145     -48.646  22.117  55.455  1.00  0.00           C  
ATOM   1015  OD1 ASP   145     -49.211  21.170  56.066  1.00  0.00           O  
ATOM   1016  OD2 ASP   145     -47.987  21.976  54.391  1.00  0.00           O  
ATOM   1017  N   LEU   146     -45.810  24.121  56.971  1.00  0.00           N  
ATOM   1018  CA  LEU   146     -44.385  23.851  56.820  1.00  0.00           C  
ATOM   1019  C   LEU   146     -43.691  23.539  58.143  1.00  0.00           C  
ATOM   1020  O   LEU   146     -42.664  22.863  58.155  1.00  0.00           O  
ATOM   1021  CB  LEU   146     -43.680  25.022  56.120  1.00  0.00           C  
ATOM   1022  CG  LEU   146     -44.087  25.190  54.654  1.00  0.00           C  
ATOM   1023  CD1 LEU   146     -43.522  26.432  53.966  1.00  0.00           C  
ATOM   1024  CD2 LEU   146     -43.661  24.049  53.731  1.00  0.00           C  
ATOM   1025  N   PHE   147     -44.236  24.021  59.258  1.00  0.00           N  
ATOM   1026  CA  PHE   147     -43.627  23.740  60.560  1.00  0.00           C  
ATOM   1027  C   PHE   147     -43.714  22.243  60.838  1.00  0.00           C  
ATOM   1028  O   PHE   147     -42.826  21.657  61.461  1.00  0.00           O  
ATOM   1029  CB  PHE   147     -44.339  24.496  61.691  1.00  0.00           C  
ATOM   1030  CG  PHE   147     -43.555  24.275  62.939  1.00  0.00           C  
ATOM   1031  CD1 PHE   147     -42.309  24.905  63.161  1.00  0.00           C  
ATOM   1032  CD2 PHE   147     -44.053  23.421  63.939  1.00  0.00           C  
ATOM   1033  CE1 PHE   147     -41.569  24.692  64.360  1.00  0.00           C  
ATOM   1034  CE2 PHE   147     -43.331  23.189  65.149  1.00  0.00           C  
ATOM   1035  CZ  PHE   147     -42.082  23.828  65.358  1.00  0.00           C  
ATOM   1036  N   LYS   148     -44.789  21.623  60.364  1.00  0.00           N  
ATOM   1037  CA  LYS   148     -44.983  20.197  60.572  1.00  0.00           C  
ATOM   1038  C   LYS   148     -44.019  19.366  59.732  1.00  0.00           C  
ATOM   1039  O   LYS   148     -43.816  18.183  60.003  1.00  0.00           O  
ATOM   1040  CB  LYS   148     -46.426  19.805  60.247  1.00  0.00           C  
ATOM   1041  CG  LYS   148     -47.448  20.367  61.237  1.00  0.00           C  
ATOM   1042  CD  LYS   148     -48.895  20.003  60.897  1.00  0.00           C  
ATOM   1043  CE  LYS   148     -49.914  20.535  61.906  1.00  0.00           C  
ATOM   1044  NZ  LYS   148     -51.283  20.152  61.494  1.00  0.00           N  
ATOM   1045  N   PHE   149     -43.416  19.983  58.722  1.00  0.00           N  
ATOM   1046  CA  PHE   149     -42.481  19.263  57.871  1.00  0.00           C  
ATOM   1047  C   PHE   149     -41.094  19.125  58.477  1.00  0.00           C  
ATOM   1048  O   PHE   149     -40.147  18.739  57.792  1.00  0.00           O  
ATOM   1049  CB  PHE   149     -42.391  19.917  56.491  1.00  0.00           C  
ATOM   1050  CG  PHE   149     -43.704  19.721  55.815  1.00  0.00           C  
ATOM   1051  CD1 PHE   149     -44.664  18.802  56.296  1.00  0.00           C  
ATOM   1052  CD2 PHE   149     -44.018  20.464  54.662  1.00  0.00           C  
ATOM   1053  CE1 PHE   149     -45.919  18.623  55.645  1.00  0.00           C  
ATOM   1054  CE2 PHE   149     -45.268  20.305  53.991  1.00  0.00           C  
ATOM   1055  CZ  PHE   149     -46.221  19.378  54.485  1.00  0.00           C  
ATOM   1056  N   LEU   150     -40.968  19.451  59.762  1.00  0.00           N  
ATOM   1057  CA  LEU   150     -39.684  19.286  60.424  1.00  0.00           C  
ATOM   1058  C   LEU   150     -39.402  17.785  60.367  1.00  0.00           C  
ATOM   1059  O   LEU   150     -38.254  17.354  60.391  1.00  0.00           O  
ATOM   1060  CB  LEU   150     -39.750  19.749  61.880  1.00  0.00           C  
ATOM   1061  CG  LEU   150     -39.926  21.262  62.032  1.00  0.00           C  
ATOM   1062  CD1 LEU   150     -40.158  21.745  63.463  1.00  0.00           C  
ATOM   1063  CD2 LEU   150     -38.737  22.101  61.562  1.00  0.00           C  
ATOM   1064  N   GLY   151     -40.459  16.982  60.285  1.00  0.00           N  
ATOM   1065  CA  GLY   151     -40.267  15.539  60.207  1.00  0.00           C  
ATOM   1066  C   GLY   151     -39.435  15.154  58.990  1.00  0.00           C  
ATOM   1067  O   GLY   151     -38.738  14.137  59.009  1.00  0.00           O  
ATOM   1068  N   ASP   152     -39.492  15.959  57.929  1.00  0.00           N  
ATOM   1069  CA  ASP   152     -38.695  15.661  56.745  1.00  0.00           C  
ATOM   1070  C   ASP   152     -37.272  16.156  56.983  1.00  0.00           C  
ATOM   1071  O   ASP   152     -36.305  15.483  56.644  1.00  0.00           O  
ATOM   1072  CB  ASP   152     -39.255  16.347  55.463  1.00  0.00           C  
ATOM   1073  CG  ASP   152     -40.539  15.632  55.069  1.00  0.00           C  
ATOM   1074  OD1 ASP   152     -40.782  14.515  55.601  1.00  0.00           O  
ATOM   1075  OD2 ASP   152     -41.296  16.192  54.233  1.00  0.00           O  
ATOM   1076  N   ALA   153     -37.152  17.337  57.574  1.00  0.00           N  
ATOM   1077  CA  ALA   153     -35.837  17.901  57.844  1.00  0.00           C  
ATOM   1078  C   ALA   153     -35.045  16.963  58.752  1.00  0.00           C  
ATOM   1079  O   ALA   153     -33.844  16.763  58.566  1.00  0.00           O  
ATOM   1080  CB  ALA   153     -35.964  19.273  58.533  1.00  0.00           C  
ATOM   1081  N   SER   154     -35.745  16.389  59.722  1.00  0.00           N  
ATOM   1082  CA  SER   154     -35.173  15.480  60.709  1.00  0.00           C  
ATOM   1083  C   SER   154     -34.700  14.139  60.134  1.00  0.00           C  
ATOM   1084  O   SER   154     -34.059  13.352  60.827  1.00  0.00           O  
ATOM   1085  CB  SER   154     -36.221  15.275  61.810  1.00  0.00           C  
ATOM   1086  OG  SER   154     -37.345  14.580  61.291  1.00  0.00           O  
ATOM   1087  N   GLU   155     -35.001  13.874  58.866  1.00  0.00           N  
ATOM   1088  CA  GLU   155     -34.568  12.621  58.265  1.00  0.00           C  
ATOM   1089  C   GLU   155     -33.047  12.497  58.263  1.00  0.00           C  
ATOM   1090  O   GLU   155     -32.521  11.392  58.298  1.00  0.00           O  
ATOM   1091  CB  GLU   155     -35.108  12.494  56.835  1.00  0.00           C  
ATOM   1092  CG  GLU   155     -36.618  12.257  56.771  1.00  0.00           C  
ATOM   1093  CD  GLU   155     -37.031  12.249  55.306  1.00  0.00           C  
ATOM   1094  OE1 GLU   155     -36.148  12.496  54.442  1.00  0.00           O  
ATOM   1095  OE2 GLU   155     -38.234  11.995  55.032  1.00  0.00           O  
ATOM   1096  N   ALA   156     -32.338  13.624  58.233  1.00  0.00           N  
ATOM   1097  CA  ALA   156     -30.872  13.576  58.226  1.00  0.00           C  
ATOM   1098  C   ALA   156     -30.333  13.053  59.556  1.00  0.00           C  
ATOM   1099  O   ALA   156     -29.158  12.689  59.657  1.00  0.00           O  
ATOM   1100  CB  ALA   156     -30.243  14.965  57.956  1.00  0.00           C  
ATOM   1101  N   TYR   157     -31.194  13.015  60.568  1.00  0.00           N  
ATOM   1102  CA  TYR   157     -30.809  12.528  61.893  1.00  0.00           C  
ATOM   1103  C   TYR   157     -31.366  11.131  62.148  1.00  0.00           C  
ATOM   1104  O   TYR   157     -31.052  10.503  63.165  1.00  0.00           O  
ATOM   1105  CB  TYR   157     -31.347  13.453  62.990  1.00  0.00           C  
ATOM   1106  CG  TYR   157     -30.677  14.774  62.830  1.00  0.00           C  
ATOM   1107  CD1 TYR   157     -31.362  15.834  62.223  1.00  0.00           C  
ATOM   1108  CD2 TYR   157     -29.357  14.993  63.281  1.00  0.00           C  
ATOM   1109  CE1 TYR   157     -30.764  17.099  62.056  1.00  0.00           C  
ATOM   1110  CE2 TYR   157     -28.733  16.272  63.120  1.00  0.00           C  
ATOM   1111  CZ  TYR   157     -29.456  17.314  62.503  1.00  0.00           C  
ATOM   1112  OH  TYR   157     -28.895  18.560  62.322  1.00  0.00           O  
ATOM   1113  N   LEU   158     -32.187  10.643  61.227  1.00  0.00           N  
ATOM   1114  CA  LEU   158     -32.813   9.340  61.403  1.00  0.00           C  
ATOM   1115  C   LEU   158     -32.366   8.263  60.435  1.00  0.00           C  
ATOM   1116  O   LEU   158     -32.421   7.082  60.760  1.00  0.00           O  
ATOM   1117  CB  LEU   158     -34.333   9.488  61.295  1.00  0.00           C  
ATOM   1118  CG  LEU   158     -34.928  10.443  62.331  1.00  0.00           C  
ATOM   1119  CD1 LEU   158     -36.433  10.679  62.202  1.00  0.00           C  
ATOM   1120  CD2 LEU   158     -34.760  10.004  63.785  1.00  0.00           C  
ATOM   1121  N   LYS   159     -31.935   8.671  59.247  1.00  0.00           N  
ATOM   1122  CA  LYS   159     -31.522   7.729  58.214  1.00  0.00           C  
ATOM   1123  C   LYS   159     -30.083   7.923  57.770  1.00  0.00           C  
ATOM   1124  O   LYS   159     -29.622   9.048  57.600  1.00  0.00           O  
ATOM   1125  CB  LYS   159     -32.410   7.869  56.954  1.00  0.00           C  
ATOM   1126  CG  LYS   159     -33.876   7.504  57.197  1.00  0.00           C  
ATOM   1127  CD  LYS   159     -34.100   6.014  57.463  1.00  0.00           C  
ATOM   1128  CE  LYS   159     -33.856   5.130  56.238  1.00  0.00           C  
ATOM   1129  NZ  LYS   159     -34.099   3.711  56.582  1.00  0.00           N  
ATOM   1130  N   HIS   160     -29.379   6.814  57.583  1.00  0.00           N  
ATOM   1131  CA  HIS   160     -28.003   6.850  57.103  1.00  0.00           C  
ATOM   1132  C   HIS   160     -27.993   6.148  55.751  1.00  0.00           C  
ATOM   1133  O   HIS   160     -28.623   5.101  55.582  1.00  0.00           O  
ATOM   1134  CB  HIS   160     -27.060   6.133  58.075  1.00  0.00           C  
ATOM   1135  CG  HIS   160     -27.055   6.743  59.445  1.00  0.00           C  
ATOM   1136  ND1 HIS   160     -26.275   7.822  59.809  1.00  0.00           N  
ATOM   1137  CD2 HIS   160     -27.751   6.421  60.562  1.00  0.00           C  
ATOM   1138  CE1 HIS   160     -26.478   8.137  61.051  1.00  0.00           C  
ATOM   1139  NE2 HIS   160     -27.373   7.304  61.544  1.00  0.00           N  
ATOM   1140  N   PHE   161     -27.303   6.740  54.783  1.00  0.00           N  
ATOM   1141  CA  PHE   161     -27.224   6.161  53.449  1.00  0.00           C  
ATOM   1142  C   PHE   161     -26.169   5.058  53.426  1.00  0.00           C  
ATOM   1143  O   PHE   161     -26.406   3.969  52.898  1.00  0.00           O  
ATOM   1144  CB  PHE   161     -26.866   7.242  52.424  1.00  0.00           C  
ATOM   1145  CG  PHE   161     -26.806   6.588  51.086  1.00  0.00           C  
ATOM   1146  CD1 PHE   161     -27.970   6.306  50.337  1.00  0.00           C  
ATOM   1147  CD2 PHE   161     -25.562   6.233  50.534  1.00  0.00           C  
ATOM   1148  CE1 PHE   161     -27.903   5.685  49.057  1.00  0.00           C  
ATOM   1149  CE2 PHE   161     -25.465   5.609  49.254  1.00  0.00           C  
ATOM   1150  CZ  PHE   161     -26.644   5.332  48.513  1.00  0.00           C  
ATOM   1151  N   THR   162     -25.009   5.350  54.009  1.00  0.00           N  
ATOM   1152  CA  THR   162     -23.898   4.400  54.064  1.00  0.00           C  
ATOM   1153  C   THR   162     -23.260   4.390  55.455  1.00  0.00           C  
ATOM   1154  O   THR   162     -23.449   5.318  56.242  1.00  0.00           O  
ATOM   1155  CB  THR   162     -22.843   4.776  53.019  1.00  0.00           C  
ATOM   1156  OG1 THR   162     -21.848   3.766  52.945  1.00  0.00           O  
ATOM   1157  CG2 THR   162     -22.185   6.109  53.416  1.00  0.00           C  
ATOM   1158  N   LYS   163     -22.502   3.337  55.753  1.00  0.00           N  
ATOM   1159  CA  LYS   163     -21.834   3.213  57.045  1.00  0.00           C  
ATOM   1160  C   LYS   163     -20.319   3.156  56.870  1.00  0.00           C  
ATOM   1161  O   LYS   163     -19.572   3.033  57.844  1.00  0.00           O  
ATOM   1162  CB  LYS   163     -22.319   1.956  57.773  1.00  0.00           C  
ATOM   1163  CG  LYS   163     -23.786   2.028  58.203  1.00  0.00           C  
ATOM   1164  CD  LYS   163     -24.248   0.812  59.008  1.00  0.00           C  
ATOM   1165  CE  LYS   163     -25.734   0.846  59.371  1.00  0.00           C  
ATOM   1166  NZ  LYS   163     -26.099  -0.376  60.122  1.00  0.00           N  
ATOM   1167  N   GLU   164     -19.877   3.244  55.619  1.00  0.00           N  
ATOM   1168  CA  GLU   164     -18.457   3.208  55.284  1.00  0.00           C  
ATOM   1169  C   GLU   164     -17.924   4.629  55.126  1.00  0.00           C  
ATOM   1170  O   GLU   164     -16.826   4.914  55.650  1.00  0.00           O  
ATOM   1171  CB  GLU   164     -18.242   2.428  53.982  1.00  0.00           C  
ATOM   1172  CG  GLU   164     -18.591   0.942  54.097  1.00  0.00           C  
ATOM   1173  CD  GLU   164     -18.365   0.300  52.735  1.00  0.00           C  
ATOM   1174  OE1 GLU   164     -17.882   1.015  51.817  1.00  0.00           O  
ATOM   1175  OE2 GLU   164     -18.671  -0.914  52.596  1.00  0.00           O  
ATOM   1176  N   LEU   165     -24.183  15.982  57.458  1.00  0.00           N  
ATOM   1177  CA  LEU   165     -24.250  17.201  56.616  1.00  0.00           C  
ATOM   1178  C   LEU   165     -23.961  16.887  55.164  1.00  0.00           C  
ATOM   1179  O   LEU   165     -24.131  17.745  54.300  1.00  0.00           O  
ATOM   1180  CB  LEU   165     -23.261  18.272  57.090  1.00  0.00           C  
ATOM   1181  CG  LEU   165     -21.801  17.929  56.792  1.00  0.00           C  
ATOM   1182  CD1 LEU   165     -20.825  19.100  56.906  1.00  0.00           C  
ATOM   1183  CD2 LEU   165     -21.188  16.867  57.704  1.00  0.00           C  
ATOM   1184  N   LYS   166     -23.520  15.664  54.894  1.00  0.00           N  
ATOM   1185  CA  LYS   166     -23.235  15.257  53.528  1.00  0.00           C  
ATOM   1186  C   LYS   166     -23.804  13.882  53.202  1.00  0.00           C  
ATOM   1187  O   LYS   166     -23.970  13.542  52.036  1.00  0.00           O  
ATOM   1188  CB  LYS   166     -21.731  15.261  53.268  1.00  0.00           C  
ATOM   1189  CG  LYS   166     -21.091  16.644  53.410  1.00  0.00           C  
ATOM   1190  CD  LYS   166     -19.587  16.655  53.131  1.00  0.00           C  
ATOM   1191  CE  LYS   166     -18.932  18.018  53.358  1.00  0.00           C  
ATOM   1192  NZ  LYS   166     -17.495  17.955  53.008  1.00  0.00           N  
ATOM   1193  N   ALA   167     -24.096  13.084  54.222  1.00  0.00           N  
ATOM   1194  CA  ALA   167     -24.658  11.762  53.969  1.00  0.00           C  
ATOM   1195  C   ALA   167     -26.028  11.922  53.304  1.00  0.00           C  
ATOM   1196  O   ALA   167     -26.433  11.111  52.464  1.00  0.00           O  
ATOM   1197  CB  ALA   167     -24.786  10.977  55.277  1.00  0.00           C  
ATOM   1198  N   THR   168     -26.730  12.983  53.686  1.00  0.00           N  
ATOM   1199  CA  THR   168     -28.046  13.270  53.130  1.00  0.00           C  
ATOM   1200  C   THR   168     -27.975  13.581  51.636  1.00  0.00           C  
ATOM   1201  O   THR   168     -28.996  13.567  50.946  1.00  0.00           O  
ATOM   1202  CB  THR   168     -28.689  14.445  53.873  1.00  0.00           C  
ATOM   1203  OG1 THR   168     -27.883  15.606  53.740  1.00  0.00           O  
ATOM   1204  CG2 THR   168     -28.830  14.090  55.362  1.00  0.00           C  
ATOM   1205  N   THR   169     -26.776  13.873  51.136  1.00  0.00           N  
ATOM   1206  CA  THR   169     -26.609  14.168  49.715  1.00  0.00           C  
ATOM   1207  C   THR   169     -26.914  12.921  48.893  1.00  0.00           C  
ATOM   1208  O   THR   169     -27.146  12.997  47.685  1.00  0.00           O  
ATOM   1209  CB  THR   169     -25.180  14.648  49.435  1.00  0.00           C  
ATOM   1210  OG1 THR   169     -24.912  15.834  50.168  1.00  0.00           O  
ATOM   1211  CG2 THR   169     -25.024  14.933  47.932  1.00  0.00           C  
ATOM   1212  N   ALA   170     -26.922  11.767  49.553  1.00  0.00           N  
ATOM   1213  CA  ALA   170     -27.208  10.510  48.873  1.00  0.00           C  
ATOM   1214  C   ALA   170     -28.693  10.144  48.887  1.00  0.00           C  
ATOM   1215  O   ALA   170     -29.115   9.237  48.177  1.00  0.00           O  
ATOM   1216  CB  ALA   170     -26.416   9.368  49.516  1.00  0.00           C  
ATOM   1217  N   ARG   171     -29.484  10.853  49.685  1.00  0.00           N  
ATOM   1218  CA  ARG   171     -30.905  10.537  49.794  1.00  0.00           C  
ATOM   1219  C   ARG   171     -31.645  10.480  48.464  1.00  0.00           C  
ATOM   1220  O   ARG   171     -32.433   9.559  48.218  1.00  0.00           O  
ATOM   1221  CB  ARG   171     -31.609  11.550  50.705  1.00  0.00           C  
ATOM   1222  CG  ARG   171     -31.288  11.362  52.189  1.00  0.00           C  
ATOM   1223  CD  ARG   171     -31.982  12.378  53.099  1.00  0.00           C  
ATOM   1224  NE  ARG   171     -31.287  13.685  52.924  1.00  0.00           N  
ATOM   1225  CZ  ARG   171     -31.804  14.814  53.489  1.00  0.00           C  
ATOM   1226  NH1 ARG   171     -32.948  14.463  54.147  1.00  0.00           N  
ATOM   1227  NH2 ARG   171     -30.977  15.854  53.175  1.00  0.00           N  
ATOM   1228  N   CYS   172     -31.390  11.455  47.600  1.00  0.00           N  
ATOM   1229  CA  CYS   172     -32.100  11.507  46.331  1.00  0.00           C  
ATOM   1230  C   CYS   172     -31.889  10.276  45.457  1.00  0.00           C  
ATOM   1231  O   CYS   172     -32.707   9.989  44.583  1.00  0.00           O  
ATOM   1232  CB  CYS   172     -31.745  12.791  45.544  1.00  0.00           C  
ATOM   1233  SG  CYS   172     -30.380  12.829  45.155  1.00  0.00           S  
ATOM   1234  N   GLY   173     -30.816   9.529  45.707  1.00  0.00           N  
ATOM   1235  CA  GLY   173     -30.549   8.337  44.909  1.00  0.00           C  
ATOM   1236  C   GLY   173     -31.453   7.153  45.250  1.00  0.00           C  
ATOM   1237  O   GLY   173     -31.665   6.289  44.399  1.00  0.00           O  
ATOM   1238  N   LEU   174     -32.699   7.137  44.760  1.00  0.00           N  
ATOM   1239  CA  LEU   174     -33.642   6.091  44.917  1.00  0.00           C  
ATOM   1240  C   LEU   174     -33.155   4.787  44.232  1.00  0.00           C  
ATOM   1241  O   LEU   174     -33.450   3.667  44.657  1.00  0.00           O  
ATOM   1242  CB  LEU   174     -35.046   6.185  44.311  1.00  0.00           C  
ATOM   1243  CG  LEU   174     -35.953   5.011  44.686  1.00  0.00           C  
ATOM   1244  CD1 LEU   174     -36.208   4.845  46.183  1.00  0.00           C  
ATOM   1245  CD2 LEU   174     -37.358   5.065  44.089  1.00  0.00           C  
ATOM   1246  N   ASP   175     -32.397   4.962  43.151  1.00  0.00           N  
ATOM   1247  CA  ASP   175     -31.818   3.837  42.442  1.00  0.00           C  
ATOM   1248  C   ASP   175     -30.860   3.116  43.371  1.00  0.00           C  
ATOM   1249  O   ASP   175     -30.726   1.895  43.271  1.00  0.00           O  
ATOM   1250  CB  ASP   175     -30.988   4.143  41.192  1.00  0.00           C  
ATOM   1251  CG  ASP   175     -31.944   4.558  40.083  1.00  0.00           C  
ATOM   1252  OD1 ASP   175     -33.175   4.362  40.259  1.00  0.00           O  
ATOM   1253  OD2 ASP   175     -31.455   5.078  39.045  1.00  0.00           O  
ATOM   1254  N   VAL   176     -30.162   3.774  44.290  1.00  0.00           N  
ATOM   1255  CA  VAL   176     -29.161   3.103  45.140  1.00  0.00           C  
ATOM   1256  C   VAL   176     -29.737   2.210  46.255  1.00  0.00           C  
ATOM   1257  O   VAL   176     -29.177   1.171  46.613  1.00  0.00           O  
ATOM   1258  CB  VAL   176     -28.078   3.401  46.199  1.00  0.00           C  
ATOM   1259  CG1 VAL   176     -27.485   2.142  46.836  1.00  0.00           C  
ATOM   1260  CG2 VAL   176     -26.879   4.172  45.645  1.00  0.00           C  
ATOM   1261  N   PRO   177     -30.883   2.629  46.814  1.00  0.00           N  
ATOM   1262  CA  PRO   177     -31.677   1.832  47.789  1.00  0.00           C  
ATOM   1263  C   PRO   177     -33.064   2.352  47.806  1.00  0.00           C  
ATOM   1264  O   PRO   177     -33.365   3.463  48.249  1.00  0.00           O  
ATOM   1265  CB  PRO   177     -32.119   1.595  49.235  1.00  0.00           C  
ATOM   1266  CG  PRO   177     -31.128   2.129  50.271  1.00  0.00           C  
ATOM   1267  CD  PRO   177     -30.449   3.434  49.854  1.00  0.00           C  
ATOM   1268  N   LEU   178     -33.940   1.515  47.301  1.00  0.00           N  
ATOM   1269  CA  LEU   178     -35.352   1.804  47.157  1.00  0.00           C  
ATOM   1270  C   LEU   178     -36.046   2.194  48.421  1.00  0.00           C  
ATOM   1271  O   LEU   178     -37.028   2.941  48.411  1.00  0.00           O  
ATOM   1272  CB  LEU   178     -36.325   0.714  46.694  1.00  0.00           C  
ATOM   1273  CG  LEU   178     -36.124   0.295  45.237  1.00  0.00           C  
ATOM   1274  CD1 LEU   178     -36.962  -0.900  44.786  1.00  0.00           C  
ATOM   1275  CD2 LEU   178     -36.456   1.371  44.204  1.00  0.00           C  
ATOM   1276  N   SER   179     -35.568   1.705  49.553  1.00  0.00           N  
ATOM   1277  CA  SER   179     -36.236   2.092  50.782  1.00  0.00           C  
ATOM   1278  C   SER   179     -35.801   3.476  51.285  1.00  0.00           C  
ATOM   1279  O   SER   179     -36.491   4.122  52.077  1.00  0.00           O  
ATOM   1280  CB  SER   179     -36.095   1.418  52.149  1.00  0.00           C  
ATOM   1281  OG  SER   179     -34.777   1.596  52.646  1.00  0.00           O  
ATOM   1282  N   THR   180     -34.642   3.947  50.825  1.00  0.00           N  
ATOM   1283  CA  THR   180     -34.079   5.163  51.333  1.00  0.00           C  
ATOM   1284  C   THR   180     -34.715   6.410  50.798  1.00  0.00           C  
ATOM   1285  O   THR   180     -34.680   7.477  51.418  1.00  0.00           O  
ATOM   1286  CB  THR   180     -32.991   6.243  51.491  1.00  0.00           C  
ATOM   1287  OG1 THR   180     -32.709   6.840  50.234  1.00  0.00           O  
ATOM   1288  CG2 THR   180     -31.710   5.597  52.047  1.00  0.00           C  
ATOM   1289  N   LEU   181     -35.314   6.306  49.624  1.00  0.00           N  
ATOM   1290  CA  LEU   181     -35.901   7.454  48.938  1.00  0.00           C  
ATOM   1291  C   LEU   181     -36.988   7.017  47.948  1.00  0.00           C  
ATOM   1292  O   LEU   181     -36.819   6.060  47.186  1.00  0.00           O  
ATOM   1293  CB  LEU   181     -35.063   8.345  48.016  1.00  0.00           C  
ATOM   1294  CG  LEU   181     -35.860   9.486  47.380  1.00  0.00           C  
ATOM   1295  CD1 LEU   181     -36.341  10.559  48.355  1.00  0.00           C  
ATOM   1296  CD2 LEU   181     -35.107  10.285  46.317  1.00  0.00           C  
ATOM   1297  N   GLY   182     -38.080   7.665  47.864  1.00  0.00           N  
ATOM   1298  CA  GLY   182     -39.288   7.462  47.062  1.00  0.00           C  
ATOM   1299  C   GLY   182     -39.737   8.761  46.403  1.00  0.00           C  
ATOM   1300  O   GLY   182     -39.277   9.838  46.767  1.00  0.00           O  
ATOM   1301  N   PRO   183     -40.626   8.668  45.423  1.00  0.00           N  
ATOM   1302  CA  PRO   183     -41.137   9.887  44.821  1.00  0.00           C  
ATOM   1303  C   PRO   183     -42.065  10.473  45.886  1.00  0.00           C  
ATOM   1304  O   PRO   183     -42.659   9.740  46.680  1.00  0.00           O  
ATOM   1305  CB  PRO   183     -41.886   9.582  43.519  1.00  0.00           C  
ATOM   1306  CG  PRO   183     -41.504   8.238  42.896  1.00  0.00           C  
ATOM   1307  CD  PRO   183     -41.174   7.156  43.927  1.00  0.00           C  
ATOM   1308  N   ALA   184     -42.171  11.794  45.909  1.00  0.00           N  
ATOM   1309  CA  ALA   184     -42.964  12.502  46.914  1.00  0.00           C  
ATOM   1310  C   ALA   184     -44.286  13.026  46.355  1.00  0.00           C  
ATOM   1311  O   ALA   184     -44.309  13.639  45.291  1.00  0.00           O  
ATOM   1312  CB  ALA   184     -42.112  13.671  47.426  1.00  0.00           C  
ATOM   1313  N   VAL   185     -45.385  12.775  47.064  1.00  0.00           N  
ATOM   1314  CA  VAL   185     -46.689  13.279  46.640  1.00  0.00           C  
ATOM   1315  C   VAL   185     -47.331  13.995  47.823  1.00  0.00           C  
ATOM   1316  O   VAL   185     -47.440  13.432  48.913  1.00  0.00           O  
ATOM   1317  CB  VAL   185     -47.629  12.139  46.174  1.00  0.00           C  
ATOM   1318  CG1 VAL   185     -48.974  12.722  45.725  1.00  0.00           C  
ATOM   1319  CG2 VAL   185     -46.996  11.384  45.009  1.00  0.00           C  
ATOM   1320  N   ILE   186     -47.714  15.251  47.628  1.00  0.00           N  
ATOM   1321  CA  ILE   186     -48.351  15.991  48.708  1.00  0.00           C  
ATOM   1322  C   ILE   186     -49.837  16.059  48.403  1.00  0.00           C  
ATOM   1323  O   ILE   186     -50.241  16.609  47.375  1.00  0.00           O  
ATOM   1324  CB  ILE   186     -47.779  17.416  48.812  1.00  0.00           C  
ATOM   1325  CG1 ILE   186     -46.251  17.452  48.988  1.00  0.00           C  
ATOM   1326  CG2 ILE   186     -48.339  18.217  49.998  1.00  0.00           C  
ATOM   1327  CD1 ILE   186     -45.765  16.724  50.240  1.00  0.00           C  
ATOM   1328  N   ILE   187     -50.647  15.487  49.284  1.00  0.00           N  
ATOM   1329  CA  ILE   187     -52.090  15.533  49.101  1.00  0.00           C  
ATOM   1330  C   ILE   187     -52.651  16.559  50.083  1.00  0.00           C  
ATOM   1331  O   ILE   187     -52.468  16.447  51.296  1.00  0.00           O  
ATOM   1332  CB  ILE   187     -52.724  14.138  49.297  1.00  0.00           C  
ATOM   1333  CG1 ILE   187     -52.124  13.058  48.382  1.00  0.00           C  
ATOM   1334  CG2 ILE   187     -54.236  14.107  49.019  1.00  0.00           C  
ATOM   1335  CD1 ILE   187     -52.272  13.369  46.893  1.00  0.00           C  
ATOM   1336  N   PHE   188     -53.304  17.583  49.541  1.00  0.00           N  
ATOM   1337  CA  PHE   188     -53.869  18.658  50.352  1.00  0.00           C  
ATOM   1338  C   PHE   188     -55.378  18.496  50.461  1.00  0.00           C  
ATOM   1339  O   PHE   188     -56.086  18.668  49.477  1.00  0.00           O  
ATOM   1340  CB  PHE   188     -53.534  20.001  49.708  1.00  0.00           C  
ATOM   1341  CG  PHE   188     -52.060  20.194  49.815  1.00  0.00           C  
ATOM   1342  CD1 PHE   188     -51.175  19.795  48.788  1.00  0.00           C  
ATOM   1343  CD2 PHE   188     -51.512  20.791  50.966  1.00  0.00           C  
ATOM   1344  CE1 PHE   188     -49.768  19.988  48.898  1.00  0.00           C  
ATOM   1345  CE2 PHE   188     -50.106  20.995  51.102  1.00  0.00           C  
ATOM   1346  CZ  PHE   188     -49.231  20.589  50.062  1.00  0.00           C  
ATOM   1347  N   HIS   189     -55.855  18.202  51.665  1.00  0.00           N  
ATOM   1348  CA  HIS   189     -57.279  17.962  51.907  1.00  0.00           C  
ATOM   1349  C   HIS   189     -58.068  19.213  52.286  1.00  0.00           C  
ATOM   1350  O   HIS   189     -57.508  20.176  52.804  1.00  0.00           O  
ATOM   1351  CB  HIS   189     -57.416  16.882  52.984  1.00  0.00           C  
ATOM   1352  CG  HIS   189     -58.833  16.435  53.188  1.00  0.00           C  
ATOM   1353  ND1 HIS   189     -59.723  17.058  54.039  1.00  0.00           N  
ATOM   1354  CD2 HIS   189     -59.526  15.409  52.641  1.00  0.00           C  
ATOM   1355  CE1 HIS   189     -60.876  16.459  54.013  1.00  0.00           C  
ATOM   1356  NE2 HIS   189     -60.794  15.447  53.171  1.00  0.00           N  
ATOM   1357  N   GLU   190     -59.374  19.196  52.006  1.00  0.00           N  
ATOM   1358  CA  GLU   190     -60.253  20.334  52.287  1.00  0.00           C  
ATOM   1359  C   GLU   190     -59.612  21.624  51.766  1.00  0.00           C  
ATOM   1360  O   GLU   190     -59.693  22.682  52.410  1.00  0.00           O  
ATOM   1361  CB  GLU   190     -60.495  20.467  53.795  1.00  0.00           C  
ATOM   1362  CG  GLU   190     -61.149  19.232  54.419  1.00  0.00           C  
ATOM   1363  CD  GLU   190     -62.598  19.185  53.957  1.00  0.00           C  
ATOM   1364  OE1 GLU   190     -63.065  20.195  53.366  1.00  0.00           O  
ATOM   1365  OE2 GLU   190     -63.259  18.137  54.191  1.00  0.00           O  
ATOM   1366  N   THR   191     -58.975  21.529  50.601  1.00  0.00           N  
ATOM   1367  CA  THR   191     -58.276  22.665  49.998  1.00  0.00           C  
ATOM   1368  C   THR   191     -59.201  23.869  49.857  1.00  0.00           C  
ATOM   1369  O   THR   191     -60.317  23.747  49.349  1.00  0.00           O  
ATOM   1370  CB  THR   191     -57.703  22.258  48.634  1.00  0.00           C  
ATOM   1371  OG1 THR   191     -56.826  21.151  48.783  1.00  0.00           O  
ATOM   1372  CG2 THR   191     -56.930  23.444  48.033  1.00  0.00           C  
ATOM   1373  N   VAL   192     -58.720  25.034  50.282  1.00  0.00           N  
ATOM   1374  CA  VAL   192     -59.530  26.245  50.267  1.00  0.00           C  
ATOM   1375  C   VAL   192     -59.182  27.345  49.263  1.00  0.00           C  
ATOM   1376  O   VAL   192     -59.851  28.386  49.236  1.00  0.00           O  
ATOM   1377  CB  VAL   192     -59.510  26.857  51.663  1.00  0.00           C  
ATOM   1378  CG1 VAL   192     -60.299  28.163  51.768  1.00  0.00           C  
ATOM   1379  CG2 VAL   192     -60.104  25.943  52.737  1.00  0.00           C  
ATOM   1380  N   HIS   193     -57.940  27.830  49.323  1.00  0.00           N  
ATOM   1381  CA  HIS   193     -57.431  28.848  48.411  1.00  0.00           C  
ATOM   1382  C   HIS   193     -57.871  28.630  46.965  1.00  0.00           C  
ATOM   1383  O   HIS   193     -57.792  27.526  46.419  1.00  0.00           O  
ATOM   1384  CB  HIS   193     -55.921  29.010  48.197  1.00  0.00           C  
ATOM   1385  CG  HIS   193     -55.197  29.446  49.436  1.00  0.00           C  
ATOM   1386  ND1 HIS   193     -53.830  29.352  49.605  1.00  0.00           N  
ATOM   1387  CD2 HIS   193     -55.656  29.991  50.587  1.00  0.00           C  
ATOM   1388  CE1 HIS   193     -53.480  29.807  50.768  1.00  0.00           C  
ATOM   1389  NE2 HIS   193     -54.570  30.206  51.397  1.00  0.00           N  
ATOM   1390  N   THR   194     -58.343  29.694  46.328  1.00  0.00           N  
ATOM   1391  CA  THR   194     -58.739  29.641  44.924  1.00  0.00           C  
ATOM   1392  C   THR   194     -58.294  30.906  44.225  1.00  0.00           C  
ATOM   1393  O   THR   194     -59.063  31.571  43.525  1.00  0.00           O  
ATOM   1394  CB  THR   194     -59.714  29.712  43.732  1.00  0.00           C  
ATOM   1395  OG1 THR   194     -60.368  30.972  43.710  1.00  0.00           O  
ATOM   1396  CG2 THR   194     -60.764  28.597  43.868  1.00  0.00           C  
ATOM   1397  N   GLN   195     -57.028  31.262  44.408  1.00  0.00           N  
ATOM   1398  CA  GLN   195     -56.505  32.493  43.840  1.00  0.00           C  
ATOM   1399  C   GLN   195     -55.242  32.198  43.053  1.00  0.00           C  
ATOM   1400  O   GLN   195     -54.376  31.437  43.494  1.00  0.00           O  
ATOM   1401  CB  GLN   195     -55.988  33.656  44.695  1.00  0.00           C  
ATOM   1402  CG  GLN   195     -57.069  34.303  45.563  1.00  0.00           C  
ATOM   1403  CD  GLN   195     -56.432  35.454  46.327  1.00  0.00           C  
ATOM   1404  OE1 GLN   195     -55.240  35.726  46.187  1.00  0.00           O  
ATOM   1405  NE2 GLN   195     -57.191  36.197  47.177  1.00  0.00           N  
ATOM   1406  N   LEU   196     -55.104  32.785  41.875  1.00  0.00           N  
ATOM   1407  CA  LEU   196     -53.911  32.568  41.053  1.00  0.00           C  
ATOM   1408  C   LEU   196     -52.798  33.494  41.477  1.00  0.00           C  
ATOM   1409  O   LEU   196     -53.028  34.556  42.061  1.00  0.00           O  
ATOM   1410  CB  LEU   196     -53.916  32.845  39.546  1.00  0.00           C  
ATOM   1411  CG  LEU   196     -54.898  31.967  38.768  1.00  0.00           C  
ATOM   1412  CD1 LEU   196     -55.005  32.283  37.276  1.00  0.00           C  
ATOM   1413  CD2 LEU   196     -54.587  30.471  38.792  1.00  0.00           C  
ATOM   1414  N   LEU   197     -51.572  33.114  41.195  1.00  0.00           N  
ATOM   1415  CA  LEU   197     -50.456  34.021  41.444  1.00  0.00           C  
ATOM   1416  C   LEU   197     -50.480  35.207  40.482  1.00  0.00           C  
ATOM   1417  O   LEU   197     -50.075  36.321  40.824  1.00  0.00           O  
ATOM   1418  CB  LEU   197     -49.004  33.570  41.252  1.00  0.00           C  
ATOM   1419  CG  LEU   197     -47.978  34.613  41.696  1.00  0.00           C  
ATOM   1420  CD1 LEU   197     -48.056  35.012  43.169  1.00  0.00           C  
ATOM   1421  CD2 LEU   197     -46.518  34.198  41.519  1.00  0.00           C  
ATOM   1422  N   GLY   198     -50.954  34.989  39.266  1.00  0.00           N  
ATOM   1423  CA  GLY   198     -51.013  36.047  38.282  1.00  0.00           C  
ATOM   1424  C   GLY   198     -52.223  35.896  37.394  1.00  0.00           C  
ATOM   1425  O   GLY   198     -52.960  34.906  37.440  1.00  0.00           O  
ATOM   1426  N   SER   199     -52.439  36.903  36.561  1.00  0.00           N  
ATOM   1427  CA  SER   199     -53.547  36.861  35.642  1.00  0.00           C  
ATOM   1428  C   SER   199     -53.242  35.927  34.447  1.00  0.00           C  
ATOM   1429  O   SER   199     -52.094  35.582  34.155  1.00  0.00           O  
ATOM   1430  CB  SER   199     -54.073  38.014  34.782  1.00  0.00           C  
ATOM   1431  OG  SER   199     -53.109  38.370  33.802  1.00  0.00           O  
ATOM   1432  N   ASP   200     -54.193  35.548  33.726  1.00  0.00           N  
ATOM   1433  CA  ASP   200     -54.253  34.685  32.558  1.00  0.00           C  
ATOM   1434  C   ASP   200     -55.078  33.439  32.809  1.00  0.00           C  
ATOM   1435  O   ASP   200     -56.180  33.295  32.278  1.00  0.00           O  
ATOM   1436  CB  ASP   200     -52.840  34.294  32.122  1.00  0.00           C  
ATOM   1437  CG  ASP   200     -52.946  33.543  30.801  1.00  0.00           C  
ATOM   1438  OD1 ASP   200     -54.094  33.362  30.316  1.00  0.00           O  
ATOM   1439  OD2 ASP   200     -51.881  33.143  30.261  1.00  0.00           O  
ATOM   1440  N   HIS   201     -54.535  32.528  33.609  1.00  0.00           N  
ATOM   1441  CA  HIS   201     -55.228  31.297  33.954  1.00  0.00           C  
ATOM   1442  C   HIS   201     -54.726  30.809  35.311  1.00  0.00           C  
ATOM   1443  O   HIS   201     -53.634  31.173  35.747  1.00  0.00           O  
ATOM   1444  CB  HIS   201     -55.023  30.234  32.864  1.00  0.00           C  
ATOM   1445  CG  HIS   201     -53.594  29.800  32.729  1.00  0.00           C  
ATOM   1446  ND1 HIS   201     -52.640  30.496  32.014  1.00  0.00           N  
ATOM   1447  CD2 HIS   201     -52.943  28.724  33.230  1.00  0.00           C  
ATOM   1448  CE1 HIS   201     -51.492  29.893  32.074  1.00  0.00           C  
ATOM   1449  NE2 HIS   201     -51.638  28.805  32.807  1.00  0.00           N  
ATOM   1450  N   PRO   202     -55.525  29.988  36.004  1.00  0.00           N  
ATOM   1451  CA  PRO   202     -55.149  29.468  37.321  1.00  0.00           C  
ATOM   1452  C   PRO   202     -53.939  28.540  37.354  1.00  0.00           C  
ATOM   1453  O   PRO   202     -53.584  27.917  36.356  1.00  0.00           O  
ATOM   1454  CB  PRO   202     -56.423  28.768  37.788  1.00  0.00           C  
ATOM   1455  CG  PRO   202     -57.015  28.274  36.499  1.00  0.00           C  
ATOM   1456  CD  PRO   202     -56.840  29.466  35.588  1.00  0.00           C  
ATOM   1457  N   SER   203     -53.308  28.466  38.519  1.00  0.00           N  
ATOM   1458  CA  SER   203     -52.158  27.593  38.708  1.00  0.00           C  
ATOM   1459  C   SER   203     -52.678  26.171  38.837  1.00  0.00           C  
ATOM   1460  O   SER   203     -53.778  25.954  39.347  1.00  0.00           O  
ATOM   1461  CB  SER   203     -51.429  27.926  40.010  1.00  0.00           C  
ATOM   1462  OG  SER   203     -50.390  26.987  40.241  1.00  0.00           O  
ATOM   1463  N   GLU   204     -51.893  25.204  38.377  1.00  0.00           N  
ATOM   1464  CA  GLU   204     -52.269  23.802  38.522  1.00  0.00           C  
ATOM   1465  C   GLU   204     -51.734  23.433  39.906  1.00  0.00           C  
ATOM   1466  O   GLU   204     -50.898  24.146  40.459  1.00  0.00           O  
ATOM   1467  CB  GLU   204     -51.565  22.900  37.499  1.00  0.00           C  
ATOM   1468  CG  GLU   204     -51.949  23.206  36.050  1.00  0.00           C  
ATOM   1469  CD  GLU   204     -51.187  22.245  35.148  1.00  0.00           C  
ATOM   1470  OE1 GLU   204     -50.351  21.468  35.683  1.00  0.00           O  
ATOM   1471  OE2 GLU   204     -51.430  22.275  33.912  1.00  0.00           O  
ATOM   1472  N   VAL   205     -52.216  22.330  40.490  1.00  0.00           N  
ATOM   1473  CA  VAL   205     -51.690  21.982  41.815  1.00  0.00           C  
ATOM   1474  C   VAL   205     -50.177  21.780  41.824  1.00  0.00           C  
ATOM   1475  O   VAL   205     -49.517  22.086  42.824  1.00  0.00           O  
ATOM   1476  CB  VAL   205     -52.463  20.715  42.197  1.00  0.00           C  
ATOM   1477  CG1 VAL   205     -53.976  20.925  42.281  1.00  0.00           C  
ATOM   1478  CG2 VAL   205     -52.274  19.564  41.206  1.00  0.00           C  
ATOM   1479  N   PRO   206     -49.623  21.269  40.727  1.00  0.00           N  
ATOM   1480  CA  PRO   206     -48.176  21.076  40.672  1.00  0.00           C  
ATOM   1481  C   PRO   206     -47.440  22.412  40.652  1.00  0.00           C  
ATOM   1482  O   PRO   206     -46.376  22.551  41.264  1.00  0.00           O  
ATOM   1483  CB  PRO   206     -47.777  20.247  39.456  1.00  0.00           C  
ATOM   1484  CG  PRO   206     -48.831  20.245  38.346  1.00  0.00           C  
ATOM   1485  CD  PRO   206     -50.265  20.363  38.864  1.00  0.00           C  
ATOM   1486  N   GLU   207     -48.007  23.398  39.965  1.00  0.00           N  
ATOM   1487  CA  GLU   207     -47.382  24.711  39.917  1.00  0.00           C  
ATOM   1488  C   GLU   207     -47.531  25.351  41.297  1.00  0.00           C  
ATOM   1489  O   GLU   207     -46.661  26.103  41.735  1.00  0.00           O  
ATOM   1490  CB  GLU   207     -48.039  25.569  38.831  1.00  0.00           C  
ATOM   1491  CG  GLU   207     -47.746  25.059  37.418  1.00  0.00           C  
ATOM   1492  CD  GLU   207     -48.548  25.784  36.351  1.00  0.00           C  
ATOM   1493  OE1 GLU   207     -49.664  26.243  36.663  1.00  0.00           O  
ATOM   1494  OE2 GLU   207     -48.071  25.874  35.197  1.00  0.00           O  
ATOM   1495  N   LYS   208     -48.632  25.042  41.980  1.00  0.00           N  
ATOM   1496  CA  LYS   208     -48.870  25.572  43.326  1.00  0.00           C  
ATOM   1497  C   LYS   208     -47.816  25.000  44.271  1.00  0.00           C  
ATOM   1498  O   LYS   208     -47.332  25.696  45.161  1.00  0.00           O  
ATOM   1499  CB  LYS   208     -50.264  25.185  43.835  1.00  0.00           C  
ATOM   1500  CG  LYS   208     -51.400  25.905  43.109  1.00  0.00           C  
ATOM   1501  CD  LYS   208     -52.792  25.526  43.618  1.00  0.00           C  
ATOM   1502  CE  LYS   208     -53.931  26.220  42.868  1.00  0.00           C  
ATOM   1503  NZ  LYS   208     -55.236  25.778  43.408  1.00  0.00           N  
ATOM   1504  N   LEU   209     -47.460  23.731  44.086  1.00  0.00           N  
ATOM   1505  CA  LEU   209     -46.435  23.138  44.945  1.00  0.00           C  
ATOM   1506  C   LEU   209     -45.096  23.833  44.676  1.00  0.00           C  
ATOM   1507  O   LEU   209     -44.361  24.160  45.608  1.00  0.00           O  
ATOM   1508  CB  LEU   209     -46.314  21.634  44.697  1.00  0.00           C  
ATOM   1509  CG  LEU   209     -45.213  20.913  45.486  1.00  0.00           C  
ATOM   1510  CD1 LEU   209     -45.412  21.122  46.978  1.00  0.00           C  
ATOM   1511  CD2 LEU   209     -45.240  19.422  45.142  1.00  0.00           C  
ATOM   1512  N   ILE   210     -44.787  24.081  43.405  1.00  0.00           N  
ATOM   1513  CA  ILE   210     -43.534  24.763  43.061  1.00  0.00           C  
ATOM   1514  C   ILE   210     -43.516  26.149  43.707  1.00  0.00           C  
ATOM   1515  O   ILE   210     -42.515  26.564  44.305  1.00  0.00           O  
ATOM   1516  CB  ILE   210     -43.381  24.903  41.525  1.00  0.00           C  
ATOM   1517  CG1 ILE   210     -43.180  23.559  40.804  1.00  0.00           C  
ATOM   1518  CG2 ILE   210     -42.180  25.768  41.105  1.00  0.00           C  
ATOM   1519  CD1 ILE   210     -43.302  23.660  39.285  1.00  0.00           C  
ATOM   1520  N   GLN   211     -44.633  26.859  43.588  1.00  0.00           N  
ATOM   1521  CA  GLN   211     -44.772  28.194  44.162  1.00  0.00           C  
ATOM   1522  C   GLN   211     -44.548  28.157  45.680  1.00  0.00           C  
ATOM   1523  O   GLN   211     -43.865  29.023  46.255  1.00  0.00           O  
ATOM   1524  CB  GLN   211     -46.177  28.710  43.859  1.00  0.00           C  
ATOM   1525  CG  GLN   211     -46.416  28.996  42.375  1.00  0.00           C  
ATOM   1526  CD  GLN   211     -47.867  29.423  42.206  1.00  0.00           C  
ATOM   1527  OE1 GLN   211     -48.623  29.494  43.173  1.00  0.00           O  
ATOM   1528  NE2 GLN   211     -48.335  29.729  40.966  1.00  0.00           N  
ATOM   1529  N   ASP   212     -43.680  27.256  46.135  1.00  0.00           N  
ATOM   1530  CA  ASP   212     -43.385  27.142  47.562  1.00  0.00           C  
ATOM   1531  C   ASP   212     -42.138  27.954  47.914  1.00  0.00           C  
ATOM   1532  O   ASP   212     -41.049  27.729  47.378  1.00  0.00           O  
ATOM   1533  CB  ASP   212     -43.083  25.742  48.099  1.00  0.00           C  
ATOM   1534  CG  ASP   212     -42.880  25.849  49.604  1.00  0.00           C  
ATOM   1535  OD1 ASP   212     -42.916  26.996  50.126  1.00  0.00           O  
ATOM   1536  OD2 ASP   212     -42.684  24.787  50.252  1.00  0.00           O  
ATOM   1537  N   ARG   213     -42.283  28.922  48.830  1.00  0.00           N  
ATOM   1538  CA  ARG   213     -41.217  29.814  49.301  1.00  0.00           C  
ATOM   1539  C   ARG   213     -40.030  29.128  49.976  1.00  0.00           C  
ATOM   1540  O   ARG   213     -40.174  28.169  50.739  1.00  0.00           O  
ATOM   1541  CB  ARG   213     -41.489  30.866  50.379  1.00  0.00           C  
ATOM   1542  CG  ARG   213     -40.278  31.748  50.690  1.00  0.00           C  
ATOM   1543  CD  ARG   213     -40.550  32.803  51.765  1.00  0.00           C  
ATOM   1544  NE  ARG   213     -39.276  33.536  52.005  1.00  0.00           N  
ATOM   1545  CZ  ARG   213     -39.236  34.560  52.908  1.00  0.00           C  
ATOM   1546  NH1 ARG   213     -40.487  34.696  53.437  1.00  0.00           N  
ATOM   1547  NH2 ARG   213     -37.962  35.047  52.929  1.00  0.00           N  
ATOM   1548  N   PHE   214     -38.833  29.630  49.688  1.00  0.00           N  
ATOM   1549  CA  PHE   214     -37.601  29.100  50.259  1.00  0.00           C  
ATOM   1550  C   PHE   214     -37.725  28.895  51.762  1.00  0.00           C  
ATOM   1551  O   PHE   214     -38.321  29.698  52.486  1.00  0.00           O  
ATOM   1552  CB  PHE   214     -36.287  29.890  50.234  1.00  0.00           C  
ATOM   1553  CG  PHE   214     -35.244  29.049  50.886  1.00  0.00           C  
ATOM   1554  CD1 PHE   214     -34.571  28.019  50.192  1.00  0.00           C  
ATOM   1555  CD2 PHE   214     -34.906  29.272  52.234  1.00  0.00           C  
ATOM   1556  CE1 PHE   214     -33.572  27.222  50.824  1.00  0.00           C  
ATOM   1557  CE2 PHE   214     -33.910  28.488  52.891  1.00  0.00           C  
ATOM   1558  CZ  PHE   214     -33.243  27.457  52.181  1.00  0.00           C  
ATOM   1559  N   ARG   215     -37.149  27.797  52.248  1.00  0.00           N  
ATOM   1560  CA  ARG   215     -37.165  27.440  53.665  1.00  0.00           C  
ATOM   1561  C   ARG   215     -36.357  26.159  53.822  1.00  0.00           C  
ATOM   1562  O   ARG   215     -36.203  25.377  52.880  1.00  0.00           O  
ATOM   1563  CB  ARG   215     -38.446  27.052  54.408  1.00  0.00           C  
ATOM   1564  CG  ARG   215     -39.330  28.249  54.764  1.00  0.00           C  
ATOM   1565  CD  ARG   215     -40.486  27.898  55.704  1.00  0.00           C  
ATOM   1566  NE  ARG   215     -39.895  27.505  57.013  1.00  0.00           N  
ATOM   1567  CZ  ARG   215     -40.653  26.838  57.932  1.00  0.00           C  
ATOM   1568  NH1 ARG   215     -41.897  26.664  57.397  1.00  0.00           N  
ATOM   1569  NH2 ARG   215     -39.871  26.606  59.027  1.00  0.00           N  
ATOM   1570  N   LYS   216     -35.827  25.917  55.016  1.00  0.00           N  
ATOM   1571  CA  LYS   216     -35.040  24.710  55.233  1.00  0.00           C  
ATOM   1572  C   LYS   216     -35.822  23.447  54.877  1.00  0.00           C  
ATOM   1573  O   LYS   216     -35.322  22.554  54.189  1.00  0.00           O  
ATOM   1574  CB  LYS   216     -34.554  24.324  56.633  1.00  0.00           C  
ATOM   1575  CG  LYS   216     -33.465  25.250  57.178  1.00  0.00           C  
ATOM   1576  CD  LYS   216     -32.979  24.868  58.578  1.00  0.00           C  
ATOM   1577  CE  LYS   216     -31.908  25.809  59.132  1.00  0.00           C  
ATOM   1578  NZ  LYS   216     -31.523  25.389  60.498  1.00  0.00           N  
ATOM   1579  N   LEU   217     -37.050  23.303  55.446  1.00  0.00           N  
ATOM   1580  CA  LEU   217     -37.907  22.195  55.014  1.00  0.00           C  
ATOM   1581  C   LEU   217     -38.170  22.189  53.509  1.00  0.00           C  
ATOM   1582  O   LEU   217     -38.328  21.127  52.914  1.00  0.00           O  
ATOM   1583  CB  LEU   217     -39.172  22.390  55.848  1.00  0.00           C  
ATOM   1584  CG  LEU   217     -38.965  22.128  57.342  1.00  0.00           C  
ATOM   1585  CD1 LEU   217     -40.161  22.469  58.229  1.00  0.00           C  
ATOM   1586  CD2 LEU   217     -38.656  20.676  57.706  1.00  0.00           C  
ATOM   1587  N   GLY   218     -38.214  23.373  52.898  1.00  0.00           N  
ATOM   1588  CA  GLY   218     -38.443  23.463  51.460  1.00  0.00           C  
ATOM   1589  C   GLY   218     -37.230  22.873  50.752  1.00  0.00           C  
ATOM   1590  O   GLY   218     -37.367  22.096  49.809  1.00  0.00           O  
ATOM   1591  N   ARG   219     -36.036  23.240  51.209  1.00  0.00           N  
ATOM   1592  CA  ARG   219     -34.823  22.692  50.612  1.00  0.00           C  
ATOM   1593  C   ARG   219     -34.760  21.173  50.777  1.00  0.00           C  
ATOM   1594  O   ARG   219     -34.349  20.464  49.859  1.00  0.00           O  
ATOM   1595  CB  ARG   219     -33.588  23.329  51.241  1.00  0.00           C  
ATOM   1596  CG  ARG   219     -32.272  22.834  50.638  1.00  0.00           C  
ATOM   1597  CD  ARG   219     -31.037  23.553  51.188  1.00  0.00           C  
ATOM   1598  NE  ARG   219     -29.840  22.939  50.548  1.00  0.00           N  
ATOM   1599  CZ  ARG   219     -28.588  23.358  50.899  1.00  0.00           C  
ATOM   1600  NH1 ARG   219     -28.726  24.334  51.843  1.00  0.00           N  
ATOM   1601  NH2 ARG   219     -27.689  22.637  50.168  1.00  0.00           N  
ATOM   1602  N   PHE   220     -35.165  20.667  51.938  1.00  0.00           N  
ATOM   1603  CA  PHE   220     -35.138  19.223  52.167  1.00  0.00           C  
ATOM   1604  C   PHE   220     -36.063  18.486  51.201  1.00  0.00           C  
ATOM   1605  O   PHE   220     -35.691  17.470  50.626  1.00  0.00           O  
ATOM   1606  CB  PHE   220     -35.513  18.896  53.614  1.00  0.00           C  
ATOM   1607  CG  PHE   220     -34.401  19.372  54.484  1.00  0.00           C  
ATOM   1608  CD1 PHE   220     -33.130  19.702  53.962  1.00  0.00           C  
ATOM   1609  CD2 PHE   220     -34.602  19.503  55.870  1.00  0.00           C  
ATOM   1610  CE1 PHE   220     -32.074  20.160  54.801  1.00  0.00           C  
ATOM   1611  CE2 PHE   220     -33.560  19.959  56.734  1.00  0.00           C  
ATOM   1612  CZ  PHE   220     -32.289  20.287  56.195  1.00  0.00           C  
ATOM   1613  N   PRO   221     -37.273  18.995  51.014  1.00  0.00           N  
ATOM   1614  CA  PRO   221     -38.194  18.345  50.096  1.00  0.00           C  
ATOM   1615  C   PRO   221     -37.646  18.367  48.673  1.00  0.00           C  
ATOM   1616  O   PRO   221     -37.692  17.361  47.957  1.00  0.00           O  
ATOM   1617  CB  PRO   221     -39.578  19.033  50.125  1.00  0.00           C  
ATOM   1618  CG  PRO   221     -39.896  19.706  51.462  1.00  0.00           C  
ATOM   1619  CD  PRO   221     -38.687  20.380  52.112  1.00  0.00           C  
ATOM   1620  N   GLU   222     -37.115  19.516  48.274  1.00  0.00           N  
ATOM   1621  CA  GLU   222     -36.587  19.692  46.927  1.00  0.00           C  
ATOM   1622  C   GLU   222     -35.334  18.885  46.642  1.00  0.00           C  
ATOM   1623  O   GLU   222     -35.134  18.429  45.517  1.00  0.00           O  
ATOM   1624  CB  GLU   222     -36.313  21.180  46.679  1.00  0.00           C  
ATOM   1625  CG  GLU   222     -37.585  22.022  46.561  1.00  0.00           C  
ATOM   1626  CD  GLU   222     -37.171  23.479  46.412  1.00  0.00           C  
ATOM   1627  OE1 GLU   222     -35.943  23.756  46.473  1.00  0.00           O  
ATOM   1628  OE2 GLU   222     -38.078  24.337  46.236  1.00  0.00           O  
ATOM   1629  N   ALA   223     -34.504  18.694  47.659  1.00  0.00           N  
ATOM   1630  CA  ALA   223     -33.247  17.972  47.478  1.00  0.00           C  
ATOM   1631  C   ALA   223     -33.227  16.484  47.826  1.00  0.00           C  
ATOM   1632  O   ALA   223     -32.439  15.738  47.244  1.00  0.00           O  
ATOM   1633  CB  ALA   223     -32.145  18.679  48.267  1.00  0.00           C  
ATOM   1634  N   PHE   224     -33.542  16.095  49.058  1.00  0.00           N  
ATOM   1635  CA  PHE   224     -33.597  14.701  49.509  1.00  0.00           C  
ATOM   1636  C   PHE   224     -34.363  13.803  48.550  1.00  0.00           C  
ATOM   1637  O   PHE   224     -33.893  12.702  48.250  1.00  0.00           O  
ATOM   1638  CB  PHE   224     -34.304  14.302  50.809  1.00  0.00           C  
ATOM   1639  CG  PHE   224     -33.479  14.808  51.941  1.00  0.00           C  
ATOM   1640  CD1 PHE   224     -32.148  15.248  51.760  1.00  0.00           C  
ATOM   1641  CD2 PHE   224     -34.022  14.856  53.238  1.00  0.00           C  
ATOM   1642  CE1 PHE   224     -31.368  15.734  52.848  1.00  0.00           C  
ATOM   1643  CE2 PHE   224     -33.262  15.339  54.347  1.00  0.00           C  
ATOM   1644  CZ  PHE   224     -31.926  15.778  54.149  1.00  0.00           C  
ATOM   1645  N   SER   225     -35.524  14.176  48.029  1.00  0.00           N  
ATOM   1646  CA  SER   225     -36.264  13.368  47.062  1.00  0.00           C  
ATOM   1647  C   SER   225     -36.065  13.801  45.618  1.00  0.00           C  
ATOM   1648  O   SER   225     -36.658  13.220  44.704  1.00  0.00           O  
ATOM   1649  CB  SER   225     -37.787  13.271  46.938  1.00  0.00           C  
ATOM   1650  OG  SER   225     -38.329  14.533  46.578  1.00  0.00           O  
ATOM   1651  N   SER   226     -35.230  14.829  45.348  1.00  0.00           N  
ATOM   1652  CA  SER   226     -35.089  15.267  43.953  1.00  0.00           C  
ATOM   1653  C   SER   226     -34.995  14.154  42.924  1.00  0.00           C  
ATOM   1654  O   SER   226     -35.930  13.997  42.133  1.00  0.00           O  
ATOM   1655  CB  SER   226     -33.903  16.037  43.369  1.00  0.00           C  
ATOM   1656  OG  SER   226     -34.107  16.270  41.982  1.00  0.00           O  
ATOM   1657  N   ILE   227     -33.967  13.357  42.843  1.00  0.00           N  
ATOM   1658  CA  ILE   227     -33.961  12.253  41.869  1.00  0.00           C  
ATOM   1659  C   ILE   227     -35.270  11.493  41.933  1.00  0.00           C  
ATOM   1660  O   ILE   227     -35.570  10.688  41.048  1.00  0.00           O  
ATOM   1661  CB  ILE   227     -33.131  10.952  41.803  1.00  0.00           C  
ATOM   1662  CG1 ILE   227     -31.631  11.192  41.564  1.00  0.00           C  
ATOM   1663  CG2 ILE   227     -33.570  10.001  40.678  1.00  0.00           C  
ATOM   1664  CD1 ILE   227     -30.776   9.939  41.746  1.00  0.00           C  
ATOM   1665  N   HIS   228     -36.108  11.708  42.978  1.00  0.00           N  
ATOM   1666  CA  HIS   228     -37.329  10.912  43.059  1.00  0.00           C  
ATOM   1667  C   HIS   228     -38.503  11.691  42.464  1.00  0.00           C  
ATOM   1668  O   HIS   228     -39.340  11.120  41.758  1.00  0.00           O  
ATOM   1669  CB  HIS   228     -37.921  10.508  44.413  1.00  0.00           C  
ATOM   1670  CG  HIS   228     -37.005   9.631  45.215  1.00  0.00           C  
ATOM   1671  ND1 HIS   228     -36.756   8.305  44.924  1.00  0.00           N  
ATOM   1672  CD2 HIS   228     -36.262   9.895  46.315  1.00  0.00           C  
ATOM   1673  CE1 HIS   228     -35.923   7.797  45.780  1.00  0.00           C  
ATOM   1674  NE2 HIS   228     -35.601   8.739  46.647  1.00  0.00           N  
ATOM   1675  N   TYR   229     -38.605  13.108  42.779  1.00  0.00           N  
ATOM   1676  CA  TYR   229     -39.726  13.649  42.022  1.00  0.00           C  
ATOM   1677  C   TYR   229     -40.781  14.122  43.008  1.00  0.00           C  
ATOM   1678  O   TYR   229     -40.932  13.533  44.074  1.00  0.00           O  
ATOM   1679  CB  TYR   229     -40.285  12.540  41.129  1.00  0.00           C  
ATOM   1680  CG  TYR   229     -41.434  13.111  40.371  1.00  0.00           C  
ATOM   1681  CD1 TYR   229     -41.196  13.943  39.269  1.00  0.00           C  
ATOM   1682  CD2 TYR   229     -42.770  12.831  40.730  1.00  0.00           C  
ATOM   1683  CE1 TYR   229     -42.255  14.500  38.525  1.00  0.00           C  
ATOM   1684  CE2 TYR   229     -43.859  13.388  39.985  1.00  0.00           C  
ATOM   1685  CZ  TYR   229     -43.579  14.222  38.883  1.00  0.00           C  
ATOM   1686  OH  TYR   229     -44.594  14.784  38.140  1.00  0.00           O  
ATOM   1687  N   LYS   230     -41.482  15.199  42.662  1.00  0.00           N  
ATOM   1688  CA  LYS   230     -42.532  15.733  43.525  1.00  0.00           C  
ATOM   1689  C   LYS   230     -43.811  15.924  42.725  1.00  0.00           C  
ATOM   1690  O   LYS   230     -43.779  16.282  41.545  1.00  0.00           O  
ATOM   1691  CB  LYS   230     -42.118  17.076  44.149  1.00  0.00           C  
ATOM   1692  CG  LYS   230     -40.901  17.011  45.059  1.00  0.00           C  
ATOM   1693  CD  LYS   230     -39.597  17.204  44.292  1.00  0.00           C  
ATOM   1694  CE  LYS   230     -39.475  18.632  43.764  1.00  0.00           C  
ATOM   1695  NZ  LYS   230     -38.160  18.891  43.109  1.00  0.00           N  
ATOM   1696  N   GLY   231     -44.940  15.687  43.382  1.00  0.00           N  
ATOM   1697  CA  GLY   231     -46.243  15.806  42.745  1.00  0.00           C  
ATOM   1698  C   GLY   231     -47.222  16.339  43.786  1.00  0.00           C  
ATOM   1699  O   GLY   231     -47.043  16.108  44.985  1.00  0.00           O  
ATOM   1700  N   THR   232     -48.245  17.064  43.339  1.00  0.00           N  
ATOM   1701  CA  THR   232     -49.233  17.599  44.264  1.00  0.00           C  
ATOM   1702  C   THR   232     -50.645  17.354  43.773  1.00  0.00           C  
ATOM   1703  O   THR   232     -50.919  17.438  42.572  1.00  0.00           O  
ATOM   1704  CB  THR   232     -49.029  19.110  44.451  1.00  0.00           C  
ATOM   1705  OG1 THR   232     -47.730  19.368  44.962  1.00  0.00           O  
ATOM   1706  CG2 THR   232     -50.079  19.646  45.439  1.00  0.00           C  
ATOM   1707  N   ARG   233     -51.528  17.027  44.712  1.00  0.00           N  
ATOM   1708  CA  ARG   233     -52.938  16.827  44.420  1.00  0.00           C  
ATOM   1709  C   ARG   233     -53.749  17.553  45.479  1.00  0.00           C  
ATOM   1710  O   ARG   233     -53.453  17.457  46.675  1.00  0.00           O  
ATOM   1711  CB  ARG   233     -53.327  15.348  44.454  1.00  0.00           C  
ATOM   1712  CG  ARG   233     -52.624  14.507  43.387  1.00  0.00           C  
ATOM   1713  CD  ARG   233     -53.050  14.851  41.958  1.00  0.00           C  
ATOM   1714  NE  ARG   233     -52.334  13.920  41.041  1.00  0.00           N  
ATOM   1715  CZ  ARG   233     -51.087  14.236  40.584  1.00  0.00           C  
ATOM   1716  NH1 ARG   233     -50.743  15.444  41.119  1.00  0.00           N  
ATOM   1717  NH2 ARG   233     -50.671  13.221  39.772  1.00  0.00           N  
ATOM   1718  N   THR   234     -54.766  18.290  45.040  1.00  0.00           N  
ATOM   1719  CA  THR   234     -55.629  18.989  45.976  1.00  0.00           C  
ATOM   1720  C   THR   234     -56.972  18.275  45.991  1.00  0.00           C  
ATOM   1721  O   THR   234     -57.383  17.654  44.994  1.00  0.00           O  
ATOM   1722  CB  THR   234     -55.829  20.479  45.602  1.00  0.00           C  
ATOM   1723  OG1 THR   234     -56.448  20.583  44.328  1.00  0.00           O  
ATOM   1724  CG2 THR   234     -54.463  21.182  45.564  1.00  0.00           C  
ATOM   1725  N   TYR   235     -57.637  18.337  47.137  1.00  0.00           N  
ATOM   1726  CA  TYR   235     -58.930  17.687  47.306  1.00  0.00           C  
ATOM   1727  C   TYR   235     -59.883  18.640  48.010  1.00  0.00           C  
ATOM   1728  O   TYR   235     -59.543  19.220  49.044  1.00  0.00           O  
ATOM   1729  CB  TYR   235     -58.790  16.410  48.152  1.00  0.00           C  
ATOM   1730  CG  TYR   235     -57.871  15.490  47.424  1.00  0.00           C  
ATOM   1731  CD1 TYR   235     -56.498  15.512  47.704  1.00  0.00           C  
ATOM   1732  CD2 TYR   235     -58.348  14.581  46.454  1.00  0.00           C  
ATOM   1733  CE1 TYR   235     -55.597  14.656  47.039  1.00  0.00           C  
ATOM   1734  CE2 TYR   235     -57.447  13.704  45.770  1.00  0.00           C  
ATOM   1735  CZ  TYR   235     -56.072  13.757  46.078  1.00  0.00           C  
ATOM   1736  OH  TYR   235     -55.167  12.936  45.441  1.00  0.00           O  
ATOM   1737  N   ASN   236     -61.072  18.811  47.443  1.00  0.00           N  
ATOM   1738  CA  ASN   236     -62.076  19.673  48.049  1.00  0.00           C  
ATOM   1739  C   ASN   236     -62.677  18.948  49.249  1.00  0.00           C  
ATOM   1740  O   ASN   236     -62.461  17.752  49.435  1.00  0.00           O  
ATOM   1741  CB  ASN   236     -63.221  19.958  47.063  1.00  0.00           C  
ATOM   1742  CG  ASN   236     -62.683  20.863  45.965  1.00  0.00           C  
ATOM   1743  OD1 ASN   236     -61.729  21.613  46.172  1.00  0.00           O  
ATOM   1744  ND2 ASN   236     -63.263  20.842  44.735  1.00  0.00           N  
ATOM   1745  N   PRO   237     -63.424  19.683  50.068  1.00  0.00           N  
ATOM   1746  CA  PRO   237     -64.123  19.076  51.200  1.00  0.00           C  
ATOM   1747  C   PRO   237     -65.021  18.026  50.539  1.00  0.00           C  
ATOM   1748  O   PRO   237     -65.743  18.342  49.592  1.00  0.00           O  
ATOM   1749  CB  PRO   237     -65.017  20.110  51.887  1.00  0.00           C  
ATOM   1750  CG  PRO   237     -65.414  21.274  50.977  1.00  0.00           C  
ATOM   1751  CD  PRO   237     -64.337  21.649  49.957  1.00  0.00           C  
ATOM   1752  N   PRO   238     -65.003  16.778  51.032  1.00  0.00           N  
ATOM   1753  CA  PRO   238     -65.828  15.705  50.453  1.00  0.00           C  
ATOM   1754  C   PRO   238     -67.330  15.948  50.530  1.00  0.00           C  
ATOM   1755  O   PRO   238     -68.062  15.745  49.553  1.00  0.00           O  
ATOM   1756  CB  PRO   238     -65.437  14.479  51.274  1.00  0.00           C  
ATOM   1757  CG  PRO   238     -64.074  14.804  51.784  1.00  0.00           C  
ATOM   1758  CD  PRO   238     -64.156  16.260  52.116  1.00  0.00           C  
ATOM   1759  N   THR   239     -67.782  16.364  51.705  1.00  0.00           N  
ATOM   1760  CA  THR   239     -69.195  16.610  51.955  1.00  0.00           C  
ATOM   1761  C   THR   239     -69.364  17.711  52.990  1.00  0.00           C  
ATOM   1762  O   THR   239     -68.379  18.246  53.501  1.00  0.00           O  
ATOM   1763  CB  THR   239     -69.873  15.340  52.497  1.00  0.00           C  
ATOM   1764  OG1 THR   239     -71.283  15.508  52.514  1.00  0.00           O  
ATOM   1765  CG2 THR   239     -69.375  15.067  53.926  1.00  0.00           C  
ATOM   1766  N   ASP   240     -70.617  18.044  53.290  1.00  0.00           N  
ATOM   1767  CA  ASP   240     -70.938  19.061  54.290  1.00  0.00           C  
ATOM   1768  C   ASP   240     -70.393  18.568  55.635  1.00  0.00           C  
ATOM   1769  O   ASP   240     -70.336  17.364  55.878  1.00  0.00           O  
ATOM   1770  CB  ASP   240     -72.458  19.246  54.363  1.00  0.00           C  
ATOM   1771  CG  ASP   240     -72.749  20.367  55.351  1.00  0.00           C  
ATOM   1772  OD1 ASP   240     -72.435  21.542  55.022  1.00  0.00           O  
ATOM   1773  OD2 ASP   240     -73.290  20.063  56.448  1.00  0.00           O  
ATOM   1774  N   PHE   241     -70.004  19.491  56.512  1.00  0.00           N  
ATOM   1775  CA  PHE   241     -69.429  19.100  57.799  1.00  0.00           C  
ATOM   1776  C   PHE   241     -70.257  18.085  58.582  1.00  0.00           C  
ATOM   1777  O   PHE   241     -69.714  17.217  59.259  1.00  0.00           O  
ATOM   1778  CB  PHE   241     -69.191  20.327  58.686  1.00  0.00           C  
ATOM   1779  CG  PHE   241     -68.641  19.842  59.983  1.00  0.00           C  
ATOM   1780  CD1 PHE   241     -67.275  19.525  60.147  1.00  0.00           C  
ATOM   1781  CD2 PHE   241     -69.494  19.690  61.092  1.00  0.00           C  
ATOM   1782  CE1 PHE   241     -66.758  19.066  61.392  1.00  0.00           C  
ATOM   1783  CE2 PHE   241     -69.002  19.232  62.352  1.00  0.00           C  
ATOM   1784  CZ  PHE   241     -67.626  18.917  62.500  1.00  0.00           C  
ATOM   1785  N   SER   242     -71.574  18.182  58.492  1.00  0.00           N  
ATOM   1786  CA  SER   242     -72.412  17.258  59.235  1.00  0.00           C  
ATOM   1787  C   SER   242     -72.394  15.815  58.723  1.00  0.00           C  
ATOM   1788  O   SER   242     -72.901  14.916  59.390  1.00  0.00           O  
ATOM   1789  CB  SER   242     -73.838  17.809  59.294  1.00  0.00           C  
ATOM   1790  OG  SER   242     -74.410  17.821  57.994  1.00  0.00           O  
ATOM   1791  N   GLY   243     -71.784  15.586  57.563  1.00  0.00           N  
ATOM   1792  CA  GLY   243     -71.717  14.241  56.996  1.00  0.00           C  
ATOM   1793  C   GLY   243     -70.297  13.681  56.884  1.00  0.00           C  
ATOM   1794  O   GLY   243     -70.108  12.545  56.459  1.00  0.00           O  
ATOM   1795  N   LEU   244     -69.298  14.469  57.269  1.00  0.00           N  
ATOM   1796  CA  LEU   244     -67.913  14.016  57.185  1.00  0.00           C  
ATOM   1797  C   LEU   244     -67.666  12.692  57.910  1.00  0.00           C  
ATOM   1798  O   LEU   244     -66.930  11.837  57.419  1.00  0.00           O  
ATOM   1799  CB  LEU   244     -66.972  15.092  57.736  1.00  0.00           C  
ATOM   1800  CG  LEU   244     -66.816  16.347  56.868  1.00  0.00           C  
ATOM   1801  CD1 LEU   244     -66.043  17.416  57.617  1.00  0.00           C  
ATOM   1802  CD2 LEU   244     -66.104  15.974  55.568  1.00  0.00           C  
ATOM   1803  N   ARG   245     -68.291  12.521  59.070  1.00  0.00           N  
ATOM   1804  CA  ARG   245     -68.121  11.308  59.865  1.00  0.00           C  
ATOM   1805  C   ARG   245     -68.770  10.057  59.270  1.00  0.00           C  
ATOM   1806  O   ARG   245     -68.504   8.944  59.723  1.00  0.00           O  
ATOM   1807  CB  ARG   245     -68.652  11.540  61.279  1.00  0.00           C  
ATOM   1808  CG  ARG   245     -67.800  12.509  62.100  1.00  0.00           C  
ATOM   1809  CD  ARG   245     -68.374  12.808  63.487  1.00  0.00           C  
ATOM   1810  NE  ARG   245     -69.636  13.575  63.294  1.00  0.00           N  
ATOM   1811  CZ  ARG   245     -70.342  14.012  64.377  1.00  0.00           C  
ATOM   1812  NH1 ARG   245     -69.673  13.614  65.498  1.00  0.00           N  
ATOM   1813  NH2 ARG   245     -71.441  14.679  63.916  1.00  0.00           N  
ATOM   1814  N   ARG   246     -69.611  10.235  58.257  1.00  0.00           N  
ATOM   1815  CA  ARG   246     -70.298   9.108  57.625  1.00  0.00           C  
ATOM   1816  C   ARG   246     -69.741   8.835  56.235  1.00  0.00           C  
ATOM   1817  O   ARG   246     -70.217   7.947  55.529  1.00  0.00           O  
ATOM   1818  CB  ARG   246     -71.793   9.409  57.493  1.00  0.00           C  
ATOM   1819  CG  ARG   246     -72.514   9.516  58.838  1.00  0.00           C  
ATOM   1820  CD  ARG   246     -74.008   9.822  58.709  1.00  0.00           C  
ATOM   1821  NE  ARG   246     -74.558   9.955  60.088  1.00  0.00           N  
ATOM   1822  CZ  ARG   246     -75.844  10.375  60.272  1.00  0.00           C  
ATOM   1823  NH1 ARG   246     -76.388  10.600  59.040  1.00  0.00           N  
ATOM   1824  NH2 ARG   246     -76.083  10.405  61.615  1.00  0.00           N  
ATOM   1825  N   ALA   247     -68.730   9.607  55.854  1.00  0.00           N  
ATOM   1826  CA  ALA   247     -68.115   9.498  54.537  1.00  0.00           C  
ATOM   1827  C   ALA   247     -67.928   8.072  54.025  1.00  0.00           C  
ATOM   1828  O   ALA   247     -68.280   7.760  52.887  1.00  0.00           O  
ATOM   1829  CB  ALA   247     -66.769  10.228  54.544  1.00  0.00           C  
ATOM   1830  N   LEU   248     -67.381   7.208  54.871  1.00  0.00           N  
ATOM   1831  CA  LEU   248     -67.123   5.822  54.501  1.00  0.00           C  
ATOM   1832  C   LEU   248     -68.359   5.065  54.016  1.00  0.00           C  
ATOM   1833  O   LEU   248     -68.262   4.187  53.159  1.00  0.00           O  
ATOM   1834  CB  LEU   248     -66.489   5.089  55.691  1.00  0.00           C  
ATOM   1835  CG  LEU   248     -66.070   3.653  55.371  1.00  0.00           C  
ATOM   1836  CD1 LEU   248     -65.031   3.516  54.258  1.00  0.00           C  
ATOM   1837  CD2 LEU   248     -65.446   2.887  56.536  1.00  0.00           C  
ATOM   1838  N   GLU   249     -69.519   5.409  54.560  1.00  0.00           N  
ATOM   1839  CA  GLU   249     -70.762   4.742  54.186  1.00  0.00           C  
ATOM   1840  C   GLU   249     -71.511   5.423  53.041  1.00  0.00           C  
ATOM   1841  O   GLU   249     -72.518   4.901  52.559  1.00  0.00           O  
ATOM   1842  CB  GLU   249     -71.678   4.643  55.407  1.00  0.00           C  
ATOM   1843  CG  GLU   249     -71.127   3.740  56.512  1.00  0.00           C  
ATOM   1844  CD  GLU   249     -72.119   3.751  57.666  1.00  0.00           C  
ATOM   1845  OE1 GLU   249     -73.117   4.515  57.581  1.00  0.00           O  
ATOM   1846  OE2 GLU   249     -71.892   2.995  58.648  1.00  0.00           O  
ATOM   1847  N   GLN   250     -71.025   6.579  52.605  1.00  0.00           N  
ATOM   1848  CA  GLN   250     -71.680   7.315  51.530  1.00  0.00           C  
ATOM   1849  C   GLN   250     -71.252   6.873  50.133  1.00  0.00           C  
ATOM   1850  O   GLN   250     -70.111   6.469  49.920  1.00  0.00           O  
ATOM   1851  CB  GLN   250     -71.432   8.820  51.696  1.00  0.00           C  
ATOM   1852  CG  GLN   250     -72.044   9.402  52.972  1.00  0.00           C  
ATOM   1853  CD  GLN   250     -71.690  10.881  53.031  1.00  0.00           C  
ATOM   1854  OE1 GLN   250     -71.040  11.414  52.132  1.00  0.00           O  
ATOM   1855  NE2 GLN   250     -72.099  11.627  54.092  1.00  0.00           N  
ATOM   1856  N   LEU   251     -72.184   6.947  49.187  1.00  0.00           N  
ATOM   1857  CA  LEU   251     -71.916   6.579  47.801  1.00  0.00           C  
ATOM   1858  C   LEU   251     -71.319   7.796  47.103  1.00  0.00           C  
ATOM   1859  O   LEU   251     -71.550   8.928  47.528  1.00  0.00           O  
ATOM   1860  CB  LEU   251     -73.219   6.176  47.107  1.00  0.00           C  
ATOM   1861  CG  LEU   251     -73.922   4.989  47.770  1.00  0.00           C  
ATOM   1862  CD1 LEU   251     -75.266   4.607  47.151  1.00  0.00           C  
ATOM   1863  CD2 LEU   251     -73.135   3.680  47.749  1.00  0.00           C  
ATOM   1864  N   LEU   252     -70.558   7.569  46.036  1.00  0.00           N  
ATOM   1865  CA  LEU   252     -69.945   8.669  45.302  1.00  0.00           C  
ATOM   1866  C   LEU   252     -70.933   9.774  44.952  1.00  0.00           C  
ATOM   1867  O   LEU   252     -70.589  10.947  44.995  1.00  0.00           O  
ATOM   1868  CB  LEU   252     -69.292   8.167  44.013  1.00  0.00           C  
ATOM   1869  CG  LEU   252     -68.039   7.324  44.252  1.00  0.00           C  
ATOM   1870  CD1 LEU   252     -67.451   6.670  43.002  1.00  0.00           C  
ATOM   1871  CD2 LEU   252     -66.853   8.082  44.847  1.00  0.00           C  
ATOM   1872  N   GLU   253     -72.164   9.405  44.608  1.00  0.00           N  
ATOM   1873  CA  GLU   253     -73.160  10.403  44.243  1.00  0.00           C  
ATOM   1874  C   GLU   253     -73.501  11.376  45.369  1.00  0.00           C  
ATOM   1875  O   GLU   253     -74.000  12.473  45.118  1.00  0.00           O  
ATOM   1876  CB  GLU   253     -74.439   9.721  43.747  1.00  0.00           C  
ATOM   1877  CG  GLU   253     -74.643   8.295  44.235  1.00  0.00           C  
ATOM   1878  CD  GLU   253     -73.750   7.300  43.521  1.00  0.00           C  
ATOM   1879  OE1 GLU   253     -73.836   7.198  42.278  1.00  0.00           O  
ATOM   1880  OE2 GLU   253     -72.963   6.613  44.199  1.00  0.00           O  
ATOM   1881  N   ASN   254     -73.309  10.948  46.612  1.00  0.00           N  
ATOM   1882  CA  ASN   254     -73.571  11.802  47.754  1.00  0.00           C  
ATOM   1883  C   ASN   254     -72.476  12.854  47.921  1.00  0.00           C  
ATOM   1884  O   ASN   254     -72.736  13.999  48.305  1.00  0.00           O  
ATOM   1885  CB  ASN   254     -73.670  11.049  49.084  1.00  0.00           C  
ATOM   1886  CG  ASN   254     -74.960  10.243  49.073  1.00  0.00           C  
ATOM   1887  OD1 ASN   254     -75.891  10.546  48.326  1.00  0.00           O  
ATOM   1888  ND2 ASN   254     -75.087   9.171  49.899  1.00  0.00           N  
ATOM   1889  N   ASN   255     -71.235  12.485  47.635  1.00  0.00           N  
ATOM   1890  CA  ASN   255     -70.124  13.424  47.765  1.00  0.00           C  
ATOM   1891  C   ASN   255     -70.358  14.701  46.945  1.00  0.00           C  
ATOM   1892  O   ASN   255     -69.983  15.810  47.331  1.00  0.00           O  
ATOM   1893  CB  ASN   255     -68.775  12.854  47.317  1.00  0.00           C  
ATOM   1894  CG  ASN   255     -68.314  11.853  48.368  1.00  0.00           C  
ATOM   1895  OD1 ASN   255     -68.774  11.876  49.509  1.00  0.00           O  
ATOM   1896  ND2 ASN   255     -67.381  10.920  48.041  1.00  0.00           N  
ATOM   1897  N   THR   256     -70.990  14.528  45.794  1.00  0.00           N  
ATOM   1898  CA  THR   256     -71.248  15.641  44.916  1.00  0.00           C  
ATOM   1899  C   THR   256     -72.528  16.341  45.308  1.00  0.00           C  
ATOM   1900  O   THR   256     -72.575  17.561  45.486  1.00  0.00           O  
ATOM   1901  CB  THR   256     -71.670  16.329  43.603  1.00  0.00           C  
ATOM   1902  OG1 THR   256     -73.011  15.989  43.284  1.00  0.00           O  
ATOM   1903  CG2 THR   256     -70.743  15.868  42.466  1.00  0.00           C  
ATOM   1904  N   THR   257     -73.597  15.570  45.451  1.00  0.00           N  
ATOM   1905  CA  THR   257     -74.872  16.149  45.812  1.00  0.00           C  
ATOM   1906  C   THR   257     -74.886  16.625  47.247  1.00  0.00           C  
ATOM   1907  O   THR   257     -75.928  16.997  47.794  1.00  0.00           O  
ATOM   1908  CB  THR   257     -76.370  16.134  46.172  1.00  0.00           C  
ATOM   1909  OG1 THR   257     -76.585  15.347  47.334  1.00  0.00           O  
ATOM   1910  CG2 THR   257     -77.168  15.539  44.999  1.00  0.00           C  
ATOM   1911  N   ARG   258     -73.722  16.625  47.891  1.00  0.00           N  
ATOM   1912  CA  ARG   258     -73.641  17.067  49.273  1.00  0.00           C  
ATOM   1913  C   ARG   258     -73.938  18.546  49.440  1.00  0.00           C  
ATOM   1914  O   ARG   258     -73.619  19.164  50.459  1.00  0.00           O  
ATOM   1915  CB  ARG   258     -72.328  17.005  50.058  1.00  0.00           C  
ATOM   1916  CG  ARG   258     -71.247  17.942  49.513  1.00  0.00           C  
ATOM   1917  CD  ARG   258     -69.929  17.871  50.286  1.00  0.00           C  
ATOM   1918  NE  ARG   258     -68.967  18.791  49.617  1.00  0.00           N  
ATOM   1919  CZ  ARG   258     -68.952  20.117  49.943  1.00  0.00           C  
ATOM   1920  NH1 ARG   258     -69.907  20.322  50.895  1.00  0.00           N  
ATOM   1921  NH2 ARG   258     -67.986  20.719  49.189  1.00  0.00           N  
ATOM   1922  N   SER   259     -74.562  19.139  48.424  1.00  0.00           N  
ATOM   1923  CA  SER   259     -74.913  20.555  48.442  1.00  0.00           C  
ATOM   1924  C   SER   259     -75.641  20.943  47.154  1.00  0.00           C  
ATOM   1925  O   SER   259     -75.972  20.103  46.314  1.00  0.00           O  
ATOM   1926  CB  SER   259     -73.949  21.745  48.422  1.00  0.00           C  
ATOM   1927  OG  SER   259     -73.333  21.852  47.148  1.00  0.00           O  
ATOM   1928  N   PRO   260     -75.894  22.239  46.992  1.00  0.00           N  
ATOM   1929  CA  PRO   260     -76.560  22.755  45.797  1.00  0.00           C  
ATOM   1930  C   PRO   260     -75.556  22.697  44.642  1.00  0.00           C  
ATOM   1931  O   PRO   260     -74.339  22.706  44.840  1.00  0.00           O  
ATOM   1932  CB  PRO   260     -76.964  23.955  44.938  1.00  0.00           C  
ATOM   1933  CG  PRO   260     -76.015  25.148  45.070  1.00  0.00           C  
ATOM   1934  CD  PRO   260     -75.447  25.324  46.481  1.00  0.00           C  
ATOM   1935  N   ARG   261     -76.067  22.637  43.416  1.00  0.00           N  
ATOM   1936  CA  ARG   261     -75.207  22.567  42.239  1.00  0.00           C  
ATOM   1937  C   ARG   261     -74.305  21.340  42.367  1.00  0.00           C  
ATOM   1938  O   ARG   261     -73.149  21.408  42.789  1.00  0.00           O  
ATOM   1939  CB  ARG   261     -74.159  23.637  41.919  1.00  0.00           C  
ATOM   1940  CG  ARG   261     -74.763  24.997  41.565  1.00  0.00           C  
ATOM   1941  CD  ARG   261     -73.718  26.072  41.263  1.00  0.00           C  
ATOM   1942  NE  ARG   261     -74.448  27.339  40.973  1.00  0.00           N  
ATOM   1943  CZ  ARG   261     -73.752  28.494  40.765  1.00  0.00           C  
ATOM   1944  NH1 ARG   261     -72.423  28.206  40.877  1.00  0.00           N  
ATOM   1945  NH2 ARG   261     -74.658  29.487  40.526  1.00  0.00           N  
ATOM   1946  N   HIS   262     -74.863  20.196  41.990  1.00  0.00           N  
ATOM   1947  CA  HIS   262     -74.153  18.932  42.061  1.00  0.00           C  
ATOM   1948  C   HIS   262     -72.853  18.928  41.271  1.00  0.00           C  
ATOM   1949  O   HIS   262     -72.829  19.096  40.049  1.00  0.00           O  
ATOM   1950  CB  HIS   262     -74.791  17.654  41.504  1.00  0.00           C  
ATOM   1951  CG  HIS   262     -75.965  17.185  42.312  1.00  0.00           C  
ATOM   1952  ND1 HIS   262     -77.255  17.639  42.135  1.00  0.00           N  
ATOM   1953  CD2 HIS   262     -76.044  16.283  43.319  1.00  0.00           C  
ATOM   1954  CE1 HIS   262     -78.064  17.059  42.967  1.00  0.00           C  
ATOM   1955  NE2 HIS   262     -77.361  16.224  43.708  1.00  0.00           N  
ATOM   1956  N   PRO   263     -71.748  18.733  41.976  1.00  0.00           N  
ATOM   1957  CA  PRO   263     -70.463  18.673  41.315  1.00  0.00           C  
ATOM   1958  C   PRO   263     -69.628  17.595  41.993  1.00  0.00           C  
ATOM   1959  O   PRO   263     -69.392  17.630  43.204  1.00  0.00           O  
ATOM   1960  CB  PRO   263     -69.035  19.208  41.177  1.00  0.00           C  
ATOM   1961  CG  PRO   263     -68.877  20.653  41.652  1.00  0.00           C  
ATOM   1962  CD  PRO   263     -69.737  20.996  42.871  1.00  0.00           C  
ATOM   1963  N   GLY   264     -69.163  16.615  41.223  1.00  0.00           N  
ATOM   1964  CA  GLY   264     -68.326  15.543  41.754  1.00  0.00           C  
ATOM   1965  C   GLY   264     -66.870  15.927  41.526  1.00  0.00           C  
ATOM   1966  O   GLY   264     -66.178  15.351  40.683  1.00  0.00           O  
ATOM   1967  N   VAL   265     -66.353  16.996  42.312  1.00  0.00           N  
ATOM   1968  CA  VAL   265     -64.962  17.351  42.075  1.00  0.00           C  
ATOM   1969  C   VAL   265     -64.049  16.529  42.980  1.00  0.00           C  
ATOM   1970  O   VAL   265     -62.971  16.129  42.560  1.00  0.00           O  
ATOM   1971  CB  VAL   265     -64.723  18.852  42.298  1.00  0.00           C  
ATOM   1972  CG1 VAL   265     -63.255  19.263  42.164  1.00  0.00           C  
ATOM   1973  CG2 VAL   265     -65.479  19.743  41.310  1.00  0.00           C  
ATOM   1974  N   ILE   266     -64.476  16.281  44.217  1.00  0.00           N  
ATOM   1975  CA  ILE   266     -63.671  15.477  45.140  1.00  0.00           C  
ATOM   1976  C   ILE   266     -63.558  14.059  44.590  1.00  0.00           C  
ATOM   1977  O   ILE   266     -62.490  13.451  44.598  1.00  0.00           O  
ATOM   1978  CB  ILE   266     -64.317  15.415  46.531  1.00  0.00           C  
ATOM   1979  CG1 ILE   266     -64.317  16.764  47.268  1.00  0.00           C  
ATOM   1980  CG2 ILE   266     -63.618  14.434  47.488  1.00  0.00           C  
ATOM   1981  CD1 ILE   266     -65.188  16.773  48.523  1.00  0.00           C  
ATOM   1982  N   PHE   267     -64.678  13.524  44.115  1.00  0.00           N  
ATOM   1983  CA  PHE   267     -64.664  12.180  43.567  1.00  0.00           C  
ATOM   1984  C   PHE   267     -63.669  12.077  42.410  1.00  0.00           C  
ATOM   1985  O   PHE   267     -62.924  11.103  42.310  1.00  0.00           O  
ATOM   1986  CB  PHE   267     -66.074  11.777  43.078  1.00  0.00           C  
ATOM   1987  CG  PHE   267     -65.979  10.396  42.525  1.00  0.00           C  
ATOM   1988  CD1 PHE   267     -65.948   9.256  43.359  1.00  0.00           C  
ATOM   1989  CD2 PHE   267     -65.918  10.201  41.133  1.00  0.00           C  
ATOM   1990  CE1 PHE   267     -65.860   7.939  42.820  1.00  0.00           C  
ATOM   1991  CE2 PHE   267     -65.830   8.893  40.568  1.00  0.00           C  
ATOM   1992  CZ  PHE   267     -65.799   7.758  41.417  1.00  0.00           C  
ATOM   1993  N   LYS   268     -63.645  13.088  41.547  1.00  0.00           N  
ATOM   1994  CA  LYS   268     -62.735  13.084  40.412  1.00  0.00           C  
ATOM   1995  C   LYS   268     -61.287  13.307  40.849  1.00  0.00           C  
ATOM   1996  O   LYS   268     -60.367  12.758  40.255  1.00  0.00           O  
ATOM   1997  CB  LYS   268     -63.142  14.150  39.393  1.00  0.00           C  
ATOM   1998  CG  LYS   268     -64.440  13.821  38.653  1.00  0.00           C  
ATOM   1999  CD  LYS   268     -64.852  14.889  37.636  1.00  0.00           C  
ATOM   2000  CE  LYS   268     -66.150  14.561  36.896  1.00  0.00           C  
ATOM   2001  NZ  LYS   268     -66.489  15.654  35.958  1.00  0.00           N  
ATOM   2002  N   ALA   269     -61.089  14.109  41.893  1.00  0.00           N  
ATOM   2003  CA  ALA   269     -59.734  14.364  42.386  1.00  0.00           C  
ATOM   2004  C   ALA   269     -59.143  13.072  42.944  1.00  0.00           C  
ATOM   2005  O   ALA   269     -57.966  12.775  42.731  1.00  0.00           O  
ATOM   2006  CB  ALA   269     -59.764  15.465  43.453  1.00  0.00           C  
ATOM   2007  N   LEU   270     -59.965  12.301  43.649  1.00  0.00           N  
ATOM   2008  CA  LEU   270     -59.518  11.030  44.204  1.00  0.00           C  
ATOM   2009  C   LEU   270     -59.211  10.094  43.036  1.00  0.00           C  
ATOM   2010  O   LEU   270     -58.197   9.411  43.025  1.00  0.00           O  
ATOM   2011  CB  LEU   270     -60.602  10.402  45.100  1.00  0.00           C  
ATOM   2012  CG  LEU   270     -60.841  11.173  46.400  1.00  0.00           C  
ATOM   2013  CD1 LEU   270     -62.025  10.684  47.233  1.00  0.00           C  
ATOM   2014  CD2 LEU   270     -59.677  11.146  47.390  1.00  0.00           C  
ATOM   2015  N   LYS   271     -60.084  10.082  42.031  1.00  0.00           N  
ATOM   2016  CA  LYS   271     -59.854   9.222  40.878  1.00  0.00           C  
ATOM   2017  C   LYS   271     -58.544   9.571  40.172  1.00  0.00           C  
ATOM   2018  O   LYS   271     -57.804   8.676  39.759  1.00  0.00           O  
ATOM   2019  CB  LYS   271     -61.032   9.327  39.899  1.00  0.00           C  
ATOM   2020  CG  LYS   271     -60.892   8.417  38.677  1.00  0.00           C  
ATOM   2021  CD  LYS   271     -62.100   8.462  37.740  1.00  0.00           C  
ATOM   2022  CE  LYS   271     -61.948   7.573  36.502  1.00  0.00           C  
ATOM   2023  NZ  LYS   271     -63.150   7.687  35.647  1.00  0.00           N  
ATOM   2024  N   ALA   272     -58.245  10.863  40.047  1.00  0.00           N  
ATOM   2025  CA  ALA   272     -57.020  11.283  39.373  1.00  0.00           C  
ATOM   2026  C   ALA   272     -55.782  10.921  40.193  1.00  0.00           C  
ATOM   2027  O   ALA   272     -54.743  10.569  39.639  1.00  0.00           O  
ATOM   2028  CB  ALA   272     -57.050  12.789  39.074  1.00  0.00           C  
ATOM   2029  N   LEU   273     -55.893  11.019  41.512  1.00  0.00           N  
ATOM   2030  CA  LEU   273     -54.783  10.654  42.392  1.00  0.00           C  
ATOM   2031  C   LEU   273     -54.486   9.155  42.228  1.00  0.00           C  
ATOM   2032  O   LEU   273     -53.338   8.748  42.004  1.00  0.00           O  
ATOM   2033  CB  LEU   273     -55.162  10.968  43.845  1.00  0.00           C  
ATOM   2034  CG  LEU   273     -54.069  10.605  44.853  1.00  0.00           C  
ATOM   2035  CD1 LEU   273     -52.748  11.354  44.671  1.00  0.00           C  
ATOM   2036  CD2 LEU   273     -54.427  10.866  46.314  1.00  0.00           C  
ATOM   2037  N   SER   274     -55.526   8.331  42.322  1.00  0.00           N  
ATOM   2038  CA  SER   274     -55.349   6.894  42.186  1.00  0.00           C  
ATOM   2039  C   SER   274     -54.765   6.536  40.822  1.00  0.00           C  
ATOM   2040  O   SER   274     -53.853   5.725  40.733  1.00  0.00           O  
ATOM   2041  CB  SER   274     -56.680   6.168  42.402  1.00  0.00           C  
ATOM   2042  OG  SER   274     -56.502   4.767  42.252  1.00  0.00           O  
ATOM   2043  N   ASP   275     -55.284   7.145  39.761  1.00  0.00           N  
ATOM   2044  CA  ASP   275     -54.768   6.872  38.423  1.00  0.00           C  
ATOM   2045  C   ASP   275     -53.290   7.221  38.318  1.00  0.00           C  
ATOM   2046  O   ASP   275     -52.519   6.509  37.677  1.00  0.00           O  
ATOM   2047  CB  ASP   275     -55.559   7.658  37.376  1.00  0.00           C  
ATOM   2048  CG  ASP   275     -56.931   7.013  37.240  1.00  0.00           C  
ATOM   2049  OD1 ASP   275     -57.106   5.881  37.765  1.00  0.00           O  
ATOM   2050  OD2 ASP   275     -57.821   7.643  36.610  1.00  0.00           O  
ATOM   2051  N   ARG   276     -52.890   8.325  38.940  1.00  0.00           N  
ATOM   2052  CA  ARG   276     -51.493   8.726  38.911  1.00  0.00           C  
ATOM   2053  C   ARG   276     -50.640   7.667  39.610  1.00  0.00           C  
ATOM   2054  O   ARG   276     -49.609   7.240  39.085  1.00  0.00           O  
ATOM   2055  CB  ARG   276     -51.308  10.074  39.612  1.00  0.00           C  
ATOM   2056  CG  ARG   276     -49.856  10.556  39.632  1.00  0.00           C  
ATOM   2057  CD  ARG   276     -49.280  10.821  38.239  1.00  0.00           C  
ATOM   2058  NE  ARG   276     -47.915  11.391  38.420  1.00  0.00           N  
ATOM   2059  CZ  ARG   276     -47.080  11.518  37.347  1.00  0.00           C  
ATOM   2060  NH1 ARG   276     -47.743  11.052  36.248  1.00  0.00           N  
ATOM   2061  NH2 ARG   276     -45.911  12.062  37.792  1.00  0.00           N  
ATOM   2062  N   PHE   277     -51.065   7.251  40.801  1.00  0.00           N  
ATOM   2063  CA  PHE   277     -50.325   6.239  41.546  1.00  0.00           C  
ATOM   2064  C   PHE   277     -50.199   4.951  40.729  1.00  0.00           C  
ATOM   2065  O   PHE   277     -49.104   4.410  40.577  1.00  0.00           O  
ATOM   2066  CB  PHE   277     -51.018   5.898  42.894  1.00  0.00           C  
ATOM   2067  CG  PHE   277     -50.916   7.100  43.768  1.00  0.00           C  
ATOM   2068  CD1 PHE   277     -50.012   8.150  43.493  1.00  0.00           C  
ATOM   2069  CD2 PHE   277     -51.736   7.213  44.905  1.00  0.00           C  
ATOM   2070  CE1 PHE   277     -49.923   9.299  44.332  1.00  0.00           C  
ATOM   2071  CE2 PHE   277     -51.668   8.352  45.763  1.00  0.00           C  
ATOM   2072  CZ  PHE   277     -50.755   9.399  45.474  1.00  0.00           C  
