# Supplementary material for: ATPase activity of DFCP1 controls selective autophagy
Source: Nat Commun. 2023 Jul 8;14:4051. doi: 10.1038/s41467-023-39641-9 (PMC10329651; doi:10.1038/s41467-023-39641-9)
Supplement: Supplementary file 12 — Source Data [file 41467_2023_39641_MOESM12_ESM.xlsx]

## Sheet: Figure 1c
ATP													ADP
Exp1				Exp2				Exp3					Exp1				Exp2				Exp3
min	MBP	DFCP1		min	MBP	DFCP1		min	MBP	DFCP1			min	MBP	DFCP1		min	MBP	DFCP1		min	MBP	DFCP1
0	0	0.750939		0	0	2.1327		0	0	0.35461			0	0	0		0	0	1.84599		0	0	0.176835
1	0	0		1	0	1.54028		1	0	2.89598			1	0	3.13239		1	0	0		1	0	0
2	0	0		2	0	0		2	0	0			2	0	1.65485		2	0	2.37342		2	0	0.353669
3	0	0.625782		3	0	3.67299		3	0	2.54137			3	0	4.43262		3	0	2.4789		3	0	0.324197
4	0	61.4518		4	0	24.1706		4	0	25			4	0	70.2128		4	0	26.8987		4	0	27.1736
5	0	74.2178		5	0	53.673		5	0	55.3783			5	0	81.7376		5	0	66.6667		5	0	70.3507
6	0	83.1039		6	0	64.5735		6	0	74.5863			6	0	92.6714		6	0	79.0084		6	0	87.3858
7	0	89.3617		7	0	84.0047		7	0	84.1608			7	0	98.1678		7	0	97.8376		7	0	93.3098
8	0	91.4894		8	0	91.5877		8	0	89.9527			8	0	99.3499		8	0	98.6814		8	0	96.3749
9	0	98.7484		9	0	89.455		9	0	92.4941			9	0	99.4681		9	0	100		9	0	97.6422
10	0	98.2478		10	0	92.2986		10	0	95.2719			10	0	98.227		10	0	98.154		10	0	98.438
11	0	95.2441		11	0	91.7062		11	0	94.0307			11	0	99.2908		11	0	98.4177		11	0	98.6148
12	0	96.8711		12	0	95.1422		12	0	100			12	0	98.7589		12	0	97.6793		12	0	99.3811
13	0	100		13	0	97.5118		13	0	99.7636			13	0	100		13	0	96.8882		13	0	99.2632
14	0	99.2491		14	0	95.9716		14	0	97.4586			14	0	97.9905		14	0	99.9473		14	0	100
15	0	94.4931		15	0	100		15	0	98.818			15	0	96.2766		15	0	97.6266		15	0	98.3201

## Sheet: Figure 1d
min	DFCP1_GTP				Cdc42_GTP				DFCP1_GDP
0	1.17842	-0.613328	-1.24733	0.957894	0.426586	-0.426586			-2.37965	0.410284	1.96937
1	1.12329	0.0758046	0.0758046	0.792502	0.151369	0.481629			-0.382932	1.2035	1.8326
2	0.213631	-0.806285	0.434153	0.1585	-0.261456	0.288978			-0.191466	1.39497	1.1488
3	0.599545	0.461719	0.461719	0.489284	0.674281	0.619238			1.23085	1.23085	1.31291
4	0.57198	1.92268	3.41121	0.379023	2.68336	5.02271			4.32166	2.29759	3.00875
5	0.434153	2.44642	2.9426	-0.144718	6.12357	6.86666			4.814	2.13348	4.1849
6	0.434153	2.08807	2.00538	0.241196	9.15096	8.76565			4.43107	1.94201	3.11816
7	0.268762	2.63938	1.83998	0.820068	11.8206	10.1142			4.23961	1.99672	4.51313
8	0.985459	2.9426	1.78485	0.682241	14.5727	11.2976			4.64989	1.8326	3.44639
9	1.31624	2.99773	2.41885	0.10337	16.6644	13.3893			5.55252	2.13348	3.91138
10	1.39894	2.69451	2.97016	0.0758046	19.7468	14.958			3.77462	3.63786	3.82932
11	0.62711	2.61181	1.78485	0.0482393	21.5908	16.4167			4.45842	2.43435	3.06346
12	0.847633	2.2259	2.58425	0.0482393	23.9026	18.0129			4.92341	2.37965	3.58315
13	0.737372	2.06051	2.25346	0.434153	26.1318	19.4441			5.06018	2.3523	2.9267
14	0.489284	2.52912	2.69451	-0.227414	28.3611	20.9027			4.1849	3.69256	3.99344
15	0.351458	1.89511	2.97016	0.379023	31.5261	22.0586			5.06018	3.06346	3.28228
16	0.599545	2.1432	2.33616	0.709806	33.6452	24.0127			5.71663	3.58315	3.36433
17	0.10337	2.74964	2.11564	0.62711	35.7094	25.4713			4.97812	3.47374	3.44639
18	0.406588	2.17077	2.66694	0.792502	37.8285	27.9207			4.7593	3.80197	2.62582
19	0.323892	2.00538	2.63938	0.489284	39.9202	29.0766			4.54048	2.81729	3.44639
20	0.406588	2.36372	3.08042	0.406588	42.5347	30.6179			5.11488	4.1302	3.39168
21	0.241196	2.58425	3.27338	0.764937	45.0667	31.5811			4.40372	2.89934	3.58315
22	0.544415	2.7772	3.10799	0.434153	46.2777	33.37			4.15755	4.26696	2.89934
23	0.130935	2.47399	2.72207	0.1585	49.0299	35.0764			5.77133	4.07549	2.9814
24	0.434153	2.2259	2.7772	0.379023	50.9564	36.2873			4.92341	4.02079	3.82932
25	0.62711	2.1432	3.21825	0.351458	52.2774	38.4615			4.51313	4.21225	3.03611
26	0.544415	2.66694	3.08042	0.682241	55.0571	39.9477			5.06018	4.23961	3.58315
27	0.544415	2.72207	2.8599	0.737372	56.1855	40.2504			5.66193	4.23961	3.09081
28	0.10337	2.28103	3.08042	0.379023	57.3689	42.92			4.7046	3.77462	3.22757
29	0.737372	2.11564	2.9426	0.0758046	59.8734	44.1035			4.86871	4.7593	2.70788
30	0.764937	1.92268	2.99773	0.516849	60.9743	45.4245			5.19694	4.21225	3.99344
31	0.296327	2.50155	2.91503	0.792502	62.6531	47.5162			5.11488	4.26696	3.74726
32	0.792502	2.63938	3.05286	0.379023	64.0567	49.5253			5.00547	3.96608	3.47374
33	1.01302	2.06051	3.60416	-0.00689132	65.9006	50.3784			3.88403	4.21225	3.99344
34	-0.00689132	2.17077	2.99773	0.351458	67.2492	52.0297			4.1302	4.15755	3.93873
35	0.434153	2.30859	3.68686	0.957894	70.2491	53.5159			4.67724	4.45842	2.95405
36	0.268762	2.25346	3.90738	0.654676	70.6619	54.6443			4.45842	4.67724	2.89934
37	0.764937	2.63938	3.43877	0.020674	71.6802	56.4332			4.62254	4.45842	3.44639
38	0.268762	2.7772	4.07277	0.130935	72.671	57.8643			5.88074	4.814	3.5558
39	0.489284	2.74964	3.05286	0.764937	74.5425	58.6624			6.04486	4.45842	3.22757
40	0.902763	2.2259	3.16312	1.37137	75.6984	61.4421			5.27899	3.77462	3.30963
41	0.1585	2.74964	3.68686	0.323892	77.1845	61.7449			5.08753	4.62254	3.20022
42	0.820068	1.28868	3.65929	0.709806	78.2579	64.2218			5.52516	4.73195	2.81729
43	0.241196	2.83233	3.43877	0.930329	80.1018	64.442			5.03282	3.63786	3.69256
44	0.764937	2.8599	3.76955	0.489284	80.3495	66.8089			5.77133	3.99344	4.32166
45	-0.172283	1.89511	3.74199	-0.254979	82.276	68.6528			5.3337	4.43107	3.82932
46	1.01302	2.61181	3.4939	0.544415	83.0466	69.1207			5.11488	4.29431	4.1302
47	0.489284	2.88746	3.54903	0.957894	84.5053	71.1298			5.36105	3.5558	3.44639
48	0.820068	1.61946	3.13555	0.985459	84.5879	72.671			5.9628	3.41904	3.74726
49	-0.0344566	2.80477	3.90738	1.23355	85.8263	73.3865			5.52516	4.51313	3.66521
50	0.241196	1.97781	3.13555	1.01302	86.8722	76.0011			5.63457	3.50109	4.29431
51	0.0482393	2.91503	3.30094	0.985459	88.1657	76.7167			4.02079	3.85667	4.26696
52	0.599545	2.72207	3.10799	0.379023	88.9913	77.5974			4.23961	4.1849	3.11816
53	0.130935	2.83233	3.43877	0.957894	90.2848	78.3129			5.06018	4.814	3.63786
54	0.875198	1.78485	2.63938	0.820068	90.1748	79.4688			5.08753	4.21225	4.67724
55	0.461719	2.88746	3.4939	0.489284	92.8168	80.4321			5.47046	4.67724	3.80197
56	0.764937	2.55668	3.13555	1.86755	92.6517	80.1294			5.44311	3.85667	4.37637
57	0.0758046	2.61181	3.5766	0.957894	94.0003	80.9275			5.08753	4.1302	4.07549
58	0.516849	3.02529	3.65929	0.737372	94.8259	82.2485			5.57987	4.04814	3.44639
59	0.654676	3.24581	3.08042	0.654676	95.4039	82.7714			5.3884	4.02079	3.39168
60	1.01302	2.36372	3.5766	0.10337	96.7524	84.3952			4.62254	3.99344	3.03611
61	-0.00689132	3.05286	3.85225	0.709806	97.6882	85.8263			4.32166	4.15755	4.29431
62	0.213631	2.52912	2.97016	0.902763	98.2111	86.4593			4.43107	3.88403	4.32166
63	0.544415	2.63938	3.68686	0.10337	98.2111	87.9455			4.92341	4.59519	1.96937
64	0.902763	2.41885	3.27338	0.709806	100	89.3491			6.07221	4.23961	4.62254

## Sheet: Figure 1e
ATP				ADP				Concentration	ATP			ADP
One site -- Specific binding				One site -- Specific binding				40	12343	10197.6	7856.32	13010	10273.8	8392.42
Best-fit values				Best-fit values				20	11474	9771.63	7183.32	11952	9213.81	7701.42
Bmax	13080			Bmax	12151			10	6383	7838.63	4791.32	11054	9042.81	4899.42
Kd	9.729			Kd	5.305			5	5442	4422.63	4374.32	8132	6200.81	3093.42
95% CI (profile likelihood)				95% CI (profile likelihood)				2.5	1904	2262.63	2956.32	5231	4068.81	1636.42
Bmax	11184 to 15583			Bmax	10188 to 14680			1.25	1424	915.628	1854.32	3381	2250.81	1104.42
Kd	6.419 to 15.01			Kd	3.054 to 9.262			0.625	3.00466	489.628	624.323	2098	1396.81	613.417
Goodness of Fit				Goodness of Fit				0.3125	495.005	155.628	428.323	1342	659.813	-84.5831
Degrees of Freedom	28			Degrees of Freedom	28			0.15625	-498.995	65.6278	581.323	568.002	519.813	228.417
R squared	0.9309			R squared	0.8665			0.078125	325.005	187.628	526.323	998.002	373.813	-213.583
Sum of Squares	30153208			Sum of Squares	65887643
Sy.x	1038			Sy.x	1534
Number of points				Number of points
# of X values	30			# of X values	30
# Y values analyzed	30			# Y values analyzed	30

## Sheet: Figure 1f
MBP	wt		Table Analyzed	all 4 exp 10uM
0.0470184	3.04014
-0.0212766	2.55638		Column B	wt
0.0494253	4.42874		vs.	vs.
0.077537	2.95097		Column A	MBP
			Unpaired t test
			P value	0.0002
			P value summary	***
			Significantly different (P < 0.05)?	Yes
			One- or two-tailed P value?	Two-tailed
			t, df	t=7.835, df=6
			How big is the difference?
			Mean of column A	0.03818
			Mean of column B	3.244
			Difference between means (B - A) ± SEM	3.206 ± 0.4092
			95% confidence interval	2.205 to 4.207
			R squared (eta squared)	0.911
			F test to compare variances
			F, DFn, Dfd	378.9, 3, 3
			P value	0.0005
			P value summary	***
			Significantly different (P < 0.05)?	Yes
			Data analyzed
			Sample size, column A	4
			Sample size, column B	4

## Sheet: Figure 1h
min	MBP				wt				T189V				G190V				K193A				S194N
0	0	0	0	0	6.16175	0	12.8906	0	13.3558	4.13625	0	0	22.3922	5.55556	7.50853	4.80769	18.4979	20.0561	4.28241	0	11.3433	9.02022	0	0
1	0	0	0	0	1.79718	3.0837	17.3177	10.8182	8.75421	5.59611	13.2822	6.46042	4.03338	9.21409	19.3402	10.1923	8.34492	16.5498	17.3611	9.06012	7.91045	18.196	12.4521	4.85981
2	0	0	0	0	0	4.99266	0	9.81818	0	3.40633	7.79055	2.36579	0	8.26558	9.44255	9.80769	12.1001	13.0435	0.925926	6.85859	5.67164	21.4619	5.9387	0.934579
3	0	0	0	0	10.6547	2.64317	7.94271	11.8182	8.75421	0	14.4317	10.4641	25.452	7.99458	14.6758	12.1154	19.7497	22.0196	17.4769	18.967	20.1493	12.4417	6.89655	8.50467
4	0	0	0	0	29.0116	40.3818	39.7135	32.3636	21.5488	24.3309	14.5594	24.2038	15.0209	25.0678	9.67008	27.2115	17.2462	35.0631	0.347222	12.3624	12.9851	26.4386	8.62069	14.9533
5	0	0	0	0	50.9628	66.0793	73.4375	49.4545	29.2929	40.8759	39.8467	35.3048	3.8943	14.3631	10.9215	18.9423	6.53686	25.6662	8.7963	17.0195	11.9403	39.5023	9.00383	17.1963
6	0	0	0	0	73.0424	64.1703	66.1458	71.2727	51.8519	43.0657	43.9336	39.0355	26.0083	8.94309	20.3641	13.75	13.2128	18.3731	8.33333	13.7172	22.6866	23.4837	12.931	5.42056
7	0	0	0	0	77.6637	79.1483	80.4688	70.5455	50.1684	57.1776	42.7842	39.5814	22.8095	13.6856	13.9932	16.9231	7.7886	30.4348	11.2269	21.0838	3.28358	18.0404	8.23755	9.15888
8	0	0	0	0	100	85.022	81.1198	83.2727	51.0662	46.9586	48.7867	39.5814	22.9485	10.5691	16.7235	6.25	15.0209	5.18934	4.97685	18.5436	12.5373	10.5754	7.56705	11.215
9	0	0	0	0	97.6893	100	79.0365	90.2727	48.5971	51.7032	57.599	41.8562	9.17942	13.1436	10.694	27.4038	1.39082	8.5554	14.8148	29.3819	7.46269	19.9067	11.1111	25.6075
10	0	0	0	0	91.0141	81.0573	100	89.6364	50.3928	44.1606	68.0715	41.0373	15.4381	8.94309	19.5677	17.2115	9.17942	16.8303	19.9074	19.729	19.403	1.08865	19.0613	12.243
11	0	0	0	0	91.9127	90.4552	85.4167	100	58.5859	64.3552	48.1481	46.2238	20.4451	11.3821	7.16724	27.5	22.6704	22.7209	6.94444	24.4708	15.0746	14.4635	8.04598	14.9533
12	0	0	0	0	98.0745	90.7489	82.4219	81.4545	56.7901	53.4063	56.705	40.6733	6.25869	13.6856	13.8794	19.8077	17.2462	30.014	11.3426	23.5394	4.77612	11.9751	11.9732	12.7103
13	0	0	0	0	98.0745	92.9515	76.8229	90.0909	57.688	49.5134	37.6756	46.4968	13.9082	17.7507	2.50284	17.8846	11.6829	19.7756	7.87037	17.9509	4.92537	11.8196	6.80077	10.5607
14	0	0	0	0	99.3582	76.0646	70.1823	92.6364	58.8103	35.2798	47.2542	50.2275	15.7163	6.50407	6.71217	17.5	17.8025	11.2202	8.10185	20.3218	17.0149	10.8865	13.2184	23.271
15	0	0	0	0	90.7574	78.7078	69.2708	81.4545	51.0662	40.9976	38.6973	45.5869	15.5772	12.7371	10.694	19.3269	6.9541	16.2693	6.36574	20.2371	12.6866	18.9736	7.27969	14.9533
16	0	0	0	0	96.9191	80.3231	76.1719	88.2727	62.0651	37.3479	48.5313	48.4986	16.5508	0	15.3584	19.6154	20.5841	12.763	7.87037	19.1363	13.8806	4.51011	8.04598	16.729
17	0	0	0	0	91.0141	89.8678	64.5833	80.9091	57.2391	45.6204	28.7356	30.8462	13.491	21.1382	10.5802	12.7885	6.81502	20.6171	5.20833	12.7011	12.8358	29.3935	6.80077	12.4299
18	0	0	0	0	99.8716	102.643	64.4531	84.0909	52.5253	50.6083	28.9911	43.4941	18.7761	24.2547	10.3527	17.0192	21.4186	17.5316	6.25	18.4589	15.6716	12.1306	5.55556	11.215
19	0	0	0	0	98.2028	80.7636	66.276	85	44.6689	42.0925	44.5722	37.5796	8.34492	5.69106	16.2685	20	9.87483	17.5316	21.875	21.0838	5.37313	9.33126	12.8352	12.7103
20	0	0	0	0	89.9872	78.8546	72.6562	74.8182	49.9439	50.1217	38.4419	42.1292	10.9875	14.6341	15.2446	13.9423	10.153	10.9397	8.44907	14.9026	14.6269	18.0404	18.295	11.7757
21	0	0	0	0	94.2234	80.3231	74.0885	71	53.7598	43.674	38.825	29.0264	10.0139	8.80759	0	4.51923	12.1001	21.4586	10.1852	10.4149	7.46269	17.8849	13.41	3.83178
22	0	0	0	0	94.3517	82.3789	75.9115	73.1818	54.2088	46.3504	44.8276	30.6642	22.3922	12.3306	17.2924	8.26923	12.7955	7.71388	10.6481	10.8383	8.65672	12.9082	15.1341	1.7757
23	0	0	0	0	92.5546	87.3715	79.1667	73.1818	58.9226	47.9319	44.8276	32.848	9.3185	17.2087	10.4664	8.84615	21.4186	29.5933	6.94444	13.4632	7.46269	13.6858	13.2184	13.4579
24	0	0	0	0	90.2439	78.8546	70.3125	68.5455	54.321	45.9854	41.6347	33.303	19.0542	4.06504	13.6519	11.8269	14.6036	15.1473	11.5741	11.5157	11.3433	25.1944	18.0077	2.14953
25	0	0	0	0	88.4467	71.072	75.3906	75.2727	54.7699	33.5766	32.8225	37.0337	18.2197	0	18.3163	11.5385	19.3324	0	10.0694	12.3624	13.7313	1.08865	16.7625	12.5234
26	0	0	0	0	90.1155	90.4552	72.6562	69.7273	58.9226	43.1873	38.825	33.485	12.5174	15.7182	7.73606	10.4808	21.6968	15.4278	6.8287	18.2049	9.55224	20.3733	13.41	17.1028
27	0	0	0	0	90.1155	79.8825	64.0625	73.0909	49.1582	47.2019	40.613	39.3085	20.7232	12.0596	14.9033	9.51923	21.2796	18.9341	11.3426	9.56816	17.0149	13.3748	11.59	10.7477
28	0	0	0	0	76.1232	77.2394	69.5312	81.0909	54.9944	46.837	42.6564	35.7598	8.34492	12.1951	11.4903	12.5962	1.94715	12.3422	8.7963	12.6164	5.8209	4.35459	11.6858	5.3271
29	0	0	0	0	86.6496	64.464	63.8021	75.0909	57.1268	35.0365	32.8225	36.3057	7.23227	0.677507	8.19113	10	15.1599	3.50631	9.9537	18.967	12.6866	1.55521	12.931	9.53271
30	0	0	0	0	72.1438	75.3304	67.3177	78.8182	43.5466	44.4039	30.7791	37.5796	11.4047	16.2602	5.00569	8.46154	0	16.8303	10.7639	15.9187	2.53731	19.7512	11.4943	10.7477
31	0	0	0	0	91.7843	88.5463	69.9219	75.3636	50.0561	52.3114	34.6105	40.9463	11.2656	7.58808	14.9033	13.9423	16.968	16.69	11.8056	17.7815	6.71642	11.042	13.41	17.3832
32	0	0	0	0	88.5751	78.2673	63.2812	77.2727	46.6891	45.3771	25.9259	35.3958	15.1599	10.5691	4.43686	14.3269	9.04033	13.7447	2.19907	20.0677	4.92537	4.51011	7.75862	19.0654
33	0	0	0	0	89.8588	67.9883	61.4583	83.9091	53.9843	37.5912	35.6322	39.3085	8.76217	8.94309	14.7895	10.4808	19.6106	6.03086	5.09259	21.8459	10.7463	1.08865	7.85441	10.4673
34	0	0	0	0	94.095	72.2467	70.1823	75.1818	57.5758	37.7129	41.1239	40.8553	23.2267	9.7561	6.02958	14.1346	6.25869	13.1837	0	11.431	5.07463	0	11.2069	11.215
35	0	0	0	0	92.9397	77.2394	51.9531	69.0909	56.7901	45.1338	32.8225	31.8471	18.637	11.6531	1.13766	2.11538	22.8095	15.007	4.05093	6.5199	20.2985	15.0855	4.40613	1.96262
36	0	0	0	0	87.4198	83.7004	74.8698	70.9091	54.9944	46.7153	37.931	28.2075	20.1669	22.6287	17.0648	4.23077	14.0473	22.0196	19.4444	12.1084	0	23.4837	15.2299	8.13084

## Sheet: Figure 1i
µm protein	MBP			wt			T189V			G190V			K193A			S194N
10	0.118644	0.086957	0.133333	2.45763	3.3913	3.04444	1.44068	2.06522	1.71111	0.169492	0.304348	0.266667	0.152542	0.347826	0.288889	0.220339	0.326087	0.222222
Table Analyzed	all 3 exp 10uM					Number of families	1
Data sets analyzed	A-F					Number of comparisons per family	5
						Alpha	0.05
ANOVA summary
F	72.3					Dunnett's multiple comparisons test	Mean Diff.	95.00% CI of diff.	Below threshold?	Summary	Adjusted P Value	A-?
P value	<0.0001					MBP vs. wt	-2.851	-3.415 to -2.288	Yes	****	<0.0001	B	wt
P value summary	****					MBP vs. T189V	-1.626	-2.190 to -1.062	Yes	****	<0.0001	C	T189V
Significant diff. among means (P < 0.05)?	Yes					MBP vs. G190V	-0.1339	-0.6977 to 0.4300	No	ns	0.9312	D	G190V
R squared	0.9679					MBP vs. K193A	-0.1501	-0.7140 to 0.4137	No	ns	0.8974	E	K193A
						MBP vs. S194N	-0.1432	-0.7071 to 0.4206	No	ns	0.9126	F	S194N
Brown-Forsythe test
F (DFn, DFd)	1.930 (5, 12)					Test details	Mean 1	Mean 2	Mean Diff.	SE of diff.	n1	n2	q	DF
P value	0.1628					MBP vs. wt	0.113	2.964	-2.851	0.1943	3	3	14.67	12
P value summary	ns					MBP vs. T189V	0.113	1.739	-1.626	0.1943	3	3	8.367	12
Are SDs significantly different (P < 0.05)?	No					MBP vs. G190V	0.113	0.2468	-0.1339	0.1943	3	3	0.6888	12
						MBP vs. K193A	0.113	0.2631	-0.1501	0.1943	3	3	0.7724	12
Bartlett's test						MBP vs. S194N	0.113	0.2562	-0.1432	0.1943	3	3	0.737	12
Bartlett's statistic (corrected)
P value
P value summary
Are SDs significantly different (P < 0.05)?
ANOVA table	SS	DF	MS	F (DFn, DFd)	P value
Treatment (between columns)	20.48	5	4.096	F (5, 12) = 72.30	P<0.0001
Residual (within columns)	0.6799	12	0.05666
Total	21.16	17
Data summary
Number of treatments (columns)	6
Number of values (total)	18

## Sheet: Figure 1j
min	MBP				wt				T189A
0	0	0	0	0	0	5.51978	5.73171	0	3.12	8.61917	6.866	0
1	0	0	0	0	4.61912	0	8.04878	9.14894	0	0	4.09745	11.171
2	0	0	0	0	0.324149	6.25575	8.17073	3.61702	2.64	12.1372	6.53378	6.16333
3	0	0	0	0	9.72447	7.63569	0	8.7234	8.88	10.1143	0	10.1695
4	0	0	0	0	29.0113	30.1748	49.878	29.2908	23.92	31.9261	31.7829	18.8752
5	0	0	0	0	55.5105	43.6983	52.0732	47.234	45.68	37.6429	51.8272	43.9908
6	0	0	0	0	67.5041	53.3579	67.561	48.7234	47.2	57.7836	73.0897	51.6179
7	0	0	0	0	82.2528	72.0331	71.3415	58.4397	55.28	70.8004	75.8583	67.0262
8	0	0	0	0	84.765	88.7764	86.2195	72.3404	65.76	83.7291	93.7984	83.359
9	0	0	0	0	88.5737	73.781	89.5122	74.3262	69.12	80.1231	96.8992	91.0632
10	0	0	0	0	93.6791	79.6688	82.439	83.617	76.48	86.9833	91.8051	100
11	0	0	0	0	93.1929	82.0607	90.3659	74.3972	68.88	84.1689	89.258	89.5994
12	0	0	0	0	100	85.0046	88.9024	80	81.28	93.8434	96.7885	93.6055
13	0	0	0	0	92.6256	78.4729	85.6098	83.3333	68.88	85.0484	90.4762	97.3035
14	0	0	0	0	94.8136	84.1766	93.6585	74.0426	67.12	90.6772	100	90.9091
15	0	0	0	0	89.5462	77.1849	71.9512	73.2624	73.52	79.4195	90.4762	95.7627
16	0	0	0	0	90.3566	76.5409	81.7073	71.9149	73.2	88.8303	94.9059	88.5208
17	0	0	0	0	91.5721	85.2806	78.2927	73.9007	75.76	90.9411	85.6035	94.0678
18	0	0	0	0	91.8963	90.8924	87.6829	73.4043	68.16	94.4591	93.0233	89.5223
19	0	0	0	0	80.5511	82.1527	78.2927	61.1348	57.84	91.3808	87.8184	85.131
20	0	0	0	0	87.5203	73.4131	83.0488	75.461	70.88	81.4424	94.3522	86.9029

## Sheet: Figure 1k
MBP	WT	T189A		Table Analyzed	10µM protein						Number of families	1
-0.04614	3.32296	1.23069		Data sets analyzed	A-C						Number of comparisons per family	3
0.040783	3.15016	0.94863									Alpha	0.05
0.042699	2.61816	1.01001		ANOVA summary
-0.01992	3.26686	0.91266		F	234.8						Tukey's multiple comparisons test	Mean Diff.	95.00% CI of diff.	Below threshold?	Summary	Adjusted P Value
				P value	<0.0001						MBP vs. WT	-3.085	-3.490 to -2.680	Yes	****	<0.0001	A-B
				P value summary	****						MBP vs. T189A	-1.021	-1.426 to -0.6162	Yes	***	0.0002	A-C
				Significant diff. among means (P < 0.05)?	Yes						WT vs. T189A	2.064	1.659 to 2.469	Yes	****	<0.0001	B-C
				R squared	0.9812
											Test details	Mean 1	Mean 2	Mean Diff.	SE of diff.	n1	n2	q	DF
				Brown-Forsythe test							MBP vs. WT	0.004356	3.09	-3.085	0.1451	4	4	30.08	9
				F (DFn, DFd)	1.123 (2, 9)						MBP vs. T189A	0.004356	1.025	-1.021	0.1451	4	4	9.956	9
				P value	0.367						WT vs. T189A	3.09	1.025	2.064	0.1451	4	4	20.12	9
				P value summary	ns
				Are SDs significantly different (P < 0.05)?	No
				Bartlett's test
				Bartlett's statistic (corrected)	7.527
				P value	0.0232
				P value summary	*
				Are SDs significantly different (P < 0.05)?	Yes
				ANOVA table	SS	DF	MS	F (DFn, DFd)	P value
				Treatment (between columns)	19.76	2	9.881	F (2, 9) = 234.8	P<0.0001
				Residual (within columns)	0.3787	9	0.04208
				Total	20.14	11
				Data summary
				Number of treatments (columns)	3
				Number of values (total)	12

## Sheet: Figure 2a
No liposomes	Liposomes (PI3P)	Liposomes (PI)		Table Analyzed	DFPC1_Liposomes_useThis						Number of families	1
1.32253	1.88022	1.76868		Data sets analyzed	A-C						Number of comparisons per family	3
1.36405	1.88522	1.81766									Alpha	0.05
1.23151	1.76562	1.5943		ANOVA summary
				F	31.35						Tukey's multiple comparisons test	Mean Diff.	95.00% CI of diff.	Below threshold?	Summary	Adjusted P Value
				P value	0.0007						No liposomes vs. Liposomes (PI3P)	-0.5377	-0.7568 to -0.3185	Yes	***	0.0007	A-B
				P value summary	***						No liposomes vs. Liposomes (PI)	-0.4209	-0.6400 to -0.2017	Yes	**	0.0026	A-C
				Significant diff. among means (P < 0.05)?	Yes						Liposomes (PI3P) vs. Liposomes (PI)	0.1168	-0.1023 to 0.3359	No	ns	0.3028	B-C
				R squared	0.9127
											Test details	Mean 1	Mean 2	Mean Diff.	SE of diff.	n1	n2	q	DF
				Brown-Forsythe test							No liposomes vs. Liposomes (PI3P)	1.306	1.844	-0.5377	0.07142	3	3	10.65	6
				F (DFn, DFd)	0.2226 (2, 6)						No liposomes vs. Liposomes (PI)	1.306	1.727	-0.4209	0.07142	3	3	8.333	6
				P value	0.8067						Liposomes (PI3P) vs. Liposomes (PI)	1.844	1.727	0.1168	0.07142	3	3	2.313	6
				P value summary	ns
				Are SDs significantly different (P < 0.05)?	No
				Bartlett's test
				Bartlett's statistic (corrected)
				P value
				P value summary
				Are SDs significantly different (P < 0.05)?
				ANOVA table	SS	DF	MS	F (DFn, DFd)	P value
				Treatment (between columns)	0.4798	2	0.2399	F (2, 6) = 31.35	P=0.0007
				Residual (within columns)	0.04591	6	0.007652
				Total	0.5257	8
				Data summary
				Number of treatments (columns)	3
				Number of values (total)	9

## Sheet: Figure 2b
WT						K193A				T189A
ml	ADP	ATPyS	Size standard	Size standard (AU/10)		ml	ADP	ATPyS		ml	ATPyS	ADP
0	-0.04	0.03	-0.39	-0.0391		0	0	0.02		0	0.01	-0.5
0.04	-0.13	0.34	-0.23	-0.0226		0.04	-0.16	0.14		0.04	-0.03	0.03
0.08	-0.17	0.36	-0.31	-0.0308		0.08	0.01	0.23		0.08	-0.06	-0.05
0.12	-0.09	0.37	-0.33	-0.0328		0.12	-0.4	-0.06		0.12	-0.02	-0.11
0.16	-0.15	0.29	-0.32	-0.0323		0.16	-0.32	0.13		0.16	-0.04	-0.3
0.2	-0.21	0.27	-0.33	-0.0333		0.2	-0.29	0.05		0.2	-0.05	-0.23
0.24	-0.16	0.32	-0.33	-0.0327		0.24	-0.34	0.14		0.24	-0.04	-0.2
0.28	-0.16	0.31	-0.42	-0.042		0.28	-0.34	0.07		0.28	-0.17	-0.18
0.32	-0.07	0.5	-0.21	-0.0208		0.32	-0.4	0.1		0.32	0	-0.51
0.36	0.04	0.34	-0.14	-0.0135		0.36	-0.37	0.25		0.36	-0.07	-0.27
0.4	-0.04	0.48	-0.05	-0.0051		0.4	-0.24	0.31		0.4	-0.11	-0.18
0.44	0.04	0.32	-0.3	-0.0298		0.44	-0.28	0.2		0.44	-0.09	-0.2
0.48	-0.04	0.35	-0.3	-0.0299		0.48	-0.3	0.22		0.48	-0.16	-0.17
0.52	0.02	0.27	-0.34	-0.0339		0.52	-0.05	0.07		0.52	-0.16	-0.12
0.56	0.15	0.27	-0.33	-0.0327		0.56	-0.09	0.05		0.56	-0.08	-0.05
0.6	0.3	0.28	-0.28	-0.0278		0.6	-0.02	0.23		0.6	-0.24	-0.21
0.64	0.35	0.32	-0.34	-0.034		0.64	-0.29	0.02		0.64	-0.02	-0.21
0.68	0.13	0.31	-0.36	-0.0363		0.68	-0.25	-0.04		0.68	-0.35	-0.23
0.72	0.16	0.2	-0.15	-0.0147		0.72	-0.26	0.11		0.72	-0.15	-0.22
0.76	0.15	0.33	-0.31	-0.0311		0.76	-0.34	0.03		0.76	-0.13	-0.26
0.8	0.15	0.22	-0.37	-0.0374		0.8	-0.08	0.01		0.8	-0.21	-0.18
0.84	0.09	0.51	-0.19	-0.0188		0.84	-0.51	0.03		0.84	0.06	-0.21
0.88	0.21	0.41	-0.27	-0.0268		0.88	-0.31	0.1		0.88	0	-0.24
0.92	0.24	0.52	-0.3	-0.03		0.92	-0.38	0.06		0.92	0.04	-0.23
0.96	0.34	0.43	-0.39	-0.0388		0.96	-0.4	0.16		0.96	0.01	-0.22
1	0.13	0.29	-0.41	-0.0414		1	-0.09	0.24		1	-0.1	-0.22
1.04	0.26	0.26	-0.37	-0.0372		1.04	-0.37	-0.06		1.04	-0.18	-0.03
1.08	0.25	0.21	-0.49	-0.0486		1.08	-0.16	0.1		1.08	-0.12	-0.09
1.12	0.2	0.26	-0.45	-0.0447		1.12	-0.12	-0.02		1.12	-0.14	-0.14
1.16	0.22	0.36	-0.51	-0.0513		1.16	-0.35	0.11		1.16	-0.19	-0.17
1.2	0.33	0.27	-0.54	-0.0544		1.2	-0.35	0		1.2	-0.14	-0.18
1.24	0.2	0.24	-0.56	-0.0555		1.24	-0.5	0.06		1.24	-0.29	-0.31
1.28	0.32	0.27	-0.51	-0.0506		1.28	-0.45	0.06		1.28	-0.16	-0.28
1.32	0.32	0.37	-0.57	-0.0571		1.32	-0.53	0.03		1.32	-0.23	-0.24
1.36	0.31	0.44	-0.28	-0.0275		1.36	-0.57	0.17		1.36	-0.09	-0.27
1.4	0.34	0.33	-0.39	-0.039		1.4	-0.48	0.11		1.4	-0.1	-0.21
1.44	0.38	0.27	-0.26	-0.0256		1.44	-0.4	0.25		1.44	-0.18	-0.25
1.48	0.34	0.38	-0.46	-0.046		1.48	-0.51	0.31		1.48	-0.17	-0.26
1.52	0.35	0.18	-0.67	-0.0669		1.52	-0.31	-0.09		1.52	-0.1	-0.25
1.56	0.53	0.21	-0.56	-0.0561		1.56	-0.29	0.03		1.56	-0.2	-0.19
1.6	0.43	0.21	-0.62	-0.0623		1.6	-0.28	0.15		1.6	-0.42	-0.2
1.64	0.46	0.25	-0.62	-0.0616		1.64	-0.27	-0.07		1.64	-0.21	-0.26
1.68	0.46	0.16	-0.53	-0.0525		1.68	-0.41	-0.03		1.68	-0.28	-0.33
1.72	0.35	0.21	-0.6	-0.0596		1.72	-0.52	0.11		1.72	-0.25	-0.3
1.76	0.28	0.34	-0.68	-0.068		1.76	-0.48	0.02		1.76	-0.18	-0.4
1.8	0.29	0.25	-0.68	-0.0677		1.8	-0.45	0.13		1.8	-0.16	-0.38
1.84	0.19	0.27	-0.59	-0.0588		1.84	-0.46	0.02		1.84	-0.2	-0.31
1.88	0.35	0.35	-0.39	-0.0385		1.88	-0.54	0.2		1.88	-0.13	-0.34
1.92	0.33	0.39	-0.51	-0.0509		1.92	-0.57	0.05		1.92	-0.1	-0.36
1.96	0.32	0.34	-0.47	-0.0472		1.96	-0.51	0.15		1.96	-0.11	-0.27
2	0.33	0.22	-0.27	-0.0265		2	-0.52	0.08		2	-0.12	-0.31
2.04	0.34	0.08	-0.64	-0.0635		2.04	-0.24	0.1		2.04	-0.23	-0.2
2.08	0.44	0.08	-0.74	-0.0743		2.08	-0.27	0.04		2.08	-0.25	-0.11
2.12	0.34	0.04	-0.61	-0.061		2.12	-0.25	0.1		2.12	-0.37	-0.24
2.16	0.36	-0.01	-0.64	-0.0637		2.16	-0.35	0.1		2.16	-0.28	-0.11
2.2	0.4	0.15	-0.61	-0.0608		2.2	-0.47	0.07		2.2	-0.23	-0.36
2.24	0.3	-0.03	-0.6	-0.0604		2.24	-0.54	0.1		2.24	-0.25	-0.21
2.28	0.33	0.1	-0.31	-0.0314		2.28	-0.49	0.11		2.28	-0.24	-0.22
2.32	0.35	0.05	-0.79	-0.0792		2.32	-0.47	0.03		2.32	-0.2	-0.38
2.36	0.31	0.1	-0.6	-0.0602		2.36	-0.55	-0.02		2.36	-0.23	-0.2
2.4	0.26	0.24	-0.38	-0.0377		2.4	-0.42	0.2		2.4	-0.1	-0.37
2.44	0.32	0.11	-0.44	-0.044		2.44	-0.51	0.2		2.44	-0.15	-0.35
2.48	0.32	0.2	-0.46	-0.0461		2.48	-0.58	0.19		2.48	-0.26	-0.37
2.52	0.37	0.17	-0.59	-0.0591		2.52	-0.5	0.07		2.52	-0.22	-0.29
2.56	0.35	0.19	-0.62	-0.0624		2.56	-0.28	0.01		2.56	-0.3	-0.26
2.6	0.51	0.09	-0.71	-0.0711		2.6	-0.37	0.06		2.6	-0.29	-0.22
2.64	0.38	0.15	-0.8	-0.0802		2.64	-0.37	0.03		2.64	-0.24	-0.35
2.68	0.57	-0.03	-0.7	-0.0696		2.68	-0.39	-0.04		2.68	-0.2	-0.29
2.72	0.43	0.14	-0.78	-0.078		2.72	-0.46	-0.01		2.72	-0.26	-0.39
2.76	0.32	0.11	-0.72	-0.0716		2.76	-0.52	-0.06		2.76	-0.26	-0.44
2.8	0.39	0.22	-0.68	-0.0676		2.8	-0.54	0.06		2.8	-0.28	-0.41
2.84	0.45	0.13	-0.74	-0.0744		2.84	-0.52	-0.03		2.84	-0.24	-0.45
2.88	0.36	0.26	-0.69	-0.0686		2.88	-0.44	0.21		2.88	-0.19	-0.48
2.92	0.29	0.28	-0.56	-0.0563		2.92	-0.61	0.06		2.92	-0.1	-0.5
2.96	0.33	0.34	-0.69	-0.0688		2.96	-0.47	0.1		2.96	-0.13	-0.38
3	0.37	0.43	-0.6	-0.0604		3	-0.51	0.09		3	-0.12	-0.41
3.04	0.31	0.02	-0.69	-0.0694		3.04	-0.54	0.09		3.04	-0.26	-0.4
3.08	0.34	0.08	-0.9	-0.0895		3.08	-0.31	0.05		3.08	-0.24	-0.26
3.12	0.39	0.01	-0.83	-0.0826		3.12	-0.29	0.03		3.12	-0.24	-0.23
3.16	0.32	0.1	-0.79	-0.079		3.16	-0.4	0.08		3.16	-0.34	-0.35
3.2	0.23	0.05	-0.79	-0.0789		3.2	-0.4	0		3.2	-0.28	-0.35
3.24	0.34	0.11	-0.88	-0.0878		3.24	-0.58	0.02		3.24	-0.34	-0.28
3.28	0.24	0.15	-0.81	-0.0808		3.28	-0.61	0.09		3.28	-0.47	-0.41
3.32	0.2	0.15	-0.82	-0.0817		3.32	-0.61	0.11		3.32	-0.12	-0.44
3.36	0.34	0.09	-0.83	-0.0826		3.36	-0.64	0.15		3.36	-0.42	-0.39
3.4	0.27	0.18	-0.69	-0.0686		3.4	-0.65	0.09		3.4	-0.25	-0.35
3.44	0.25	0.14	-0.55	-0.0549		3.44	-0.71	0.25		3.44	-0.2	-0.3
3.48	0.3	0.2	-0.59	-0.0586		3.48	-0.55	0.23		3.48	-0.29	-0.34
3.52	0.28	0.11	-0.48	-0.048		3.52	-0.55	0.17		3.52	-0.24	-0.39
3.56	0.25	0.1	-0.83	-0.0834		3.56	-0.79	0.11		3.56	-0.33	-0.41
3.6	0.43	0.04	-0.8	-0.0801		3.6	-0.45	0.06		3.6	-0.37	-0.34
3.64	0.45	0.08	-0.72	-0.0718		3.64	-0.48	-0.01		3.64	-0.31	-0.31
3.68	0.41	0.04	-0.81	-0.0809		3.68	-0.54	0.04		3.68	-0.31	-0.37
3.72	0.41	0.08	-0.84	-0.0841		3.72	-0.59	-0.06		3.72	-0.41	-0.32
3.76	0.31	0.01	-0.72	-0.0718		3.76	-0.57	0.09		3.76	-0.39	-0.36
3.8	0.22	0.11	-0.9	-0.0903		3.8	-0.5	0.12		3.8	-0.31	-0.39
3.84	0.21	0.11	-0.82	-0.0816		3.84	-0.75	0.04		3.84	-0.39	-0.37
3.88	0.28	0.03	-0.96	-0.0958		3.88	-0.6	0.07		3.88	-0.33	-0.34
3.92	0.22	0.24	-0.7	-0.0701		3.92	-0.51	-0.02		3.92	-0.38	-0.5
3.96	0.25	0.09	-0.97	-0.0967		3.96	-0.7	0.09		3.96	-0.32	-0.4
4	0.25	0.22	-0.85	-0.0845		4	-0.62	0.17		4	-0.35	-0.42
4.04	0.27	0.19	-1	-0.1001		4.04	-0.67	0.05		4.04	-0.35	-0.51
4.08	0.17	-0.04	-0.98	-0.0984		4.08	-0.47	0.01		4.08	-0.41	-0.34
4.12	0.23	-0.08	-1.13	-0.1126		4.12	-0.42	-0.03		4.12	-0.42	-0.3
4.16	0.16	0.03	-0.93	-0.0929		4.16	-0.36	-0.01		4.16	-0.42	-0.07
4.2	0.33	0.07	-0.98	-0.0978		4.2	-0.4	-0.06		4.2	-0.41	-0.42
4.24	0.31	0	-0.99	-0.0989		4.24	-0.59	-0.03		4.24	-0.51	-0.44
4.28	0.06	0.16	-0.93	-0.0934		4.28	-0.6	0.14		4.28	-0.5	-0.51
4.32	0.09	0.02	-0.98	-0.0975		4.32	-0.54	-0.06		4.32	-0.38	-0.46
4.36	0.06	0.03	-0.97	-0.0966		4.36	-0.71	-0.07		4.36	-0.48	-0.46
4.4	0.11	0.02	-0.82	-0.0817		4.4	-0.62	-0.04		4.4	-0.41	-0.47
4.44	0.18	0.17	-0.84	-0.0838		4.44	-0.61	0.1		4.44	-0.34	-0.49
4.48	0.04	0.15	-0.92	-0.0915		4.48	-0.67	0.16		4.48	-0.34	-0.54
4.52	0.12	0.16	-0.97	-0.0968		4.52	-0.58	0.17		4.52	-0.35	-0.5
4.56	0.07	0.06	-0.83	-0.0831		4.56	-0.76	0.14		4.56	-0.36	-0.49
4.6	0.1	0.1	-0.85	-0.0845		4.6	-0.6	-0.03		4.6	-0.48	-0.42
4.64	0.44	-0.04	-0.87	-0.0871		4.64	-0.65	-0.07		4.64	-0.45	-0.43
4.68	0.53	-0.11	-0.91	-0.0907		4.68	-0.56	-0.04		4.68	-0.44	-0.45
4.72	0.12	0.03	-0.93	-0.0934		4.72	-0.52	-0.02		4.72	-0.52	-0.44
4.76	0.18	0.01	-1.13	-0.1126		4.76	-0.72	-0.04		4.76	-0.47	-0.48
4.8	0.07	-0.04	-1.04	-0.1043		4.8	-0.68	-0.1		4.8	-0.5	-0.59
4.84	0.08	-0.03	-0.95	-0.0954		4.84	-0.72	0.05		4.84	-0.44	-0.56
4.88	0.26	-0.05	-1.1	-0.1096		4.88	-0.7	-0.02		4.88	-0.52	-0.54
4.92	0.17	0.07	-0.97	-0.0965		4.92	-0.74	0.04		4.92	-0.41	-0.66
4.96	0.08	0.22	-1.02	-0.1019		4.96	-0.74	0.03		4.96	-0.32	-0.54
5	0.06	0.22	-0.91	-0.0912		5	-0.63	-0.02		5	-0.25	-0.48
5.04	0.23	0.13	-1.09	-0.1087		5.04	-0.68	0.1		5.04	-0.31	-0.39
5.08	0.14	0.07	-1.21	-0.1208		5.08	-0.79	0.03		5.08	-0.37	-0.69
5.12	0.12	0.01	-1.12	-0.1121		5.12	-0.5	-0.02		5.12	-0.39	-0.38
5.16	0.19	-0.13	-1.06	-0.106		5.16	-0.55	0.06		5.16	-0.56	-0.36
5.2	0.21	-0.07	-1.1	-0.1104		5.2	-0.58	0.18		5.2	-0.53	-0.35
5.24	0.27	-0.01	-1.2	-0.1196		5.24	-0.63	-0.08		5.24	-0.48	-0.43
5.28	0.18	-0.08	-1.1	-0.1101		5.28	-0.65	-0.01		5.28	-0.47	-0.56
5.32	0.19	-0.04	-1.23	-0.1229		5.32	-0.82	0.05		5.32	-0.45	-0.58
5.36	0.18	-0.05	-1.15	-0.1146		5.36	-0.68	0.01		5.36	-0.44	-0.64
5.4	0.24	-0.09	-0.95	-0.0949		5.4	-0.78	0.16		5.4	-0.5	-0.63
5.44	0.16	0.04	-0.92	-0.0917		5.44	-0.73	0.06		5.44	-0.4	-0.57
5.48	0.08	-0.01	-0.95	-0.0945		5.48	-0.76	0.14		5.48	-0.43	-0.55
5.51	0.19	-0.07	-1.08	-0.1083		5.51	-0.77	0.26		5.51	-0.5	-0.56
5.55	0.15	-0.08	-1.15	-0.1153		5.55	-0.75	0.2		5.55	-0.44	-0.51
5.59	0.16	-0.21	-1.16	-0.1157		5.59	-0.81	0.1		5.59	-0.59	-0.58
5.63	0.2	-0.23	-1.12	-0.1121		5.63	-0.64	0.09		5.63	-0.61	-0.44
5.67	0.26	-0.29	-1.26	-0.1264		5.67	-0.6	0.02		5.67	-0.53	-0.47
5.71	0.34	-0.24	-1.25	-0.1253		5.71	-0.72	0.03		5.71	-0.53	-0.44
5.75	0.28	-0.34	-1.18	-0.1181		5.75	-0.68	0.06		5.75	-0.52	-0.45
5.79	0.19	-0.28	-1.12	-0.1115		5.79	-0.83	0.03		5.79	-0.56	-0.55
5.83	0.04	-0.27	-1.18	-0.1175		5.83	-0.82	-0.02		5.83	-0.51	-0.58
5.87	0.08	-0.18	-1.22	-0.1222		5.87	-0.86	-0.01		5.87	-0.52	-0.59
5.91	0.08	-0.18	-1.07	-0.1065		5.91	-0.89	0.01		5.91	-0.63	-0.53
5.95	0.1	-0.04	-1.11	-0.111		5.95	-0.8	0.05		5.95	-0.43	-0.57
5.99	0.05	0.12	-1.09	-0.1087		5.99	-0.79	0.05		5.99	-0.25	-0.66
6.03	-0.01	-0.08	-1.1	-0.1104		6.03	-0.82	-0.02		6.03	-0.47	-0.62
6.07	0.11	-0.05	-1.25	-0.1245		6.07	-0.82	-0.07		6.07	-0.54	-0.56
6.11	0.15	-0.13	-1.14	-0.1144		6.11	-0.79	-0.02		6.11	-0.52	-0.59
6.15	0.06	-0.06	-1.15	-0.115		6.15	-0.53	-0.01		6.15	-0.58	-0.47
6.19	0.11	-0.18	-1.24	-0.124		6.19	-0.55	-0.23		6.19	-0.56	-0.42
6.23	0.16	-0.1	-1.22	-0.122		6.23	-0.59	-0.13		6.23	-0.62	-0.5
6.27	0.12	-0.18	-1.23	-0.123		6.27	-0.74	-0.13		6.27	-0.63	-0.61
6.31	0.09	-0.19	-1.16	-0.1157		6.31	-0.71	-0.18		6.31	-0.58	-0.68
6.35	0.05	-0.17	-1.26	-0.1259		6.35	-0.91	-0.1		6.35	-0.57	-0.64
6.39	0.06	-0.01	-1.27	-0.1271		6.39	-0.77	-0.04		6.39	-0.53	-0.72
6.43	0	-0.11	-1.09	-0.1085		6.43	-0.76	-0.23		6.43	-0.56	-0.71
6.47	0.1	0.07	-1.06	-0.1056		6.47	-0.74	0.01		6.47	-0.45	-0.71
6.51	0.03	-0.08	-1.09	-0.1085		6.51	-0.77	0.1		6.51	-0.5	-0.72
6.55	0.26	-0.07	-1.18	-0.1177		6.55	-0.66	0.13		6.55	-0.53	-0.65
6.59	0.17	-0.01	-1.35	-0.1351		6.59	-0.62	0.15		6.59	-0.48	-0.74
6.63	-0.05	-0.1	-1.27	-0.1271		6.63	-0.83	-0.21		6.63	-0.43	-0.72
6.67	0.26	-0.16	-1.25	-0.1251		6.67	-0.72	-0.13		6.67	-0.5	-0.52
6.71	0.42	-0.25	-1.25	-0.1248		6.71	-0.74	-0.13		6.71	-0.45	-0.56
6.75	0.3	-0.14	-1.19	-0.1185		6.75	-0.79	-0.17		6.75	-0.45	-0.61
6.79	0.34	-0.16	-1.35	-0.1346		6.79	-0.77	-0.09		6.79	-0.5	-0.61
6.83	0.22	-0.16	-1.3	-0.1299		6.83	-0.92	-0.19		6.83	-0.57	-0.62
6.87	0.08	-0.16	-1.31	-0.1314		6.87	-0.86	-0.13		6.87	-0.49	-0.81
6.91	0.2	-0.32	-1.3	-0.1297		6.91	-0.92	-0.15		6.91	-0.51	-0.66
6.95	0.16	-0.26	-1.17	-0.1168		6.95	-0.91	-0.11		6.95	-0.57	-0.61
6.99	0.15	-0.04	-1.3	-0.1299		6.99	-0.96	-0.11		6.99	-0.31	-0.65
7.03	0.14	0.02	-1.3	-0.1303		7.03	-0.88	-0.04		7.03	-0.35	-0.65
7.07	0.09	-0.04	-1.31	-0.1314		7.07	-0.84	-0.09		7.07	-0.31	-0.6
7.11	0.1	-0.16	-1.45	-0.1453		7.11	-1.01	-0.07		7.11	-0.45	-0.63
7.15	0.16	-0.28	-1.35	-0.1349		7.15	-0.83	-0.07		7.15	-0.54	-0.54
7.19	0.29	-0.26	-1.29	-0.1287		7.19	-0.65	-0.09		7.19	-0.53	-0.52
7.23	0.26	-0.25	-1.31	-0.1314		7.23	-0.74	-0.08		7.23	-0.46	-0.53
7.27	0.34	-0.31	-1.41	-0.1406		7.27	-0.77	-0.12		7.27	-0.52	-0.55
7.31	0.19	-0.2	-1.32	-0.1321		7.31	-0.84	0.05		7.31	-0.5	-0.6
7.35	0.15	-0.26	-1.23	-0.1228		7.35	-0.85	-0.08		7.35	-0.51	-0.7
7.39	0.2	-0.26	-1.37	-0.1374		7.39	-0.89	-0.05		7.39	-0.55	-0.68
7.43	0.07	-0.38	-1.12	-0.1122		7.43	-1	-0.13		7.43	-0.55	-0.69
7.47	0.17	-0.38	-1.09	-0.109		7.47	-0.89	-0.04		7.47	-0.62	-0.63
7.51	-0.05	-0.19	-0.84	-0.0844		7.51	-0.9	0.01		7.51	-0.39	-0.67
7.55	-0.01	-0.24	-0.92	-0.0915		7.55	-1.03	0.03		7.55	-0.5	-0.65
7.59	0.2	-0.21	-1	-0.1002		7.59	-0.8	0.11		7.59	-0.48	-0.68
7.63	-0.03	-0.31	-0.86	-0.0864		7.63	-0.87	0		7.63	-0.5	-0.7
7.67	0.03	-0.34	-0.95	-0.0947		7.67	-0.69	-0.06		7.67	-0.55	-0.68
7.71	0.24	-0.48	-0.61	-0.0614		7.71	-0.72	-0.17		7.71	-0.62	-0.62
7.75	0.29	-0.35	-0.46	-0.046		7.75	-0.78	-0.16		7.75	-0.65	-0.82
7.79	0.22	-0.28	-0.25	-0.0245		7.79	-0.77	-0.17		7.79	-0.41	-0.65
7.83	0.14	-0.47	-0.07	-0.0072		7.83	-0.9	-0.14		7.83	-0.79	-0.8
7.87	0.02	-0.51	0.27	0.0274		7.87	-0.96	-0.11		7.87	-0.65	-0.75
7.91	0.1	-0.36	0.34	0.0337		7.91	-0.99	-0.07		7.91	-0.6	-0.76
7.95	0.12	-0.41	0.7	0.0704		7.95	-0.94	-0.19		7.95	-0.68	-0.81
7.99	0.04	-0.35	0.83	0.0832		7.99	-0.91	-0.18		7.99	-0.48	-0.79
8.03	-0.02	-0.07	1.24	0.1243		8.03	-0.9	-0.03		8.03	-0.48	-0.85
8.07	0.06	-0.15	1.12	0.1121		8.07	-0.94	-0.09		8.07	-0.51	-0.82
8.11	-0.08	-0.11	1.19	0.1187		8.11	-0.89	-0.12		8.11	-0.51	-0.79
8.15	-0.08	-0.15	1.36	0.1358		8.15	-1.04	-0.04		8.15	-0.62	-0.78
8.19	-0.03	-0.35	1.32	0.1321		8.19	-0.49	-0.18		8.19	-0.71	-0.67
8.23	-0.24	-0.23	1.4	0.1404		8.23	-0.64	-0.07		8.23	-0.66	-0.65
8.27	-0.13	-0.38	1.42	0.1416		8.27	-0.64	-0.26		8.27	-0.67	-0.67
8.31	-0.15	-0.29	1.51	0.1509		8.31	-0.71	-0.13		8.31	-0.64	-0.69
8.35	-0.21	-0.32	1.55	0.1551		8.35	-0.93	-0.16		8.35	-0.69	-0.73
8.39	-0.2	-0.22	1.34	0.1338		8.39	-0.87	-0.07		8.39	-0.66	-0.81
8.43	-0.03	-0.23	1.28	0.128		8.43	-0.78	-0.01		8.43	-0.6	-0.69
8.47	-0.45	-0.23	1.61	0.1611		8.47	-0.9	0.06		8.47	-0.64	-0.94
8.51	-0.27	-0.07	1.59	0.1587		8.51	-0.95	-0.06		8.51	-0.58	-0.73
8.55	-0.32	0.03	1.66	0.1656		8.55	-0.84	0.23		8.55	-0.55	-0.72
8.59	-0.38	-0.05	1.62	0.1616		8.59	-0.71	0.2		8.59	-0.64	-0.68
8.63	-0.28	0.13	1.61	0.1606		8.63	-0.73	0.24		8.63	-0.48	-0.59
8.67	-0.43	0.1	2.28	0.2276		8.67	-0.77	0.12		8.67	-0.5	-0.72
8.71	-0.22	0.18	2.84	0.2835		8.71	-0.53	0.07		8.71	-0.7	-0.68
8.75	-0.21	0.39	4.21	0.4206		8.75	-0.46	0.12		8.75	-0.49	-0.61
8.79	-0.11	0.49	6.48	0.6479		8.79	-0.24	0.2		8.79	-0.42	-0.6
8.83	-0.39	0.61	9.51	0.9511		8.83	-0.41	0.3		8.83	-0.47	-0.61
8.87	-0.17	0.75	13.17	1.3172		8.87	-0.56	0.48		8.87	-0.34	-0.54
8.91	-0.26	0.96	16.23	1.623		8.91	-0.2	0.57		8.91	-0.17	-0.74
8.95	-0.26	1.35	19.76	1.9757		8.95	-0.14	0.85		8.95	0.01	-0.44
8.99	-0.1	1.58	22.71	2.2713		8.99	-0.01	0.88		8.99	0.07	-0.27
9.03	-0.07	2.19	24.87	2.4871		9.03	0.24	1.1		9.03	0.36	-0.1
9.07	-0.02	2.5	26.72	2.6721		9.07	0.43	1.29		9.07	0.55	0.05
9.11	0.16	2.8	28.95	2.8951		9.11	0.59	1.45		9.11	0.69	0.33
9.15	0.3	3.09	31.31	3.1312		9.15	0.81	1.62		9.15	0.84	0.42
9.19	0.35	3.25	33.2	3.3202		9.19	0.83	1.8		9.19	0.91	0.7
9.23	0.45	3.38	36.07	3.6071		9.23	1.1	1.85		9.23	0.87	1.01
9.27	0.51	3.37	39.16	3.9158		9.27	1.1	1.96		9.27	1.04	1.12
9.31	0.54	3.6	42.85	4.285		9.31	1.27	2.03		9.31	1.1	1.22
9.35	0.66	3.64	47.95	4.7945		9.35	1.11	2.11		9.35	1.15	1.14
9.39	0.52	3.55	55.43	5.543		9.39	1.21	2.13		9.39	1.12	1.17
9.43	0.61	3.65	65.87	6.5869		9.43	0.95	1.91		9.43	1.14	1.13
9.47	0.62	3.57	77.15	7.715		9.47	0.97	1.95		9.47	1.08	1.07
9.51	0.59	3.59	93.33	9.3331		9.51	0.91	1.77		9.51	1.12	1.13
9.55	0.8	3.56	109.51	10.9511		9.55	0.83	1.73		9.55	1.04	0.94
9.59	0.57	3.49	126.2	12.6202		9.59	0.74	1.74		9.59	0.96	0.73
9.63	0.56	3.61	142.1	14.2102		9.63	0.73	1.62		9.63	0.69	0.83
9.67	0.43	3.46	156.85	15.685		9.67	0.55	1.5		9.67	0.78	0.65
9.71	0.46	3.34	170.77	17.0771		9.71	0.48	1.25		9.71	0.61	0.58
9.75	0.36	3.39	178.76	17.8756		9.75	0.41	1.07		9.75	0.49	0.53
9.79	0.39	3.4	186.22	18.6219		9.79	0.32	0.98		9.79	0.43	0.32
9.83	0.35	3.39	189.36	18.936		9.83	0.24	1.01		9.83	0.4	0.3
9.87	0.18	3.47	186.93	18.6931		9.87	0.14	0.95		9.87	0.35	0.17
9.91	-0.01	3.49	181.03	18.103		9.91	0.08	0.8		9.91	0.2	0.04
9.95	-0.07	3.71	172.14	17.2138		9.95	-0.03	0.78		9.95	0.16	-0.07
9.99	0.04	3.76	160.91	16.0911		9.99	-0.02	0.78		9.99	0.17	-0.12
10.03	-0.14	4.1	149.27	14.9273		10.03	-0.14	0.82		10.03	0.1	-0.1
10.07	-0.14	4.36	135.48	13.5483		10.07	-0.19	0.76		10.07	0.16	-0.12
10.11	-0.25	4.76	122.11	12.2106		10.11	-0.26	0.44		10.11	0.13	-0.21
10.15	-0.42	4.93	109.32	10.9319		10.15	-0.31	0.52		10.15	0.11	-0.2
10.19	-0.35	5.37	96.66	9.666		10.19	-0.39	0.55		10.19	0.07	-0.3
10.23	-0.42	5.54	84.83	8.4825		10.23	-0.25	0.36		10.23	-0.04	-0.11
10.27	-0.35	5.94	73.26	7.3262		10.27	-0.28	0.41		10.27	-0.11	-0.24
10.31	-0.46	6.33	64.99	6.4989		10.31	-0.23	0.37		10.31	-0.12	-0.21
10.35	-0.6	6.77	57.18	5.7183		10.35	-0.39	0.28		10.35	-0.01	-0.35
10.39	-0.52	6.89	51.32	5.1318		10.39	-0.5	0.36		10.39	-0.12	-0.32
10.43	-0.63	7.17	47.58	4.7578		10.43	-0.44	0.4		10.43	-0.18	-0.33
10.47	-0.64	7.55	45.11	4.5114		10.47	-0.53	0.47		10.47	0.05	-0.54
10.51	-0.63	7.45	44.38	4.4379		10.51	-0.5	0.34		10.51	-0.34	-0.49
10.55	-0.65	7.69	44.9	4.4904		10.55	-0.46	0.36		10.55	-0.04	-0.5
10.59	-0.7	7.83	46.07	4.6069		10.59	-0.35	0.42		10.59	-0.03	-0.39
10.63	-0.76	7.95	47.81	4.781		10.63	-0.31	0.58		10.63	0.02	-0.54
10.67	-0.56	8.02	49.59	4.9589		10.67	-0.22	0.5		10.67	0	-0.53
10.71	-0.61	8.11	51.39	5.1386		10.71	-0.21	0.59		10.71	0.02	-0.45
10.75	-0.64	8.07	52.93	5.2926		10.75	-0.08	0.7		10.75	0.05	-0.49
10.79	-0.39	8.15	53.82	5.3815		10.79	-0.01	0.73		10.79	0.18	-0.45
10.83	-0.31	8.41	54.55	5.4554		10.83	0.15	0.92		10.83	0.09	-0.49
10.87	-0.42	8.3	54.16	5.416		10.87	0.18	0.97		10.87	0.15	-0.52
10.91	-0.59	8.43	53.19	5.3194		10.91	0.27	1.14		10.91	0.2	-0.56
10.95	-0.62	8.44	51.61	5.1608		10.95	0.34	1.27		10.95	0.33	-0.42
10.99	-0.52	8.53	49.29	4.9289		10.99	0.57	1.37		10.99	0.29	-0.57
11.03	-0.59	8.62	46.61	4.6609		11.03	0.74	1.55		11.03	0.26	-0.46
11.07	-0.58	8.7	43.17	4.3172		11.07	0.78	1.57		11.07	0.41	-0.55
11.11	-0.63	8.83	39.55	3.9554		11.11	1.05	1.82		11.11	0.58	-0.54
11.15	-0.57	8.89	35.98	3.5983		11.15	1.04	1.96		11.15	0.61	-0.5
11.19	-0.59	8.92	32.32	3.2318		11.19	1.11	2.15		11.19	0.63	-0.49
11.23	-0.56	8.66	28.57	2.8574		11.23	1.35	2.28		11.23	0.69	-0.47
11.27	-0.68	8.87	25.36	2.5358		11.27	1.53	2.45		11.27	0.55	-0.35
11.31	-0.59	9.27	22.73	2.2732		11.31	1.69	2.35		11.31	0.68	-0.05
11.35	-0.67	9.75	20.36	2.0355		11.35	1.77	2.57		11.35	0.78	-0.39
11.39	-0.65	10.89	18.13	1.8126		11.39	1.73	2.65		11.39	0.69	-0.35
11.43	-0.72	12.64	16.31	1.6312		11.43	1.77	2.77		11.43	0.74	-0.46
11.47	-0.75	15.02	15.04	1.5043		11.47	1.84	2.92		11.47	0.91	-0.41
11.51	-0.83	18.23	13.75	1.3748		11.51	1.93	3.13		11.51	1.12	-0.41
11.55	-0.74	23.07	13.12	1.3115		11.55	2.07	3.38		11.55	1.29	-0.38
11.59	-0.63	28.74	12.49	1.2491		11.59	2.24	3.55		11.59	1.54	-0.59
11.63	-0.73	34.68	12.16	1.216		11.63	2.37	3.63		11.63	1.81	-0.37
11.67	-0.5	40.86	11.82	1.1821		11.67	2.71	4.16		11.67	2.14	-0.4
11.71	-0.27	46.72	11.64	1.1643		11.71	3.18	4.41		11.71	2.57	-0.35
11.75	-0.12	52.42	11.92	1.1917		11.75	3.44	4.74		11.75	3.03	-0.35
11.79	0.53	54.99	12.22	1.2215		11.79	3.89	5.12		11.79	3.62	-0.23
11.83	0.88	57.07	12.78	1.2783		11.83	4.35	5.69		11.83	4.33	-0.27
11.87	1.35	57.59	13.65	1.3647		11.87	5.07	6.21		11.87	5.1	-0.17
11.91	1.79	56.75	14.94	1.4944		11.91	5.44	6.82		11.91	6.02	0.01
11.95	2.28	55.2	16.82	1.6819		11.95	6.16	7.45		11.95	6.78	-0.07
11.99	2.78	53.21	19.07	1.9067		11.99	6.71	8.05		11.99	7.6	0.15
12.03	3.11	50.12	22	2.2004		12.03	7.17	8.56		12.03	8.36	0.13
12.07	3.53	47.3	26.37	2.6365		12.07	7.75	9.06		12.07	9.11	0.3
12.11	3.77	44.09	31.47	3.147		12.11	8.24	9.53		12.11	9.78	0.5
12.15	3.9	40.95	38.08	3.8076		12.15	8.63	9.89		12.15	10.31	0.58
12.19	3.75	37.65	46.1	4.6102		12.19	8.84	10.15		12.19	10.68	0.78
12.23	3.85	34.59	56.54	5.6539		12.23	8.95	10.28		12.23	10.82	0.78
12.27	3.71	31.37	68.21	6.8206		12.27	9.36	10.3		12.27	10.92	0.93
12.31	3.55	28.42	80.69	8.0693		12.31	9.46	10.3		12.31	10.84	1.11
12.35	3.26	26.1	96.53	9.6528		12.35	9.42	10.34		12.35	10.93	1.18
12.39	3.25	23.68	112.5	11.2498		12.39	9.41	10.1		12.39	10.59	1.27
12.43	2.93	21.64	128.21	12.8205		12.43	9.21	10.18		12.43	10.4	1.05
12.47	2.72	19.91	143.04	14.3042		12.47	8.99	9.98		12.47	10.22	0.92
12.51	2.52	18.54	157.89	15.7885		12.51	8.96	9.83		12.51	9.91	1.07
12.55	2.28	17.26	170.68	17.0681		12.55	8.79	9.79		12.55	9.62	1.07
12.59	2.13	16.06	178.34	17.834		12.59	8.46	9.5		12.59	9.34	1.01
12.63	2.04	15.3	187.31	18.7311		12.63	8.3	9.48		12.63	9.09	1.04
12.67	1.99	14.44	191.32	19.1323		12.67	8.13	9.48		12.67	8.96	1.08
12.71	1.76	13.7	191.45	19.145		12.71	7.98	9.15		12.71	8.91	1.09
12.75	1.73	13.19	189.17	18.9171		12.75	7.75	8.96		12.75	8.61	1.05
12.79	1.63	12.64	184.61	18.461		12.79	7.55	8.71		12.79	8.52	1.06
12.83	1.6	12.32	177.76	17.776		12.83	7.38	8.52		12.83	8.49	1.2
12.87	1.61	11.8	168.76	16.8758		12.87	7.14	8.3		12.87	8.54	1.05
12.91	1.59	11.65	158.7	15.8701		12.91	6.94	8.16		12.91	8.59	1.11
12.95	1.58	11.35	148.2	14.8196		12.95	6.83	8.11		12.95	8.67	1.05
12.99	1.46	10.98	137.17	13.7171		12.99	6.71	8.03		12.99	8.87	0.97
13.03	1.34	11.01	126.3	12.6298		13.03	6.55	7.92		13.03	9.1	1.04
13.07	1.49	10.81	114.79	11.4788		13.07	6.49	7.91		13.07	9.2	0.91
13.11	1.73	10.84	104.39	10.4392		13.11	6.59	7.87		13.11	9.51	1.1
13.15	2.02	11.03	95.5	9.5501		13.15	6.18	7.86		13.15	10.09	0.93
13.19	2.94	11.24	85.58	8.5575		13.19	6.46	8.02		13.19	10.19	1.04
13.23	4.62	11.59	77.85	7.785		13.23	6.61	8.23		13.23	10.53	0.97
13.27	7.45	12.08	70.82	7.0816		13.27	6.73	8.54		13.27	10.99	1.08
13.31	12.01	12.7	64.91	6.4914		13.31	7.15	9.02		13.31	11.46	1.34
13.35	18.29	13.59	59.49	5.9492		13.35	7.75	9.86		13.35	12.14	1.39
13.39	24.68	14.55	54.76	5.4758		13.39	8.57	11.01		13.39	12.9	1.48
13.43	29.99	15.73	51.57	5.1567		13.43	9.66	12.45		13.43	13.85	1.69
13.47	38.06	16.77	48.01	4.8008		13.47	11	14.15		13.47	14.98	2.17
13.51	45.65	17.73	45.78	4.5778		13.51	13.13	16.58		13.51	15.74	2.89
13.55	53.16	18.88	43.73	4.3734		13.55	15.56	19.3		13.55	17.18	4.06
13.59	60.41	19.26	42.13	4.2129		13.59	18.3	21.9		13.59	18.43	6.13
13.63	67.28	19.94	41.1	4.1097		13.63	21.19	25.28		13.63	19.54	8.77
13.67	73.02	20	40.06	4.0059		13.67	24.57	28.46		13.67	20.7	12.64
13.71	75.74	19.95	39.24	3.9242		13.71	27.81	30.95		13.71	21.49	17.21
13.75	79.08	19.59	38.2	3.8199		13.75	30.35	33.44		13.75	22.54	22.63
13.79	80.68	18.99	37.5	3.7501		13.79	33.45	35.9		13.79	22.99	29.09
13.83	79.91	18.2	36.77	3.6773		13.83	35.61	37.25		13.83	23.33	34.72
13.87	78.2	17.37	36.13	3.6131		13.87	37.02	37.65		13.87	23.41	40.29
13.91	75.11	16.49	35.21	3.5213		13.91	37.91	38.52		13.91	23.43	44.63
13.95	70.95	15.45	34.18	3.4178		13.95	38.15	38.14		13.95	23.14	47.02
13.99	65.77	14.4	33.2	3.3195		13.99	37.4	37.28		13.99	22.79	48.1
14.03	60.08	13.37	31.88	3.1879		14.03	36.59	35.97		14.03	22.24	47.6
14.07	53.85	12.58	30.32	3.0319		14.07	35.1	34.2		14.07	21.44	46.41
14.11	47.83	11.35	28.97	2.8969		14.11	33.2	32.13		14.11	20.56	44.45
14.15	41.9	10.65	27.6	2.7599		14.15	31.04	30.01		14.15	19.68	41.72
14.19	35.87	9.81	25.95	2.5951		14.19	28.64	27.58		14.19	18.72	38.82
14.23	30.18	9.01	24.14	2.414		14.23	26.36	25.28		14.23	17.76	35.93
14.27	25.91	8.26	22.95	2.2953		14.27	23.87	22.99		14.27	16.66	32.81
14.31	21.42	7.58	21.19	2.1192		14.31	21.81	20.93		14.31	15.47	29.91
14.35	18.1	7.35	19.68	1.968		14.35	19.55	18.81		14.35	14.54	27
14.39	15.31	6.85	18.38	1.8383		14.39	17.51	16.95		14.39	13.39	24.48
14.43	13.32	6.67	17.22	1.722		14.43	15.8	15.55		14.43	12.45	22.08
14.47	11.62	6.56	16.05	1.6053		14.47	14.14	13.86		14.47	11.65	19.76
14.51	10.47	6.74	14.78	1.4776		14.51	12.66	12.84		14.51	11.04	17.66
14.55	9.71	6.88	13.93	1.3931		14.55	11.6	11.83		14.55	10.44	15.81
14.59	9.33	7.14	13.09	1.309		14.59	10.86	11.19		14.59	9.77	14.37
14.63	9.09	7.44	12.37	1.237		14.63	10	10.6		14.63	9.47	13.27
14.67	9.03	8.05	11.52	1.152		14.67	9.45	10.19		14.67	9.18	12.2
14.71	9.29	8.55	10.97	1.0971		14.71	9.08	10.18		14.71	8.86	11.45
14.75	9.7	8.99	10.4	1.0402		14.75	8.83	9.84		14.75	8.7	10.93
14.79	10.08	9.69	9.8	0.98		14.79	8.63	9.62		14.79	8.7	10.51
14.83	10.53	9.98	9.61	0.9607		14.83	8.53	9.52		14.83	8.71	10.27
14.87	11.17	10.56	9.12	0.912		14.87	8.48	9.67		14.87	8.77	10.16
14.91	11.86	10.98	9.08	0.9084		14.91	8.43	9.47		14.91	8.88	10.11
14.95	12.48	11.57	9.04	0.9038		14.95	8.4	9.48		14.95	9.24	10.06
14.99	12.79	12	9.17	0.9172		14.99	8.36	9.51		14.99	9.04	10.14
15.03	13.01	12.3	9.43	0.9427		15.03	8.32	9.34		15.03	9.22	10.27
15.07	13.49	12.55	9.86	0.9857		15.07	8.31	9.33		15.07	9.6	10.42
15.11	13.7	12.73	10.83	1.0831		15.11	8.17	9.18		15.11	9.76	10.58
15.15	13.98	12.54	11.5	1.1499		15.15	7.99	8.94		15.15	9.83	10.76
15.19	13.98	12.79	13.22	1.3217		15.19	7.81	8.7		15.19	10.1	10.96
15.23	13.76	12.69	15.17	1.5166		15.23	7.57	8.47		15.23	10.17	11.15
15.27	13.57	12.42	18.02	1.8022		15.27	7.24	8.22		15.27	10.21	11.27
15.31	13.21	11.79	21.65	2.1645		15.31	6.82	7.79		15.31	10.14	11.34
15.35	12.7	11.34	26.89	2.6888		15.35	6.74	7.5		15.35	9.99	11.64
15.39	12.09	10.77	32.69	3.2689		15.39	6.39	7.03		15.39	9.92	11.61
15.43	11.5	10.33	40.32	4.0317		15.43	6.1	6.7		15.43	9.66	11.53
15.47	10.87	9.75	49.62	4.9623		15.47	5.65	6.32		15.47	9.69	11.26
15.51	10.11	9.23	59.5	5.9497		15.51	5.26	5.88		15.51	9.3	11.01
15.55	9.43	8.7	70.28	7.0275		15.55	4.85	5.66		15.55	8.99	10.6
15.59	8.69	8.32	81.27	8.1268		15.59	4.67	5.23		15.59	8.67	10.26
15.63	8.03	8.02	93.16	9.3162		15.63	4.29	4.86		15.63	8.38	9.84
15.67	7.52	7.45	102.5	10.2496		15.67	3.91	4.64		15.67	8.07	9.52
15.71	6.8	7.29	111.01	11.1013		15.71	3.82	4.52		15.71	7.79	9.17
15.75	6.35	6.91	119.3	11.9304		15.75	3.58	4.23		15.75	7.44	8.72
15.79	5.97	6.71	123.76	12.3758		15.79	3.38	3.99		15.79	7.14	8.48
15.83	5.55	6.54	126.48	12.6475		15.83	3.17	3.82		15.83	6.93	7.94
15.87	5.39	6.34	126.89	12.6888		15.87	3.1	3.58		15.87	6.52	7.54
15.91	5.33	6.19	124.84	12.484		15.91	3.2	3.56		15.91	6.4	7.27
15.95	5.14	6.18	120.18	12.0181		15.95	2.83	3.26		15.95	6.17	6.91
15.99	5.11	6.08	113.94	11.3937		15.99	2.86	3.21		15.99	5.9	6.53
16.03	5.06	6.13	106.94	10.694		16.03	2.72	3.19		16.03	5.78	6.37
16.07	5.01	6.17	99.24	9.9238		16.07	2.64	3.26		16.07	5.74	6.06
16.11	5.26	6.19	91.34	9.1343		16.11	2.7	3.29		16.11	5.58	5.88
16.15	5.51	6.29	83.44	8.3444		16.15	2.67	3.26		16.15	5.45	5.71
16.19	5.72	6.38	75.62	7.5622		16.19	2.75	3.29		16.19	5.5	5.55
16.23	6.03	6.55	68.61	6.8612		16.23	2.7	3.26		16.23	5.44	5.41
16.27	6.25	6.85	62.6	6.2597		16.27	2.7	3.22		16.27	5.38	5.36
16.31	6.62	6.52	56.39	5.6393		16.31	2.71	3.23		16.31	5.37	5.2
16.35	6.9	6.4	51.37	5.1374		16.35	2.68	3.25		16.35	5.17	5.25
16.39	7.21	6.22	47.01	4.7007		16.39	2.72	3.13		16.39	4.97	5.29
16.43	7.15	6.22	43.34	4.3336		16.43	2.68	3.07		16.43	4.98	5.13
16.47	7.32	5.94	39.72	3.9715		16.47	2.54	2.98		16.47	4.96	5.17
16.51	7.23	5.71	36.85	3.6852		16.51	2.4	2.77		16.51	4.86	5.03
16.54	7.17	5.44	34.58	3.4578		16.54	2.1	2.51		16.54	4.82	4.93
16.58	6.84	5.08	31.76	3.1761		16.58	1.99	2.45		16.58	4.75	4.82
16.62	6.57	4.85	29.8	2.9802		16.62	1.78	2.29		16.62	4.75	4.77
16.66	6.23	4.41	28.34	2.8343		16.66	1.6	2.02		16.66	4.48	4.86
16.7	5.86	4.17	26.68	2.6681		16.7	1.51	1.78		16.7	4.38	4.7
16.74	5.42	3.91	25.15	2.5149		16.74	1.21	1.69		16.74	4.32	4.62
16.78	4.73	3.48	23.4	2.3397		16.78	1.09	1.56		16.78	4.05	4.51
16.82	4.26	3.13	22.49	2.2488		16.82	0.93	1.33		16.82	3.81	4.36
16.86	3.53	2.77	20.96	2.0957		16.86	0.41	1.17		16.86	3.64	4.23
16.9	3.15	2.49	19.99	1.999		16.9	0.36	0.79		16.9	3.4	4.09
16.94	2.63	2.16	19.12	1.9115		16.94	0.25	0.74		16.94	3.14	3.76
16.98	2.18	1.94	18.37	1.8374		16.98	0.02	0.57		16.98	2.92	3.58
17.02	1.71	1.67	17.44	1.7441		17.02	-0.12	0.44		17.02	2.73	3.28
17.06	1.22	1.47	16.69	1.6692		17.06	-0.32	0.32		17.06	2.46	3.06
17.1	0.84	1.23	16.36	1.6358		17.1	-0.37	0.22		17.1	2.35	2.72
17.14	0.52	1.22	15.82	1.5818		17.14	-0.52	0.15		17.14	2.28	2.46
17.18	0.38	0.93	15.76	1.5759		17.18	-0.75	-0.03		17.18	1.83	2.36
17.22	0.19	0.92	16.23	1.6229		17.22	-0.83	-0.01		17.22	1.87	2.19
17.26	-0.2	0.92	17.37	1.7372		17.26	-0.84	-0.13		17.26	1.65	1.88
17.3	-0.16	0.83	19.81	1.9805		17.3	-0.65	-0.2		17.3	1.57	1.73
17.34	-0.41	0.66	23.95	2.3948		17.34	-0.83	-0.22		17.34	1.44	1.63
17.38	-0.48	0.28	30.17	3.0172		17.38	-0.84	-0.39		17.38	1.12	1.4
17.42	-0.43	0.31	39.39	3.9392		17.42	-0.73	-0.4		17.42	0.93	1.38
17.46	-0.56	0.2	51.45	5.1448		17.46	-0.82	-0.49		17.46	0.92	1.2
17.5	-0.73	0.13	66.25	6.6246		17.5	-0.89	-0.42		17.5	0.76	1.06
17.54	-0.69	0.04	83.33	8.3332		17.54	-1.06	-0.57		17.54	0.67	0.9
17.58	-0.89	0.14	103.26	10.3261		17.58	-1.15	-0.53		17.58	0.67	0.65
17.62	-0.99	-0.12	124.06	12.4064		17.62	-0.98	-0.66		17.62	0.7	0.6
17.66	-0.97	-0.2	141.41	14.1407		17.66	-1.32	-0.64		17.66	0.4	0.55
17.7	-1	-0.19	162.86	16.2855		17.7	-1.2	-0.69		17.7	0.37	0.42
17.74	-1.01	-0.18	178.93	17.8927		17.74	-1.09	-0.51		17.74	0.5	0.36
17.78	-1.13	-0.25	192.34	19.2338		17.78	-1.3	-0.59		17.78	0.38	0.32
17.82	-1.11	-0.3	201.89	20.1894		17.82	-1.23	-0.77		17.82	0.24	0.27
17.86	-1.06	-0.32	208.02	20.8022		17.86	-1.23	-0.71		17.86	0.22	0.16
17.9	-1.1	-0.53	209.11	20.9113		17.9	-1.22	-0.95		17.9	0.19	0.24
17.94	-0.91	-0.53	203.26	20.3257		17.94	-1.29	-0.96		17.94	0.05	0.15
17.98	-0.95	-0.58	196.12	19.6123		17.98	-1.38	-1.01		17.98	0.04	0.04
18.02	-0.99	-0.6	185.39	18.5394		18.02	-1.31	-1.03		18.02	0.01	-0.07
18.06	-1.07	-0.53	172.28	17.2278		18.06	-1.43	-1.02		18.06	-0.01	0
18.1	-1.26	-0.73	158.76	15.8758		18.1	-1.47	-1.05		18.1	-0.07	-0.14
18.14	-1.17	-0.72	144.08	14.4078		18.14	-1.54	-1.01		18.14	-0.13	-0.17
18.18	-1.2	-0.71	129.22	12.9222		18.18	-1.49	-1.02		18.18	-0.26	-0.14
18.22	-1.18	-0.7	116.85	11.6853		18.22	-1.56	-1.17		18.22	-0.2	-0.35
18.26	-1.22	-0.53	103.41	10.3413		18.26	-1.52	-1.08		18.26	-0.08	-0.25
18.3	-1.29	-0.54	92.62	9.2621		18.3	-1.62	-1.12		18.3	-0.11	-0.34
18.34	-1.18	-0.69	83.21	8.321		18.34	-1.63	-1.15		18.34	-0.11	-0.34
18.38	-1.24	-0.63	75.17	7.517		18.38	-1.63	-1.18		18.38	-0.31	-0.47
18.42	-1.3	-0.86	68.11	6.811		18.42	-1.52	-1.29		18.42	-0.42	-0.37
18.46	-1.24	-0.81	61.98	6.1976		18.46	-1.59	-1.2		18.46	-0.46	-0.06
18.5	-1.43	-0.79	58.04	5.8041		18.5	-1.6	-1.22		18.5	-0.4	-0.52
18.54	-1.32	-0.82	53.67	5.3672		18.54	-1.63	-1.29		18.54	-0.62	-0.46
18.58	-1.23	-0.82	50.05	5.0045		18.58	-1.86	-1.41		18.58	-0.49	-0.63
18.62	-1.44	-0.91	47.48	4.7479		18.62	-1.78	-1.32		18.62	-0.5	-0.6
18.66	-1.37	-0.82	45.1	4.5104		18.66	-1.78	-1.26		18.66	-0.5	-0.61
18.7	-1.4	-1.02	42.91	4.2913		18.7	-1.91	-1.21		18.7	-0.48	-0.64
18.74	-1.44	-0.8	40.26	4.0262		18.74	-1.96	-1.31		18.74	-0.49	-0.8
18.78	-1.54	-0.77	38.83	3.8827		18.78	-1.95	-1.07		18.78	-0.48	-0.63
18.82	-1.49	-0.92	36.63	3.6629		18.82	-1.94	-1.07		18.82	-0.57	-0.57
18.86	-1.48	-0.82	34.54	3.4539		18.86	-1.95	-1.08		18.86	-0.54	-0.69
18.9	-1.36	-0.85	32.69	3.2688		18.9	-1.92	-1.24		18.9	-0.62	-0.73
18.94	-1.38	-0.98	31.1	3.1103		18.94	-1.9	-1.34		18.94	-0.53	-0.64
18.98	-1.39	-0.97	29.24	2.9236		18.98	-1.9	-1.39		18.98	-0.48	-0.61
19.02	-1.45	-0.94	27.34	2.7341		19.02	-1.91	-1.38		19.02	-0.53	-0.63
19.06	-1.52	-0.93	26.12	2.6117		19.06	-2.02	-1.4		19.06	-0.59	-0.7
19.1	-1.47	-0.99	24.38	2.4375		19.1	-2	-1.44		19.1	-0.54	-0.75
19.14	-1.6	-1.02	22.76	2.2755		19.14	-2.01	-1.39		19.14	-0.57	-0.8
19.18	-1.65	-0.92	21.3	2.1297		19.18	-2	-1.29		19.18	-0.64	-0.78
19.22	-1.71	-0.93	20.12	2.0116		19.22	-1.94	-1.47		19.22	-0.56	-0.77
19.26	-1.64	-0.92	18.74	1.8744		19.26	-2.08	-1.38		19.26	-0.5	-0.9
19.3	-1.56	-0.72	17.32	1.7317		19.3	-2.04	-1.31		19.3	-0.41	-0.93
19.34	-1.63	-0.8	16.38	1.6381		19.34	-1.96	-1.43		19.34	-0.42	-0.7
19.38	-1.47	-0.89	15.01	1.5014		19.38	-2.06	-1.43		19.38	-0.44	-0.93
19.42	-1.7	-0.99	13.81	1.3812		19.42	-2	-1.38		19.42	-0.45	-0.84
19.46	-1.56	-1.09	12.84	1.2836		19.46	-1.98	-1.57		19.46	-0.64	-0.72
19.5	-1.64	-1.17	12.07	1.2071		19.5	-1.8	-1.49		19.5	-0.57	-0.74
19.54	-1.51	-1.12	11.04	1.1041		19.54	-1.92	-1.63		19.54	-0.64	-0.75
19.58	-1.51	-1.04	10.1	1.0097		19.58	-2.01	-1.65		19.58	-0.4	-0.77
19.62	-1.44	-1.1	9.65	0.9646		19.62	-2.11	-1.6		19.62	-0.5	-0.98
19.66	-1.73	-1.03	8.68	0.8676		19.66	-2.26	-1.58		19.66	-0.43	-0.92
19.7	-1.58	-0.94	7.98	0.798		19.7	-2.15	-1.77		19.7	-0.44	-0.96
19.74	-1.52	-1.06	7.5	0.7497		19.74	-2.13	-1.73		19.74	-0.39	-0.94
19.78	-1.5	-0.93	7.01	0.7006		19.78	-2.14	-1.68		19.78	-0.2	-0.98
19.82	-1.51	-0.82	6.25	0.6254		19.82	-2.22	-1.58		19.82	-0.08	-0.95
19.86	-1.39	-0.88	5.79	0.5788		19.86	-2.2	-1.54		19.86	-0.01	-0.88
19.9	-1.48	-0.94	5.27	0.527		19.9	-2.26	-1.55		19.9	-0.05	-0.92
19.94	-1.58	-0.9	4.73	0.4734		19.94	-2.28	-1.77		19.94	0.05	-0.8
19.98	-1.29	-1.03	4.3	0.4304		19.98	-2.17	-1.8		19.98	0.23	-0.69
20.02	-1.35	-1.02	3.79	0.3789		20.02	-2.19	-1.71		20.02	0.38	-0.76
20.06	-1.33	-1.18	3.6	0.3604		20.06	-2.17	-1.72		20.06	0.47	-0.66
20.1	-1.19	-1.07	3.26	0.3256		20.1	-2.32	-1.88		20.1	0.59	-0.69
20.14	-1.37	-1.01	3.03	0.3025		20.14	-2.35	-1.78		20.14	0.78	-0.87
20.18	-1.29	-0.97	2.76	0.2756		20.18	-2.41	-1.81		20.18	0.93	-0.82
20.22	-1.48	-0.85	2.63	0.2634		20.22	-2.33	-1.74		20.22	1.04	-0.87
20.26	-1.45	-0.91	2.42	0.2421		20.26	-2.42	-1.76		20.26	1.22	-0.69
20.3	-1.4	-0.79	2.38	0.2376		20.3	-2.45	-1.65		20.3	1.45	-0.86
20.34	-1.29	-0.59	2.33	0.2329		20.34	-2.47	-1.65		20.34	1.66	-0.71
20.38	-1.46	-0.65	2.36	0.2363		20.38	-2.56	-1.7		20.38	1.69	-0.65
20.42	-1.42	-0.84	2.74	0.2735		20.42	-2.45	-1.83		20.42	1.85	-0.67
20.46	-1.47	-0.66	3.35	0.3352		20.46	-2.44	-1.68		20.46	1.83	-0.47
20.5	-1.23	-0.8	4.88	0.4881		20.5	-2.41	-1.65		20.5	1.95	-0.48
20.54	-1.09	-0.74	7.37	0.7367		20.54	-2.33	-1.53		20.54	2.12	-0.39
20.58	-1.27	-0.65	11.5	1.1499		20.58	-2.6	-1.32		20.58	2.33	-0.43
20.62	-1.11	-0.6	17.73	1.7734		20.62	-2.56	-1.37		20.62	2.5	-0.58
20.66	-1.18	-0.41	26.45	2.6445		20.66	-2.7	-1.01		20.66	2.71	-0.6
20.7	-1.14	-0.11	38.55	3.855		20.7	-2.6	-0.84		20.7	2.88	-0.47
20.74	-0.95	-0.01	52.64	5.2641		20.74	-2.55	-0.49		20.74	3.03	-0.62
20.78	-0.96	0.37	69.07	6.9067		20.78	-2.45	0.07		20.78	3.33	-0.5
20.82	-0.71	0.87	86.98	8.6978		20.82	-2.35	0.96		20.82	3.57	-0.47
20.86	-0.48	1.28	103.05	10.3046		20.86	-2.05	1.87		20.86	4.02	-0.56
20.9	-0.3	1.86	115.41	11.5414		20.9	-1.58	3.08		20.9	4.42	-0.35
20.94	0.03	2.94	123.43	12.3427		20.94	-1	4.66		20.94	5.02	-0.42
20.98	0.42	3.9	129.5	12.9495		20.98	0.05	6.29		20.98	5.53	-0.34
21.02	1.51	5.11	134.52	13.4521		21.02	1.34	8.27		21.02	6.4	-0.27
21.06	2.45	6.96	139.86	13.9863		21.06	2.96	10.44		21.06	7.37	-0.29
21.1	3.71	8.89	146.99	14.6992		21.1	5.06	12.7		21.1	8.7	-0.29
21.14	5.24	10.86	154.01	15.4012		21.14	7.57	15.25		21.14	10.45	-0.17
21.18	7.16	13.17	161.33	16.133		21.18	10.23	17.27		21.18	12.66	-0.25
21.22	9.38	15.41	168.16	16.8155		21.22	13.03	19.51		21.22	15.1	-0.04
21.26	12.14	17.31	174.53	17.4532		21.26	16.09	21.38		21.26	17.8	0.07
21.3	15.04	19.3	179.69	17.9691		21.3	19.08	22.87		21.3	20.75	0.3
21.34	18.1	21.12	182.15	18.2153		21.34	21.85	23.94		21.34	23.92	0.68
21.38	21.58	22.41	183.55	18.3554		21.38	24.29	24.94		21.38	26.8	1.37
21.42	25.02	23.41	182.55	18.2547		21.42	26.44	25.42		21.42	29.38	2.2
21.46	28.38	23.91	179.22	17.9222		21.46	28.06	25.65		21.46	31.92	3.4
21.5	31.62	24.31	173.82	17.3815		21.5	29.51	25.85		21.5	34.19	5.31
21.54	34.44	24.47	166.06	16.6056		21.54	30.12	25.53		21.54	36.23	7.3
21.58	36.6	24.41	156.85	15.6849		21.58	30.61	25.34		21.58	38.06	9.84
21.62	37.82	24.21	146.6	14.6599		21.62	30.62	24.9		21.62	39.8	12.52
21.66	38.58	23.93	134.91	13.4905		21.66	30.54	24.43		21.66	41.19	15.28
21.7	38.36	23.32	123.61	12.3613		21.7	30.09	23.86		21.7	42.39	18.15
21.74	37.66	22.92	113.28	11.3278		21.74	29.6	23.24		21.74	43.46	20.64
21.78	36.43	22.26	104.32	10.4316		21.78	28.83	22.44		21.78	44	23.03
21.82	35.04	21.71	95.56	9.5563		21.82	28.15	21.74		21.82	44.39	24.96
21.86	33.47	20.92	87.83	8.7825		21.86	27.27	20.99		21.86	44.39	26.56
21.9	31.66	20.34	81.23	8.1234		21.9	26.34	20.25		21.9	44.41	27.86
21.94	29.91	19.58	74.25	7.4248		21.94	25.37	19.43		21.94	43.81	28.91
21.98	28	18.64	67.85	6.7852		21.98	24.37	18.48		21.98	43.15	29.65
22.02	26.14	17.85	61.67	6.1672		22.02	23.27	17.49		22.02	42.2	30.08
22.06	24.3	16.9	56.31	5.6307		22.06	22.31	16.66		22.06	41.21	30.39
22.1	22.33	16.05	51.06	5.1059		22.1	21.32	15.52		22.1	40.29	30.46
22.14	20.78	15.19	45.98	4.5976		22.14	20.13	14.76		22.14	38.75	30.23
22.18	19.09	14.25	42.38	4.2384		22.18	19.02	13.95		22.18	37.65	29.85
22.22	17.52	13.58	37.97	3.7965		22.22	17.84	12.97		22.22	36.38	29.52
22.26	15.96	12.66	34.54	3.4544		22.26	16.68	11.97		22.26	35.02	29.02
22.3	14.64	11.72	31.74	3.1742		22.3	15.57	11.25		22.3	33.67	28.47
22.34	13.39	11.29	28.98	2.8982		22.34	14.69	10.2		22.34	32.49	27.52
22.38	12.15	10.48	26.56	2.6557		22.38	13.53	9.44		22.38	31.11	26.78
22.42	11.15	9.5	24.28	2.4277		22.42	12.66	8.57		22.42	29.86	26.06
22.46	9.88	8.73	22.44	2.2435		22.46	11.48	7.82		22.46	28.41	25.37
22.5	8.83	8.02	20.45	2.0452		22.5	10.53	7.12		22.5	26.98	24.55
22.54	7.68	7.14	18.8	1.8803		22.54	9.71	6.29		22.54	25.82	23.76
22.58	6.92	6.32	17.44	1.7438		22.58	8.59	5.72		22.58	24.43	22.9
22.62	6.08	5.81	15.92	1.5915		22.62	7.84	4.99		22.62	23.27	22.05
22.66	5.26	5.17	14.61	1.4606		22.66	7.07	4.37		22.66	22.07	21.04
22.7	4.37	4.61	13.29	1.329		22.7	6.09	3.89		22.7	20.9	19.98
22.74	3.73	4.26	12.31	1.2305		22.74	5.44	3.37		22.74	19.78	19.17
22.78	3.16	3.64	11.22	1.1223		22.78	4.68	2.87		22.78	18.59	18.23
22.82	2.46	3.19	10.43	1.0431		22.82	4.03	2.29		22.82	17.52	17.29
22.86	1.91	2.94	9.62	0.9621		22.86	3.49	2.22		22.86	16.51	16.28
22.9	1.6	2.38	8.71	0.8707		22.9	2.73	1.79		22.9	15.44	15.48
22.94	1.07	2.19	7.77	0.777		22.94	2.38	1.36		22.94	14.42	14.75
22.98	0.7	1.79	6.84	0.6838		22.98	1.71	1.01		22.98	13.58	13.62
23.02	0.35	1.26	6.25	0.6251		23.02	1.27	0.65		23.02	12.46	12.86
23.06	0.05	1.02	5.52	0.5515		23.06	0.93	0.44		23.06	11.53	12.01
23.1	-0.2	0.74	4.87	0.4869		23.1	0.41	0.15		23.1	10.84	11.11
23.14	-0.42	0.43	4.45	0.4452		23.14	0.23	0.03		23.14	10.02	10.45
23.18	-0.52	0.45	3.79	0.379		23.18	-0.2	-0.31		23.18	9.22	9.53
23.22	-0.9	0.08	3.37	0.3367		23.22	-0.36	-0.48		23.22	8.54	8.74
23.26	-1.07	0.03	2.81	0.2805		23.26	-0.74	-0.67		23.26	7.84	8
23.3	-1.26	-0.18	2.44	0.2439		23.3	-0.96	-0.83		23.3	7.21	7.34
23.34	-1.27	-0.4	1.99	0.1994		23.34	-0.94	-0.91		23.34	6.61	6.6
23.38	-1.82	-0.3	1.67	0.1667		23.38	-1.4	-0.9		23.38	6.15	5.89
23.42	-1.64	-0.37	1.33	0.1325		23.42	-1.38	-1.12		23.42	5.53	5.34
23.46	-1.45	-0.55	0.93	0.0929		23.46	-1.43	-1.24		23.46	5.01	4.83
23.5	-1.89	-0.9	0.53	0.0527		23.5	-1.6	-1.24		23.5	4.5	4.28
23.54	-1.94	-1.01	0.08	0.0079		23.54	-1.55	-1.46		23.54	4.01	3.99
23.58	-1.92	-1.19	0.12	0.0121		23.58	-1.46	-1.54		23.58	3.54	3.57
23.62	-2.11	-1.1	-0.27	-0.0265		23.62	-1.73	-1.55		23.62	3.18	3.11
23.66	-2.06	-1.08	-0.48	-0.048		23.66	-1.78	-1.57		23.66	2.78	2.67
23.7	-2.08	-1.24	-0.63	-0.0633		23.7	-2.01	-1.67		23.7	2.51	2.34
23.74	-2.16	-1.32	-0.88	-0.0884		23.74	-2.03	-1.64		23.74	2.23	1.92
23.78	-2.18	-1.26	-1.06	-0.1055		23.78	-2.01	-1.66		23.78	1.94	1.54
23.82	-2.22	-1.5	-1.16	-0.116		23.82	-2.19	-1.7		23.82	1.65	1.41
23.86	-2.11	-1.37	-1.16	-0.1161		23.86	-2.08	-1.76		23.86	1.46	1.05
23.9	-2.19	-1.36	-1.27	-0.1272		23.9	-2.19	-1.56		23.9	1.27	0.81
23.94	-2.25	-1.45	-1.37	-0.1374		23.94	-2.1	-1.48		23.94	1.02	0.53
23.98	-2.32	-1.37	-1.61	-0.1606		23.98	-2.13	-1.51		23.98	0.9	0.41
24.02	-2.21	-1.48	-1.73	-0.1732		24.02	-2.21	-1.58		24.02	0.75	0.17
24.06	-2.24	-1.57	-1.83	-0.1827		24.06	-2.12	-1.76		24.06	0.57	0.03
24.1	-2.17	-1.52	-1.92	-0.1916		24.1	-2.15	-1.74		24.1	0.36	-0.07
24.14	-2.15	-1.62	-1.89	-0.1885		24.14	-2.11	-1.71		24.14	0.34	-0.3
24.18	-2.2	-1.59	-1.98	-0.1979		24.18	-2.22	-1.68		24.18	0.2	-0.41
24.22	-2.38	-1.62	-2.13	-0.2129		24.22	-2.27	-1.72		24.22	0.08	-0.63
24.26	-2.38	-1.55	-1.99	-0.1986		24.26	-2.28	-1.8		24.26	-0.05	-0.81
24.3	-2.47	-1.59	-1.98	-0.1983		24.3	-2.29	-1.55		24.3	-0.13	-0.81
24.34	-2.59	-1.75	-1.99	-0.1986		24.34	-2.22	-1.81		24.34	-0.22	-0.75
24.38	-2.44	-1.49	-2.04	-0.2036		24.38	-2.19	-1.64		24.38	-0.26	-1.09
24.42	-2.5	-1.34	-1.93	-0.1929		24.42	-2.22	-1.71		24.42	-0.24	-1.11
24.46	-2.48	-1.36	-2.08	-0.208		24.46	-2.24	-1.69		24.46	-0.34	-0.93
24.5	-2.34	-1.42	-2.27	-0.2271		24.5	-2.29	-1.62		24.5	-0.36	-1.26
24.54	-2.48	-1.42	-2.13	-0.2133		24.54	-2.16	-1.57		24.54	-0.61	-1.22
24.58	-2.4	-1.6	-2.1	-0.2096		24.58	-2.01	-1.73		24.58	-0.62	-1.19
24.62	-2.36	-1.49	-2.11	-0.2105		24.62	-2.07	-1.71		24.62	-0.72	-1.17
24.66	-2.44	-1.61	-2.12	-0.2119		24.66	-2.07	-1.71		24.66	-0.78	-1.35
24.7	-2.39	-1.63	-2.02	-0.2023		24.7	-2.09	-1.7		24.7	-0.85	-1.44
24.74	-2.36	-1.56	-2.07	-0.2067		24.74	-2.18	-1.6		24.74	-0.8	-1.43
24.78	-2.39	-1.64	-2.06	-0.2059		24.78	-2.23	-1.68		24.78	-0.78	-1.62
24.82	-2.49	-1.45	-2.03	-0.203		24.82	-2.26	-1.66		24.82	-1.06	-1.63
24.86	-2.36	-1.65	-1.81	-0.1809		24.86	-2.33	-1.61		24.86	-0.99	-1.68
24.9	-2.33	-1.46	-1.91	-0.1905		24.9	-2.22	-1.62		24.9	-0.93	-1.59
24.94	-2.32	-1.48	-1.78	-0.1781		24.94	-2.23	-1.49		24.94	-0.97	-1.65
24.98	-2.31	-1.5	-1.89	-0.1894		24.98	-2.28	-1.53		24.98	-0.99	-1.66
25.02	-2.45	-1.56	-1.96	-0.196		25.02	-2.24	-1.42		25.02	-0.95	-1.72
25.06	-2.44	-1.55	-2.06	-0.2056		25.06	-2.11	-1.57		25.06	-1.1	-1.74
25.1	-2.33	-1.63	-2.04	-0.204		25.1	-2.22	-1.55		25.1	-1.1	-1.64
25.14	-2.32	-1.61	-2.1	-0.2095		25.14	-2.1	-1.61		25.14	-1.19	-1.62
25.18	-2.16	-1.62	-2.24	-0.224		25.18	-2.05	-1.54		25.18	-1.15	-1.67
25.22	-2.22	-1.66	-2.11	-0.2107		25.22	-2.27	-1.59		25.22	-1.22	-1.71
25.26	-2.71	-1.57	-2.04	-0.2035		25.26	-2.27	-1.6		25.26	-1.25	-1.7
25.3	-2.57	-1.61	-2.29	-0.2287		25.3	-2.19	-1.56		25.3	-1.15	-1.8
25.34	-2.53	-1.58	-2.22	-0.2218		25.34	-2.25	-1.53		25.34	-1.24	-1.74
25.38	-2.49	-1.7	-2.02	-0.2017		25.38	-2.25	-1.55		25.38	-1.36	-1.84
25.42	-2.51	-1.43	-2.35	-0.2348		25.42	-2.17	-1.59		25.42	-1.08	-1.71
25.46	-2.56	-1.46	-2.25	-0.2253		25.46	-2.17	-1.53		25.46	-1.11	-1.84
25.5	-2.6	-1.46	-2.38	-0.2381		25.5	-2.17	-1.51		25.5	-1.17	-1.59
25.54	-2.55	-1.5	-2.5	-0.2504		25.54	-2.18	-1.53		25.54	-1.17	-1.87
25.58	-2.55	-1.67	-2.51	-0.2514		25.58	-2	-1.56		25.58	-1.38	-1.82
25.62	-2.59	-1.71	-2.62	-0.2623		25.62	-1.97	-1.64		25.62	-1.38	-1.44
25.66	-2.47	-1.6	-2.49	-0.2494		25.66	-2.01	-1.72		25.66	-1.27	-1.78
25.7	-2.29	-1.63	-2.55	-0.2552		25.7	-1.94	-1.56		25.7	-1.43	-1.56
25.74	-2.63	-1.66	-2.66	-0.2655		25.74	-2.02	-1.52		25.74	-1.46	-1.72
25.78	-2.49	-1.7	-2.63	-0.2627		25.78	-2.03	-1.52		25.78	-1.43	-1.75
25.82	-2.49	-1.72	-2.48	-0.2477		25.82	-1.84	-1.64		25.82	-1.39	-1.87
25.86	-2.76	-1.64	-2.58	-0.2581		25.86	-1.93	-1.54		25.86	-1.53	-1.78
25.9	-2.61	-1.65	-2.43	-0.243		25.9	-1.98	-1.55		25.9	-1.45	-1.65
25.94	-2.59	-1.43	-2.36	-0.2364		25.94	-2.04	-1.42		25.94	-1.44	-1.81
25.98	-2.61	-1.51	-2.42	-0.2424		25.98	-1.99	-1.48		25.98	-1.53	-1.69
26.02	-2.57	-1.65	-2.4	-0.24		26.02	-2.08	-1.41		26.02	-1.45	-1.77
26.06	-2.59	-1.5	-2.44	-0.2438		26.06	-2.11	-1.42		26.06	-1.41	-1.77
26.1	-2.55	-1.66	-2.38	-0.2382		26.1	-1.98	-1.57		26.1	-1.64	-1.67
26.14	-2.45	-1.6	-2.23	-0.2228		26.14	-2.01	-1.49		26.14	-1.57	-1.65
26.18	-2.39	-1.8	-2.12	-0.2119		26.18	-2.19	-1.54		26.18	-1.59	-1.72
26.22	-2.49	-1.67	-2.03	-0.2033		26.22	-2.11	-1.51		26.22	-1.64	-1.7
26.26	-2.4	-1.65	-1.81	-0.1805		26.26	-1.89	-1.53		26.26	-1.61	-1.68
26.3	-2.58	-1.7	-1.47	-0.1465		26.3	-2.07	-1.51		26.3	-1.67	-1.79
26.34	-2.58	-1.59	-1.56	-0.1562		26.34	-1.98	-1.51		26.34	-1.65	-1.83
26.38	-2.65	-1.69	-1.24	-0.1241		26.38	-1.99	-1.49		26.38	-1.69	-1.8
26.42	-2.66	-1.59	-0.9	-0.0896		26.42	-2.06	-1.48		26.42	-1.59	-2.04
26.46	-2.71	-1.33	-0.77	-0.0768		26.46	-2.09	-1.43		26.46	-1.5	-1.88
26.5	-2.51	-1.34	-0.62	-0.0623		26.5	-2.03	-1.43		26.5	-1.49	-1.81
26.54	-2.54	-1.27	-0.29	-0.0293		26.54	-2	-1.4		26.54	-1.51	-1.93
26.58	-2.54	-1.45	-0.11	-0.0111		26.58	-2	-1.42		26.58	-1.55	-1.83
26.62	-2.59	-1.67	0.03	0.0034		26.62	-2.01	-1.5		26.62	-1.75	-1.67
26.66	-2.43	-1.58	0.22	0.0224		26.66	-2.06	-1.45		26.66	-1.66	-1.7
26.7	-2.56	-1.46	0.4	0.0404		26.7	-2.04	-1.59		26.7	-1.61	-1.66
26.74	-2.48	-1.58	0.52	0.0516		26.74	-2	-1.49		26.74	-1.69	-1.79
26.78	-2.55	-1.56	0.6	0.0603		26.78	-2.1	-1.52		26.78	-1.65	-1.85
26.82	-2.55	-1.49	0.78	0.0783		26.82	-2.09	-1.52		26.82	-1.7	-1.92
26.86	-2.55	-1.56	0.83	0.0826		26.86	-2.03	-1.4		26.86	-1.66	-1.91
26.9	-2.62	-1.55	0.97	0.0967		26.9	-2.04	-1.57		26.9	-1.68	-1.9
26.94	-2.52	-1.41	1.08	0.1078		26.94	-1.94	-1.54		26.94	-1.65	-1.95
26.98	-2.53	-1.53	1.04	0.1036		26.98	-2.07	-1.17		26.98	-1.53	-1.92
27.02	-2.48	-1.47	1.09	0.1086		27.02	-1.97	-1.37		27.02	-1.57	-1.84
27.06	-2.47	-1.47	0.7	0.0695		27.06	-1.88	-1.37		27.06	-1.62	-1.89
27.1	-2.52	-1.54	0.76	0.076		27.1	-2.04	-1.25		27.1	-1.69	-1.9
27.14	-2.72	-1.58	0.89	0.089		27.14	-1.96	-1.57		27.14	-1.57	-1.7
27.18	-2.42	-1.52	0.72	0.0722		27.18	-1.88	-1.56		27.18	-1.79	-1.97
27.22	-2.43	-1.72	0.5	0.0501		27.22	-1.94	-1.52		27.22	-1.66	-1.91
27.26	-2.53	-1.58	0.36	0.0358		27.26	-2.04	-1.53		27.26	-1.65	-1.86
27.3	-2.58	-1.77	0.32	0.0323		27.3	-1.95	-1.52		27.3	-1.72	-1.97
27.34	-2.58	-1.41	0.16	0.0155		27.34	-1.92	-1.51		27.34	-1.68	-1.95
27.38	-2.6	-1.62	0.1	0.0098		27.38	-1.99	-1.44		27.38	-1.71	-1.92
27.42	-2.68	-1.54	-0.02	-0.0024		27.42	-2.01	-1.54		27.42	-1.75	-1.82
27.46	-2.63	-1.52	-0.12	-0.0119		27.46	-1.98	-1.59		27.46	-1.3	-2.03
27.5	-2.68	-1.39	-0.14	-0.0136		27.5	-1.98	-1.47		27.5	-1.68	-1.89
27.53	-2.64	-1.44	-0.22	-0.0221		27.53	-1.99	-1.5		27.53	-1.59	-1.89
27.57	-2.61	-1.49	-0.64	-0.0638		27.57	-2.02	-1.5		27.57	-1.68	-1.94
27.61	-2.81	-1.61	-0.69	-0.0689		27.61	-2.05	-1.62		27.61	-1.77	-1.94
27.65	-2.65	-1.68	-0.79	-0.0794		27.65	-1.9	-1.57		27.65	-1.81	-1.64
27.69	-2.67	-1.7	-0.95	-0.0951		27.69	-1.92	-1.65		27.69	-1.76	-1.74
27.73	-2.69	-1.82	-1.09	-0.1089		27.73	-1.9	-1.61		27.73	-1.77	-1.76
27.77	-2.73	-1.51	-1.33	-0.1325		27.77	-2	-1.66		27.77	-1.77	-1.86
27.81	-2.76	-1.63	-1.42	-0.1416		27.81	-2.01	-1.68		27.81	-1.75	-1.92
27.85	-2.84	-1.58	-1.51	-0.1506		27.85	-1.94	-1.69		27.85	-1.81	-1.92
27.89	-2.76	-1.59	-1.55	-0.1554		27.89	-2.11	-1.55		27.89	-1.81	-1.93
27.93	-2.69	-1.63	-1.45	-0.1448		27.93	-2.04	-1.72		27.93	-1.78	-1.97
27.97	-2.75	-1.41	-1.71	-0.171		27.97	-2.04	-1.57		27.97	-1.73	-1.91
28.01	-2.58	-1.46	-1.74	-0.1736		28.01	-2.13	-1.38		28.01	-1.73	-1.88
28.05	-2.72	-1.56	-1.89	-0.1889		28.05	-2	-1.48		28.05	-1.79	-1.99
28.09	-2.79	-1.55	-2.19	-0.2188		28.09	-2.04	-1.35		28.09	-1.72	-1.88
28.13	-2.76	-1.6	-2.21	-0.2206		28.13	-2.11	-1.58		28.13	-1.73	-1.96
28.17	-2.66	-1.73	-2.09	-0.2086		28.17	-2.09	-1.58		28.17	-1.83	-1.87
28.21	-2.53	-1.7	-2.41	-0.241		28.21	-2.07	-1.55		28.21	-1.78	-1.95
28.25	-2.59	-1.53	-2.37	-0.2371		28.25	-2.13	-1.51		28.25	-1.87	-1.93
28.29	-2.63	-1.63	-2.45	-0.2448		28.29	-2.1	-1.58		28.29	-1.8	-1.77
28.33	-2.72	-1.7	-2.43	-0.2434		28.33	-2.15	-1.56		28.33	-1.73	-2.14
28.37	-2.69	-1.67	-2.52	-0.2524		28.37	-2.22	-1.53		28.37	-1.76	-1.99
28.41	-2.77	-1.62	-2.52	-0.2518		28.41	-2.09	-1.63		28.41	-1.94	-2.02
28.45	-2.74	-1.65	-2.59	-0.2588		28.45	-2.2	-1.58		28.45	-1.86	-1.96
28.49	-2.73	-1.43	-2.67	-0.2668		28.49	-2.18	-1.44		28.49	-1.7	-1.93
28.53	-2.79	-1.4	-2.59	-0.2587		28.53	-2.06	-1.47		28.53	-1.72	-2.04
28.57	-2.67	-1.5	-2.66	-0.2664		28.57	-2.12	-1.48		28.57	-1.74	-1.92
28.61	-2.7	-1.58	-2.71	-0.2713		28.61	-2.08	-1.52		28.61	-1.8	-2.03
28.65	-2.69	-1.76	-2.75	-0.2749		28.65	-2.05	-1.5		28.65	-1.89	-1.89
28.69	-2.58	-1.69	-2.74	-0.274		28.69	-2	-1.51		28.69	-1.86	-1.8
28.73	-2.69	-1.8	-2.86	-0.2859		28.73	-2.02	-1.47		28.73	-1.81	-1.71
28.77	-2.68	-1.71	-2.81	-0.2811		28.77	-2	-1.56		28.77	-1.83	-1.93
28.81	-2.71	-1.85	-2.7	-0.2699		28.81	-2.09	-1.51		28.81	-1.83	-2
28.85	-2.84	-1.8	-2.75	-0.2746		28.85	-2.26	-1.52		28.85	-1.95	-1.98
28.89	-2.79	-1.71	-2.93	-0.2933		28.89	-2.11	-1.52		28.89	-1.91	-1.98
28.93	-2.82	-1.73	-2.72	-0.272		28.93	-2.09	-1.58		28.93	-1.85	-2.09
28.97	-2.99	-1.7	-2.66	-0.2655		28.97	-2.26	-1.47		28.97	-1.82	-2.03
29.01	-2.81	-1.63	-2.73	-0.2734		29.01	-2.11	-1.43		29.01	-1.77	-2.02
29.05	-2.8	-1.4	-2.71	-0.2714		29.05	-2.05	-1.37		29.05	-1.75	-1.99
29.09	-2.72	-1.65	-2.8	-0.28		29.09	-2.11	-1.33		29.09	-1.75	-1.95
29.13	-2.81	-1.59	-2.97	-0.2972		29.13	-2.09	-1.42		29.13	-1.79	-2.02
29.17	-2.73	-1.76	-2.84	-0.2837		29.17	-2.09	-1.5		29.17	-1.8	-1.84
29.21	-2.59	-1.76	-2.94	-0.2944		29.21	-2.11	-1.6		29.21	-1.83	-1.93
29.25	-2.8	-1.67	-2.96	-0.2958		29.25	-2.03	-1.55		29.25	-1.68	-1.94
29.29	-2.69	-1.76	-2.95	-0.2952		29.29	-2.02	-1.59		29.29	-1.99	-1.97
29.33	-2.81	-1.84	-2.96	-0.2956		29.33	-2	-1.65		29.33	-1.83	-1.95
29.37	-2.85	-1.7	-2.95	-0.295		29.37	-2.1	-1.57		29.37	-1.84	-2
29.41	-2.83	-1.76	-2.89	-0.2893		29.41	-2.02	-1.5		29.41	-1.83	-1.98
29.45	-2.9	-1.69	-2.94	-0.2944		29.45	-2.1	-1.62		29.45	-1.82	-1.99
29.49	-2.82	-1.66	-2.95	-0.2948		29.49	-2.03	-1.71		29.49	-1.83	-1.97
29.53	-2.77	-1.55	-2.96	-0.2958		29.53	-2.07	-1.51		29.53	-1.64	-2.02
29.57	-2.79	-1.5	-2.99	-0.299		29.57	-2.04	-1.54		29.57	-1.72	-1.94
29.61	-2.81	-1.52	-2.96	-0.2963		29.61	-2.14	-1.52		29.61	-1.81	-1.96
29.65	-2.78	-1.76	-3.16	-0.3158		29.65	-2.13	-1.49		29.65	-1.85	-2.02
29.69	-2.86	-1.81	-2.99	-0.2994		29.69	-2.05	-1.62		29.69	-1.88	-1.84
29.73	-2.75	-1.71	-2.96	-0.296		29.73	-2	-1.63		29.73	-1.89	-1.77
29.77	-2.77	-1.68	-3.01	-0.3011		29.77	-2.1	-1.64		29.77	-1.9	-1.88
29.81	-2.78	-1.69	-3.04	-0.3036		29.81	-2.12	-1.59		29.81	-2	-2.03
29.85	-2.63	-1.99	-3.08	-0.3079		29.85	-1.95	-1.6		29.85	-1.96	-2.18
29.89	-2.78	-1.76	-3.1	-0.3101		29.89	-2.32	-1.43		29.89	-1.94	-2.16
29.93	-2.85	-1.64	-3.21	-0.3209		29.93	-2.14	-1.6		29.93	-2.01	-2.08
29.97	-2.76	-1.74	-2.89	-0.289		29.97	-2.12	-1.51		29.97	-1.91	-2.1
30.01	-2.71	-1.63	-3	-0.2996		30.01	-2.15	-1.55		30.01	-1.89	-2.23
30.05	-2.73	-1.69	-3.06	-0.3061		30.05	-2.18	-1.45		30.05	-1.9	-2.18
30.09	-2.75	-1.67	-3.18	-0.3179		30.09	-2.09	-1.41		30.09	-1.86	-1.93
30.13	-2.58	-1.63	-3.12	-0.3123		30.13	-2.13	-1.58		30.13	-1.82	-2.13
30.17	-2.77	-1.71	-3.34	-0.3335		30.17	-2.18	-1.43		30.17	-1.99	-2.13
30.21	-2.62	-1.79	-3.24	-0.3242		30.21	-2.16	-1.58		30.21	-1.99	-2.04
30.25	-2.59	-1.8	-3.23	-0.3228		30.25	-2.18	-1.46		30.25	-1.98	-2.08
30.29	-2.57	-1.73	-3.16	-0.3164		30.29	-2.15	-1.5		30.29	-1.99	-1.99
30.33	-2.6	-1.83	-3.28	-0.328		30.33	-2.17	-1.48		30.33	-2.04	-2.04
30.37	-2.72	-1.85	-3.23	-0.3227		30.37	-2.11	-1.45		30.37	-1.97	-2.03
30.41	-2.86	-1.88	-3.2	-0.32		30.41	-2.21	-1.53		30.41	-2.04	-2.05
30.45	-2.64	-1.85	-3.23	-0.3231		30.45	-2.16	-1.44		30.45	-2.01	-2.08
30.49	-2.76	-1.86	-3.23	-0.3227		30.49	-2.15	-1.58		30.49	-2.01	-2.08
30.53	-2.77	-1.59	-3.19	-0.319		30.53	-2.12	-1.54		30.53	-1.88	-2.05
30.57	-2.67	-1.56	-3.1	-0.3096		30.57	-2.14	-1.58		30.57	-1.85	-2.05
30.61	-2.86	-1.73	-3.2	-0.3204		30.61	-2.17	-1.45		30.61	-1.86	-2.2
30.65	-2.67	-1.62	-3.21	-0.3205		30.65	-2.05	-1.48		30.65	-1.92	-2.12
30.69	-2.88	-1.94	-3.32	-0.332		30.69	-2.28	-1.51		30.69	-1.98	-2
30.73	-2.75	-1.85	-3.27	-0.3269		30.73	-2.2	-1.6		30.73	-2.12	-1.91
30.77	-2.8	-1.83	-3.24	-0.3236		30.77	-2.12	-1.61		30.77	-2.13	-1.93
30.81	-2.7	-1.91	-3.28	-0.3279		30.81	-2.01	-1.6		30.81	-2.09	-2.1
30.85	-2.88	-1.77	-3.33	-0.3325		30.85	-2.25	-1.67		30.85	-2.1	-2.02
30.89	-2.78	-1.94	-3.22	-0.3222		30.89	-2.24	-1.6		30.89	-2.09	-2.13
30.93	-2.8	-1.88	-3.37	-0.3369		30.93	-2.32	-1.56		30.93	-2.12	-2.23
30.97	-2.85	-1.81	-3.06	-0.3062		30.97	-2.13	-1.62		30.97	-2.13	-2.11
31.01	-2.83	-1.87	-3.22	-0.3215		31.01	-2.33	-1.49		31.01	-2.14	-2.2
31.05	-2.82	-1.82	-3.06	-0.3055		31.05	-2.3	-1.45		31.05	-1.97	-2.07
31.09	-2.82	-1.86	-3.15	-0.3153		31.09	-2.15	-1.42		31.09	-2.21	-2.12
31.13	-2.79	-1.77	-3.22	-0.3219		31.13	-2.19	-1.45		31.13	-2.04	-2.07
31.17	-2.81	-1.92	-3.4	-0.3396		31.17	-2.24	-1.47		31.17	-2.15	-2.13
31.21	-2.86	-1.93	-3.42	-0.3415		31.21	-2.24	-1.62		31.21	-2.21	-2.14
31.25	-2.55	-1.89	-3.32	-0.332		31.25	-2.18	-1.57		31.25	-2.14	-2.1
31.29	-2.53	-2.01	-3.37	-0.3365		31.29	-2.18	-1.64		31.29	-2.15	-2.16
31.33	-2.7	-1.99	-3.37	-0.3368		31.33	-2.14	-1.7		31.33	-2.18	-2.14
31.37	-2.62	-2.05	-3.39	-0.3391		31.37	-2.16	-1.6		31.37	-2.19	-2.24
31.41	-2.75	-1.91	-3.33	-0.333		31.41	-2.17	-1.66		31.41	-2.18	-2.28
31.45	-2.81	-1.95	-3.46	-0.3463		31.45	-2.21	-1.54		31.45	-2.17	-2.25
31.49	-2.82	-1.89	-3.27	-0.3267		31.49	-2.29	-1.71		31.49	-2.06	-2.19
31.53	-2.73	-1.95	-3.3	-0.3302		31.53	-2.24	-1.61		31.53	-2.21	-2.22
31.57	-2.85	-1.67	-3.39	-0.3393		31.57	-2.14	-1.67		31.57	-2.04	-2.26
31.61	-2.65	-1.74	-3.28	-0.3281		31.61	-2.25	-1.65		31.61	-1.97	-2.2
31.65	-2.79	-1.59	-3.56	-0.3563		31.65	-2.21	-1.69		31.65	-2.03	-2.25
31.69	-2.58	-1.81	-3.48	-0.3478		31.69	-2.28	-1.65		31.69	-2.14	-2.18
31.73	-2.71	-1.93	-3.54	-0.3538		31.73	-2.12	-1.67		31.73	-2.23	-2.15
31.77	-2.65	-1.92	-3.4	-0.3397		31.77	-2.13	-1.62		31.77	-2.21	-2.17
31.81	-2.6	-1.9	-3.47	-0.3474		31.81	-2.18	-1.64		31.81	-2.07	-2.11
31.85	-2.43	-1.77	-3.45	-0.3446		31.85	-2.15	-1.67		31.85	-2.16	-2.1
31.89	-2.69	-1.83	-3.37	-0.337		31.89	-2.26	-1.66		31.89	-2.17	-2.26
31.93	-2.76	-1.97	-3.46	-0.3458		31.93	-2.26	-1.7		31.93	-2.21	-2.29
31.97	-2.67	-1.92	-3.42	-0.3415		31.97	-2.2	-1.63		31.97	-2.23	-2.25
32.01	-2.75	-1.86	-3.34	-0.334		32.01	-2.26	-1.65		32.01	-2.02	-2.31
32.05	-2.73	-1.75	-3.27	-0.327		32.05	-2.21	-1.7		32.05	-2.16	-2.28
32.09	-2.61	-1.86	-3.23	-0.3231		32.09	-2.19	-1.41		32.09	-2.18	-2.3
32.13	-2.66	-1.87	-3.21	-0.3208		32.13	-2.2	-1.52		32.13	-2.18	-2.23
32.17	-2.59	-1.9	-3.45	-0.3445		32.17	-2.19	-1.42		32.17	-2.2	-2.19
32.21	-2.59	-1.91	-3.42	-0.3421		32.21	-2.21	-1.45		32.21	-2.15	-2.28
32.25	-2.5	-1.95	-3.49	-0.3488		32.25	-2.25	-1.6		32.25	-2.31	-2.16
32.29	-2.48	-1.89	-3.5	-0.3499		32.29	-2.36	-1.61		32.29	-2.31	-2.22
32.33	-2.42	-2.01	-3.54	-0.3544		32.33	-2.4	-1.64		32.33	-2.25	-2.21
32.37	-2.46	-2.06	-3.49	-0.349		32.37	-2.25	-1.65		32.37	-2.24	-2.14
32.41	-2.56	-2.04	-3.5	-0.3497		32.41	-2.29	-1.63		32.41	-2.27	-2.29
32.45	-2.58	-2.1	-3.45	-0.3453		32.45	-2.32	-1.63		32.45	-2.28	-2.29
32.49	-2.64	-1.98	-3.48	-0.3476		32.49	-2.23	-1.66		32.49	-2.28	-2.31
32.53	-2.62	-2.12	-3.31	-0.331		32.53	-2.18	-1.66		32.53	-2.28	-2.33
32.57	-2.64	-2	-3.39	-0.3386		32.57	-2.35	-1.56		32.57	-2.15	-2.3
32.61	-2.55	-1.82	-3.29	-0.3287		32.61	-2.37	-1.55		32.61	-2.21	-2.26
32.65	-2.55	-1.68	-3.37	-0.337		32.65	-2.14	-1.48		32.65	-2.18	-2.35
32.69	-2.56	-1.83	-3.37	-0.3373		32.69	-2.33	-1.49		32.69	-2.11	-2.26
32.73	-2.65	-1.99	-3.42	-0.3418		32.73	-2.25	-1.63		32.73	-2.25	-2.35
32.77	-2.56	-2.09	-3.42	-0.3418		32.77	-2.24	-1.68		32.77	-2.38	-1.95
32.81	-2.55	-1.98	-3.41	-0.3411		32.81	-2.1	-1.66		32.81	-2.24	-2.27
32.85	-2.59	-2.02	-3.31	-0.3311		32.85	-2.05	-1.69		32.85	-2.34	-2.07
32.89	-2.62	-2.08	-3.37	-0.3374		32.89	-2.21	-1.69		32.89	-2.4	-2.2
32.93	-2.58	-1.95	-3.42	-0.3417		32.93	-2.12	-1.61		32.93	-2.34	-2.3
32.97	-2.54	-2.06	-3.38	-0.3379		32.97	-2.1	-1.62		32.97	-2.36	-2.3
33.01	-2.58	-1.87	-3.42	-0.3416		33.01	-2.23	-1.54		33.01	-2.34	-2.3
33.05	-2.55	-2.1	-3.35	-0.3347		33.05	-2.16	-1.63		33.05	-2.36	-2.25
33.09	-2.66	-1.76	-3.29	-0.3285		33.09	-2.16	-1.69		33.09	-2.26	-2.42
33.13	-2.55	-1.86	-3.22	-0.3217		33.13	-2.17	-1.51		33.13	-2.26	-2.26
33.17	-2.53	-1.79	-3.39	-0.3393		33.17	-2.16	-1.44		33.17	-2.24	-2.39
33.21	-2.57	-1.94	-3.55	-0.3547		33.21	-2.09	-1.55		33.21	-2.29	-2.33
33.25	-2.53	-2.07	-3.57	-0.3573		33.25	-2.22	-1.72		33.25	-2.39	-2.37
33.29	-2.45	-2.06	-3.58	-0.3581		33.29	-2.25	-1.7		33.29	-2.38	-2.34
33.33	-2.31	-2.12	-3.56	-0.3557		33.33	-2.29	-1.77		33.33	-2.41	-2.31
33.37	-2.33	-2.02	-3.62	-0.3621		33.37	-2.22	-1.72		33.37	-2.43	-2.32
33.41	-2.38	-1.93	-3.59	-0.3594		33.41	-2.27	-1.76		33.41	-2.4	-2.31
33.45	-2.5	-1.8	-3.66	-0.3661		33.45	-2.3	-1.7		33.45	-2.44	-2.43
33.49	-2.54	-2.16	-3.59	-0.3592		33.49	-2.31	-1.68		33.49	-2.45	-2.37
33.53	-2.47	-2.03	-3.57	-0.3569		33.53	-2.29	-1.66		33.53	-2.41	-2.37
33.57	-2.59	-2.1	-3.57	-0.3567		33.57	-2.12	-1.64		33.57	-2.39	-2.46
33.61	-2.29	-1.92	-3.56	-0.3561		33.61	-2.37	-1.48		33.61	-2.42	-2.39
33.65	-2.6	-1.85	-3.51	-0.3508		33.65	-2.18	-1.8		33.65	-2.42	-2.31
33.69	-2.56	-1.75	-3.44	-0.3436		33.69	-2.16	-1.54		33.69	-2.47	-2.29
33.73	-2.46	-1.9	-3.91	-0.3912		33.73	-2.34	-1.63		33.73	-2.29	-2.39
33.77	-2.43	-2.24	-3.68	-0.3677		33.77	-2.24	-1.64		33.77	-2.76	-2.28
33.81	-2.33	-2.07	-3.78	-0.3775		33.81	-2.17	-1.64		33.81	-2.69	-2.26
33.85	-2.31	-2.22	-3.62	-0.362		33.85	-2.25	-1.67		33.85	-2.6	-2.33
33.89	-2.36	-2.14	-3.72	-0.3718		33.89	-2.2	-1.61		33.89	-2.63	-2.26
33.93	-2.34	-2.24	-3.72	-0.3718		33.93	-2.3	-1.69		33.93	-2.68	-2.28
33.97	-2.33	-2.22	-3.62	-0.3623		33.97	-2.35	-1.59		33.97	-2.7	-2.34
34.01	-2.35	-2.18	-3.71	-0.3707		34.01	-2.32	-1.6		34.01	-2.71	-2.32
34.05	-2.23	-2.13	-3.68	-0.3678		34.05	-2.34	-1.62		34.05	-2.77	-2.31
34.09	-2.36	-2.25	-3.38	-0.3383		34.09	-2.3	-1.53		34.09	-2.79	-2.31
34.13	-2.43	-1.99	-3.31	-0.3312		34.13	-2.52	-1.45		34.13	-2.67	-2.32
34.17	-2.56	-2.04	-3.49	-0.3485		34.17	-2.28	-1.49		34.17	-2.64	-2.32
34.21	-2.23	-2.13	-3.52	-0.3523		34.21	-2.31	-1.45		34.21	-2.67	-2.35
34.25	-2.3	-2.08	-3.57	-0.3567		34.25	-2.34	-1.5		34.25	-2.67	-2.39
34.29	-2.5	-2.19	-3.57	-0.3567		34.29	-2.39	-1.66		34.29	-2.8	-2.26
34.33	-2.32	-2.29	-3.51	-0.3511		34.33	-2.22	-1.62		34.33	-2.75	-2.26
34.37	-2.17	-2.11	-3.56	-0.3563		34.37	-2.25	-1.58		34.37	-2.83	-2.32
34.41	-2.19	-2.23	-3.45	-0.3446		34.41	-2.36	-1.58		34.41	-2.9	-2.31
34.45	-2.34	-2.25	-3.7	-0.3696		34.45	-2.32	-1.63		34.45	-2.91	-2.3
34.49	-2.49	-2.19	-3.51	-0.3506		34.49	-2.37	-1.53		34.49	-2.88	-2.34
34.53	-2.47	-2.03	-3.55	-0.3545		34.53	-2.24	-1.58		34.53	-2.82	-2.43
34.57	-2.55	-2.24	-3.47	-0.3466		34.57	-2.37	-1.71		34.57	-2.98	-2.29
34.61	-2.59	-2.09	-3.47	-0.3467		34.61	-2.3	-1.69		34.61	-2.64	-2.41
34.65	-2.48	-1.92	-3.59	-0.359		34.65	-2.14	-1.64		34.65	-2.78	-2.45
34.69	-2.53	-2	-3.4	-0.34		34.69	-2.28	-1.6		34.69	-2.71	-2.35
34.73	-2.46	-1.92	-3.63	-0.3628		34.73	-2.24	-1.64		34.73	-2.78	-2.43
34.77	-2.5	-2.11	-3.49	-0.3488		34.77	-2.2	-1.61		34.77	-2.85	-2.41
34.81	-2.51	-2.3	-3.6	-0.36		34.81	-2.13	-1.72		34.81	-2.96	-2.27
34.85	-2.5	-2.1	-3.51	-0.3507		34.85	-2.22	-1.74		34.85	-3	-2.3
34.89	-2.44	-2.3	-3.48	-0.3479		34.89	-2.17	-1.78		34.89	-2.98	-2.37
34.93	-2.52	-2.22	-3.58	-0.3584		34.93	-2.2	-1.78		34.93	-2.97	-2.41
34.97	-2.47	-2.11	-3.55	-0.355		34.97	-2.25	-1.82		34.97	-2.98	-2.53
35.01	-2.44	-2.17	-3.53	-0.3531		35.01	-2.21	-1.82		35.01	-3.04	-2.57
35.05	-2.44	-2.17	-3.59	-0.3589		35.05	-2.22	-1.82		35.05	-2.99	-2.51
35.09	-2.48	-2.22	-3.49	-0.3491		35.09	-2.21	-1.69		35.09	-3.03	-2.45
35.13	-2.42	-2.25	-3.42	-0.3419		35.13	-2.23	-1.78		35.13	-3.02	-2.52
35.17	-2.5	-2.13	-3.49	-0.3492		35.17	-2.3	-1.54		35.17	-2.99	-2.54
35.21	-2.35	-2.13	-3.5	-0.3499		35.21	-2.32	-1.62		35.21	-2.98	-2.57
35.25	-2.49	-2.2	-3.79	-0.379		35.25	-2.34	-1.58		35.25	-2.95	-2.41
35.29	-2.5	-2.2	-3.9	-0.3895		35.29	-2.28	-1.67		35.29	-3.17	-2.54
35.33	-2.36	-2.27	-3.71	-0.3706		35.33	-2.19	-1.69		35.33	-3.28	-2.5
35.37	-2.3	-2.21	-3.81	-0.3813		35.37	-2.32	-1.7		35.37	-3.23	-2.37
35.41	-2.26	-1.96	-3.81	-0.3814		35.41	-2.33	-1.77		35.41	-3.25	-2.53
35.45	-2.32	-2.38	-3.78	-0.3778		35.45	-2.3	-1.7		35.45	-3.26	-2.52
35.49	-2.37	-2.31	-3.81	-0.3808		35.49	-2.45	-1.59		35.49	-3.18	-2.61
35.53	-2.63	-2.21	-3.87	-0.3866		35.53	-2.35	-1.75		35.53	-3.08	-2.5
35.57	-2.48	-2.2	-3.88	-0.3881		35.57	-2.47	-1.58		35.57	-3.57	-2.56
35.61	-2.5	-2.13	-3.7	-0.3695		35.61	-2.43	-1.66		35.61	-3.4	-2.54
35.65	-2.61	-2.05	-3.68	-0.3679		35.65	-2.43	-1.68		35.65	-3.16	-2.53
35.69	-2.46	-2.02	-3.76	-0.3758		35.69	-2.39	-1.63		35.69	-3.2	-2.56
35.73	-2.5	-2.08	-3.72	-0.3716		35.73	-2.38	-1.6		35.73	-3.22	-2.43
35.77	-2.44	-2.07	-3.8	-0.3798		35.77	-2.38	-1.61		35.77	-3.22	-2.52
35.81	-2.47	-2.16	-3.76	-0.3759		35.81	-2.37	-1.6		35.81	-3.42	-2.49
35.85	-2.37	-2.32	-3.78	-0.3776		35.85	-2.31	-1.69		35.85	-3.47	-2.36
35.89	-2.47	-2.22	-3.61	-0.3612		35.89	-2.29	-1.68		35.89	-3.42	-2.37
35.93	-2.5	-2.23	-3.77	-0.3766		35.93	-2.34	-1.62		35.93	-3.46	-2.38
35.97	-2.34	-2.23	-3.73	-0.3726		35.97	-2.4	-1.58		35.97	-3.48	-2.53
36.01	-2.52	-2.44	-3.72	-0.3716		36.01	-2.41	-1.66		36.01	-3.48	-2.61
36.05	-2.52	-2.38	-3.74	-0.3736		36.05	-2.4	-1.53		36.05	-3.61	-2.66
36.09	-2.53	-2.34	-3.75	-0.3749		36.09	-2.4	-1.56		36.09	-3.55	-2.57
36.13	-2.64	-2.25	-3.54	-0.3541		36.13	-2.35	-1.57		36.13	-3.52	-2.68
36.17	-2.44	-2.23	-3.54	-0.354		36.17	-2.44	-1.55		36.17	-3.51	-2.63
36.21	-2.44	-2.15	-3.56	-0.3558		36.21	-2.45	-1.5		36.21	-3.58	-2.68
36.25	-2.54	-2.2	-3.63	-0.363		36.25	-2.27	-1.48		36.25	-3.55	-2.48
36.29	-2.6	-2.36	-3.68	-0.3678		36.29	-2.42	-1.43		36.29	-3.65	-2.64
36.33	-2.57	-2.29	-3.81	-0.3806		36.33	-2.39	-1.57		36.33	-3.65	-2.64
36.37	-2.36	-2.31	-3.66	-0.3662		36.37	-2.29	-1.7		36.37	-3.76	-2.59
36.41	-2.1	-2.54	-3.82	-0.3823		36.41	-2.55	-1.67		36.41	-3.75	-2.58
36.45	-2.39	-2.43	-3.86	-0.3859		36.45	-2.37	-1.83		36.45	-3.48	-2.67
36.49	-2.43	-2.42	-3.61	-0.3609		36.49	-2.28	-1.6		36.49	-3.9	-2.69
36.53	-2.6	-2.36	-3.7	-0.3701		36.53	-2.42	-1.65		36.53	-3.76	-2.71
36.57	-2.66	-2.39	-3.62	-0.3624		36.57	-2.28	-1.72		36.57	-3.76	-2.81
36.61	-2.63	-2.33	-3.76	-0.3764		36.61	-2.35	-1.57		36.61	-3.78	-2.67
36.65	-2.59	-2.37	-3.7	-0.3696		36.65	-2.34	-1.69		36.65	-3.8	-2.79
36.69	-2.63	-2.04	-3.7	-0.37		36.69	-2.37	-1.63		36.69	-3.58	-2.55
36.73	-2.63	-2.1	-3.74	-0.3738		36.73	-2.34	-1.67		36.73	-3.6	-2.69
36.77	-2.54	-2.41	-3.69	-0.3689		36.77	-2.33	-1.72		36.77	-3.61	-2.59
36.81	-2.48	-2.24	-3.72	-0.3722		36.81	-2.34	-1.73		36.81	-3.73
36.85	-2.53	-2.27	-3.71	-0.3709		36.85	-2.32	-1.69		36.85	-3.86
36.89	-2.49	-2.35	-3.69	-0.3685		36.89	-2.21	-1.65		36.89	-3.89
36.93	-2.54	-2.34	-3.84	-0.3842		36.93	-2.28	-1.76		36.93	-3.83
36.97	-2.46	-2.33	-3.83	-0.3827		36.97	-2.3	-1.63		36.97	-3.95
37.01	-2.31	-2.39	-3.82	-0.3815		37.01	-2.36	-1.94		37.01	-3.94
37.05	-2.72	-2.37	-3.76	-0.3762		37.05	-2.4	-1.88		37.05	-3.91
37.09	-2.69	-2.32	-3.82	-0.3822		37.09	-2.41	-1.75		37.09	-3.98
37.13	-2.63	-2.41	-3.73	-0.373		37.13	-2.47	-1.8		37.13	-4.02
37.17	-2.59	-2.27	-3.69	-0.3694		37.17	-2.36	-1.79		37.17	-3.95
37.21	-2.58	-2.17	-3.55	-0.3552		37.21	-2.41	-1.6		37.21	-3.84
37.25	-2.64	-2.17	-3.65	-0.3653		37.25	-2.47	-1.68		37.25	-3.99
37.29	-2.51	-2.28	-3.58	-0.3581		37.29	-2.33	-1.62		37.29	-4.09
37.33	-2.41	-2.17	-3.87	-0.3867		37.33	-2.49	-1.61		37.33	-4.07

[truncated: 42 more sheets: Figure 3d, Figure 3e, Figure 3f, Figure 3g, Figure 4b, Figure 4c, Figure 4d, Figure 4e, Figure 4f, Figure 4g, Figure 4h, Figure 4i, Figure 4j, Figure 5a, Figure 5c, Figure 5d, Figure 5f, Figure 5g, Figure 5i, Supplementary Figure S2b …]
